# Supplementary material for: Parallel In Vivo DNA Assembly by Recombination: Experimental Demonstration and Theoretical Approaches
Source: PLoS One. 2013 Feb 28;8(2):e56854. doi: 10.1371/journal.pone.0056854 (PMC3585241; doi:10.1371/journal.pone.0056854)
Supplement: File S2 — Construction of Host Strain.vxt. Describes the modification of the E. coli TOP10 genome HK022 attB region with the TARGET vector fragment creating the host chromosome ready for integration. (VXT) [file pone.0056854.s005.vxt]

Archive with 1 entries (1 files):
- pone.0056854.s005.vxt.out
