# Supplementary material for: Parallel In Vivo DNA Assembly by Recombination: Experimental Demonstration and Theoretical Approaches
Source: PLoS One. 2013 Feb 28;8(2):e56854. doi: 10.1371/journal.pone.0056854 (PMC3585241; doi:10.1371/journal.pone.0056854)
Supplement: File S2 — Construction of Host Strain.vxt. Describes the modification of the E. coli TOP10 genome HK022 attB region with the TARGET vector fragment creating the host chromosome ready for integration. (VXT) [file pone.0056854.s005.vxt › pone.0056854.s005.vxt.out]

<XmlObjectSerializer>
  <XmlObjects>
    <TypeInfo ID="0" TypeName="Vecute.WorkSpace, Vecute, Version=1.0.0.0, Culture=neutral, PublicKeyToken=6ca157640498cbe3" AssemblyString="Vecute, Version=1.0.0.0, Culture=neutral, PublicKeyToken=6ca157640498cbe3" AssemblyLocation="C:\Users\Jack\Documents\VecuteXI - 2010 Release\Vecute\bin\Debug\Vecute.exe" IsDeviceDependent="False">
      <ValueInfo DeepSerialization="Yes" ShallowSerialization="No" XChartItems="1" XFeatures="2759" XEnzymes="2877" XSummary="9" XScale="2878" XOffsetX="2879" XOffsetY="2880" XPrintView="5" XPrintPages="2881" XPrimerList="2882" XHosts="2912" />
    </TypeInfo>
    <TypeInfo ID="1" TypeName="System.Collections.Generic.List`1[[Vecute.DNAInfo, Vecute, Version=1.0.0.0, Culture=neutral, PublicKeyToken=6ca157640498cbe3]], mscorlib, Version=4.0.0.0, Culture=neutral, PublicKeyToken=b77a5c561934e089" AssemblyString="mscorlib, Version=4.0.0.0, Culture=neutral, PublicKeyToken=b77a5c561934e089" AssemblyLocation="C:\Windows\Microsoft.NET\Framework64\v4.0.30319\mscorlib.dll" IsDeviceDependent="False">
      <ValueInfo V0="2" V1="155" V2="254" V3="540" V4="617" V5="750" V6="802" V7="872" V8="986" V9="1094" V10="1176" V11="1238" V12="1317" V13="1395" V14="1552" V15="1632" V16="1751" V17="1894" V18="2026" V19="1402" V20="2100" V21="2161" V22="2233" V23="2277" V24="2377" V25="2593" V26="2708" V27="626" Count="28" DeepSerialization="Yes" ShallowSerialization="No" />
    </TypeInfo>
    <TypeInfo ID="2" TypeName="Vecute.DNAInfo, Vecute, Version=1.0.0.0, Culture=neutral, PublicKeyToken=6ca157640498cbe3" AssemblyString="Vecute, Version=1.0.0.0, Culture=neutral, PublicKeyToken=6ca157640498cbe3" AssemblyLocation="C:\Users\Jack\Documents\VecuteXI - 2010 Release\Vecute\bin\Debug\Vecute.exe" IsDeviceDependent="False">
      <ValueInfo DeepSerialization="Yes" ShallowSerialization="No" XvName="3" XOperationDescription="4" XIsVerificationStep="5" XIsConstructionNode="5" XNotDrawMap="5" XHost="6" XvMolecularOperation="10" XUpdateImageEvent="-1" XDNAs="11" XCalculated="13" XFile_Filename="125" XEnzyme_Enzymes="126" XEnzyme_Buffers="127" XEnzyme_Condition="128" XDephosphorylateWhenDigestion="5" XPCR_ForwardPrimer="-1" XPCR_FPrimerName="-1" XPCR_ReversePrimer="-1" XPCR_RPrimerName="-1" XPCR_Overlap="5" XModify_Method="129" XScreen_Features="130" XScreen_OnlyCircular="5" XSource="131" XEditing="13" XCreating="5" XLigation_TriFragment="132" XLigationMethod="132" XGel_Minimum="133" XGel_Maximun="134" XSolutionExtration="5" XSetPosition="135" XScreen_PCRMax="134" XScreen_PCRMin="133" XScreen_FPrimer="9" XScreen_FName="136" XScreen_RPrimer="9" XScreen_RName="137" XScreen_Mode="138" XRecombinationMethod="139" XEnzymeAnalysisParamters="140" XFetchedEnzymes="141" XOnlySignificant="13" XOnlyExtend="13" XAutomaticChoose="13" XSequencingTheorica="-1" XSequencingPrimerName="9" XSequencingPrimer="9" XSequencingSequence="9" XTheorySequences="142" XSequencingResultComment="143" XCompareSelectedGeneFile="-1" XCompareResultComment="143" XPickedDNAs="144" XDescribeType="145" XTransformationMethod="146" XTransformationMode="147" XIncubation="148" XCells="149" XIncludeVerification="5" XSequencingVerify="5" XDX="150" XDY="151" XRealSize="5" XFinished="5" XProgress="152" XPixelPerKBP="19" XIsKeyName="5" XPCRDesignerData="-1" XSequenceDesignerData="-1" XUseFreeDesigner="5" XFreeDesignCode="9" XFreeDesignName="9" XDesignedEnzymeSite="153" XPrimerDesignerMode="5" XDesignedPrimers="154" />
    </TypeInfo>
    <TypeInfo ID="3" TypeName="System.String, mscorlib, Version=4.0.0.0, Culture=neutral, PublicKeyToken=b77a5c561934e089" AssemblyString="mscorlib, Version=4.0.0.0, Culture=neutral, PublicKeyToken=b77a5c561934e089" AssemblyLocation="C:\Windows\Microsoft.NET\Framework64\v4.0.30319\mscorlib.dll" IsDeviceDependent="False">
      <ValueInfo Value="TARGET" />
    </TypeInfo>
    <TypeInfo ID="4" TypeName="System.String, mscorlib, Version=4.0.0.0, Culture=neutral, PublicKeyToken=b77a5c561934e089" AssemblyString="mscorlib, Version=4.0.0.0, Culture=neutral, PublicKeyToken=b77a5c561934e089" AssemblyLocation="C:\Windows\Microsoft.NET\Framework64\v4.0.30319\mscorlib.dll" IsDeviceDependent="False">
      <ValueInfo Value="The TARGET plasmid from&#xA;1. Construction of the Unit and Extraction Plasmids" />
    </TypeInfo>
    <TypeInfo ID="5" TypeName="System.Boolean, mscorlib, Version=4.0.0.0, Culture=neutral, PublicKeyToken=b77a5c561934e089" AssemblyString="mscorlib, Version=4.0.0.0, Culture=neutral, PublicKeyToken=b77a5c561934e089" AssemblyLocation="C:\Windows\Microsoft.NET\Framework64\v4.0.30319\mscorlib.dll" IsDeviceDependent="False">
      <ValueInfo Value="False" />
    </TypeInfo>
    <TypeInfo ID="6" TypeName="Vecute.Nuctions+Host, Vecute, Version=1.0.0.0, Culture=neutral, PublicKeyToken=6ca157640498cbe3" AssemblyString="Vecute, Version=1.0.0.0, Culture=neutral, PublicKeyToken=6ca157640498cbe3" AssemblyLocation="C:\Users\Jack\Documents\VecuteXI - 2010 Release\Vecute\bin\Debug\Vecute.exe" IsDeviceDependent="False">
      <ValueInfo DeepSerialization="Yes" ShallowSerialization="No" XName="7" XBioFunctions="8" XDescription="9" />
    </TypeInfo>
    <TypeInfo ID="7" TypeName="System.String, mscorlib, Version=4.0.0.0, Culture=neutral, PublicKeyToken=b77a5c561934e089" AssemblyString="mscorlib, Version=4.0.0.0, Culture=neutral, PublicKeyToken=b77a5c561934e089" AssemblyLocation="C:\Windows\Microsoft.NET\Framework64\v4.0.30319\mscorlib.dll" IsDeviceDependent="False">
      <ValueInfo Value="in vitro" />
    </TypeInfo>
    <TypeInfo ID="8" TypeName="System.Collections.Generic.List`1[[Vecute.Nuctions+FeatureFunction, Vecute, Version=1.0.0.0, Culture=neutral, PublicKeyToken=6ca157640498cbe3]], mscorlib, Version=4.0.0.0, Culture=neutral, PublicKeyToken=b77a5c561934e089" AssemblyString="mscorlib, Version=4.0.0.0, Culture=neutral, PublicKeyToken=b77a5c561934e089" AssemblyLocation="C:\Windows\Microsoft.NET\Framework64\v4.0.30319\mscorlib.dll" IsDeviceDependent="False">
      <ValueInfo Count="0" DeepSerialization="Yes" ShallowSerialization="No" />
    </TypeInfo>
    <TypeInfo ID="9" TypeName="System.String, mscorlib, Version=4.0.0.0, Culture=neutral, PublicKeyToken=b77a5c561934e089" AssemblyString="mscorlib, Version=4.0.0.0, Culture=neutral, PublicKeyToken=b77a5c561934e089" AssemblyLocation="C:\Windows\Microsoft.NET\Framework64\v4.0.30319\mscorlib.dll" IsDeviceDependent="False">
      <ValueInfo Value="" />
    </TypeInfo>
    <TypeInfo ID="10" TypeName="Vecute.Nuctions+MolecularOperationEnum, Vecute, Version=1.0.0.0, Culture=neutral, PublicKeyToken=6ca157640498cbe3" AssemblyString="Vecute, Version=1.0.0.0, Culture=neutral, PublicKeyToken=6ca157640498cbe3" AssemblyLocation="C:\Users\Jack\Documents\VecuteXI - 2010 Release\Vecute\bin\Debug\Vecute.exe" IsDeviceDependent="False">
      <ValueInfo Enum="Vector" />
    </TypeInfo>
    <TypeInfo ID="11" TypeName="Microsoft.VisualBasic.Collection, Microsoft.VisualBasic, Version=10.0.0.0, Culture=neutral, PublicKeyToken=b03f5f7f11d50a3a" AssemblyString="Microsoft.VisualBasic, Version=10.0.0.0, Culture=neutral, PublicKeyToken=b03f5f7f11d50a3a" AssemblyLocation="C:\Windows\Microsoft.Net\assembly\GAC_MSIL\Microsoft.VisualBasic\v4.0_10.0.0.0__b03f5f7f11d50a3a\Microsoft.VisualBasic.dll" IsDeviceDependent="False">
      <ValueInfo V0="12" Count="1" DeepSerialization="Yes" ShallowSerialization="No" />
    </TypeInfo>
    <TypeInfo ID="12" TypeName="Vecute.Nuctions+GeneFile, Vecute, Version=1.0.0.0, Culture=neutral, PublicKeyToken=6ca157640498cbe3" AssemblyString="Vecute, Version=1.0.0.0, Culture=neutral, PublicKeyToken=6ca157640498cbe3" AssemblyLocation="C:\Users\Jack\Documents\VecuteXI - 2010 Release\Vecute\bin\Debug\Vecute.exe" IsDeviceDependent="False">
      <ValueInfo DeepSerialization="Yes" ShallowSerialization="No" XvName="3" XvIscircular="13" XvDate="14" XvSequence="15" XvRCSequence="16" XvFeatureCol="17" XvEnd_F="122" XvEnd_R="122" XvPhos_F="13" XvPhos_R="13" XFCleavages="123" XRCleavages="124" XtmpCircular="5" />
    </TypeInfo>
    <TypeInfo ID="13" TypeName="System.Boolean, mscorlib, Version=4.0.0.0, Culture=neutral, PublicKeyToken=b77a5c561934e089" AssemblyString="mscorlib, Version=4.0.0.0, Culture=neutral, PublicKeyToken=b77a5c561934e089" AssemblyLocation="C:\Windows\Microsoft.NET\Framework64\v4.0.30319\mscorlib.dll" IsDeviceDependent="False">
      <ValueInfo Value="True" />
    </TypeInfo>
    <TypeInfo ID="14" TypeName="System.DateTime, mscorlib, Version=4.0.0.0, Culture=neutral, PublicKeyToken=b77a5c561934e089" AssemblyString="mscorlib, Version=4.0.0.0, Culture=neutral, PublicKeyToken=b77a5c561934e089" AssemblyLocation="C:\Windows\Microsoft.NET\Framework64\v4.0.30319\mscorlib.dll" IsDeviceDependent="False">
      <ValueInfo Value="40185.0424902315" />
    </TypeInfo>
    <TypeInfo ID="15" TypeName="System.String, mscorlib, Version=4.0.0.0, Culture=neutral, PublicKeyToken=b77a5c561934e089" AssemblyString="mscorlib, Version=4.0.0.0, Culture=neutral, PublicKeyToken=b77a5c561934e089" AssemblyLocation="C:\Windows\Microsoft.NET\Framework64\v4.0.30319\mscorlib.dll" IsDeviceDependent="False">
      <ValueInfo Value="GAAAGGCGAACACGTTTCAGTGAAACCATTTAAGAAAGTGTTCTAATTTATTAGAAATTTGCACTTAAATCAAAAAGTTACGGACAATTCAACCACCAATCAATAAATTAAAGGGCACATTAAAGTACACAATATTTGTGCCCTTCTCTGTTTCTTTCCCGTTATCAGCTAGCTGGAAACTTTTTATACAGAGTTTAGAGCCCTACTCCATACGTTTTTGATACGCTTTGTCGTGATTCACCCACGAAAGGCCCTGCCACTCATCGCAGTACTGTTGTATTCATTAAGCATCTGCCGACATGGAAGCCATCACAAACGGCATGATGAACCTGAATCGCCAGCGGCATCAGCACCTTGTCGCCTTGCGTATAATATTTGCCCATGGTGAAAACGGGGGCGAAGAAGTTGTCCATATTGGCCACGTTTAAATCAAAACTGGTGAAACTCACCCAGGGATTGGCTGAGACGAAAAACATATTCTCAATAAACCCTTTAGGGAAATAGGCCAGGTTTTCACCGTAACACGCCACATCTTGCGAATATATGTGTAGAAACTGCCGGAAATCGTCGTGGTATTCACTCCAGAGCGATGAAAACGTTTCAGTTTGCTCATGGAAAACGGTGTAACAAGGGTGAACACTATCCCATATCACCAGCTCACCGTCTTTCATTGCCATACGTAATTCCGGATGAGCATTCATCAGGCGGGCAAGAATGTGAATAAAGGCCGGATAAAACTTGTGCTTATTTTTCTTTACGGTCTTTAAAAAGGCCGTAATATCCAGCTGAACGGTCTGGTTATAGGTACATTGAGCAACTGACTGAAATGCCTCAAAATGTTCTTTACGATGCCATTGGGATATATCAACGGTGGTATATCCAGTGATTTTTTTCTCCATTTTAGCTTCCTTAGCTCCTGAAAATCTCGACAACTCAAAAAATACGCCCGGTAGTGATCTTATTTCATTATGGTGAAAGTTGGAACCTCTTACGTGCCGATCAACGTCTCATTTTCGCCAAAAGTTGGCCCAGGGCTTCCCGGTATCAACAGGGACACCAGGATTTATTTATTCTGCGAAGTGATCTTCCGTCACAGGTAGGCGCGCCGAAGTTCCTATACTTTCTAGAGAATAGGAACTTCGGAATAGGAACTAAGGAGGATATTCATATGGACCATGGCTAATTCCCATGTCAGCCGTTAAGTGTTCCTGTGTCACTGAAAATTGCTTTGAGAGGCTCTAAGGGCTTCTCAGTGCGTTACATCCCTGGCTTGTTGTCCACAACCGTTAAACCTTAAAAGCTTTAAAAGCCTTATATATTCTTTTTTTTCTTATAAAACTTAAAACCTTAGAGGCTATTTAAGTTGCTGATTTATATTAATTTTATTGTTCAAACATGAGAGCTTAGTACGTGAAACATGAGAGCTTAGTACGTTAGCCATGAGAGCTTAGTACGTTAGCCATGAGGGTTTAGTTCGTTAAACATGAGAGCTTAGTACGTTAAACATGAGAGCTTAGTACGTGAAACATGAGAGCTTAGTACGTACTATCAACAGGTTGAACTGCGGATCTTGCGGCCGCAAAAATTAAAAATGAAGTTTTAAATCAATCTAAAGTATATATGAGTAAACTTGGTCTGACAGTTACCAATCACGAAAGGCGCTGCTAATGCTCTGTCTCAGGTCACTAATACTATCTAAGTAGTTGATTCATAGTGACTGGATATGTTGCGTTTTGTCGCATTATGTAGTCTATCATTTAACCACAGATTAGTGTAATGCGATGATTTTTAAGTGATTAATGTTATTTTGTCATCCTTTAGGTGAATAAGTTGTATATTTAAAATCTCTTTAATTATCAGTAAATTAATGTAAGTAGGTCATTATTAGTCAAAATAAAATCATTTGTCGATTTCAATTTTGTCCCATCACGAAAGGCCAAATAATGATTTTATTTTGACTGATAGTGACCTGTTCGTTGCAACAAATTGATAAGCAATGCTTTTTTATAATGCCAACTTTGTACAAAAAAGCAGGCTCAC" />
    </TypeInfo>
    <TypeInfo ID="16" TypeName="System.String, mscorlib, Version=4.0.0.0, Culture=neutral, PublicKeyToken=b77a5c561934e089" AssemblyString="mscorlib, Version=4.0.0.0, Culture=neutral, PublicKeyToken=b77a5c561934e089" AssemblyLocation="C:\Windows\Microsoft.NET\Framework64\v4.0.30319\mscorlib.dll" IsDeviceDependent="False">
      <ValueInfo Value="GTGAGCCTGCTTTTTTGTACAAAGTTGGCATTATAAAAAAGCATTGCTTATCAATTTGTTGCAACGAACAGGTCACTATCAGTCAAAATAAAATCATTATTTGGCCTTTCGTGATGGGACAAAATTGAAATCGACAAATGATTTTATTTTGACTAATAATGACCTACTTACATTAATTTACTGATAATTAAAGAGATTTTAAATATACAACTTATTCACCTAAAGGATGACAAAATAACATTAATCACTTAAAAATCATCGCATTACACTAATCTGTGGTTAAATGATAGACTACATAATGCGACAAAACGCAACATATCCAGTCACTATGAATCAACTACTTAGATAGTATTAGTGACCTGAGACAGAGCATTAGCAGCGCCTTTCGTGATTGGTAACTGTCAGACCAAGTTTACTCATATATACTTTAGATTGATTTAAAACTTCATTTTTAATTTTTGCGGCCGCAAGATCCGCAGTTCAACCTGTTGATAGTACGTACTAAGCTCTCATGTTTCACGTACTAAGCTCTCATGTTTAACGTACTAAGCTCTCATGTTTAACGAACTAAACCCTCATGGCTAACGTACTAAGCTCTCATGGCTAACGTACTAAGCTCTCATGTTTCACGTACTAAGCTCTCATGTTTGAACAATAAAATTAATATAAATCAGCAACTTAAATAGCCTCTAAGGTTTTAAGTTTTATAAGAAAAAAAAGAATATATAAGGCTTTTAAAGCTTTTAAGGTTTAACGGTTGTGGACAACAAGCCAGGGATGTAACGCACTGAGAAGCCCTTAGAGCCTCTCAAAGCAATTTTCAGTGACACAGGAACACTTAACGGCTGACATGGGAATTAGCCATGGTCCATATGAATATCCTCCTTAGTTCCTATTCCGAAGTTCCTATTCTCTAGAAAGTATAGGAACTTCGGCGCGCCTACCTGTGACGGAAGATCACTTCGCAGAATAAATAAATCCTGGTGTCCCTGTTGATACCGGGAAGCCCTGGGCCAACTTTTGGCGAAAATGAGACGTTGATCGGCACGTAAGAGGTTCCAACTTTCACCATAATGAAATAAGATCACTACCGGGCGTATTTTTTGAGTTGTCGAGATTTTCAGGAGCTAAGGAAGCTAAAATGGAGAAAAAAATCACTGGATATACCACCGTTGATATATCCCAATGGCATCGTAAAGAACATTTTGAGGCATTTCAGTCAGTTGCTCAATGTACCTATAACCAGACCGTTCAGCTGGATATTACGGCCTTTTTAAAGACCGTAAAGAAAAATAAGCACAAGTTTTATCCGGCCTTTATTCACATTCTTGCCCGCCTGATGAATGCTCATCCGGAATTACGTATGGCAATGAAAGACGGTGAGCTGGTGATATGGGATAGTGTTCACCCTTGTTACACCGTTTTCCATGAGCAAACTGAAACGTTTTCATCGCTCTGGAGTGAATACCACGACGATTTCCGGCAGTTTCTACACATATATTCGCAAGATGTGGCGTGTTACGGTGAAAACCTGGCCTATTTCCCTAAAGGGTTTATTGAGAATATGTTTTTCGTCTCAGCCAATCCCTGGGTGAGTTTCACCAGTTTTGATTTAAACGTGGCCAATATGGACAACTTCTTCGCCCCCGTTTTCACCATGGGCAAATATTATACGCAAGGCGACAAGGTGCTGATGCCGCTGGCGATTCAGGTTCATCATGCCGTTTGTGATGGCTTCCATGTCGGCAGATGCTTAATGAATACAACAGTACTGCGATGAGTGGCAGGGCCTTTCGTGGGTGAATCACGACAAAGCGTATCAAAAACGTATGGAGTAGGGCTCTAAACTCTGTATAAAAAGTTTCCAGCTAGCTGATAACGGGAAAGAAACAGAGAAGGGCACAAATATTGTGTACTTTAATGTGCCCTTTAATTTATTGATTGGTGGTTGAATTGTCCGTAACTTTTTGATTTAAGTGCAAATTTCTAATAAATTAGAACACTTTCTTAAATGGTTTCACTGAAACGTGTTCGCCTTTC" />
    </TypeInfo>
    <TypeInfo ID="17" TypeName="System.Collections.Generic.List`1[[Vecute.Nuctions+GeneAnnotation, Vecute, Version=1.0.0.0, Culture=neutral, PublicKeyToken=6ca157640498cbe3]], mscorlib, Version=4.0.0.0, Culture=neutral, PublicKeyToken=b77a5c561934e089" AssemblyString="mscorlib, Version=4.0.0.0, Culture=neutral, PublicKeyToken=b77a5c561934e089" AssemblyLocation="C:\Windows\Microsoft.NET\Framework64\v4.0.30319\mscorlib.dll" IsDeviceDependent="False">
      <ValueInfo V0="18" V1="29" V2="38" V3="48" V4="62" V5="73" V6="82" V7="94" V8="104" V9="113" Count="10" DeepSerialization="Yes" ShallowSerialization="No" />
    </TypeInfo>
    <TypeInfo ID="18" TypeName="Vecute.Nuctions+GeneAnnotation, Vecute, Version=1.0.0.0, Culture=neutral, PublicKeyToken=6ca157640498cbe3" AssemblyString="Vecute, Version=1.0.0.0, Culture=neutral, PublicKeyToken=6ca157640498cbe3" AssemblyLocation="C:\Users\Jack\Documents\VecuteXI - 2010 Release\Vecute\bin\Debug\Vecute.exe" IsDeviceDependent="False">
      <ValueInfo DeepSerialization="Yes" ShallowSerialization="No" XIndex="19" XType="20" XNote="9" XLabel="21" XStartPosition="22" XEndPosition="23" XComplement="5" XVector="12" XFeature="24" />
    </TypeInfo>
    <TypeInfo ID="19" TypeName="System.Int32, mscorlib, Version=4.0.0.0, Culture=neutral, PublicKeyToken=b77a5c561934e089" AssemblyString="mscorlib, Version=4.0.0.0, Culture=neutral, PublicKeyToken=b77a5c561934e089" AssemblyLocation="C:\Windows\Microsoft.NET\Framework64\v4.0.30319\mscorlib.dll" IsDeviceDependent="False">
      <ValueInfo Value="0" />
    </TypeInfo>
    <TypeInfo ID="20" TypeName="System.String, mscorlib, Version=4.0.0.0, Culture=neutral, PublicKeyToken=b77a5c561934e089" AssemblyString="mscorlib, Version=4.0.0.0, Culture=neutral, PublicKeyToken=b77a5c561934e089" AssemblyLocation="C:\Windows\Microsoft.NET\Framework64\v4.0.30319\mscorlib.dll" IsDeviceDependent="False">
      <ValueInfo Value="recombination_site" />
    </TypeInfo>
    <TypeInfo ID="21" TypeName="System.String, mscorlib, Version=4.0.0.0, Culture=neutral, PublicKeyToken=b77a5c561934e089" AssemblyString="mscorlib, Version=4.0.0.0, Culture=neutral, PublicKeyToken=b77a5c561934e089" AssemblyLocation="C:\Windows\Microsoft.NET\Framework64\v4.0.30319\mscorlib.dll" IsDeviceDependent="False">
      <ValueInfo Value="attP HK022" />
    </TypeInfo>
    <TypeInfo ID="22" TypeName="System.Int32, mscorlib, Version=4.0.0.0, Culture=neutral, PublicKeyToken=b77a5c561934e089" AssemblyString="mscorlib, Version=4.0.0.0, Culture=neutral, PublicKeyToken=b77a5c561934e089" AssemblyLocation="C:\Windows\Microsoft.NET\Framework64\v4.0.30319\mscorlib.dll" IsDeviceDependent="False">
      <ValueInfo Value="1678" />
    </TypeInfo>
    <TypeInfo ID="23" TypeName="System.Int32, mscorlib, Version=4.0.0.0, Culture=neutral, PublicKeyToken=b77a5c561934e089" AssemblyString="mscorlib, Version=4.0.0.0, Culture=neutral, PublicKeyToken=b77a5c561934e089" AssemblyLocation="C:\Windows\Microsoft.NET\Framework64\v4.0.30319\mscorlib.dll" IsDeviceDependent="False">
      <ValueInfo Value="1908" />
    </TypeInfo>
    <TypeInfo ID="24" TypeName="Vecute.Nuctions+Feature, Vecute, Version=1.0.0.0, Culture=neutral, PublicKeyToken=6ca157640498cbe3" AssemblyString="Vecute, Version=1.0.0.0, Culture=neutral, PublicKeyToken=6ca157640498cbe3" AssemblyLocation="C:\Users\Jack\Documents\VecuteXI - 2010 Release\Vecute\bin\Debug\Vecute.exe" IsDeviceDependent="False">
      <ValueInfo DeepSerialization="Yes" ShallowSerialization="No" XnSequence="25" XnRCSequence="26" XnName="21" XnLabel="21" XnNote="9" XnType="20" XnUseful="27" XBioFunctions="28" />
    </TypeInfo>
    <TypeInfo ID="25" TypeName="System.String, mscorlib, Version=4.0.0.0, Culture=neutral, PublicKeyToken=b77a5c561934e089" AssemblyString="mscorlib, Version=4.0.0.0, Culture=neutral, PublicKeyToken=b77a5c561934e089" AssemblyLocation="C:\Windows\Microsoft.NET\Framework64\v4.0.30319\mscorlib.dll" IsDeviceDependent="False">
      <ValueInfo Value="TCAGGTCACTAATACTATCTAAGTAGTTGATTCATAGTGACTGGATATGTTGCGTTTTGTCGCATTATGTAGTCTATCATTTAACCACAGATTAGTGTAATGCGATGATTTTTAAGTGATTAATGTTATTTTGTCATCCTTTAGGTGAATAAGTTGTATATTTAAAATCTCTTTAATTATCAGTAAATTAATGTAAGTAGGTCATTATTAGTCAAAATAAAATCATTTGTC" />
    </TypeInfo>
    <TypeInfo ID="26" TypeName="System.String, mscorlib, Version=4.0.0.0, Culture=neutral, PublicKeyToken=b77a5c561934e089" AssemblyString="mscorlib, Version=4.0.0.0, Culture=neutral, PublicKeyToken=b77a5c561934e089" AssemblyLocation="C:\Windows\Microsoft.NET\Framework64\v4.0.30319\mscorlib.dll" IsDeviceDependent="False">
      <ValueInfo Value="GACAAATGATTTTATTTTGACTAATAATGACCTACTTACATTAATTTACTGATAATTAAAGAGATTTTAAATATACAACTTATTCACCTAAAGGATGACAAAATAACATTAATCACTTAAAAATCATCGCATTACACTAATCTGTGGTTAAATGATAGACTACATAATGCGACAAAACGCAACATATCCAGTCACTATGAATCAACTACTTAGATAGTATTAGTGACCTGA" />
    </TypeInfo>
    <TypeInfo ID="27" TypeName="System.String, mscorlib, Version=4.0.0.0, Culture=neutral, PublicKeyToken=b77a5c561934e089" AssemblyString="mscorlib, Version=4.0.0.0, Culture=neutral, PublicKeyToken=b77a5c561934e089" AssemblyLocation="C:\Windows\Microsoft.NET\Framework64\v4.0.30319\mscorlib.dll" IsDeviceDependent="False">
      <ValueInfo Value="Local" />
    </TypeInfo>
    <TypeInfo ID="28" TypeName="System.Collections.Generic.List`1[[Vecute.Nuctions+FeatureFunction, Vecute, Version=1.0.0.0, Culture=neutral, PublicKeyToken=6ca157640498cbe3]], mscorlib, Version=4.0.0.0, Culture=neutral, PublicKeyToken=b77a5c561934e089" AssemblyString="mscorlib, Version=4.0.0.0, Culture=neutral, PublicKeyToken=b77a5c561934e089" AssemblyLocation="C:\Windows\Microsoft.NET\Framework64\v4.0.30319\mscorlib.dll" IsDeviceDependent="False">
      <ValueInfo Count="0" DeepSerialization="Yes" ShallowSerialization="No" />
    </TypeInfo>
    <TypeInfo ID="29" TypeName="Vecute.Nuctions+GeneAnnotation, Vecute, Version=1.0.0.0, Culture=neutral, PublicKeyToken=6ca157640498cbe3" AssemblyString="Vecute, Version=1.0.0.0, Culture=neutral, PublicKeyToken=6ca157640498cbe3" AssemblyLocation="C:\Users\Jack\Documents\VecuteXI - 2010 Release\Vecute\bin\Debug\Vecute.exe" IsDeviceDependent="False">
      <ValueInfo DeepSerialization="Yes" ShallowSerialization="No" XIndex="30" XType="20" XNote="9" XLabel="31" XStartPosition="32" XEndPosition="33" XComplement="5" XVector="12" XFeature="34" />
    </TypeInfo>
    <TypeInfo ID="30" TypeName="System.Int32, mscorlib, Version=4.0.0.0, Culture=neutral, PublicKeyToken=b77a5c561934e089" AssemblyString="mscorlib, Version=4.0.0.0, Culture=neutral, PublicKeyToken=b77a5c561934e089" AssemblyLocation="C:\Windows\Microsoft.NET\Framework64\v4.0.30319\mscorlib.dll" IsDeviceDependent="False">
      <ValueInfo Value="1" />
    </TypeInfo>
    <TypeInfo ID="31" TypeName="System.String, mscorlib, Version=4.0.0.0, Culture=neutral, PublicKeyToken=b77a5c561934e089" AssemblyString="mscorlib, Version=4.0.0.0, Culture=neutral, PublicKeyToken=b77a5c561934e089" AssemblyLocation="C:\Windows\Microsoft.NET\Framework64\v4.0.30319\mscorlib.dll" IsDeviceDependent="False">
      <ValueInfo Value="attL1 Lambda" />
    </TypeInfo>
    <TypeInfo ID="32" TypeName="System.Int32, mscorlib, Version=4.0.0.0, Culture=neutral, PublicKeyToken=b77a5c561934e089" AssemblyString="mscorlib, Version=4.0.0.0, Culture=neutral, PublicKeyToken=b77a5c561934e089" AssemblyLocation="C:\Windows\Microsoft.NET\Framework64\v4.0.30319\mscorlib.dll" IsDeviceDependent="False">
      <ValueInfo Value="1938" />
    </TypeInfo>
    <TypeInfo ID="33" TypeName="System.Int32, mscorlib, Version=4.0.0.0, Culture=neutral, PublicKeyToken=b77a5c561934e089" AssemblyString="mscorlib, Version=4.0.0.0, Culture=neutral, PublicKeyToken=b77a5c561934e089" AssemblyLocation="C:\Windows\Microsoft.NET\Framework64\v4.0.30319\mscorlib.dll" IsDeviceDependent="False">
      <ValueInfo Value="2037" />
    </TypeInfo>
    <TypeInfo ID="34" TypeName="Vecute.Nuctions+Feature, Vecute, Version=1.0.0.0, Culture=neutral, PublicKeyToken=6ca157640498cbe3" AssemblyString="Vecute, Version=1.0.0.0, Culture=neutral, PublicKeyToken=6ca157640498cbe3" AssemblyLocation="C:\Users\Jack\Documents\VecuteXI - 2010 Release\Vecute\bin\Debug\Vecute.exe" IsDeviceDependent="False">
      <ValueInfo DeepSerialization="Yes" ShallowSerialization="No" XnSequence="35" XnRCSequence="36" XnName="31" XnLabel="31" XnNote="9" XnType="20" XnUseful="27" XBioFunctions="37" />
    </TypeInfo>
    <TypeInfo ID="35" TypeName="System.String, mscorlib, Version=4.0.0.0, Culture=neutral, PublicKeyToken=b77a5c561934e089" AssemblyString="mscorlib, Version=4.0.0.0, Culture=neutral, PublicKeyToken=b77a5c561934e089" AssemblyLocation="C:\Windows\Microsoft.NET\Framework64\v4.0.30319\mscorlib.dll" IsDeviceDependent="False">
      <ValueInfo Value="CAAATAATGATTTTATTTTGACTGATAGTGACCTGTTCGTTGCAACAAATTGATAAGCAATGCTTTTTTATAATGCCAACTTTGTACAAAAAAGCAGGCT" />
    </TypeInfo>
    <TypeInfo ID="36" TypeName="System.String, mscorlib, Version=4.0.0.0, Culture=neutral, PublicKeyToken=b77a5c561934e089" AssemblyString="mscorlib, Version=4.0.0.0, Culture=neutral, PublicKeyToken=b77a5c561934e089" AssemblyLocation="C:\Windows\Microsoft.NET\Framework64\v4.0.30319\mscorlib.dll" IsDeviceDependent="False">
      <ValueInfo Value="AGCCTGCTTTTTTGTACAAAGTTGGCATTATAAAAAAGCATTGCTTATCAATTTGTTGCAACGAACAGGTCACTATCAGTCAAAATAAAATCATTATTTG" />
    </TypeInfo>
    <TypeInfo ID="37" TypeName="System.Collections.Generic.List`1[[Vecute.Nuctions+FeatureFunction, Vecute, Version=1.0.0.0, Culture=neutral, PublicKeyToken=6ca157640498cbe3]], mscorlib, Version=4.0.0.0, Culture=neutral, PublicKeyToken=b77a5c561934e089" AssemblyString="mscorlib, Version=4.0.0.0, Culture=neutral, PublicKeyToken=b77a5c561934e089" AssemblyLocation="C:\Windows\Microsoft.NET\Framework64\v4.0.30319\mscorlib.dll" IsDeviceDependent="False">
      <ValueInfo Count="0" DeepSerialization="Yes" ShallowSerialization="No" />
    </TypeInfo>
    <TypeInfo ID="38" TypeName="Vecute.Nuctions+GeneAnnotation, Vecute, Version=1.0.0.0, Culture=neutral, PublicKeyToken=6ca157640498cbe3" AssemblyString="Vecute, Version=1.0.0.0, Culture=neutral, PublicKeyToken=6ca157640498cbe3" AssemblyLocation="C:\Users\Jack\Documents\VecuteXI - 2010 Release\Vecute\bin\Debug\Vecute.exe" IsDeviceDependent="False">
      <ValueInfo DeepSerialization="Yes" ShallowSerialization="No" XIndex="39" XType="20" XNote="40" XLabel="41" XStartPosition="42" XEndPosition="43" XComplement="13" XVector="12" XFeature="44" />
    </TypeInfo>
    <TypeInfo ID="39" TypeName="System.Int32, mscorlib, Version=4.0.0.0, Culture=neutral, PublicKeyToken=b77a5c561934e089" AssemblyString="mscorlib, Version=4.0.0.0, Culture=neutral, PublicKeyToken=b77a5c561934e089" AssemblyLocation="C:\Windows\Microsoft.NET\Framework64\v4.0.30319\mscorlib.dll" IsDeviceDependent="False">
      <ValueInfo Value="2" />
    </TypeInfo>
    <TypeInfo ID="40" TypeName="System.String, mscorlib, Version=4.0.0.0, Culture=neutral, PublicKeyToken=b77a5c561934e089" AssemblyString="mscorlib, Version=4.0.0.0, Culture=neutral, PublicKeyToken=b77a5c561934e089" AssemblyLocation="C:\Windows\Microsoft.NET\Framework64\v4.0.30319\mscorlib.dll" IsDeviceDependent="False">
      <ValueInfo Value="&quot;distal 34-nt of of natural FRT site&quot;" />
    </TypeInfo>
    <TypeInfo ID="41" TypeName="System.String, mscorlib, Version=4.0.0.0, Culture=neutral, PublicKeyToken=b77a5c561934e089" AssemblyString="mscorlib, Version=4.0.0.0, Culture=neutral, PublicKeyToken=b77a5c561934e089" AssemblyLocation="C:\Windows\Microsoft.NET\Framework64\v4.0.30319\mscorlib.dll" IsDeviceDependent="False">
      <ValueInfo Value="frt" />
    </TypeInfo>
    <TypeInfo ID="42" TypeName="System.Int32, mscorlib, Version=4.0.0.0, Culture=neutral, PublicKeyToken=b77a5c561934e089" AssemblyString="mscorlib, Version=4.0.0.0, Culture=neutral, PublicKeyToken=b77a5c561934e089" AssemblyLocation="C:\Windows\Microsoft.NET\Framework64\v4.0.30319\mscorlib.dll" IsDeviceDependent="False">
      <ValueInfo Value="1108" />
    </TypeInfo>
    <TypeInfo ID="43" TypeName="System.Int32, mscorlib, Version=4.0.0.0, Culture=neutral, PublicKeyToken=b77a5c561934e089" AssemblyString="mscorlib, Version=4.0.0.0, Culture=neutral, PublicKeyToken=b77a5c561934e089" AssemblyLocation="C:\Windows\Microsoft.NET\Framework64\v4.0.30319\mscorlib.dll" IsDeviceDependent="False">
      <ValueInfo Value="1141" />
    </TypeInfo>
    <TypeInfo ID="44" TypeName="Vecute.Nuctions+Feature, Vecute, Version=1.0.0.0, Culture=neutral, PublicKeyToken=6ca157640498cbe3" AssemblyString="Vecute, Version=1.0.0.0, Culture=neutral, PublicKeyToken=6ca157640498cbe3" AssemblyLocation="C:\Users\Jack\Documents\VecuteXI - 2010 Release\Vecute\bin\Debug\Vecute.exe" IsDeviceDependent="False">
      <ValueInfo DeepSerialization="Yes" ShallowSerialization="No" XnSequence="45" XnRCSequence="46" XnName="41" XnLabel="41" XnNote="40" XnType="20" XnUseful="27" XBioFunctions="47" />
    </TypeInfo>
    <TypeInfo ID="45" TypeName="System.String, mscorlib, Version=4.0.0.0, Culture=neutral, PublicKeyToken=b77a5c561934e089" AssemblyString="mscorlib, Version=4.0.0.0, Culture=neutral, PublicKeyToken=b77a5c561934e089" AssemblyLocation="C:\Windows\Microsoft.NET\Framework64\v4.0.30319\mscorlib.dll" IsDeviceDependent="False">
      <ValueInfo Value="GAAGTTCCTATTCTCTAGAAAGTATAGGAACTTC" />
    </TypeInfo>
    <TypeInfo ID="46" TypeName="System.String, mscorlib, Version=4.0.0.0, Culture=neutral, PublicKeyToken=b77a5c561934e089" AssemblyString="mscorlib, Version=4.0.0.0, Culture=neutral, PublicKeyToken=b77a5c561934e089" AssemblyLocation="C:\Windows\Microsoft.NET\Framework64\v4.0.30319\mscorlib.dll" IsDeviceDependent="False">
      <ValueInfo Value="GAAGTTCCTATACTTTCTAGAGAATAGGAACTTC" />
    </TypeInfo>
    <TypeInfo ID="47" TypeName="System.Collections.Generic.List`1[[Vecute.Nuctions+FeatureFunction, Vecute, Version=1.0.0.0, Culture=neutral, PublicKeyToken=6ca157640498cbe3]], mscorlib, Version=4.0.0.0, Culture=neutral, PublicKeyToken=b77a5c561934e089" AssemblyString="mscorlib, Version=4.0.0.0, Culture=neutral, PublicKeyToken=b77a5c561934e089" AssemblyLocation="C:\Windows\Microsoft.NET\Framework64\v4.0.30319\mscorlib.dll" IsDeviceDependent="False">
      <ValueInfo Count="0" DeepSerialization="Yes" ShallowSerialization="No" />
    </TypeInfo>
    <TypeInfo ID="48" TypeName="Vecute.Nuctions+GeneAnnotation, Vecute, Version=1.0.0.0, Culture=neutral, PublicKeyToken=6ca157640498cbe3" AssemblyString="Vecute, Version=1.0.0.0, Culture=neutral, PublicKeyToken=6ca157640498cbe3" AssemblyLocation="C:\Users\Jack\Documents\VecuteXI - 2010 Release\Vecute\bin\Debug\Vecute.exe" IsDeviceDependent="False">
      <ValueInfo DeepSerialization="Yes" ShallowSerialization="No" XIndex="49" XType="50" XNote="51" XLabel="52" XStartPosition="53" XEndPosition="54" XComplement="13" XVector="12" XFeature="55" />
    </TypeInfo>
    <TypeInfo ID="49" TypeName="System.Int32, mscorlib, Version=4.0.0.0, Culture=neutral, PublicKeyToken=b77a5c561934e089" AssemblyString="mscorlib, Version=4.0.0.0, Culture=neutral, PublicKeyToken=b77a5c561934e089" AssemblyLocation="C:\Windows\Microsoft.NET\Framework64\v4.0.30319\mscorlib.dll" IsDeviceDependent="False">
      <ValueInfo Value="3" />
    </TypeInfo>
    <TypeInfo ID="50" TypeName="System.String, mscorlib, Version=4.0.0.0, Culture=neutral, PublicKeyToken=b77a5c561934e089" AssemblyString="mscorlib, Version=4.0.0.0, Culture=neutral, PublicKeyToken=b77a5c561934e089" AssemblyLocation="C:\Windows\Microsoft.NET\Framework64\v4.0.30319\mscorlib.dll" IsDeviceDependent="False">
      <ValueInfo Value="CDS" />
    </TypeInfo>
    <TypeInfo ID="51" TypeName="System.String, mscorlib, Version=4.0.0.0, Culture=neutral, PublicKeyToken=b77a5c561934e089" AssemblyString="mscorlib, Version=4.0.0.0, Culture=neutral, PublicKeyToken=b77a5c561934e089" AssemblyLocation="C:\Windows\Microsoft.NET\Framework64\v4.0.30319\mscorlib.dll" IsDeviceDependent="False">
      <ValueInfo Value="&quot;Tn9&quot;" />
    </TypeInfo>
    <TypeInfo ID="52" TypeName="System.String, mscorlib, Version=4.0.0.0, Culture=neutral, PublicKeyToken=b77a5c561934e089" AssemblyString="mscorlib, Version=4.0.0.0, Culture=neutral, PublicKeyToken=b77a5c561934e089" AssemblyLocation="C:\Windows\Microsoft.NET\Framework64\v4.0.30319\mscorlib.dll" IsDeviceDependent="False">
      <ValueInfo Value="chlr" />
    </TypeInfo>
    <TypeInfo ID="53" TypeName="System.Int32, mscorlib, Version=4.0.0.0, Culture=neutral, PublicKeyToken=b77a5c561934e089" AssemblyString="mscorlib, Version=4.0.0.0, Culture=neutral, PublicKeyToken=b77a5c561934e089" AssemblyLocation="C:\Windows\Microsoft.NET\Framework64\v4.0.30319\mscorlib.dll" IsDeviceDependent="False">
      <ValueInfo Value="261" />
    </TypeInfo>
    <TypeInfo ID="54" TypeName="System.Int32, mscorlib, Version=4.0.0.0, Culture=neutral, PublicKeyToken=b77a5c561934e089" AssemblyString="mscorlib, Version=4.0.0.0, Culture=neutral, PublicKeyToken=b77a5c561934e089" AssemblyLocation="C:\Windows\Microsoft.NET\Framework64\v4.0.30319\mscorlib.dll" IsDeviceDependent="False">
      <ValueInfo Value="899" />
    </TypeInfo>
    <TypeInfo ID="55" TypeName="Vecute.Nuctions+Feature, Vecute, Version=1.0.0.0, Culture=neutral, PublicKeyToken=6ca157640498cbe3" AssemblyString="Vecute, Version=1.0.0.0, Culture=neutral, PublicKeyToken=6ca157640498cbe3" AssemblyLocation="C:\Users\Jack\Documents\VecuteXI - 2010 Release\Vecute\bin\Debug\Vecute.exe" IsDeviceDependent="False">
      <ValueInfo DeepSerialization="Yes" ShallowSerialization="No" XnSequence="56" XnRCSequence="57" XnName="52" XnLabel="52" XnNote="51" XnType="50" XnUseful="27" XBioFunctions="58" />
    </TypeInfo>
    <TypeInfo ID="56" TypeName="System.String, mscorlib, Version=4.0.0.0, Culture=neutral, PublicKeyToken=b77a5c561934e089" AssemblyString="mscorlib, Version=4.0.0.0, Culture=neutral, PublicKeyToken=b77a5c561934e089" AssemblyLocation="C:\Windows\Microsoft.NET\Framework64\v4.0.30319\mscorlib.dll" IsDeviceDependent="False">
      <ValueInfo Value="ATGGAGAAAAAAATCACTGGATATACCACCGTTGATATATCCCAATGGCATCGTAAAGAACATTTTGAGGCATTTCAGTCAGTTGCTCAATGTACCTATAACCAGACCGTTCAGCTGGATATTACGGCCTTTTTAAAGACCGTAAAGAAAAATAAGCACAAGTTTTATCCGGCCTTTATTCACATTCTTGCCCGCCTGATGAATGCTCATCCGGAATTACGTATGGCAATGAAAGACGGTGAGCTGGTGATATGGGATAGTGTTCACCCTTGTTACACCGTTTTCCATGAGCAAACTGAAACGTTTTCATCGCTCTGGAGTGAATACCACGACGATTTCCGGCAGTTTCTACACATATATTCGCAAGATGTGGCGTGTTACGGTGAAAACCTGGCCTATTTCCCTAAAGGGTTTATTGAGAATATGTTTTTCGTCTCAGCCAATCCCTGGGTGAGTTTCACCAGTTTTGATTTAAACGTGGCCAATATGGACAACTTCTTCGCCCCCGTTTTCACCATGGGCAAATATTATACGCAAGGCGACAAGGTGCTGATGCCGCTGGCGATTCAGGTTCATCATGCCGTTTGTGATGGCTTCCATGTCGGCAGATGCTTAATGAATACAACAGTACTGCGATGA" />
    </TypeInfo>
    <TypeInfo ID="57" TypeName="System.String, mscorlib, Version=4.0.0.0, Culture=neutral, PublicKeyToken=b77a5c561934e089" AssemblyString="mscorlib, Version=4.0.0.0, Culture=neutral, PublicKeyToken=b77a5c561934e089" AssemblyLocation="C:\Windows\Microsoft.NET\Framework64\v4.0.30319\mscorlib.dll" IsDeviceDependent="False">
      <ValueInfo Value="TCATCGCAGTACTGTTGTATTCATTAAGCATCTGCCGACATGGAAGCCATCACAAACGGCATGATGAACCTGAATCGCCAGCGGCATCAGCACCTTGTCGCCTTGCGTATAATATTTGCCCATGGTGAAAACGGGGGCGAAGAAGTTGTCCATATTGGCCACGTTTAAATCAAAACTGGTGAAACTCACCCAGGGATTGGCTGAGACGAAAAACATATTCTCAATAAACCCTTTAGGGAAATAGGCCAGGTTTTCACCGTAACACGCCACATCTTGCGAATATATGTGTAGAAACTGCCGGAAATCGTCGTGGTATTCACTCCAGAGCGATGAAAACGTTTCAGTTTGCTCATGGAAAACGGTGTAACAAGGGTGAACACTATCCCATATCACCAGCTCACCGTCTTTCATTGCCATACGTAATTCCGGATGAGCATTCATCAGGCGGGCAAGAATGTGAATAAAGGCCGGATAAAACTTGTGCTTATTTTTCTTTACGGTCTTTAAAAAGGCCGTAATATCCAGCTGAACGGTCTGGTTATAGGTACATTGAGCAACTGACTGAAATGCCTCAAAATGTTCTTTACGATGCCATTGGGATATATCAACGGTGGTATATCCAGTGATTTTTTTCTCCAT" />
    </TypeInfo>
    <TypeInfo ID="58" TypeName="System.Collections.Generic.List`1[[Vecute.Nuctions+FeatureFunction, Vecute, Version=1.0.0.0, Culture=neutral, PublicKeyToken=6ca157640498cbe3]], mscorlib, Version=4.0.0.0, Culture=neutral, PublicKeyToken=b77a5c561934e089" AssemblyString="mscorlib, Version=4.0.0.0, Culture=neutral, PublicKeyToken=b77a5c561934e089" AssemblyLocation="C:\Windows\Microsoft.NET\Framework64\v4.0.30319\mscorlib.dll" IsDeviceDependent="False">
      <ValueInfo V0="59" Count="1" DeepSerialization="Yes" ShallowSerialization="No" />
    </TypeInfo>
    <TypeInfo ID="59" TypeName="Vecute.Nuctions+FeatureFunction, Vecute, Version=1.0.0.0, Culture=neutral, PublicKeyToken=6ca157640498cbe3" AssemblyString="Vecute, Version=1.0.0.0, Culture=neutral, PublicKeyToken=6ca157640498cbe3" AssemblyLocation="C:\Users\Jack\Documents\VecuteXI - 2010 Release\Vecute\bin\Debug\Vecute.exe" IsDeviceDependent="False">
      <ValueInfo DeepSerialization="Yes" ShallowSerialization="No" XBioFunction="60" XParameters="61" />
    </TypeInfo>
    <TypeInfo ID="60" TypeName="Vecute.Nuctions+FeatureFunctionEnum, Vecute, Version=1.0.0.0, Culture=neutral, PublicKeyToken=6ca157640498cbe3" AssemblyString="Vecute, Version=1.0.0.0, Culture=neutral, PublicKeyToken=6ca157640498cbe3" AssemblyLocation="C:\Users\Jack\Documents\VecuteXI - 2010 Release\Vecute\bin\Debug\Vecute.exe" IsDeviceDependent="False">
      <ValueInfo Enum="AntibioticsResistance" />
    </TypeInfo>
    <TypeInfo ID="61" TypeName="System.String, mscorlib, Version=4.0.0.0, Culture=neutral, PublicKeyToken=b77a5c561934e089" AssemblyString="mscorlib, Version=4.0.0.0, Culture=neutral, PublicKeyToken=b77a5c561934e089" AssemblyLocation="C:\Windows\Microsoft.NET\Framework64\v4.0.30319\mscorlib.dll" IsDeviceDependent="False">
      <ValueInfo Value="chl" />
    </TypeInfo>
    <TypeInfo ID="62" TypeName="Vecute.Nuctions+GeneAnnotation, Vecute, Version=1.0.0.0, Culture=neutral, PublicKeyToken=6ca157640498cbe3" AssemblyString="Vecute, Version=1.0.0.0, Culture=neutral, PublicKeyToken=6ca157640498cbe3" AssemblyLocation="C:\Users\Jack\Documents\VecuteXI - 2010 Release\Vecute\bin\Debug\Vecute.exe" IsDeviceDependent="False">
      <ValueInfo DeepSerialization="Yes" ShallowSerialization="No" XIndex="63" XType="64" XNote="65" XLabel="66" XStartPosition="67" XEndPosition="68" XComplement="5" XVector="12" XFeature="69" />
    </TypeInfo>
    <TypeInfo ID="63" TypeName="System.Int32, mscorlib, Version=4.0.0.0, Culture=neutral, PublicKeyToken=b77a5c561934e089" AssemblyString="mscorlib, Version=4.0.0.0, Culture=neutral, PublicKeyToken=b77a5c561934e089" AssemblyLocation="C:\Windows\Microsoft.NET\Framework64\v4.0.30319\mscorlib.dll" IsDeviceDependent="False">
      <ValueInfo Value="4" />
    </TypeInfo>
    <TypeInfo ID="64" TypeName="System.String, mscorlib, Version=4.0.0.0, Culture=neutral, PublicKeyToken=b77a5c561934e089" AssemblyString="mscorlib, Version=4.0.0.0, Culture=neutral, PublicKeyToken=b77a5c561934e089" AssemblyLocation="C:\Windows\Microsoft.NET\Framework64\v4.0.30319\mscorlib.dll" IsDeviceDependent="False">
      <ValueInfo Value="rep_origin" />
    </TypeInfo>
    <TypeInfo ID="65" TypeName="System.String, mscorlib, Version=4.0.0.0, Culture=neutral, PublicKeyToken=b77a5c561934e089" AssemblyString="mscorlib, Version=4.0.0.0, Culture=neutral, PublicKeyToken=b77a5c561934e089" AssemblyLocation="C:\Windows\Microsoft.NET\Framework64\v4.0.30319\mscorlib.dll" IsDeviceDependent="False">
      <ValueInfo Value="&quot;R6K gamma replication origin&quot;" />
    </TypeInfo>
    <TypeInfo ID="66" TypeName="System.String, mscorlib, Version=4.0.0.0, Culture=neutral, PublicKeyToken=b77a5c561934e089" AssemblyString="mscorlib, Version=4.0.0.0, Culture=neutral, PublicKeyToken=b77a5c561934e089" AssemblyLocation="C:\Windows\Microsoft.NET\Framework64\v4.0.30319\mscorlib.dll" IsDeviceDependent="False">
      <ValueInfo Value="R6Kgamma" />
    </TypeInfo>
    <TypeInfo ID="67" TypeName="System.Int32, mscorlib, Version=4.0.0.0, Culture=neutral, PublicKeyToken=b77a5c561934e089" AssemblyString="mscorlib, Version=4.0.0.0, Culture=neutral, PublicKeyToken=b77a5c561934e089" AssemblyLocation="C:\Windows\Microsoft.NET\Framework64\v4.0.30319\mscorlib.dll" IsDeviceDependent="False">
      <ValueInfo Value="1174" />
    </TypeInfo>
    <TypeInfo ID="68" TypeName="System.Int32, mscorlib, Version=4.0.0.0, Culture=neutral, PublicKeyToken=b77a5c561934e089" AssemblyString="mscorlib, Version=4.0.0.0, Culture=neutral, PublicKeyToken=b77a5c561934e089" AssemblyLocation="C:\Windows\Microsoft.NET\Framework64\v4.0.30319\mscorlib.dll" IsDeviceDependent="False">
      <ValueInfo Value="1573" />
    </TypeInfo>
    <TypeInfo ID="69" TypeName="Vecute.Nuctions+Feature, Vecute, Version=1.0.0.0, Culture=neutral, PublicKeyToken=6ca157640498cbe3" AssemblyString="Vecute, Version=1.0.0.0, Culture=neutral, PublicKeyToken=6ca157640498cbe3" AssemblyLocation="C:\Users\Jack\Documents\VecuteXI - 2010 Release\Vecute\bin\Debug\Vecute.exe" IsDeviceDependent="False">
      <ValueInfo DeepSerialization="Yes" ShallowSerialization="No" XnSequence="70" XnRCSequence="71" XnName="66" XnLabel="66" XnNote="65" XnType="64" XnUseful="27" XBioFunctions="72" />
    </TypeInfo>
    <TypeInfo ID="70" TypeName="System.String, mscorlib, Version=4.0.0.0, Culture=neutral, PublicKeyToken=b77a5c561934e089" AssemblyString="mscorlib, Version=4.0.0.0, Culture=neutral, PublicKeyToken=b77a5c561934e089" AssemblyLocation="C:\Windows\Microsoft.NET\Framework64\v4.0.30319\mscorlib.dll" IsDeviceDependent="False">
      <ValueInfo Value="CCATGGCTAATTCCCATGTCAGCCGTTAAGTGTTCCTGTGTCACTGAAAATTGCTTTGAGAGGCTCTAAGGGCTTCTCAGTGCGTTACATCCCTGGCTTGTTGTCCACAACCGTTAAACCTTAAAAGCTTTAAAAGCCTTATATATTCTTTTTTTTCTTATAAAACTTAAAACCTTAGAGGCTATTTAAGTTGCTGATTTATATTAATTTTATTGTTCAAACATGAGAGCTTAGTACGTGAAACATGAGAGCTTAGTACGTTAGCCATGAGAGCTTAGTACGTTAGCCATGAGGGTTTAGTTCGTTAAACATGAGAGCTTAGTACGTTAAACATGAGAGCTTAGTACGTGAAACATGAGAGCTTAGTACGTACTATCAACAGGTTGAACTGCGGATCTTG" />
    </TypeInfo>
    <TypeInfo ID="71" TypeName="System.String, mscorlib, Version=4.0.0.0, Culture=neutral, PublicKeyToken=b77a5c561934e089" AssemblyString="mscorlib, Version=4.0.0.0, Culture=neutral, PublicKeyToken=b77a5c561934e089" AssemblyLocation="C:\Windows\Microsoft.NET\Framework64\v4.0.30319\mscorlib.dll" IsDeviceDependent="False">
      <ValueInfo Value="CAAGATCCGCAGTTCAACCTGTTGATAGTACGTACTAAGCTCTCATGTTTCACGTACTAAGCTCTCATGTTTAACGTACTAAGCTCTCATGTTTAACGAACTAAACCCTCATGGCTAACGTACTAAGCTCTCATGGCTAACGTACTAAGCTCTCATGTTTCACGTACTAAGCTCTCATGTTTGAACAATAAAATTAATATAAATCAGCAACTTAAATAGCCTCTAAGGTTTTAAGTTTTATAAGAAAAAAAAGAATATATAAGGCTTTTAAAGCTTTTAAGGTTTAACGGTTGTGGACAACAAGCCAGGGATGTAACGCACTGAGAAGCCCTTAGAGCCTCTCAAAGCAATTTTCAGTGACACAGGAACACTTAACGGCTGACATGGGAATTAGCCATGG" />
    </TypeInfo>
    <TypeInfo ID="72" TypeName="System.Collections.Generic.List`1[[Vecute.Nuctions+FeatureFunction, Vecute, Version=1.0.0.0, Culture=neutral, PublicKeyToken=6ca157640498cbe3]], mscorlib, Version=4.0.0.0, Culture=neutral, PublicKeyToken=b77a5c561934e089" AssemblyString="mscorlib, Version=4.0.0.0, Culture=neutral, PublicKeyToken=b77a5c561934e089" AssemblyLocation="C:\Windows\Microsoft.NET\Framework64\v4.0.30319\mscorlib.dll" IsDeviceDependent="False">
      <ValueInfo Count="0" DeepSerialization="Yes" ShallowSerialization="No" />
    </TypeInfo>
    <TypeInfo ID="73" TypeName="Vecute.Nuctions+GeneAnnotation, Vecute, Version=1.0.0.0, Culture=neutral, PublicKeyToken=6ca157640498cbe3" AssemblyString="Vecute, Version=1.0.0.0, Culture=neutral, PublicKeyToken=6ca157640498cbe3" AssemblyLocation="C:\Users\Jack\Documents\VecuteXI - 2010 Release\Vecute\bin\Debug\Vecute.exe" IsDeviceDependent="False">
      <ValueInfo DeepSerialization="Yes" ShallowSerialization="No" XIndex="74" XType="20" XNote="-1" XLabel="75" XStartPosition="76" XEndPosition="77" XComplement="5" XVector="12" XFeature="78" />
    </TypeInfo>
    <TypeInfo ID="74" TypeName="System.Int32, mscorlib, Version=4.0.0.0, Culture=neutral, PublicKeyToken=b77a5c561934e089" AssemblyString="mscorlib, Version=4.0.0.0, Culture=neutral, PublicKeyToken=b77a5c561934e089" AssemblyLocation="C:\Windows\Microsoft.NET\Framework64\v4.0.30319\mscorlib.dll" IsDeviceDependent="False">
      <ValueInfo Value="5" />
    </TypeInfo>
    <TypeInfo ID="75" TypeName="System.String, mscorlib, Version=4.0.0.0, Culture=neutral, PublicKeyToken=b77a5c561934e089" AssemblyString="mscorlib, Version=4.0.0.0, Culture=neutral, PublicKeyToken=b77a5c561934e089" AssemblyLocation="C:\Windows\Microsoft.NET\Framework64\v4.0.30319\mscorlib.dll" IsDeviceDependent="False">
      <ValueInfo Value="attL phi80" />
    </TypeInfo>
    <TypeInfo ID="76" TypeName="System.Int32, mscorlib, Version=4.0.0.0, Culture=neutral, PublicKeyToken=b77a5c561934e089" AssemblyString="mscorlib, Version=4.0.0.0, Culture=neutral, PublicKeyToken=b77a5c561934e089" AssemblyLocation="C:\Windows\Microsoft.NET\Framework64\v4.0.30319\mscorlib.dll" IsDeviceDependent="False">
      <ValueInfo Value="8" />
    </TypeInfo>
    <TypeInfo ID="77" TypeName="System.Int32, mscorlib, Version=4.0.0.0, Culture=neutral, PublicKeyToken=b77a5c561934e089" AssemblyString="mscorlib, Version=4.0.0.0, Culture=neutral, PublicKeyToken=b77a5c561934e089" AssemblyLocation="C:\Windows\Microsoft.NET\Framework64\v4.0.30319\mscorlib.dll" IsDeviceDependent="False">
      <ValueInfo Value="242" />
    </TypeInfo>
    <TypeInfo ID="78" TypeName="Vecute.Nuctions+Feature, Vecute, Version=1.0.0.0, Culture=neutral, PublicKeyToken=6ca157640498cbe3" AssemblyString="Vecute, Version=1.0.0.0, Culture=neutral, PublicKeyToken=6ca157640498cbe3" AssemblyLocation="C:\Users\Jack\Documents\VecuteXI - 2010 Release\Vecute\bin\Debug\Vecute.exe" IsDeviceDependent="False">
      <ValueInfo DeepSerialization="Yes" ShallowSerialization="No" XnSequence="79" XnRCSequence="80" XnName="75" XnLabel="75" XnNote="-1" XnType="20" XnUseful="27" XBioFunctions="81" />
    </TypeInfo>
    <TypeInfo ID="79" TypeName="System.String, mscorlib, Version=4.0.0.0, Culture=neutral, PublicKeyToken=b77a5c561934e089" AssemblyString="mscorlib, Version=4.0.0.0, Culture=neutral, PublicKeyToken=b77a5c561934e089" AssemblyLocation="C:\Windows\Microsoft.NET\Framework64\v4.0.30319\mscorlib.dll" IsDeviceDependent="False">
      <ValueInfo Value="GAACACGTTTCAGTGAAACCATTTAAGAAAGTGTTCTAATTTATTAGAAATTTGCACTTAAATCAAAAAGTTACGGACAATTCAACCACCAATCAATAAATTAAAGGGCACATTAAAGTACACAATATTTGTGCCCTTCTCTGTTTCTTTCCCGTTATCAGCTAGCTGGAAACTTTTTATACAGAGTTTAGAGCCCTACTCCATACGTTTTTGATACGCTTTGTCGTGATTCACC" />
    </TypeInfo>
    <TypeInfo ID="80" TypeName="System.String, mscorlib, Version=4.0.0.0, Culture=neutral, PublicKeyToken=b77a5c561934e089" AssemblyString="mscorlib, Version=4.0.0.0, Culture=neutral, PublicKeyToken=b77a5c561934e089" AssemblyLocation="C:\Windows\Microsoft.NET\Framework64\v4.0.30319\mscorlib.dll" IsDeviceDependent="False">
      <ValueInfo Value="GGTGAATCACGACAAAGCGTATCAAAAACGTATGGAGTAGGGCTCTAAACTCTGTATAAAAAGTTTCCAGCTAGCTGATAACGGGAAAGAAACAGAGAAGGGCACAAATATTGTGTACTTTAATGTGCCCTTTAATTTATTGATTGGTGGTTGAATTGTCCGTAACTTTTTGATTTAAGTGCAAATTTCTAATAAATTAGAACACTTTCTTAAATGGTTTCACTGAAACGTGTTC" />
    </TypeInfo>
    <TypeInfo ID="81" TypeName="System.Collections.Generic.List`1[[Vecute.Nuctions+FeatureFunction, Vecute, Version=1.0.0.0, Culture=neutral, PublicKeyToken=6ca157640498cbe3]], mscorlib, Version=4.0.0.0, Culture=neutral, PublicKeyToken=b77a5c561934e089" AssemblyString="mscorlib, Version=4.0.0.0, Culture=neutral, PublicKeyToken=b77a5c561934e089" AssemblyLocation="C:\Windows\Microsoft.NET\Framework64\v4.0.30319\mscorlib.dll" IsDeviceDependent="False">
      <ValueInfo Count="0" DeepSerialization="Yes" ShallowSerialization="No" />
    </TypeInfo>
    <TypeInfo ID="82" TypeName="Vecute.Nuctions+GeneAnnotation, Vecute, Version=1.0.0.0, Culture=neutral, PublicKeyToken=6ca157640498cbe3" AssemblyString="Vecute, Version=1.0.0.0, Culture=neutral, PublicKeyToken=6ca157640498cbe3" AssemblyLocation="C:\Users\Jack\Documents\VecuteXI - 2010 Release\Vecute\bin\Debug\Vecute.exe" IsDeviceDependent="False">
      <ValueInfo DeepSerialization="Yes" ShallowSerialization="No" XIndex="83" XType="84" XNote="85" XLabel="86" XStartPosition="87" XEndPosition="88" XComplement="5" XVector="12" XFeature="89" />
    </TypeInfo>
    <TypeInfo ID="83" TypeName="System.Int32, mscorlib, Version=4.0.0.0, Culture=neutral, PublicKeyToken=b77a5c561934e089" AssemblyString="mscorlib, Version=4.0.0.0, Culture=neutral, PublicKeyToken=b77a5c561934e089" AssemblyLocation="C:\Windows\Microsoft.NET\Framework64\v4.0.30319\mscorlib.dll" IsDeviceDependent="False">
      <ValueInfo Value="6" />
    </TypeInfo>
    <TypeInfo ID="84" TypeName="System.String, mscorlib, Version=4.0.0.0, Culture=neutral, PublicKeyToken=b77a5c561934e089" AssemblyString="mscorlib, Version=4.0.0.0, Culture=neutral, PublicKeyToken=b77a5c561934e089" AssemblyLocation="C:\Windows\Microsoft.NET\Framework64\v4.0.30319\mscorlib.dll" IsDeviceDependent="False">
      <ValueInfo Value="misc_feature" />
    </TypeInfo>
    <TypeInfo ID="85" TypeName="System.String, mscorlib, Version=4.0.0.0, Culture=neutral, PublicKeyToken=b77a5c561934e089" AssemblyString="mscorlib, Version=4.0.0.0, Culture=neutral, PublicKeyToken=b77a5c561934e089" AssemblyLocation="C:\Windows\Microsoft.NET\Framework64\v4.0.30319\mscorlib.dll" IsDeviceDependent="False">
      <ValueInfo Value="misc_feature &lt;Lig 2152&gt;" />
    </TypeInfo>
    <TypeInfo ID="86" TypeName="System.String, mscorlib, Version=4.0.0.0, Culture=neutral, PublicKeyToken=b77a5c561934e089" AssemblyString="mscorlib, Version=4.0.0.0, Culture=neutral, PublicKeyToken=b77a5c561934e089" AssemblyLocation="C:\Windows\Microsoft.NET\Framework64\v4.0.30319\mscorlib.dll" IsDeviceDependent="False">
      <ValueInfo Value="att Core Phi80" />
    </TypeInfo>
    <TypeInfo ID="87" TypeName="System.Int32, mscorlib, Version=4.0.0.0, Culture=neutral, PublicKeyToken=b77a5c561934e089" AssemblyString="mscorlib, Version=4.0.0.0, Culture=neutral, PublicKeyToken=b77a5c561934e089" AssemblyLocation="C:\Windows\Microsoft.NET\Framework64\v4.0.30319\mscorlib.dll" IsDeviceDependent="False">
      <ValueInfo Value="28" />
    </TypeInfo>
    <TypeInfo ID="88" TypeName="System.Int32, mscorlib, Version=4.0.0.0, Culture=neutral, PublicKeyToken=b77a5c561934e089" AssemblyString="mscorlib, Version=4.0.0.0, Culture=neutral, PublicKeyToken=b77a5c561934e089" AssemblyLocation="C:\Windows\Microsoft.NET\Framework64\v4.0.30319\mscorlib.dll" IsDeviceDependent="False">
      <ValueInfo Value="42" />
    </TypeInfo>
    <TypeInfo ID="89" TypeName="Vecute.Nuctions+Feature, Vecute, Version=1.0.0.0, Culture=neutral, PublicKeyToken=6ca157640498cbe3" AssemblyString="Vecute, Version=1.0.0.0, Culture=neutral, PublicKeyToken=6ca157640498cbe3" AssemblyLocation="C:\Users\Jack\Documents\VecuteXI - 2010 Release\Vecute\bin\Debug\Vecute.exe" IsDeviceDependent="False">
      <ValueInfo DeepSerialization="Yes" ShallowSerialization="No" XnSequence="90" XnRCSequence="91" XnName="86" XnLabel="86" XnNote="85" XnType="84" XnUseful="92" XBioFunctions="93" />
    </TypeInfo>
    <TypeInfo ID="90" TypeName="System.String, mscorlib, Version=4.0.0.0, Culture=neutral, PublicKeyToken=b77a5c561934e089" AssemblyString="mscorlib, Version=4.0.0.0, Culture=neutral, PublicKeyToken=b77a5c561934e089" AssemblyLocation="C:\Windows\Microsoft.NET\Framework64\v4.0.30319\mscorlib.dll" IsDeviceDependent="False">
      <ValueInfo Value="ATTTAAGAAAGTGTT" />
    </TypeInfo>
    <TypeInfo ID="91" TypeName="System.String, mscorlib, Version=4.0.0.0, Culture=neutral, PublicKeyToken=b77a5c561934e089" AssemblyString="mscorlib, Version=4.0.0.0, Culture=neutral, PublicKeyToken=b77a5c561934e089" AssemblyLocation="C:\Windows\Microsoft.NET\Framework64\v4.0.30319\mscorlib.dll" IsDeviceDependent="False">
      <ValueInfo Value="AACACTTTCTTAAAT" />
    </TypeInfo>
    <TypeInfo ID="92" TypeName="System.String, mscorlib, Version=4.0.0.0, Culture=neutral, PublicKeyToken=b77a5c561934e089" AssemblyString="mscorlib, Version=4.0.0.0, Culture=neutral, PublicKeyToken=b77a5c561934e089" AssemblyLocation="C:\Windows\Microsoft.NET\Framework64\v4.0.30319\mscorlib.dll" IsDeviceDependent="False">
      <ValueInfo Value="Native" />
    </TypeInfo>
    <TypeInfo ID="93" TypeName="System.Collections.Generic.List`1[[Vecute.Nuctions+FeatureFunction, Vecute, Version=1.0.0.0, Culture=neutral, PublicKeyToken=6ca157640498cbe3]], mscorlib, Version=4.0.0.0, Culture=neutral, PublicKeyToken=b77a5c561934e089" AssemblyString="mscorlib, Version=4.0.0.0, Culture=neutral, PublicKeyToken=b77a5c561934e089" AssemblyLocation="C:\Windows\Microsoft.NET\Framework64\v4.0.30319\mscorlib.dll" IsDeviceDependent="False">
      <ValueInfo Count="0" DeepSerialization="Yes" ShallowSerialization="No" />
    </TypeInfo>
    <TypeInfo ID="94" TypeName="Vecute.Nuctions+GeneAnnotation, Vecute, Version=1.0.0.0, Culture=neutral, PublicKeyToken=6ca157640498cbe3" AssemblyString="Vecute, Version=1.0.0.0, Culture=neutral, PublicKeyToken=6ca157640498cbe3" AssemblyLocation="C:\Users\Jack\Documents\VecuteXI - 2010 Release\Vecute\bin\Debug\Vecute.exe" IsDeviceDependent="False">
      <ValueInfo DeepSerialization="Yes" ShallowSerialization="No" XIndex="95" XType="20" XNote="96" XLabel="97" XStartPosition="98" XEndPosition="99" XComplement="5" XVector="12" XFeature="100" />
    </TypeInfo>
    <TypeInfo ID="95" TypeName="System.Int32, mscorlib, Version=4.0.0.0, Culture=neutral, PublicKeyToken=b77a5c561934e089" AssemblyString="mscorlib, Version=4.0.0.0, Culture=neutral, PublicKeyToken=b77a5c561934e089" AssemblyLocation="C:\Windows\Microsoft.NET\Framework64\v4.0.30319\mscorlib.dll" IsDeviceDependent="False">
      <ValueInfo Value="7" />
    </TypeInfo>
    <TypeInfo ID="96" TypeName="System.String, mscorlib, Version=4.0.0.0, Culture=neutral, PublicKeyToken=b77a5c561934e089" AssemblyString="mscorlib, Version=4.0.0.0, Culture=neutral, PublicKeyToken=b77a5c561934e089" AssemblyLocation="C:\Windows\Microsoft.NET\Framework64\v4.0.30319\mscorlib.dll" IsDeviceDependent="False">
      <ValueInfo Value="recombination_site &lt;Lig 2152&gt;" />
    </TypeInfo>
    <TypeInfo ID="97" TypeName="System.String, mscorlib, Version=4.0.0.0, Culture=neutral, PublicKeyToken=b77a5c561934e089" AssemblyString="mscorlib, Version=4.0.0.0, Culture=neutral, PublicKeyToken=b77a5c561934e089" AssemblyLocation="C:\Windows\Microsoft.NET\Framework64\v4.0.30319\mscorlib.dll" IsDeviceDependent="False">
      <ValueInfo Value="att Core HK022" />
    </TypeInfo>
    <TypeInfo ID="98" TypeName="System.Int32, mscorlib, Version=4.0.0.0, Culture=neutral, PublicKeyToken=b77a5c561934e089" AssemblyString="mscorlib, Version=4.0.0.0, Culture=neutral, PublicKeyToken=b77a5c561934e089" AssemblyLocation="C:\Windows\Microsoft.NET\Framework64\v4.0.30319\mscorlib.dll" IsDeviceDependent="False">
      <ValueInfo Value="1816" />
    </TypeInfo>
    <TypeInfo ID="99" TypeName="System.Int32, mscorlib, Version=4.0.0.0, Culture=neutral, PublicKeyToken=b77a5c561934e089" AssemblyString="mscorlib, Version=4.0.0.0, Culture=neutral, PublicKeyToken=b77a5c561934e089" AssemblyLocation="C:\Windows\Microsoft.NET\Framework64\v4.0.30319\mscorlib.dll" IsDeviceDependent="False">
      <ValueInfo Value="1826" />
    </TypeInfo>
    <TypeInfo ID="100" TypeName="Vecute.Nuctions+Feature, Vecute, Version=1.0.0.0, Culture=neutral, PublicKeyToken=6ca157640498cbe3" AssemblyString="Vecute, Version=1.0.0.0, Culture=neutral, PublicKeyToken=6ca157640498cbe3" AssemblyLocation="C:\Users\Jack\Documents\VecuteXI - 2010 Release\Vecute\bin\Debug\Vecute.exe" IsDeviceDependent="False">
      <ValueInfo DeepSerialization="Yes" ShallowSerialization="No" XnSequence="101" XnRCSequence="102" XnName="97" XnLabel="97" XnNote="96" XnType="20" XnUseful="92" XBioFunctions="103" />
    </TypeInfo>
    <TypeInfo ID="101" TypeName="System.String, mscorlib, Version=4.0.0.0, Culture=neutral, PublicKeyToken=b77a5c561934e089" AssemblyString="mscorlib, Version=4.0.0.0, Culture=neutral, PublicKeyToken=b77a5c561934e089" AssemblyLocation="C:\Windows\Microsoft.NET\Framework64\v4.0.30319\mscorlib.dll" IsDeviceDependent="False">
      <ValueInfo Value="CTTTAGGTGAA" />
    </TypeInfo>
    <TypeInfo ID="102" TypeName="System.String, mscorlib, Version=4.0.0.0, Culture=neutral, PublicKeyToken=b77a5c561934e089" AssemblyString="mscorlib, Version=4.0.0.0, Culture=neutral, PublicKeyToken=b77a5c561934e089" AssemblyLocation="C:\Windows\Microsoft.NET\Framework64\v4.0.30319\mscorlib.dll" IsDeviceDependent="False">
      <ValueInfo Value="TTCACCTAAAG" />
    </TypeInfo>
    <TypeInfo ID="103" TypeName="System.Collections.Generic.List`1[[Vecute.Nuctions+FeatureFunction, Vecute, Version=1.0.0.0, Culture=neutral, PublicKeyToken=6ca157640498cbe3]], mscorlib, Version=4.0.0.0, Culture=neutral, PublicKeyToken=b77a5c561934e089" AssemblyString="mscorlib, Version=4.0.0.0, Culture=neutral, PublicKeyToken=b77a5c561934e089" AssemblyLocation="C:\Windows\Microsoft.NET\Framework64\v4.0.30319\mscorlib.dll" IsDeviceDependent="False">
      <ValueInfo Count="0" DeepSerialization="Yes" ShallowSerialization="No" />
    </TypeInfo>
    <TypeInfo ID="104" TypeName="Vecute.Nuctions+GeneAnnotation, Vecute, Version=1.0.0.0, Culture=neutral, PublicKeyToken=6ca157640498cbe3" AssemblyString="Vecute, Version=1.0.0.0, Culture=neutral, PublicKeyToken=6ca157640498cbe3" AssemblyLocation="C:\Users\Jack\Documents\VecuteXI - 2010 Release\Vecute\bin\Debug\Vecute.exe" IsDeviceDependent="False">
      <ValueInfo DeepSerialization="Yes" ShallowSerialization="No" XIndex="76" XType="84" XNote="105" XLabel="106" XStartPosition="107" XEndPosition="108" XComplement="5" XVector="12" XFeature="109" />
    </TypeInfo>
    <TypeInfo ID="105" TypeName="System.String, mscorlib, Version=4.0.0.0, Culture=neutral, PublicKeyToken=b77a5c561934e089" AssemblyString="mscorlib, Version=4.0.0.0, Culture=neutral, PublicKeyToken=b77a5c561934e089" AssemblyLocation="C:\Windows\Microsoft.NET\Framework64\v4.0.30319\mscorlib.dll" IsDeviceDependent="False">
      <ValueInfo Value="&quot;misc_feature&quot; &lt;[DA]pUK2&gt;" />
    </TypeInfo>
    <TypeInfo ID="106" TypeName="System.String, mscorlib, Version=4.0.0.0, Culture=neutral, PublicKeyToken=b77a5c561934e089" AssemblyString="mscorlib, Version=4.0.0.0, Culture=neutral, PublicKeyToken=b77a5c561934e089" AssemblyLocation="C:\Windows\Microsoft.NET\Framework64\v4.0.30319\mscorlib.dll" IsDeviceDependent="False">
      <ValueInfo Value="Overlap extension part" />
    </TypeInfo>
    <TypeInfo ID="107" TypeName="System.Int32, mscorlib, Version=4.0.0.0, Culture=neutral, PublicKeyToken=b77a5c561934e089" AssemblyString="mscorlib, Version=4.0.0.0, Culture=neutral, PublicKeyToken=b77a5c561934e089" AssemblyLocation="C:\Windows\Microsoft.NET\Framework64\v4.0.30319\mscorlib.dll" IsDeviceDependent="False">
      <ValueInfo Value="1180" />
    </TypeInfo>
    <TypeInfo ID="108" TypeName="System.Int32, mscorlib, Version=4.0.0.0, Culture=neutral, PublicKeyToken=b77a5c561934e089" AssemblyString="mscorlib, Version=4.0.0.0, Culture=neutral, PublicKeyToken=b77a5c561934e089" AssemblyLocation="C:\Windows\Microsoft.NET\Framework64\v4.0.30319\mscorlib.dll" IsDeviceDependent="False">
      <ValueInfo Value="1199" />
    </TypeInfo>
    <TypeInfo ID="109" TypeName="Vecute.Nuctions+Feature, Vecute, Version=1.0.0.0, Culture=neutral, PublicKeyToken=6ca157640498cbe3" AssemblyString="Vecute, Version=1.0.0.0, Culture=neutral, PublicKeyToken=6ca157640498cbe3" AssemblyLocation="C:\Users\Jack\Documents\VecuteXI - 2010 Release\Vecute\bin\Debug\Vecute.exe" IsDeviceDependent="False">
      <ValueInfo DeepSerialization="Yes" ShallowSerialization="No" XnSequence="110" XnRCSequence="111" XnName="106" XnLabel="106" XnNote="105" XnType="84" XnUseful="92" XBioFunctions="112" />
    </TypeInfo>
    <TypeInfo ID="110" TypeName="System.String, mscorlib, Version=4.0.0.0, Culture=neutral, PublicKeyToken=b77a5c561934e089" AssemblyString="mscorlib, Version=4.0.0.0, Culture=neutral, PublicKeyToken=b77a5c561934e089" AssemblyLocation="C:\Windows\Microsoft.NET\Framework64\v4.0.30319\mscorlib.dll" IsDeviceDependent="False">
      <ValueInfo Value="CTAATTCCCATGTCAGCCGT" />
    </TypeInfo>
    <TypeInfo ID="111" TypeName="System.String, mscorlib, Version=4.0.0.0, Culture=neutral, PublicKeyToken=b77a5c561934e089" AssemblyString="mscorlib, Version=4.0.0.0, Culture=neutral, PublicKeyToken=b77a5c561934e089" AssemblyLocation="C:\Windows\Microsoft.NET\Framework64\v4.0.30319\mscorlib.dll" IsDeviceDependent="False">
      <ValueInfo Value="ACGGCTGACATGGGAATTAG" />
    </TypeInfo>
    <TypeInfo ID="112" TypeName="System.Collections.Generic.List`1[[Vecute.Nuctions+FeatureFunction, Vecute, Version=1.0.0.0, Culture=neutral, PublicKeyToken=6ca157640498cbe3]], mscorlib, Version=4.0.0.0, Culture=neutral, PublicKeyToken=b77a5c561934e089" AssemblyString="mscorlib, Version=4.0.0.0, Culture=neutral, PublicKeyToken=b77a5c561934e089" AssemblyLocation="C:\Windows\Microsoft.NET\Framework64\v4.0.30319\mscorlib.dll" IsDeviceDependent="False">
      <ValueInfo Count="0" DeepSerialization="Yes" ShallowSerialization="No" />
    </TypeInfo>
    <TypeInfo ID="113" TypeName="Vecute.Nuctions+GeneAnnotation, Vecute, Version=1.0.0.0, Culture=neutral, PublicKeyToken=6ca157640498cbe3" AssemblyString="Vecute, Version=1.0.0.0, Culture=neutral, PublicKeyToken=6ca157640498cbe3" AssemblyLocation="C:\Users\Jack\Documents\VecuteXI - 2010 Release\Vecute\bin\Debug\Vecute.exe" IsDeviceDependent="False">
      <ValueInfo DeepSerialization="Yes" ShallowSerialization="No" XIndex="114" XType="84" XNote="-1" XLabel="115" XStartPosition="116" XEndPosition="117" XComplement="13" XVector="12" XFeature="118" />
    </TypeInfo>
    <TypeInfo ID="114" TypeName="System.Int32, mscorlib, Version=4.0.0.0, Culture=neutral, PublicKeyToken=b77a5c561934e089" AssemblyString="mscorlib, Version=4.0.0.0, Culture=neutral, PublicKeyToken=b77a5c561934e089" AssemblyLocation="C:\Windows\Microsoft.NET\Framework64\v4.0.30319\mscorlib.dll" IsDeviceDependent="False">
      <ValueInfo Value="9" />
    </TypeInfo>
    <TypeInfo ID="115" TypeName="System.String, mscorlib, Version=4.0.0.0, Culture=neutral, PublicKeyToken=b77a5c561934e089" AssemblyString="mscorlib, Version=4.0.0.0, Culture=neutral, PublicKeyToken=b77a5c561934e089" AssemblyLocation="C:\Windows\Microsoft.NET\Framework64\v4.0.30319\mscorlib.dll" IsDeviceDependent="False">
      <ValueInfo Value="R6KF" />
    </TypeInfo>
    <TypeInfo ID="116" TypeName="System.Int32, mscorlib, Version=4.0.0.0, Culture=neutral, PublicKeyToken=b77a5c561934e089" AssemblyString="mscorlib, Version=4.0.0.0, Culture=neutral, PublicKeyToken=b77a5c561934e089" AssemblyLocation="C:\Windows\Microsoft.NET\Framework64\v4.0.30319\mscorlib.dll" IsDeviceDependent="False">
      <ValueInfo Value="1262" />
    </TypeInfo>
    <TypeInfo ID="117" TypeName="System.Int32, mscorlib, Version=4.0.0.0, Culture=neutral, PublicKeyToken=b77a5c561934e089" AssemblyString="mscorlib, Version=4.0.0.0, Culture=neutral, PublicKeyToken=b77a5c561934e089" AssemblyLocation="C:\Windows\Microsoft.NET\Framework64\v4.0.30319\mscorlib.dll" IsDeviceDependent="False">
      <ValueInfo Value="1279" />
    </TypeInfo>
    <TypeInfo ID="118" TypeName="Vecute.Nuctions+Feature, Vecute, Version=1.0.0.0, Culture=neutral, PublicKeyToken=6ca157640498cbe3" AssemblyString="Vecute, Version=1.0.0.0, Culture=neutral, PublicKeyToken=6ca157640498cbe3" AssemblyLocation="C:\Users\Jack\Documents\VecuteXI - 2010 Release\Vecute\bin\Debug\Vecute.exe" IsDeviceDependent="False">
      <ValueInfo DeepSerialization="Yes" ShallowSerialization="No" XnSequence="119" XnRCSequence="120" XnName="115" XnLabel="115" XnNote="-1" XnType="84" XnUseful="27" XBioFunctions="121" />
    </TypeInfo>
    <TypeInfo ID="119" TypeName="System.String, mscorlib, Version=4.0.0.0, Culture=neutral, PublicKeyToken=b77a5c561934e089" AssemblyString="mscorlib, Version=4.0.0.0, Culture=neutral, PublicKeyToken=b77a5c561934e089" AssemblyLocation="C:\Windows\Microsoft.NET\Framework64\v4.0.30319\mscorlib.dll" IsDeviceDependent="False">
      <ValueInfo Value="GGACAACAAGCCAGGGAT" />
    </TypeInfo>
    <TypeInfo ID="120" TypeName="System.String, mscorlib, Version=4.0.0.0, Culture=neutral, PublicKeyToken=b77a5c561934e089" AssemblyString="mscorlib, Version=4.0.0.0, Culture=neutral, PublicKeyToken=b77a5c561934e089" AssemblyLocation="C:\Windows\Microsoft.NET\Framework64\v4.0.30319\mscorlib.dll" IsDeviceDependent="False">
      <ValueInfo Value="ATCCCTGGCTTGTTGTCC" />
    </TypeInfo>
    <TypeInfo ID="121" TypeName="System.Collections.Generic.List`1[[Vecute.Nuctions+FeatureFunction, Vecute, Version=1.0.0.0, Culture=neutral, PublicKeyToken=6ca157640498cbe3]], mscorlib, Version=4.0.0.0, Culture=neutral, PublicKeyToken=b77a5c561934e089" AssemblyString="mscorlib, Version=4.0.0.0, Culture=neutral, PublicKeyToken=b77a5c561934e089" AssemblyLocation="C:\Windows\Microsoft.NET\Framework64\v4.0.30319\mscorlib.dll" IsDeviceDependent="False">
      <ValueInfo Count="0" DeepSerialization="Yes" ShallowSerialization="No" />
    </TypeInfo>
    <TypeInfo ID="122" TypeName="System.String, mscorlib, Version=4.0.0.0, Culture=neutral, PublicKeyToken=b77a5c561934e089" AssemblyString="mscorlib, Version=4.0.0.0, Culture=neutral, PublicKeyToken=b77a5c561934e089" AssemblyLocation="C:\Windows\Microsoft.NET\Framework64\v4.0.30319\mscorlib.dll" IsDeviceDependent="False">
      <ValueInfo Value="::" />
    </TypeInfo>
    <TypeInfo ID="123" TypeName="System.Collections.Generic.List`1[[System.Int32, mscorlib, Version=4.0.0.0, Culture=neutral, PublicKeyToken=b77a5c561934e089]], mscorlib, Version=4.0.0.0, Culture=neutral, PublicKeyToken=b77a5c561934e089" AssemblyString="mscorlib, Version=4.0.0.0, Culture=neutral, PublicKeyToken=b77a5c561934e089" AssemblyLocation="C:\Windows\Microsoft.NET\Framework64\v4.0.30319\mscorlib.dll" IsDeviceDependent="False">
      <ValueInfo Count="0" DeepSerialization="Yes" ShallowSerialization="No" />
    </TypeInfo>
    <TypeInfo ID="124" TypeName="System.Collections.Generic.List`1[[System.Int32, mscorlib, Version=4.0.0.0, Culture=neutral, PublicKeyToken=b77a5c561934e089]], mscorlib, Version=4.0.0.0, Culture=neutral, PublicKeyToken=b77a5c561934e089" AssemblyString="mscorlib, Version=4.0.0.0, Culture=neutral, PublicKeyToken=b77a5c561934e089" AssemblyLocation="C:\Windows\Microsoft.NET\Framework64\v4.0.30319\mscorlib.dll" IsDeviceDependent="False">
      <ValueInfo Count="0" DeepSerialization="Yes" ShallowSerialization="No" />
    </TypeInfo>
    <TypeInfo ID="125" TypeName="System.String, mscorlib, Version=4.0.0.0, Culture=neutral, PublicKeyToken=b77a5c561934e089" AssemblyString="mscorlib, Version=4.0.0.0, Culture=neutral, PublicKeyToken=b77a5c561934e089" AssemblyLocation="C:\Windows\Microsoft.NET\Framework64\v4.0.30319\mscorlib.dll" IsDeviceDependent="False">
      <ValueInfo Value="&lt;None&gt;" />
    </TypeInfo>
    <TypeInfo ID="126" TypeName="System.Collections.Generic.List`1[[System.String, mscorlib, Version=4.0.0.0, Culture=neutral, PublicKeyToken=b77a5c561934e089]], mscorlib, Version=4.0.0.0, Culture=neutral, PublicKeyToken=b77a5c561934e089" AssemblyString="mscorlib, Version=4.0.0.0, Culture=neutral, PublicKeyToken=b77a5c561934e089" AssemblyLocation="C:\Windows\Microsoft.NET\Framework64\v4.0.30319\mscorlib.dll" IsDeviceDependent="False">
      <ValueInfo Count="0" DeepSerialization="Yes" ShallowSerialization="No" />
    </TypeInfo>
    <TypeInfo ID="127" TypeName="System.Collections.Generic.List`1[[Vecute.BufferCondition, Vecute, Version=1.0.0.0, Culture=neutral, PublicKeyToken=6ca157640498cbe3]], mscorlib, Version=4.0.0.0, Culture=neutral, PublicKeyToken=b77a5c561934e089" AssemblyString="mscorlib, Version=4.0.0.0, Culture=neutral, PublicKeyToken=b77a5c561934e089" AssemblyLocation="C:\Windows\Microsoft.NET\Framework64\v4.0.30319\mscorlib.dll" IsDeviceDependent="False">
      <ValueInfo Count="0" DeepSerialization="Yes" ShallowSerialization="No" />
    </TypeInfo>
    <TypeInfo ID="128" TypeName="System.Collections.Generic.List`1[[System.String, mscorlib, Version=4.0.0.0, Culture=neutral, PublicKeyToken=b77a5c561934e089]], mscorlib, Version=4.0.0.0, Culture=neutral, PublicKeyToken=b77a5c561934e089" AssemblyString="mscorlib, Version=4.0.0.0, Culture=neutral, PublicKeyToken=b77a5c561934e089" AssemblyLocation="C:\Windows\Microsoft.NET\Framework64\v4.0.30319\mscorlib.dll" IsDeviceDependent="False">
      <ValueInfo Count="0" DeepSerialization="Yes" ShallowSerialization="No" />
    </TypeInfo>
    <TypeInfo ID="129" TypeName="Vecute.Nuctions+ModificationMethodEnum, Vecute, Version=1.0.0.0, Culture=neutral, PublicKeyToken=6ca157640498cbe3" AssemblyString="Vecute, Version=1.0.0.0, Culture=neutral, PublicKeyToken=6ca157640498cbe3" AssemblyLocation="C:\Users\Jack\Documents\VecuteXI - 2010 Release\Vecute\bin\Debug\Vecute.exe" IsDeviceDependent="False">
      <ValueInfo Enum="T4DNAP" />
    </TypeInfo>
    <TypeInfo ID="130" TypeName="System.Collections.Generic.List`1[[Vecute.FeatureScreenInfo, Vecute, Version=1.0.0.0, Culture=neutral, PublicKeyToken=6ca157640498cbe3]], mscorlib, Version=4.0.0.0, Culture=neutral, PublicKeyToken=b77a5c561934e089" AssemblyString="mscorlib, Version=4.0.0.0, Culture=neutral, PublicKeyToken=b77a5c561934e089" AssemblyLocation="C:\Windows\Microsoft.NET\Framework64\v4.0.30319\mscorlib.dll" IsDeviceDependent="False">
      <ValueInfo Count="0" DeepSerialization="Yes" ShallowSerialization="No" />
    </TypeInfo>
    <TypeInfo ID="131" TypeName="System.Collections.Generic.List`1[[Vecute.DNAInfo, Vecute, Version=1.0.0.0, Culture=neutral, PublicKeyToken=6ca157640498cbe3]], mscorlib, Version=4.0.0.0, Culture=neutral, PublicKeyToken=b77a5c561934e089" AssemblyString="mscorlib, Version=4.0.0.0, Culture=neutral, PublicKeyToken=b77a5c561934e089" AssemblyLocation="C:\Windows\Microsoft.NET\Framework64\v4.0.30319\mscorlib.dll" IsDeviceDependent="False">
      <ValueInfo Count="0" DeepSerialization="Yes" ShallowSerialization="No" />
    </TypeInfo>
    <TypeInfo ID="132" TypeName="Vecute.LigationMethod, Vecute, Version=1.0.0.0, Culture=neutral, PublicKeyToken=6ca157640498cbe3" AssemblyString="Vecute, Version=1.0.0.0, Culture=neutral, PublicKeyToken=6ca157640498cbe3" AssemblyLocation="C:\Users\Jack\Documents\VecuteXI - 2010 Release\Vecute\bin\Debug\Vecute.exe" IsDeviceDependent="False">
      <ValueInfo Enum="Normal2Fragment" />
    </TypeInfo>
    <TypeInfo ID="133" TypeName="System.Int32, mscorlib, Version=4.0.0.0, Culture=neutral, PublicKeyToken=b77a5c561934e089" AssemblyString="mscorlib, Version=4.0.0.0, Culture=neutral, PublicKeyToken=b77a5c561934e089" AssemblyLocation="C:\Windows\Microsoft.NET\Framework64\v4.0.30319\mscorlib.dll" IsDeviceDependent="False">
      <ValueInfo Value="1000" />
    </TypeInfo>
    <TypeInfo ID="134" TypeName="System.Int32, mscorlib, Version=4.0.0.0, Culture=neutral, PublicKeyToken=b77a5c561934e089" AssemblyString="mscorlib, Version=4.0.0.0, Culture=neutral, PublicKeyToken=b77a5c561934e089" AssemblyLocation="C:\Windows\Microsoft.NET\Framework64\v4.0.30319\mscorlib.dll" IsDeviceDependent="False">
      <ValueInfo Value="1500" />
    </TypeInfo>
    <TypeInfo ID="135" TypeName="System.Drawing.Point, System.Drawing, Version=4.0.0.0, Culture=neutral, PublicKeyToken=b03f5f7f11d50a3a" AssemblyString="System.Drawing, Version=4.0.0.0, Culture=neutral, PublicKeyToken=b03f5f7f11d50a3a" AssemblyLocation="C:\Windows\Microsoft.Net\assembly\GAC_MSIL\System.Drawing\v4.0_4.0.0.0__b03f5f7f11d50a3a\System.Drawing.dll" IsDeviceDependent="False">
      <ValueInfo X="0" Y="0" />
    </TypeInfo>
    <TypeInfo ID="136" TypeName="System.String, mscorlib, Version=4.0.0.0, Culture=neutral, PublicKeyToken=b77a5c561934e089" AssemblyString="mscorlib, Version=4.0.0.0, Culture=neutral, PublicKeyToken=b77a5c561934e089" AssemblyLocation="C:\Windows\Microsoft.NET\Framework64\v4.0.30319\mscorlib.dll" IsDeviceDependent="False">
      <ValueInfo Value="F" />
    </TypeInfo>
    <TypeInfo ID="137" TypeName="System.String, mscorlib, Version=4.0.0.0, Culture=neutral, PublicKeyToken=b77a5c561934e089" AssemblyString="mscorlib, Version=4.0.0.0, Culture=neutral, PublicKeyToken=b77a5c561934e089" AssemblyLocation="C:\Windows\Microsoft.NET\Framework64\v4.0.30319\mscorlib.dll" IsDeviceDependent="False">
      <ValueInfo Value="R" />
    </TypeInfo>
    <TypeInfo ID="138" TypeName="Vecute.Nuctions+ScreenModeEnum, Vecute, Version=1.0.0.0, Culture=neutral, PublicKeyToken=6ca157640498cbe3" AssemblyString="Vecute, Version=1.0.0.0, Culture=neutral, PublicKeyToken=6ca157640498cbe3" AssemblyLocation="C:\Users\Jack\Documents\VecuteXI - 2010 Release\Vecute\bin\Debug\Vecute.exe" IsDeviceDependent="False">
      <ValueInfo Enum="Features" />
    </TypeInfo>
    <TypeInfo ID="139" TypeName="Vecute.RecombinationMethod, Vecute, Version=1.0.0.0, Culture=neutral, PublicKeyToken=6ca157640498cbe3" AssemblyString="Vecute, Version=1.0.0.0, Culture=neutral, PublicKeyToken=6ca157640498cbe3" AssemblyLocation="C:\Users\Jack\Documents\VecuteXI - 2010 Release\Vecute\bin\Debug\Vecute.exe" IsDeviceDependent="False">
      <ValueInfo Enum="Homologous" />
    </TypeInfo>
    <TypeInfo ID="140" TypeName="System.Collections.Generic.List`1[[Vecute.EnzymeAnalysisItem, Vecute, Version=1.0.0.0, Culture=neutral, PublicKeyToken=6ca157640498cbe3]], mscorlib, Version=4.0.0.0, Culture=neutral, PublicKeyToken=b77a5c561934e089" AssemblyString="mscorlib, Version=4.0.0.0, Culture=neutral, PublicKeyToken=b77a5c561934e089" AssemblyLocation="C:\Windows\Microsoft.NET\Framework64\v4.0.30319\mscorlib.dll" IsDeviceDependent="False">
      <ValueInfo Count="0" DeepSerialization="Yes" ShallowSerialization="No" />
    </TypeInfo>
    <TypeInfo ID="141" TypeName="System.Collections.Generic.List`1[[System.String, mscorlib, Version=4.0.0.0, Culture=neutral, PublicKeyToken=b77a5c561934e089]], mscorlib, Version=4.0.0.0, Culture=neutral, PublicKeyToken=b77a5c561934e089" AssemblyString="mscorlib, Version=4.0.0.0, Culture=neutral, PublicKeyToken=b77a5c561934e089" AssemblyLocation="C:\Windows\Microsoft.NET\Framework64\v4.0.30319\mscorlib.dll" IsDeviceDependent="False">
      <ValueInfo Count="0" DeepSerialization="Yes" ShallowSerialization="No" />
    </TypeInfo>
    <TypeInfo ID="142" TypeName="System.Collections.Generic.List`1[[System.String, mscorlib, Version=4.0.0.0, Culture=neutral, PublicKeyToken=b77a5c561934e089]], mscorlib, Version=4.0.0.0, Culture=neutral, PublicKeyToken=b77a5c561934e089" AssemblyString="mscorlib, Version=4.0.0.0, Culture=neutral, PublicKeyToken=b77a5c561934e089" AssemblyLocation="C:\Windows\Microsoft.NET\Framework64\v4.0.30319\mscorlib.dll" IsDeviceDependent="False">
      <ValueInfo Count="0" DeepSerialization="Yes" ShallowSerialization="No" />
    </TypeInfo>
    <TypeInfo ID="143" TypeName="Vecute.SequenceResultOptions, Vecute, Version=1.0.0.0, Culture=neutral, PublicKeyToken=6ca157640498cbe3" AssemblyString="Vecute, Version=1.0.0.0, Culture=neutral, PublicKeyToken=6ca157640498cbe3" AssemblyLocation="C:\Users\Jack\Documents\VecuteXI - 2010 Release\Vecute\bin\Debug\Vecute.exe" IsDeviceDependent="False">
      <ValueInfo Enum="Unchecked" />
    </TypeInfo>
    <TypeInfo ID="144" TypeName="System.Collections.Generic.List`1[[System.String, mscorlib, Version=4.0.0.0, Culture=neutral, PublicKeyToken=b77a5c561934e089]], mscorlib, Version=4.0.0.0, Culture=neutral, PublicKeyToken=b77a5c561934e089" AssemblyString="mscorlib, Version=4.0.0.0, Culture=neutral, PublicKeyToken=b77a5c561934e089" AssemblyLocation="C:\Windows\Microsoft.NET\Framework64\v4.0.30319\mscorlib.dll" IsDeviceDependent="False">
      <ValueInfo Count="0" DeepSerialization="Yes" ShallowSerialization="No" />
    </TypeInfo>
    <TypeInfo ID="145" TypeName="Vecute.DescribeEnum, Vecute, Version=1.0.0.0, Culture=neutral, PublicKeyToken=6ca157640498cbe3" AssemblyString="Vecute, Version=1.0.0.0, Culture=neutral, PublicKeyToken=6ca157640498cbe3" AssemblyLocation="C:\Users\Jack\Documents\VecuteXI - 2010 Release\Vecute\bin\Debug\Vecute.exe" IsDeviceDependent="False">
      <ValueInfo Enum="Vecotor" />
    </TypeInfo>
    <TypeInfo ID="146" TypeName="Vecute.Nuctions+TransformationMethod, Vecute, Version=1.0.0.0, Culture=neutral, PublicKeyToken=6ca157640498cbe3" AssemblyString="Vecute, Version=1.0.0.0, Culture=neutral, PublicKeyToken=6ca157640498cbe3" AssemblyLocation="C:\Users\Jack\Documents\VecuteXI - 2010 Release\Vecute\bin\Debug\Vecute.exe" IsDeviceDependent="False">
      <ValueInfo Enum="ChemicalTransformation" />
    </TypeInfo>
    <TypeInfo ID="147" TypeName="Vecute.Nuctions+TransformationMode, Vecute, Version=1.0.0.0, Culture=neutral, PublicKeyToken=6ca157640498cbe3" AssemblyString="Vecute, Version=1.0.0.0, Culture=neutral, PublicKeyToken=6ca157640498cbe3" AssemblyLocation="C:\Users\Jack\Documents\VecuteXI - 2010 Release\Vecute\bin\Debug\Vecute.exe" IsDeviceDependent="False">
      <ValueInfo Enum="AllToOneCell" />
    </TypeInfo>
    <TypeInfo ID="148" TypeName="System.Collections.Generic.List`1[[Vecute.IncubationStep, Vecute, Version=1.0.0.0, Culture=neutral, PublicKeyToken=6ca157640498cbe3]], mscorlib, Version=4.0.0.0, Culture=neutral, PublicKeyToken=b77a5c561934e089" AssemblyString="mscorlib, Version=4.0.0.0, Culture=neutral, PublicKeyToken=b77a5c561934e089" AssemblyLocation="C:\Windows\Microsoft.NET\Framework64\v4.0.30319\mscorlib.dll" IsDeviceDependent="False">
      <ValueInfo Count="0" DeepSerialization="Yes" ShallowSerialization="No" />
    </TypeInfo>
    <TypeInfo ID="149" TypeName="System.Collections.Generic.List`1[[Vecute.Nuctions+Cell, Vecute, Version=1.0.0.0, Culture=neutral, PublicKeyToken=6ca157640498cbe3]], mscorlib, Version=4.0.0.0, Culture=neutral, PublicKeyToken=b77a5c561934e089" AssemblyString="mscorlib, Version=4.0.0.0, Culture=neutral, PublicKeyToken=b77a5c561934e089" AssemblyLocation="C:\Windows\Microsoft.NET\Framework64\v4.0.30319\mscorlib.dll" IsDeviceDependent="False">
      <ValueInfo Count="0" DeepSerialization="Yes" ShallowSerialization="No" />
    </TypeInfo>
    <TypeInfo ID="150" TypeName="System.Single, mscorlib, Version=4.0.0.0, Culture=neutral, PublicKeyToken=b77a5c561934e089" AssemblyString="mscorlib, Version=4.0.0.0, Culture=neutral, PublicKeyToken=b77a5c561934e089" AssemblyLocation="C:\Windows\Microsoft.NET\Framework64\v4.0.30319\mscorlib.dll" IsDeviceDependent="False">
      <ValueInfo Value="-1338.489" />
    </TypeInfo>
    <TypeInfo ID="151" TypeName="System.Single, mscorlib, Version=4.0.0.0, Culture=neutral, PublicKeyToken=b77a5c561934e089" AssemblyString="mscorlib, Version=4.0.0.0, Culture=neutral, PublicKeyToken=b77a5c561934e089" AssemblyLocation="C:\Windows\Microsoft.NET\Framework64\v4.0.30319\mscorlib.dll" IsDeviceDependent="False">
      <ValueInfo Value="152.7877" />
    </TypeInfo>
    <TypeInfo ID="152" TypeName="Vecute.ProgressEnum, Vecute, Version=1.0.0.0, Culture=neutral, PublicKeyToken=6ca157640498cbe3" AssemblyString="Vecute, Version=1.0.0.0, Culture=neutral, PublicKeyToken=6ca157640498cbe3" AssemblyLocation="C:\Users\Jack\Documents\VecuteXI - 2010 Release\Vecute\bin\Debug\Vecute.exe" IsDeviceDependent="False">
      <ValueInfo Enum="Unstarted" />
    </TypeInfo>
    <TypeInfo ID="153" TypeName="System.Collections.Generic.List`1[[System.String, mscorlib, Version=4.0.0.0, Culture=neutral, PublicKeyToken=b77a5c561934e089]], mscorlib, Version=4.0.0.0, Culture=neutral, PublicKeyToken=b77a5c561934e089" AssemblyString="mscorlib, Version=4.0.0.0, Culture=neutral, PublicKeyToken=b77a5c561934e089" AssemblyLocation="C:\Windows\Microsoft.NET\Framework64\v4.0.30319\mscorlib.dll" IsDeviceDependent="False">
      <ValueInfo Count="0" DeepSerialization="Yes" ShallowSerialization="No" />
    </TypeInfo>
    <TypeInfo ID="154" TypeName="System.Collections.Generic.Dictionary`2[[System.String, mscorlib, Version=4.0.0.0, Culture=neutral, PublicKeyToken=b77a5c561934e089],[System.String, mscorlib, Version=4.0.0.0, Culture=neutral, PublicKeyToken=b77a5c561934e089]], mscorlib, Version=4.0.0.0, Culture=neutral, PublicKeyToken=b77a5c561934e089" AssemblyString="mscorlib, Version=4.0.0.0, Culture=neutral, PublicKeyToken=b77a5c561934e089" AssemblyLocation="C:\Windows\Microsoft.NET\Framework64\v4.0.30319\mscorlib.dll" IsDeviceDependent="False">
      <ValueInfo Count="0" DeepSerialization="Yes" ShallowSerialization="No" />
    </TypeInfo>
    <TypeInfo ID="155" TypeName="Vecute.DNAInfo, Vecute, Version=1.0.0.0, Culture=neutral, PublicKeyToken=6ca157640498cbe3" AssemblyString="Vecute, Version=1.0.0.0, Culture=neutral, PublicKeyToken=6ca157640498cbe3" AssemblyLocation="C:\Users\Jack\Documents\VecuteXI - 2010 Release\Vecute\bin\Debug\Vecute.exe" IsDeviceDependent="False">
      <ValueInfo DeepSerialization="Yes" ShallowSerialization="No" XvName="156" XOperationDescription="157" XIsVerificationStep="5" XIsConstructionNode="5" XNotDrawMap="5" XHost="158" XvMolecularOperation="10" XUpdateImageEvent="-1" XDNAs="160" XCalculated="13" XFile_Filename="238" XEnzyme_Enzymes="239" XEnzyme_Buffers="240" XEnzyme_Condition="241" XDephosphorylateWhenDigestion="5" XPCR_ForwardPrimer="-1" XPCR_FPrimerName="-1" XPCR_ReversePrimer="-1" XPCR_RPrimerName="-1" XPCR_Overlap="5" XModify_Method="129" XScreen_Features="242" XScreen_OnlyCircular="5" XSource="243" XEditing="13" XCreating="5" XLigation_TriFragment="132" XLigationMethod="132" XGel_Minimum="133" XGel_Maximun="134" XSolutionExtration="5" XSetPosition="135" XScreen_PCRMax="134" XScreen_PCRMin="133" XScreen_FPrimer="9" XScreen_FName="136" XScreen_RPrimer="9" XScreen_RName="137" XScreen_Mode="138" XRecombinationMethod="139" XEnzymeAnalysisParamters="244" XFetchedEnzymes="245" XOnlySignificant="13" XOnlyExtend="13" XAutomaticChoose="13" XSequencingTheorica="-1" XSequencingPrimerName="9" XSequencingPrimer="9" XSequencingSequence="9" XTheorySequences="246" XSequencingResultComment="143" XCompareSelectedGeneFile="-1" XCompareResultComment="143" XPickedDNAs="247" XDescribeType="145" XTransformationMethod="146" XTransformationMode="147" XIncubation="248" XCells="249" XIncludeVerification="5" XSequencingVerify="5" XDX="250" XDY="251" XRealSize="5" XFinished="5" XProgress="152" XPixelPerKBP="19" XIsKeyName="5" XPCRDesignerData="-1" XSequenceDesignerData="-1" XUseFreeDesigner="5" XFreeDesignCode="9" XFreeDesignName="9" XDesignedEnzymeSite="252" XPrimerDesignerMode="5" XDesignedPrimers="253" />
    </TypeInfo>
    <TypeInfo ID="156" TypeName="System.String, mscorlib, Version=4.0.0.0, Culture=neutral, PublicKeyToken=b77a5c561934e089" AssemblyString="mscorlib, Version=4.0.0.0, Culture=neutral, PublicKeyToken=b77a5c561934e089" AssemblyLocation="C:\Windows\Microsoft.NET\Framework64\v4.0.30319\mscorlib.dll" IsDeviceDependent="False">
      <ValueInfo Value="pKD13" />
    </TypeInfo>
    <TypeInfo ID="157" TypeName="System.String, mscorlib, Version=4.0.0.0, Culture=neutral, PublicKeyToken=b77a5c561934e089" AssemblyString="mscorlib, Version=4.0.0.0, Culture=neutral, PublicKeyToken=b77a5c561934e089" AssemblyLocation="C:\Windows\Microsoft.NET\Framework64\v4.0.30319\mscorlib.dll" IsDeviceDependent="False">
      <ValueInfo Value="The pKD13 plasmid (GenBank: AY048744.1)" />
    </TypeInfo>
    <TypeInfo ID="158" TypeName="Vecute.Nuctions+Host, Vecute, Version=1.0.0.0, Culture=neutral, PublicKeyToken=6ca157640498cbe3" AssemblyString="Vecute, Version=1.0.0.0, Culture=neutral, PublicKeyToken=6ca157640498cbe3" AssemblyLocation="C:\Users\Jack\Documents\VecuteXI - 2010 Release\Vecute\bin\Debug\Vecute.exe" IsDeviceDependent="False">
      <ValueInfo DeepSerialization="Yes" ShallowSerialization="No" XName="7" XBioFunctions="159" XDescription="9" />
    </TypeInfo>
    <TypeInfo ID="159" TypeName="System.Collections.Generic.List`1[[Vecute.Nuctions+FeatureFunction, Vecute, Version=1.0.0.0, Culture=neutral, PublicKeyToken=6ca157640498cbe3]], mscorlib, Version=4.0.0.0, Culture=neutral, PublicKeyToken=b77a5c561934e089" AssemblyString="mscorlib, Version=4.0.0.0, Culture=neutral, PublicKeyToken=b77a5c561934e089" AssemblyLocation="C:\Windows\Microsoft.NET\Framework64\v4.0.30319\mscorlib.dll" IsDeviceDependent="False">
      <ValueInfo Count="0" DeepSerialization="Yes" ShallowSerialization="No" />
    </TypeInfo>
    <TypeInfo ID="160" TypeName="Microsoft.VisualBasic.Collection, Microsoft.VisualBasic, Version=10.0.0.0, Culture=neutral, PublicKeyToken=b03f5f7f11d50a3a" AssemblyString="Microsoft.VisualBasic, Version=10.0.0.0, Culture=neutral, PublicKeyToken=b03f5f7f11d50a3a" AssemblyLocation="C:\Windows\Microsoft.Net\assembly\GAC_MSIL\Microsoft.VisualBasic\v4.0_10.0.0.0__b03f5f7f11d50a3a\Microsoft.VisualBasic.dll" IsDeviceDependent="False">
      <ValueInfo V0="161" Count="1" DeepSerialization="Yes" ShallowSerialization="No" />
    </TypeInfo>
    <TypeInfo ID="161" TypeName="Vecute.Nuctions+GeneFile, Vecute, Version=1.0.0.0, Culture=neutral, PublicKeyToken=6ca157640498cbe3" AssemblyString="Vecute, Version=1.0.0.0, Culture=neutral, PublicKeyToken=6ca157640498cbe3" AssemblyLocation="C:\Users\Jack\Documents\VecuteXI - 2010 Release\Vecute\bin\Debug\Vecute.exe" IsDeviceDependent="False">
      <ValueInfo DeepSerialization="Yes" ShallowSerialization="No" XvName="156" XvIscircular="13" XvDate="162" XvSequence="163" XvRCSequence="164" XvFeatureCol="165" XvEnd_F="122" XvEnd_R="122" XvPhos_F="13" XvPhos_R="13" XFCleavages="236" XRCleavages="237" XtmpCircular="5" />
    </TypeInfo>
    <TypeInfo ID="162" TypeName="System.DateTime, mscorlib, Version=4.0.0.0, Culture=neutral, PublicKeyToken=b77a5c561934e089" AssemblyString="mscorlib, Version=4.0.0.0, Culture=neutral, PublicKeyToken=b77a5c561934e089" AssemblyLocation="C:\Windows\Microsoft.NET\Framework64\v4.0.30319\mscorlib.dll" IsDeviceDependent="False">
      <ValueInfo Value="39906" />
    </TypeInfo>
    <TypeInfo ID="163" TypeName="System.String, mscorlib, Version=4.0.0.0, Culture=neutral, PublicKeyToken=b77a5c561934e089" AssemblyString="mscorlib, Version=4.0.0.0, Culture=neutral, PublicKeyToken=b77a5c561934e089" AssemblyLocation="C:\Windows\Microsoft.NET\Framework64\v4.0.30319\mscorlib.dll" IsDeviceDependent="False">
      <ValueInfo Value="AGATTGCAGCATTACACGTCTTGAGCGATTGTGTAGGCTGGAGCTGCTTCGAAGTTCCTATACTTTCTAGAGAATAGGAACTTCGGAATAGGAACTTCAAGATCCCCTTATTAGAAGAACTCGTCAAGAAGGCGATAGAAGGCGATGCGCTGCGAATCGGGAGCGGCGATACCGTAAAGCACGAGGAAGCGGTCAGCCCATTCGCCGCCAAGCTCTTCAGCAATATCACGGGTAGCCAACGCTATGTCCTGATAGCGGTCCGCCACACCCAGCCGGCCACAGTCGATGAATCCAGAAAAGCGGCCATTTTCCACCATGATATTCGGCAAGCAGGCATCGCCATGGGTCACGACGAGATCCTCGCCGTCGGGCATGCGCGCCTTGAGCCTGGCGAACAGTTCGGCTGGCGCGAGCCCCTGATGCTCTTCGTCCAGATCATCCTGATCGACAAGACCGGCTTCCATCCGAGTACGTGCTCGCTCGATGCGATGTTTCGCTTGGTGGTCGAATGGGCAGGTAGCCGGATCAAGCGTATGCAGCCGCCGCATTGCATCAGCCATGATGGATACTTTCTCGGCAGGAGCAAGGTGAGATGACAGGAGATCCTGCCCCGGCACTTCGCCCAATAGCAGCCAGTCCCTTCCCGCTTCAGTGACAACGTCGAGCACAGCTGCGCAAGGAACGCCCGTCGTGGCCAGCCACGATAGCCGCGCTGCCTCGTCCTGCAGTTCATTCAGGGCACCGGACAGGTCGGTCTTGACAAAAAGAACCGGGCGCCCCTGCGCTGACAGCCGGAACACGGCGGCATCAGAGCAGCCGATTGTCTGTTGTGCCCAGTCATAGCCGAATAGCCTCTCCACCCAAGCGGCCGGAGAACCTGCGTGCAATCCATCTTGTTCAATCATGCGAAACGATCCTCATCCTGTCTCTTGATCAGATCTTGATCCCCTGCGCCATCAGATCCTTGGCGGCAAGAAAGCCATCCAGTTTACTTTGCAGGGCTTCCCAACCTTACCAGAGGGCGCCCCAGCTGGCAATTCCGGTTCGCTTGCTGTCCATAAAACCGCCCAGTCTAGCTATCGCCATGTAAGCCCACTGCAAGCTACCTGCTTTCTCTTTGCGCTTGCGTTTTCCCTTGTCCAGATAGCCCAGTAGCTGACATTCATCCGGGGTCAGCACCGTTTCTGCGGACTGGCTTTCTACGTGTTCCGCTTCCTTTAGCAGCCCTTGCGCCCTGAGTGCTTGCGGCAGCGTGAGCTTCAAAAGCGCTCTGAAGTTCCTATACTTTCTAGAGAATAGGAACTTCGAACTGCAGGTCGACGGATCCCCGGAATTAATTCTCATGTTTGACAGCTTATCACTGATCAGTGAATTAATGGCGATGACGCATCCTCACGATAATATCCGGGTAGGCGCAATCACTTTCGTCTCTACTCCGTTACAAAGCGAGGCTGGGTATTTCCCGGCCTTTCTGTTATCCGAAATCCACTGAAAGCACAGCGGCTGGCTGAGGAGATAAATAATAAACGAGGGGCTGTATGCACAAAGCATCTTCTGTTGAGTTAAGAACGAGTATCGAGATGGCACATAGCCTTGCTCAAATTGGAATCAGGTTTGTGCCAATACCAGTAGAAACAGACGAAGAAGCTAGCTTTGCACTGGATTGCGAGGCTTTGCCATGGCTAATTCCCATGTCAGCCGTTAAGTGTTCCTGTGTCACTGAAAATTGCTTTGAGAGGCTCTAAGGGCTTCTCAGTGCGTTACATCCCTGGCTTGTTGTCCACAACCGTTAAACCTTAAAAGCTTTAAAAGCCTTATATATTCTTTTTTTTCTTATAAAACTTAAAACCTTAGAGGCTATTTAAGTTGCTGATTTATATTAATTTTATTGTTCAAACATGAGAGCTTAGTACGTGAAACATGAGAGCTTAGTACGTTAGCCATGAGAGCTTAGTACGTTAGCCATGAGGGTTTAGTTCGTTAAACATGAGAGCTTAGTACGTTAAACATGAGAGCTTAGTACGTGAAACATGAGAGCTTAGTACGTACTATCAACAGGTTGAACTGCGGATCTTGCGGCCGCAAAAATTAAAAATGAAGTTTTAAATCAATCTAAAGTATATATGAGTAAACTTGGTCTGACAGTTACCAATGCTTAATCAGTGAGGCACCTATCTCAGCGATCTGTCTATTTCGTTCATCCATAGTTGCCTGACTCCCCGTCGTGTAGATAACTACGATACGGGAGGGCTTACCATCTGGCCCCAGTGCTGCAATGATACCGCGAGACCCACGCTCACCGGCTCCAGATTTATCAGCAATAAACCAGCCAGCCGGAAGGGCCGAGCGCAGAAGTGGTCCTGCAACTTTATCCGCCTCCATCCAGTCTATTAATTGTTGCCGGGAAGCTAGAGTAAGTAGTTCGCCAGTTAATAGTTTGCGCAACGTTGTTGCCATTGCTACAGGCATCGTGGTGTCACGCTCGTCGTTTGGTATGGCTTCATTCAGCTCCGGTTCCCAACGATCAAGGCGAGTTACATGATCCCCCATGTTGTGCAAAAAAGCGGTTAGCTCCTTCGGTCCTCCGATCGTTGTCAGAAGTAAGTTGGCCGCAGTGTTATCACTCATGGTTATGGCAGCACTGCATAATTCTCTTACTGTCATGCCATCCGTAAGATGCTTTTCTGTGACTGGTGAGTACTCAACCAAGTCATTCTGAGAATAGTGTATGCGGCGACCGAGTTGCTCTTGCCCGGCGTCAATACGGGATAATACCGCGCCACATAGCAGAACTTTAAAAGTGCTCATCATTGGAAAACGTTCTTCGGGGCGAAAACTCTCAAGGATCTTACCGCTGTTGAGATCCAGTTCGATGTAACCCACTCGTGCACCCAACTGATCTTCAGCATCTTTTACTTTCACCAGCGTTTCTGGGTGAGCAAAAACAGGAAGGCAAAATGCCGCAAAAAAGGGAATAAGGGCGACACGGAAATGTTGAATACTCATACTCTTCCTTTTTCAATATTATTGAAGCATTTATCAGGGTTATTGTCTCATGAGCGGATACATATTTGAATGTATTTAGAAAAATAAACAAATAGGGGTTCCGCGCACATTTCCCCGAAAAGTGCCACCTGCATCGATGGCCCCCCGATGGTAGTGTGGGGTCTCCCCATGCGAGAGTAGGGAACTGCCAGGCATCAAATAAAACGAAAGGCTCAGTCGAAAGACTGGGCCTTTCGTTTTATCTGTTGTTTGTCGGTGAACGCTCTCCTGAGTAGGACAAATCCGCCGGGAGCGGATTTGAACGTTGCGAAGCAACGGCCCGGAGGGTGGCGGGCAGGACGCCCGCCATAAACTGCCAGGCATCAAATTAAGCAGAAGGCCATCCTGACGGATGGCCTTTTTGCGTGGCCAGTGCCAAGCTTGCATGC" />
    </TypeInfo>
    <TypeInfo ID="164" TypeName="System.String, mscorlib, Version=4.0.0.0, Culture=neutral, PublicKeyToken=b77a5c561934e089" AssemblyString="mscorlib, Version=4.0.0.0, Culture=neutral, PublicKeyToken=b77a5c561934e089" AssemblyLocation="C:\Windows\Microsoft.NET\Framework64\v4.0.30319\mscorlib.dll" IsDeviceDependent="False">
      <ValueInfo Value="GCATGCAAGCTTGGCACTGGCCACGCAAAAAGGCCATCCGTCAGGATGGCCTTCTGCTTAATTTGATGCCTGGCAGTTTATGGCGGGCGTCCTGCCCGCCACCCTCCGGGCCGTTGCTTCGCAACGTTCAAATCCGCTCCCGGCGGATTTGTCCTACTCAGGAGAGCGTTCACCGACAAACAACAGATAAAACGAAAGGCCCAGTCTTTCGACTGAGCCTTTCGTTTTATTTGATGCCTGGCAGTTCCCTACTCTCGCATGGGGAGACCCCACACTACCATCGGGGGGCCATCGATGCAGGTGGCACTTTTCGGGGAAATGTGCGCGGAACCCCTATTTGTTTATTTTTCTAAATACATTCAAATATGTATCCGCTCATGAGACAATAACCCTGATAAATGCTTCAATAATATTGAAAAAGGAAGAGTATGAGTATTCAACATTTCCGTGTCGCCCTTATTCCCTTTTTTGCGGCATTTTGCCTTCCTGTTTTTGCTCACCCAGAAACGCTGGTGAAAGTAAAAGATGCTGAAGATCAGTTGGGTGCACGAGTGGGTTACATCGAACTGGATCTCAACAGCGGTAAGATCCTTGAGAGTTTTCGCCCCGAAGAACGTTTTCCAATGATGAGCACTTTTAAAGTTCTGCTATGTGGCGCGGTATTATCCCGTATTGACGCCGGGCAAGAGCAACTCGGTCGCCGCATACACTATTCTCAGAATGACTTGGTTGAGTACTCACCAGTCACAGAAAAGCATCTTACGGATGGCATGACAGTAAGAGAATTATGCAGTGCTGCCATAACCATGAGTGATAACACTGCGGCCAACTTACTTCTGACAACGATCGGAGGACCGAAGGAGCTAACCGCTTTTTTGCACAACATGGGGGATCATGTAACTCGCCTTGATCGTTGGGAACCGGAGCTGAATGAAGCCATACCAAACGACGAGCGTGACACCACGATGCCTGTAGCAATGGCAACAACGTTGCGCAAACTATTAACTGGCGAACTACTTACTCTAGCTTCCCGGCAACAATTAATAGACTGGATGGAGGCGGATAAAGTTGCAGGACCACTTCTGCGCTCGGCCCTTCCGGCTGGCTGGTTTATTGCTGATAAATCTGGAGCCGGTGAGCGTGGGTCTCGCGGTATCATTGCAGCACTGGGGCCAGATGGTAAGCCCTCCCGTATCGTAGTTATCTACACGACGGGGAGTCAGGCAACTATGGATGAACGAAATAGACAGATCGCTGAGATAGGTGCCTCACTGATTAAGCATTGGTAACTGTCAGACCAAGTTTACTCATATATACTTTAGATTGATTTAAAACTTCATTTTTAATTTTTGCGGCCGCAAGATCCGCAGTTCAACCTGTTGATAGTACGTACTAAGCTCTCATGTTTCACGTACTAAGCTCTCATGTTTAACGTACTAAGCTCTCATGTTTAACGAACTAAACCCTCATGGCTAACGTACTAAGCTCTCATGGCTAACGTACTAAGCTCTCATGTTTCACGTACTAAGCTCTCATGTTTGAACAATAAAATTAATATAAATCAGCAACTTAAATAGCCTCTAAGGTTTTAAGTTTTATAAGAAAAAAAAGAATATATAAGGCTTTTAAAGCTTTTAAGGTTTAACGGTTGTGGACAACAAGCCAGGGATGTAACGCACTGAGAAGCCCTTAGAGCCTCTCAAAGCAATTTTCAGTGACACAGGAACACTTAACGGCTGACATGGGAATTAGCCATGGCAAAGCCTCGCAATCCAGTGCAAAGCTAGCTTCTTCGTCTGTTTCTACTGGTATTGGCACAAACCTGATTCCAATTTGAGCAAGGCTATGTGCCATCTCGATACTCGTTCTTAACTCAACAGAAGATGCTTTGTGCATACAGCCCCTCGTTTATTATTTATCTCCTCAGCCAGCCGCTGTGCTTTCAGTGGATTTCGGATAACAGAAAGGCCGGGAAATACCCAGCCTCGCTTTGTAACGGAGTAGAGACGAAAGTGATTGCGCCTACCCGGATATTATCGTGAGGATGCGTCATCGCCATTAATTCACTGATCAGTGATAAGCTGTCAAACATGAGAATTAATTCCGGGGATCCGTCGACCTGCAGTTCGAAGTTCCTATTCTCTAGAAAGTATAGGAACTTCAGAGCGCTTTTGAAGCTCACGCTGCCGCAAGCACTCAGGGCGCAAGGGCTGCTAAAGGAAGCGGAACACGTAGAAAGCCAGTCCGCAGAAACGGTGCTGACCCCGGATGAATGTCAGCTACTGGGCTATCTGGACAAGGGAAAACGCAAGCGCAAAGAGAAAGCAGGTAGCTTGCAGTGGGCTTACATGGCGATAGCTAGACTGGGCGGTTTTATGGACAGCAAGCGAACCGGAATTGCCAGCTGGGGCGCCCTCTGGTAAGGTTGGGAAGCCCTGCAAAGTAAACTGGATGGCTTTCTTGCCGCCAAGGATCTGATGGCGCAGGGGATCAAGATCTGATCAAGAGACAGGATGAGGATCGTTTCGCATGATTGAACAAGATGGATTGCACGCAGGTTCTCCGGCCGCTTGGGTGGAGAGGCTATTCGGCTATGACTGGGCACAACAGACAATCGGCTGCTCTGATGCCGCCGTGTTCCGGCTGTCAGCGCAGGGGCGCCCGGTTCTTTTTGTCAAGACCGACCTGTCCGGTGCCCTGAATGAACTGCAGGACGAGGCAGCGCGGCTATCGTGGCTGGCCACGACGGGCGTTCCTTGCGCAGCTGTGCTCGACGTTGTCACTGAAGCGGGAAGGGACTGGCTGCTATTGGGCGAAGTGCCGGGGCAGGATCTCCTGTCATCTCACCTTGCTCCTGCCGAGAAAGTATCCATCATGGCTGATGCAATGCGGCGGCTGCATACGCTTGATCCGGCTACCTGCCCATTCGACCACCAAGCGAAACATCGCATCGAGCGAGCACGTACTCGGATGGAAGCCGGTCTTGTCGATCAGGATGATCTGGACGAAGAGCATCAGGGGCTCGCGCCAGCCGAACTGTTCGCCAGGCTCAAGGCGCGCATGCCCGACGGCGAGGATCTCGTCGTGACCCATGGCGATGCCTGCTTGCCGAATATCATGGTGGAAAATGGCCGCTTTTCTGGATTCATCGACTGTGGCCGGCTGGGTGTGGCGGACCGCTATCAGGACATAGCGTTGGCTACCCGTGATATTGCTGAAGAGCTTGGCGGCGAATGGGCTGACCGCTTCCTCGTGCTTTACGGTATCGCCGCTCCCGATTCGCAGCGCATCGCCTTCTATCGCCTTCTTGACGAGTTCTTCTAATAAGGGGATCTTGAAGTTCCTATTCCGAAGTTCCTATTCTCTAGAAAGTATAGGAACTTCGAAGCAGCTCCAGCCTACACAATCGCTCAAGACGTGTAATGCTGCAATCT" />
    </TypeInfo>
    <TypeInfo ID="165" TypeName="System.Collections.Generic.List`1[[Vecute.Nuctions+GeneAnnotation, Vecute, Version=1.0.0.0, Culture=neutral, PublicKeyToken=6ca157640498cbe3]], mscorlib, Version=4.0.0.0, Culture=neutral, PublicKeyToken=b77a5c561934e089" AssemblyString="mscorlib, Version=4.0.0.0, Culture=neutral, PublicKeyToken=b77a5c561934e089" AssemblyLocation="C:\Windows\Microsoft.NET\Framework64\v4.0.30319\mscorlib.dll" IsDeviceDependent="False">
      <ValueInfo V0="166" V1="175" V2="178" V3="181" V4="184" V5="194" V6="204" V7="211" V8="220" V9="229" V10="232" Count="11" DeepSerialization="Yes" ShallowSerialization="No" />
    </TypeInfo>
    <TypeInfo ID="166" TypeName="Vecute.Nuctions+GeneAnnotation, Vecute, Version=1.0.0.0, Culture=neutral, PublicKeyToken=6ca157640498cbe3" AssemblyString="Vecute, Version=1.0.0.0, Culture=neutral, PublicKeyToken=6ca157640498cbe3" AssemblyLocation="C:\Users\Jack\Documents\VecuteXI - 2010 Release\Vecute\bin\Debug\Vecute.exe" IsDeviceDependent="False">
      <ValueInfo DeepSerialization="Yes" ShallowSerialization="No" XIndex="19" XType="50" XNote="9" XLabel="167" XStartPosition="168" XEndPosition="169" XComplement="13" XVector="161" XFeature="170" />
    </TypeInfo>
    <TypeInfo ID="167" TypeName="System.String, mscorlib, Version=4.0.0.0, Culture=neutral, PublicKeyToken=b77a5c561934e089" AssemblyString="mscorlib, Version=4.0.0.0, Culture=neutral, PublicKeyToken=b77a5c561934e089" AssemblyLocation="C:\Windows\Microsoft.NET\Framework64\v4.0.30319\mscorlib.dll" IsDeviceDependent="False">
      <ValueInfo Value="kan" />
    </TypeInfo>
    <TypeInfo ID="168" TypeName="System.Int32, mscorlib, Version=4.0.0.0, Culture=neutral, PublicKeyToken=b77a5c561934e089" AssemblyString="mscorlib, Version=4.0.0.0, Culture=neutral, PublicKeyToken=b77a5c561934e089" AssemblyLocation="C:\Windows\Microsoft.NET\Framework64\v4.0.30319\mscorlib.dll" IsDeviceDependent="False">
      <ValueInfo Value="111" />
    </TypeInfo>
    <TypeInfo ID="169" TypeName="System.Int32, mscorlib, Version=4.0.0.0, Culture=neutral, PublicKeyToken=b77a5c561934e089" AssemblyString="mscorlib, Version=4.0.0.0, Culture=neutral, PublicKeyToken=b77a5c561934e089" AssemblyLocation="C:\Windows\Microsoft.NET\Framework64\v4.0.30319\mscorlib.dll" IsDeviceDependent="False">
      <ValueInfo Value="905" />
    </TypeInfo>
    <TypeInfo ID="170" TypeName="Vecute.Nuctions+Feature, Vecute, Version=1.0.0.0, Culture=neutral, PublicKeyToken=6ca157640498cbe3" AssemblyString="Vecute, Version=1.0.0.0, Culture=neutral, PublicKeyToken=6ca157640498cbe3" AssemblyLocation="C:\Users\Jack\Documents\VecuteXI - 2010 Release\Vecute\bin\Debug\Vecute.exe" IsDeviceDependent="False">
      <ValueInfo DeepSerialization="Yes" ShallowSerialization="No" XnSequence="171" XnRCSequence="172" XnName="167" XnLabel="167" XnNote="9" XnType="50" XnUseful="27" XBioFunctions="173" />
    </TypeInfo>
    <TypeInfo ID="171" TypeName="System.String, mscorlib, Version=4.0.0.0, Culture=neutral, PublicKeyToken=b77a5c561934e089" AssemblyString="mscorlib, Version=4.0.0.0, Culture=neutral, PublicKeyToken=b77a5c561934e089" AssemblyLocation="C:\Windows\Microsoft.NET\Framework64\v4.0.30319\mscorlib.dll" IsDeviceDependent="False">
      <ValueInfo Value="ATGATTGAACAAGATGGATTGCACGCAGGTTCTCCGGCCGCTTGGGTGGAGAGGCTATTCGGCTATGACTGGGCACAACAGACAATCGGCTGCTCTGATGCCGCCGTGTTCCGGCTGTCAGCGCAGGGGCGCCCGGTTCTTTTTGTCAAGACCGACCTGTCCGGTGCCCTGAATGAACTGCAGGACGAGGCAGCGCGGCTATCGTGGCTGGCCACGACGGGCGTTCCTTGCGCAGCTGTGCTCGACGTTGTCACTGAAGCGGGAAGGGACTGGCTGCTATTGGGCGAAGTGCCGGGGCAGGATCTCCTGTCATCTCACCTTGCTCCTGCCGAGAAAGTATCCATCATGGCTGATGCAATGCGGCGGCTGCATACGCTTGATCCGGCTACCTGCCCATTCGACCACCAAGCGAAACATCGCATCGAGCGAGCACGTACTCGGATGGAAGCCGGTCTTGTCGATCAGGATGATCTGGACGAAGAGCATCAGGGGCTCGCGCCAGCCGAACTGTTCGCCAGGCTCAAGGCGCGCATGCCCGACGGCGAGGATCTCGTCGTGACCCATGGCGATGCCTGCTTGCCGAATATCATGGTGGAAAATGGCCGCTTTTCTGGATTCATCGACTGTGGCCGGCTGGGTGTGGCGGACCGCTATCAGGACATAGCGTTGGCTACCCGTGATATTGCTGAAGAGCTTGGCGGCGAATGGGCTGACCGCTTCCTCGTGCTTTACGGTATCGCCGCTCCCGATTCGCAGCGCATCGCCTTCTATCGCCTTCTTGACGAGTTCTTCTAA" />
    </TypeInfo>
    <TypeInfo ID="172" TypeName="System.String, mscorlib, Version=4.0.0.0, Culture=neutral, PublicKeyToken=b77a5c561934e089" AssemblyString="mscorlib, Version=4.0.0.0, Culture=neutral, PublicKeyToken=b77a5c561934e089" AssemblyLocation="C:\Windows\Microsoft.NET\Framework64\v4.0.30319\mscorlib.dll" IsDeviceDependent="False">
      <ValueInfo Value="TTAGAAGAACTCGTCAAGAAGGCGATAGAAGGCGATGCGCTGCGAATCGGGAGCGGCGATACCGTAAAGCACGAGGAAGCGGTCAGCCCATTCGCCGCCAAGCTCTTCAGCAATATCACGGGTAGCCAACGCTATGTCCTGATAGCGGTCCGCCACACCCAGCCGGCCACAGTCGATGAATCCAGAAAAGCGGCCATTTTCCACCATGATATTCGGCAAGCAGGCATCGCCATGGGTCACGACGAGATCCTCGCCGTCGGGCATGCGCGCCTTGAGCCTGGCGAACAGTTCGGCTGGCGCGAGCCCCTGATGCTCTTCGTCCAGATCATCCTGATCGACAAGACCGGCTTCCATCCGAGTACGTGCTCGCTCGATGCGATGTTTCGCTTGGTGGTCGAATGGGCAGGTAGCCGGATCAAGCGTATGCAGCCGCCGCATTGCATCAGCCATGATGGATACTTTCTCGGCAGGAGCAAGGTGAGATGACAGGAGATCCTGCCCCGGCACTTCGCCCAATAGCAGCCAGTCCCTTCCCGCTTCAGTGACAACGTCGAGCACAGCTGCGCAAGGAACGCCCGTCGTGGCCAGCCACGATAGCCGCGCTGCCTCGTCCTGCAGTTCATTCAGGGCACCGGACAGGTCGGTCTTGACAAAAAGAACCGGGCGCCCCTGCGCTGACAGCCGGAACACGGCGGCATCAGAGCAGCCGATTGTCTGTTGTGCCCAGTCATAGCCGAATAGCCTCTCCACCCAAGCGGCCGGAGAACCTGCGTGCAATCCATCTTGTTCAATCAT" />
    </TypeInfo>
    <TypeInfo ID="173" TypeName="System.Collections.Generic.List`1[[Vecute.Nuctions+FeatureFunction, Vecute, Version=1.0.0.0, Culture=neutral, PublicKeyToken=6ca157640498cbe3]], mscorlib, Version=4.0.0.0, Culture=neutral, PublicKeyToken=b77a5c561934e089" AssemblyString="mscorlib, Version=4.0.0.0, Culture=neutral, PublicKeyToken=b77a5c561934e089" AssemblyLocation="C:\Windows\Microsoft.NET\Framework64\v4.0.30319\mscorlib.dll" IsDeviceDependent="False">
      <ValueInfo V0="174" Count="1" DeepSerialization="Yes" ShallowSerialization="No" />
    </TypeInfo>
    <TypeInfo ID="174" TypeName="Vecute.Nuctions+FeatureFunction, Vecute, Version=1.0.0.0, Culture=neutral, PublicKeyToken=6ca157640498cbe3" AssemblyString="Vecute, Version=1.0.0.0, Culture=neutral, PublicKeyToken=6ca157640498cbe3" AssemblyLocation="C:\Users\Jack\Documents\VecuteXI - 2010 Release\Vecute\bin\Debug\Vecute.exe" IsDeviceDependent="False">
      <ValueInfo DeepSerialization="Yes" ShallowSerialization="No" XBioFunction="60" XParameters="167" />
    </TypeInfo>
    <TypeInfo ID="175" TypeName="Vecute.Nuctions+GeneAnnotation, Vecute, Version=1.0.0.0, Culture=neutral, PublicKeyToken=6ca157640498cbe3" AssemblyString="Vecute, Version=1.0.0.0, Culture=neutral, PublicKeyToken=6ca157640498cbe3" AssemblyLocation="C:\Users\Jack\Documents\VecuteXI - 2010 Release\Vecute\bin\Debug\Vecute.exe" IsDeviceDependent="False">
      <ValueInfo DeepSerialization="Yes" ShallowSerialization="No" XIndex="30" XType="20" XNote="40" XLabel="41" XStartPosition="176" XEndPosition="177" XComplement="13" XVector="161" XFeature="44" />
    </TypeInfo>
    <TypeInfo ID="176" TypeName="System.Int32, mscorlib, Version=4.0.0.0, Culture=neutral, PublicKeyToken=b77a5c561934e089" AssemblyString="mscorlib, Version=4.0.0.0, Culture=neutral, PublicKeyToken=b77a5c561934e089" AssemblyLocation="C:\Windows\Microsoft.NET\Framework64\v4.0.30319\mscorlib.dll" IsDeviceDependent="False">
      <ValueInfo Value="51" />
    </TypeInfo>
    <TypeInfo ID="177" TypeName="System.Int32, mscorlib, Version=4.0.0.0, Culture=neutral, PublicKeyToken=b77a5c561934e089" AssemblyString="mscorlib, Version=4.0.0.0, Culture=neutral, PublicKeyToken=b77a5c561934e089" AssemblyLocation="C:\Windows\Microsoft.NET\Framework64\v4.0.30319\mscorlib.dll" IsDeviceDependent="False">
      <ValueInfo Value="84" />
    </TypeInfo>
    <TypeInfo ID="178" TypeName="Vecute.Nuctions+GeneAnnotation, Vecute, Version=1.0.0.0, Culture=neutral, PublicKeyToken=6ca157640498cbe3" AssemblyString="Vecute, Version=1.0.0.0, Culture=neutral, PublicKeyToken=6ca157640498cbe3" AssemblyLocation="C:\Users\Jack\Documents\VecuteXI - 2010 Release\Vecute\bin\Debug\Vecute.exe" IsDeviceDependent="False">
      <ValueInfo DeepSerialization="Yes" ShallowSerialization="No" XIndex="39" XType="20" XNote="40" XLabel="41" XStartPosition="179" XEndPosition="180" XComplement="13" XVector="161" XFeature="44" />
    </TypeInfo>
    <TypeInfo ID="179" TypeName="System.Int32, mscorlib, Version=4.0.0.0, Culture=neutral, PublicKeyToken=b77a5c561934e089" AssemblyString="mscorlib, Version=4.0.0.0, Culture=neutral, PublicKeyToken=b77a5c561934e089" AssemblyLocation="C:\Windows\Microsoft.NET\Framework64\v4.0.30319\mscorlib.dll" IsDeviceDependent="False">
      <ValueInfo Value="1273" />
    </TypeInfo>
    <TypeInfo ID="180" TypeName="System.Int32, mscorlib, Version=4.0.0.0, Culture=neutral, PublicKeyToken=b77a5c561934e089" AssemblyString="mscorlib, Version=4.0.0.0, Culture=neutral, PublicKeyToken=b77a5c561934e089" AssemblyLocation="C:\Windows\Microsoft.NET\Framework64\v4.0.30319\mscorlib.dll" IsDeviceDependent="False">
      <ValueInfo Value="1306" />
    </TypeInfo>
    <TypeInfo ID="181" TypeName="Vecute.Nuctions+GeneAnnotation, Vecute, Version=1.0.0.0, Culture=neutral, PublicKeyToken=6ca157640498cbe3" AssemblyString="Vecute, Version=1.0.0.0, Culture=neutral, PublicKeyToken=6ca157640498cbe3" AssemblyLocation="C:\Users\Jack\Documents\VecuteXI - 2010 Release\Vecute\bin\Debug\Vecute.exe" IsDeviceDependent="False">
      <ValueInfo DeepSerialization="Yes" ShallowSerialization="No" XIndex="49" XType="64" XNote="65" XLabel="66" XStartPosition="182" XEndPosition="183" XComplement="5" XVector="161" XFeature="69" />
    </TypeInfo>
    <TypeInfo ID="182" TypeName="System.Int32, mscorlib, Version=4.0.0.0, Culture=neutral, PublicKeyToken=b77a5c561934e089" AssemblyString="mscorlib, Version=4.0.0.0, Culture=neutral, PublicKeyToken=b77a5c561934e089" AssemblyLocation="C:\Windows\Microsoft.NET\Framework64\v4.0.30319\mscorlib.dll" IsDeviceDependent="False">
      <ValueInfo Value="1677" />
    </TypeInfo>
    <TypeInfo ID="183" TypeName="System.Int32, mscorlib, Version=4.0.0.0, Culture=neutral, PublicKeyToken=b77a5c561934e089" AssemblyString="mscorlib, Version=4.0.0.0, Culture=neutral, PublicKeyToken=b77a5c561934e089" AssemblyLocation="C:\Windows\Microsoft.NET\Framework64\v4.0.30319\mscorlib.dll" IsDeviceDependent="False">
      <ValueInfo Value="2076" />
    </TypeInfo>
    <TypeInfo ID="184" TypeName="Vecute.Nuctions+GeneAnnotation, Vecute, Version=1.0.0.0, Culture=neutral, PublicKeyToken=6ca157640498cbe3" AssemblyString="Vecute, Version=1.0.0.0, Culture=neutral, PublicKeyToken=6ca157640498cbe3" AssemblyLocation="C:\Users\Jack\Documents\VecuteXI - 2010 Release\Vecute\bin\Debug\Vecute.exe" IsDeviceDependent="False">
      <ValueInfo DeepSerialization="Yes" ShallowSerialization="No" XIndex="63" XType="50" XNote="185" XLabel="186" XStartPosition="187" XEndPosition="188" XComplement="13" XVector="161" XFeature="189" />
    </TypeInfo>
    <TypeInfo ID="185" TypeName="System.String, mscorlib, Version=4.0.0.0, Culture=neutral, PublicKeyToken=b77a5c561934e089" AssemblyString="mscorlib, Version=4.0.0.0, Culture=neutral, PublicKeyToken=b77a5c561934e089" AssemblyLocation="C:\Windows\Microsoft.NET\Framework64\v4.0.30319\mscorlib.dll" IsDeviceDependent="False">
      <ValueInfo Value="&quot;bla; ampicillin resistance&quot;" />
    </TypeInfo>
    <TypeInfo ID="186" TypeName="System.String, mscorlib, Version=4.0.0.0, Culture=neutral, PublicKeyToken=b77a5c561934e089" AssemblyString="mscorlib, Version=4.0.0.0, Culture=neutral, PublicKeyToken=b77a5c561934e089" AssemblyLocation="C:\Windows\Microsoft.NET\Framework64\v4.0.30319\mscorlib.dll" IsDeviceDependent="False">
      <ValueInfo Value="amp" />
    </TypeInfo>
    <TypeInfo ID="187" TypeName="System.Int32, mscorlib, Version=4.0.0.0, Culture=neutral, PublicKeyToken=b77a5c561934e089" AssemblyString="mscorlib, Version=4.0.0.0, Culture=neutral, PublicKeyToken=b77a5c561934e089" AssemblyLocation="C:\Windows\Microsoft.NET\Framework64\v4.0.30319\mscorlib.dll" IsDeviceDependent="False">
      <ValueInfo Value="2146" />
    </TypeInfo>
    <TypeInfo ID="188" TypeName="System.Int32, mscorlib, Version=4.0.0.0, Culture=neutral, PublicKeyToken=b77a5c561934e089" AssemblyString="mscorlib, Version=4.0.0.0, Culture=neutral, PublicKeyToken=b77a5c561934e089" AssemblyLocation="C:\Windows\Microsoft.NET\Framework64\v4.0.30319\mscorlib.dll" IsDeviceDependent="False">
      <ValueInfo Value="3006" />
    </TypeInfo>
    <TypeInfo ID="189" TypeName="Vecute.Nuctions+Feature, Vecute, Version=1.0.0.0, Culture=neutral, PublicKeyToken=6ca157640498cbe3" AssemblyString="Vecute, Version=1.0.0.0, Culture=neutral, PublicKeyToken=6ca157640498cbe3" AssemblyLocation="C:\Users\Jack\Documents\VecuteXI - 2010 Release\Vecute\bin\Debug\Vecute.exe" IsDeviceDependent="False">
      <ValueInfo DeepSerialization="Yes" ShallowSerialization="No" XnSequence="190" XnRCSequence="191" XnName="186" XnLabel="186" XnNote="185" XnType="50" XnUseful="27" XBioFunctions="192" />
    </TypeInfo>
    <TypeInfo ID="190" TypeName="System.String, mscorlib, Version=4.0.0.0, Culture=neutral, PublicKeyToken=b77a5c561934e089" AssemblyString="mscorlib, Version=4.0.0.0, Culture=neutral, PublicKeyToken=b77a5c561934e089" AssemblyLocation="C:\Windows\Microsoft.NET\Framework64\v4.0.30319\mscorlib.dll" IsDeviceDependent="False">
      <ValueInfo Value="ATGAGTATTCAACATTTCCGTGTCGCCCTTATTCCCTTTTTTGCGGCATTTTGCCTTCCTGTTTTTGCTCACCCAGAAACGCTGGTGAAAGTAAAAGATGCTGAAGATCAGTTGGGTGCACGAGTGGGTTACATCGAACTGGATCTCAACAGCGGTAAGATCCTTGAGAGTTTTCGCCCCGAAGAACGTTTTCCAATGATGAGCACTTTTAAAGTTCTGCTATGTGGCGCGGTATTATCCCGTATTGACGCCGGGCAAGAGCAACTCGGTCGCCGCATACACTATTCTCAGAATGACTTGGTTGAGTACTCACCAGTCACAGAAAAGCATCTTACGGATGGCATGACAGTAAGAGAATTATGCAGTGCTGCCATAACCATGAGTGATAACACTGCGGCCAACTTACTTCTGACAACGATCGGAGGACCGAAGGAGCTAACCGCTTTTTTGCACAACATGGGGGATCATGTAACTCGCCTTGATCGTTGGGAACCGGAGCTGAATGAAGCCATACCAAACGACGAGCGTGACACCACGATGCCTGTAGCAATGGCAACAACGTTGCGCAAACTATTAACTGGCGAACTACTTACTCTAGCTTCCCGGCAACAATTAATAGACTGGATGGAGGCGGATAAAGTTGCAGGACCACTTCTGCGCTCGGCCCTTCCGGCTGGCTGGTTTATTGCTGATAAATCTGGAGCCGGTGAGCGTGGGTCTCGCGGTATCATTGCAGCACTGGGGCCAGATGGTAAGCCCTCCCGTATCGTAGTTATCTACACGACGGGGAGTCAGGCAACTATGGATGAACGAAATAGACAGATCGCTGAGATAGGTGCCTCACTGATTAAGCATTGGTAA" />
    </TypeInfo>
    <TypeInfo ID="191" TypeName="System.String, mscorlib, Version=4.0.0.0, Culture=neutral, PublicKeyToken=b77a5c561934e089" AssemblyString="mscorlib, Version=4.0.0.0, Culture=neutral, PublicKeyToken=b77a5c561934e089" AssemblyLocation="C:\Windows\Microsoft.NET\Framework64\v4.0.30319\mscorlib.dll" IsDeviceDependent="False">
      <ValueInfo Value="TTACCAATGCTTAATCAGTGAGGCACCTATCTCAGCGATCTGTCTATTTCGTTCATCCATAGTTGCCTGACTCCCCGTCGTGTAGATAACTACGATACGGGAGGGCTTACCATCTGGCCCCAGTGCTGCAATGATACCGCGAGACCCACGCTCACCGGCTCCAGATTTATCAGCAATAAACCAGCCAGCCGGAAGGGCCGAGCGCAGAAGTGGTCCTGCAACTTTATCCGCCTCCATCCAGTCTATTAATTGTTGCCGGGAAGCTAGAGTAAGTAGTTCGCCAGTTAATAGTTTGCGCAACGTTGTTGCCATTGCTACAGGCATCGTGGTGTCACGCTCGTCGTTTGGTATGGCTTCATTCAGCTCCGGTTCCCAACGATCAAGGCGAGTTACATGATCCCCCATGTTGTGCAAAAAAGCGGTTAGCTCCTTCGGTCCTCCGATCGTTGTCAGAAGTAAGTTGGCCGCAGTGTTATCACTCATGGTTATGGCAGCACTGCATAATTCTCTTACTGTCATGCCATCCGTAAGATGCTTTTCTGTGACTGGTGAGTACTCAACCAAGTCATTCTGAGAATAGTGTATGCGGCGACCGAGTTGCTCTTGCCCGGCGTCAATACGGGATAATACCGCGCCACATAGCAGAACTTTAAAAGTGCTCATCATTGGAAAACGTTCTTCGGGGCGAAAACTCTCAAGGATCTTACCGCTGTTGAGATCCAGTTCGATGTAACCCACTCGTGCACCCAACTGATCTTCAGCATCTTTTACTTTCACCAGCGTTTCTGGGTGAGCAAAAACAGGAAGGCAAAATGCCGCAAAAAAGGGAATAAGGGCGACACGGAAATGTTGAATACTCAT" />
    </TypeInfo>
    <TypeInfo ID="192" TypeName="System.Collections.Generic.List`1[[Vecute.Nuctions+FeatureFunction, Vecute, Version=1.0.0.0, Culture=neutral, PublicKeyToken=6ca157640498cbe3]], mscorlib, Version=4.0.0.0, Culture=neutral, PublicKeyToken=b77a5c561934e089" AssemblyString="mscorlib, Version=4.0.0.0, Culture=neutral, PublicKeyToken=b77a5c561934e089" AssemblyLocation="C:\Windows\Microsoft.NET\Framework64\v4.0.30319\mscorlib.dll" IsDeviceDependent="False">
      <ValueInfo V0="193" Count="1" DeepSerialization="Yes" ShallowSerialization="No" />
    </TypeInfo>
    <TypeInfo ID="193" TypeName="Vecute.Nuctions+FeatureFunction, Vecute, Version=1.0.0.0, Culture=neutral, PublicKeyToken=6ca157640498cbe3" AssemblyString="Vecute, Version=1.0.0.0, Culture=neutral, PublicKeyToken=6ca157640498cbe3" AssemblyLocation="C:\Users\Jack\Documents\VecuteXI - 2010 Release\Vecute\bin\Debug\Vecute.exe" IsDeviceDependent="False">
      <ValueInfo DeepSerialization="Yes" ShallowSerialization="No" XBioFunction="60" XParameters="186" />
    </TypeInfo>
    <TypeInfo ID="194" TypeName="Vecute.Nuctions+GeneAnnotation, Vecute, Version=1.0.0.0, Culture=neutral, PublicKeyToken=6ca157640498cbe3" AssemblyString="Vecute, Version=1.0.0.0, Culture=neutral, PublicKeyToken=6ca157640498cbe3" AssemblyLocation="C:\Users\Jack\Documents\VecuteXI - 2010 Release\Vecute\bin\Debug\Vecute.exe" IsDeviceDependent="False">
      <ValueInfo DeepSerialization="Yes" ShallowSerialization="No" XIndex="74" XType="195" XNote="196" XLabel="197" XStartPosition="198" XEndPosition="199" XComplement="5" XVector="161" XFeature="200" />
    </TypeInfo>
    <TypeInfo ID="195" TypeName="System.String, mscorlib, Version=4.0.0.0, Culture=neutral, PublicKeyToken=b77a5c561934e089" AssemblyString="mscorlib, Version=4.0.0.0, Culture=neutral, PublicKeyToken=b77a5c561934e089" AssemblyLocation="C:\Windows\Microsoft.NET\Framework64\v4.0.30319\mscorlib.dll" IsDeviceDependent="False">
      <ValueInfo Value="terminator" />
    </TypeInfo>
    <TypeInfo ID="196" TypeName="System.String, mscorlib, Version=4.0.0.0, Culture=neutral, PublicKeyToken=b77a5c561934e089" AssemblyString="mscorlib, Version=4.0.0.0, Culture=neutral, PublicKeyToken=b77a5c561934e089" AssemblyLocation="C:\Windows\Microsoft.NET\Framework64\v4.0.30319\mscorlib.dll" IsDeviceDependent="False">
      <ValueInfo Value="&quot;rrnB transcription terminator&quot;" />
    </TypeInfo>
    <TypeInfo ID="197" TypeName="System.String, mscorlib, Version=4.0.0.0, Culture=neutral, PublicKeyToken=b77a5c561934e089" AssemblyString="mscorlib, Version=4.0.0.0, Culture=neutral, PublicKeyToken=b77a5c561934e089" AssemblyLocation="C:\Windows\Microsoft.NET\Framework64\v4.0.30319\mscorlib.dll" IsDeviceDependent="False">
      <ValueInfo Value="rnnB" />
    </TypeInfo>
    <TypeInfo ID="198" TypeName="System.Int32, mscorlib, Version=4.0.0.0, Culture=neutral, PublicKeyToken=b77a5c561934e089" AssemblyString="mscorlib, Version=4.0.0.0, Culture=neutral, PublicKeyToken=b77a5c561934e089" AssemblyLocation="C:\Windows\Microsoft.NET\Framework64\v4.0.30319\mscorlib.dll" IsDeviceDependent="False">
      <ValueInfo Value="3153" />
    </TypeInfo>
    <TypeInfo ID="199" TypeName="System.Int32, mscorlib, Version=4.0.0.0, Culture=neutral, PublicKeyToken=b77a5c561934e089" AssemblyString="mscorlib, Version=4.0.0.0, Culture=neutral, PublicKeyToken=b77a5c561934e089" AssemblyLocation="C:\Windows\Microsoft.NET\Framework64\v4.0.30319\mscorlib.dll" IsDeviceDependent="False">
      <ValueInfo Value="3412" />
    </TypeInfo>
    <TypeInfo ID="200" TypeName="Vecute.Nuctions+Feature, Vecute, Version=1.0.0.0, Culture=neutral, PublicKeyToken=6ca157640498cbe3" AssemblyString="Vecute, Version=1.0.0.0, Culture=neutral, PublicKeyToken=6ca157640498cbe3" AssemblyLocation="C:\Users\Jack\Documents\VecuteXI - 2010 Release\Vecute\bin\Debug\Vecute.exe" IsDeviceDependent="False">
      <ValueInfo DeepSerialization="Yes" ShallowSerialization="No" XnSequence="201" XnRCSequence="202" XnName="197" XnLabel="197" XnNote="196" XnType="195" XnUseful="27" XBioFunctions="203" />
    </TypeInfo>
    <TypeInfo ID="201" TypeName="System.String, mscorlib, Version=4.0.0.0, Culture=neutral, PublicKeyToken=b77a5c561934e089" AssemblyString="mscorlib, Version=4.0.0.0, Culture=neutral, PublicKeyToken=b77a5c561934e089" AssemblyLocation="C:\Windows\Microsoft.NET\Framework64\v4.0.30319\mscorlib.dll" IsDeviceDependent="False">
      <ValueInfo Value="GATGGTAGTGTGGGGTCTCCCCATGCGAGAGTAGGGAACTGCCAGGCATCAAATAAAACGAAAGGCTCAGTCGAAAGACTGGGCCTTTCGTTTTATCTGTTGTTTGTCGGTGAACGCTCTCCTGAGTAGGACAAATCCGCCGGGAGCGGATTTGAACGTTGCGAAGCAACGGCCCGGAGGGTGGCGGGCAGGACGCCCGCCATAAACTGCCAGGCATCAAATTAAGCAGAAGGCCATCCTGACGGATGGCCTTTTTGCGT" />
    </TypeInfo>
    <TypeInfo ID="202" TypeName="System.String, mscorlib, Version=4.0.0.0, Culture=neutral, PublicKeyToken=b77a5c561934e089" AssemblyString="mscorlib, Version=4.0.0.0, Culture=neutral, PublicKeyToken=b77a5c561934e089" AssemblyLocation="C:\Windows\Microsoft.NET\Framework64\v4.0.30319\mscorlib.dll" IsDeviceDependent="False">
      <ValueInfo Value="ACGCAAAAAGGCCATCCGTCAGGATGGCCTTCTGCTTAATTTGATGCCTGGCAGTTTATGGCGGGCGTCCTGCCCGCCACCCTCCGGGCCGTTGCTTCGCAACGTTCAAATCCGCTCCCGGCGGATTTGTCCTACTCAGGAGAGCGTTCACCGACAAACAACAGATAAAACGAAAGGCCCAGTCTTTCGACTGAGCCTTTCGTTTTATTTGATGCCTGGCAGTTCCCTACTCTCGCATGGGGAGACCCCACACTACCATC" />
    </TypeInfo>
    <TypeInfo ID="203" TypeName="System.Collections.Generic.List`1[[Vecute.Nuctions+FeatureFunction, Vecute, Version=1.0.0.0, Culture=neutral, PublicKeyToken=6ca157640498cbe3]], mscorlib, Version=4.0.0.0, Culture=neutral, PublicKeyToken=b77a5c561934e089" AssemblyString="mscorlib, Version=4.0.0.0, Culture=neutral, PublicKeyToken=b77a5c561934e089" AssemblyLocation="C:\Windows\Microsoft.NET\Framework64\v4.0.30319\mscorlib.dll" IsDeviceDependent="False">
      <ValueInfo Count="0" DeepSerialization="Yes" ShallowSerialization="No" />
    </TypeInfo>
    <TypeInfo ID="204" TypeName="Vecute.Nuctions+GeneAnnotation, Vecute, Version=1.0.0.0, Culture=neutral, PublicKeyToken=6ca157640498cbe3" AssemblyString="Vecute, Version=1.0.0.0, Culture=neutral, PublicKeyToken=6ca157640498cbe3" AssemblyLocation="C:\Users\Jack\Documents\VecuteXI - 2010 Release\Vecute\bin\Debug\Vecute.exe" IsDeviceDependent="False">
      <ValueInfo DeepSerialization="Yes" ShallowSerialization="No" XIndex="83" XType="50" XNote="-1" XLabel="205" XStartPosition="168" XEndPosition="169" XComplement="13" XVector="161" XFeature="206" />
    </TypeInfo>
    <TypeInfo ID="205" TypeName="System.String, mscorlib, Version=4.0.0.0, Culture=neutral, PublicKeyToken=b77a5c561934e089" AssemblyString="mscorlib, Version=4.0.0.0, Culture=neutral, PublicKeyToken=b77a5c561934e089" AssemblyLocation="C:\Windows\Microsoft.NET\Framework64\v4.0.30319\mscorlib.dll" IsDeviceDependent="False">
      <ValueInfo Value="kan(pEASY-B)(CDS)" />
    </TypeInfo>
    <TypeInfo ID="206" TypeName="Vecute.Nuctions+Feature, Vecute, Version=1.0.0.0, Culture=neutral, PublicKeyToken=6ca157640498cbe3" AssemblyString="Vecute, Version=1.0.0.0, Culture=neutral, PublicKeyToken=6ca157640498cbe3" AssemblyLocation="C:\Users\Jack\Documents\VecuteXI - 2010 Release\Vecute\bin\Debug\Vecute.exe" IsDeviceDependent="False">
      <ValueInfo DeepSerialization="Yes" ShallowSerialization="No" XnSequence="207" XnRCSequence="208" XnName="209" XnLabel="209" XnNote="-1" XnType="50" XnUseful="27" XBioFunctions="210" />
    </TypeInfo>
    <TypeInfo ID="207" TypeName="System.String, mscorlib, Version=4.0.0.0, Culture=neutral, PublicKeyToken=b77a5c561934e089" AssemblyString="mscorlib, Version=4.0.0.0, Culture=neutral, PublicKeyToken=b77a5c561934e089" AssemblyLocation="C:\Windows\Microsoft.NET\Framework64\v4.0.30319\mscorlib.dll" IsDeviceDependent="False">
      <ValueInfo Value="atgattgaacaagatggattgcacgcaggttctccggccgcttgggtggagaggctattcggctatgactgggcacaacagacaatcggctgctctgatgccgccgtgttccggctgtcagcgcaggggcgcccggttctttttgtcaagaccgacctgtccggtgccctgaatgaactgcaggacgaggcagcgcggctatcgtggctggccacgacgggcgttccttgcgcagctgtgctcgacgttgtcactgaagcgggaagggactggctgctattgggcgaagtgccggggcaggatctcctgtcatcccaccttgctcctgccgagaaagtatccatcatggctgatgcaatgcggcggctgcatacgcttgatccggctacctgcccattcgaccaccaagcgaaacatcgcatcgagcgagcacgtactcggatggaagccggtcttgtcgatcaggatgatctggacgaagagcatcaggggctcgcgccagccgaactgttcgccaggctcaaggcgcgcatgcccgacggcgaggatctcgtcgtgacccatggcgatgcctgcttgccgaatatcatggtggaaaatggccgcttttctggattcatcgactgtggccggctgggtgtggcggaccgctatcaggacatagcgttggctacccgtgatattgctgaagagcttggcggcgaatgggctgaccgcttcctcgtgctttacggtatcgccgctcccgattcgcagcgcatcgccttctatcgccttcttgacgagttcttctga" />
    </TypeInfo>
    <TypeInfo ID="208" TypeName="System.String, mscorlib, Version=4.0.0.0, Culture=neutral, PublicKeyToken=b77a5c561934e089" AssemblyString="mscorlib, Version=4.0.0.0, Culture=neutral, PublicKeyToken=b77a5c561934e089" AssemblyLocation="C:\Windows\Microsoft.NET\Framework64\v4.0.30319\mscorlib.dll" IsDeviceDependent="False">
      <ValueInfo Value="TCAGAAGAACTCGTCAAGAAGGCGATAGAAGGCGATGCGCTGCGAATCGGGAGCGGCGATACCGTAAAGCACGAGGAAGCGGTCAGCCCATTCGCCGCCAAGCTCTTCAGCAATATCACGGGTAGCCAACGCTATGTCCTGATAGCGGTCCGCCACACCCAGCCGGCCACAGTCGATGAATCCAGAAAAGCGGCCATTTTCCACCATGATATTCGGCAAGCAGGCATCGCCATGGGTCACGACGAGATCCTCGCCGTCGGGCATGCGCGCCTTGAGCCTGGCGAACAGTTCGGCTGGCGCGAGCCCCTGATGCTCTTCGTCCAGATCATCCTGATCGACAAGACCGGCTTCCATCCGAGTACGTGCTCGCTCGATGCGATGTTTCGCTTGGTGGTCGAATGGGCAGGTAGCCGGATCAAGCGTATGCAGCCGCCGCATTGCATCAGCCATGATGGATACTTTCTCGGCAGGAGCAAGGTGGGATGACAGGAGATCCTGCCCCGGCACTTCGCCCAATAGCAGCCAGTCCCTTCCCGCTTCAGTGACAACGTCGAGCACAGCTGCGCAAGGAACGCCCGTCGTGGCCAGCCACGATAGCCGCGCTGCCTCGTCCTGCAGTTCATTCAGGGCACCGGACAGGTCGGTCTTGACAAAAAGAACCGGGCGCCCCTGCGCTGACAGCCGGAACACGGCGGCATCAGAGCAGCCGATTGTCTGTTGTGCCCAGTCATAGCCGAATAGCCTCTCCACCCAAGCGGCCGGAGAACCTGCGTGCAATCCATCTTGTTCAATCAT" />
    </TypeInfo>
    <TypeInfo ID="209" TypeName="System.String, mscorlib, Version=4.0.0.0, Culture=neutral, PublicKeyToken=b77a5c561934e089" AssemblyString="mscorlib, Version=4.0.0.0, Culture=neutral, PublicKeyToken=b77a5c561934e089" AssemblyLocation="C:\Windows\Microsoft.NET\Framework64\v4.0.30319\mscorlib.dll" IsDeviceDependent="False">
      <ValueInfo Value="kan(pEASY-B)" />
    </TypeInfo>
    <TypeInfo ID="210" TypeName="System.Collections.Generic.List`1[[Vecute.Nuctions+FeatureFunction, Vecute, Version=1.0.0.0, Culture=neutral, PublicKeyToken=6ca157640498cbe3]], mscorlib, Version=4.0.0.0, Culture=neutral, PublicKeyToken=b77a5c561934e089" AssemblyString="mscorlib, Version=4.0.0.0, Culture=neutral, PublicKeyToken=b77a5c561934e089" AssemblyLocation="C:\Windows\Microsoft.NET\Framework64\v4.0.30319\mscorlib.dll" IsDeviceDependent="False">
      <ValueInfo Count="0" DeepSerialization="Yes" ShallowSerialization="No" />
    </TypeInfo>
    <TypeInfo ID="211" TypeName="Vecute.Nuctions+GeneAnnotation, Vecute, Version=1.0.0.0, Culture=neutral, PublicKeyToken=6ca157640498cbe3" AssemblyString="Vecute, Version=1.0.0.0, Culture=neutral, PublicKeyToken=6ca157640498cbe3" AssemblyLocation="C:\Users\Jack\Documents\VecuteXI - 2010 Release\Vecute\bin\Debug\Vecute.exe" IsDeviceDependent="False">
      <ValueInfo DeepSerialization="Yes" ShallowSerialization="No" XIndex="95" XType="195" XNote="212" XLabel="213" XStartPosition="214" XEndPosition="215" XComplement="5" XVector="161" XFeature="216" />
    </TypeInfo>
    <TypeInfo ID="212" TypeName="System.String, mscorlib, Version=4.0.0.0, Culture=neutral, PublicKeyToken=b77a5c561934e089" AssemblyString="mscorlib, Version=4.0.0.0, Culture=neutral, PublicKeyToken=b77a5c561934e089" AssemblyLocation="C:\Windows\Microsoft.NET\Framework64\v4.0.30319\mscorlib.dll" IsDeviceDependent="False">
      <ValueInfo Value="&quot;lambda terminator&quot;" />
    </TypeInfo>
    <TypeInfo ID="213" TypeName="System.String, mscorlib, Version=4.0.0.0, Culture=neutral, PublicKeyToken=b77a5c561934e089" AssemblyString="mscorlib, Version=4.0.0.0, Culture=neutral, PublicKeyToken=b77a5c561934e089" AssemblyLocation="C:\Windows\Microsoft.NET\Framework64\v4.0.30319\mscorlib.dll" IsDeviceDependent="False">
      <ValueInfo Value="lambda" />
    </TypeInfo>
    <TypeInfo ID="214" TypeName="System.Int32, mscorlib, Version=4.0.0.0, Culture=neutral, PublicKeyToken=b77a5c561934e089" AssemblyString="mscorlib, Version=4.0.0.0, Culture=neutral, PublicKeyToken=b77a5c561934e089" AssemblyLocation="C:\Windows\Microsoft.NET\Framework64\v4.0.30319\mscorlib.dll" IsDeviceDependent="False">
      <ValueInfo Value="1402" />
    </TypeInfo>
    <TypeInfo ID="215" TypeName="System.Int32, mscorlib, Version=4.0.0.0, Culture=neutral, PublicKeyToken=b77a5c561934e089" AssemblyString="mscorlib, Version=4.0.0.0, Culture=neutral, PublicKeyToken=b77a5c561934e089" AssemblyLocation="C:\Windows\Microsoft.NET\Framework64\v4.0.30319\mscorlib.dll" IsDeviceDependent="False">
      <ValueInfo Value="1644" />
    </TypeInfo>
    <TypeInfo ID="216" TypeName="Vecute.Nuctions+Feature, Vecute, Version=1.0.0.0, Culture=neutral, PublicKeyToken=6ca157640498cbe3" AssemblyString="Vecute, Version=1.0.0.0, Culture=neutral, PublicKeyToken=6ca157640498cbe3" AssemblyLocation="C:\Users\Jack\Documents\VecuteXI - 2010 Release\Vecute\bin\Debug\Vecute.exe" IsDeviceDependent="False">
      <ValueInfo DeepSerialization="Yes" ShallowSerialization="No" XnSequence="217" XnRCSequence="218" XnName="213" XnLabel="213" XnNote="212" XnType="195" XnUseful="27" XBioFunctions="219" />
    </TypeInfo>
    <TypeInfo ID="217" TypeName="System.String, mscorlib, Version=4.0.0.0, Culture=neutral, PublicKeyToken=b77a5c561934e089" AssemblyString="mscorlib, Version=4.0.0.0, Culture=neutral, PublicKeyToken=b77a5c561934e089" AssemblyLocation="C:\Windows\Microsoft.NET\Framework64\v4.0.30319\mscorlib.dll" IsDeviceDependent="False">
      <ValueInfo Value="TATCCGGGTAGGCGCAATCACTTTCGTCTCTACTCCGTTACAAAGCGAGGCTGGGTATTTCCCGGCCTTTCTGTTATCCGAAATCCACTGAAAGCACAGCGGCTGGCTGAGGAGATAAATAATAAACGAGGGGCTGTATGCACAAAGCATCTTCTGTTGAGTTAAGAACGAGTATCGAGATGGCACATAGCCTTGCTCAAATTGGAATCAGGTTTGTGCCAATACCAGTAGAAACAGACGAAG" />
    </TypeInfo>
    <TypeInfo ID="218" TypeName="System.String, mscorlib, Version=4.0.0.0, Culture=neutral, PublicKeyToken=b77a5c561934e089" AssemblyString="mscorlib, Version=4.0.0.0, Culture=neutral, PublicKeyToken=b77a5c561934e089" AssemblyLocation="C:\Windows\Microsoft.NET\Framework64\v4.0.30319\mscorlib.dll" IsDeviceDependent="False">
      <ValueInfo Value="CTTCGTCTGTTTCTACTGGTATTGGCACAAACCTGATTCCAATTTGAGCAAGGCTATGTGCCATCTCGATACTCGTTCTTAACTCAACAGAAGATGCTTTGTGCATACAGCCCCTCGTTTATTATTTATCTCCTCAGCCAGCCGCTGTGCTTTCAGTGGATTTCGGATAACAGAAAGGCCGGGAAATACCCAGCCTCGCTTTGTAACGGAGTAGAGACGAAAGTGATTGCGCCTACCCGGATA" />
    </TypeInfo>
    <TypeInfo ID="219" TypeName="System.Collections.Generic.List`1[[Vecute.Nuctions+FeatureFunction, Vecute, Version=1.0.0.0, Culture=neutral, PublicKeyToken=6ca157640498cbe3]], mscorlib, Version=4.0.0.0, Culture=neutral, PublicKeyToken=b77a5c561934e089" AssemblyString="mscorlib, Version=4.0.0.0, Culture=neutral, PublicKeyToken=b77a5c561934e089" AssemblyLocation="C:\Windows\Microsoft.NET\Framework64\v4.0.30319\mscorlib.dll" IsDeviceDependent="False">
      <ValueInfo Count="0" DeepSerialization="Yes" ShallowSerialization="No" />
    </TypeInfo>
    <TypeInfo ID="220" TypeName="Vecute.Nuctions+GeneAnnotation, Vecute, Version=1.0.0.0, Culture=neutral, PublicKeyToken=6ca157640498cbe3" AssemblyString="Vecute, Version=1.0.0.0, Culture=neutral, PublicKeyToken=6ca157640498cbe3" AssemblyLocation="C:\Users\Jack\Documents\VecuteXI - 2010 Release\Vecute\bin\Debug\Vecute.exe" IsDeviceDependent="False">
      <ValueInfo DeepSerialization="Yes" ShallowSerialization="No" XIndex="76" XType="221" XNote="-1" XLabel="222" XStartPosition="223" XEndPosition="224" XComplement="13" XVector="161" XFeature="225" />
    </TypeInfo>
    <TypeInfo ID="221" TypeName="System.String, mscorlib, Version=4.0.0.0, Culture=neutral, PublicKeyToken=b77a5c561934e089" AssemblyString="mscorlib, Version=4.0.0.0, Culture=neutral, PublicKeyToken=b77a5c561934e089" AssemblyLocation="C:\Windows\Microsoft.NET\Framework64\v4.0.30319\mscorlib.dll" IsDeviceDependent="False">
      <ValueInfo Value="primer_bind" />
    </TypeInfo>
    <TypeInfo ID="222" TypeName="System.String, mscorlib, Version=4.0.0.0, Culture=neutral, PublicKeyToken=b77a5c561934e089" AssemblyString="mscorlib, Version=4.0.0.0, Culture=neutral, PublicKeyToken=b77a5c561934e089" AssemblyLocation="C:\Windows\Microsoft.NET\Framework64\v4.0.30319\mscorlib.dll" IsDeviceDependent="False">
      <ValueInfo Value="K2" />
    </TypeInfo>
    <TypeInfo ID="223" TypeName="System.Int32, mscorlib, Version=4.0.0.0, Culture=neutral, PublicKeyToken=b77a5c561934e089" AssemblyString="mscorlib, Version=4.0.0.0, Culture=neutral, PublicKeyToken=b77a5c561934e089" AssemblyLocation="C:\Windows\Microsoft.NET\Framework64\v4.0.30319\mscorlib.dll" IsDeviceDependent="False">
      <ValueInfo Value="725" />
    </TypeInfo>
    <TypeInfo ID="224" TypeName="System.Int32, mscorlib, Version=4.0.0.0, Culture=neutral, PublicKeyToken=b77a5c561934e089" AssemblyString="mscorlib, Version=4.0.0.0, Culture=neutral, PublicKeyToken=b77a5c561934e089" AssemblyLocation="C:\Windows\Microsoft.NET\Framework64\v4.0.30319\mscorlib.dll" IsDeviceDependent="False">
      <ValueInfo Value="744" />
    </TypeInfo>
    <TypeInfo ID="225" TypeName="Vecute.Nuctions+Feature, Vecute, Version=1.0.0.0, Culture=neutral, PublicKeyToken=6ca157640498cbe3" AssemblyString="Vecute, Version=1.0.0.0, Culture=neutral, PublicKeyToken=6ca157640498cbe3" AssemblyLocation="C:\Users\Jack\Documents\VecuteXI - 2010 Release\Vecute\bin\Debug\Vecute.exe" IsDeviceDependent="False">
      <ValueInfo DeepSerialization="Yes" ShallowSerialization="No" XnSequence="226" XnRCSequence="227" XnName="222" XnLabel="222" XnNote="-1" XnType="221" XnUseful="27" XBioFunctions="228" />
    </TypeInfo>
    <TypeInfo ID="226" TypeName="System.String, mscorlib, Version=4.0.0.0, Culture=neutral, PublicKeyToken=b77a5c561934e089" AssemblyString="mscorlib, Version=4.0.0.0, Culture=neutral, PublicKeyToken=b77a5c561934e089" AssemblyLocation="C:\Windows\Microsoft.NET\Framework64\v4.0.30319\mscorlib.dll" IsDeviceDependent="False">
      <ValueInfo Value="CGGTGCCCTGAATGAACTGC" />
    </TypeInfo>
    <TypeInfo ID="227" TypeName="System.String, mscorlib, Version=4.0.0.0, Culture=neutral, PublicKeyToken=b77a5c561934e089" AssemblyString="mscorlib, Version=4.0.0.0, Culture=neutral, PublicKeyToken=b77a5c561934e089" AssemblyLocation="C:\Windows\Microsoft.NET\Framework64\v4.0.30319\mscorlib.dll" IsDeviceDependent="False">
      <ValueInfo Value="GCAGTTCATTCAGGGCACCG" />
    </TypeInfo>
    <TypeInfo ID="228" TypeName="System.Collections.Generic.List`1[[Vecute.Nuctions+FeatureFunction, Vecute, Version=1.0.0.0, Culture=neutral, PublicKeyToken=6ca157640498cbe3]], mscorlib, Version=4.0.0.0, Culture=neutral, PublicKeyToken=b77a5c561934e089" AssemblyString="mscorlib, Version=4.0.0.0, Culture=neutral, PublicKeyToken=b77a5c561934e089" AssemblyLocation="C:\Windows\Microsoft.NET\Framework64\v4.0.30319\mscorlib.dll" IsDeviceDependent="False">
      <ValueInfo Count="0" DeepSerialization="Yes" ShallowSerialization="No" />
    </TypeInfo>
    <TypeInfo ID="229" TypeName="Vecute.Nuctions+GeneAnnotation, Vecute, Version=1.0.0.0, Culture=neutral, PublicKeyToken=6ca157640498cbe3" AssemblyString="Vecute, Version=1.0.0.0, Culture=neutral, PublicKeyToken=6ca157640498cbe3" AssemblyLocation="C:\Users\Jack\Documents\VecuteXI - 2010 Release\Vecute\bin\Debug\Vecute.exe" IsDeviceDependent="False">
      <ValueInfo DeepSerialization="Yes" ShallowSerialization="No" XIndex="114" XType="84" XNote="105" XLabel="106" XStartPosition="230" XEndPosition="231" XComplement="5" XVector="161" XFeature="109" />
    </TypeInfo>
    <TypeInfo ID="230" TypeName="System.Int32, mscorlib, Version=4.0.0.0, Culture=neutral, PublicKeyToken=b77a5c561934e089" AssemblyString="mscorlib, Version=4.0.0.0, Culture=neutral, PublicKeyToken=b77a5c561934e089" AssemblyLocation="C:\Windows\Microsoft.NET\Framework64\v4.0.30319\mscorlib.dll" IsDeviceDependent="False">
      <ValueInfo Value="1683" />
    </TypeInfo>
    <TypeInfo ID="231" TypeName="System.Int32, mscorlib, Version=4.0.0.0, Culture=neutral, PublicKeyToken=b77a5c561934e089" AssemblyString="mscorlib, Version=4.0.0.0, Culture=neutral, PublicKeyToken=b77a5c561934e089" AssemblyLocation="C:\Windows\Microsoft.NET\Framework64\v4.0.30319\mscorlib.dll" IsDeviceDependent="False">
      <ValueInfo Value="1702" />
    </TypeInfo>
    <TypeInfo ID="232" TypeName="Vecute.Nuctions+GeneAnnotation, Vecute, Version=1.0.0.0, Culture=neutral, PublicKeyToken=6ca157640498cbe3" AssemblyString="Vecute, Version=1.0.0.0, Culture=neutral, PublicKeyToken=6ca157640498cbe3" AssemblyLocation="C:\Users\Jack\Documents\VecuteXI - 2010 Release\Vecute\bin\Debug\Vecute.exe" IsDeviceDependent="False">
      <ValueInfo DeepSerialization="Yes" ShallowSerialization="No" XIndex="233" XType="84" XNote="-1" XLabel="115" XStartPosition="234" XEndPosition="235" XComplement="13" XVector="161" XFeature="118" />
    </TypeInfo>
    <TypeInfo ID="233" TypeName="System.Int32, mscorlib, Version=4.0.0.0, Culture=neutral, PublicKeyToken=b77a5c561934e089" AssemblyString="mscorlib, Version=4.0.0.0, Culture=neutral, PublicKeyToken=b77a5c561934e089" AssemblyLocation="C:\Windows\Microsoft.NET\Framework64\v4.0.30319\mscorlib.dll" IsDeviceDependent="False">
      <ValueInfo Value="10" />
    </TypeInfo>
    <TypeInfo ID="234" TypeName="System.Int32, mscorlib, Version=4.0.0.0, Culture=neutral, PublicKeyToken=b77a5c561934e089" AssemblyString="mscorlib, Version=4.0.0.0, Culture=neutral, PublicKeyToken=b77a5c561934e089" AssemblyLocation="C:\Windows\Microsoft.NET\Framework64\v4.0.30319\mscorlib.dll" IsDeviceDependent="False">
      <ValueInfo Value="1765" />
    </TypeInfo>
    <TypeInfo ID="235" TypeName="System.Int32, mscorlib, Version=4.0.0.0, Culture=neutral, PublicKeyToken=b77a5c561934e089" AssemblyString="mscorlib, Version=4.0.0.0, Culture=neutral, PublicKeyToken=b77a5c561934e089" AssemblyLocation="C:\Windows\Microsoft.NET\Framework64\v4.0.30319\mscorlib.dll" IsDeviceDependent="False">
      <ValueInfo Value="1782" />
    </TypeInfo>
    <TypeInfo ID="236" TypeName="System.Collections.Generic.List`1[[System.Int32, mscorlib, Version=4.0.0.0, Culture=neutral, PublicKeyToken=b77a5c561934e089]], mscorlib, Version=4.0.0.0, Culture=neutral, PublicKeyToken=b77a5c561934e089" AssemblyString="mscorlib, Version=4.0.0.0, Culture=neutral, PublicKeyToken=b77a5c561934e089" AssemblyLocation="C:\Windows\Microsoft.NET\Framework64\v4.0.30319\mscorlib.dll" IsDeviceDependent="False">
      <ValueInfo Count="0" DeepSerialization="Yes" ShallowSerialization="No" />
    </TypeInfo>
    <TypeInfo ID="237" TypeName="System.Collections.Generic.List`1[[System.Int32, mscorlib, Version=4.0.0.0, Culture=neutral, PublicKeyToken=b77a5c561934e089]], mscorlib, Version=4.0.0.0, Culture=neutral, PublicKeyToken=b77a5c561934e089" AssemblyString="mscorlib, Version=4.0.0.0, Culture=neutral, PublicKeyToken=b77a5c561934e089" AssemblyLocation="C:\Windows\Microsoft.NET\Framework64\v4.0.30319\mscorlib.dll" IsDeviceDependent="False">
      <ValueInfo Count="0" DeepSerialization="Yes" ShallowSerialization="No" />
    </TypeInfo>
    <TypeInfo ID="238" TypeName="System.String, mscorlib, Version=4.0.0.0, Culture=neutral, PublicKeyToken=b77a5c561934e089" AssemblyString="mscorlib, Version=4.0.0.0, Culture=neutral, PublicKeyToken=b77a5c561934e089" AssemblyLocation="C:\Windows\Microsoft.NET\Framework64\v4.0.30319\mscorlib.dll" IsDeviceDependent="False">
      <ValueInfo Value="D:\info\DNA Assembling\Thu2010\pKD13.gb" />
    </TypeInfo>
    <TypeInfo ID="239" TypeName="System.Collections.Generic.List`1[[System.String, mscorlib, Version=4.0.0.0, Culture=neutral, PublicKeyToken=b77a5c561934e089]], mscorlib, Version=4.0.0.0, Culture=neutral, PublicKeyToken=b77a5c561934e089" AssemblyString="mscorlib, Version=4.0.0.0, Culture=neutral, PublicKeyToken=b77a5c561934e089" AssemblyLocation="C:\Windows\Microsoft.NET\Framework64\v4.0.30319\mscorlib.dll" IsDeviceDependent="False">
      <ValueInfo Count="0" DeepSerialization="Yes" ShallowSerialization="No" />
    </TypeInfo>
    <TypeInfo ID="240" TypeName="System.Collections.Generic.List`1[[Vecute.BufferCondition, Vecute, Version=1.0.0.0, Culture=neutral, PublicKeyToken=6ca157640498cbe3]], mscorlib, Version=4.0.0.0, Culture=neutral, PublicKeyToken=b77a5c561934e089" AssemblyString="mscorlib, Version=4.0.0.0, Culture=neutral, PublicKeyToken=b77a5c561934e089" AssemblyLocation="C:\Windows\Microsoft.NET\Framework64\v4.0.30319\mscorlib.dll" IsDeviceDependent="False">
      <ValueInfo Count="0" DeepSerialization="Yes" ShallowSerialization="No" />
    </TypeInfo>
    <TypeInfo ID="241" TypeName="System.Collections.Generic.List`1[[System.String, mscorlib, Version=4.0.0.0, Culture=neutral, PublicKeyToken=b77a5c561934e089]], mscorlib, Version=4.0.0.0, Culture=neutral, PublicKeyToken=b77a5c561934e089" AssemblyString="mscorlib, Version=4.0.0.0, Culture=neutral, PublicKeyToken=b77a5c561934e089" AssemblyLocation="C:\Windows\Microsoft.NET\Framework64\v4.0.30319\mscorlib.dll" IsDeviceDependent="False">
      <ValueInfo Count="0" DeepSerialization="Yes" ShallowSerialization="No" />
    </TypeInfo>
    <TypeInfo ID="242" TypeName="System.Collections.Generic.List`1[[Vecute.FeatureScreenInfo, Vecute, Version=1.0.0.0, Culture=neutral, PublicKeyToken=6ca157640498cbe3]], mscorlib, Version=4.0.0.0, Culture=neutral, PublicKeyToken=b77a5c561934e089" AssemblyString="mscorlib, Version=4.0.0.0, Culture=neutral, PublicKeyToken=b77a5c561934e089" AssemblyLocation="C:\Windows\Microsoft.NET\Framework64\v4.0.30319\mscorlib.dll" IsDeviceDependent="False">
      <ValueInfo Count="0" DeepSerialization="Yes" ShallowSerialization="No" />
    </TypeInfo>
    <TypeInfo ID="243" TypeName="System.Collections.Generic.List`1[[Vecute.DNAInfo, Vecute, Version=1.0.0.0, Culture=neutral, PublicKeyToken=6ca157640498cbe3]], mscorlib, Version=4.0.0.0, Culture=neutral, PublicKeyToken=b77a5c561934e089" AssemblyString="mscorlib, Version=4.0.0.0, Culture=neutral, PublicKeyToken=b77a5c561934e089" AssemblyLocation="C:\Windows\Microsoft.NET\Framework64\v4.0.30319\mscorlib.dll" IsDeviceDependent="False">
      <ValueInfo Count="0" DeepSerialization="Yes" ShallowSerialization="No" />
    </TypeInfo>
    <TypeInfo ID="244" TypeName="System.Collections.Generic.List`1[[Vecute.EnzymeAnalysisItem, Vecute, Version=1.0.0.0, Culture=neutral, PublicKeyToken=6ca157640498cbe3]], mscorlib, Version=4.0.0.0, Culture=neutral, PublicKeyToken=b77a5c561934e089" AssemblyString="mscorlib, Version=4.0.0.0, Culture=neutral, PublicKeyToken=b77a5c561934e089" AssemblyLocation="C:\Windows\Microsoft.NET\Framework64\v4.0.30319\mscorlib.dll" IsDeviceDependent="False">
      <ValueInfo Count="0" DeepSerialization="Yes" ShallowSerialization="No" />
    </TypeInfo>
    <TypeInfo ID="245" TypeName="System.Collections.Generic.List`1[[System.String, mscorlib, Version=4.0.0.0, Culture=neutral, PublicKeyToken=b77a5c561934e089]], mscorlib, Version=4.0.0.0, Culture=neutral, PublicKeyToken=b77a5c561934e089" AssemblyString="mscorlib, Version=4.0.0.0, Culture=neutral, PublicKeyToken=b77a5c561934e089" AssemblyLocation="C:\Windows\Microsoft.NET\Framework64\v4.0.30319\mscorlib.dll" IsDeviceDependent="False">
      <ValueInfo Count="0" DeepSerialization="Yes" ShallowSerialization="No" />
    </TypeInfo>
    <TypeInfo ID="246" TypeName="System.Collections.Generic.List`1[[System.String, mscorlib, Version=4.0.0.0, Culture=neutral, PublicKeyToken=b77a5c561934e089]], mscorlib, Version=4.0.0.0, Culture=neutral, PublicKeyToken=b77a5c561934e089" AssemblyString="mscorlib, Version=4.0.0.0, Culture=neutral, PublicKeyToken=b77a5c561934e089" AssemblyLocation="C:\Windows\Microsoft.NET\Framework64\v4.0.30319\mscorlib.dll" IsDeviceDependent="False">
      <ValueInfo Count="0" DeepSerialization="Yes" ShallowSerialization="No" />
    </TypeInfo>
    <TypeInfo ID="247" TypeName="System.Collections.Generic.List`1[[System.String, mscorlib, Version=4.0.0.0, Culture=neutral, PublicKeyToken=b77a5c561934e089]], mscorlib, Version=4.0.0.0, Culture=neutral, PublicKeyToken=b77a5c561934e089" AssemblyString="mscorlib, Version=4.0.0.0, Culture=neutral, PublicKeyToken=b77a5c561934e089" AssemblyLocation="C:\Windows\Microsoft.NET\Framework64\v4.0.30319\mscorlib.dll" IsDeviceDependent="False">
      <ValueInfo Count="0" DeepSerialization="Yes" ShallowSerialization="No" />
    </TypeInfo>
    <TypeInfo ID="248" TypeName="System.Collections.Generic.List`1[[Vecute.IncubationStep, Vecute, Version=1.0.0.0, Culture=neutral, PublicKeyToken=6ca157640498cbe3]], mscorlib, Version=4.0.0.0, Culture=neutral, PublicKeyToken=b77a5c561934e089" AssemblyString="mscorlib, Version=4.0.0.0, Culture=neutral, PublicKeyToken=b77a5c561934e089" AssemblyLocation="C:\Windows\Microsoft.NET\Framework64\v4.0.30319\mscorlib.dll" IsDeviceDependent="False">
      <ValueInfo Count="0" DeepSerialization="Yes" ShallowSerialization="No" />
    </TypeInfo>
    <TypeInfo ID="249" TypeName="System.Collections.Generic.List`1[[Vecute.Nuctions+Cell, Vecute, Version=1.0.0.0, Culture=neutral, PublicKeyToken=6ca157640498cbe3]], mscorlib, Version=4.0.0.0, Culture=neutral, PublicKeyToken=b77a5c561934e089" AssemblyString="mscorlib, Version=4.0.0.0, Culture=neutral, PublicKeyToken=b77a5c561934e089" AssemblyLocation="C:\Windows\Microsoft.NET\Framework64\v4.0.30319\mscorlib.dll" IsDeviceDependent="False">
      <ValueInfo Count="0" DeepSerialization="Yes" ShallowSerialization="No" />
    </TypeInfo>
    <TypeInfo ID="250" TypeName="System.Single, mscorlib, Version=4.0.0.0, Culture=neutral, PublicKeyToken=b77a5c561934e089" AssemblyString="mscorlib, Version=4.0.0.0, Culture=neutral, PublicKeyToken=b77a5c561934e089" AssemblyLocation="C:\Windows\Microsoft.NET\Framework64\v4.0.30319\mscorlib.dll" IsDeviceDependent="False">
      <ValueInfo Value="-1125.549" />
    </TypeInfo>
    <TypeInfo ID="251" TypeName="System.Single, mscorlib, Version=4.0.0.0, Culture=neutral, PublicKeyToken=b77a5c561934e089" AssemblyString="mscorlib, Version=4.0.0.0, Culture=neutral, PublicKeyToken=b77a5c561934e089" AssemblyLocation="C:\Windows\Microsoft.NET\Framework64\v4.0.30319\mscorlib.dll" IsDeviceDependent="False">
      <ValueInfo Value="1874.75" />
    </TypeInfo>
    <TypeInfo ID="252" TypeName="System.Collections.Generic.List`1[[System.String, mscorlib, Version=4.0.0.0, Culture=neutral, PublicKeyToken=b77a5c561934e089]], mscorlib, Version=4.0.0.0, Culture=neutral, PublicKeyToken=b77a5c561934e089" AssemblyString="mscorlib, Version=4.0.0.0, Culture=neutral, PublicKeyToken=b77a5c561934e089" AssemblyLocation="C:\Windows\Microsoft.NET\Framework64\v4.0.30319\mscorlib.dll" IsDeviceDependent="False">
      <ValueInfo Count="0" DeepSerialization="Yes" ShallowSerialization="No" />
    </TypeInfo>
    <TypeInfo ID="253" TypeName="System.Collections.Generic.Dictionary`2[[System.String, mscorlib, Version=4.0.0.0, Culture=neutral, PublicKeyToken=b77a5c561934e089],[System.String, mscorlib, Version=4.0.0.0, Culture=neutral, PublicKeyToken=b77a5c561934e089]], mscorlib, Version=4.0.0.0, Culture=neutral, PublicKeyToken=b77a5c561934e089" AssemblyString="mscorlib, Version=4.0.0.0, Culture=neutral, PublicKeyToken=b77a5c561934e089" AssemblyLocation="C:\Windows\Microsoft.NET\Framework64\v4.0.30319\mscorlib.dll" IsDeviceDependent="False">
      <ValueInfo Count="0" DeepSerialization="Yes" ShallowSerialization="No" />
    </TypeInfo>
    <TypeInfo ID="254" TypeName="Vecute.DNAInfo, Vecute, Version=1.0.0.0, Culture=neutral, PublicKeyToken=6ca157640498cbe3" AssemblyString="Vecute, Version=1.0.0.0, Culture=neutral, PublicKeyToken=6ca157640498cbe3" AssemblyLocation="C:\Users\Jack\Documents\VecuteXI - 2010 Release\Vecute\bin\Debug\Vecute.exe" IsDeviceDependent="False">
      <ValueInfo DeepSerialization="Yes" ShallowSerialization="No" XvName="255" XOperationDescription="-1" XIsVerificationStep="5" XIsConstructionNode="5" XNotDrawMap="5" XHost="256" XvMolecularOperation="258" XUpdateImageEvent="-1" XDNAs="259" XCalculated="13" XFile_Filename="-1" XEnzyme_Enzymes="287" XEnzyme_Buffers="288" XEnzyme_Condition="289" XDephosphorylateWhenDigestion="5" XPCR_ForwardPrimer="290" XPCR_FPrimerName="291" XPCR_ReversePrimer="292" XPCR_RPrimerName="293" XPCR_Overlap="5" XModify_Method="129" XScreen_Features="294" XScreen_OnlyCircular="5" XSource="295" XEditing="13" XCreating="5" XLigation_TriFragment="132" XLigationMethod="132" XGel_Minimum="133" XGel_Maximun="134" XSolutionExtration="5" XSetPosition="135" XScreen_PCRMax="134" XScreen_PCRMin="133" XScreen_FPrimer="9" XScreen_FName="136" XScreen_RPrimer="9" XScreen_RName="137" XScreen_Mode="138" XRecombinationMethod="139" XEnzymeAnalysisParamters="296" XFetchedEnzymes="297" XOnlySignificant="13" XOnlyExtend="13" XAutomaticChoose="13" XSequencingTheorica="-1" XSequencingPrimerName="9" XSequencingPrimer="9" XSequencingSequence="9" XTheorySequences="298" XSequencingResultComment="143" XCompareSelectedGeneFile="-1" XCompareResultComment="143" XPickedDNAs="299" XDescribeType="145" XTransformationMethod="146" XTransformationMode="147" XIncubation="300" XCells="301" XIncludeVerification="5" XSequencingVerify="5" XDX="250" XDY="302" XRealSize="5" XFinished="5" XProgress="152" XPixelPerKBP="19" XIsKeyName="5" XPCRDesignerData="303" XSequenceDesignerData="-1" XUseFreeDesigner="5" XFreeDesignCode="9" XFreeDesignName="9" XDesignedEnzymeSite="538" XPrimerDesignerMode="5" XDesignedPrimers="539" />
    </TypeInfo>
    <TypeInfo ID="255" TypeName="System.String, mscorlib, Version=4.0.0.0, Culture=neutral, PublicKeyToken=b77a5c561934e089" AssemblyString="mscorlib, Version=4.0.0.0, Culture=neutral, PublicKeyToken=b77a5c561934e089" AssemblyLocation="C:\Windows\Microsoft.NET\Framework64\v4.0.30319\mscorlib.dll" IsDeviceDependent="False">
      <ValueInfo Value="PCR" />
    </TypeInfo>
    <TypeInfo ID="256" TypeName="Vecute.Nuctions+Host, Vecute, Version=1.0.0.0, Culture=neutral, PublicKeyToken=6ca157640498cbe3" AssemblyString="Vecute, Version=1.0.0.0, Culture=neutral, PublicKeyToken=6ca157640498cbe3" AssemblyLocation="C:\Users\Jack\Documents\VecuteXI - 2010 Release\Vecute\bin\Debug\Vecute.exe" IsDeviceDependent="False">
      <ValueInfo DeepSerialization="Yes" ShallowSerialization="No" XName="7" XBioFunctions="257" XDescription="9" />
    </TypeInfo>
    <TypeInfo ID="257" TypeName="System.Collections.Generic.List`1[[Vecute.Nuctions+FeatureFunction, Vecute, Version=1.0.0.0, Culture=neutral, PublicKeyToken=6ca157640498cbe3]], mscorlib, Version=4.0.0.0, Culture=neutral, PublicKeyToken=b77a5c561934e089" AssemblyString="mscorlib, Version=4.0.0.0, Culture=neutral, PublicKeyToken=b77a5c561934e089" AssemblyLocation="C:\Windows\Microsoft.NET\Framework64\v4.0.30319\mscorlib.dll" IsDeviceDependent="False">
      <ValueInfo Count="0" DeepSerialization="Yes" ShallowSerialization="No" />
    </TypeInfo>
    <TypeInfo ID="258" TypeName="Vecute.Nuctions+MolecularOperationEnum, Vecute, Version=1.0.0.0, Culture=neutral, PublicKeyToken=6ca157640498cbe3" AssemblyString="Vecute, Version=1.0.0.0, Culture=neutral, PublicKeyToken=6ca157640498cbe3" AssemblyLocation="C:\Users\Jack\Documents\VecuteXI - 2010 Release\Vecute\bin\Debug\Vecute.exe" IsDeviceDependent="False">
      <ValueInfo Enum="PCR" />
    </TypeInfo>
    <TypeInfo ID="259" TypeName="Microsoft.VisualBasic.Collection, Microsoft.VisualBasic, Version=10.0.0.0, Culture=neutral, PublicKeyToken=b03f5f7f11d50a3a" AssemblyString="Microsoft.VisualBasic, Version=10.0.0.0, Culture=neutral, PublicKeyToken=b03f5f7f11d50a3a" AssemblyLocation="C:\Windows\Microsoft.Net\assembly\GAC_MSIL\Microsoft.VisualBasic\v4.0_10.0.0.0__b03f5f7f11d50a3a\Microsoft.VisualBasic.dll" IsDeviceDependent="False">
      <ValueInfo V0="260" Count="1" DeepSerialization="Yes" ShallowSerialization="No" />
    </TypeInfo>
    <TypeInfo ID="260" TypeName="Vecute.Nuctions+GeneFile, Vecute, Version=1.0.0.0, Culture=neutral, PublicKeyToken=6ca157640498cbe3" AssemblyString="Vecute, Version=1.0.0.0, Culture=neutral, PublicKeyToken=6ca157640498cbe3" AssemblyLocation="C:\Users\Jack\Documents\VecuteXI - 2010 Release\Vecute\bin\Debug\Vecute.exe" IsDeviceDependent="False">
      <ValueInfo DeepSerialization="Yes" ShallowSerialization="No" XvName="261" XvIscircular="5" XvDate="262" XvSequence="263" XvRCSequence="264" XvFeatureCol="265" XvEnd_F="268" XvEnd_R="268" XvPhos_F="5" XvPhos_R="5" XFCleavages="285" XRCleavages="286" XtmpCircular="5" />
    </TypeInfo>
    <TypeInfo ID="261" TypeName="System.String, mscorlib, Version=4.0.0.0, Culture=neutral, PublicKeyToken=b77a5c561934e089" AssemblyString="mscorlib, Version=4.0.0.0, Culture=neutral, PublicKeyToken=b77a5c561934e089" AssemblyLocation="C:\Windows\Microsoft.NET\Framework64\v4.0.30319\mscorlib.dll" IsDeviceDependent="False">
      <ValueInfo Value="PCR-pKD13 (0)" />
    </TypeInfo>
    <TypeInfo ID="262" TypeName="System.DateTime, mscorlib, Version=4.0.0.0, Culture=neutral, PublicKeyToken=b77a5c561934e089" AssemblyString="mscorlib, Version=4.0.0.0, Culture=neutral, PublicKeyToken=b77a5c561934e089" AssemblyLocation="C:\Windows\Microsoft.NET\Framework64\v4.0.30319\mscorlib.dll" IsDeviceDependent="False">
      <ValueInfo Value="40266.2048530903" />
    </TypeInfo>
    <TypeInfo ID="263" TypeName="System.String, mscorlib, Version=4.0.0.0, Culture=neutral, PublicKeyToken=b77a5c561934e089" AssemblyString="mscorlib, Version=4.0.0.0, Culture=neutral, PublicKeyToken=b77a5c561934e089" AssemblyLocation="C:\Windows\Microsoft.NET\Framework64\v4.0.30319\mscorlib.dll" IsDeviceDependent="False">
      <ValueInfo Value="ACGCGCATGATAGCCTCATCAATAATAAGGCTTTATGCTGTGTAGGCTGGAGCTGCTTCGAAGTTCCTATACTTTCTAGAGAATAGGAACTTCGGAATAGGAACTTCAAGATCCCCTTATTAGAAGAACTCGTCAAGAAGGCGATAGAAGGCGATGCGCTGCGAATCGGGAGCGGCGATACCGTAAAGCACGAGGAAGCGGTCAGCCCATTCGCCGCCAAGCTCTTCAGCAATATCACGGGTAGCCAACGCTATGTCCTGATAGCGGTCCGCCACACCCAGCCGGCCACAGTCGATGAATCCAGAAAAGCGGCCATTTTCCACCATGATATTCGGCAAGCAGGCATCGCCATGGGTCACGACGAGATCCTCGCCGTCGGGCATGCGCGCCTTGAGCCTGGCGAACAGTTCGGCTGGCGCGAGCCCCTGATGCTCTTCGTCCAGATCATCCTGATCGACAAGACCGGCTTCCATCCGAGTACGTGCTCGCTCGATGCGATGTTTCGCTTGGTGGTCGAATGGGCAGGTAGCCGGATCAAGCGTATGCAGCCGCCGCATTGCATCAGCCATGATGGATACTTTCTCGGCAGGAGCAAGGTGAGATGACAGGAGATCCTGCCCCGGCACTTCGCCCAATAGCAGCCAGTCCCTTCCCGCTTCAGTGACAACGTCGAGCACAGCTGCGCAAGGAACGCCCGTCGTGGCCAGCCACGATAGCCGCGCTGCCTCGTCCTGCAGTTCATTCAGGGCACCGGACAGGTCGGTCTTGACAAAAAGAACCGGGCGCCCCTGCGCTGACAGCCGGAACACGGCGGCATCAGAGCAGCCGATTGTCTGTTGTGCCCAGTCATAGCCGAATAGCCTCTCCACCCAAGCGGCCGGAGAACCTGCGTGCAATCCATCTTGTTCAATCATGCGAAACGATCCTCATCCTGTCTCTTGATCAGATCTTGATCCCCTGCGCCATCAGATCCTTGGCGGCAAGAAAGCCATCCAGTTTACTTTGCAGGGCTTCCCAACCTTACCAGAGGGCGCCCCAGCTGGCAATTCCGGTTCGCTTGCTGTCCATAAAACCGCCCAGTCTAGCTATCGCCATGTAAGCCCACTGCAAGCTACCTGCTTTCTCTTTGCGCTTGCGTTTTCCCTTGTCCAGATAGCCCAGTAGCTGACATTCATCCGGGGTCAGCACCGTTTCTGCGGACTGGCTTTCTACGTGTTCCGCTTCCTTTAGCAGCCCTTGCGCCCTGAGTGCTTGCGGCAGCGTGAGCTTCAAAAGCGCTCTGAAGTTCCTATACTTTCTAGAGAATAGGAACTTCGAACTGCAGGTCGACGGATCCCCGGAATTAATTCTCATGTTTGACAGGTCGGCAGATGCTTAATGAATACAACAGTACTGCGATGA" />
    </TypeInfo>
    <TypeInfo ID="264" TypeName="System.String, mscorlib, Version=4.0.0.0, Culture=neutral, PublicKeyToken=b77a5c561934e089" AssemblyString="mscorlib, Version=4.0.0.0, Culture=neutral, PublicKeyToken=b77a5c561934e089" AssemblyLocation="C:\Windows\Microsoft.NET\Framework64\v4.0.30319\mscorlib.dll" IsDeviceDependent="False">
      <ValueInfo Value="TCATCGCAGTACTGTTGTATTCATTAAGCATCTGCCGACCTGTCAAACATGAGAATTAATTCCGGGGATCCGTCGACCTGCAGTTCGAAGTTCCTATTCTCTAGAAAGTATAGGAACTTCAGAGCGCTTTTGAAGCTCACGCTGCCGCAAGCACTCAGGGCGCAAGGGCTGCTAAAGGAAGCGGAACACGTAGAAAGCCAGTCCGCAGAAACGGTGCTGACCCCGGATGAATGTCAGCTACTGGGCTATCTGGACAAGGGAAAACGCAAGCGCAAAGAGAAAGCAGGTAGCTTGCAGTGGGCTTACATGGCGATAGCTAGACTGGGCGGTTTTATGGACAGCAAGCGAACCGGAATTGCCAGCTGGGGCGCCCTCTGGTAAGGTTGGGAAGCCCTGCAAAGTAAACTGGATGGCTTTCTTGCCGCCAAGGATCTGATGGCGCAGGGGATCAAGATCTGATCAAGAGACAGGATGAGGATCGTTTCGCATGATTGAACAAGATGGATTGCACGCAGGTTCTCCGGCCGCTTGGGTGGAGAGGCTATTCGGCTATGACTGGGCACAACAGACAATCGGCTGCTCTGATGCCGCCGTGTTCCGGCTGTCAGCGCAGGGGCGCCCGGTTCTTTTTGTCAAGACCGACCTGTCCGGTGCCCTGAATGAACTGCAGGACGAGGCAGCGCGGCTATCGTGGCTGGCCACGACGGGCGTTCCTTGCGCAGCTGTGCTCGACGTTGTCACTGAAGCGGGAAGGGACTGGCTGCTATTGGGCGAAGTGCCGGGGCAGGATCTCCTGTCATCTCACCTTGCTCCTGCCGAGAAAGTATCCATCATGGCTGATGCAATGCGGCGGCTGCATACGCTTGATCCGGCTACCTGCCCATTCGACCACCAAGCGAAACATCGCATCGAGCGAGCACGTACTCGGATGGAAGCCGGTCTTGTCGATCAGGATGATCTGGACGAAGAGCATCAGGGGCTCGCGCCAGCCGAACTGTTCGCCAGGCTCAAGGCGCGCATGCCCGACGGCGAGGATCTCGTCGTGACCCATGGCGATGCCTGCTTGCCGAATATCATGGTGGAAAATGGCCGCTTTTCTGGATTCATCGACTGTGGCCGGCTGGGTGTGGCGGACCGCTATCAGGACATAGCGTTGGCTACCCGTGATATTGCTGAAGAGCTTGGCGGCGAATGGGCTGACCGCTTCCTCGTGCTTTACGGTATCGCCGCTCCCGATTCGCAGCGCATCGCCTTCTATCGCCTTCTTGACGAGTTCTTCTAATAAGGGGATCTTGAAGTTCCTATTCCGAAGTTCCTATTCTCTAGAAAGTATAGGAACTTCGAAGCAGCTCCAGCCTACACAGCATAAAGCCTTATTATTGATGAGGCTATCATGCGCGT" />
    </TypeInfo>
    <TypeInfo ID="265" TypeName="System.Collections.Generic.List`1[[Vecute.Nuctions+GeneAnnotation, Vecute, Version=1.0.0.0, Culture=neutral, PublicKeyToken=6ca157640498cbe3]], mscorlib, Version=4.0.0.0, Culture=neutral, PublicKeyToken=b77a5c561934e089" AssemblyString="mscorlib, Version=4.0.0.0, Culture=neutral, PublicKeyToken=b77a5c561934e089" AssemblyLocation="C:\Windows\Microsoft.NET\Framework64\v4.0.30319\mscorlib.dll" IsDeviceDependent="False">
      <ValueInfo V0="266" V1="269" V2="272" V3="275" V4="278" V5="281" V6="282" Count="7" DeepSerialization="Yes" ShallowSerialization="No" />
    </TypeInfo>
    <TypeInfo ID="266" TypeName="Vecute.Nuctions+GeneAnnotation, Vecute, Version=1.0.0.0, Culture=neutral, PublicKeyToken=6ca157640498cbe3" AssemblyString="Vecute, Version=1.0.0.0, Culture=neutral, PublicKeyToken=6ca157640498cbe3" AssemblyLocation="C:\Users\Jack\Documents\VecuteXI - 2010 Release\Vecute\bin\Debug\Vecute.exe" IsDeviceDependent="False">
      <ValueInfo DeepSerialization="Yes" ShallowSerialization="No" XIndex="19" XType="267" XNote="9" XLabel="268" XStartPosition="30" XEndPosition="30" XComplement="5" XVector="260" XFeature="-1" />
    </TypeInfo>
    <TypeInfo ID="267" TypeName="System.String, mscorlib, Version=4.0.0.0, Culture=neutral, PublicKeyToken=b77a5c561934e089" AssemblyString="mscorlib, Version=4.0.0.0, Culture=neutral, PublicKeyToken=b77a5c561934e089" AssemblyLocation="C:\Windows\Microsoft.NET\Framework64\v4.0.30319\mscorlib.dll" IsDeviceDependent="False">
      <ValueInfo Value="f_end" />
    </TypeInfo>
    <TypeInfo ID="268" TypeName="System.String, mscorlib, Version=4.0.0.0, Culture=neutral, PublicKeyToken=b77a5c561934e089" AssemblyString="mscorlib, Version=4.0.0.0, Culture=neutral, PublicKeyToken=b77a5c561934e089" AssemblyLocation="C:\Windows\Microsoft.NET\Framework64\v4.0.30319\mscorlib.dll" IsDeviceDependent="False">
      <ValueInfo Value="^B" />
    </TypeInfo>
    <TypeInfo ID="269" TypeName="Vecute.Nuctions+GeneAnnotation, Vecute, Version=1.0.0.0, Culture=neutral, PublicKeyToken=6ca157640498cbe3" AssemblyString="Vecute, Version=1.0.0.0, Culture=neutral, PublicKeyToken=6ca157640498cbe3" AssemblyLocation="C:\Users\Jack\Documents\VecuteXI - 2010 Release\Vecute\bin\Debug\Vecute.exe" IsDeviceDependent="False">
      <ValueInfo DeepSerialization="Yes" ShallowSerialization="No" XIndex="30" XType="270" XNote="9" XLabel="268" XStartPosition="271" XEndPosition="271" XComplement="5" XVector="260" XFeature="-1" />
    </TypeInfo>
    <TypeInfo ID="270" TypeName="System.String, mscorlib, Version=4.0.0.0, Culture=neutral, PublicKeyToken=b77a5c561934e089" AssemblyString="mscorlib, Version=4.0.0.0, Culture=neutral, PublicKeyToken=b77a5c561934e089" AssemblyLocation="C:\Windows\Microsoft.NET\Framework64\v4.0.30319\mscorlib.dll" IsDeviceDependent="False">
      <ValueInfo Value="r_end" />
    </TypeInfo>
    <TypeInfo ID="271" TypeName="System.Int32, mscorlib, Version=4.0.0.0, Culture=neutral, PublicKeyToken=b77a5c561934e089" AssemblyString="mscorlib, Version=4.0.0.0, Culture=neutral, PublicKeyToken=b77a5c561934e089" AssemblyLocation="C:\Windows\Microsoft.NET\Framework64\v4.0.30319\mscorlib.dll" IsDeviceDependent="False">
      <ValueInfo Value="1401" />
    </TypeInfo>
    <TypeInfo ID="272" TypeName="Vecute.Nuctions+GeneAnnotation, Vecute, Version=1.0.0.0, Culture=neutral, PublicKeyToken=6ca157640498cbe3" AssemblyString="Vecute, Version=1.0.0.0, Culture=neutral, PublicKeyToken=6ca157640498cbe3" AssemblyLocation="C:\Users\Jack\Documents\VecuteXI - 2010 Release\Vecute\bin\Debug\Vecute.exe" IsDeviceDependent="False">
      <ValueInfo DeepSerialization="Yes" ShallowSerialization="No" XIndex="39" XType="50" XNote="9" XLabel="167" XStartPosition="273" XEndPosition="274" XComplement="13" XVector="260" XFeature="170" />
    </TypeInfo>
    <TypeInfo ID="273" TypeName="System.Int32, mscorlib, Version=4.0.0.0, Culture=neutral, PublicKeyToken=b77a5c561934e089" AssemblyString="mscorlib, Version=4.0.0.0, Culture=neutral, PublicKeyToken=b77a5c561934e089" AssemblyLocation="C:\Windows\Microsoft.NET\Framework64\v4.0.30319\mscorlib.dll" IsDeviceDependent="False">
      <ValueInfo Value="120" />
    </TypeInfo>
    <TypeInfo ID="274" TypeName="System.Int32, mscorlib, Version=4.0.0.0, Culture=neutral, PublicKeyToken=b77a5c561934e089" AssemblyString="mscorlib, Version=4.0.0.0, Culture=neutral, PublicKeyToken=b77a5c561934e089" AssemblyLocation="C:\Windows\Microsoft.NET\Framework64\v4.0.30319\mscorlib.dll" IsDeviceDependent="False">
      <ValueInfo Value="914" />
    </TypeInfo>
    <TypeInfo ID="275" TypeName="Vecute.Nuctions+GeneAnnotation, Vecute, Version=1.0.0.0, Culture=neutral, PublicKeyToken=6ca157640498cbe3" AssemblyString="Vecute, Version=1.0.0.0, Culture=neutral, PublicKeyToken=6ca157640498cbe3" AssemblyLocation="C:\Users\Jack\Documents\VecuteXI - 2010 Release\Vecute\bin\Debug\Vecute.exe" IsDeviceDependent="False">
      <ValueInfo DeepSerialization="Yes" ShallowSerialization="No" XIndex="49" XType="20" XNote="40" XLabel="41" XStartPosition="276" XEndPosition="277" XComplement="13" XVector="260" XFeature="44" />
    </TypeInfo>
    <TypeInfo ID="276" TypeName="System.Int32, mscorlib, Version=4.0.0.0, Culture=neutral, PublicKeyToken=b77a5c561934e089" AssemblyString="mscorlib, Version=4.0.0.0, Culture=neutral, PublicKeyToken=b77a5c561934e089" AssemblyLocation="C:\Windows\Microsoft.NET\Framework64\v4.0.30319\mscorlib.dll" IsDeviceDependent="False">
      <ValueInfo Value="60" />
    </TypeInfo>
    <TypeInfo ID="277" TypeName="System.Int32, mscorlib, Version=4.0.0.0, Culture=neutral, PublicKeyToken=b77a5c561934e089" AssemblyString="mscorlib, Version=4.0.0.0, Culture=neutral, PublicKeyToken=b77a5c561934e089" AssemblyLocation="C:\Windows\Microsoft.NET\Framework64\v4.0.30319\mscorlib.dll" IsDeviceDependent="False">
      <ValueInfo Value="93" />
    </TypeInfo>
    <TypeInfo ID="278" TypeName="Vecute.Nuctions+GeneAnnotation, Vecute, Version=1.0.0.0, Culture=neutral, PublicKeyToken=6ca157640498cbe3" AssemblyString="Vecute, Version=1.0.0.0, Culture=neutral, PublicKeyToken=6ca157640498cbe3" AssemblyLocation="C:\Users\Jack\Documents\VecuteXI - 2010 Release\Vecute\bin\Debug\Vecute.exe" IsDeviceDependent="False">
      <ValueInfo DeepSerialization="Yes" ShallowSerialization="No" XIndex="63" XType="20" XNote="40" XLabel="41" XStartPosition="279" XEndPosition="280" XComplement="13" XVector="260" XFeature="44" />
    </TypeInfo>
    <TypeInfo ID="279" TypeName="System.Int32, mscorlib, Version=4.0.0.0, Culture=neutral, PublicKeyToken=b77a5c561934e089" AssemblyString="mscorlib, Version=4.0.0.0, Culture=neutral, PublicKeyToken=b77a5c561934e089" AssemblyLocation="C:\Windows\Microsoft.NET\Framework64\v4.0.30319\mscorlib.dll" IsDeviceDependent="False">
      <ValueInfo Value="1282" />
    </TypeInfo>
    <TypeInfo ID="280" TypeName="System.Int32, mscorlib, Version=4.0.0.0, Culture=neutral, PublicKeyToken=b77a5c561934e089" AssemblyString="mscorlib, Version=4.0.0.0, Culture=neutral, PublicKeyToken=b77a5c561934e089" AssemblyLocation="C:\Windows\Microsoft.NET\Framework64\v4.0.30319\mscorlib.dll" IsDeviceDependent="False">
      <ValueInfo Value="1315" />
    </TypeInfo>
    <TypeInfo ID="281" TypeName="Vecute.Nuctions+GeneAnnotation, Vecute, Version=1.0.0.0, Culture=neutral, PublicKeyToken=6ca157640498cbe3" AssemblyString="Vecute, Version=1.0.0.0, Culture=neutral, PublicKeyToken=6ca157640498cbe3" AssemblyLocation="C:\Users\Jack\Documents\VecuteXI - 2010 Release\Vecute\bin\Debug\Vecute.exe" IsDeviceDependent="False">
      <ValueInfo DeepSerialization="Yes" ShallowSerialization="No" XIndex="74" XType="50" XNote="-1" XLabel="205" XStartPosition="273" XEndPosition="274" XComplement="13" XVector="260" XFeature="206" />
    </TypeInfo>
    <TypeInfo ID="282" TypeName="Vecute.Nuctions+GeneAnnotation, Vecute, Version=1.0.0.0, Culture=neutral, PublicKeyToken=6ca157640498cbe3" AssemblyString="Vecute, Version=1.0.0.0, Culture=neutral, PublicKeyToken=6ca157640498cbe3" AssemblyLocation="C:\Users\Jack\Documents\VecuteXI - 2010 Release\Vecute\bin\Debug\Vecute.exe" IsDeviceDependent="False">
      <ValueInfo DeepSerialization="Yes" ShallowSerialization="No" XIndex="83" XType="221" XNote="-1" XLabel="222" XStartPosition="283" XEndPosition="284" XComplement="13" XVector="260" XFeature="225" />
    </TypeInfo>
    <TypeInfo ID="283" TypeName="System.Int32, mscorlib, Version=4.0.0.0, Culture=neutral, PublicKeyToken=b77a5c561934e089" AssemblyString="mscorlib, Version=4.0.0.0, Culture=neutral, PublicKeyToken=b77a5c561934e089" AssemblyLocation="C:\Windows\Microsoft.NET\Framework64\v4.0.30319\mscorlib.dll" IsDeviceDependent="False">
      <ValueInfo Value="734" />
    </TypeInfo>
    <TypeInfo ID="284" TypeName="System.Int32, mscorlib, Version=4.0.0.0, Culture=neutral, PublicKeyToken=b77a5c561934e089" AssemblyString="mscorlib, Version=4.0.0.0, Culture=neutral, PublicKeyToken=b77a5c561934e089" AssemblyLocation="C:\Windows\Microsoft.NET\Framework64\v4.0.30319\mscorlib.dll" IsDeviceDependent="False">
      <ValueInfo Value="753" />
    </TypeInfo>
    <TypeInfo ID="285" TypeName="System.Collections.Generic.List`1[[System.Int32, mscorlib, Version=4.0.0.0, Culture=neutral, PublicKeyToken=b77a5c561934e089]], mscorlib, Version=4.0.0.0, Culture=neutral, PublicKeyToken=b77a5c561934e089" AssemblyString="mscorlib, Version=4.0.0.0, Culture=neutral, PublicKeyToken=b77a5c561934e089" AssemblyLocation="C:\Windows\Microsoft.NET\Framework64\v4.0.30319\mscorlib.dll" IsDeviceDependent="False">
      <ValueInfo Count="0" DeepSerialization="Yes" ShallowSerialization="No" />
    </TypeInfo>
    <TypeInfo ID="286" TypeName="System.Collections.Generic.List`1[[System.Int32, mscorlib, Version=4.0.0.0, Culture=neutral, PublicKeyToken=b77a5c561934e089]], mscorlib, Version=4.0.0.0, Culture=neutral, PublicKeyToken=b77a5c561934e089" AssemblyString="mscorlib, Version=4.0.0.0, Culture=neutral, PublicKeyToken=b77a5c561934e089" AssemblyLocation="C:\Windows\Microsoft.NET\Framework64\v4.0.30319\mscorlib.dll" IsDeviceDependent="False">
      <ValueInfo Count="0" DeepSerialization="Yes" ShallowSerialization="No" />
    </TypeInfo>
    <TypeInfo ID="287" TypeName="System.Collections.Generic.List`1[[System.String, mscorlib, Version=4.0.0.0, Culture=neutral, PublicKeyToken=b77a5c561934e089]], mscorlib, Version=4.0.0.0, Culture=neutral, PublicKeyToken=b77a5c561934e089" AssemblyString="mscorlib, Version=4.0.0.0, Culture=neutral, PublicKeyToken=b77a5c561934e089" AssemblyLocation="C:\Windows\Microsoft.NET\Framework64\v4.0.30319\mscorlib.dll" IsDeviceDependent="False">
      <ValueInfo Count="0" DeepSerialization="Yes" ShallowSerialization="No" />
    </TypeInfo>
    <TypeInfo ID="288" TypeName="System.Collections.Generic.List`1[[Vecute.BufferCondition, Vecute, Version=1.0.0.0, Culture=neutral, PublicKeyToken=6ca157640498cbe3]], mscorlib, Version=4.0.0.0, Culture=neutral, PublicKeyToken=b77a5c561934e089" AssemblyString="mscorlib, Version=4.0.0.0, Culture=neutral, PublicKeyToken=b77a5c561934e089" AssemblyLocation="C:\Windows\Microsoft.NET\Framework64\v4.0.30319\mscorlib.dll" IsDeviceDependent="False">
      <ValueInfo Count="0" DeepSerialization="Yes" ShallowSerialization="No" />
    </TypeInfo>
    <TypeInfo ID="289" TypeName="System.Collections.Generic.List`1[[System.String, mscorlib, Version=4.0.0.0, Culture=neutral, PublicKeyToken=b77a5c561934e089]], mscorlib, Version=4.0.0.0, Culture=neutral, PublicKeyToken=b77a5c561934e089" AssemblyString="mscorlib, Version=4.0.0.0, Culture=neutral, PublicKeyToken=b77a5c561934e089" AssemblyLocation="C:\Windows\Microsoft.NET\Framework64\v4.0.30319\mscorlib.dll" IsDeviceDependent="False">
      <ValueInfo Count="0" DeepSerialization="Yes" ShallowSerialization="No" />
    </TypeInfo>
    <TypeInfo ID="290" TypeName="System.String, mscorlib, Version=4.0.0.0, Culture=neutral, PublicKeyToken=b77a5c561934e089" AssemblyString="mscorlib, Version=4.0.0.0, Culture=neutral, PublicKeyToken=b77a5c561934e089" AssemblyLocation="C:\Windows\Microsoft.NET\Framework64\v4.0.30319\mscorlib.dll" IsDeviceDependent="False">
      <ValueInfo Value="ACGCGCATGATAGCCTCATCAATAATAAGGCTTTATGCT&gt;GTGTAGGCTGGAGCTGCTTC" />
    </TypeInfo>
    <TypeInfo ID="291" TypeName="System.String, mscorlib, Version=4.0.0.0, Culture=neutral, PublicKeyToken=b77a5c561934e089" AssemblyString="mscorlib, Version=4.0.0.0, Culture=neutral, PublicKeyToken=b77a5c561934e089" AssemblyLocation="C:\Windows\Microsoft.NET\Framework64\v4.0.30319\mscorlib.dll" IsDeviceDependent="False">
      <ValueInfo Value="delF" />
    </TypeInfo>
    <TypeInfo ID="292" TypeName="System.String, mscorlib, Version=4.0.0.0, Culture=neutral, PublicKeyToken=b77a5c561934e089" AssemblyString="mscorlib, Version=4.0.0.0, Culture=neutral, PublicKeyToken=b77a5c561934e089" AssemblyLocation="C:\Windows\Microsoft.NET\Framework64\v4.0.30319\mscorlib.dll" IsDeviceDependent="False">
      <ValueInfo Value="TCATCGCAGTACTGTTGTATTCATTAAGCATCTGCCGAC&gt;CTGTCAAACATGAGAATTAA" />
    </TypeInfo>
    <TypeInfo ID="293" TypeName="System.String, mscorlib, Version=4.0.0.0, Culture=neutral, PublicKeyToken=b77a5c561934e089" AssemblyString="mscorlib, Version=4.0.0.0, Culture=neutral, PublicKeyToken=b77a5c561934e089" AssemblyLocation="C:\Windows\Microsoft.NET\Framework64\v4.0.30319\mscorlib.dll" IsDeviceDependent="False">
      <ValueInfo Value="delR" />
    </TypeInfo>
    <TypeInfo ID="294" TypeName="System.Collections.Generic.List`1[[Vecute.FeatureScreenInfo, Vecute, Version=1.0.0.0, Culture=neutral, PublicKeyToken=6ca157640498cbe3]], mscorlib, Version=4.0.0.0, Culture=neutral, PublicKeyToken=b77a5c561934e089" AssemblyString="mscorlib, Version=4.0.0.0, Culture=neutral, PublicKeyToken=b77a5c561934e089" AssemblyLocation="C:\Windows\Microsoft.NET\Framework64\v4.0.30319\mscorlib.dll" IsDeviceDependent="False">
      <ValueInfo Count="0" DeepSerialization="Yes" ShallowSerialization="No" />
    </TypeInfo>
    <TypeInfo ID="295" TypeName="System.Collections.Generic.List`1[[Vecute.DNAInfo, Vecute, Version=1.0.0.0, Culture=neutral, PublicKeyToken=6ca157640498cbe3]], mscorlib, Version=4.0.0.0, Culture=neutral, PublicKeyToken=b77a5c561934e089" AssemblyString="mscorlib, Version=4.0.0.0, Culture=neutral, PublicKeyToken=b77a5c561934e089" AssemblyLocation="C:\Windows\Microsoft.NET\Framework64\v4.0.30319\mscorlib.dll" IsDeviceDependent="False">
      <ValueInfo V0="155" Count="1" DeepSerialization="Yes" ShallowSerialization="No" />
    </TypeInfo>
    <TypeInfo ID="296" TypeName="System.Collections.Generic.List`1[[Vecute.EnzymeAnalysisItem, Vecute, Version=1.0.0.0, Culture=neutral, PublicKeyToken=6ca157640498cbe3]], mscorlib, Version=4.0.0.0, Culture=neutral, PublicKeyToken=b77a5c561934e089" AssemblyString="mscorlib, Version=4.0.0.0, Culture=neutral, PublicKeyToken=b77a5c561934e089" AssemblyLocation="C:\Windows\Microsoft.NET\Framework64\v4.0.30319\mscorlib.dll" IsDeviceDependent="False">
      <ValueInfo Count="0" DeepSerialization="Yes" ShallowSerialization="No" />
    </TypeInfo>
    <TypeInfo ID="297" TypeName="System.Collections.Generic.List`1[[System.String, mscorlib, Version=4.0.0.0, Culture=neutral, PublicKeyToken=b77a5c561934e089]], mscorlib, Version=4.0.0.0, Culture=neutral, PublicKeyToken=b77a5c561934e089" AssemblyString="mscorlib, Version=4.0.0.0, Culture=neutral, PublicKeyToken=b77a5c561934e089" AssemblyLocation="C:\Windows\Microsoft.NET\Framework64\v4.0.30319\mscorlib.dll" IsDeviceDependent="False">
      <ValueInfo Count="0" DeepSerialization="Yes" ShallowSerialization="No" />
    </TypeInfo>
    <TypeInfo ID="298" TypeName="System.Collections.Generic.List`1[[System.String, mscorlib, Version=4.0.0.0, Culture=neutral, PublicKeyToken=b77a5c561934e089]], mscorlib, Version=4.0.0.0, Culture=neutral, PublicKeyToken=b77a5c561934e089" AssemblyString="mscorlib, Version=4.0.0.0, Culture=neutral, PublicKeyToken=b77a5c561934e089" AssemblyLocation="C:\Windows\Microsoft.NET\Framework64\v4.0.30319\mscorlib.dll" IsDeviceDependent="False">
      <ValueInfo Count="0" DeepSerialization="Yes" ShallowSerialization="No" />
    </TypeInfo>
    <TypeInfo ID="299" TypeName="System.Collections.Generic.List`1[[System.String, mscorlib, Version=4.0.0.0, Culture=neutral, PublicKeyToken=b77a5c561934e089]], mscorlib, Version=4.0.0.0, Culture=neutral, PublicKeyToken=b77a5c561934e089" AssemblyString="mscorlib, Version=4.0.0.0, Culture=neutral, PublicKeyToken=b77a5c561934e089" AssemblyLocation="C:\Windows\Microsoft.NET\Framework64\v4.0.30319\mscorlib.dll" IsDeviceDependent="False">
      <ValueInfo Count="0" DeepSerialization="Yes" ShallowSerialization="No" />
    </TypeInfo>
    <TypeInfo ID="300" TypeName="System.Collections.Generic.List`1[[Vecute.IncubationStep, Vecute, Version=1.0.0.0, Culture=neutral, PublicKeyToken=6ca157640498cbe3]], mscorlib, Version=4.0.0.0, Culture=neutral, PublicKeyToken=b77a5c561934e089" AssemblyString="mscorlib, Version=4.0.0.0, Culture=neutral, PublicKeyToken=b77a5c561934e089" AssemblyLocation="C:\Windows\Microsoft.NET\Framework64\v4.0.30319\mscorlib.dll" IsDeviceDependent="False">
      <ValueInfo Count="0" DeepSerialization="Yes" ShallowSerialization="No" />
    </TypeInfo>
    <TypeInfo ID="301" TypeName="System.Collections.Generic.List`1[[Vecute.Nuctions+Cell, Vecute, Version=1.0.0.0, Culture=neutral, PublicKeyToken=6ca157640498cbe3]], mscorlib, Version=4.0.0.0, Culture=neutral, PublicKeyToken=b77a5c561934e089" AssemblyString="mscorlib, Version=4.0.0.0, Culture=neutral, PublicKeyToken=b77a5c561934e089" AssemblyLocation="C:\Windows\Microsoft.NET\Framework64\v4.0.30319\mscorlib.dll" IsDeviceDependent="False">
      <ValueInfo Count="0" DeepSerialization="Yes" ShallowSerialization="No" />
    </TypeInfo>
    <TypeInfo ID="302" TypeName="System.Single, mscorlib, Version=4.0.0.0, Culture=neutral, PublicKeyToken=b77a5c561934e089" AssemblyString="mscorlib, Version=4.0.0.0, Culture=neutral, PublicKeyToken=b77a5c561934e089" AssemblyLocation="C:\Windows\Microsoft.NET\Framework64\v4.0.30319\mscorlib.dll" IsDeviceDependent="False">
      <ValueInfo Value="2484.583" />
    </TypeInfo>
    <TypeInfo ID="303" TypeName="System.Byte[], mscorlib, Version=4.0.0.0, Culture=neutral, PublicKeyToken=b77a5c561934e089" AssemblyString="mscorlib, Version=4.0.0.0, Culture=neutral, PublicKeyToken=b77a5c561934e089" AssemblyLocation="C:\Windows\Microsoft.NET\Framework64\v4.0.30319\mscorlib.dll" IsDeviceDependent="False">
      <ValueInfo V0="304" V1="305" V2="306" V3="307" V4="307" V5="307" V6="307" V7="307" V8="308" V9="307" V10="309" V11="310" V12="311" V13="312" V14="313" V15="314" V16="315" V17="316" V18="317" V19="318" V20="319" V21="320" V22="321" V23="322" V24="323" V25="324" V26="325" V27="326" V28="307" V29="327" V30="328" V31="329" V32="330" V33="320" V34="331" V35="332" V36="333" V37="334" V38="335" V39="336" V40="337" V41="338" V42="339" V43="331" V44="340" V45="341" V46="342" V47="343" V48="344" V49="345" V50="346" V51="347" V52="348" V53="349" V54="350" V55="332" V56="351" V57="352" V58="341" V59="353" V60="354" V61="355" V62="356" V63="357" V64="358" V65="325" V66="359" V67="360" V68="361" V69="362" V70="338" V71="363" V72="364" V73="365" V74="339" V75="366" V76="367" V77="368" V78="369" V79="370" V80="368" V81="371" V82="372" V83="371" V84="372" V85="373" V86="371" V87="374" V88="375" V89="376" V90="306" V91="369" V92="377" V93="378" V94="346" V95="379" V96="374" V97="380" V98="381" V99="323" V100="382" V101="383" V102="384" V103="375" V104="385" V105="386" V106="337" V107="383" V108="332" V109="387" V110="388" V111="389" V112="390" V113="391" V114="392" V115="393" V116="394" V117="395" V118="338" V119="396" V120="392" V121="397" V122="398" V123="399" V124="313" V125="314" V126="400" V127="366" V128="305" V129="324" V130="401" V131="402" V132="371" V133="403" V134="326" V135="340" V136="347" V137="404" V138="405" V139="406" V140="341" V141="407" V142="408" V143="409" V144="410" V145="349" V146="411" V147="412" V148="413" V149="330" V150="414" V151="415" V152="416" V153="417" V154="411" V155="387" V156="418" V157="419" V158="420" V159="330" V160="421" V161="365" V162="320" V163="422" V164="416" V165="419" V166="405" V167="382" V168="423" V169="402" V170="424" V171="329" V172="419" V173="410" V174="425" V175="330" V176="359" V177="426" V178="427" V179="428" V180="429" V181="417" V182="340" V183="430" V184="431" V185="432" V186="433" V187="434" V188="435" V189="436" V190="437" V191="391" V192="346" V193="438" V194="373" V195="341" V196="339" V197="439" V198="361" V199="440" V200="368" V201="391" V202="346" V203="441" V204="425" V205="442" V206="368" V207="443" V208="329" V209="321" V210="444" V211="434" V212="445" V213="446" V214="447" V215="335" V216="448" V217="449" V218="316" V219="450" V220="451" V221="452" V222="443" V223="331" V224="342" V225="407" V226="316" V227="396" V228="453" V229="454" V230="310" V231="330" V232="455" V233="318" V234="305" V235="309" V236="456" V237="305" V238="367" V239="457" V240="458" V241="329" V242="313" V243="346" V244="452" V245="365" V246="459" V247="339" V248="460" V249="461" V250="462" V251="311" V252="440" V253="309" V254="463" V255="364" V256="449" V257="412" V258="464" V259="318" V260="338" V261="409" V262="416" V263="465" V264="466" V265="467" V266="414" V267="443" V268="366" V269="319" V270="468" V271="455" V272="386" V273="469" V274="470" V275="458" V276="360" V277="331" V278="471" V279="331" V280="425" V281="311" V282="374" V283="308" V284="472" V285="473" V286="428" V287="376" V288="368" V289="334" V290="474" V291="408" V292="346" V293="469" V294="418" V295="475" V296="476" V297="462" V298="431" V299="459" V300="314" V301="335" V302="369" V303="375" V304="435" V305="373" V306="429" V307="326" V308="418" V309="435" V310="366" V311="424" V312="333" V313="477" V314="339" V315="399" V316="333" V317="426" V318="353" V319="336" V320="454" V321="304" V322="478" V323="382" V324="479" V325="480" V326="481" V327="347" V328="375" V329="482" V330="483" V331="406" V332="422" V333="360" V334="483" V335="448" V336="484" V337="390" V338="485" V339="431" V340="424" V341="465" V342="486" V343="375" V344="355" V345="386" V346="375" V347="480" V348="354" V349="384" V350="487" V351="380" V352="488" V353="339" V354="489" V355="391" V356="490" V357="385" V358="386" V359="408" V360="488" V361="361" V362="350" V363="491" V364="492" V365="476" V366="311" V367="312" V368="391" V369="493" V370="416" V371="494" V372="368" V373="439" V374="495" V375="496" V376="410" V377="327" V378="408" V379="347" V380="357" V381="408" V382="491" V383="345" V384="315" V385="375" V386="497" V387="324" V388="498" V389="378" V390="390" V391="409" V392="367" V393="499" V394="462" V395="339" V396="324" V397="340" V398="431" V399="460" V400="321" V401="377" V402="498" V403="356" V404="500" V405="464" V406="422" V407="407" V408="501" V409="477" V410="456" V411="446" V412="421" V413="313" V414="383" V415="502" V416="382" V417="494" V418="345" V419="503" V420="473" V421="357" V422="364" V423="504" V424="425" V425="436" V426="402" V427="323" V428="417" V429="428" V430="498" V431="354" V432="442" V433="356" V434="411" V435="436" V436="387" V437="334" V438="363" V439="331" V440="328" V441="310" V442="505" V443="381" V444="498" V445="376" V446="430" V447="434" V448="480" V449="382" V450="506" V451="479" V452="331" V453="507" V454="490" V455="362" V456="384" V457="423" V458="502" V459="508" V460="467" V461="356" V462="509" V463="440" V464="337" V465="375" V466="500" V467="403" V468="448" V469="510" V470="387" V471="345" V472="479" V473="384" V474="458" V475="459" V476="451" V477="476" V478="511" V479="321" V480="405" V481="461" V482="461" V483="487" V484="335" V485="476" V486="512" V487="480" V488="429" V489="421" V490="326" V491="349" V492="340" V493="453" V494="325" V495="513" V496="514" V497="328" V498="439" V499="374" V500="515" V501="360" V502="400" V503="424" V504="368" V505="363" V506="455" V507="503" V508="342" V509="409" V510="461" V511="306" V512="501" V513="347" V514="491" V515="325" V516="378" V517="516" V518="517" V519="446" V520="311" V521="305" V522="450" V523="518" V524="339" V525="312" V526="381" V527="448" V528="499" V529="519" V530="388" V531="509" V532="520" V533="497" V534="506" V535="511" V536="405" V537="376" V538="521" V539="427" V540="475" V541="428" V542="488" V543="345" V544="304" V545="390" V546="522" V547="523" V548="524" V549="364" V550="387" V551="393" V552="525" V553="342" V554="502" V555="397" V556="438" V557="362" V558="344" V559="390" V560="481" V561="526" V562="527" V563="497" V564="528" V565="400" V566="348" V567="450" V568="318" V569="327" V570="432" V571="371" V572="414" V573="529" V574="530" V575="468" V576="531" V577="428" V578="307" V579="532" V580="481" V581="482" V582="438" V583="390" V584="491" V585="533" V586="359" V587="405" V588="438" V589="390" V590="491" V591="533" V592="466" V593="434" V594="448" V595="333" V596="338" V597="335" V598="332" V599="515" V600="470" V601="453" V602="381" V603="427" V604="482" V605="393" V606="484" V607="534" V608="341" V609="535" V610="353" V611="368" V612="536" V613="446" V614="499" V615="363" V616="319" V617="529" V618="344" V619="537" V620="394" V621="520" V622="521" V623="380" V624="448" V625="343" V626="414" V627="429" V628="507" V629="383" V630="504" V631="347" V632="321" V633="307" V634="307" Count="635" DeepSerialization="Yes" ShallowSerialization="No" />
    </TypeInfo>
    <TypeInfo ID="304" TypeName="System.Byte, mscorlib, Version=4.0.0.0, Culture=neutral, PublicKeyToken=b77a5c561934e089" AssemblyString="mscorlib, Version=4.0.0.0, Culture=neutral, PublicKeyToken=b77a5c561934e089" AssemblyLocation="C:\Windows\Microsoft.NET\Framework64\v4.0.30319\mscorlib.dll" IsDeviceDependent="False">
      <ValueInfo Value="31" />
    </TypeInfo>
    <TypeInfo ID="305" TypeName="System.Byte, mscorlib, Version=4.0.0.0, Culture=neutral, PublicKeyToken=b77a5c561934e089" AssemblyString="mscorlib, Version=4.0.0.0, Culture=neutral, PublicKeyToken=b77a5c561934e089" AssemblyLocation="C:\Windows\Microsoft.NET\Framework64\v4.0.30319\mscorlib.dll" IsDeviceDependent="False">
      <ValueInfo Value="139" />
    </TypeInfo>
    <TypeInfo ID="306" TypeName="System.Byte, mscorlib, Version=4.0.0.0, Culture=neutral, PublicKeyToken=b77a5c561934e089" AssemblyString="mscorlib, Version=4.0.0.0, Culture=neutral, PublicKeyToken=b77a5c561934e089" AssemblyLocation="C:\Windows\Microsoft.NET\Framework64\v4.0.30319\mscorlib.dll" IsDeviceDependent="False">
      <ValueInfo Value="8" />
    </TypeInfo>
    <TypeInfo ID="307" TypeName="System.Byte, mscorlib, Version=4.0.0.0, Culture=neutral, PublicKeyToken=b77a5c561934e089" AssemblyString="mscorlib, Version=4.0.0.0, Culture=neutral, PublicKeyToken=b77a5c561934e089" AssemblyLocation="C:\Windows\Microsoft.NET\Framework64\v4.0.30319\mscorlib.dll" IsDeviceDependent="False">
      <ValueInfo Value="0" />
    </TypeInfo>
    <TypeInfo ID="308" TypeName="System.Byte, mscorlib, Version=4.0.0.0, Culture=neutral, PublicKeyToken=b77a5c561934e089" AssemblyString="mscorlib, Version=4.0.0.0, Culture=neutral, PublicKeyToken=b77a5c561934e089" AssemblyLocation="C:\Windows\Microsoft.NET\Framework64\v4.0.30319\mscorlib.dll" IsDeviceDependent="False">
      <ValueInfo Value="4" />
    </TypeInfo>
    <TypeInfo ID="309" TypeName="System.Byte, mscorlib, Version=4.0.0.0, Culture=neutral, PublicKeyToken=b77a5c561934e089" AssemblyString="mscorlib, Version=4.0.0.0, Culture=neutral, PublicKeyToken=b77a5c561934e089" AssemblyLocation="C:\Windows\Microsoft.NET\Framework64\v4.0.30319\mscorlib.dll" IsDeviceDependent="False">
      <ValueInfo Value="237" />
    </TypeInfo>
    <TypeInfo ID="310" TypeName="System.Byte, mscorlib, Version=4.0.0.0, Culture=neutral, PublicKeyToken=b77a5c561934e089" AssemblyString="mscorlib, Version=4.0.0.0, Culture=neutral, PublicKeyToken=b77a5c561934e089" AssemblyLocation="C:\Windows\Microsoft.NET\Framework64\v4.0.30319\mscorlib.dll" IsDeviceDependent="False">
      <ValueInfo Value="88" />
    </TypeInfo>
    <TypeInfo ID="311" TypeName="System.Byte, mscorlib, Version=4.0.0.0, Culture=neutral, PublicKeyToken=b77a5c561934e089" AssemblyString="mscorlib, Version=4.0.0.0, Culture=neutral, PublicKeyToken=b77a5c561934e089" AssemblyLocation="C:\Windows\Microsoft.NET\Framework64\v4.0.30319\mscorlib.dll" IsDeviceDependent="False">
      <ValueInfo Value="221" />
    </TypeInfo>
    <TypeInfo ID="312" TypeName="System.Byte, mscorlib, Version=4.0.0.0, Culture=neutral, PublicKeyToken=b77a5c561934e089" AssemblyString="mscorlib, Version=4.0.0.0, Culture=neutral, PublicKeyToken=b77a5c561934e089" AssemblyLocation="C:\Windows\Microsoft.NET\Framework64\v4.0.30319\mscorlib.dll" IsDeviceDependent="False">
      <ValueInfo Value="142" />
    </TypeInfo>
    <TypeInfo ID="313" TypeName="System.Byte, mscorlib, Version=4.0.0.0, Culture=neutral, PublicKeyToken=b77a5c561934e089" AssemblyString="mscorlib, Version=4.0.0.0, Culture=neutral, PublicKeyToken=b77a5c561934e089" AssemblyLocation="C:\Windows\Microsoft.NET\Framework64\v4.0.30319\mscorlib.dll" IsDeviceDependent="False">
      <ValueInfo Value="210" />
    </TypeInfo>
    <TypeInfo ID="314" TypeName="System.Byte, mscorlib, Version=4.0.0.0, Culture=neutral, PublicKeyToken=b77a5c561934e089" AssemblyString="mscorlib, Version=4.0.0.0, Culture=neutral, PublicKeyToken=b77a5c561934e089" AssemblyLocation="C:\Windows\Microsoft.NET\Framework64\v4.0.30319\mscorlib.dll" IsDeviceDependent="False">
      <ValueInfo Value="64" />
    </TypeInfo>
    <TypeInfo ID="315" TypeName="System.Byte, mscorlib, Version=4.0.0.0, Culture=neutral, PublicKeyToken=b77a5c561934e089" AssemblyString="mscorlib, Version=4.0.0.0, Culture=neutral, PublicKeyToken=b77a5c561934e089" AssemblyLocation="C:\Windows\Microsoft.NET\Framework64\v4.0.30319\mscorlib.dll" IsDeviceDependent="False">
      <ValueInfo Value="20" />
    </TypeInfo>
    <TypeInfo ID="316" TypeName="System.Byte, mscorlib, Version=4.0.0.0, Culture=neutral, PublicKeyToken=b77a5c561934e089" AssemblyString="mscorlib, Version=4.0.0.0, Culture=neutral, PublicKeyToken=b77a5c561934e089" AssemblyLocation="C:\Windows\Microsoft.NET\Framework64\v4.0.30319\mscorlib.dll" IsDeviceDependent="False">
      <ValueInfo Value="158" />
    </TypeInfo>
    <TypeInfo ID="317" TypeName="System.Byte, mscorlib, Version=4.0.0.0, Culture=neutral, PublicKeyToken=b77a5c561934e089" AssemblyString="mscorlib, Version=4.0.0.0, Culture=neutral, PublicKeyToken=b77a5c561934e089" AssemblyLocation="C:\Windows\Microsoft.NET\Framework64\v4.0.30319\mscorlib.dll" IsDeviceDependent="False">
      <ValueInfo Value="110" />
    </TypeInfo>
    <TypeInfo ID="318" TypeName="System.Byte, mscorlib, Version=4.0.0.0, Culture=neutral, PublicKeyToken=b77a5c561934e089" AssemblyString="mscorlib, Version=4.0.0.0, Culture=neutral, PublicKeyToken=b77a5c561934e089" AssemblyLocation="C:\Windows\Microsoft.NET\Framework64\v4.0.30319\mscorlib.dll" IsDeviceDependent="False">
      <ValueInfo Value="91" />
    </TypeInfo>
    <TypeInfo ID="319" TypeName="System.Byte, mscorlib, Version=4.0.0.0, Culture=neutral, PublicKeyToken=b77a5c561934e089" AssemblyString="mscorlib, Version=4.0.0.0, Culture=neutral, PublicKeyToken=b77a5c561934e089" AssemblyLocation="C:\Windows\Microsoft.NET\Framework64\v4.0.30319\mscorlib.dll" IsDeviceDependent="False">
      <ValueInfo Value="24" />
    </TypeInfo>
    <TypeInfo ID="320" TypeName="System.Byte, mscorlib, Version=4.0.0.0, Culture=neutral, PublicKeyToken=b77a5c561934e089" AssemblyString="mscorlib, Version=4.0.0.0, Culture=neutral, PublicKeyToken=b77a5c561934e089" AssemblyLocation="C:\Windows\Microsoft.NET\Framework64\v4.0.30319\mscorlib.dll" IsDeviceDependent="False">
      <ValueInfo Value="112" />
    </TypeInfo>
    <TypeInfo ID="321" TypeName="System.Byte, mscorlib, Version=4.0.0.0, Culture=neutral, PublicKeyToken=b77a5c561934e089" AssemblyString="mscorlib, Version=4.0.0.0, Culture=neutral, PublicKeyToken=b77a5c561934e089" AssemblyLocation="C:\Windows\Microsoft.NET\Framework64\v4.0.30319\mscorlib.dll" IsDeviceDependent="False">
      <ValueInfo Value="23" />
    </TypeInfo>
    <TypeInfo ID="322" TypeName="System.Byte, mscorlib, Version=4.0.0.0, Culture=neutral, PublicKeyToken=b77a5c561934e089" AssemblyString="mscorlib, Version=4.0.0.0, Culture=neutral, PublicKeyToken=b77a5c561934e089" AssemblyLocation="C:\Windows\Microsoft.NET\Framework64\v4.0.30319\mscorlib.dll" IsDeviceDependent="False">
      <ValueInfo Value="214" />
    </TypeInfo>
    <TypeInfo ID="323" TypeName="System.Byte, mscorlib, Version=4.0.0.0, Culture=neutral, PublicKeyToken=b77a5c561934e089" AssemblyString="mscorlib, Version=4.0.0.0, Culture=neutral, PublicKeyToken=b77a5c561934e089" AssemblyLocation="C:\Windows\Microsoft.NET\Framework64\v4.0.30319\mscorlib.dll" IsDeviceDependent="False">
      <ValueInfo Value="232" />
    </TypeInfo>
    <TypeInfo ID="324" TypeName="System.Byte, mscorlib, Version=4.0.0.0, Culture=neutral, PublicKeyToken=b77a5c561934e089" AssemblyString="mscorlib, Version=4.0.0.0, Culture=neutral, PublicKeyToken=b77a5c561934e089" AssemblyLocation="C:\Windows\Microsoft.NET\Framework64\v4.0.30319\mscorlib.dll" IsDeviceDependent="False">
      <ValueInfo Value="133" />
    </TypeInfo>
    <TypeInfo ID="325" TypeName="System.Byte, mscorlib, Version=4.0.0.0, Culture=neutral, PublicKeyToken=b77a5c561934e089" AssemblyString="mscorlib, Version=4.0.0.0, Culture=neutral, PublicKeyToken=b77a5c561934e089" AssemblyLocation="C:\Windows\Microsoft.NET\Framework64\v4.0.30319\mscorlib.dll" IsDeviceDependent="False">
      <ValueInfo Value="151" />
    </TypeInfo>
    <TypeInfo ID="326" TypeName="System.Byte, mscorlib, Version=4.0.0.0, Culture=neutral, PublicKeyToken=b77a5c561934e089" AssemblyString="mscorlib, Version=4.0.0.0, Culture=neutral, PublicKeyToken=b77a5c561934e089" AssemblyLocation="C:\Windows\Microsoft.NET\Framework64\v4.0.30319\mscorlib.dll" IsDeviceDependent="False">
      <ValueInfo Value="60" />
    </TypeInfo>
    <TypeInfo ID="327" TypeName="System.Byte, mscorlib, Version=4.0.0.0, Culture=neutral, PublicKeyToken=b77a5c561934e089" AssemblyString="mscorlib, Version=4.0.0.0, Culture=neutral, PublicKeyToken=b77a5c561934e089" AssemblyLocation="C:\Windows\Microsoft.NET\Framework64\v4.0.30319\mscorlib.dll" IsDeviceDependent="False">
      <ValueInfo Value="33" />
    </TypeInfo>
    <TypeInfo ID="328" TypeName="System.Byte, mscorlib, Version=4.0.0.0, Culture=neutral, PublicKeyToken=b77a5c561934e089" AssemblyString="mscorlib, Version=4.0.0.0, Culture=neutral, PublicKeyToken=b77a5c561934e089" AssemblyLocation="C:\Windows\Microsoft.NET\Framework64\v4.0.30319\mscorlib.dll" IsDeviceDependent="False">
      <ValueInfo Value="252" />
    </TypeInfo>
    <TypeInfo ID="329" TypeName="System.Byte, mscorlib, Version=4.0.0.0, Culture=neutral, PublicKeyToken=b77a5c561934e089" AssemblyString="mscorlib, Version=4.0.0.0, Culture=neutral, PublicKeyToken=b77a5c561934e089" AssemblyLocation="C:\Windows\Microsoft.NET\Framework64\v4.0.30319\mscorlib.dll" IsDeviceDependent="False">
      <ValueInfo Value="179" />
    </TypeInfo>
    <TypeInfo ID="330" TypeName="System.Byte, mscorlib, Version=4.0.0.0, Culture=neutral, PublicKeyToken=b77a5c561934e089" AssemblyString="mscorlib, Version=4.0.0.0, Culture=neutral, PublicKeyToken=b77a5c561934e089" AssemblyLocation="C:\Windows\Microsoft.NET\Framework64\v4.0.30319\mscorlib.dll" IsDeviceDependent="False">
      <ValueInfo Value="92" />
    </TypeInfo>
    <TypeInfo ID="331" TypeName="System.Byte, mscorlib, Version=4.0.0.0, Culture=neutral, PublicKeyToken=b77a5c561934e089" AssemblyString="mscorlib, Version=4.0.0.0, Culture=neutral, PublicKeyToken=b77a5c561934e089" AssemblyLocation="C:\Windows\Microsoft.NET\Framework64\v4.0.30319\mscorlib.dll" IsDeviceDependent="False">
      <ValueInfo Value="97" />
    </TypeInfo>
    <TypeInfo ID="332" TypeName="System.Byte, mscorlib, Version=4.0.0.0, Culture=neutral, PublicKeyToken=b77a5c561934e089" AssemblyString="mscorlib, Version=4.0.0.0, Culture=neutral, PublicKeyToken=b77a5c561934e089" AssemblyLocation="C:\Windows\Microsoft.NET\Framework64\v4.0.30319\mscorlib.dll" IsDeviceDependent="False">
      <ValueInfo Value="240" />
    </TypeInfo>
    <TypeInfo ID="333" TypeName="System.Byte, mscorlib, Version=4.0.0.0, Culture=neutral, PublicKeyToken=b77a5c561934e089" AssemblyString="mscorlib, Version=4.0.0.0, Culture=neutral, PublicKeyToken=b77a5c561934e089" AssemblyLocation="C:\Windows\Microsoft.NET\Framework64\v4.0.30319\mscorlib.dll" IsDeviceDependent="False">
      <ValueInfo Value="143" />
    </TypeInfo>
    <TypeInfo ID="334" TypeName="System.Byte, mscorlib, Version=4.0.0.0, Culture=neutral, PublicKeyToken=b77a5c561934e089" AssemblyString="mscorlib, Version=4.0.0.0, Culture=neutral, PublicKeyToken=b77a5c561934e089" AssemblyLocation="C:\Windows\Microsoft.NET\Framework64\v4.0.30319\mscorlib.dll" IsDeviceDependent="False">
      <ValueInfo Value="184" />
    </TypeInfo>
    <TypeInfo ID="335" TypeName="System.Byte, mscorlib, Version=4.0.0.0, Culture=neutral, PublicKeyToken=b77a5c561934e089" AssemblyString="mscorlib, Version=4.0.0.0, Culture=neutral, PublicKeyToken=b77a5c561934e089" AssemblyLocation="C:\Windows\Microsoft.NET\Framework64\v4.0.30319\mscorlib.dll" IsDeviceDependent="False">
      <ValueInfo Value="81" />
    </TypeInfo>
    <TypeInfo ID="336" TypeName="System.Byte, mscorlib, Version=4.0.0.0, Culture=neutral, PublicKeyToken=b77a5c561934e089" AssemblyString="mscorlib, Version=4.0.0.0, Culture=neutral, PublicKeyToken=b77a5c561934e089" AssemblyLocation="C:\Windows\Microsoft.NET\Framework64\v4.0.30319\mscorlib.dll" IsDeviceDependent="False">
      <ValueInfo Value="18" />
    </TypeInfo>
    <TypeInfo ID="337" TypeName="System.Byte, mscorlib, Version=4.0.0.0, Culture=neutral, PublicKeyToken=b77a5c561934e089" AssemblyString="mscorlib, Version=4.0.0.0, Culture=neutral, PublicKeyToken=b77a5c561934e089" AssemblyLocation="C:\Windows\Microsoft.NET\Framework64\v4.0.30319\mscorlib.dll" IsDeviceDependent="False">
      <ValueInfo Value="12" />
    </TypeInfo>
    <TypeInfo ID="338" TypeName="System.Byte, mscorlib, Version=4.0.0.0, Culture=neutral, PublicKeyToken=b77a5c561934e089" AssemblyString="mscorlib, Version=4.0.0.0, Culture=neutral, PublicKeyToken=b77a5c561934e089" AssemblyLocation="C:\Windows\Microsoft.NET\Framework64\v4.0.30319\mscorlib.dll" IsDeviceDependent="False">
      <ValueInfo Value="55" />
    </TypeInfo>
    <TypeInfo ID="339" TypeName="System.Byte, mscorlib, Version=4.0.0.0, Culture=neutral, PublicKeyToken=b77a5c561934e089" AssemblyString="mscorlib, Version=4.0.0.0, Culture=neutral, PublicKeyToken=b77a5c561934e089" AssemblyLocation="C:\Windows\Microsoft.NET\Framework64\v4.0.30319\mscorlib.dll" IsDeviceDependent="False">
      <ValueInfo Value="164" />
    </TypeInfo>
    <TypeInfo ID="340" TypeName="System.Byte, mscorlib, Version=4.0.0.0, Culture=neutral, PublicKeyToken=b77a5c561934e089" AssemblyString="mscorlib, Version=4.0.0.0, Culture=neutral, PublicKeyToken=b77a5c561934e089" AssemblyLocation="C:\Windows\Microsoft.NET\Framework64\v4.0.30319\mscorlib.dll" IsDeviceDependent="False">
      <ValueInfo Value="167" />
    </TypeInfo>
    <TypeInfo ID="341" TypeName="System.Byte, mscorlib, Version=4.0.0.0, Culture=neutral, PublicKeyToken=b77a5c561934e089" AssemblyString="mscorlib, Version=4.0.0.0, Culture=neutral, PublicKeyToken=b77a5c561934e089" AssemblyLocation="C:\Windows\Microsoft.NET\Framework64\v4.0.30319\mscorlib.dll" IsDeviceDependent="False">
      <ValueInfo Value="117" />
    </TypeInfo>
    <TypeInfo ID="342" TypeName="System.Byte, mscorlib, Version=4.0.0.0, Culture=neutral, PublicKeyToken=b77a5c561934e089" AssemblyString="mscorlib, Version=4.0.0.0, Culture=neutral, PublicKeyToken=b77a5c561934e089" AssemblyLocation="C:\Windows\Microsoft.NET\Framework64\v4.0.30319\mscorlib.dll" IsDeviceDependent="False">
      <ValueInfo Value="226" />
    </TypeInfo>
    <TypeInfo ID="343" TypeName="System.Byte, mscorlib, Version=4.0.0.0, Culture=neutral, PublicKeyToken=b77a5c561934e089" AssemblyString="mscorlib, Version=4.0.0.0, Culture=neutral, PublicKeyToken=b77a5c561934e089" AssemblyLocation="C:\Windows\Microsoft.NET\Framework64\v4.0.30319\mscorlib.dll" IsDeviceDependent="False">
      <ValueInfo Value="206" />
    </TypeInfo>
    <TypeInfo ID="344" TypeName="System.Byte, mscorlib, Version=4.0.0.0, Culture=neutral, PublicKeyToken=b77a5c561934e089" AssemblyString="mscorlib, Version=4.0.0.0, Culture=neutral, PublicKeyToken=b77a5c561934e089" AssemblyLocation="C:\Windows\Microsoft.NET\Framework64\v4.0.30319\mscorlib.dll" IsDeviceDependent="False">
      <ValueInfo Value="238" />
    </TypeInfo>
    <TypeInfo ID="345" TypeName="System.Byte, mscorlib, Version=4.0.0.0, Culture=neutral, PublicKeyToken=b77a5c561934e089" AssemblyString="mscorlib, Version=4.0.0.0, Culture=neutral, PublicKeyToken=b77a5c561934e089" AssemblyLocation="C:\Windows\Microsoft.NET\Framework64\v4.0.30319\mscorlib.dll" IsDeviceDependent="False">
      <ValueInfo Value="208" />
    </TypeInfo>
    <TypeInfo ID="346" TypeName="System.Byte, mscorlib, Version=4.0.0.0, Culture=neutral, PublicKeyToken=b77a5c561934e089" AssemblyString="mscorlib, Version=4.0.0.0, Culture=neutral, PublicKeyToken=b77a5c561934e089" AssemblyLocation="C:\Windows\Microsoft.NET\Framework64\v4.0.30319\mscorlib.dll" IsDeviceDependent="False">
      <ValueInfo Value="174" />
    </TypeInfo>
    <TypeInfo ID="347" TypeName="System.Byte, mscorlib, Version=4.0.0.0, Culture=neutral, PublicKeyToken=b77a5c561934e089" AssemblyString="mscorlib, Version=4.0.0.0, Culture=neutral, PublicKeyToken=b77a5c561934e089" AssemblyLocation="C:\Windows\Microsoft.NET\Framework64\v4.0.30319\mscorlib.dll" IsDeviceDependent="False">
      <ValueInfo Value="211" />
    </TypeInfo>
    <TypeInfo ID="348" TypeName="System.Byte, mscorlib, Version=4.0.0.0, Culture=neutral, PublicKeyToken=b77a5c561934e089" AssemblyString="mscorlib, Version=4.0.0.0, Culture=neutral, PublicKeyToken=b77a5c561934e089" AssemblyLocation="C:\Windows\Microsoft.NET\Framework64\v4.0.30319\mscorlib.dll" IsDeviceDependent="False">
      <ValueInfo Value="233" />
    </TypeInfo>
    <TypeInfo ID="349" TypeName="System.Byte, mscorlib, Version=4.0.0.0, Culture=neutral, PublicKeyToken=b77a5c561934e089" AssemblyString="mscorlib, Version=4.0.0.0, Culture=neutral, PublicKeyToken=b77a5c561934e089" AssemblyLocation="C:\Windows\Microsoft.NET\Framework64\v4.0.30319\mscorlib.dll" IsDeviceDependent="False">
      <ValueInfo Value="26" />
    </TypeInfo>
    <TypeInfo ID="350" TypeName="System.Byte, mscorlib, Version=4.0.0.0, Culture=neutral, PublicKeyToken=b77a5c561934e089" AssemblyString="mscorlib, Version=4.0.0.0, Culture=neutral, PublicKeyToken=b77a5c561934e089" AssemblyLocation="C:\Windows\Microsoft.NET\Framework64\v4.0.30319\mscorlib.dll" IsDeviceDependent="False">
      <ValueInfo Value="188" />
    </TypeInfo>
    <TypeInfo ID="351" TypeName="System.Byte, mscorlib, Version=4.0.0.0, Culture=neutral, PublicKeyToken=b77a5c561934e089" AssemblyString="mscorlib, Version=4.0.0.0, Culture=neutral, PublicKeyToken=b77a5c561934e089" AssemblyLocation="C:\Windows\Microsoft.NET\Framework64\v4.0.30319\mscorlib.dll" IsDeviceDependent="False">
      <ValueInfo Value="29" />
    </TypeInfo>
    <TypeInfo ID="352" TypeName="System.Byte, mscorlib, Version=4.0.0.0, Culture=neutral, PublicKeyToken=b77a5c561934e089" AssemblyString="mscorlib, Version=4.0.0.0, Culture=neutral, PublicKeyToken=b77a5c561934e089" AssemblyLocation="C:\Windows\Microsoft.NET\Framework64\v4.0.30319\mscorlib.dll" IsDeviceDependent="False">
      <ValueInfo Value="244" />
    </TypeInfo>
    <TypeInfo ID="353" TypeName="System.Byte, mscorlib, Version=4.0.0.0, Culture=neutral, PublicKeyToken=b77a5c561934e089" AssemblyString="mscorlib, Version=4.0.0.0, Culture=neutral, PublicKeyToken=b77a5c561934e089" AssemblyLocation="C:\Windows\Microsoft.NET\Framework64\v4.0.30319\mscorlib.dll" IsDeviceDependent="False">
      <ValueInfo Value="124" />
    </TypeInfo>
    <TypeInfo ID="354" TypeName="System.Byte, mscorlib, Version=4.0.0.0, Culture=neutral, PublicKeyToken=b77a5c561934e089" AssemblyString="mscorlib, Version=4.0.0.0, Culture=neutral, PublicKeyToken=b77a5c561934e089" AssemblyLocation="C:\Windows\Microsoft.NET\Framework64\v4.0.30319\mscorlib.dll" IsDeviceDependent="False">
      <ValueInfo Value="25" />
    </TypeInfo>
    <TypeInfo ID="355" TypeName="System.Byte, mscorlib, Version=4.0.0.0, Culture=neutral, PublicKeyToken=b77a5c561934e089" AssemblyString="mscorlib, Version=4.0.0.0, Culture=neutral, PublicKeyToken=b77a5c561934e089" AssemblyLocation="C:\Windows\Microsoft.NET\Framework64\v4.0.30319\mscorlib.dll" IsDeviceDependent="False">
      <ValueInfo Value="141" />
    </TypeInfo>
    <TypeInfo ID="356" TypeName="System.Byte, mscorlib, Version=4.0.0.0, Culture=neutral, PublicKeyToken=b77a5c561934e089" AssemblyString="mscorlib, Version=4.0.0.0, Culture=neutral, PublicKeyToken=b77a5c561934e089" AssemblyLocation="C:\Windows\Microsoft.NET\Framework64\v4.0.30319\mscorlib.dll" IsDeviceDependent="False">
      <ValueInfo Value="241" />
    </TypeInfo>
    <TypeInfo ID="357" TypeName="System.Byte, mscorlib, Version=4.0.0.0, Culture=neutral, PublicKeyToken=b77a5c561934e089" AssemblyString="mscorlib, Version=4.0.0.0, Culture=neutral, PublicKeyToken=b77a5c561934e089" AssemblyLocation="C:\Windows\Microsoft.NET\Framework64\v4.0.30319\mscorlib.dll" IsDeviceDependent="False">
      <ValueInfo Value="17" />
    </TypeInfo>
    <TypeInfo ID="358" TypeName="System.Byte, mscorlib, Version=4.0.0.0, Culture=neutral, PublicKeyToken=b77a5c561934e089" AssemblyString="mscorlib, Version=4.0.0.0, Culture=neutral, PublicKeyToken=b77a5c561934e089" AssemblyLocation="C:\Windows\Microsoft.NET\Framework64\v4.0.30319\mscorlib.dll" IsDeviceDependent="False">
      <ValueInfo Value="140" />
    </TypeInfo>
    <TypeInfo ID="359" TypeName="System.Byte, mscorlib, Version=4.0.0.0, Culture=neutral, PublicKeyToken=b77a5c561934e089" AssemblyString="mscorlib, Version=4.0.0.0, Culture=neutral, PublicKeyToken=b77a5c561934e089" AssemblyLocation="C:\Windows\Microsoft.NET\Framework64\v4.0.30319\mscorlib.dll" IsDeviceDependent="False">
      <ValueInfo Value="58" />
    </TypeInfo>
    <TypeInfo ID="360" TypeName="System.Byte, mscorlib, Version=4.0.0.0, Culture=neutral, PublicKeyToken=b77a5c561934e089" AssemblyString="mscorlib, Version=4.0.0.0, Culture=neutral, PublicKeyToken=b77a5c561934e089" AssemblyLocation="C:\Windows\Microsoft.NET\Framework64\v4.0.30319\mscorlib.dll" IsDeviceDependent="False">
      <ValueInfo Value="7" />
    </TypeInfo>
    <TypeInfo ID="361" TypeName="System.Byte, mscorlib, Version=4.0.0.0, Culture=neutral, PublicKeyToken=b77a5c561934e089" AssemblyString="mscorlib, Version=4.0.0.0, Culture=neutral, PublicKeyToken=b77a5c561934e089" AssemblyLocation="C:\Windows\Microsoft.NET\Framework64\v4.0.30319\mscorlib.dll" IsDeviceDependent="False">
      <ValueInfo Value="218" />
    </TypeInfo>
    <TypeInfo ID="362" TypeName="System.Byte, mscorlib, Version=4.0.0.0, Culture=neutral, PublicKeyToken=b77a5c561934e089" AssemblyString="mscorlib, Version=4.0.0.0, Culture=neutral, PublicKeyToken=b77a5c561934e089" AssemblyLocation="C:\Windows\Microsoft.NET\Framework64\v4.0.30319\mscorlib.dll" IsDeviceDependent="False">
      <ValueInfo Value="32" />
    </TypeInfo>
    <TypeInfo ID="363" TypeName="System.Byte, mscorlib, Version=4.0.0.0, Culture=neutral, PublicKeyToken=b77a5c561934e089" AssemblyString="mscorlib, Version=4.0.0.0, Culture=neutral, PublicKeyToken=b77a5c561934e089" AssemblyLocation="C:\Windows\Microsoft.NET\Framework64\v4.0.30319\mscorlib.dll" IsDeviceDependent="False">
      <ValueInfo Value="196" />
    </TypeInfo>
    <TypeInfo ID="364" TypeName="System.Byte, mscorlib, Version=4.0.0.0, Culture=neutral, PublicKeyToken=b77a5c561934e089" AssemblyString="mscorlib, Version=4.0.0.0, Culture=neutral, PublicKeyToken=b77a5c561934e089" AssemblyLocation="C:\Windows\Microsoft.NET\Framework64\v4.0.30319\mscorlib.dll" IsDeviceDependent="False">
      <ValueInfo Value="101" />
    </TypeInfo>
    <TypeInfo ID="365" TypeName="System.Byte, mscorlib, Version=4.0.0.0, Culture=neutral, PublicKeyToken=b77a5c561934e089" AssemblyString="mscorlib, Version=4.0.0.0, Culture=neutral, PublicKeyToken=b77a5c561934e089" AssemblyLocation="C:\Windows\Microsoft.NET\Framework64\v4.0.30319\mscorlib.dll" IsDeviceDependent="False">
      <ValueInfo Value="105" />
    </TypeInfo>
    <TypeInfo ID="366" TypeName="System.Byte, mscorlib, Version=4.0.0.0, Culture=neutral, PublicKeyToken=b77a5c561934e089" AssemblyString="mscorlib, Version=4.0.0.0, Culture=neutral, PublicKeyToken=b77a5c561934e089" AssemblyLocation="C:\Windows\Microsoft.NET\Framework64\v4.0.30319\mscorlib.dll" IsDeviceDependent="False">
      <ValueInfo Value="194" />
    </TypeInfo>
    <TypeInfo ID="367" TypeName="System.Byte, mscorlib, Version=4.0.0.0, Culture=neutral, PublicKeyToken=b77a5c561934e089" AssemblyString="mscorlib, Version=4.0.0.0, Culture=neutral, PublicKeyToken=b77a5c561934e089" AssemblyLocation="C:\Windows\Microsoft.NET\Framework64\v4.0.30319\mscorlib.dll" IsDeviceDependent="False">
      <ValueInfo Value="52" />
    </TypeInfo>
    <TypeInfo ID="368" TypeName="System.Byte, mscorlib, Version=4.0.0.0, Culture=neutral, PublicKeyToken=b77a5c561934e089" AssemblyString="mscorlib, Version=4.0.0.0, Culture=neutral, PublicKeyToken=b77a5c561934e089" AssemblyLocation="C:\Windows\Microsoft.NET\Framework64\v4.0.30319\mscorlib.dll" IsDeviceDependent="False">
      <ValueInfo Value="61" />
    </TypeInfo>
    <TypeInfo ID="369" TypeName="System.Byte, mscorlib, Version=4.0.0.0, Culture=neutral, PublicKeyToken=b77a5c561934e089" AssemblyString="mscorlib, Version=4.0.0.0, Culture=neutral, PublicKeyToken=b77a5c561934e089" AssemblyLocation="C:\Windows\Microsoft.NET\Framework64\v4.0.30319\mscorlib.dll" IsDeviceDependent="False">
      <ValueInfo Value="253" />
    </TypeInfo>
    <TypeInfo ID="370" TypeName="System.Byte, mscorlib, Version=4.0.0.0, Culture=neutral, PublicKeyToken=b77a5c561934e089" AssemblyString="mscorlib, Version=4.0.0.0, Culture=neutral, PublicKeyToken=b77a5c561934e089" AssemblyLocation="C:\Windows\Microsoft.NET\Framework64\v4.0.30319\mscorlib.dll" IsDeviceDependent="False">
      <ValueInfo Value="9" />
    </TypeInfo>
    <TypeInfo ID="371" TypeName="System.Byte, mscorlib, Version=4.0.0.0, Culture=neutral, PublicKeyToken=b77a5c561934e089" AssemblyString="mscorlib, Version=4.0.0.0, Culture=neutral, PublicKeyToken=b77a5c561934e089" AssemblyLocation="C:\Windows\Microsoft.NET\Framework64\v4.0.30319\mscorlib.dll" IsDeviceDependent="False">
      <ValueInfo Value="115" />
    </TypeInfo>
    <TypeInfo ID="372" TypeName="System.Byte, mscorlib, Version=4.0.0.0, Culture=neutral, PublicKeyToken=b77a5c561934e089" AssemblyString="mscorlib, Version=4.0.0.0, Culture=neutral, PublicKeyToken=b77a5c561934e089" AssemblyLocation="C:\Windows\Microsoft.NET\Framework64\v4.0.30319\mscorlib.dll" IsDeviceDependent="False">
      <ValueInfo Value="190" />
    </TypeInfo>
    <TypeInfo ID="373" TypeName="System.Byte, mscorlib, Version=4.0.0.0, Culture=neutral, PublicKeyToken=b77a5c561934e089" AssemblyString="mscorlib, Version=4.0.0.0, Culture=neutral, PublicKeyToken=b77a5c561934e089" AssemblyLocation="C:\Windows\Microsoft.NET\Framework64\v4.0.30319\mscorlib.dll" IsDeviceDependent="False">
      <ValueInfo Value="57" />
    </TypeInfo>
    <TypeInfo ID="374" TypeName="System.Byte, mscorlib, Version=4.0.0.0, Culture=neutral, PublicKeyToken=b77a5c561934e089" AssemblyString="mscorlib, Version=4.0.0.0, Culture=neutral, PublicKeyToken=b77a5c561934e089" AssemblyLocation="C:\Windows\Microsoft.NET\Framework64\v4.0.30319\mscorlib.dll" IsDeviceDependent="False">
      <ValueInfo Value="14" />
    </TypeInfo>
    <TypeInfo ID="375" TypeName="System.Byte, mscorlib, Version=4.0.0.0, Culture=neutral, PublicKeyToken=b77a5c561934e089" AssemblyString="mscorlib, Version=4.0.0.0, Culture=neutral, PublicKeyToken=b77a5c561934e089" AssemblyLocation="C:\Windows\Microsoft.NET\Framework64\v4.0.30319\mscorlib.dll" IsDeviceDependent="False">
      <ValueInfo Value="72" />
    </TypeInfo>
    <TypeInfo ID="376" TypeName="System.Byte, mscorlib, Version=4.0.0.0, Culture=neutral, PublicKeyToken=b77a5c561934e089" AssemblyString="mscorlib, Version=4.0.0.0, Culture=neutral, PublicKeyToken=b77a5c561934e089" AssemblyLocation="C:\Windows\Microsoft.NET\Framework64\v4.0.30319\mscorlib.dll" IsDeviceDependent="False">
      <ValueInfo Value="67" />
    </TypeInfo>
    <TypeInfo ID="377" TypeName="System.Byte, mscorlib, Version=4.0.0.0, Culture=neutral, PublicKeyToken=b77a5c561934e089" AssemblyString="mscorlib, Version=4.0.0.0, Culture=neutral, PublicKeyToken=b77a5c561934e089" AssemblyLocation="C:\Windows\Microsoft.NET\Framework64\v4.0.30319\mscorlib.dll" IsDeviceDependent="False">
      <ValueInfo Value="82" />
    </TypeInfo>
    <TypeInfo ID="378" TypeName="System.Byte, mscorlib, Version=4.0.0.0, Culture=neutral, PublicKeyToken=b77a5c561934e089" AssemblyString="mscorlib, Version=4.0.0.0, Culture=neutral, PublicKeyToken=b77a5c561934e089" AssemblyLocation="C:\Windows\Microsoft.NET\Framework64\v4.0.30319\mscorlib.dll" IsDeviceDependent="False">
      <ValueInfo Value="3" />
    </TypeInfo>
    <TypeInfo ID="379" TypeName="System.Byte, mscorlib, Version=4.0.0.0, Culture=neutral, PublicKeyToken=b77a5c561934e089" AssemblyString="mscorlib, Version=4.0.0.0, Culture=neutral, PublicKeyToken=b77a5c561934e089" AssemblyLocation="C:\Windows\Microsoft.NET\Framework64\v4.0.30319\mscorlib.dll" IsDeviceDependent="False">
      <ValueInfo Value="48" />
    </TypeInfo>
    <TypeInfo ID="380" TypeName="System.Byte, mscorlib, Version=4.0.0.0, Culture=neutral, PublicKeyToken=b77a5c561934e089" AssemblyString="mscorlib, Version=4.0.0.0, Culture=neutral, PublicKeyToken=b77a5c561934e089" AssemblyLocation="C:\Windows\Microsoft.NET\Framework64\v4.0.30319\mscorlib.dll" IsDeviceDependent="False">
      <ValueInfo Value="15" />
    </TypeInfo>
    <TypeInfo ID="381" TypeName="System.Byte, mscorlib, Version=4.0.0.0, Culture=neutral, PublicKeyToken=b77a5c561934e089" AssemblyString="mscorlib, Version=4.0.0.0, Culture=neutral, PublicKeyToken=b77a5c561934e089" AssemblyLocation="C:\Windows\Microsoft.NET\Framework64\v4.0.30319\mscorlib.dll" IsDeviceDependent="False">
      <ValueInfo Value="148" />
    </TypeInfo>
    <TypeInfo ID="382" TypeName="System.Byte, mscorlib, Version=4.0.0.0, Culture=neutral, PublicKeyToken=b77a5c561934e089" AssemblyString="mscorlib, Version=4.0.0.0, Culture=neutral, PublicKeyToken=b77a5c561934e089" AssemblyLocation="C:\Windows\Microsoft.NET\Framework64\v4.0.30319\mscorlib.dll" IsDeviceDependent="False">
      <ValueInfo Value="13" />
    </TypeInfo>
    <TypeInfo ID="383" TypeName="System.Byte, mscorlib, Version=4.0.0.0, Culture=neutral, PublicKeyToken=b77a5c561934e089" AssemblyString="mscorlib, Version=4.0.0.0, Culture=neutral, PublicKeyToken=b77a5c561934e089" AssemblyLocation="C:\Windows\Microsoft.NET\Framework64\v4.0.30319\mscorlib.dll" IsDeviceDependent="False">
      <ValueInfo Value="169" />
    </TypeInfo>
    <TypeInfo ID="384" TypeName="System.Byte, mscorlib, Version=4.0.0.0, Culture=neutral, PublicKeyToken=b77a5c561934e089" AssemblyString="mscorlib, Version=4.0.0.0, Culture=neutral, PublicKeyToken=b77a5c561934e089" AssemblyLocation="C:\Windows\Microsoft.NET\Framework64\v4.0.30319\mscorlib.dll" IsDeviceDependent="False">
      <ValueInfo Value="19" />
    </TypeInfo>
    <TypeInfo ID="385" TypeName="System.Byte, mscorlib, Version=4.0.0.0, Culture=neutral, PublicKeyToken=b77a5c561934e089" AssemblyString="mscorlib, Version=4.0.0.0, Culture=neutral, PublicKeyToken=b77a5c561934e089" AssemblyLocation="C:\Windows\Microsoft.NET\Framework64\v4.0.30319\mscorlib.dll" IsDeviceDependent="False">
      <ValueInfo Value="90" />
    </TypeInfo>
    <TypeInfo ID="386" TypeName="System.Byte, mscorlib, Version=4.0.0.0, Culture=neutral, PublicKeyToken=b77a5c561934e089" AssemblyString="mscorlib, Version=4.0.0.0, Culture=neutral, PublicKeyToken=b77a5c561934e089" AssemblyLocation="C:\Windows\Microsoft.NET\Framework64\v4.0.30319\mscorlib.dll" IsDeviceDependent="False">
      <ValueInfo Value="44" />
    </TypeInfo>
    <TypeInfo ID="387" TypeName="System.Byte, mscorlib, Version=4.0.0.0, Culture=neutral, PublicKeyToken=b77a5c561934e089" AssemblyString="mscorlib, Version=4.0.0.0, Culture=neutral, PublicKeyToken=b77a5c561934e089" AssemblyLocation="C:\Windows\Microsoft.NET\Framework64\v4.0.30319\mscorlib.dll" IsDeviceDependent="False">
      <ValueInfo Value="153" />
    </TypeInfo>
    <TypeInfo ID="388" TypeName="System.Byte, mscorlib, Version=4.0.0.0, Culture=neutral, PublicKeyToken=b77a5c561934e089" AssemblyString="mscorlib, Version=4.0.0.0, Culture=neutral, PublicKeyToken=b77a5c561934e089" AssemblyLocation="C:\Windows\Microsoft.NET\Framework64\v4.0.30319\mscorlib.dll" IsDeviceDependent="False">
      <ValueInfo Value="231" />
    </TypeInfo>
    <TypeInfo ID="389" TypeName="System.Byte, mscorlib, Version=4.0.0.0, Culture=neutral, PublicKeyToken=b77a5c561934e089" AssemblyString="mscorlib, Version=4.0.0.0, Culture=neutral, PublicKeyToken=b77a5c561934e089" AssemblyLocation="C:\Windows\Microsoft.NET\Framework64\v4.0.30319\mscorlib.dll" IsDeviceDependent="False">
      <ValueInfo Value="118" />
    </TypeInfo>
    <TypeInfo ID="390" TypeName="System.Byte, mscorlib, Version=4.0.0.0, Culture=neutral, PublicKeyToken=b77a5c561934e089" AssemblyString="mscorlib, Version=4.0.0.0, Culture=neutral, PublicKeyToken=b77a5c561934e089" AssemblyLocation="C:\Windows\Microsoft.NET\Framework64\v4.0.30319\mscorlib.dll" IsDeviceDependent="False">
      <ValueInfo Value="42" />
    </TypeInfo>
    <TypeInfo ID="391" TypeName="System.Byte, mscorlib, Version=4.0.0.0, Culture=neutral, PublicKeyToken=b77a5c561934e089" AssemblyString="mscorlib, Version=4.0.0.0, Culture=neutral, PublicKeyToken=b77a5c561934e089" AssemblyLocation="C:\Windows\Microsoft.NET\Framework64\v4.0.30319\mscorlib.dll" IsDeviceDependent="False">
      <ValueInfo Value="165" />
    </TypeInfo>
    <TypeInfo ID="392" TypeName="System.Byte, mscorlib, Version=4.0.0.0, Culture=neutral, PublicKeyToken=b77a5c561934e089" AssemblyString="mscorlib, Version=4.0.0.0, Culture=neutral, PublicKeyToken=b77a5c561934e089" AssemblyLocation="C:\Windows\Microsoft.NET\Framework64\v4.0.30319\mscorlib.dll" IsDeviceDependent="False">
      <ValueInfo Value="50" />
    </TypeInfo>
    <TypeInfo ID="393" TypeName="System.Byte, mscorlib, Version=4.0.0.0, Culture=neutral, PublicKeyToken=b77a5c561934e089" AssemblyString="mscorlib, Version=4.0.0.0, Culture=neutral, PublicKeyToken=b77a5c561934e089" AssemblyLocation="C:\Windows\Microsoft.NET\Framework64\v4.0.30319\mscorlib.dll" IsDeviceDependent="False">
      <ValueInfo Value="28" />
    </TypeInfo>
    <TypeInfo ID="394" TypeName="System.Byte, mscorlib, Version=4.0.0.0, Culture=neutral, PublicKeyToken=b77a5c561934e089" AssemblyString="mscorlib, Version=4.0.0.0, Culture=neutral, PublicKeyToken=b77a5c561934e089" AssemblyLocation="C:\Windows\Microsoft.NET\Framework64\v4.0.30319\mscorlib.dll" IsDeviceDependent="False">
      <ValueInfo Value="197" />
    </TypeInfo>
    <TypeInfo ID="395" TypeName="System.Byte, mscorlib, Version=4.0.0.0, Culture=neutral, PublicKeyToken=b77a5c561934e089" AssemblyString="mscorlib, Version=4.0.0.0, Culture=neutral, PublicKeyToken=b77a5c561934e089" AssemblyLocation="C:\Windows\Microsoft.NET\Framework64\v4.0.30319\mscorlib.dll" IsDeviceDependent="False">
      <ValueInfo Value="66" />
    </TypeInfo>
    <TypeInfo ID="396" TypeName="System.Byte, mscorlib, Version=4.0.0.0, Culture=neutral, PublicKeyToken=b77a5c561934e089" AssemblyString="mscorlib, Version=4.0.0.0, Culture=neutral, PublicKeyToken=b77a5c561934e089" AssemblyLocation="C:\Windows\Microsoft.NET\Framework64\v4.0.30319\mscorlib.dll" IsDeviceDependent="False">
      <ValueInfo Value="224" />
    </TypeInfo>
    <TypeInfo ID="397" TypeName="System.Byte, mscorlib, Version=4.0.0.0, Culture=neutral, PublicKeyToken=b77a5c561934e089" AssemblyString="mscorlib, Version=4.0.0.0, Culture=neutral, PublicKeyToken=b77a5c561934e089" AssemblyLocation="C:\Windows\Microsoft.NET\Framework64\v4.0.30319\mscorlib.dll" IsDeviceDependent="False">
      <ValueInfo Value="16" />
    </TypeInfo>
    <TypeInfo ID="398" TypeName="System.Byte, mscorlib, Version=4.0.0.0, Culture=neutral, PublicKeyToken=b77a5c561934e089" AssemblyString="mscorlib, Version=4.0.0.0, Culture=neutral, PublicKeyToken=b77a5c561934e089" AssemblyLocation="C:\Windows\Microsoft.NET\Framework64\v4.0.30319\mscorlib.dll" IsDeviceDependent="False">
      <ValueInfo Value="180" />
    </TypeInfo>
    <TypeInfo ID="399" TypeName="System.Byte, mscorlib, Version=4.0.0.0, Culture=neutral, PublicKeyToken=b77a5c561934e089" AssemblyString="mscorlib, Version=4.0.0.0, Culture=neutral, PublicKeyToken=b77a5c561934e089" AssemblyLocation="C:\Windows\Microsoft.NET\Framework64\v4.0.30319\mscorlib.dll" IsDeviceDependent="False">
      <ValueInfo Value="227" />
    </TypeInfo>
    <TypeInfo ID="400" TypeName="System.Byte, mscorlib, Version=4.0.0.0, Culture=neutral, PublicKeyToken=b77a5c561934e089" AssemblyString="mscorlib, Version=4.0.0.0, Culture=neutral, PublicKeyToken=b77a5c561934e089" AssemblyLocation="C:\Windows\Microsoft.NET\Framework64\v4.0.30319\mscorlib.dll" IsDeviceDependent="False">
      <ValueInfo Value="10" />
    </TypeInfo>
    <TypeInfo ID="401" TypeName="System.Byte, mscorlib, Version=4.0.0.0, Culture=neutral, PublicKeyToken=b77a5c561934e089" AssemblyString="mscorlib, Version=4.0.0.0, Culture=neutral, PublicKeyToken=b77a5c561934e089" AssemblyLocation="C:\Windows\Microsoft.NET\Framework64\v4.0.30319\mscorlib.dll" IsDeviceDependent="False">
      <ValueInfo Value="126" />
    </TypeInfo>
    <TypeInfo ID="402" TypeName="System.Byte, mscorlib, Version=4.0.0.0, Culture=neutral, PublicKeyToken=b77a5c561934e089" AssemblyString="mscorlib, Version=4.0.0.0, Culture=neutral, PublicKeyToken=b77a5c561934e089" AssemblyLocation="C:\Windows\Microsoft.NET\Framework64\v4.0.30319\mscorlib.dll" IsDeviceDependent="False">
      <ValueInfo Value="96" />
    </TypeInfo>
    <TypeInfo ID="403" TypeName="System.Byte, mscorlib, Version=4.0.0.0, Culture=neutral, PublicKeyToken=b77a5c561934e089" AssemblyString="mscorlib, Version=4.0.0.0, Culture=neutral, PublicKeyToken=b77a5c561934e089" AssemblyLocation="C:\Windows\Microsoft.NET\Framework64\v4.0.30319\mscorlib.dll" IsDeviceDependent="False">
      <ValueInfo Value="230" />
    </TypeInfo>
    <TypeInfo ID="404" TypeName="System.Byte, mscorlib, Version=4.0.0.0, Culture=neutral, PublicKeyToken=b77a5c561934e089" AssemblyString="mscorlib, Version=4.0.0.0, Culture=neutral, PublicKeyToken=b77a5c561934e089" AssemblyLocation="C:\Windows\Microsoft.NET\Framework64\v4.0.30319\mscorlib.dll" IsDeviceDependent="False">
      <ValueInfo Value="87" />
    </TypeInfo>
    <TypeInfo ID="405" TypeName="System.Byte, mscorlib, Version=4.0.0.0, Culture=neutral, PublicKeyToken=b77a5c561934e089" AssemblyString="mscorlib, Version=4.0.0.0, Culture=neutral, PublicKeyToken=b77a5c561934e089" AssemblyLocation="C:\Windows\Microsoft.NET\Framework64\v4.0.30319\mscorlib.dll" IsDeviceDependent="False">
      <ValueInfo Value="222" />
    </TypeInfo>
    <TypeInfo ID="406" TypeName="System.Byte, mscorlib, Version=4.0.0.0, Culture=neutral, PublicKeyToken=b77a5c561934e089" AssemblyString="mscorlib, Version=4.0.0.0, Culture=neutral, PublicKeyToken=b77a5c561934e089" AssemblyLocation="C:\Windows\Microsoft.NET\Framework64\v4.0.30319\mscorlib.dll" IsDeviceDependent="False">
      <ValueInfo Value="37" />
    </TypeInfo>
    <TypeInfo ID="407" TypeName="System.Byte, mscorlib, Version=4.0.0.0, Culture=neutral, PublicKeyToken=b77a5c561934e089" AssemblyString="mscorlib, Version=4.0.0.0, Culture=neutral, PublicKeyToken=b77a5c561934e089" AssemblyLocation="C:\Windows\Microsoft.NET\Framework64\v4.0.30319\mscorlib.dll" IsDeviceDependent="False">
      <ValueInfo Value="59" />
    </TypeInfo>
    <TypeInfo ID="408" TypeName="System.Byte, mscorlib, Version=4.0.0.0, Culture=neutral, PublicKeyToken=b77a5c561934e089" AssemblyString="mscorlib, Version=4.0.0.0, Culture=neutral, PublicKeyToken=b77a5c561934e089" AssemblyLocation="C:\Windows\Microsoft.NET\Framework64\v4.0.30319\mscorlib.dll" IsDeviceDependent="False">
      <ValueInfo Value="77" />
    </TypeInfo>
    <TypeInfo ID="409" TypeName="System.Byte, mscorlib, Version=4.0.0.0, Culture=neutral, PublicKeyToken=b77a5c561934e089" AssemblyString="mscorlib, Version=4.0.0.0, Culture=neutral, PublicKeyToken=b77a5c561934e089" AssemblyLocation="C:\Windows\Microsoft.NET\Framework64\v4.0.30319\mscorlib.dll" IsDeviceDependent="False">
      <ValueInfo Value="135" />
    </TypeInfo>
    <TypeInfo ID="410" TypeName="System.Byte, mscorlib, Version=4.0.0.0, Culture=neutral, PublicKeyToken=b77a5c561934e089" AssemblyString="mscorlib, Version=4.0.0.0, Culture=neutral, PublicKeyToken=b77a5c561934e089" AssemblyLocation="C:\Windows\Microsoft.NET\Framework64\v4.0.30319\mscorlib.dll" IsDeviceDependent="False">
      <ValueInfo Value="84" />
    </TypeInfo>
    <TypeInfo ID="411" TypeName="System.Byte, mscorlib, Version=4.0.0.0, Culture=neutral, PublicKeyToken=b77a5c561934e089" AssemblyString="mscorlib, Version=4.0.0.0, Culture=neutral, PublicKeyToken=b77a5c561934e089" AssemblyLocation="C:\Windows\Microsoft.NET\Framework64\v4.0.30319\mscorlib.dll" IsDeviceDependent="False">
      <ValueInfo Value="173" />
    </TypeInfo>
    <TypeInfo ID="412" TypeName="System.Byte, mscorlib, Version=4.0.0.0, Culture=neutral, PublicKeyToken=b77a5c561934e089" AssemblyString="mscorlib, Version=4.0.0.0, Culture=neutral, PublicKeyToken=b77a5c561934e089" AssemblyLocation="C:\Windows\Microsoft.NET\Framework64\v4.0.30319\mscorlib.dll" IsDeviceDependent="False">
      <ValueInfo Value="102" />
    </TypeInfo>
    <TypeInfo ID="413" TypeName="System.Byte, mscorlib, Version=4.0.0.0, Culture=neutral, PublicKeyToken=b77a5c561934e089" AssemblyString="mscorlib, Version=4.0.0.0, Culture=neutral, PublicKeyToken=b77a5c561934e089" AssemblyLocation="C:\Windows\Microsoft.NET\Framework64\v4.0.30319\mscorlib.dll" IsDeviceDependent="False">
      <ValueInfo Value="189" />
    </TypeInfo>
    <TypeInfo ID="414" TypeName="System.Byte, mscorlib, Version=4.0.0.0, Culture=neutral, PublicKeyToken=b77a5c561934e089" AssemblyString="mscorlib, Version=4.0.0.0, Culture=neutral, PublicKeyToken=b77a5c561934e089" AssemblyLocation="C:\Windows\Microsoft.NET\Framework64\v4.0.30319\mscorlib.dll" IsDeviceDependent="False">
      <ValueInfo Value="111" />
    </TypeInfo>
    <TypeInfo ID="415" TypeName="System.Byte, mscorlib, Version=4.0.0.0, Culture=neutral, PublicKeyToken=b77a5c561934e089" AssemblyString="mscorlib, Version=4.0.0.0, Culture=neutral, PublicKeyToken=b77a5c561934e089" AssemblyLocation="C:\Windows\Microsoft.NET\Framework64\v4.0.30319\mscorlib.dll" IsDeviceDependent="False">
      <ValueInfo Value="159" />
    </TypeInfo>
    <TypeInfo ID="416" TypeName="System.Byte, mscorlib, Version=4.0.0.0, Culture=neutral, PublicKeyToken=b77a5c561934e089" AssemblyString="mscorlib, Version=4.0.0.0, Culture=neutral, PublicKeyToken=b77a5c561934e089" AssemblyLocation="C:\Windows\Microsoft.NET\Framework64\v4.0.30319\mscorlib.dll" IsDeviceDependent="False">
      <ValueInfo Value="56" />
    </TypeInfo>
    <TypeInfo ID="417" TypeName="System.Byte, mscorlib, Version=4.0.0.0, Culture=neutral, PublicKeyToken=b77a5c561934e089" AssemblyString="mscorlib, Version=4.0.0.0, Culture=neutral, PublicKeyToken=b77a5c561934e089" AssemblyLocation="C:\Windows\Microsoft.NET\Framework64\v4.0.30319\mscorlib.dll" IsDeviceDependent="False">
      <ValueInfo Value="54" />
    </TypeInfo>
    <TypeInfo ID="418" TypeName="System.Byte, mscorlib, Version=4.0.0.0, Culture=neutral, PublicKeyToken=b77a5c561934e089" AssemblyString="mscorlib, Version=4.0.0.0, Culture=neutral, PublicKeyToken=b77a5c561934e089" AssemblyLocation="C:\Windows\Microsoft.NET\Framework64\v4.0.30319\mscorlib.dll" IsDeviceDependent="False">
      <ValueInfo Value="160" />
    </TypeInfo>
    <TypeInfo ID="419" TypeName="System.Byte, mscorlib, Version=4.0.0.0, Culture=neutral, PublicKeyToken=b77a5c561934e089" AssemblyString="mscorlib, Version=4.0.0.0, Culture=neutral, PublicKeyToken=b77a5c561934e089" AssemblyLocation="C:\Windows\Microsoft.NET\Framework64\v4.0.30319\mscorlib.dll" IsDeviceDependent="False">
      <ValueInfo Value="247" />
    </TypeInfo>
    <TypeInfo ID="420" TypeName="System.Byte, mscorlib, Version=4.0.0.0, Culture=neutral, PublicKeyToken=b77a5c561934e089" AssemblyString="mscorlib, Version=4.0.0.0, Culture=neutral, PublicKeyToken=b77a5c561934e089" AssemblyLocation="C:\Windows\Microsoft.NET\Framework64\v4.0.30319\mscorlib.dll" IsDeviceDependent="False">
      <ValueInfo Value="193" />
    </TypeInfo>
    <TypeInfo ID="421" TypeName="System.Byte, mscorlib, Version=4.0.0.0, Culture=neutral, PublicKeyToken=b77a5c561934e089" AssemblyString="mscorlib, Version=4.0.0.0, Culture=neutral, PublicKeyToken=b77a5c561934e089" AssemblyLocation="C:\Windows\Microsoft.NET\Framework64\v4.0.30319\mscorlib.dll" IsDeviceDependent="False">
      <ValueInfo Value="93" />
    </TypeInfo>
    <TypeInfo ID="422" TypeName="System.Byte, mscorlib, Version=4.0.0.0, Culture=neutral, PublicKeyToken=b77a5c561934e089" AssemblyString="mscorlib, Version=4.0.0.0, Culture=neutral, PublicKeyToken=b77a5c561934e089" AssemblyLocation="C:\Windows\Microsoft.NET\Framework64\v4.0.30319\mscorlib.dll" IsDeviceDependent="False">
      <ValueInfo Value="78" />
    </TypeInfo>
    <TypeInfo ID="423" TypeName="System.Byte, mscorlib, Version=4.0.0.0, Culture=neutral, PublicKeyToken=b77a5c561934e089" AssemblyString="mscorlib, Version=4.0.0.0, Culture=neutral, PublicKeyToken=b77a5c561934e089" AssemblyLocation="C:\Windows\Microsoft.NET\Framework64\v4.0.30319\mscorlib.dll" IsDeviceDependent="False">
      <ValueInfo Value="168" />
    </TypeInfo>
    <TypeInfo ID="424" TypeName="System.Byte, mscorlib, Version=4.0.0.0, Culture=neutral, PublicKeyToken=b77a5c561934e089" AssemblyString="mscorlib, Version=4.0.0.0, Culture=neutral, PublicKeyToken=b77a5c561934e089" AssemblyLocation="C:\Windows\Microsoft.NET\Framework64\v4.0.30319\mscorlib.dll" IsDeviceDependent="False">
      <ValueInfo Value="132" />
    </TypeInfo>
    <TypeInfo ID="425" TypeName="System.Byte, mscorlib, Version=4.0.0.0, Culture=neutral, PublicKeyToken=b77a5c561934e089" AssemblyString="mscorlib, Version=4.0.0.0, Culture=neutral, PublicKeyToken=b77a5c561934e089" AssemblyLocation="C:\Windows\Microsoft.NET\Framework64\v4.0.30319\mscorlib.dll" IsDeviceDependent="False">
      <ValueInfo Value="192" />
    </TypeInfo>
    <TypeInfo ID="426" TypeName="System.Byte, mscorlib, Version=4.0.0.0, Culture=neutral, PublicKeyToken=b77a5c561934e089" AssemblyString="mscorlib, Version=4.0.0.0, Culture=neutral, PublicKeyToken=b77a5c561934e089" AssemblyLocation="C:\Windows\Microsoft.NET\Framework64\v4.0.30319\mscorlib.dll" IsDeviceDependent="False">
      <ValueInfo Value="171" />
    </TypeInfo>
    <TypeInfo ID="427" TypeName="System.Byte, mscorlib, Version=4.0.0.0, Culture=neutral, PublicKeyToken=b77a5c561934e089" AssemblyString="mscorlib, Version=4.0.0.0, Culture=neutral, PublicKeyToken=b77a5c561934e089" AssemblyLocation="C:\Windows\Microsoft.NET\Framework64\v4.0.30319\mscorlib.dll" IsDeviceDependent="False">
      <ValueInfo Value="122" />
    </TypeInfo>
    <TypeInfo ID="428" TypeName="System.Byte, mscorlib, Version=4.0.0.0, Culture=neutral, PublicKeyToken=b77a5c561934e089" AssemblyString="mscorlib, Version=4.0.0.0, Culture=neutral, PublicKeyToken=b77a5c561934e089" AssemblyLocation="C:\Windows\Microsoft.NET\Framework64\v4.0.30319\mscorlib.dll" IsDeviceDependent="False">
      <ValueInfo Value="166" />
    </TypeInfo>
    <TypeInfo ID="429" TypeName="System.Byte, mscorlib, Version=4.0.0.0, Culture=neutral, PublicKeyToken=b77a5c561934e089" AssemblyString="mscorlib, Version=4.0.0.0, Culture=neutral, PublicKeyToken=b77a5c561934e089" AssemblyLocation="C:\Windows\Microsoft.NET\Framework64\v4.0.30319\mscorlib.dll" IsDeviceDependent="False">
      <ValueInfo Value="36" />
    </TypeInfo>
    <TypeInfo ID="430" TypeName="System.Byte, mscorlib, Version=4.0.0.0, Culture=neutral, PublicKeyToken=b77a5c561934e089" AssemblyString="mscorlib, Version=4.0.0.0, Culture=neutral, PublicKeyToken=b77a5c561934e089" AssemblyLocation="C:\Windows\Microsoft.NET\Framework64\v4.0.30319\mscorlib.dll" IsDeviceDependent="False">
      <ValueInfo Value="186" />
    </TypeInfo>
    <TypeInfo ID="431" TypeName="System.Byte, mscorlib, Version=4.0.0.0, Culture=neutral, PublicKeyToken=b77a5c561934e089" AssemblyString="mscorlib, Version=4.0.0.0, Culture=neutral, PublicKeyToken=b77a5c561934e089" AssemblyLocation="C:\Windows\Microsoft.NET\Framework64\v4.0.30319\mscorlib.dll" IsDeviceDependent="False">
      <ValueInfo Value="254" />
    </TypeInfo>
    <TypeInfo ID="432" TypeName="System.Byte, mscorlib, Version=4.0.0.0, Culture=neutral, PublicKeyToken=b77a5c561934e089" AssemblyString="mscorlib, Version=4.0.0.0, Culture=neutral, PublicKeyToken=b77a5c561934e089" AssemblyLocation="C:\Windows\Microsoft.NET\Framework64\v4.0.30319\mscorlib.dll" IsDeviceDependent="False">
      <ValueInfo Value="85" />
    </TypeInfo>
    <TypeInfo ID="433" TypeName="System.Byte, mscorlib, Version=4.0.0.0, Culture=neutral, PublicKeyToken=b77a5c561934e089" AssemblyString="mscorlib, Version=4.0.0.0, Culture=neutral, PublicKeyToken=b77a5c561934e089" AssemblyLocation="C:\Windows\Microsoft.NET\Framework64\v4.0.30319\mscorlib.dll" IsDeviceDependent="False">
      <ValueInfo Value="27" />
    </TypeInfo>
    <TypeInfo ID="434" TypeName="System.Byte, mscorlib, Version=4.0.0.0, Culture=neutral, PublicKeyToken=b77a5c561934e089" AssemblyString="mscorlib, Version=4.0.0.0, Culture=neutral, PublicKeyToken=b77a5c561934e089" AssemblyLocation="C:\Windows\Microsoft.NET\Framework64\v4.0.30319\mscorlib.dll" IsDeviceDependent="False">
      <ValueInfo Value="76" />
    </TypeInfo>
    <TypeInfo ID="435" TypeName="System.Byte, mscorlib, Version=4.0.0.0, Culture=neutral, PublicKeyToken=b77a5c561934e089" AssemblyString="mscorlib, Version=4.0.0.0, Culture=neutral, PublicKeyToken=b77a5c561934e089" AssemblyLocation="C:\Windows\Microsoft.NET\Framework64\v4.0.30319\mscorlib.dll" IsDeviceDependent="False">
      <ValueInfo Value="125" />
    </TypeInfo>
    <TypeInfo ID="436" TypeName="System.Byte, mscorlib, Version=4.0.0.0, Culture=neutral, PublicKeyToken=b77a5c561934e089" AssemblyString="mscorlib, Version=4.0.0.0, Culture=neutral, PublicKeyToken=b77a5c561934e089" AssemblyLocation="C:\Windows\Microsoft.NET\Framework64\v4.0.30319\mscorlib.dll" IsDeviceDependent="False">
      <ValueInfo Value="73" />
    </TypeInfo>
    <TypeInfo ID="437" TypeName="System.Byte, mscorlib, Version=4.0.0.0, Culture=neutral, PublicKeyToken=b77a5c561934e089" AssemblyString="mscorlib, Version=4.0.0.0, Culture=neutral, PublicKeyToken=b77a5c561934e089" AssemblyLocation="C:\Windows\Microsoft.NET\Framework64\v4.0.30319\mscorlib.dll" IsDeviceDependent="False">
      <ValueInfo Value="39" />
    </TypeInfo>
    <TypeInfo ID="438" TypeName="System.Byte, mscorlib, Version=4.0.0.0, Culture=neutral, PublicKeyToken=b77a5c561934e089" AssemblyString="mscorlib, Version=4.0.0.0, Culture=neutral, PublicKeyToken=b77a5c561934e089" AssemblyLocation="C:\Windows\Microsoft.NET\Framework64\v4.0.30319\mscorlib.dll" IsDeviceDependent="False">
      <ValueInfo Value="199" />
    </TypeInfo>
    <TypeInfo ID="439" TypeName="System.Byte, mscorlib, Version=4.0.0.0, Culture=neutral, PublicKeyToken=b77a5c561934e089" AssemblyString="mscorlib, Version=4.0.0.0, Culture=neutral, PublicKeyToken=b77a5c561934e089" AssemblyLocation="C:\Windows\Microsoft.NET\Framework64\v4.0.30319\mscorlib.dll" IsDeviceDependent="False">
      <ValueInfo Value="154" />
    </TypeInfo>
    <TypeInfo ID="440" TypeName="System.Byte, mscorlib, Version=4.0.0.0, Culture=neutral, PublicKeyToken=b77a5c561934e089" AssemblyString="mscorlib, Version=4.0.0.0, Culture=neutral, PublicKeyToken=b77a5c561934e089" AssemblyLocation="C:\Windows\Microsoft.NET\Framework64\v4.0.30319\mscorlib.dll" IsDeviceDependent="False">
      <ValueInfo Value="47" />
    </TypeInfo>
    <TypeInfo ID="441" TypeName="System.Byte, mscorlib, Version=4.0.0.0, Culture=neutral, PublicKeyToken=b77a5c561934e089" AssemblyString="mscorlib, Version=4.0.0.0, Culture=neutral, PublicKeyToken=b77a5c561934e089" AssemblyLocation="C:\Windows\Microsoft.NET\Framework64\v4.0.30319\mscorlib.dll" IsDeviceDependent="False">
      <ValueInfo Value="250" />
    </TypeInfo>
    <TypeInfo ID="442" TypeName="System.Byte, mscorlib, Version=4.0.0.0, Culture=neutral, PublicKeyToken=b77a5c561934e089" AssemblyString="mscorlib, Version=4.0.0.0, Culture=neutral, PublicKeyToken=b77a5c561934e089" AssemblyLocation="C:\Windows\Microsoft.NET\Framework64\v4.0.30319\mscorlib.dll" IsDeviceDependent="False">
      <ValueInfo Value="41" />
    </TypeInfo>
    <TypeInfo ID="443" TypeName="System.Byte, mscorlib, Version=4.0.0.0, Culture=neutral, PublicKeyToken=b77a5c561934e089" AssemblyString="mscorlib, Version=4.0.0.0, Culture=neutral, PublicKeyToken=b77a5c561934e089" AssemblyLocation="C:\Windows\Microsoft.NET\Framework64\v4.0.30319\mscorlib.dll" IsDeviceDependent="False">
      <ValueInfo Value="98" />
    </TypeInfo>
    <TypeInfo ID="444" TypeName="System.Byte, mscorlib, Version=4.0.0.0, Culture=neutral, PublicKeyToken=b77a5c561934e089" AssemblyString="mscorlib, Version=4.0.0.0, Culture=neutral, PublicKeyToken=b77a5c561934e089" AssemblyLocation="C:\Windows\Microsoft.NET\Framework64\v4.0.30319\mscorlib.dll" IsDeviceDependent="False">
      <ValueInfo Value="68" />
    </TypeInfo>
    <TypeInfo ID="445" TypeName="System.Byte, mscorlib, Version=4.0.0.0, Culture=neutral, PublicKeyToken=b77a5c561934e089" AssemblyString="mscorlib, Version=4.0.0.0, Culture=neutral, PublicKeyToken=b77a5c561934e089" AssemblyLocation="C:\Windows\Microsoft.NET\Framework64\v4.0.30319\mscorlib.dll" IsDeviceDependent="False">
      <ValueInfo Value="207" />
    </TypeInfo>
    <TypeInfo ID="446" TypeName="System.Byte, mscorlib, Version=4.0.0.0, Culture=neutral, PublicKeyToken=b77a5c561934e089" AssemblyString="mscorlib, Version=4.0.0.0, Culture=neutral, PublicKeyToken=b77a5c561934e089" AssemblyLocation="C:\Windows\Microsoft.NET\Framework64\v4.0.30319\mscorlib.dll" IsDeviceDependent="False">
      <ValueInfo Value="170" />
    </TypeInfo>
    <TypeInfo ID="447" TypeName="System.Byte, mscorlib, Version=4.0.0.0, Culture=neutral, PublicKeyToken=b77a5c561934e089" AssemblyString="mscorlib, Version=4.0.0.0, Culture=neutral, PublicKeyToken=b77a5c561934e089" AssemblyLocation="C:\Windows\Microsoft.NET\Framework64\v4.0.30319\mscorlib.dll" IsDeviceDependent="False">
      <ValueInfo Value="163" />
    </TypeInfo>
    <TypeInfo ID="448" TypeName="System.Byte, mscorlib, Version=4.0.0.0, Culture=neutral, PublicKeyToken=b77a5c561934e089" AssemblyString="mscorlib, Version=4.0.0.0, Culture=neutral, PublicKeyToken=b77a5c561934e089" AssemblyLocation="C:\Windows\Microsoft.NET\Framework64\v4.0.30319\mscorlib.dll" IsDeviceDependent="False">
      <ValueInfo Value="248" />
    </TypeInfo>
    <TypeInfo ID="449" TypeName="System.Byte, mscorlib, Version=4.0.0.0, Culture=neutral, PublicKeyToken=b77a5c561934e089" AssemblyString="mscorlib, Version=4.0.0.0, Culture=neutral, PublicKeyToken=b77a5c561934e089" AssemblyLocation="C:\Windows\Microsoft.NET\Framework64\v4.0.30319\mscorlib.dll" IsDeviceDependent="False">
      <ValueInfo Value="195" />
    </TypeInfo>
    <TypeInfo ID="450" TypeName="System.Byte, mscorlib, Version=4.0.0.0, Culture=neutral, PublicKeyToken=b77a5c561934e089" AssemblyString="mscorlib, Version=4.0.0.0, Culture=neutral, PublicKeyToken=b77a5c561934e089" AssemblyLocation="C:\Windows\Microsoft.NET\Framework64\v4.0.30319\mscorlib.dll" IsDeviceDependent="False">
      <ValueInfo Value="43" />
    </TypeInfo>
    <TypeInfo ID="451" TypeName="System.Byte, mscorlib, Version=4.0.0.0, Culture=neutral, PublicKeyToken=b77a5c561934e089" AssemblyString="mscorlib, Version=4.0.0.0, Culture=neutral, PublicKeyToken=b77a5c561934e089" AssemblyLocation="C:\Windows\Microsoft.NET\Framework64\v4.0.30319\mscorlib.dll" IsDeviceDependent="False">
      <ValueInfo Value="107" />
    </TypeInfo>
    <TypeInfo ID="452" TypeName="System.Byte, mscorlib, Version=4.0.0.0, Culture=neutral, PublicKeyToken=b77a5c561934e089" AssemblyString="mscorlib, Version=4.0.0.0, Culture=neutral, PublicKeyToken=b77a5c561934e089" AssemblyLocation="C:\Windows\Microsoft.NET\Framework64\v4.0.30319\mscorlib.dll" IsDeviceDependent="False">
      <ValueInfo Value="213" />
    </TypeInfo>
    <TypeInfo ID="453" TypeName="System.Byte, mscorlib, Version=4.0.0.0, Culture=neutral, PublicKeyToken=b77a5c561934e089" AssemblyString="mscorlib, Version=4.0.0.0, Culture=neutral, PublicKeyToken=b77a5c561934e089" AssemblyLocation="C:\Windows\Microsoft.NET\Framework64\v4.0.30319\mscorlib.dll" IsDeviceDependent="False">
      <ValueInfo Value="204" />
    </TypeInfo>
    <TypeInfo ID="454" TypeName="System.Byte, mscorlib, Version=4.0.0.0, Culture=neutral, PublicKeyToken=b77a5c561934e089" AssemblyString="mscorlib, Version=4.0.0.0, Culture=neutral, PublicKeyToken=b77a5c561934e089" AssemblyLocation="C:\Windows\Microsoft.NET\Framework64\v4.0.30319\mscorlib.dll" IsDeviceDependent="False">
      <ValueInfo Value="94" />
    </TypeInfo>
    <TypeInfo ID="455" TypeName="System.Byte, mscorlib, Version=4.0.0.0, Culture=neutral, PublicKeyToken=b77a5c561934e089" AssemblyString="mscorlib, Version=4.0.0.0, Culture=neutral, PublicKeyToken=b77a5c561934e089" AssemblyLocation="C:\Windows\Microsoft.NET\Framework64\v4.0.30319\mscorlib.dll" IsDeviceDependent="False">
      <ValueInfo Value="255" />
    </TypeInfo>
    <TypeInfo ID="456" TypeName="System.Byte, mscorlib, Version=4.0.0.0, Culture=neutral, PublicKeyToken=b77a5c561934e089" AssemblyString="mscorlib, Version=4.0.0.0, Culture=neutral, PublicKeyToken=b77a5c561934e089" AssemblyLocation="C:\Windows\Microsoft.NET\Framework64\v4.0.30319\mscorlib.dll" IsDeviceDependent="False">
      <ValueInfo Value="86" />
    </TypeInfo>
    <TypeInfo ID="457" TypeName="System.Byte, mscorlib, Version=4.0.0.0, Culture=neutral, PublicKeyToken=b77a5c561934e089" AssemblyString="mscorlib, Version=4.0.0.0, Culture=neutral, PublicKeyToken=b77a5c561934e089" AssemblyLocation="C:\Windows\Microsoft.NET\Framework64\v4.0.30319\mscorlib.dll" IsDeviceDependent="False">
      <ValueInfo Value="156" />
    </TypeInfo>
    <TypeInfo ID="458" TypeName="System.Byte, mscorlib, Version=4.0.0.0, Culture=neutral, PublicKeyToken=b77a5c561934e089" AssemblyString="mscorlib, Version=4.0.0.0, Culture=neutral, PublicKeyToken=b77a5c561934e089" AssemblyLocation="C:\Windows\Microsoft.NET\Framework64\v4.0.30319\mscorlib.dll" IsDeviceDependent="False">
      <ValueInfo Value="70" />
    </TypeInfo>
    <TypeInfo ID="459" TypeName="System.Byte, mscorlib, Version=4.0.0.0, Culture=neutral, PublicKeyToken=b77a5c561934e089" AssemblyString="mscorlib, Version=4.0.0.0, Culture=neutral, PublicKeyToken=b77a5c561934e089" AssemblyLocation="C:\Windows\Microsoft.NET\Framework64\v4.0.30319\mscorlib.dll" IsDeviceDependent="False">
      <ValueInfo Value="249" />
    </TypeInfo>
    <TypeInfo ID="460" TypeName="System.Byte, mscorlib, Version=4.0.0.0, Culture=neutral, PublicKeyToken=b77a5c561934e089" AssemblyString="mscorlib, Version=4.0.0.0, Culture=neutral, PublicKeyToken=b77a5c561934e089" AssemblyLocation="C:\Windows\Microsoft.NET\Framework64\v4.0.30319\mscorlib.dll" IsDeviceDependent="False">
      <ValueInfo Value="109" />
    </TypeInfo>
    <TypeInfo ID="461" TypeName="System.Byte, mscorlib, Version=4.0.0.0, Culture=neutral, PublicKeyToken=b77a5c561934e089" AssemblyString="mscorlib, Version=4.0.0.0, Culture=neutral, PublicKeyToken=b77a5c561934e089" AssemblyLocation="C:\Windows\Microsoft.NET\Framework64\v4.0.30319\mscorlib.dll" IsDeviceDependent="False">
      <ValueInfo Value="21" />
    </TypeInfo>
    <TypeInfo ID="462" TypeName="System.Byte, mscorlib, Version=4.0.0.0, Culture=neutral, PublicKeyToken=b77a5c561934e089" AssemblyString="mscorlib, Version=4.0.0.0, Culture=neutral, PublicKeyToken=b77a5c561934e089" AssemblyLocation="C:\Windows\Microsoft.NET\Framework64\v4.0.30319\mscorlib.dll" IsDeviceDependent="False">
      <ValueInfo Value="35" />
    </TypeInfo>
    <TypeInfo ID="463" TypeName="System.Byte, mscorlib, Version=4.0.0.0, Culture=neutral, PublicKeyToken=b77a5c561934e089" AssemblyString="mscorlib, Version=4.0.0.0, Culture=neutral, PublicKeyToken=b77a5c561934e089" AssemblyLocation="C:\Windows\Microsoft.NET\Framework64\v4.0.30319\mscorlib.dll" IsDeviceDependent="False">
      <ValueInfo Value="11" />
    </TypeInfo>
    <TypeInfo ID="464" TypeName="System.Byte, mscorlib, Version=4.0.0.0, Culture=neutral, PublicKeyToken=b77a5c561934e089" AssemblyString="mscorlib, Version=4.0.0.0, Culture=neutral, PublicKeyToken=b77a5c561934e089" AssemblyLocation="C:\Windows\Microsoft.NET\Framework64\v4.0.30319\mscorlib.dll" IsDeviceDependent="False">
      <ValueInfo Value="149" />
    </TypeInfo>
    <TypeInfo ID="465" TypeName="System.Byte, mscorlib, Version=4.0.0.0, Culture=neutral, PublicKeyToken=b77a5c561934e089" AssemblyString="mscorlib, Version=4.0.0.0, Culture=neutral, PublicKeyToken=b77a5c561934e089" AssemblyLocation="C:\Windows\Microsoft.NET\Framework64\v4.0.30319\mscorlib.dll" IsDeviceDependent="False">
      <ValueInfo Value="144" />
    </TypeInfo>
    <TypeInfo ID="466" TypeName="System.Byte, mscorlib, Version=4.0.0.0, Culture=neutral, PublicKeyToken=b77a5c561934e089" AssemblyString="mscorlib, Version=4.0.0.0, Culture=neutral, PublicKeyToken=b77a5c561934e089" AssemblyLocation="C:\Windows\Microsoft.NET\Framework64\v4.0.30319\mscorlib.dll" IsDeviceDependent="False">
      <ValueInfo Value="130" />
    </TypeInfo>
    <TypeInfo ID="467" TypeName="System.Byte, mscorlib, Version=4.0.0.0, Culture=neutral, PublicKeyToken=b77a5c561934e089" AssemblyString="mscorlib, Version=4.0.0.0, Culture=neutral, PublicKeyToken=b77a5c561934e089" AssemblyLocation="C:\Windows\Microsoft.NET\Framework64\v4.0.30319\mscorlib.dll" IsDeviceDependent="False">
      <ValueInfo Value="185" />
    </TypeInfo>
    <TypeInfo ID="468" TypeName="System.Byte, mscorlib, Version=4.0.0.0, Culture=neutral, PublicKeyToken=b77a5c561934e089" AssemblyString="mscorlib, Version=4.0.0.0, Culture=neutral, PublicKeyToken=b77a5c561934e089" AssemblyLocation="C:\Windows\Microsoft.NET\Framework64\v4.0.30319\mscorlib.dll" IsDeviceDependent="False">
      <ValueInfo Value="131" />
    </TypeInfo>
    <TypeInfo ID="469" TypeName="System.Byte, mscorlib, Version=4.0.0.0, Culture=neutral, PublicKeyToken=b77a5c561934e089" AssemblyString="mscorlib, Version=4.0.0.0, Culture=neutral, PublicKeyToken=b77a5c561934e089" AssemblyLocation="C:\Windows\Microsoft.NET\Framework64\v4.0.30319\mscorlib.dll" IsDeviceDependent="False">
      <ValueInfo Value="136" />
    </TypeInfo>
    <TypeInfo ID="470" TypeName="System.Byte, mscorlib, Version=4.0.0.0, Culture=neutral, PublicKeyToken=b77a5c561934e089" AssemblyString="mscorlib, Version=4.0.0.0, Culture=neutral, PublicKeyToken=b77a5c561934e089" AssemblyLocation="C:\Windows\Microsoft.NET\Framework64\v4.0.30319\mscorlib.dll" IsDeviceDependent="False">
      <ValueInfo Value="106" />
    </TypeInfo>
    <TypeInfo ID="471" TypeName="System.Byte, mscorlib, Version=4.0.0.0, Culture=neutral, PublicKeyToken=b77a5c561934e089" AssemblyString="mscorlib, Version=4.0.0.0, Culture=neutral, PublicKeyToken=b77a5c561934e089" AssemblyLocation="C:\Windows\Microsoft.NET\Framework64\v4.0.30319\mscorlib.dll" IsDeviceDependent="False">
      <ValueInfo Value="40" />
    </TypeInfo>
    <TypeInfo ID="472" TypeName="System.Byte, mscorlib, Version=4.0.0.0, Culture=neutral, PublicKeyToken=b77a5c561934e089" AssemblyString="mscorlib, Version=4.0.0.0, Culture=neutral, PublicKeyToken=b77a5c561934e089" AssemblyLocation="C:\Windows\Microsoft.NET\Framework64\v4.0.30319\mscorlib.dll" IsDeviceDependent="False">
      <ValueInfo Value="22" />
    </TypeInfo>
    <TypeInfo ID="473" TypeName="System.Byte, mscorlib, Version=4.0.0.0, Culture=neutral, PublicKeyToken=b77a5c561934e089" AssemblyString="mscorlib, Version=4.0.0.0, Culture=neutral, PublicKeyToken=b77a5c561934e089" AssemblyLocation="C:\Windows\Microsoft.NET\Framework64\v4.0.30319\mscorlib.dll" IsDeviceDependent="False">
      <ValueInfo Value="176" />
    </TypeInfo>
    <TypeInfo ID="474" TypeName="System.Byte, mscorlib, Version=4.0.0.0, Culture=neutral, PublicKeyToken=b77a5c561934e089" AssemblyString="mscorlib, Version=4.0.0.0, Culture=neutral, PublicKeyToken=b77a5c561934e089" AssemblyLocation="C:\Windows\Microsoft.NET\Framework64\v4.0.30319\mscorlib.dll" IsDeviceDependent="False">
      <ValueInfo Value="235" />
    </TypeInfo>
    <TypeInfo ID="475" TypeName="System.Byte, mscorlib, Version=4.0.0.0, Culture=neutral, PublicKeyToken=b77a5c561934e089" AssemblyString="mscorlib, Version=4.0.0.0, Culture=neutral, PublicKeyToken=b77a5c561934e089" AssemblyLocation="C:\Windows\Microsoft.NET\Framework64\v4.0.30319\mscorlib.dll" IsDeviceDependent="False">
      <ValueInfo Value="2" />
    </TypeInfo>
    <TypeInfo ID="476" TypeName="System.Byte, mscorlib, Version=4.0.0.0, Culture=neutral, PublicKeyToken=b77a5c561934e089" AssemblyString="mscorlib, Version=4.0.0.0, Culture=neutral, PublicKeyToken=b77a5c561934e089" AssemblyLocation="C:\Windows\Microsoft.NET\Framework64\v4.0.30319\mscorlib.dll" IsDeviceDependent="False">
      <ValueInfo Value="63" />
    </TypeInfo>
    <TypeInfo ID="477" TypeName="System.Byte, mscorlib, Version=4.0.0.0, Culture=neutral, PublicKeyToken=b77a5c561934e089" AssemblyString="mscorlib, Version=4.0.0.0, Culture=neutral, PublicKeyToken=b77a5c561934e089" AssemblyLocation="C:\Windows\Microsoft.NET\Framework64\v4.0.30319\mscorlib.dll" IsDeviceDependent="False">
      <ValueInfo Value="116" />
    </TypeInfo>
    <TypeInfo ID="478" TypeName="System.Byte, mscorlib, Version=4.0.0.0, Culture=neutral, PublicKeyToken=b77a5c561934e089" AssemblyString="mscorlib, Version=4.0.0.0, Culture=neutral, PublicKeyToken=b77a5c561934e089" AssemblyLocation="C:\Windows\Microsoft.NET\Framework64\v4.0.30319\mscorlib.dll" IsDeviceDependent="False">
      <ValueInfo Value="191" />
    </TypeInfo>
    <TypeInfo ID="479" TypeName="System.Byte, mscorlib, Version=4.0.0.0, Culture=neutral, PublicKeyToken=b77a5c561934e089" AssemblyString="mscorlib, Version=4.0.0.0, Culture=neutral, PublicKeyToken=b77a5c561934e089" AssemblyLocation="C:\Windows\Microsoft.NET\Framework64\v4.0.30319\mscorlib.dll" IsDeviceDependent="False">
      <ValueInfo Value="212" />
    </TypeInfo>
    <TypeInfo ID="480" TypeName="System.Byte, mscorlib, Version=4.0.0.0, Culture=neutral, PublicKeyToken=b77a5c561934e089" AssemblyString="mscorlib, Version=4.0.0.0, Culture=neutral, PublicKeyToken=b77a5c561934e089" AssemblyLocation="C:\Windows\Microsoft.NET\Framework64\v4.0.30319\mscorlib.dll" IsDeviceDependent="False">
      <ValueInfo Value="74" />
    </TypeInfo>
    <TypeInfo ID="481" TypeName="System.Byte, mscorlib, Version=4.0.0.0, Culture=neutral, PublicKeyToken=b77a5c561934e089" AssemblyString="mscorlib, Version=4.0.0.0, Culture=neutral, PublicKeyToken=b77a5c561934e089" AssemblyLocation="C:\Windows\Microsoft.NET\Framework64\v4.0.30319\mscorlib.dll" IsDeviceDependent="False">
      <ValueInfo Value="145" />
    </TypeInfo>
    <TypeInfo ID="482" TypeName="System.Byte, mscorlib, Version=4.0.0.0, Culture=neutral, PublicKeyToken=b77a5c561934e089" AssemblyString="mscorlib, Version=4.0.0.0, Culture=neutral, PublicKeyToken=b77a5c561934e089" AssemblyLocation="C:\Windows\Microsoft.NET\Framework64\v4.0.30319\mscorlib.dll" IsDeviceDependent="False">
      <ValueInfo Value="223" />
    </TypeInfo>
    <TypeInfo ID="483" TypeName="System.Byte, mscorlib, Version=4.0.0.0, Culture=neutral, PublicKeyToken=b77a5c561934e089" AssemblyString="mscorlib, Version=4.0.0.0, Culture=neutral, PublicKeyToken=b77a5c561934e089" AssemblyLocation="C:\Windows\Microsoft.NET\Framework64\v4.0.30319\mscorlib.dll" IsDeviceDependent="False">
      <ValueInfo Value="89" />
    </TypeInfo>
    <TypeInfo ID="484" TypeName="System.Byte, mscorlib, Version=4.0.0.0, Culture=neutral, PublicKeyToken=b77a5c561934e089" AssemblyString="mscorlib, Version=4.0.0.0, Culture=neutral, PublicKeyToken=b77a5c561934e089" AssemblyLocation="C:\Windows\Microsoft.NET\Framework64\v4.0.30319\mscorlib.dll" IsDeviceDependent="False">
      <ValueInfo Value="251" />
    </TypeInfo>
    <TypeInfo ID="485" TypeName="System.Byte, mscorlib, Version=4.0.0.0, Culture=neutral, PublicKeyToken=b77a5c561934e089" AssemblyString="mscorlib, Version=4.0.0.0, Culture=neutral, PublicKeyToken=b77a5c561934e089" AssemblyLocation="C:\Windows\Microsoft.NET\Framework64\v4.0.30319\mscorlib.dll" IsDeviceDependent="False">
      <ValueInfo Value="155" />
    </TypeInfo>
    <TypeInfo ID="486" TypeName="System.Byte, mscorlib, Version=4.0.0.0, Culture=neutral, PublicKeyToken=b77a5c561934e089" AssemblyString="mscorlib, Version=4.0.0.0, Culture=neutral, PublicKeyToken=b77a5c561934e089" AssemblyLocation="C:\Windows\Microsoft.NET\Framework64\v4.0.30319\mscorlib.dll" IsDeviceDependent="False">
      <ValueInfo Value="228" />
    </TypeInfo>
    <TypeInfo ID="487" TypeName="System.Byte, mscorlib, Version=4.0.0.0, Culture=neutral, PublicKeyToken=b77a5c561934e089" AssemblyString="mscorlib, Version=4.0.0.0, Culture=neutral, PublicKeyToken=b77a5c561934e089" AssemblyLocation="C:\Windows\Microsoft.NET\Framework64\v4.0.30319\mscorlib.dll" IsDeviceDependent="False">
      <ValueInfo Value="146" />
    </TypeInfo>
    <TypeInfo ID="488" TypeName="System.Byte, mscorlib, Version=4.0.0.0, Culture=neutral, PublicKeyToken=b77a5c561934e089" AssemblyString="mscorlib, Version=4.0.0.0, Culture=neutral, PublicKeyToken=b77a5c561934e089" AssemblyLocation="C:\Windows\Microsoft.NET\Framework64\v4.0.30319\mscorlib.dll" IsDeviceDependent="False">
      <ValueInfo Value="220" />
    </TypeInfo>
    <TypeInfo ID="489" TypeName="System.Byte, mscorlib, Version=4.0.0.0, Culture=neutral, PublicKeyToken=b77a5c561934e089" AssemblyString="mscorlib, Version=4.0.0.0, Culture=neutral, PublicKeyToken=b77a5c561934e089" AssemblyLocation="C:\Windows\Microsoft.NET\Framework64\v4.0.30319\mscorlib.dll" IsDeviceDependent="False">
      <ValueInfo Value="128" />
    </TypeInfo>
    <TypeInfo ID="490" TypeName="System.Byte, mscorlib, Version=4.0.0.0, Culture=neutral, PublicKeyToken=b77a5c561934e089" AssemblyString="mscorlib, Version=4.0.0.0, Culture=neutral, PublicKeyToken=b77a5c561934e089" AssemblyLocation="C:\Windows\Microsoft.NET\Framework64\v4.0.30319\mscorlib.dll" IsDeviceDependent="False">
      <ValueInfo Value="198" />
    </TypeInfo>
    <TypeInfo ID="491" TypeName="System.Byte, mscorlib, Version=4.0.0.0, Culture=neutral, PublicKeyToken=b77a5c561934e089" AssemblyString="mscorlib, Version=4.0.0.0, Culture=neutral, PublicKeyToken=b77a5c561934e089" AssemblyLocation="C:\Windows\Microsoft.NET\Framework64\v4.0.30319\mscorlib.dll" IsDeviceDependent="False">
      <ValueInfo Value="49" />
    </TypeInfo>
    <TypeInfo ID="492" TypeName="System.Byte, mscorlib, Version=4.0.0.0, Culture=neutral, PublicKeyToken=b77a5c561934e089" AssemblyString="mscorlib, Version=4.0.0.0, Culture=neutral, PublicKeyToken=b77a5c561934e089" AssemblyLocation="C:\Windows\Microsoft.NET\Framework64\v4.0.30319\mscorlib.dll" IsDeviceDependent="False">
      <ValueInfo Value="75" />
    </TypeInfo>
    <TypeInfo ID="493" TypeName="System.Byte, mscorlib, Version=4.0.0.0, Culture=neutral, PublicKeyToken=b77a5c561934e089" AssemblyString="mscorlib, Version=4.0.0.0, Culture=neutral, PublicKeyToken=b77a5c561934e089" AssemblyLocation="C:\Windows\Microsoft.NET\Framework64\v4.0.30319\mscorlib.dll" IsDeviceDependent="False">
      <ValueInfo Value="113" />
    </TypeInfo>
    <TypeInfo ID="494" TypeName="System.Byte, mscorlib, Version=4.0.0.0, Culture=neutral, PublicKeyToken=b77a5c561934e089" AssemblyString="mscorlib, Version=4.0.0.0, Culture=neutral, PublicKeyToken=b77a5c561934e089" AssemblyLocation="C:\Windows\Microsoft.NET\Framework64\v4.0.30319\mscorlib.dll" IsDeviceDependent="False">
      <ValueInfo Value="104" />
    </TypeInfo>
    <TypeInfo ID="495" TypeName="System.Byte, mscorlib, Version=4.0.0.0, Culture=neutral, PublicKeyToken=b77a5c561934e089" AssemblyString="mscorlib, Version=4.0.0.0, Culture=neutral, PublicKeyToken=b77a5c561934e089" AssemblyLocation="C:\Windows\Microsoft.NET\Framework64\v4.0.30319\mscorlib.dll" IsDeviceDependent="False">
      <ValueInfo Value="38" />
    </TypeInfo>
    <TypeInfo ID="496" TypeName="System.Byte, mscorlib, Version=4.0.0.0, Culture=neutral, PublicKeyToken=b77a5c561934e089" AssemblyString="mscorlib, Version=4.0.0.0, Culture=neutral, PublicKeyToken=b77a5c561934e089" AssemblyLocation="C:\Windows\Microsoft.NET\Framework64\v4.0.30319\mscorlib.dll" IsDeviceDependent="False">
      <ValueInfo Value="46" />
    </TypeInfo>
    <TypeInfo ID="497" TypeName="System.Byte, mscorlib, Version=4.0.0.0, Culture=neutral, PublicKeyToken=b77a5c561934e089" AssemblyString="mscorlib, Version=4.0.0.0, Culture=neutral, PublicKeyToken=b77a5c561934e089" AssemblyLocation="C:\Windows\Microsoft.NET\Framework64\v4.0.30319\mscorlib.dll" IsDeviceDependent="False">
      <ValueInfo Value="187" />
    </TypeInfo>
    <TypeInfo ID="498" TypeName="System.Byte, mscorlib, Version=4.0.0.0, Culture=neutral, PublicKeyToken=b77a5c561934e089" AssemblyString="mscorlib, Version=4.0.0.0, Culture=neutral, PublicKeyToken=b77a5c561934e089" AssemblyLocation="C:\Windows\Microsoft.NET\Framework64\v4.0.30319\mscorlib.dll" IsDeviceDependent="False">
      <ValueInfo Value="137" />
    </TypeInfo>
    <TypeInfo ID="499" TypeName="System.Byte, mscorlib, Version=4.0.0.0, Culture=neutral, PublicKeyToken=b77a5c561934e089" AssemblyString="mscorlib, Version=4.0.0.0, Culture=neutral, PublicKeyToken=b77a5c561934e089" AssemblyLocation="C:\Windows\Microsoft.NET\Framework64\v4.0.30319\mscorlib.dll" IsDeviceDependent="False">
      <ValueInfo Value="172" />
    </TypeInfo>
    <TypeInfo ID="500" TypeName="System.Byte, mscorlib, Version=4.0.0.0, Culture=neutral, PublicKeyToken=b77a5c561934e089" AssemblyString="mscorlib, Version=4.0.0.0, Culture=neutral, PublicKeyToken=b77a5c561934e089" AssemblyLocation="C:\Windows\Microsoft.NET\Framework64\v4.0.30319\mscorlib.dll" IsDeviceDependent="False">
      <ValueInfo Value="83" />
    </TypeInfo>
    <TypeInfo ID="501" TypeName="System.Byte, mscorlib, Version=4.0.0.0, Culture=neutral, PublicKeyToken=b77a5c561934e089" AssemblyString="mscorlib, Version=4.0.0.0, Culture=neutral, PublicKeyToken=b77a5c561934e089" AssemblyLocation="C:\Windows\Microsoft.NET\Framework64\v4.0.30319\mscorlib.dll" IsDeviceDependent="False">
      <ValueInfo Value="129" />
    </TypeInfo>
    <TypeInfo ID="502" TypeName="System.Byte, mscorlib, Version=4.0.0.0, Culture=neutral, PublicKeyToken=b77a5c561934e089" AssemblyString="mscorlib, Version=4.0.0.0, Culture=neutral, PublicKeyToken=b77a5c561934e089" AssemblyLocation="C:\Windows\Microsoft.NET\Framework64\v4.0.30319\mscorlib.dll" IsDeviceDependent="False">
      <ValueInfo Value="121" />
    </TypeInfo>
    <TypeInfo ID="503" TypeName="System.Byte, mscorlib, Version=4.0.0.0, Culture=neutral, PublicKeyToken=b77a5c561934e089" AssemblyString="mscorlib, Version=4.0.0.0, Culture=neutral, PublicKeyToken=b77a5c561934e089" AssemblyLocation="C:\Windows\Microsoft.NET\Framework64\v4.0.30319\mscorlib.dll" IsDeviceDependent="False">
      <ValueInfo Value="1" />
    </TypeInfo>
    <TypeInfo ID="504" TypeName="System.Byte, mscorlib, Version=4.0.0.0, Culture=neutral, PublicKeyToken=b77a5c561934e089" AssemblyString="mscorlib, Version=4.0.0.0, Culture=neutral, PublicKeyToken=b77a5c561934e089" AssemblyLocation="C:\Windows\Microsoft.NET\Framework64\v4.0.30319\mscorlib.dll" IsDeviceDependent="False">
      <ValueInfo Value="178" />
    </TypeInfo>
    <TypeInfo ID="505" TypeName="System.Byte, mscorlib, Version=4.0.0.0, Culture=neutral, PublicKeyToken=b77a5c561934e089" AssemblyString="mscorlib, Version=4.0.0.0, Culture=neutral, PublicKeyToken=b77a5c561934e089" AssemblyLocation="C:\Windows\Microsoft.NET\Framework64\v4.0.30319\mscorlib.dll" IsDeviceDependent="False">
      <ValueInfo Value="147" />
    </TypeInfo>
    <TypeInfo ID="506" TypeName="System.Byte, mscorlib, Version=4.0.0.0, Culture=neutral, PublicKeyToken=b77a5c561934e089" AssemblyString="mscorlib, Version=4.0.0.0, Culture=neutral, PublicKeyToken=b77a5c561934e089" AssemblyLocation="C:\Windows\Microsoft.NET\Framework64\v4.0.30319\mscorlib.dll" IsDeviceDependent="False">
      <ValueInfo Value="225" />
    </TypeInfo>
    <TypeInfo ID="507" TypeName="System.Byte, mscorlib, Version=4.0.0.0, Culture=neutral, PublicKeyToken=b77a5c561934e089" AssemblyString="mscorlib, Version=4.0.0.0, Culture=neutral, PublicKeyToken=b77a5c561934e089" AssemblyLocation="C:\Windows\Microsoft.NET\Framework64\v4.0.30319\mscorlib.dll" IsDeviceDependent="False">
      <ValueInfo Value="216" />
    </TypeInfo>
    <TypeInfo ID="508" TypeName="System.Byte, mscorlib, Version=4.0.0.0, Culture=neutral, PublicKeyToken=b77a5c561934e089" AssemblyString="mscorlib, Version=4.0.0.0, Culture=neutral, PublicKeyToken=b77a5c561934e089" AssemblyLocation="C:\Windows\Microsoft.NET\Framework64\v4.0.30319\mscorlib.dll" IsDeviceDependent="False">
      <ValueInfo Value="127" />
    </TypeInfo>
    <TypeInfo ID="509" TypeName="System.Byte, mscorlib, Version=4.0.0.0, Culture=neutral, PublicKeyToken=b77a5c561934e089" AssemblyString="mscorlib, Version=4.0.0.0, Culture=neutral, PublicKeyToken=b77a5c561934e089" AssemblyLocation="C:\Windows\Microsoft.NET\Framework64\v4.0.30319\mscorlib.dll" IsDeviceDependent="False">
      <ValueInfo Value="152" />
    </TypeInfo>
    <TypeInfo ID="510" TypeName="System.Byte, mscorlib, Version=4.0.0.0, Culture=neutral, PublicKeyToken=b77a5c561934e089" AssemblyString="mscorlib, Version=4.0.0.0, Culture=neutral, PublicKeyToken=b77a5c561934e089" AssemblyLocation="C:\Windows\Microsoft.NET\Framework64\v4.0.30319\mscorlib.dll" IsDeviceDependent="False">
      <ValueInfo Value="5" />
    </TypeInfo>
    <TypeInfo ID="511" TypeName="System.Byte, mscorlib, Version=4.0.0.0, Culture=neutral, PublicKeyToken=b77a5c561934e089" AssemblyString="mscorlib, Version=4.0.0.0, Culture=neutral, PublicKeyToken=b77a5c561934e089" AssemblyLocation="C:\Windows\Microsoft.NET\Framework64\v4.0.30319\mscorlib.dll" IsDeviceDependent="False">
      <ValueInfo Value="219" />
    </TypeInfo>
    <TypeInfo ID="512" TypeName="System.Byte, mscorlib, Version=4.0.0.0, Culture=neutral, PublicKeyToken=b77a5c561934e089" AssemblyString="mscorlib, Version=4.0.0.0, Culture=neutral, PublicKeyToken=b77a5c561934e089" AssemblyLocation="C:\Windows\Microsoft.NET\Framework64\v4.0.30319\mscorlib.dll" IsDeviceDependent="False">
      <ValueInfo Value="119" />
    </TypeInfo>
    <TypeInfo ID="513" TypeName="System.Byte, mscorlib, Version=4.0.0.0, Culture=neutral, PublicKeyToken=b77a5c561934e089" AssemblyString="mscorlib, Version=4.0.0.0, Culture=neutral, PublicKeyToken=b77a5c561934e089" AssemblyLocation="C:\Windows\Microsoft.NET\Framework64\v4.0.30319\mscorlib.dll" IsDeviceDependent="False">
      <ValueInfo Value="6" />
    </TypeInfo>
    <TypeInfo ID="514" TypeName="System.Byte, mscorlib, Version=4.0.0.0, Culture=neutral, PublicKeyToken=b77a5c561934e089" AssemblyString="mscorlib, Version=4.0.0.0, Culture=neutral, PublicKeyToken=b77a5c561934e089" AssemblyLocation="C:\Windows\Microsoft.NET\Framework64\v4.0.30319\mscorlib.dll" IsDeviceDependent="False">
      <ValueInfo Value="236" />
    </TypeInfo>
    <TypeInfo ID="515" TypeName="System.Byte, mscorlib, Version=4.0.0.0, Culture=neutral, PublicKeyToken=b77a5c561934e089" AssemblyString="mscorlib, Version=4.0.0.0, Culture=neutral, PublicKeyToken=b77a5c561934e089" AssemblyLocation="C:\Windows\Microsoft.NET\Framework64\v4.0.30319\mscorlib.dll" IsDeviceDependent="False">
      <ValueInfo Value="99" />
    </TypeInfo>
    <TypeInfo ID="516" TypeName="System.Byte, mscorlib, Version=4.0.0.0, Culture=neutral, PublicKeyToken=b77a5c561934e089" AssemblyString="mscorlib, Version=4.0.0.0, Culture=neutral, PublicKeyToken=b77a5c561934e089" AssemblyLocation="C:\Windows\Microsoft.NET\Framework64\v4.0.30319\mscorlib.dll" IsDeviceDependent="False">
      <ValueInfo Value="95" />
    </TypeInfo>
    <TypeInfo ID="517" TypeName="System.Byte, mscorlib, Version=4.0.0.0, Culture=neutral, PublicKeyToken=b77a5c561934e089" AssemblyString="mscorlib, Version=4.0.0.0, Culture=neutral, PublicKeyToken=b77a5c561934e089" AssemblyLocation="C:\Windows\Microsoft.NET\Framework64\v4.0.30319\mscorlib.dll" IsDeviceDependent="False">
      <ValueInfo Value="182" />
    </TypeInfo>
    <TypeInfo ID="518" TypeName="System.Byte, mscorlib, Version=4.0.0.0, Culture=neutral, PublicKeyToken=b77a5c561934e089" AssemblyString="mscorlib, Version=4.0.0.0, Culture=neutral, PublicKeyToken=b77a5c561934e089" AssemblyLocation="C:\Windows\Microsoft.NET\Framework64\v4.0.30319\mscorlib.dll" IsDeviceDependent="False">
      <ValueInfo Value="243" />
    </TypeInfo>
    <TypeInfo ID="519" TypeName="System.Byte, mscorlib, Version=4.0.0.0, Culture=neutral, PublicKeyToken=b77a5c561934e089" AssemblyString="mscorlib, Version=4.0.0.0, Culture=neutral, PublicKeyToken=b77a5c561934e089" AssemblyLocation="C:\Windows\Microsoft.NET\Framework64\v4.0.30319\mscorlib.dll" IsDeviceDependent="False">
      <ValueInfo Value="45" />
    </TypeInfo>
    <TypeInfo ID="520" TypeName="System.Byte, mscorlib, Version=4.0.0.0, Culture=neutral, PublicKeyToken=b77a5c561934e089" AssemblyString="mscorlib, Version=4.0.0.0, Culture=neutral, PublicKeyToken=b77a5c561934e089" AssemblyLocation="C:\Windows\Microsoft.NET\Framework64\v4.0.30319\mscorlib.dll" IsDeviceDependent="False">
      <ValueInfo Value="200" />
    </TypeInfo>
    <TypeInfo ID="521" TypeName="System.Byte, mscorlib, Version=4.0.0.0, Culture=neutral, PublicKeyToken=b77a5c561934e089" AssemblyString="mscorlib, Version=4.0.0.0, Culture=neutral, PublicKeyToken=b77a5c561934e089" AssemblyLocation="C:\Windows\Microsoft.NET\Framework64\v4.0.30319\mscorlib.dll" IsDeviceDependent="False">
      <ValueInfo Value="71" />
    </TypeInfo>
    <TypeInfo ID="522" TypeName="System.Byte, mscorlib, Version=4.0.0.0, Culture=neutral, PublicKeyToken=b77a5c561934e089" AssemblyString="mscorlib, Version=4.0.0.0, Culture=neutral, PublicKeyToken=b77a5c561934e089" AssemblyLocation="C:\Windows\Microsoft.NET\Framework64\v4.0.30319\mscorlib.dll" IsDeviceDependent="False">
      <ValueInfo Value="150" />
    </TypeInfo>
    <TypeInfo ID="523" TypeName="System.Byte, mscorlib, Version=4.0.0.0, Culture=neutral, PublicKeyToken=b77a5c561934e089" AssemblyString="mscorlib, Version=4.0.0.0, Culture=neutral, PublicKeyToken=b77a5c561934e089" AssemblyLocation="C:\Windows\Microsoft.NET\Framework64\v4.0.30319\mscorlib.dll" IsDeviceDependent="False">
      <ValueInfo Value="181" />
    </TypeInfo>
    <TypeInfo ID="524" TypeName="System.Byte, mscorlib, Version=4.0.0.0, Culture=neutral, PublicKeyToken=b77a5c561934e089" AssemblyString="mscorlib, Version=4.0.0.0, Culture=neutral, PublicKeyToken=b77a5c561934e089" AssemblyLocation="C:\Windows\Microsoft.NET\Framework64\v4.0.30319\mscorlib.dll" IsDeviceDependent="False">
      <ValueInfo Value="65" />
    </TypeInfo>
    <TypeInfo ID="525" TypeName="System.Byte, mscorlib, Version=4.0.0.0, Culture=neutral, PublicKeyToken=b77a5c561934e089" AssemblyString="mscorlib, Version=4.0.0.0, Culture=neutral, PublicKeyToken=b77a5c561934e089" AssemblyLocation="C:\Windows\Microsoft.NET\Framework64\v4.0.30319\mscorlib.dll" IsDeviceDependent="False">
      <ValueInfo Value="108" />
    </TypeInfo>
    <TypeInfo ID="526" TypeName="System.Byte, mscorlib, Version=4.0.0.0, Culture=neutral, PublicKeyToken=b77a5c561934e089" AssemblyString="mscorlib, Version=4.0.0.0, Culture=neutral, PublicKeyToken=b77a5c561934e089" AssemblyLocation="C:\Windows\Microsoft.NET\Framework64\v4.0.30319\mscorlib.dll" IsDeviceDependent="False">
      <ValueInfo Value="53" />
    </TypeInfo>
    <TypeInfo ID="527" TypeName="System.Byte, mscorlib, Version=4.0.0.0, Culture=neutral, PublicKeyToken=b77a5c561934e089" AssemblyString="mscorlib, Version=4.0.0.0, Culture=neutral, PublicKeyToken=b77a5c561934e089" AssemblyLocation="C:\Windows\Microsoft.NET\Framework64\v4.0.30319\mscorlib.dll" IsDeviceDependent="False">
      <ValueInfo Value="114" />
    </TypeInfo>
    <TypeInfo ID="528" TypeName="System.Byte, mscorlib, Version=4.0.0.0, Culture=neutral, PublicKeyToken=b77a5c561934e089" AssemblyString="mscorlib, Version=4.0.0.0, Culture=neutral, PublicKeyToken=b77a5c561934e089" AssemblyLocation="C:\Windows\Microsoft.NET\Framework64\v4.0.30319\mscorlib.dll" IsDeviceDependent="False">
      <ValueInfo Value="209" />
    </TypeInfo>
    <TypeInfo ID="529" TypeName="System.Byte, mscorlib, Version=4.0.0.0, Culture=neutral, PublicKeyToken=b77a5c561934e089" AssemblyString="mscorlib, Version=4.0.0.0, Culture=neutral, PublicKeyToken=b77a5c561934e089" AssemblyLocation="C:\Windows\Microsoft.NET\Framework64\v4.0.30319\mscorlib.dll" IsDeviceDependent="False">
      <ValueInfo Value="103" />
    </TypeInfo>
    <TypeInfo ID="530" TypeName="System.Byte, mscorlib, Version=4.0.0.0, Culture=neutral, PublicKeyToken=b77a5c561934e089" AssemblyString="mscorlib, Version=4.0.0.0, Culture=neutral, PublicKeyToken=b77a5c561934e089" AssemblyLocation="C:\Windows\Microsoft.NET\Framework64\v4.0.30319\mscorlib.dll" IsDeviceDependent="False">
      <ValueInfo Value="239" />
    </TypeInfo>
    <TypeInfo ID="531" TypeName="System.Byte, mscorlib, Version=4.0.0.0, Culture=neutral, PublicKeyToken=b77a5c561934e089" AssemblyString="mscorlib, Version=4.0.0.0, Culture=neutral, PublicKeyToken=b77a5c561934e089" AssemblyLocation="C:\Windows\Microsoft.NET\Framework64\v4.0.30319\mscorlib.dll" IsDeviceDependent="False">
      <ValueInfo Value="162" />
    </TypeInfo>
    <TypeInfo ID="532" TypeName="System.Byte, mscorlib, Version=4.0.0.0, Culture=neutral, PublicKeyToken=b77a5c561934e089" AssemblyString="mscorlib, Version=4.0.0.0, Culture=neutral, PublicKeyToken=b77a5c561934e089" AssemblyLocation="C:\Windows\Microsoft.NET\Framework64\v4.0.30319\mscorlib.dll" IsDeviceDependent="False">
      <ValueInfo Value="134" />
    </TypeInfo>
    <TypeInfo ID="533" TypeName="System.Byte, mscorlib, Version=4.0.0.0, Culture=neutral, PublicKeyToken=b77a5c561934e089" AssemblyString="mscorlib, Version=4.0.0.0, Culture=neutral, PublicKeyToken=b77a5c561934e089" AssemblyLocation="C:\Windows\Microsoft.NET\Framework64\v4.0.30319\mscorlib.dll" IsDeviceDependent="False">
      <ValueInfo Value="177" />
    </TypeInfo>
    <TypeInfo ID="534" TypeName="System.Byte, mscorlib, Version=4.0.0.0, Culture=neutral, PublicKeyToken=b77a5c561934e089" AssemblyString="mscorlib, Version=4.0.0.0, Culture=neutral, PublicKeyToken=b77a5c561934e089" AssemblyLocation="C:\Windows\Microsoft.NET\Framework64\v4.0.30319\mscorlib.dll" IsDeviceDependent="False">
      <ValueInfo Value="202" />
    </TypeInfo>
    <TypeInfo ID="535" TypeName="System.Byte, mscorlib, Version=4.0.0.0, Culture=neutral, PublicKeyToken=b77a5c561934e089" AssemblyString="mscorlib, Version=4.0.0.0, Culture=neutral, PublicKeyToken=b77a5c561934e089" AssemblyLocation="C:\Windows\Microsoft.NET\Framework64\v4.0.30319\mscorlib.dll" IsDeviceDependent="False">
      <ValueInfo Value="120" />
    </TypeInfo>
    <TypeInfo ID="536" TypeName="System.Byte, mscorlib, Version=4.0.0.0, Culture=neutral, PublicKeyToken=b77a5c561934e089" AssemblyString="mscorlib, Version=4.0.0.0, Culture=neutral, PublicKeyToken=b77a5c561934e089" AssemblyLocation="C:\Windows\Microsoft.NET\Framework64\v4.0.30319\mscorlib.dll" IsDeviceDependent="False">
      <ValueInfo Value="215" />
    </TypeInfo>
    <TypeInfo ID="537" TypeName="System.Byte, mscorlib, Version=4.0.0.0, Culture=neutral, PublicKeyToken=b77a5c561934e089" AssemblyString="mscorlib, Version=4.0.0.0, Culture=neutral, PublicKeyToken=b77a5c561934e089" AssemblyLocation="C:\Windows\Microsoft.NET\Framework64\v4.0.30319\mscorlib.dll" IsDeviceDependent="False">
      <ValueInfo Value="161" />
    </TypeInfo>
    <TypeInfo ID="538" TypeName="System.Collections.Generic.List`1[[System.String, mscorlib, Version=4.0.0.0, Culture=neutral, PublicKeyToken=b77a5c561934e089]], mscorlib, Version=4.0.0.0, Culture=neutral, PublicKeyToken=b77a5c561934e089" AssemblyString="mscorlib, Version=4.0.0.0, Culture=neutral, PublicKeyToken=b77a5c561934e089" AssemblyLocation="C:\Windows\Microsoft.NET\Framework64\v4.0.30319\mscorlib.dll" IsDeviceDependent="False">
      <ValueInfo Count="0" DeepSerialization="Yes" ShallowSerialization="No" />
    </TypeInfo>
    <TypeInfo ID="539" TypeName="System.Collections.Generic.Dictionary`2[[System.String, mscorlib, Version=4.0.0.0, Culture=neutral, PublicKeyToken=b77a5c561934e089],[System.String, mscorlib, Version=4.0.0.0, Culture=neutral, PublicKeyToken=b77a5c561934e089]], mscorlib, Version=4.0.0.0, Culture=neutral, PublicKeyToken=b77a5c561934e089" AssemblyString="mscorlib, Version=4.0.0.0, Culture=neutral, PublicKeyToken=b77a5c561934e089" AssemblyLocation="C:\Windows\Microsoft.NET\Framework64\v4.0.30319\mscorlib.dll" IsDeviceDependent="False">
      <ValueInfo Count="0" DeepSerialization="Yes" ShallowSerialization="No" />
    </TypeInfo>
    <TypeInfo ID="540" TypeName="Vecute.DNAInfo, Vecute, Version=1.0.0.0, Culture=neutral, PublicKeyToken=6ca157640498cbe3" AssemblyString="Vecute, Version=1.0.0.0, Culture=neutral, PublicKeyToken=6ca157640498cbe3" AssemblyLocation="C:\Users\Jack\Documents\VecuteXI - 2010 Release\Vecute\bin\Debug\Vecute.exe" IsDeviceDependent="False">
      <ValueInfo DeepSerialization="Yes" ShallowSerialization="No" XvName="541" XOperationDescription="542" XIsVerificationStep="5" XIsConstructionNode="5" XNotDrawMap="5" XHost="543" XvMolecularOperation="546" XUpdateImageEvent="-1" XDNAs="547" XCalculated="13" XFile_Filename="-1" XEnzyme_Enzymes="548" XEnzyme_Buffers="549" XEnzyme_Condition="550" XDephosphorylateWhenDigestion="5" XPCR_ForwardPrimer="-1" XPCR_FPrimerName="-1" XPCR_ReversePrimer="-1" XPCR_RPrimerName="-1" XPCR_Overlap="5" XModify_Method="551" XScreen_Features="552" XScreen_OnlyCircular="5" XSource="553" XEditing="13" XCreating="5" XLigation_TriFragment="132" XLigationMethod="132" XGel_Minimum="133" XGel_Maximun="134" XSolutionExtration="5" XSetPosition="135" XScreen_PCRMax="134" XScreen_PCRMin="133" XScreen_FPrimer="9" XScreen_FName="136" XScreen_RPrimer="9" XScreen_RName="137" XScreen_Mode="138" XRecombinationMethod="139" XEnzymeAnalysisParamters="554" XFetchedEnzymes="555" XOnlySignificant="13" XOnlyExtend="13" XAutomaticChoose="13" XSequencingTheorica="-1" XSequencingPrimerName="9" XSequencingPrimer="9" XSequencingSequence="9" XTheorySequences="556" XSequencingResultComment="143" XCompareSelectedGeneFile="-1" XCompareResultComment="143" XPickedDNAs="557" XDescribeType="145" XTransformationMethod="146" XTransformationMode="147" XIncubation="558" XCells="559" XIncludeVerification="5" XSequencingVerify="5" XDX="612" XDY="613" XRealSize="5" XFinished="5" XProgress="152" XPixelPerKBP="614" XIsKeyName="5" XPCRDesignerData="-1" XSequenceDesignerData="-1" XUseFreeDesigner="5" XFreeDesignCode="9" XFreeDesignName="9" XDesignedEnzymeSite="615" XPrimerDesignerMode="5" XDesignedPrimers="616" />
    </TypeInfo>
    <TypeInfo ID="541" TypeName="System.String, mscorlib, Version=4.0.0.0, Culture=neutral, PublicKeyToken=b77a5c561934e089" AssemblyString="mscorlib, Version=4.0.0.0, Culture=neutral, PublicKeyToken=b77a5c561934e089" AssemblyLocation="C:\Windows\Microsoft.NET\Framework64\v4.0.30319\mscorlib.dll" IsDeviceDependent="False">
      <ValueInfo Value="Bacteria Host" />
    </TypeInfo>
    <TypeInfo ID="542" TypeName="System.String, mscorlib, Version=4.0.0.0, Culture=neutral, PublicKeyToken=b77a5c561934e089" AssemblyString="mscorlib, Version=4.0.0.0, Culture=neutral, PublicKeyToken=b77a5c561934e089" AssemblyLocation="C:\Windows\Microsoft.NET\Framework64\v4.0.30319\mscorlib.dll" IsDeviceDependent="False">
      <ValueInfo Value="E. coli Top10. This fragment stands for the the chrosome region around the E. coli HK022 attB site." />
    </TypeInfo>
    <TypeInfo ID="543" TypeName="Vecute.Nuctions+Host, Vecute, Version=1.0.0.0, Culture=neutral, PublicKeyToken=6ca157640498cbe3" AssemblyString="Vecute, Version=1.0.0.0, Culture=neutral, PublicKeyToken=6ca157640498cbe3" AssemblyLocation="C:\Users\Jack\Documents\VecuteXI - 2010 Release\Vecute\bin\Debug\Vecute.exe" IsDeviceDependent="False">
      <ValueInfo DeepSerialization="Yes" ShallowSerialization="No" XName="544" XBioFunctions="545" XDescription="9" />
    </TypeInfo>
    <TypeInfo ID="544" TypeName="System.String, mscorlib, Version=4.0.0.0, Culture=neutral, PublicKeyToken=b77a5c561934e089" AssemblyString="mscorlib, Version=4.0.0.0, Culture=neutral, PublicKeyToken=b77a5c561934e089" AssemblyLocation="C:\Windows\Microsoft.NET\Framework64\v4.0.30319\mscorlib.dll" IsDeviceDependent="False">
      <ValueInfo Value="in vivo" />
    </TypeInfo>
    <TypeInfo ID="545" TypeName="System.Collections.Generic.List`1[[Vecute.Nuctions+FeatureFunction, Vecute, Version=1.0.0.0, Culture=neutral, PublicKeyToken=6ca157640498cbe3]], mscorlib, Version=4.0.0.0, Culture=neutral, PublicKeyToken=b77a5c561934e089" AssemblyString="mscorlib, Version=4.0.0.0, Culture=neutral, PublicKeyToken=b77a5c561934e089" AssemblyLocation="C:\Windows\Microsoft.NET\Framework64\v4.0.30319\mscorlib.dll" IsDeviceDependent="False">
      <ValueInfo Count="0" DeepSerialization="Yes" ShallowSerialization="No" />
    </TypeInfo>
    <TypeInfo ID="546" TypeName="Vecute.Nuctions+MolecularOperationEnum, Vecute, Version=1.0.0.0, Culture=neutral, PublicKeyToken=6ca157640498cbe3" AssemblyString="Vecute, Version=1.0.0.0, Culture=neutral, PublicKeyToken=6ca157640498cbe3" AssemblyLocation="C:\Users\Jack\Documents\VecuteXI - 2010 Release\Vecute\bin\Debug\Vecute.exe" IsDeviceDependent="False">
      <ValueInfo Enum="Host" />
    </TypeInfo>
    <TypeInfo ID="547" TypeName="Microsoft.VisualBasic.Collection, Microsoft.VisualBasic, Version=10.0.0.0, Culture=neutral, PublicKeyToken=b03f5f7f11d50a3a" AssemblyString="Microsoft.VisualBasic, Version=10.0.0.0, Culture=neutral, PublicKeyToken=b03f5f7f11d50a3a" AssemblyLocation="C:\Windows\Microsoft.Net\assembly\GAC_MSIL\Microsoft.VisualBasic\v4.0_10.0.0.0__b03f5f7f11d50a3a\Microsoft.VisualBasic.dll" IsDeviceDependent="False">
      <ValueInfo Count="0" DeepSerialization="Yes" ShallowSerialization="No" />
    </TypeInfo>
    <TypeInfo ID="548" TypeName="System.Collections.Generic.List`1[[System.String, mscorlib, Version=4.0.0.0, Culture=neutral, PublicKeyToken=b77a5c561934e089]], mscorlib, Version=4.0.0.0, Culture=neutral, PublicKeyToken=b77a5c561934e089" AssemblyString="mscorlib, Version=4.0.0.0, Culture=neutral, PublicKeyToken=b77a5c561934e089" AssemblyLocation="C:\Windows\Microsoft.NET\Framework64\v4.0.30319\mscorlib.dll" IsDeviceDependent="False">
      <ValueInfo Count="0" DeepSerialization="Yes" ShallowSerialization="No" />
    </TypeInfo>
    <TypeInfo ID="549" TypeName="System.Collections.Generic.List`1[[Vecute.BufferCondition, Vecute, Version=1.0.0.0, Culture=neutral, PublicKeyToken=6ca157640498cbe3]], mscorlib, Version=4.0.0.0, Culture=neutral, PublicKeyToken=b77a5c561934e089" AssemblyString="mscorlib, Version=4.0.0.0, Culture=neutral, PublicKeyToken=b77a5c561934e089" AssemblyLocation="C:\Windows\Microsoft.NET\Framework64\v4.0.30319\mscorlib.dll" IsDeviceDependent="False">
      <ValueInfo Count="0" DeepSerialization="Yes" ShallowSerialization="No" />
    </TypeInfo>
    <TypeInfo ID="550" TypeName="System.Collections.Generic.List`1[[System.String, mscorlib, Version=4.0.0.0, Culture=neutral, PublicKeyToken=b77a5c561934e089]], mscorlib, Version=4.0.0.0, Culture=neutral, PublicKeyToken=b77a5c561934e089" AssemblyString="mscorlib, Version=4.0.0.0, Culture=neutral, PublicKeyToken=b77a5c561934e089" AssemblyLocation="C:\Windows\Microsoft.NET\Framework64\v4.0.30319\mscorlib.dll" IsDeviceDependent="False">
      <ValueInfo Count="0" DeepSerialization="Yes" ShallowSerialization="No" />
    </TypeInfo>
    <TypeInfo ID="551" TypeName="Vecute.Nuctions+ModificationMethodEnum, Vecute, Version=1.0.0.0, Culture=neutral, PublicKeyToken=6ca157640498cbe3" AssemblyString="Vecute, Version=1.0.0.0, Culture=neutral, PublicKeyToken=6ca157640498cbe3" AssemblyLocation="C:\Users\Jack\Documents\VecuteXI - 2010 Release\Vecute\bin\Debug\Vecute.exe" IsDeviceDependent="False">
      <ValueInfo Enum="CIAP" />
    </TypeInfo>
    <TypeInfo ID="552" TypeName="System.Collections.Generic.List`1[[Vecute.FeatureScreenInfo, Vecute, Version=1.0.0.0, Culture=neutral, PublicKeyToken=6ca157640498cbe3]], mscorlib, Version=4.0.0.0, Culture=neutral, PublicKeyToken=b77a5c561934e089" AssemblyString="mscorlib, Version=4.0.0.0, Culture=neutral, PublicKeyToken=b77a5c561934e089" AssemblyLocation="C:\Windows\Microsoft.NET\Framework64\v4.0.30319\mscorlib.dll" IsDeviceDependent="False">
      <ValueInfo Count="0" DeepSerialization="Yes" ShallowSerialization="No" />
    </TypeInfo>
    <TypeInfo ID="553" TypeName="System.Collections.Generic.List`1[[Vecute.DNAInfo, Vecute, Version=1.0.0.0, Culture=neutral, PublicKeyToken=6ca157640498cbe3]], mscorlib, Version=4.0.0.0, Culture=neutral, PublicKeyToken=b77a5c561934e089" AssemblyString="mscorlib, Version=4.0.0.0, Culture=neutral, PublicKeyToken=b77a5c561934e089" AssemblyLocation="C:\Windows\Microsoft.NET\Framework64\v4.0.30319\mscorlib.dll" IsDeviceDependent="False">
      <ValueInfo Count="0" DeepSerialization="Yes" ShallowSerialization="No" />
    </TypeInfo>
    <TypeInfo ID="554" TypeName="System.Collections.Generic.List`1[[Vecute.EnzymeAnalysisItem, Vecute, Version=1.0.0.0, Culture=neutral, PublicKeyToken=6ca157640498cbe3]], mscorlib, Version=4.0.0.0, Culture=neutral, PublicKeyToken=b77a5c561934e089" AssemblyString="mscorlib, Version=4.0.0.0, Culture=neutral, PublicKeyToken=b77a5c561934e089" AssemblyLocation="C:\Windows\Microsoft.NET\Framework64\v4.0.30319\mscorlib.dll" IsDeviceDependent="False">
      <ValueInfo Count="0" DeepSerialization="Yes" ShallowSerialization="No" />
    </TypeInfo>
    <TypeInfo ID="555" TypeName="System.Collections.Generic.List`1[[System.String, mscorlib, Version=4.0.0.0, Culture=neutral, PublicKeyToken=b77a5c561934e089]], mscorlib, Version=4.0.0.0, Culture=neutral, PublicKeyToken=b77a5c561934e089" AssemblyString="mscorlib, Version=4.0.0.0, Culture=neutral, PublicKeyToken=b77a5c561934e089" AssemblyLocation="C:\Windows\Microsoft.NET\Framework64\v4.0.30319\mscorlib.dll" IsDeviceDependent="False">
      <ValueInfo Count="0" DeepSerialization="Yes" ShallowSerialization="No" />
    </TypeInfo>
    <TypeInfo ID="556" TypeName="System.Collections.Generic.List`1[[System.String, mscorlib, Version=4.0.0.0, Culture=neutral, PublicKeyToken=b77a5c561934e089]], mscorlib, Version=4.0.0.0, Culture=neutral, PublicKeyToken=b77a5c561934e089" AssemblyString="mscorlib, Version=4.0.0.0, Culture=neutral, PublicKeyToken=b77a5c561934e089" AssemblyLocation="C:\Windows\Microsoft.NET\Framework64\v4.0.30319\mscorlib.dll" IsDeviceDependent="False">
      <ValueInfo Count="0" DeepSerialization="Yes" ShallowSerialization="No" />
    </TypeInfo>
    <TypeInfo ID="557" TypeName="System.Collections.Generic.List`1[[System.String, mscorlib, Version=4.0.0.0, Culture=neutral, PublicKeyToken=b77a5c561934e089]], mscorlib, Version=4.0.0.0, Culture=neutral, PublicKeyToken=b77a5c561934e089" AssemblyString="mscorlib, Version=4.0.0.0, Culture=neutral, PublicKeyToken=b77a5c561934e089" AssemblyLocation="C:\Windows\Microsoft.NET\Framework64\v4.0.30319\mscorlib.dll" IsDeviceDependent="False">
      <ValueInfo Count="0" DeepSerialization="Yes" ShallowSerialization="No" />
    </TypeInfo>
    <TypeInfo ID="558" TypeName="System.Collections.Generic.List`1[[Vecute.IncubationStep, Vecute, Version=1.0.0.0, Culture=neutral, PublicKeyToken=6ca157640498cbe3]], mscorlib, Version=4.0.0.0, Culture=neutral, PublicKeyToken=b77a5c561934e089" AssemblyString="mscorlib, Version=4.0.0.0, Culture=neutral, PublicKeyToken=b77a5c561934e089" AssemblyLocation="C:\Windows\Microsoft.NET\Framework64\v4.0.30319\mscorlib.dll" IsDeviceDependent="False">
      <ValueInfo Count="0" DeepSerialization="Yes" ShallowSerialization="No" />
    </TypeInfo>
    <TypeInfo ID="559" TypeName="System.Collections.Generic.List`1[[Vecute.Nuctions+Cell, Vecute, Version=1.0.0.0, Culture=neutral, PublicKeyToken=6ca157640498cbe3]], mscorlib, Version=4.0.0.0, Culture=neutral, PublicKeyToken=b77a5c561934e089" AssemblyString="mscorlib, Version=4.0.0.0, Culture=neutral, PublicKeyToken=b77a5c561934e089" AssemblyLocation="C:\Windows\Microsoft.NET\Framework64\v4.0.30319\mscorlib.dll" IsDeviceDependent="False">
      <ValueInfo V0="560" Count="1" DeepSerialization="Yes" ShallowSerialization="No" />
    </TypeInfo>
    <TypeInfo ID="560" TypeName="Vecute.Nuctions+Cell, Vecute, Version=1.0.0.0, Culture=neutral, PublicKeyToken=6ca157640498cbe3" AssemblyString="Vecute, Version=1.0.0.0, Culture=neutral, PublicKeyToken=6ca157640498cbe3" AssemblyLocation="C:\Users\Jack\Documents\VecuteXI - 2010 Release\Vecute\bin\Debug\Vecute.exe" IsDeviceDependent="False">
      <ValueInfo DeepSerialization="Yes" ShallowSerialization="No" XDNAs="561" XHost="602" XbufferedReplication="610" XbufferedConjugation="611" />
    </TypeInfo>
    <TypeInfo ID="561" TypeName="System.Collections.Generic.List`1[[Vecute.Nuctions+GeneFile, Vecute, Version=1.0.0.0, Culture=neutral, PublicKeyToken=6ca157640498cbe3]], mscorlib, Version=4.0.0.0, Culture=neutral, PublicKeyToken=b77a5c561934e089" AssemblyString="mscorlib, Version=4.0.0.0, Culture=neutral, PublicKeyToken=b77a5c561934e089" AssemblyLocation="C:\Windows\Microsoft.NET\Framework64\v4.0.30319\mscorlib.dll" IsDeviceDependent="False">
      <ValueInfo V0="562" Count="1" DeepSerialization="Yes" ShallowSerialization="No" />
    </TypeInfo>
    <TypeInfo ID="562" TypeName="Vecute.Nuctions+GeneFile, Vecute, Version=1.0.0.0, Culture=neutral, PublicKeyToken=6ca157640498cbe3" AssemblyString="Vecute, Version=1.0.0.0, Culture=neutral, PublicKeyToken=6ca157640498cbe3" AssemblyLocation="C:\Users\Jack\Documents\VecuteXI - 2010 Release\Vecute\bin\Debug\Vecute.exe" IsDeviceDependent="False">
      <ValueInfo DeepSerialization="Yes" ShallowSerialization="No" XvName="563" XvIscircular="5" XvDate="564" XvSequence="565" XvRCSequence="566" XvFeatureCol="567" XvEnd_F="569" XvEnd_R="569" XvPhos_F="13" XvPhos_R="13" XFCleavages="600" XRCleavages="601" XtmpCircular="5" />
    </TypeInfo>
    <TypeInfo ID="563" TypeName="System.String, mscorlib, Version=4.0.0.0, Culture=neutral, PublicKeyToken=b77a5c561934e089" AssemblyString="mscorlib, Version=4.0.0.0, Culture=neutral, PublicKeyToken=b77a5c561934e089" AssemblyLocation="C:\Windows\Microsoft.NET\Framework64\v4.0.30319\mscorlib.dll" IsDeviceDependent="False">
      <ValueInfo Value="tor" />
    </TypeInfo>
    <TypeInfo ID="564" TypeName="System.DateTime, mscorlib, Version=4.0.0.0, Culture=neutral, PublicKeyToken=b77a5c561934e089" AssemblyString="mscorlib, Version=4.0.0.0, Culture=neutral, PublicKeyToken=b77a5c561934e089" AssemblyLocation="C:\Windows\Microsoft.NET\Framework64\v4.0.30319\mscorlib.dll" IsDeviceDependent="False">
      <ValueInfo Value="40722.5473443403" />
    </TypeInfo>
    <TypeInfo ID="565" TypeName="System.String, mscorlib, Version=4.0.0.0, Culture=neutral, PublicKeyToken=b77a5c561934e089" AssemblyString="mscorlib, Version=4.0.0.0, Culture=neutral, PublicKeyToken=b77a5c561934e089" AssemblyLocation="C:\Windows\Microsoft.NET\Framework64\v4.0.30319\mscorlib.dll" IsDeviceDependent="False">
      <ValueInfo Value="ATCAGCGCAATGCCAATCACAATCCCAATTGCGACCAGCGCCAGTACCGACCAACGAGCACTGGGTCGGCGTAGCGCGTTCCAGAGTTTCCGCATAATAACCCCTGTAGAATTATGGTTTAGTGAAGCGATCTTAATGAGCAAATATGAACAGCGGCACTGGTCAGGATGAACGGCTTACGGCAGAATATGAACAGATATGAACAGAATGAGTAAAACCCTCTGATGCCACATCACATTGTTATTGTTGAAGATGAGCCGGTTACCCAGGCGCGATTACAATCCTACTTCACTCAGGAGGGGTATACCGTTTCCGTTACGGCGAGCGGTGCTGGGCTACGGGAAATTATGCAGAATCAGTCGGTAGATTTAATTCTGCTGGATATCAACTTACCCGATGAAAATGGCCTGATGTTAACCCGCGCCCTGCGAGAACGCTCAACGGTGGGGATTATTCTGGTTACCGGACGCAGCGATCGGATTGACCGTATTGTTGGGCTGGAAATGGGCGCAGACGATTACGTCACCAAACCGCTGGAACTGCGCGAACTGGTAGTACGGGTGAAAAATCTGCTCTGGCGAATCGACCTCGCGCGACAAGCTCAACCGCACACTCAGGACAACTGCTATCGCTTTGCCGGTTATTGCCTGAATGTGTCGCGCCATACGCTGGAGCGGGATGGCGAGCCGATTAAACTGACCCGCGCAGAGTATGAAATGTTGGTGGCATTTGTGACGAATCCGGGCGAAATTCTCAGCCGTGAACGTCTGCTACGTATGCTTTCTGCGCGTCGGGTGGAAAACCCTGACCTGCGCACCGTCGATGTGTTAATTCGTCGTTTACGTCATAAACTCAGCGCGGATTTACTGGTGACGCAACATGGTGAAGGTTATTTCTTAGCCGCTGATGTGTGCTGATAAAAATAGACCGGACGAAATCCCCCTGGTGACAGCGAGCGGCGAATATGTTCACGGTCGGCATTTTTCGGCGTCAGAACTAAAATCGGTGGGCTGACATTATCAGAAACCGATTGCCCCTGTAATTGCCTGATGGCCTGCTCAACCGCCAGTTCCCCCTGCCAGACCATTTGATCGCTGGCAGCCATAATCACTCTTCCCCGCTTCAGCCCGCGATACACCTGATGTGAAAGATAAAACGACACCACGGTAAGCGGCGTTTTCAGGTTACGCCCTTCCCCCATTGCCGCCTCTGCCGCAATGGCCGTTCCGGCAACGACGTCGATTTCTGGATGGCGTTCCAGCATCTCCTGCAACAGGTTACGCTGGATTTCAATATCGTTATCACCAAGCGCAATATCAACAATACGCACCGGGCTTCCGGCAATGGCTGCGCGAAAACCCTCGACCATCTCCTTACTGCCCCCGGCGTTATCGGGTCCGGGCATCAACAGCACATTCAGTGGTTTACCGTGCGCCCATTGCACCAGATATCGCCCCGGTTGATAGCCCATCTGAAACCAGGGCACACCAACGCGGCTTTTCACCTGGGGAGCATCAATAGCATTTACCAGTTCGATCACCGGCAGACTTGCTACCTGCTTTTGCAGGTCGGGAAATGAGGTCGTGCTACTACCGAGCAAAATGGCCTCTGCGCCCCACTGTTTACACTGGTCGATTTGTGCTTGCTGGGTAGCCAACTGGCTGTAGCCGCCTGCCTCCAGCACTTTTAAATCCACACCGTAGCGGCGAGCAGCCTCCTGCATACCATAGTTCAACGATAACCAATATGAATCTTTCAGGCTGGGATAAAGCGCGCACAGTTTCCATGCGCGTTTGGCTTTAAGCGGCGTAGAGGCTTGCACCGTGAAATGCTGCGCATCATGCCAGCGCAACAGGTTATCAGCCGAAAATGCCGGCAACATGAAAAGGGAAAGAAGTAAAAATAGCAGTACGCGCATGATAGCCTCATCAATAATAAGGCTTTATGCTAGATGCATTCCGCTTTGCGACTCAACCTTTTTCACCTAAAGTGCACCGACCGTGAATTTAACCCTGACCCGAAGACTCTGGATGGGCTTTGCCCTGATGGCGCTGTTAACCCTGACCAGTACCCTGGTGGGATGGTACAACCTGCGCTTTATCAGCCAGGTGGAAAAAGACAACACTCAGGCATTGATTCCTACCATGAATATGGCGCGCCAGTTGAGCGAAGCCAGCGCCTGGGAACTTTTCGCCGCGCAGAACCTGACCAGTGCCGATAACGAAAAGATGTGGCAGGCGCAGGGGCGAATGCTCACCGCACAAAGCCTGAAGATTAATGCGTTGCTGCAAGCGTTACGGGAACAAGGTTTTGATACCACCGCTATTGAACAACAGGAGCAGGAGATCTCCCGTTCGTTACGTCAGCAAGGGGAACTGGTGGGGCAGCGTTTGCAACTGCGCCAGCAACAACAGCAACTCAGTCAGCAGATAGTCGCTGCCGCCGATGAGATCGCACGCCTGGCGCAAGGTCAGGCGAATAATGCGACAACTTCCGCTGGAGCGACCCAGGCCGGGATTTACGATTTGATCGAACAAGATCAGCGTCAGGCTGCTGAAAGTGCACTCGATCGGCTGATTGATATCGATCTTGAGTATGTTAACCAGATGAATGAACTGCGCCTTAGCGCTCTGCGGGTGCAGCAAATGGTGATGAATCTGGGGCTGGAGCAGATCCAGAAAAATGCACCAACGCTGGAAAAGCAGCTCAATAATGCGGTGAAAATTCTGCAACGTCGGCAAATACGCATTGAAGATCCGGGTGTTCGTGCGCAGGTCGCAACAACGTTAACTACCGTTAGCCAATATAGCGATTTGCTGGCGCTGTATCAGCAGGACAGTGAAATCAGCAATCACCTACAAACTCTCGCACAAAATAACATCGCCCAGTTCGCGCAGTTTAGTAGCGAAGTCAGTCAGCTGGTCGACACCATTGAGCTGCGTAATCAGCACGGACTGGCGCATCTGGAAAAAGCGAGTGCACGCGGGCAATACAGCCTGTTATTGCTGGGGATGGTTTCACTTTGCGCACTGATTCTGATCCTCTGGCGCGTGGTTTATCGCTCAGTCACGCGTCCACTTGCCGAACAAACGCAGGCGCTGCAACGGCTGCTGGACGGTGATATTGACTCCCCTTTCCCGGAAACCGCTGGCGTACGGGAGCTGGATACCATCGGGCGGCTGATGGATGCGTTTCGCAGCAATGTTCATGCACTGAATCGCCACCGCGAACAGCTGGCGGCGCAGGTCAAAGCGCGTACAGCTGAATTGCAGGAACTGGTGATAGAACACCGACAGGCACGGGCGGAAGCAGAAAAAGCCAGCCAGGCAAAATCGGCGTTTCTGGCGGCGATGAGCCATGAGATCCGCACACCGCTGTACGGTATTCTCGGCACTGCTCAACTGCTGGCAGATAACCCCGCACTTAACGCCCAGCGTGATGATTTGCGGGCAATTACTGACTCTGGTGAATCGTTGCTGACCATCCTCAACGATATTCTCGATTATTCCGCTATCGAAGCAGGTGGCAAGAATGTTTCGGTCAGCGATGAGCCCTTTGAACCGCGCCCGCTGCTGGAAAGTACCCTGCAATTAATGAGCGGACGGGTGAAAGGTCGCCCGATTCGCCTGGCAACGGCAATTGCCGATGATATGCCGTGCGCGTTAATGGGCGATCCACGACGTATTCGTCAGGTTATAACCAACCTGTTGAGCAACGCCCTGCGTTTTACTGACGAAGGGTACATTATCCTGCGTAGTCGCACTGATGGCGAGCAATGGCTGGTCGAAGTGGAAGACAGCGGCTGCGGTATTGATCCCGCGAAACTGGCAGAAATCTTCCAGCCATTTGTGCAGGTAAGCGGCAAACGCGGCGGCACCGGGCTGGGACTGACTATCAGTAGCCGTCTGGCCCAGGCGATGGGCGGCGAACTGAGCGCCACCAGCACGCCGGAGGTTGGAAGCTGTTTTTGTTTACGCTTGCCGTTACGTGTTGCCACGGCACCCGTGCCAAAAACAGTCAATCAGGCGGTGCGTCTTGACGGTTTACGTTTGCTGTTAATTGAAGATAACCCGCTAACCCAGCGAATTACCATTGAGATGCTGAAAACCAGTGGTGCGCAGATTGTTGCTGTTGGCAATGCCGCGCAGGCTTTAGAGACACTGCAAAATAGCGAACCGTTTGCTGCCGCACTGGTGGATTTTGATCTGCCGGATATCGACGGCATTACGCTTGCCCGACAACTGGCACAGCAATATCCGTCGCTGGTTTTGATTGGCTTTAGCGCCCATGTCATTGACGAAACGCTGCGCCAGCGTACCAGTTCATTATTCCGCGGGATTATCCCTAAACCGGTGCCGCGTGAAGTGCTCGGTCAGTTACTGGCGCACTATCTCCAACTGCAAGTCAATAATGATCAATCGCTGGATGTATCGCAACTCAATGAAGATGCTCAGTTAATGGGGACGGAGAAGATCCACGAATGGCTGGTATTATTTACACAACATGCCCTGCCGCTTCTCGATGAAATCGACATTGCCCGCGCCAGTCAGGATAGCGAGAAAATAAAGCGTGCCGCGCATCAGCTAAAAAGCAGTTGCTCGAGTCTGGGAATGCATATCGCCAGCCAGCTATGCGCACAACTGGAGCAGCAGCCATTATCTGCCCCCCTTCCACACGAAGAAATTACACGCAGTGTTGCCGCTCTGGAAGCATGGTTGCATAAGAAAGACCTGAACGCGATTTGAATCAATATCAGCCAGTTAAGAACAACTAGAATAGTGGCATTTGGTATACAACTTAACGGACTGGCAAAATCATGGCAGAGAATAAAAGAACCCGCTGGCAGCGGCGGCCAGGCACGACGGGCGGCAAATTACCGTGGAATGACTGGCGTAATGCCACGACCTGGCGTAAAGCGACGCAATTATTACTGTTGGCAATGAAT" />
    </TypeInfo>
    <TypeInfo ID="566" TypeName="System.String, mscorlib, Version=4.0.0.0, Culture=neutral, PublicKeyToken=b77a5c561934e089" AssemblyString="mscorlib, Version=4.0.0.0, Culture=neutral, PublicKeyToken=b77a5c561934e089" AssemblyLocation="C:\Windows\Microsoft.NET\Framework64\v4.0.30319\mscorlib.dll" IsDeviceDependent="False">
      <ValueInfo Value="ATTCATTGCCAACAGTAATAATTGCGTCGCTTTACGCCAGGTCGTGGCATTACGCCAGTCATTCCACGGTAATTTGCCGCCCGTCGTGCCTGGCCGCCGCTGCCAGCGGGTTCTTTTATTCTCTGCCATGATTTTGCCAGTCCGTTAAGTTGTATACCAAATGCCACTATTCTAGTTGTTCTTAACTGGCTGATATTGATTCAAATCGCGTTCAGGTCTTTCTTATGCAACCATGCTTCCAGAGCGGCAACACTGCGTGTAATTTCTTCGTGTGGAAGGGGGGCAGATAATGGCTGCTGCTCCAGTTGTGCGCATAGCTGGCTGGCGATATGCATTCCCAGACTCGAGCAACTGCTTTTTAGCTGATGCGCGGCACGCTTTATTTTCTCGCTATCCTGACTGGCGCGGGCAATGTCGATTTCATCGAGAAGCGGCAGGGCATGTTGTGTAAATAATACCAGCCATTCGTGGATCTTCTCCGTCCCCATTAACTGAGCATCTTCATTGAGTTGCGATACATCCAGCGATTGATCATTATTGACTTGCAGTTGGAGATAGTGCGCCAGTAACTGACCGAGCACTTCACGCGGCACCGGTTTAGGGATAATCCCGCGGAATAATGAACTGGTACGCTGGCGCAGCGTTTCGTCAATGACATGGGCGCTAAAGCCAATCAAAACCAGCGACGGATATTGCTGTGCCAGTTGTCGGGCAAGCGTAATGCCGTCGATATCCGGCAGATCAAAATCCACCAGTGCGGCAGCAAACGGTTCGCTATTTTGCAGTGTCTCTAAAGCCTGCGCGGCATTGCCAACAGCAACAATCTGCGCACCACTGGTTTTCAGCATCTCAATGGTAATTCGCTGGGTTAGCGGGTTATCTTCAATTAACAGCAAACGTAAACCGTCAAGACGCACCGCCTGATTGACTGTTTTTGGCACGGGTGCCGTGGCAACACGTAACGGCAAGCGTAAACAAAAACAGCTTCCAACCTCCGGCGTGCTGGTGGCGCTCAGTTCGCCGCCCATCGCCTGGGCCAGACGGCTACTGATAGTCAGTCCCAGCCCGGTGCCGCCGCGTTTGCCGCTTACCTGCACAAATGGCTGGAAGATTTCTGCCAGTTTCGCGGGATCAATACCGCAGCCGCTGTCTTCCACTTCGACCAGCCATTGCTCGCCATCAGTGCGACTACGCAGGATAATGTACCCTTCGTCAGTAAAACGCAGGGCGTTGCTCAACAGGTTGGTTATAACCTGACGAATACGTCGTGGATCGCCCATTAACGCGCACGGCATATCATCGGCAATTGCCGTTGCCAGGCGAATCGGGCGACCTTTCACCCGTCCGCTCATTAATTGCAGGGTACTTTCCAGCAGCGGGCGCGGTTCAAAGGGCTCATCGCTGACCGAAACATTCTTGCCACCTGCTTCGATAGCGGAATAATCGAGAATATCGTTGAGGATGGTCAGCAACGATTCACCAGAGTCAGTAATTGCCCGCAAATCATCACGCTGGGCGTTAAGTGCGGGGTTATCTGCCAGCAGTTGAGCAGTGCCGAGAATACCGTACAGCGGTGTGCGGATCTCATGGCTCATCGCCGCCAGAAACGCCGATTTTGCCTGGCTGGCTTTTTCTGCTTCCGCCCGTGCCTGTCGGTGTTCTATCACCAGTTCCTGCAATTCAGCTGTACGCGCTTTGACCTGCGCCGCCAGCTGTTCGCGGTGGCGATTCAGTGCATGAACATTGCTGCGAAACGCATCCATCAGCCGCCCGATGGTATCCAGCTCCCGTACGCCAGCGGTTTCCGGGAAAGGGGAGTCAATATCACCGTCCAGCAGCCGTTGCAGCGCCTGCGTTTGTTCGGCAAGTGGACGCGTGACTGAGCGATAAACCACGCGCCAGAGGATCAGAATCAGTGCGCAAAGTGAAACCATCCCCAGCAATAACAGGCTGTATTGCCCGCGTGCACTCGCTTTTTCCAGATGCGCCAGTCCGTGCTGATTACGCAGCTCAATGGTGTCGACCAGCTGACTGACTTCGCTACTAAACTGCGCGAACTGGGCGATGTTATTTTGTGCGAGAGTTTGTAGGTGATTGCTGATTTCACTGTCCTGCTGATACAGCGCCAGCAAATCGCTATATTGGCTAACGGTAGTTAACGTTGTTGCGACCTGCGCACGAACACCCGGATCTTCAATGCGTATTTGCCGACGTTGCAGAATTTTCACCGCATTATTGAGCTGCTTTTCCAGCGTTGGTGCATTTTTCTGGATCTGCTCCAGCCCCAGATTCATCACCATTTGCTGCACCCGCAGAGCGCTAAGGCGCAGTTCATTCATCTGGTTAACATACTCAAGATCGATATCAATCAGCCGATCGAGTGCACTTTCAGCAGCCTGACGCTGATCTTGTTCGATCAAATCGTAAATCCCGGCCTGGGTCGCTCCAGCGGAAGTTGTCGCATTATTCGCCTGACCTTGCGCCAGGCGTGCGATCTCATCGGCGGCAGCGACTATCTGCTGACTGAGTTGCTGTTGTTGCTGGCGCAGTTGCAAACGCTGCCCCACCAGTTCCCCTTGCTGACGTAACGAACGGGAGATCTCCTGCTCCTGTTGTTCAATAGCGGTGGTATCAAAACCTTGTTCCCGTAACGCTTGCAGCAACGCATTAATCTTCAGGCTTTGTGCGGTGAGCATTCGCCCCTGCGCCTGCCACATCTTTTCGTTATCGGCACTGGTCAGGTTCTGCGCGGCGAAAAGTTCCCAGGCGCTGGCTTCGCTCAACTGGCGCGCCATATTCATGGTAGGAATCAATGCCTGAGTGTTGTCTTTTTCCACCTGGCTGATAAAGCGCAGGTTGTACCATCCCACCAGGGTACTGGTCAGGGTTAACAGCGCCATCAGGGCAAAGCCCATCCAGAGTCTTCGGGTCAGGGTTAAATTCACGGTCGGTGCACTTTAGGTGAAAAAGGTTGAGTCGCAAAGCGGAATGCATCTAGCATAAAGCCTTATTATTGATGAGGCTATCATGCGCGTACTGCTATTTTTACTTCTTTCCCTTTTCATGTTGCCGGCATTTTCGGCTGATAACCTGTTGCGCTGGCATGATGCGCAGCATTTCACGGTGCAAGCCTCTACGCCGCTTAAAGCCAAACGCGCATGGAAACTGTGCGCGCTTTATCCCAGCCTGAAAGATTCATATTGGTTATCGTTGAACTATGGTATGCAGGAGGCTGCTCGCCGCTACGGTGTGGATTTAAAAGTGCTGGAGGCAGGCGGCTACAGCCAGTTGGCTACCCAGCAAGCACAAATCGACCAGTGTAAACAGTGGGGCGCAGAGGCCATTTTGCTCGGTAGTAGCACGACCTCATTTCCCGACCTGCAAAAGCAGGTAGCAAGTCTGCCGGTGATCGAACTGGTAAATGCTATTGATGCTCCCCAGGTGAAAAGCCGCGTTGGTGTGCCCTGGTTTCAGATGGGCTATCAACCGGGGCGATATCTGGTGCAATGGGCGCACGGTAAACCACTGAATGTGCTGTTGATGCCCGGACCCGATAACGCCGGGGGCAGTAAGGAGATGGTCGAGGGTTTTCGCGCAGCCATTGCCGGAAGCCCGGTGCGTATTGTTGATATTGCGCTTGGTGATAACGATATTGAAATCCAGCGTAACCTGTTGCAGGAGATGCTGGAACGCCATCCAGAAATCGACGTCGTTGCCGGAACGGCCATTGCGGCAGAGGCGGCAATGGGGGAAGGGCGTAACCTGAAAACGCCGCTTACCGTGGTGTCGTTTTATCTTTCACATCAGGTGTATCGCGGGCTGAAGCGGGGAAGAGTGATTATGGCTGCCAGCGATCAAATGGTCTGGCAGGGGGAACTGGCGGTTGAGCAGGCCATCAGGCAATTACAGGGGCAATCGGTTTCTGATAATGTCAGCCCACCGATTTTAGTTCTGACGCCGAAAAATGCCGACCGTGAACATATTCGCCGCTCGCTGTCACCAGGGGGATTTCGTCCGGTCTATTTTTATCAGCACACATCAGCGGCTAAGAAATAACCTTCACCATGTTGCGTCACCAGTAAATCCGCGCTGAGTTTATGACGTAAACGACGAATTAACACATCGACGGTGCGCAGGTCAGGGTTTTCCACCCGACGCGCAGAAAGCATACGTAGCAGACGTTCACGGCTGAGAATTTCGCCCGGATTCGTCACAAATGCCACCAACATTTCATACTCTGCGCGGGTCAGTTTAATCGGCTCGCCATCCCGCTCCAGCGTATGGCGCGACACATTCAGGCAATAACCGGCAAAGCGATAGCAGTTGTCCTGAGTGTGCGGTTGAGCTTGTCGCGCGAGGTCGATTCGCCAGAGCAGATTTTTCACCCGTACTACCAGTTCGCGCAGTTCCAGCGGTTTGGTGACGTAATCGTCTGCGCCCATTTCCAGCCCAACAATACGGTCAATCCGATCGCTGCGTCCGGTAACCAGAATAATCCCCACCGTTGAGCGTTCTCGCAGGGCGCGGGTTAACATCAGGCCATTTTCATCGGGTAAGTTGATATCCAGCAGAATTAAATCTACCGACTGATTCTGCATAATTTCCCGTAGCCCAGCACCGCTCGCCGTAACGGAAACGGTATACCCCTCCTGAGTGAAGTAGGATTGTAATCGCGCCTGGGTAACCGGCTCATCTTCAACAATAACAATGTGATGTGGCATCAGAGGGTTTTACTCATTCTGTTCATATCTGTTCATATTCTGCCGTAAGCCGTTCATCCTGACCAGTGCCGCTGTTCATATTTGCTCATTAAGATCGCTTCACTAAACCATAATTCTACAGGGGTTATTATGCGGAAACTCTGGAACGCGCTACGCCGACCCAGTGCTCGTTGGTCGGTACTGGCGCTGGTCGCAATTGGGATTGTGATTGGCATTGCGCTGAT" />
    </TypeInfo>
    <TypeInfo ID="567" TypeName="System.Collections.Generic.List`1[[Vecute.Nuctions+GeneAnnotation, Vecute, Version=1.0.0.0, Culture=neutral, PublicKeyToken=6ca157640498cbe3]], mscorlib, Version=4.0.0.0, Culture=neutral, PublicKeyToken=b77a5c561934e089" AssemblyString="mscorlib, Version=4.0.0.0, Culture=neutral, PublicKeyToken=b77a5c561934e089" AssemblyLocation="C:\Windows\Microsoft.NET\Framework64\v4.0.30319\mscorlib.dll" IsDeviceDependent="False">
      <ValueInfo V0="568" V1="570" V2="572" V3="581" V4="589" V5="592" Count="6" DeepSerialization="Yes" ShallowSerialization="No" />
    </TypeInfo>
    <TypeInfo ID="568" TypeName="Vecute.Nuctions+GeneAnnotation, Vecute, Version=1.0.0.0, Culture=neutral, PublicKeyToken=6ca157640498cbe3" AssemblyString="Vecute, Version=1.0.0.0, Culture=neutral, PublicKeyToken=6ca157640498cbe3" AssemblyLocation="C:\Users\Jack\Documents\VecuteXI - 2010 Release\Vecute\bin\Debug\Vecute.exe" IsDeviceDependent="False">
      <ValueInfo DeepSerialization="Yes" ShallowSerialization="No" XIndex="19" XType="267" XNote="9" XLabel="569" XStartPosition="30" XEndPosition="30" XComplement="5" XVector="562" XFeature="-1" />
    </TypeInfo>
    <TypeInfo ID="569" TypeName="System.String, mscorlib, Version=4.0.0.0, Culture=neutral, PublicKeyToken=b77a5c561934e089" AssemblyString="mscorlib, Version=4.0.0.0, Culture=neutral, PublicKeyToken=b77a5c561934e089" AssemblyLocation="C:\Windows\Microsoft.NET\Framework64\v4.0.30319\mscorlib.dll" IsDeviceDependent="False">
      <ValueInfo Value="=B" />
    </TypeInfo>
    <TypeInfo ID="570" TypeName="Vecute.Nuctions+GeneAnnotation, Vecute, Version=1.0.0.0, Culture=neutral, PublicKeyToken=6ca157640498cbe3" AssemblyString="Vecute, Version=1.0.0.0, Culture=neutral, PublicKeyToken=6ca157640498cbe3" AssemblyLocation="C:\Users\Jack\Documents\VecuteXI - 2010 Release\Vecute\bin\Debug\Vecute.exe" IsDeviceDependent="False">
      <ValueInfo DeepSerialization="Yes" ShallowSerialization="No" XIndex="30" XType="270" XNote="9" XLabel="569" XStartPosition="571" XEndPosition="571" XComplement="5" XVector="562" XFeature="-1" />
    </TypeInfo>
    <TypeInfo ID="571" TypeName="System.Int32, mscorlib, Version=4.0.0.0, Culture=neutral, PublicKeyToken=b77a5c561934e089" AssemblyString="mscorlib, Version=4.0.0.0, Culture=neutral, PublicKeyToken=b77a5c561934e089" AssemblyLocation="C:\Windows\Microsoft.NET\Framework64\v4.0.30319\mscorlib.dll" IsDeviceDependent="False">
      <ValueInfo Value="4945" />
    </TypeInfo>
    <TypeInfo ID="572" TypeName="Vecute.Nuctions+GeneAnnotation, Vecute, Version=1.0.0.0, Culture=neutral, PublicKeyToken=6ca157640498cbe3" AssemblyString="Vecute, Version=1.0.0.0, Culture=neutral, PublicKeyToken=6ca157640498cbe3" AssemblyLocation="C:\Users\Jack\Documents\VecuteXI - 2010 Release\Vecute\bin\Debug\Vecute.exe" IsDeviceDependent="False">
      <ValueInfo DeepSerialization="Yes" ShallowSerialization="No" XIndex="39" XType="573" XNote="9" XLabel="574" XStartPosition="575" XEndPosition="576" XComplement="5" XVector="562" XFeature="577" />
    </TypeInfo>
    <TypeInfo ID="573" TypeName="System.String, mscorlib, Version=4.0.0.0, Culture=neutral, PublicKeyToken=b77a5c561934e089" AssemblyString="mscorlib, Version=4.0.0.0, Culture=neutral, PublicKeyToken=b77a5c561934e089" AssemblyLocation="C:\Windows\Microsoft.NET\Framework64\v4.0.30319\mscorlib.dll" IsDeviceDependent="False">
      <ValueInfo Value="exon" />
    </TypeInfo>
    <TypeInfo ID="574" TypeName="System.String, mscorlib, Version=4.0.0.0, Culture=neutral, PublicKeyToken=b77a5c561934e089" AssemblyString="mscorlib, Version=4.0.0.0, Culture=neutral, PublicKeyToken=b77a5c561934e089" AssemblyLocation="C:\Windows\Microsoft.NET\Framework64\v4.0.30319\mscorlib.dll" IsDeviceDependent="False">
      <ValueInfo Value="TorS" />
    </TypeInfo>
    <TypeInfo ID="575" TypeName="System.Int32, mscorlib, Version=4.0.0.0, Culture=neutral, PublicKeyToken=b77a5c561934e089" AssemblyString="mscorlib, Version=4.0.0.0, Culture=neutral, PublicKeyToken=b77a5c561934e089" AssemblyLocation="C:\Windows\Microsoft.NET\Framework64\v4.0.30319\mscorlib.dll" IsDeviceDependent="False">
      <ValueInfo Value="2001" />
    </TypeInfo>
    <TypeInfo ID="576" TypeName="System.Int32, mscorlib, Version=4.0.0.0, Culture=neutral, PublicKeyToken=b77a5c561934e089" AssemblyString="mscorlib, Version=4.0.0.0, Culture=neutral, PublicKeyToken=b77a5c561934e089" AssemblyLocation="C:\Windows\Microsoft.NET\Framework64\v4.0.30319\mscorlib.dll" IsDeviceDependent="False">
      <ValueInfo Value="4745" />
    </TypeInfo>
    <TypeInfo ID="577" TypeName="Vecute.Nuctions+Feature, Vecute, Version=1.0.0.0, Culture=neutral, PublicKeyToken=6ca157640498cbe3" AssemblyString="Vecute, Version=1.0.0.0, Culture=neutral, PublicKeyToken=6ca157640498cbe3" AssemblyLocation="C:\Users\Jack\Documents\VecuteXI - 2010 Release\Vecute\bin\Debug\Vecute.exe" IsDeviceDependent="False">
      <ValueInfo DeepSerialization="Yes" ShallowSerialization="No" XnSequence="578" XnRCSequence="579" XnName="574" XnLabel="574" XnNote="9" XnType="573" XnUseful="27" XBioFunctions="580" />
    </TypeInfo>
    <TypeInfo ID="578" TypeName="System.String, mscorlib, Version=4.0.0.0, Culture=neutral, PublicKeyToken=b77a5c561934e089" AssemblyString="mscorlib, Version=4.0.0.0, Culture=neutral, PublicKeyToken=b77a5c561934e089" AssemblyLocation="C:\Windows\Microsoft.NET\Framework64\v4.0.30319\mscorlib.dll" IsDeviceDependent="False">
      <ValueInfo Value="GTGAATTTAACCCTGACCCGAAGACTCTGGATGGGCTTTGCCCTGATGGCGCTGTTAACCCTGACCAGTACCCTGGTGGGATGGTACAACCTGCGCTTTATCAGCCAGGTGGAAAAAGACAACACTCAGGCATTGATTCCTACCATGAATATGGCGCGCCAGTTGAGCGAAGCCAGCGCCTGGGAACTTTTCGCCGCGCAGAACCTGACCAGTGCCGATAACGAAAAGATGTGGCAGGCGCAGGGGCGAATGCTCACCGCACAAAGCCTGAAGATTAATGCGTTGCTGCAAGCGTTACGGGAACAAGGTTTTGATACCACCGCTATTGAACAACAGGAGCAGGAGATCTCCCGTTCGTTACGTCAGCAAGGGGAACTGGTGGGGCAGCGTTTGCAACTGCGCCAGCAACAACAGCAACTCAGTCAGCAGATAGTCGCTGCCGCCGATGAGATCGCACGCCTGGCGCAAGGTCAGGCGAATAATGCGACAACTTCCGCTGGAGCGACCCAGGCCGGGATTTACGATTTGATCGAACAAGATCAGCGTCAGGCTGCTGAAAGTGCACTCGATCGGCTGATTGATATCGATCTTGAGTATGTTAACCAGATGAATGAACTGCGCCTTAGCGCTCTGCGGGTGCAGCAAATGGTGATGAATCTGGGGCTGGAGCAGATCCAGAAAAATGCACCAACGCTGGAAAAGCAGCTCAATAATGCGGTGAAAATTCTGCAACGTCGGCAAATACGCATTGAAGATCCGGGTGTTCGTGCGCAGGTCGCAACAACGTTAACTACCGTTAGCCAATATAGCGATTTGCTGGCGCTGTATCAGCAGGACAGTGAAATCAGCAATCACCTACAAACTCTCGCACAAAATAACATCGCCCAGTTCGCGCAGTTTAGTAGCGAAGTCAGTCAGCTGGTCGACACCATTGAGCTGCGTAATCAGCACGGACTGGCGCATCTGGAAAAAGCGAGTGCACGCGGGCAATACAGCCTGTTATTGCTGGGGATGGTTTCACTTTGCGCACTGATTCTGATCCTCTGGCGCGTGGTTTATCGCTCAGTCACGCGTCCACTTGCCGAACAAACGCAGGCGCTGCAACGGCTGCTGGACGGTGATATTGACTCCCCTTTCCCGGAAACCGCTGGCGTACGGGAGCTGGATACCATCGGGCGGCTGATGGATGCGTTTCGCAGCAATGTTCATGCACTGAATCGCCACCGCGAACAGCTGGCGGCGCAGGTCAAAGCGCGTACAGCTGAATTGCAGGAACTGGTGATAGAACACCGACAGGCACGGGCGGAAGCAGAAAAAGCCAGCCAGGCAAAATCGGCGTTTCTGGCGGCGATGAGCCATGAGATCCGCACACCGCTGTACGGTATTCTCGGCACTGCTCAACTGCTGGCAGATAACCCCGCACTTAACGCCCAGCGTGATGATTTGCGGGCAATTACTGACTCTGGTGAATCGTTGCTGACCATCCTCAACGATATTCTCGATTATTCCGCTATCGAAGCAGGTGGCAAGAATGTTTCGGTCAGCGATGAGCCCTTTGAACCGCGCCCGCTGCTGGAAAGTACCCTGCAATTAATGAGCGGACGGGTGAAAGGTCGCCCGATTCGCCTGGCAACGGCAATTGCCGATGATATGCCGTGCGCGTTAATGGGCGATCCACGACGTATTCGTCAGGTTATAACCAACCTGTTGAGCAACGCCCTGCGTTTTACTGACGAAGGGTACATTATCCTGCGTAGTCGCACTGATGGCGAGCAATGGCTGGTCGAAGTGGAAGACAGCGGCTGCGGTATTGATCCCGCGAAACTGGCAGAAATCTTCCAGCCATTTGTGCAGGTAAGCGGCAAACGCGGCGGCACCGGGCTGGGACTGACTATCAGTAGCCGTCTGGCCCAGGCGATGGGCGGCGAACTGAGCGCCACCAGCACGCCGGAGGTTGGAAGCTGTTTTTGTTTACGCTTGCCGTTACGTGTTGCCACGGCACCCGTGCCAAAAACAGTCAATCAGGCGGTGCGTCTTGACGGTTTACGTTTGCTGTTAATTGAAGATAACCCGCTAACCCAGCGAATTACCATTGAGATGCTGAAAACCAGTGGTGCGCAGATTGTTGCTGTTGGCAATGCCGCGCAGGCTTTAGAGACACTGCAAAATAGCGAACCGTTTGCTGCCGCACTGGTGGATTTTGATCTGCCGGATATCGACGGCATTACGCTTGCCCGACAACTGGCACAGCAATATCCGTCGCTGGTTTTGATTGGCTTTAGCGCCCATGTCATTGACGAAACGCTGCGCCAGCGTACCAGTTCATTATTCCGCGGGATTATCCCTAAACCGGTGCCGCGTGAAGTGCTCGGTCAGTTACTGGCGCACTATCTCCAACTGCAAGTCAATAATGATCAATCGCTGGATGTATCGCAACTCAATGAAGATGCTCAGTTAATGGGGACGGAGAAGATCCACGAATGGCTGGTATTATTTACACAACATGCCCTGCCGCTTCTCGATGAAATCGACATTGCCCGCGCCAGTCAGGATAGCGAGAAAATAAAGCGTGCCGCGCATCAGCTAAAAAGCAGTTGCTCGAGTCTGGGAATGCATATCGCCAGCCAGCTATGCGCACAACTGGAGCAGCAGCCATTATCTGCCCCCCTTCCACACGAAGAAATTACACGCAGTGTTGCCGCTCTGGAAGCATGGTTGCATAAGAAAGACCTGAACGCGATTTGA" />
    </TypeInfo>
    <TypeInfo ID="579" TypeName="System.String, mscorlib, Version=4.0.0.0, Culture=neutral, PublicKeyToken=b77a5c561934e089" AssemblyString="mscorlib, Version=4.0.0.0, Culture=neutral, PublicKeyToken=b77a5c561934e089" AssemblyLocation="C:\Windows\Microsoft.NET\Framework64\v4.0.30319\mscorlib.dll" IsDeviceDependent="False">
      <ValueInfo Value="TCAAATCGCGTTCAGGTCTTTCTTATGCAACCATGCTTCCAGAGCGGCAACACTGCGTGTAATTTCTTCGTGTGGAAGGGGGGCAGATAATGGCTGCTGCTCCAGTTGTGCGCATAGCTGGCTGGCGATATGCATTCCCAGACTCGAGCAACTGCTTTTTAGCTGATGCGCGGCACGCTTTATTTTCTCGCTATCCTGACTGGCGCGGGCAATGTCGATTTCATCGAGAAGCGGCAGGGCATGTTGTGTAAATAATACCAGCCATTCGTGGATCTTCTCCGTCCCCATTAACTGAGCATCTTCATTGAGTTGCGATACATCCAGCGATTGATCATTATTGACTTGCAGTTGGAGATAGTGCGCCAGTAACTGACCGAGCACTTCACGCGGCACCGGTTTAGGGATAATCCCGCGGAATAATGAACTGGTACGCTGGCGCAGCGTTTCGTCAATGACATGGGCGCTAAAGCCAATCAAAACCAGCGACGGATATTGCTGTGCCAGTTGTCGGGCAAGCGTAATGCCGTCGATATCCGGCAGATCAAAATCCACCAGTGCGGCAGCAAACGGTTCGCTATTTTGCAGTGTCTCTAAAGCCTGCGCGGCATTGCCAACAGCAACAATCTGCGCACCACTGGTTTTCAGCATCTCAATGGTAATTCGCTGGGTTAGCGGGTTATCTTCAATTAACAGCAAACGTAAACCGTCAAGACGCACCGCCTGATTGACTGTTTTTGGCACGGGTGCCGTGGCAACACGTAACGGCAAGCGTAAACAAAAACAGCTTCCAACCTCCGGCGTGCTGGTGGCGCTCAGTTCGCCGCCCATCGCCTGGGCCAGACGGCTACTGATAGTCAGTCCCAGCCCGGTGCCGCCGCGTTTGCCGCTTACCTGCACAAATGGCTGGAAGATTTCTGCCAGTTTCGCGGGATCAATACCGCAGCCGCTGTCTTCCACTTCGACCAGCCATTGCTCGCCATCAGTGCGACTACGCAGGATAATGTACCCTTCGTCAGTAAAACGCAGGGCGTTGCTCAACAGGTTGGTTATAACCTGACGAATACGTCGTGGATCGCCCATTAACGCGCACGGCATATCATCGGCAATTGCCGTTGCCAGGCGAATCGGGCGACCTTTCACCCGTCCGCTCATTAATTGCAGGGTACTTTCCAGCAGCGGGCGCGGTTCAAAGGGCTCATCGCTGACCGAAACATTCTTGCCACCTGCTTCGATAGCGGAATAATCGAGAATATCGTTGAGGATGGTCAGCAACGATTCACCAGAGTCAGTAATTGCCCGCAAATCATCACGCTGGGCGTTAAGTGCGGGGTTATCTGCCAGCAGTTGAGCAGTGCCGAGAATACCGTACAGCGGTGTGCGGATCTCATGGCTCATCGCCGCCAGAAACGCCGATTTTGCCTGGCTGGCTTTTTCTGCTTCCGCCCGTGCCTGTCGGTGTTCTATCACCAGTTCCTGCAATTCAGCTGTACGCGCTTTGACCTGCGCCGCCAGCTGTTCGCGGTGGCGATTCAGTGCATGAACATTGCTGCGAAACGCATCCATCAGCCGCCCGATGGTATCCAGCTCCCGTACGCCAGCGGTTTCCGGGAAAGGGGAGTCAATATCACCGTCCAGCAGCCGTTGCAGCGCCTGCGTTTGTTCGGCAAGTGGACGCGTGACTGAGCGATAAACCACGCGCCAGAGGATCAGAATCAGTGCGCAAAGTGAAACCATCCCCAGCAATAACAGGCTGTATTGCCCGCGTGCACTCGCTTTTTCCAGATGCGCCAGTCCGTGCTGATTACGCAGCTCAATGGTGTCGACCAGCTGACTGACTTCGCTACTAAACTGCGCGAACTGGGCGATGTTATTTTGTGCGAGAGTTTGTAGGTGATTGCTGATTTCACTGTCCTGCTGATACAGCGCCAGCAAATCGCTATATTGGCTAACGGTAGTTAACGTTGTTGCGACCTGCGCACGAACACCCGGATCTTCAATGCGTATTTGCCGACGTTGCAGAATTTTCACCGCATTATTGAGCTGCTTTTCCAGCGTTGGTGCATTTTTCTGGATCTGCTCCAGCCCCAGATTCATCACCATTTGCTGCACCCGCAGAGCGCTAAGGCGCAGTTCATTCATCTGGTTAACATACTCAAGATCGATATCAATCAGCCGATCGAGTGCACTTTCAGCAGCCTGACGCTGATCTTGTTCGATCAAATCGTAAATCCCGGCCTGGGTCGCTCCAGCGGAAGTTGTCGCATTATTCGCCTGACCTTGCGCCAGGCGTGCGATCTCATCGGCGGCAGCGACTATCTGCTGACTGAGTTGCTGTTGTTGCTGGCGCAGTTGCAAACGCTGCCCCACCAGTTCCCCTTGCTGACGTAACGAACGGGAGATCTCCTGCTCCTGTTGTTCAATAGCGGTGGTATCAAAACCTTGTTCCCGTAACGCTTGCAGCAACGCATTAATCTTCAGGCTTTGTGCGGTGAGCATTCGCCCCTGCGCCTGCCACATCTTTTCGTTATCGGCACTGGTCAGGTTCTGCGCGGCGAAAAGTTCCCAGGCGCTGGCTTCGCTCAACTGGCGCGCCATATTCATGGTAGGAATCAATGCCTGAGTGTTGTCTTTTTCCACCTGGCTGATAAAGCGCAGGTTGTACCATCCCACCAGGGTACTGGTCAGGGTTAACAGCGCCATCAGGGCAAAGCCCATCCAGAGTCTTCGGGTCAGGGTTAAATTCAC" />
    </TypeInfo>
    <TypeInfo ID="580" TypeName="System.Collections.Generic.List`1[[Vecute.Nuctions+FeatureFunction, Vecute, Version=1.0.0.0, Culture=neutral, PublicKeyToken=6ca157640498cbe3]], mscorlib, Version=4.0.0.0, Culture=neutral, PublicKeyToken=b77a5c561934e089" AssemblyString="mscorlib, Version=4.0.0.0, Culture=neutral, PublicKeyToken=b77a5c561934e089" AssemblyLocation="C:\Windows\Microsoft.NET\Framework64\v4.0.30319\mscorlib.dll" IsDeviceDependent="False">
      <ValueInfo Count="0" DeepSerialization="Yes" ShallowSerialization="No" />
    </TypeInfo>
    <TypeInfo ID="581" TypeName="Vecute.Nuctions+GeneAnnotation, Vecute, Version=1.0.0.0, Culture=neutral, PublicKeyToken=6ca157640498cbe3" AssemblyString="Vecute, Version=1.0.0.0, Culture=neutral, PublicKeyToken=6ca157640498cbe3" AssemblyLocation="C:\Users\Jack\Documents\VecuteXI - 2010 Release\Vecute\bin\Debug\Vecute.exe" IsDeviceDependent="False">
      <ValueInfo DeepSerialization="Yes" ShallowSerialization="No" XIndex="49" XType="573" XNote="9" XLabel="582" XStartPosition="583" XEndPosition="584" XComplement="13" XVector="562" XFeature="585" />
    </TypeInfo>
    <TypeInfo ID="582" TypeName="System.String, mscorlib, Version=4.0.0.0, Culture=neutral, PublicKeyToken=b77a5c561934e089" AssemblyString="mscorlib, Version=4.0.0.0, Culture=neutral, PublicKeyToken=b77a5c561934e089" AssemblyLocation="C:\Windows\Microsoft.NET\Framework64\v4.0.30319\mscorlib.dll" IsDeviceDependent="False">
      <ValueInfo Value="TorT" />
    </TypeInfo>
    <TypeInfo ID="583" TypeName="System.Int32, mscorlib, Version=4.0.0.0, Culture=neutral, PublicKeyToken=b77a5c561934e089" AssemblyString="mscorlib, Version=4.0.0.0, Culture=neutral, PublicKeyToken=b77a5c561934e089" AssemblyLocation="C:\Windows\Microsoft.NET\Framework64\v4.0.30319\mscorlib.dll" IsDeviceDependent="False">
      <ValueInfo Value="890" />
    </TypeInfo>
    <TypeInfo ID="584" TypeName="System.Int32, mscorlib, Version=4.0.0.0, Culture=neutral, PublicKeyToken=b77a5c561934e089" AssemblyString="mscorlib, Version=4.0.0.0, Culture=neutral, PublicKeyToken=b77a5c561934e089" AssemblyLocation="C:\Windows\Microsoft.NET\Framework64\v4.0.30319\mscorlib.dll" IsDeviceDependent="False">
      <ValueInfo Value="1918" />
    </TypeInfo>
    <TypeInfo ID="585" TypeName="Vecute.Nuctions+Feature, Vecute, Version=1.0.0.0, Culture=neutral, PublicKeyToken=6ca157640498cbe3" AssemblyString="Vecute, Version=1.0.0.0, Culture=neutral, PublicKeyToken=6ca157640498cbe3" AssemblyLocation="C:\Users\Jack\Documents\VecuteXI - 2010 Release\Vecute\bin\Debug\Vecute.exe" IsDeviceDependent="False">
      <ValueInfo DeepSerialization="Yes" ShallowSerialization="No" XnSequence="586" XnRCSequence="587" XnName="582" XnLabel="582" XnNote="9" XnType="573" XnUseful="27" XBioFunctions="588" />
    </TypeInfo>
    <TypeInfo ID="586" TypeName="System.String, mscorlib, Version=4.0.0.0, Culture=neutral, PublicKeyToken=b77a5c561934e089" AssemblyString="mscorlib, Version=4.0.0.0, Culture=neutral, PublicKeyToken=b77a5c561934e089" AssemblyLocation="C:\Windows\Microsoft.NET\Framework64\v4.0.30319\mscorlib.dll" IsDeviceDependent="False">
      <ValueInfo Value="ATGCGCGTACTGCTATTTTTACTTCTTTCCCTTTTCATGTTGCCGGCATTTTCGGCTGATAACCTGTTGCGCTGGCATGATGCGCAGCATTTCACGGTGCAAGCCTCTACGCCGCTTAAAGCCAAACGCGCATGGAAACTGTGCGCGCTTTATCCCAGCCTGAAAGATTCATATTGGTTATCGTTGAACTATGGTATGCAGGAGGCTGCTCGCCGCTACGGTGTGGATTTAAAAGTGCTGGAGGCAGGCGGCTACAGCCAGTTGGCTACCCAGCAAGCACAAATCGACCAGTGTAAACAGTGGGGCGCAGAGGCCATTTTGCTCGGTAGTAGCACGACCTCATTTCCCGACCTGCAAAAGCAGGTAGCAAGTCTGCCGGTGATCGAACTGGTAAATGCTATTGATGCTCCCCAGGTGAAAAGCCGCGTTGGTGTGCCCTGGTTTCAGATGGGCTATCAACCGGGGCGATATCTGGTGCAATGGGCGCACGGTAAACCACTGAATGTGCTGTTGATGCCCGGACCCGATAACGCCGGGGGCAGTAAGGAGATGGTCGAGGGTTTTCGCGCAGCCATTGCCGGAAGCCCGGTGCGTATTGTTGATATTGCGCTTGGTGATAACGATATTGAAATCCAGCGTAACCTGTTGCAGGAGATGCTGGAACGCCATCCAGAAATCGACGTCGTTGCCGGAACGGCCATTGCGGCAGAGGCGGCAATGGGGGAAGGGCGTAACCTGAAAACGCCGCTTACCGTGGTGTCGTTTTATCTTTCACATCAGGTGTATCGCGGGCTGAAGCGGGGAAGAGTGATTATGGCTGCCAGCGATCAAATGGTCTGGCAGGGGGAACTGGCGGTTGAGCAGGCCATCAGGCAATTACAGGGGCAATCGGTTTCTGATAATGTCAGCCCACCGATTTTAGTTCTGACGCCGAAAAATGCCGACCGTGAACATATTCGCCGCTCGCTGTCACCAGGGGGATTTCGTCCGGTCTATTTTTATCAGCACACATCAGCGGCTAAGAAATAA" />
    </TypeInfo>
    <TypeInfo ID="587" TypeName="System.String, mscorlib, Version=4.0.0.0, Culture=neutral, PublicKeyToken=b77a5c561934e089" AssemblyString="mscorlib, Version=4.0.0.0, Culture=neutral, PublicKeyToken=b77a5c561934e089" AssemblyLocation="C:\Windows\Microsoft.NET\Framework64\v4.0.30319\mscorlib.dll" IsDeviceDependent="False">
      <ValueInfo Value="TTATTTCTTAGCCGCTGATGTGTGCTGATAAAAATAGACCGGACGAAATCCCCCTGGTGACAGCGAGCGGCGAATATGTTCACGGTCGGCATTTTTCGGCGTCAGAACTAAAATCGGTGGGCTGACATTATCAGAAACCGATTGCCCCTGTAATTGCCTGATGGCCTGCTCAACCGCCAGTTCCCCCTGCCAGACCATTTGATCGCTGGCAGCCATAATCACTCTTCCCCGCTTCAGCCCGCGATACACCTGATGTGAAAGATAAAACGACACCACGGTAAGCGGCGTTTTCAGGTTACGCCCTTCCCCCATTGCCGCCTCTGCCGCAATGGCCGTTCCGGCAACGACGTCGATTTCTGGATGGCGTTCCAGCATCTCCTGCAACAGGTTACGCTGGATTTCAATATCGTTATCACCAAGCGCAATATCAACAATACGCACCGGGCTTCCGGCAATGGCTGCGCGAAAACCCTCGACCATCTCCTTACTGCCCCCGGCGTTATCGGGTCCGGGCATCAACAGCACATTCAGTGGTTTACCGTGCGCCCATTGCACCAGATATCGCCCCGGTTGATAGCCCATCTGAAACCAGGGCACACCAACGCGGCTTTTCACCTGGGGAGCATCAATAGCATTTACCAGTTCGATCACCGGCAGACTTGCTACCTGCTTTTGCAGGTCGGGAAATGAGGTCGTGCTACTACCGAGCAAAATGGCCTCTGCGCCCCACTGTTTACACTGGTCGATTTGTGCTTGCTGGGTAGCCAACTGGCTGTAGCCGCCTGCCTCCAGCACTTTTAAATCCACACCGTAGCGGCGAGCAGCCTCCTGCATACCATAGTTCAACGATAACCAATATGAATCTTTCAGGCTGGGATAAAGCGCGCACAGTTTCCATGCGCGTTTGGCTTTAAGCGGCGTAGAGGCTTGCACCGTGAAATGCTGCGCATCATGCCAGCGCAACAGGTTATCAGCCGAAAATGCCGGCAACATGAAAAGGGAAAGAAGTAAAAATAGCAGTACGCGCAT" />
    </TypeInfo>
    <TypeInfo ID="588" TypeName="System.Collections.Generic.List`1[[Vecute.Nuctions+FeatureFunction, Vecute, Version=1.0.0.0, Culture=neutral, PublicKeyToken=6ca157640498cbe3]], mscorlib, Version=4.0.0.0, Culture=neutral, PublicKeyToken=b77a5c561934e089" AssemblyString="mscorlib, Version=4.0.0.0, Culture=neutral, PublicKeyToken=b77a5c561934e089" AssemblyLocation="C:\Windows\Microsoft.NET\Framework64\v4.0.30319\mscorlib.dll" IsDeviceDependent="False">
      <ValueInfo Count="0" DeepSerialization="Yes" ShallowSerialization="No" />
    </TypeInfo>
    <TypeInfo ID="589" TypeName="Vecute.Nuctions+GeneAnnotation, Vecute, Version=1.0.0.0, Culture=neutral, PublicKeyToken=6ca157640498cbe3" AssemblyString="Vecute, Version=1.0.0.0, Culture=neutral, PublicKeyToken=6ca157640498cbe3" AssemblyLocation="C:\Users\Jack\Documents\VecuteXI - 2010 Release\Vecute\bin\Debug\Vecute.exe" IsDeviceDependent="False">
      <ValueInfo DeepSerialization="Yes" ShallowSerialization="No" XIndex="63" XType="20" XNote="96" XLabel="97" XStartPosition="590" XEndPosition="591" XComplement="13" XVector="562" XFeature="100" />
    </TypeInfo>
    <TypeInfo ID="590" TypeName="System.Int32, mscorlib, Version=4.0.0.0, Culture=neutral, PublicKeyToken=b77a5c561934e089" AssemblyString="mscorlib, Version=4.0.0.0, Culture=neutral, PublicKeyToken=b77a5c561934e089" AssemblyLocation="C:\Windows\Microsoft.NET\Framework64\v4.0.30319\mscorlib.dll" IsDeviceDependent="False">
      <ValueInfo Value="1980" />
    </TypeInfo>
    <TypeInfo ID="591" TypeName="System.Int32, mscorlib, Version=4.0.0.0, Culture=neutral, PublicKeyToken=b77a5c561934e089" AssemblyString="mscorlib, Version=4.0.0.0, Culture=neutral, PublicKeyToken=b77a5c561934e089" AssemblyLocation="C:\Windows\Microsoft.NET\Framework64\v4.0.30319\mscorlib.dll" IsDeviceDependent="False">
      <ValueInfo Value="1990" />
    </TypeInfo>
    <TypeInfo ID="592" TypeName="Vecute.Nuctions+GeneAnnotation, Vecute, Version=1.0.0.0, Culture=neutral, PublicKeyToken=6ca157640498cbe3" AssemblyString="Vecute, Version=1.0.0.0, Culture=neutral, PublicKeyToken=6ca157640498cbe3" AssemblyLocation="C:\Users\Jack\Documents\VecuteXI - 2010 Release\Vecute\bin\Debug\Vecute.exe" IsDeviceDependent="False">
      <ValueInfo DeepSerialization="Yes" ShallowSerialization="No" XIndex="74" XType="84" XNote="-1" XLabel="593" XStartPosition="594" XEndPosition="595" XComplement="5" XVector="562" XFeature="596" />
    </TypeInfo>
    <TypeInfo ID="593" TypeName="System.String, mscorlib, Version=4.0.0.0, Culture=neutral, PublicKeyToken=b77a5c561934e089" AssemblyString="mscorlib, Version=4.0.0.0, Culture=neutral, PublicKeyToken=b77a5c561934e089" AssemblyLocation="C:\Windows\Microsoft.NET\Framework64\v4.0.30319\mscorlib.dll" IsDeviceDependent="False">
      <ValueInfo Value="VRTF2" />
    </TypeInfo>
    <TypeInfo ID="594" TypeName="System.Int32, mscorlib, Version=4.0.0.0, Culture=neutral, PublicKeyToken=b77a5c561934e089" AssemblyString="mscorlib, Version=4.0.0.0, Culture=neutral, PublicKeyToken=b77a5c561934e089" AssemblyLocation="C:\Windows\Microsoft.NET\Framework64\v4.0.30319\mscorlib.dll" IsDeviceDependent="False">
      <ValueInfo Value="1854" />
    </TypeInfo>
    <TypeInfo ID="595" TypeName="System.Int32, mscorlib, Version=4.0.0.0, Culture=neutral, PublicKeyToken=b77a5c561934e089" AssemblyString="mscorlib, Version=4.0.0.0, Culture=neutral, PublicKeyToken=b77a5c561934e089" AssemblyLocation="C:\Windows\Microsoft.NET\Framework64\v4.0.30319\mscorlib.dll" IsDeviceDependent="False">
      <ValueInfo Value="1875" />
    </TypeInfo>
    <TypeInfo ID="596" TypeName="Vecute.Nuctions+Feature, Vecute, Version=1.0.0.0, Culture=neutral, PublicKeyToken=6ca157640498cbe3" AssemblyString="Vecute, Version=1.0.0.0, Culture=neutral, PublicKeyToken=6ca157640498cbe3" AssemblyLocation="C:\Users\Jack\Documents\VecuteXI - 2010 Release\Vecute\bin\Debug\Vecute.exe" IsDeviceDependent="False">
      <ValueInfo DeepSerialization="Yes" ShallowSerialization="No" XnSequence="597" XnRCSequence="598" XnName="593" XnLabel="593" XnNote="-1" XnType="84" XnUseful="27" XBioFunctions="599" />
    </TypeInfo>
    <TypeInfo ID="597" TypeName="System.String, mscorlib, Version=4.0.0.0, Culture=neutral, PublicKeyToken=b77a5c561934e089" AssemblyString="mscorlib, Version=4.0.0.0, Culture=neutral, PublicKeyToken=b77a5c561934e089" AssemblyLocation="C:\Windows\Microsoft.NET\Framework64\v4.0.30319\mscorlib.dll" IsDeviceDependent="False">
      <ValueInfo Value="AGGTTATCAGCCGAAAATGCCG" />
    </TypeInfo>
    <TypeInfo ID="598" TypeName="System.String, mscorlib, Version=4.0.0.0, Culture=neutral, PublicKeyToken=b77a5c561934e089" AssemblyString="mscorlib, Version=4.0.0.0, Culture=neutral, PublicKeyToken=b77a5c561934e089" AssemblyLocation="C:\Windows\Microsoft.NET\Framework64\v4.0.30319\mscorlib.dll" IsDeviceDependent="False">
      <ValueInfo Value="CGGCATTTTCGGCTGATAACCT" />
    </TypeInfo>
    <TypeInfo ID="599" TypeName="System.Collections.Generic.List`1[[Vecute.Nuctions+FeatureFunction, Vecute, Version=1.0.0.0, Culture=neutral, PublicKeyToken=6ca157640498cbe3]], mscorlib, Version=4.0.0.0, Culture=neutral, PublicKeyToken=b77a5c561934e089" AssemblyString="mscorlib, Version=4.0.0.0, Culture=neutral, PublicKeyToken=b77a5c561934e089" AssemblyLocation="C:\Windows\Microsoft.NET\Framework64\v4.0.30319\mscorlib.dll" IsDeviceDependent="False">
      <ValueInfo Count="0" DeepSerialization="Yes" ShallowSerialization="No" />
    </TypeInfo>
    <TypeInfo ID="600" TypeName="System.Collections.Generic.List`1[[System.Int32, mscorlib, Version=4.0.0.0, Culture=neutral, PublicKeyToken=b77a5c561934e089]], mscorlib, Version=4.0.0.0, Culture=neutral, PublicKeyToken=b77a5c561934e089" AssemblyString="mscorlib, Version=4.0.0.0, Culture=neutral, PublicKeyToken=b77a5c561934e089" AssemblyLocation="C:\Windows\Microsoft.NET\Framework64\v4.0.30319\mscorlib.dll" IsDeviceDependent="False">
      <ValueInfo Count="0" DeepSerialization="Yes" ShallowSerialization="No" />
    </TypeInfo>
    <TypeInfo ID="601" TypeName="System.Collections.Generic.List`1[[System.Int32, mscorlib, Version=4.0.0.0, Culture=neutral, PublicKeyToken=b77a5c561934e089]], mscorlib, Version=4.0.0.0, Culture=neutral, PublicKeyToken=b77a5c561934e089" AssemblyString="mscorlib, Version=4.0.0.0, Culture=neutral, PublicKeyToken=b77a5c561934e089" AssemblyLocation="C:\Windows\Microsoft.NET\Framework64\v4.0.30319\mscorlib.dll" IsDeviceDependent="False">
      <ValueInfo Count="0" DeepSerialization="Yes" ShallowSerialization="No" />
    </TypeInfo>
    <TypeInfo ID="602" TypeName="Vecute.Nuctions+Host, Vecute, Version=1.0.0.0, Culture=neutral, PublicKeyToken=6ca157640498cbe3" AssemblyString="Vecute, Version=1.0.0.0, Culture=neutral, PublicKeyToken=6ca157640498cbe3" AssemblyLocation="C:\Users\Jack\Documents\VecuteXI - 2010 Release\Vecute\bin\Debug\Vecute.exe" IsDeviceDependent="False">
      <ValueInfo DeepSerialization="Yes" ShallowSerialization="No" XName="603" XBioFunctions="604" XDescription="9" />
    </TypeInfo>
    <TypeInfo ID="603" TypeName="System.String, mscorlib, Version=4.0.0.0, Culture=neutral, PublicKeyToken=b77a5c561934e089" AssemblyString="mscorlib, Version=4.0.0.0, Culture=neutral, PublicKeyToken=b77a5c561934e089" AssemblyLocation="C:\Windows\Microsoft.NET\Framework64\v4.0.30319\mscorlib.dll" IsDeviceDependent="False">
      <ValueInfo Value="E. coli TOP10" />
    </TypeInfo>
    <TypeInfo ID="604" TypeName="System.Collections.Generic.List`1[[Vecute.Nuctions+FeatureFunction, Vecute, Version=1.0.0.0, Culture=neutral, PublicKeyToken=6ca157640498cbe3]], mscorlib, Version=4.0.0.0, Culture=neutral, PublicKeyToken=b77a5c561934e089" AssemblyString="mscorlib, Version=4.0.0.0, Culture=neutral, PublicKeyToken=b77a5c561934e089" AssemblyLocation="C:\Windows\Microsoft.NET\Framework64\v4.0.30319\mscorlib.dll" IsDeviceDependent="False">
      <ValueInfo V0="605" V1="608" Count="2" DeepSerialization="Yes" ShallowSerialization="No" />
    </TypeInfo>
    <TypeInfo ID="605" TypeName="Vecute.Nuctions+FeatureFunction, Vecute, Version=1.0.0.0, Culture=neutral, PublicKeyToken=6ca157640498cbe3" AssemblyString="Vecute, Version=1.0.0.0, Culture=neutral, PublicKeyToken=6ca157640498cbe3" AssemblyLocation="C:\Users\Jack\Documents\VecuteXI - 2010 Release\Vecute\bin\Debug\Vecute.exe" IsDeviceDependent="False">
      <ValueInfo DeepSerialization="Yes" ShallowSerialization="No" XBioFunction="606" XParameters="607" />
    </TypeInfo>
    <TypeInfo ID="606" TypeName="Vecute.Nuctions+FeatureFunctionEnum, Vecute, Version=1.0.0.0, Culture=neutral, PublicKeyToken=6ca157640498cbe3" AssemblyString="Vecute, Version=1.0.0.0, Culture=neutral, PublicKeyToken=6ca157640498cbe3" AssemblyLocation="C:\Users\Jack\Documents\VecuteXI - 2010 Release\Vecute\bin\Debug\Vecute.exe" IsDeviceDependent="False">
      <ValueInfo Enum="Primase" />
    </TypeInfo>
    <TypeInfo ID="607" TypeName="System.String, mscorlib, Version=4.0.0.0, Culture=neutral, PublicKeyToken=b77a5c561934e089" AssemblyString="mscorlib, Version=4.0.0.0, Culture=neutral, PublicKeyToken=b77a5c561934e089" AssemblyLocation="C:\Windows\Microsoft.NET\Framework64\v4.0.30319\mscorlib.dll" IsDeviceDependent="False">
      <ValueInfo Value="p15a" />
    </TypeInfo>
    <TypeInfo ID="608" TypeName="Vecute.Nuctions+FeatureFunction, Vecute, Version=1.0.0.0, Culture=neutral, PublicKeyToken=6ca157640498cbe3" AssemblyString="Vecute, Version=1.0.0.0, Culture=neutral, PublicKeyToken=6ca157640498cbe3" AssemblyLocation="C:\Users\Jack\Documents\VecuteXI - 2010 Release\Vecute\bin\Debug\Vecute.exe" IsDeviceDependent="False">
      <ValueInfo DeepSerialization="Yes" ShallowSerialization="No" XBioFunction="606" XParameters="609" />
    </TypeInfo>
    <TypeInfo ID="609" TypeName="System.String, mscorlib, Version=4.0.0.0, Culture=neutral, PublicKeyToken=b77a5c561934e089" AssemblyString="mscorlib, Version=4.0.0.0, Culture=neutral, PublicKeyToken=b77a5c561934e089" AssemblyLocation="C:\Windows\Microsoft.NET\Framework64\v4.0.30319\mscorlib.dll" IsDeviceDependent="False">
      <ValueInfo Value="pUC" />
    </TypeInfo>
    <TypeInfo ID="610" TypeName="System.Collections.Generic.List`1[[System.String, mscorlib, Version=4.0.0.0, Culture=neutral, PublicKeyToken=b77a5c561934e089]], mscorlib, Version=4.0.0.0, Culture=neutral, PublicKeyToken=b77a5c561934e089" AssemblyString="mscorlib, Version=4.0.0.0, Culture=neutral, PublicKeyToken=b77a5c561934e089" AssemblyLocation="C:\Windows\Microsoft.NET\Framework64\v4.0.30319\mscorlib.dll" IsDeviceDependent="False">
      <ValueInfo Count="0" DeepSerialization="Yes" ShallowSerialization="No" />
    </TypeInfo>
    <TypeInfo ID="611" TypeName="System.Collections.Generic.List`1[[System.String, mscorlib, Version=4.0.0.0, Culture=neutral, PublicKeyToken=b77a5c561934e089]], mscorlib, Version=4.0.0.0, Culture=neutral, PublicKeyToken=b77a5c561934e089" AssemblyString="mscorlib, Version=4.0.0.0, Culture=neutral, PublicKeyToken=b77a5c561934e089" AssemblyLocation="C:\Windows\Microsoft.NET\Framework64\v4.0.30319\mscorlib.dll" IsDeviceDependent="False">
      <ValueInfo Count="0" DeepSerialization="Yes" ShallowSerialization="No" />
    </TypeInfo>
    <TypeInfo ID="612" TypeName="System.Single, mscorlib, Version=4.0.0.0, Culture=neutral, PublicKeyToken=b77a5c561934e089" AssemblyString="mscorlib, Version=4.0.0.0, Culture=neutral, PublicKeyToken=b77a5c561934e089" AssemblyLocation="C:\Windows\Microsoft.NET\Framework64\v4.0.30319\mscorlib.dll" IsDeviceDependent="False">
      <ValueInfo Value="-1928.785" />
    </TypeInfo>
    <TypeInfo ID="613" TypeName="System.Single, mscorlib, Version=4.0.0.0, Culture=neutral, PublicKeyToken=b77a5c561934e089" AssemblyString="mscorlib, Version=4.0.0.0, Culture=neutral, PublicKeyToken=b77a5c561934e089" AssemblyLocation="C:\Windows\Microsoft.NET\Framework64\v4.0.30319\mscorlib.dll" IsDeviceDependent="False">
      <ValueInfo Value="-325.9985" />
    </TypeInfo>
    <TypeInfo ID="614" TypeName="System.Int32, mscorlib, Version=4.0.0.0, Culture=neutral, PublicKeyToken=b77a5c561934e089" AssemblyString="mscorlib, Version=4.0.0.0, Culture=neutral, PublicKeyToken=b77a5c561934e089" AssemblyLocation="C:\Windows\Microsoft.NET\Framework64\v4.0.30319\mscorlib.dll" IsDeviceDependent="False">
      <ValueInfo Value="100" />
    </TypeInfo>
    <TypeInfo ID="615" TypeName="System.Collections.Generic.List`1[[System.String, mscorlib, Version=4.0.0.0, Culture=neutral, PublicKeyToken=b77a5c561934e089]], mscorlib, Version=4.0.0.0, Culture=neutral, PublicKeyToken=b77a5c561934e089" AssemblyString="mscorlib, Version=4.0.0.0, Culture=neutral, PublicKeyToken=b77a5c561934e089" AssemblyLocation="C:\Windows\Microsoft.NET\Framework64\v4.0.30319\mscorlib.dll" IsDeviceDependent="False">
      <ValueInfo Count="0" DeepSerialization="Yes" ShallowSerialization="No" />
    </TypeInfo>
    <TypeInfo ID="616" TypeName="System.Collections.Generic.Dictionary`2[[System.String, mscorlib, Version=4.0.0.0, Culture=neutral, PublicKeyToken=b77a5c561934e089],[System.String, mscorlib, Version=4.0.0.0, Culture=neutral, PublicKeyToken=b77a5c561934e089]], mscorlib, Version=4.0.0.0, Culture=neutral, PublicKeyToken=b77a5c561934e089" AssemblyString="mscorlib, Version=4.0.0.0, Culture=neutral, PublicKeyToken=b77a5c561934e089" AssemblyLocation="C:\Windows\Microsoft.NET\Framework64\v4.0.30319\mscorlib.dll" IsDeviceDependent="False">
      <ValueInfo Count="0" DeepSerialization="Yes" ShallowSerialization="No" />
    </TypeInfo>
    <TypeInfo ID="617" TypeName="Vecute.DNAInfo, Vecute, Version=1.0.0.0, Culture=neutral, PublicKeyToken=6ca157640498cbe3" AssemblyString="Vecute, Version=1.0.0.0, Culture=neutral, PublicKeyToken=6ca157640498cbe3" AssemblyLocation="C:\Users\Jack\Documents\VecuteXI - 2010 Release\Vecute\bin\Debug\Vecute.exe" IsDeviceDependent="False">
      <ValueInfo DeepSerialization="Yes" ShallowSerialization="No" XvName="618" XOperationDescription="-1" XIsVerificationStep="5" XIsConstructionNode="5" XNotDrawMap="5" XHost="543" XvMolecularOperation="619" XUpdateImageEvent="-1" XDNAs="620" XCalculated="13" XFile_Filename="-1" XEnzyme_Enzymes="621" XEnzyme_Buffers="622" XEnzyme_Condition="623" XDephosphorylateWhenDigestion="5" XPCR_ForwardPrimer="-1" XPCR_FPrimerName="-1" XPCR_ReversePrimer="-1" XPCR_RPrimerName="-1" XPCR_Overlap="5" XModify_Method="551" XScreen_Features="624" XScreen_OnlyCircular="5" XSource="625" XEditing="13" XCreating="5" XLigation_TriFragment="132" XLigationMethod="132" XGel_Minimum="133" XGel_Maximun="134" XSolutionExtration="5" XSetPosition="135" XScreen_PCRMax="134" XScreen_PCRMin="133" XScreen_FPrimer="9" XScreen_FName="136" XScreen_RPrimer="9" XScreen_RName="137" XScreen_Mode="138" XRecombinationMethod="139" XEnzymeAnalysisParamters="714" XFetchedEnzymes="715" XOnlySignificant="13" XOnlyExtend="13" XAutomaticChoose="13" XSequencingTheorica="-1" XSequencingPrimerName="9" XSequencingPrimer="9" XSequencingSequence="9" XTheorySequences="716" XSequencingResultComment="143" XCompareSelectedGeneFile="-1" XCompareResultComment="143" XPickedDNAs="717" XDescribeType="145" XTransformationMethod="707" XTransformationMode="147" XIncubation="718" XCells="719" XIncludeVerification="5" XSequencingVerify="5" XDX="746" XDY="747" XRealSize="5" XFinished="5" XProgress="152" XPixelPerKBP="19" XIsKeyName="5" XPCRDesignerData="-1" XSequenceDesignerData="-1" XUseFreeDesigner="5" XFreeDesignCode="9" XFreeDesignName="9" XDesignedEnzymeSite="748" XPrimerDesignerMode="5" XDesignedPrimers="749" />
    </TypeInfo>
    <TypeInfo ID="618" TypeName="System.String, mscorlib, Version=4.0.0.0, Culture=neutral, PublicKeyToken=b77a5c561934e089" AssemblyString="mscorlib, Version=4.0.0.0, Culture=neutral, PublicKeyToken=b77a5c561934e089" AssemblyLocation="C:\Windows\Microsoft.NET\Framework64\v4.0.30319\mscorlib.dll" IsDeviceDependent="False">
      <ValueInfo Value="Transformation" />
    </TypeInfo>
    <TypeInfo ID="619" TypeName="Vecute.Nuctions+MolecularOperationEnum, Vecute, Version=1.0.0.0, Culture=neutral, PublicKeyToken=6ca157640498cbe3" AssemblyString="Vecute, Version=1.0.0.0, Culture=neutral, PublicKeyToken=6ca157640498cbe3" AssemblyLocation="C:\Users\Jack\Documents\VecuteXI - 2010 Release\Vecute\bin\Debug\Vecute.exe" IsDeviceDependent="False">
      <ValueInfo Enum="Transformation" />
    </TypeInfo>
    <TypeInfo ID="620" TypeName="Microsoft.VisualBasic.Collection, Microsoft.VisualBasic, Version=10.0.0.0, Culture=neutral, PublicKeyToken=b03f5f7f11d50a3a" AssemblyString="Microsoft.VisualBasic, Version=10.0.0.0, Culture=neutral, PublicKeyToken=b03f5f7f11d50a3a" AssemblyLocation="C:\Windows\Microsoft.Net\assembly\GAC_MSIL\Microsoft.VisualBasic\v4.0_10.0.0.0__b03f5f7f11d50a3a\Microsoft.VisualBasic.dll" IsDeviceDependent="False">
      <ValueInfo Count="0" DeepSerialization="Yes" ShallowSerialization="No" />
    </TypeInfo>
    <TypeInfo ID="621" TypeName="System.Collections.Generic.List`1[[System.String, mscorlib, Version=4.0.0.0, Culture=neutral, PublicKeyToken=b77a5c561934e089]], mscorlib, Version=4.0.0.0, Culture=neutral, PublicKeyToken=b77a5c561934e089" AssemblyString="mscorlib, Version=4.0.0.0, Culture=neutral, PublicKeyToken=b77a5c561934e089" AssemblyLocation="C:\Windows\Microsoft.NET\Framework64\v4.0.30319\mscorlib.dll" IsDeviceDependent="False">
      <ValueInfo Count="0" DeepSerialization="Yes" ShallowSerialization="No" />
    </TypeInfo>
    <TypeInfo ID="622" TypeName="System.Collections.Generic.List`1[[Vecute.BufferCondition, Vecute, Version=1.0.0.0, Culture=neutral, PublicKeyToken=6ca157640498cbe3]], mscorlib, Version=4.0.0.0, Culture=neutral, PublicKeyToken=b77a5c561934e089" AssemblyString="mscorlib, Version=4.0.0.0, Culture=neutral, PublicKeyToken=b77a5c561934e089" AssemblyLocation="C:\Windows\Microsoft.NET\Framework64\v4.0.30319\mscorlib.dll" IsDeviceDependent="False">
      <ValueInfo Count="0" DeepSerialization="Yes" ShallowSerialization="No" />
    </TypeInfo>
    <TypeInfo ID="623" TypeName="System.Collections.Generic.List`1[[System.String, mscorlib, Version=4.0.0.0, Culture=neutral, PublicKeyToken=b77a5c561934e089]], mscorlib, Version=4.0.0.0, Culture=neutral, PublicKeyToken=b77a5c561934e089" AssemblyString="mscorlib, Version=4.0.0.0, Culture=neutral, PublicKeyToken=b77a5c561934e089" AssemblyLocation="C:\Windows\Microsoft.NET\Framework64\v4.0.30319\mscorlib.dll" IsDeviceDependent="False">
      <ValueInfo Count="0" DeepSerialization="Yes" ShallowSerialization="No" />
    </TypeInfo>
    <TypeInfo ID="624" TypeName="System.Collections.Generic.List`1[[Vecute.FeatureScreenInfo, Vecute, Version=1.0.0.0, Culture=neutral, PublicKeyToken=6ca157640498cbe3]], mscorlib, Version=4.0.0.0, Culture=neutral, PublicKeyToken=b77a5c561934e089" AssemblyString="mscorlib, Version=4.0.0.0, Culture=neutral, PublicKeyToken=b77a5c561934e089" AssemblyLocation="C:\Windows\Microsoft.NET\Framework64\v4.0.30319\mscorlib.dll" IsDeviceDependent="False">
      <ValueInfo Count="0" DeepSerialization="Yes" ShallowSerialization="No" />
    </TypeInfo>
    <TypeInfo ID="625" TypeName="System.Collections.Generic.List`1[[Vecute.DNAInfo, Vecute, Version=1.0.0.0, Culture=neutral, PublicKeyToken=6ca157640498cbe3]], mscorlib, Version=4.0.0.0, Culture=neutral, PublicKeyToken=b77a5c561934e089" AssemblyString="mscorlib, Version=4.0.0.0, Culture=neutral, PublicKeyToken=b77a5c561934e089" AssemblyLocation="C:\Windows\Microsoft.NET\Framework64\v4.0.30319\mscorlib.dll" IsDeviceDependent="False">
      <ValueInfo V0="540" V1="626" Count="2" DeepSerialization="Yes" ShallowSerialization="No" />
    </TypeInfo>
    <TypeInfo ID="626" TypeName="Vecute.DNAInfo, Vecute, Version=1.0.0.0, Culture=neutral, PublicKeyToken=6ca157640498cbe3" AssemblyString="Vecute, Version=1.0.0.0, Culture=neutral, PublicKeyToken=6ca157640498cbe3" AssemblyLocation="C:\Users\Jack\Documents\VecuteXI - 2010 Release\Vecute\bin\Debug\Vecute.exe" IsDeviceDependent="False">
      <ValueInfo DeepSerialization="Yes" ShallowSerialization="No" XvName="627" XOperationDescription="628" XIsVerificationStep="5" XIsConstructionNode="5" XNotDrawMap="5" XHost="629" XvMolecularOperation="10" XUpdateImageEvent="-1" XDNAs="631" XCalculated="13" XFile_Filename="697" XEnzyme_Enzymes="698" XEnzyme_Buffers="699" XEnzyme_Condition="700" XDephosphorylateWhenDigestion="5" XPCR_ForwardPrimer="-1" XPCR_FPrimerName="-1" XPCR_ReversePrimer="-1" XPCR_RPrimerName="-1" XPCR_Overlap="5" XModify_Method="129" XScreen_Features="701" XScreen_OnlyCircular="5" XSource="702" XEditing="13" XCreating="5" XLigation_TriFragment="132" XLigationMethod="132" XGel_Minimum="133" XGel_Maximun="134" XSolutionExtration="5" XSetPosition="135" XScreen_PCRMax="134" XScreen_PCRMin="133" XScreen_FPrimer="9" XScreen_FName="136" XScreen_RPrimer="9" XScreen_RName="137" XScreen_Mode="138" XRecombinationMethod="139" XEnzymeAnalysisParamters="703" XFetchedEnzymes="704" XOnlySignificant="13" XOnlyExtend="13" XAutomaticChoose="13" XSequencingTheorica="-1" XSequencingPrimerName="9" XSequencingPrimer="9" XSequencingSequence="9" XTheorySequences="705" XSequencingResultComment="143" XCompareSelectedGeneFile="-1" XCompareResultComment="143" XPickedDNAs="706" XDescribeType="145" XTransformationMethod="707" XTransformationMode="147" XIncubation="708" XCells="709" XIncludeVerification="5" XSequencingVerify="5" XDX="710" XDY="711" XRealSize="5" XFinished="5" XProgress="152" XPixelPerKBP="19" XIsKeyName="5" XPCRDesignerData="-1" XSequenceDesignerData="-1" XUseFreeDesigner="5" XFreeDesignCode="9" XFreeDesignName="9" XDesignedEnzymeSite="712" XPrimerDesignerMode="5" XDesignedPrimers="713" />
    </TypeInfo>
    <TypeInfo ID="627" TypeName="System.String, mscorlib, Version=4.0.0.0, Culture=neutral, PublicKeyToken=b77a5c561934e089" AssemblyString="mscorlib, Version=4.0.0.0, Culture=neutral, PublicKeyToken=b77a5c561934e089" AssemblyLocation="C:\Windows\Microsoft.NET\Framework64\v4.0.30319\mscorlib.dll" IsDeviceDependent="False">
      <ValueInfo Value="pAH69" />
    </TypeInfo>
    <TypeInfo ID="628" TypeName="System.String, mscorlib, Version=4.0.0.0, Culture=neutral, PublicKeyToken=b77a5c561934e089" AssemblyString="mscorlib, Version=4.0.0.0, Culture=neutral, PublicKeyToken=b77a5c561934e089" AssemblyLocation="C:\Windows\Microsoft.NET\Framework64\v4.0.30319\mscorlib.dll" IsDeviceDependent="False">
      <ValueInfo Value="The CRIM plasmid pAH69 (GenBank: AY048718.1)" />
    </TypeInfo>
    <TypeInfo ID="629" TypeName="Vecute.Nuctions+Host, Vecute, Version=1.0.0.0, Culture=neutral, PublicKeyToken=6ca157640498cbe3" AssemblyString="Vecute, Version=1.0.0.0, Culture=neutral, PublicKeyToken=6ca157640498cbe3" AssemblyLocation="C:\Users\Jack\Documents\VecuteXI - 2010 Release\Vecute\bin\Debug\Vecute.exe" IsDeviceDependent="False">
      <ValueInfo DeepSerialization="Yes" ShallowSerialization="No" XName="7" XBioFunctions="630" XDescription="9" />
    </TypeInfo>
    <TypeInfo ID="630" TypeName="System.Collections.Generic.List`1[[Vecute.Nuctions+FeatureFunction, Vecute, Version=1.0.0.0, Culture=neutral, PublicKeyToken=6ca157640498cbe3]], mscorlib, Version=4.0.0.0, Culture=neutral, PublicKeyToken=b77a5c561934e089" AssemblyString="mscorlib, Version=4.0.0.0, Culture=neutral, PublicKeyToken=b77a5c561934e089" AssemblyLocation="C:\Windows\Microsoft.NET\Framework64\v4.0.30319\mscorlib.dll" IsDeviceDependent="False">
      <ValueInfo Count="0" DeepSerialization="Yes" ShallowSerialization="No" />
    </TypeInfo>
    <TypeInfo ID="631" TypeName="Microsoft.VisualBasic.Collection, Microsoft.VisualBasic, Version=10.0.0.0, Culture=neutral, PublicKeyToken=b03f5f7f11d50a3a" AssemblyString="Microsoft.VisualBasic, Version=10.0.0.0, Culture=neutral, PublicKeyToken=b03f5f7f11d50a3a" AssemblyLocation="C:\Windows\Microsoft.Net\assembly\GAC_MSIL\Microsoft.VisualBasic\v4.0_10.0.0.0__b03f5f7f11d50a3a\Microsoft.VisualBasic.dll" IsDeviceDependent="False">
      <ValueInfo V0="632" Count="1" DeepSerialization="Yes" ShallowSerialization="No" />
    </TypeInfo>
    <TypeInfo ID="632" TypeName="Vecute.Nuctions+GeneFile, Vecute, Version=1.0.0.0, Culture=neutral, PublicKeyToken=6ca157640498cbe3" AssemblyString="Vecute, Version=1.0.0.0, Culture=neutral, PublicKeyToken=6ca157640498cbe3" AssemblyLocation="C:\Users\Jack\Documents\VecuteXI - 2010 Release\Vecute\bin\Debug\Vecute.exe" IsDeviceDependent="False">
      <ValueInfo DeepSerialization="Yes" ShallowSerialization="No" XvName="627" XvIscircular="13" XvDate="633" XvSequence="634" XvRCSequence="635" XvFeatureCol="636" XvEnd_F="122" XvEnd_R="122" XvPhos_F="13" XvPhos_R="13" XFCleavages="695" XRCleavages="696" XtmpCircular="5" />
    </TypeInfo>
    <TypeInfo ID="633" TypeName="System.DateTime, mscorlib, Version=4.0.0.0, Culture=neutral, PublicKeyToken=b77a5c561934e089" AssemblyString="mscorlib, Version=4.0.0.0, Culture=neutral, PublicKeyToken=b77a5c561934e089" AssemblyLocation="C:\Windows\Microsoft.NET\Framework64\v4.0.30319\mscorlib.dll" IsDeviceDependent="False">
      <ValueInfo Value="39653" />
    </TypeInfo>
    <TypeInfo ID="634" TypeName="System.String, mscorlib, Version=4.0.0.0, Culture=neutral, PublicKeyToken=b77a5c561934e089" AssemblyString="mscorlib, Version=4.0.0.0, Culture=neutral, PublicKeyToken=b77a5c561934e089" AssemblyLocation="C:\Windows\Microsoft.NET\Framework64\v4.0.30319\mscorlib.dll" IsDeviceDependent="False">
      <ValueInfo Value="CATCGATGAAGATTCTTGCTCAATTGTTATCAGCTATGCGCCGACCAGAACACCTTGCCGATCAGCCAAACGTCTCTTCAGGCCACTGACTAGCGATAACTTTCCCCACAACGGAACAACTCTCATTGCATGGGATCATTGGGTACTGTGGGTTTAGTGGTTGTAAAAACACCTGACCGCTATCCCTGATCAGTTTCTTGAAGGTAAACTCATCACCCCCAAGTCTGGCTATGCAGAAATCACCTGGCTCAACAGCCTGCTCAGGGTCAACGAGAATTAACATTCCGTCAGGAAAGCTTGGCTTGGAGCCTGTTGGTGCGGTCATGGAATTACCTTCAACCTCAAGCCAGAATGCAGAATCACTGGCTTTTTTGGTTGTGCTTACCCATCTCTCCGCATCACCTTTGGTAAAGGTTCTAAGCTTAGGTGAGAACATCCCTGCCTGAACATGAGAAAAAACAGGGTACTCATACTCACTTCTAAGTGACGGCTGCATACTAACCGCTTCATACATCTCGTAGATTTCTCTGGCGATTGAAGGGCTAAATTCTTCAACGCTAACTTTGAGAATTTTTGTAAGCAATGCGGCGTTATAAGCATTTAATGCATTGATGCCATTAAATAAAGCACCAACGCCTGACTGCCCCATCCCCATCTTGTCTGCGACAGATTCCTGGGATAAGCCAAGTTCATTTTTCTTTTTTTCATAAATTGCTTTAAGGCGACGTGCGTCCTCAAGCTGCTCTTGTGTTAATGGTTTCTTTTTTGTGCTCATACGTTAAATCTATCACCGCAAGGGATAAATATCTAACACCGTGCGTGTTGACTATTTTACCTCTGGCGGTGATAATGGTTGCATGTACTAAGGAGGTTGTATGAATTCGTAGCCTTTTGAAGAGGATCAGAAATGGGAAGAAGGCGAAGTCATGAGCGCCGGGATTTACCCCCTAACCTTTATATAAGAAACAATGGATATTACTGCTACAGGGACCCAAGGACGGGTAAAGAGTTTGGATTAGGCCGAGACAGGCGAATCGCAATCACTGAAGCTATACAGGCCAACATTGAGTTGCTATCCGGGAACAGGCGTGAGTCACTGATAGACAGAATTAAAGGCGCTGACGCAATCACTCTTCATGCGTGGCTTGACCGATATGAAACAATCCTCAGCGAGAGGGGTATCAGGCCGAAAACTCTACTCGACTACGCCAGCAAAATCAGAGCAATCCGAAGAAAATTGCCGGACAAACCGCTCGCTGACATATCAACGAAAGAGGTGGCAGCAATGCTAAACACCTACGTAGCAGAAGGCAAATCGGCTTCCGCAAAATTGATCAGGTCAACCCTTGTTGACGTTTTTCGTGAGGCAATAGCCGAGGGGCATGTGGCTACGAATCCGGTAACAGCAACCCGCACAGCAAAATCAGAAGTAAGGCGTTCAAGACTGACAGCTAATGAATATGTCGCGATATACCATGCAGCCGAACCGCTCCCAATCTGGCTGAGACTGGCAATGGATTTGGCTGTCGTTACAGGGCAGAGAGTAGGCGATTTGTGCAGAATGAAATGGTCAGACATAAACGACAACCATCTTCACATTGAACAGAGTAAAACAGGGGCTAAACTCGCCATTCCACTAACGCTAACGATTGACGCGCTCAATATCTCATTGGCTGATACACTACAGCAATGCAGGGAGGCCAGCAGCAGTGAAACTATAATCGCATCAAAGCATCACGATCCGCTTTCCCCGAAAACAGTATCAAAGTATTTTACAAAGGCGAGAAATGCATCTGGACTCTCATTTGATGGAAACCCGCCAACATTCCATGAACTGCGTAGCCTGTCAGCGAGGCTATACCGGAACCAGATTGGCGATAAGTTTGCTCAACGTCTTCTCGGGCATAAATCAGATTCAATGGCGGCGCGGTATAGGGACAGCCGTGGACGGGAATGGGACAAAATTGAAATCGACAAATGATTTTATTTTGACTAATAATGACCTACTTACCATGGGTATGGACAGTTTTCCCTTTGATATGTAACGGTGAACAGTTGTTCTACTTTTGTTTGTTAGTCTTGATGCTTCACTGATAGATACAAGAGCCATAAGAACCTCAGATCCTTCCGTATTTAGCCAGTATGTTCTCTAGTGTGGTTCGTTGTTTTTGCGTGAGCCATGAGAACGAACCATTGAGATCATACTTACTTTGCATGTCACTCAAAAATTTTGCCTCAAAACTGGTGAGCTGAATTTTTGCAGTTAAAGCATCGTGTAGTGTTTTTCTTAGTCCGTTACGTAGGTAGGAATCTGATGTAATGGTTGTTGGTATTTTGTCACCATTCATTTTTATCTGGTTGTTCTCAAGTTCGGTTACGAGATCCATTTGTCTATCTAGTTCAACTTGGAAAATCAACGTATCAGTCGGGCGGCCTCGCTTATCAACCACCAATTTCATATTGCTGTAAGTGTTTAAATCTTTACTTATTGGTTTCAAAACCCATTGGTTAAGCCTTTTAAACTCATGGTAGTTATTTTCAAGCATTAACATGAACTTAAATTCATCAAGGCTAATCTCTATATTTGCCTTGTGAGTTTTCTTTTGTGTTAGTTCTTTTAATAACCACTCATAAATCCTCATAGAGTATTTGTTTTCAAAAGACTTAACATGTTCCAGATTATATTTTATGAATTTTTTTAACTGGAAAAGATAAGGCAATATCTCTTCACTAAAAACTAATTCTAATTTTTCGCTTGAGAACTTGGCATAGTTTGTCCACTGGAAAATCTCAAAGCCTTTAACCAAAGGATTCCTGATTTCCACAGTTCTCGTCATCAGCTCTCTGGTTGCTTTAGCTAATACACCATAAGCATTTTCCCTACTGATGTTCATCATCTGAGCGTATTGGTTATAAGTGAACGATACCGTCCGTTCTTTCCTTGTAGGGTTTTCAATCGTGGGGTTGAGTAGTGCCACACAGCATAAAATTAGCTTGGTTTCATGCTCCGTTAAGTCATAGCGACTAATCGCTAGTTCATTTGCTTTGAAAACAACTAATTCAGACATACATCTCAATTGGTCTAGGTGATTTTAATCACTATACCAATTGAGATGGGCTAGTCAATGATAATTACTAGTCCTTTTCCTTTGAGTTGTGGGTATCTGTAAATTCTGCTAGACCTTTGCTGGAAAACTTGTAAATTCTGCTAGACCCTCTGTAAATTCCGCTAGACCTTTGTGTGTTTTTTTTGTTTATATTCAAGTGGTTATAATTTATAGAATAAAGAAAGAATAAAAAAAGATAAAAAGAATAGATCCCAGCCCTGTGTATAACTCACTACTTTAGTCAGTTCCGCAGTATTACAAAAGGATGTCGCAAACGCTGTTTGCTCCTCTACAAAACAGACCTTAAAACCCTAAAGGCTTAAGTAGCACCCTCGCAAGCTCGGTTGCGGCCGCAATCGGGCAAATCGCTGAATATTCCTTTTGTCTCCGACCATCAGGCACCTGAGTCGCTGTCTTTTTCGTGACATTCAGTTCGCTGCGCTCACGGCTCTGGCAGTGAATGGGGGTAAATGGCACTACAGGCGCCTTTTATGGATTCATGCAAGGAAACTACCCATAATACAAGAAAAGCCCGTCACGGGCTTCTCAGGGCGTTTTATGGCGGGTCTGCTATGTGGTGCTATCTGACTTTTTGCTGTTCAGCAGTTCCTGCCCTCTGATTTTCCAGTCTGACCACTTCGGATTATCCCGTGACAGGTCATTCAGACTGGCTAATGCACCCAGTAAGGCAGCGGTATCATCAACGGGGTCTGACGCTCAGTGGAACGAAAACTCACGTTAAGGGATTTTGGTCATGAGATTATCAAAAAGGATCTTCACCTAGATCCTTTTAAATTAAAAATGAAGTTTTAAATCAATCTAAAGTATATATGAGTAAACTTGGTCTGACAGTTACCAATGCTTAATCAGTGAGGCACCTATCTCAGCGATCTGTCTATTTCGTTCATCCATAGTTGCCTGACTCCCCGTCGTGTAGATAACTACGATACGGGAGGGCTTACCATCTGGCCCCAGTGCTGCAATGATACCGCGAGACCCACGCTCACCGGCTCCAGATTTATCAGCAATAAACCAGCCAGCCGGAAGGGCCGAGCGCAGAAGTGGTCCTGCAACTTTATCCGCCTCCATCCAGTCTATTAATTGTTGCCGGGAAGCTAGAGTAAGTAGTTCGCCAGTTAATAGTTTGCGCAACGTTGTTGCCATTGCTACAGGCATCGTGGTGTCACGCTCGTCGTTTGGTATGGCTTCATTCAGCTCCGGTTCCCAACGATCAAGGCGAGTTACATGATCCCCCATGTTGTGCAAAAAAGCGGTTAGCTCCTTCGGTCCTCCGATCGTTGTCAGAAGTAAGTTGGCCGCAGTGTTATCACTCATGGTTATGGCAGCACTGCATAATTCTCTTACTGTCATGCCATCCGTAAGATGCTTTTCTGTGACTGGTGAGTACTCAACCAAGTCATTCTGAGAATAGTGTATGCGGCGACCGAGTTGCTCTTGCCCGGCGTCAATACGGGATAATACCGCGCCACATAGCAGAACTTTAAAAGTGCTCATCATTGGAAAACGTTCTTCGGGGCGAAAACTCTCAAGGATCTTACCGCTGTTGAGATCCAGTTCGATGTAACCCACTCGTGCACCCAACTGATCTTCAGCATCTTTTACTTTCACCAGCGTTTCTGGGTGAGCAAAAACAGGAAGGCAAAATGCCGCAAAAAAGGGAATAAGGGCGACACGGAAATGTTGAATACTCATACTCTTCCTTTTTCAATATTATTGAAGCATTTATCAGGGTTATTGTCTCATGAGCGGATACATATTTGAATGTATTTAGAAAAATAAACAAATAGGGGTTCCGCGCACATTTCCCCGAAAAGTGCCACCTG" />
    </TypeInfo>
    <TypeInfo ID="635" TypeName="System.String, mscorlib, Version=4.0.0.0, Culture=neutral, PublicKeyToken=b77a5c561934e089" AssemblyString="mscorlib, Version=4.0.0.0, Culture=neutral, PublicKeyToken=b77a5c561934e089" AssemblyLocation="C:\Windows\Microsoft.NET\Framework64\v4.0.30319\mscorlib.dll" IsDeviceDependent="False">
      <ValueInfo Value="CAGGTGGCACTTTTCGGGGAAATGTGCGCGGAACCCCTATTTGTTTATTTTTCTAAATACATTCAAATATGTATCCGCTCATGAGACAATAACCCTGATAAATGCTTCAATAATATTGAAAAAGGAAGAGTATGAGTATTCAACATTTCCGTGTCGCCCTTATTCCCTTTTTTGCGGCATTTTGCCTTCCTGTTTTTGCTCACCCAGAAACGCTGGTGAAAGTAAAAGATGCTGAAGATCAGTTGGGTGCACGAGTGGGTTACATCGAACTGGATCTCAACAGCGGTAAGATCCTTGAGAGTTTTCGCCCCGAAGAACGTTTTCCAATGATGAGCACTTTTAAAGTTCTGCTATGTGGCGCGGTATTATCCCGTATTGACGCCGGGCAAGAGCAACTCGGTCGCCGCATACACTATTCTCAGAATGACTTGGTTGAGTACTCACCAGTCACAGAAAAGCATCTTACGGATGGCATGACAGTAAGAGAATTATGCAGTGCTGCCATAACCATGAGTGATAACACTGCGGCCAACTTACTTCTGACAACGATCGGAGGACCGAAGGAGCTAACCGCTTTTTTGCACAACATGGGGGATCATGTAACTCGCCTTGATCGTTGGGAACCGGAGCTGAATGAAGCCATACCAAACGACGAGCGTGACACCACGATGCCTGTAGCAATGGCAACAACGTTGCGCAAACTATTAACTGGCGAACTACTTACTCTAGCTTCCCGGCAACAATTAATAGACTGGATGGAGGCGGATAAAGTTGCAGGACCACTTCTGCGCTCGGCCCTTCCGGCTGGCTGGTTTATTGCTGATAAATCTGGAGCCGGTGAGCGTGGGTCTCGCGGTATCATTGCAGCACTGGGGCCAGATGGTAAGCCCTCCCGTATCGTAGTTATCTACACGACGGGGAGTCAGGCAACTATGGATGAACGAAATAGACAGATCGCTGAGATAGGTGCCTCACTGATTAAGCATTGGTAACTGTCAGACCAAGTTTACTCATATATACTTTAGATTGATTTAAAACTTCATTTTTAATTTAAAAGGATCTAGGTGAAGATCCTTTTTGATAATCTCATGACCAAAATCCCTTAACGTGAGTTTTCGTTCCACTGAGCGTCAGACCCCGTTGATGATACCGCTGCCTTACTGGGTGCATTAGCCAGTCTGAATGACCTGTCACGGGATAATCCGAAGTGGTCAGACTGGAAAATCAGAGGGCAGGAACTGCTGAACAGCAAAAAGTCAGATAGCACCACATAGCAGACCCGCCATAAAACGCCCTGAGAAGCCCGTGACGGGCTTTTCTTGTATTATGGGTAGTTTCCTTGCATGAATCCATAAAAGGCGCCTGTAGTGCCATTTACCCCCATTCACTGCCAGAGCCGTGAGCGCAGCGAACTGAATGTCACGAAAAAGACAGCGACTCAGGTGCCTGATGGTCGGAGACAAAAGGAATATTCAGCGATTTGCCCGATTGCGGCCGCAACCGAGCTTGCGAGGGTGCTACTTAAGCCTTTAGGGTTTTAAGGTCTGTTTTGTAGAGGAGCAAACAGCGTTTGCGACATCCTTTTGTAATACTGCGGAACTGACTAAAGTAGTGAGTTATACACAGGGCTGGGATCTATTCTTTTTATCTTTTTTTATTCTTTCTTTATTCTATAAATTATAACCACTTGAATATAAACAAAAAAAACACACAAAGGTCTAGCGGAATTTACAGAGGGTCTAGCAGAATTTACAAGTTTTCCAGCAAAGGTCTAGCAGAATTTACAGATACCCACAACTCAAAGGAAAAGGACTAGTAATTATCATTGACTAGCCCATCTCAATTGGTATAGTGATTAAAATCACCTAGACCAATTGAGATGTATGTCTGAATTAGTTGTTTTCAAAGCAAATGAACTAGCGATTAGTCGCTATGACTTAACGGAGCATGAAACCAAGCTAATTTTATGCTGTGTGGCACTACTCAACCCCACGATTGAAAACCCTACAAGGAAAGAACGGACGGTATCGTTCACTTATAACCAATACGCTCAGATGATGAACATCAGTAGGGAAAATGCTTATGGTGTATTAGCTAAAGCAACCAGAGAGCTGATGACGAGAACTGTGGAAATCAGGAATCCTTTGGTTAAAGGCTTTGAGATTTTCCAGTGGACAAACTATGCCAAGTTCTCAAGCGAAAAATTAGAATTAGTTTTTAGTGAAGAGATATTGCCTTATCTTTTCCAGTTAAAAAAATTCATAAAATATAATCTGGAACATGTTAAGTCTTTTGAAAACAAATACTCTATGAGGATTTATGAGTGGTTATTAAAAGAACTAACACAAAAGAAAACTCACAAGGCAAATATAGAGATTAGCCTTGATGAATTTAAGTTCATGTTAATGCTTGAAAATAACTACCATGAGTTTAAAAGGCTTAACCAATGGGTTTTGAAACCAATAAGTAAAGATTTAAACACTTACAGCAATATGAAATTGGTGGTTGATAAGCGAGGCCGCCCGACTGATACGTTGATTTTCCAAGTTGAACTAGATAGACAAATGGATCTCGTAACCGAACTTGAGAACAACCAGATAAAAATGAATGGTGACAAAATACCAACAACCATTACATCAGATTCCTACCTACGTAACGGACTAAGAAAAACACTACACGATGCTTTAACTGCAAAAATTCAGCTCACCAGTTTTGAGGCAAAATTTTTGAGTGACATGCAAAGTAAGTATGATCTCAATGGTTCGTTCTCATGGCTCACGCAAAAACAACGAACCACACTAGAGAACATACTGGCTAAATACGGAAGGATCTGAGGTTCTTATGGCTCTTGTATCTATCAGTGAAGCATCAAGACTAACAAACAAAAGTAGAACAACTGTTCACCGTTACATATCAAAGGGAAAACTGTCCATACCCATGGTAAGTAGGTCATTATTAGTCAAAATAAAATCATTTGTCGATTTCAATTTTGTCCCATTCCCGTCCACGGCTGTCCCTATACCGCGCCGCCATTGAATCTGATTTATGCCCGAGAAGACGTTGAGCAAACTTATCGCCAATCTGGTTCCGGTATAGCCTCGCTGACAGGCTACGCAGTTCATGGAATGTTGGCGGGTTTCCATCAAATGAGAGTCCAGATGCATTTCTCGCCTTTGTAAAATACTTTGATACTGTTTTCGGGGAAAGCGGATCGTGATGCTTTGATGCGATTATAGTTTCACTGCTGCTGGCCTCCCTGCATTGCTGTAGTGTATCAGCCAATGAGATATTGAGCGCGTCAATCGTTAGCGTTAGTGGAATGGCGAGTTTAGCCCCTGTTTTACTCTGTTCAATGTGAAGATGGTTGTCGTTTATGTCTGACCATTTCATTCTGCACAAATCGCCTACTCTCTGCCCTGTAACGACAGCCAAATCCATTGCCAGTCTCAGCCAGATTGGGAGCGGTTCGGCTGCATGGTATATCGCGACATATTCATTAGCTGTCAGTCTTGAACGCCTTACTTCTGATTTTGCTGTGCGGGTTGCTGTTACCGGATTCGTAGCCACATGCCCCTCGGCTATTGCCTCACGAAAAACGTCAACAAGGGTTGACCTGATCAATTTTGCGGAAGCCGATTTGCCTTCTGCTACGTAGGTGTTTAGCATTGCTGCCACCTCTTTCGTTGATATGTCAGCGAGCGGTTTGTCCGGCAATTTTCTTCGGATTGCTCTGATTTTGCTGGCGTAGTCGAGTAGAGTTTTCGGCCTGATACCCCTCTCGCTGAGGATTGTTTCATATCGGTCAAGCCACGCATGAAGAGTGATTGCGTCAGCGCCTTTAATTCTGTCTATCAGTGACTCACGCCTGTTCCCGGATAGCAACTCAATGTTGGCCTGTATAGCTTCAGTGATTGCGATTCGCCTGTCTCGGCCTAATCCAAACTCTTTACCCGTCCTTGGGTCCCTGTAGCAGTAATATCCATTGTTTCTTATATAAAGGTTAGGGGGTAAATCCCGGCGCTCATGACTTCGCCTTCTTCCCATTTCTGATCCTCTTCAAAAGGCTACGAATTCATACAACCTCCTTAGTACATGCAACCATTATCACCGCCAGAGGTAAAATAGTCAACACGCACGGTGTTAGATATTTATCCCTTGCGGTGATAGATTTAACGTATGAGCACAAAAAAGAAACCATTAACACAAGAGCAGCTTGAGGACGCACGTCGCCTTAAAGCAATTTATGAAAAAAAGAAAAATGAACTTGGCTTATCCCAGGAATCTGTCGCAGACAAGATGGGGATGGGGCAGTCAGGCGTTGGTGCTTTATTTAATGGCATCAATGCATTAAATGCTTATAACGCCGCATTGCTTACAAAAATTCTCAAAGTTAGCGTTGAAGAATTTAGCCCTTCAATCGCCAGAGAAATCTACGAGATGTATGAAGCGGTTAGTATGCAGCCGTCACTTAGAAGTGAGTATGAGTACCCTGTTTTTTCTCATGTTCAGGCAGGGATGTTCTCACCTAAGCTTAGAACCTTTACCAAAGGTGATGCGGAGAGATGGGTAAGCACAACCAAAAAAGCCAGTGATTCTGCATTCTGGCTTGAGGTTGAAGGTAATTCCATGACCGCACCAACAGGCTCCAAGCCAAGCTTTCCTGACGGAATGTTAATTCTCGTTGACCCTGAGCAGGCTGTTGAGCCAGGTGATTTCTGCATAGCCAGACTTGGGGGTGATGAGTTTACCTTCAAGAAACTGATCAGGGATAGCGGTCAGGTGTTTTTACAACCACTAAACCCACAGTACCCAATGATCCCATGCAATGAGAGTTGTTCCGTTGTGGGGAAAGTTATCGCTAGTCAGTGGCCTGAAGAGACGTTTGGCTGATCGGCAAGGTGTTCTGGTCGGCGCATAGCTGATAACAATTGAGCAAGAATCTTCATCGATG" />
    </TypeInfo>
    <TypeInfo ID="636" TypeName="System.Collections.Generic.List`1[[Vecute.Nuctions+GeneAnnotation, Vecute, Version=1.0.0.0, Culture=neutral, PublicKeyToken=6ca157640498cbe3]], mscorlib, Version=4.0.0.0, Culture=neutral, PublicKeyToken=b77a5c561934e089" AssemblyString="mscorlib, Version=4.0.0.0, Culture=neutral, PublicKeyToken=b77a5c561934e089" AssemblyLocation="C:\Windows\Microsoft.NET\Framework64\v4.0.30319\mscorlib.dll" IsDeviceDependent="False">
      <ValueInfo V0="637" V1="640" V2="650" V3="659" V4="669" V5="678" V6="687" Count="7" DeepSerialization="Yes" ShallowSerialization="No" />
    </TypeInfo>
    <TypeInfo ID="637" TypeName="Vecute.Nuctions+GeneAnnotation, Vecute, Version=1.0.0.0, Culture=neutral, PublicKeyToken=6ca157640498cbe3" AssemblyString="Vecute, Version=1.0.0.0, Culture=neutral, PublicKeyToken=6ca157640498cbe3" AssemblyLocation="C:\Users\Jack\Documents\VecuteXI - 2010 Release\Vecute\bin\Debug\Vecute.exe" IsDeviceDependent="False">
      <ValueInfo DeepSerialization="Yes" ShallowSerialization="No" XIndex="19" XType="50" XNote="185" XLabel="186" XStartPosition="638" XEndPosition="639" XComplement="13" XVector="632" XFeature="189" />
    </TypeInfo>
    <TypeInfo ID="638" TypeName="System.Int32, mscorlib, Version=4.0.0.0, Culture=neutral, PublicKeyToken=b77a5c561934e089" AssemblyString="mscorlib, Version=4.0.0.0, Culture=neutral, PublicKeyToken=b77a5c561934e089" AssemblyLocation="C:\Windows\Microsoft.NET\Framework64\v4.0.30319\mscorlib.dll" IsDeviceDependent="False">
      <ValueInfo Value="3960" />
    </TypeInfo>
    <TypeInfo ID="639" TypeName="System.Int32, mscorlib, Version=4.0.0.0, Culture=neutral, PublicKeyToken=b77a5c561934e089" AssemblyString="mscorlib, Version=4.0.0.0, Culture=neutral, PublicKeyToken=b77a5c561934e089" AssemblyLocation="C:\Windows\Microsoft.NET\Framework64\v4.0.30319\mscorlib.dll" IsDeviceDependent="False">
      <ValueInfo Value="4820" />
    </TypeInfo>
    <TypeInfo ID="640" TypeName="Vecute.Nuctions+GeneAnnotation, Vecute, Version=1.0.0.0, Culture=neutral, PublicKeyToken=6ca157640498cbe3" AssemblyString="Vecute, Version=1.0.0.0, Culture=neutral, PublicKeyToken=6ca157640498cbe3" AssemblyLocation="C:\Users\Jack\Documents\VecuteXI - 2010 Release\Vecute\bin\Debug\Vecute.exe" IsDeviceDependent="False">
      <ValueInfo DeepSerialization="Yes" ShallowSerialization="No" XIndex="30" XType="641" XNote="642" XLabel="643" XStartPosition="644" XEndPosition="645" XComplement="5" XVector="632" XFeature="646" />
    </TypeInfo>
    <TypeInfo ID="641" TypeName="System.String, mscorlib, Version=4.0.0.0, Culture=neutral, PublicKeyToken=b77a5c561934e089" AssemblyString="mscorlib, Version=4.0.0.0, Culture=neutral, PublicKeyToken=b77a5c561934e089" AssemblyLocation="C:\Windows\Microsoft.NET\Framework64\v4.0.30319\mscorlib.dll" IsDeviceDependent="False">
      <ValueInfo Value="promoter" />
    </TypeInfo>
    <TypeInfo ID="642" TypeName="System.String, mscorlib, Version=4.0.0.0, Culture=neutral, PublicKeyToken=b77a5c561934e089" AssemblyString="mscorlib, Version=4.0.0.0, Culture=neutral, PublicKeyToken=b77a5c561934e089" AssemblyLocation="C:\Windows\Microsoft.NET\Framework64\v4.0.30319\mscorlib.dll" IsDeviceDependent="False">
      <ValueInfo Value="&quot;Pr&quot; &lt;pAH129&gt; &lt;pAH129&gt; &lt;&gt;" />
    </TypeInfo>
    <TypeInfo ID="643" TypeName="System.String, mscorlib, Version=4.0.0.0, Culture=neutral, PublicKeyToken=b77a5c561934e089" AssemblyString="mscorlib, Version=4.0.0.0, Culture=neutral, PublicKeyToken=b77a5c561934e089" AssemblyLocation="C:\Windows\Microsoft.NET\Framework64\v4.0.30319\mscorlib.dll" IsDeviceDependent="False">
      <ValueInfo Value="P1pr" />
    </TypeInfo>
    <TypeInfo ID="644" TypeName="System.Int32, mscorlib, Version=4.0.0.0, Culture=neutral, PublicKeyToken=b77a5c561934e089" AssemblyString="mscorlib, Version=4.0.0.0, Culture=neutral, PublicKeyToken=b77a5c561934e089" AssemblyLocation="C:\Windows\Microsoft.NET\Framework64\v4.0.30319\mscorlib.dll" IsDeviceDependent="False">
      <ValueInfo Value="776" />
    </TypeInfo>
    <TypeInfo ID="645" TypeName="System.Int32, mscorlib, Version=4.0.0.0, Culture=neutral, PublicKeyToken=b77a5c561934e089" AssemblyString="mscorlib, Version=4.0.0.0, Culture=neutral, PublicKeyToken=b77a5c561934e089" AssemblyLocation="C:\Windows\Microsoft.NET\Framework64\v4.0.30319\mscorlib.dll" IsDeviceDependent="False">
      <ValueInfo Value="878" />
    </TypeInfo>
    <TypeInfo ID="646" TypeName="Vecute.Nuctions+Feature, Vecute, Version=1.0.0.0, Culture=neutral, PublicKeyToken=6ca157640498cbe3" AssemblyString="Vecute, Version=1.0.0.0, Culture=neutral, PublicKeyToken=6ca157640498cbe3" AssemblyLocation="C:\Users\Jack\Documents\VecuteXI - 2010 Release\Vecute\bin\Debug\Vecute.exe" IsDeviceDependent="False">
      <ValueInfo DeepSerialization="Yes" ShallowSerialization="No" XnSequence="647" XnRCSequence="648" XnName="643" XnLabel="643" XnNote="642" XnType="641" XnUseful="92" XBioFunctions="649" />
    </TypeInfo>
    <TypeInfo ID="647" TypeName="System.String, mscorlib, Version=4.0.0.0, Culture=neutral, PublicKeyToken=b77a5c561934e089" AssemblyString="mscorlib, Version=4.0.0.0, Culture=neutral, PublicKeyToken=b77a5c561934e089" AssemblyLocation="C:\Windows\Microsoft.NET\Framework64\v4.0.30319\mscorlib.dll" IsDeviceDependent="False">
      <ValueInfo Value="ACGTTAAATCTATCACCGCAAGGGATAAATATCTAACACCGTGCGTGTTGACTATTTTACCTCTGGCGGTGATAATGGTTGCATGTACTAAGGAGGTTGTATG" />
    </TypeInfo>
    <TypeInfo ID="648" TypeName="System.String, mscorlib, Version=4.0.0.0, Culture=neutral, PublicKeyToken=b77a5c561934e089" AssemblyString="mscorlib, Version=4.0.0.0, Culture=neutral, PublicKeyToken=b77a5c561934e089" AssemblyLocation="C:\Windows\Microsoft.NET\Framework64\v4.0.30319\mscorlib.dll" IsDeviceDependent="False">
      <ValueInfo Value="CATACAACCTCCTTAGTACATGCAACCATTATCACCGCCAGAGGTAAAATAGTCAACACGCACGGTGTTAGATATTTATCCCTTGCGGTGATAGATTTAACGT" />
    </TypeInfo>
    <TypeInfo ID="649" TypeName="System.Collections.Generic.List`1[[Vecute.Nuctions+FeatureFunction, Vecute, Version=1.0.0.0, Culture=neutral, PublicKeyToken=6ca157640498cbe3]], mscorlib, Version=4.0.0.0, Culture=neutral, PublicKeyToken=b77a5c561934e089" AssemblyString="mscorlib, Version=4.0.0.0, Culture=neutral, PublicKeyToken=b77a5c561934e089" AssemblyLocation="C:\Windows\Microsoft.NET\Framework64\v4.0.30319\mscorlib.dll" IsDeviceDependent="False">
      <ValueInfo Count="0" DeepSerialization="Yes" ShallowSerialization="No" />
    </TypeInfo>
    <TypeInfo ID="650" TypeName="Vecute.Nuctions+GeneAnnotation, Vecute, Version=1.0.0.0, Culture=neutral, PublicKeyToken=6ca157640498cbe3" AssemblyString="Vecute, Version=1.0.0.0, Culture=neutral, PublicKeyToken=6ca157640498cbe3" AssemblyLocation="C:\Users\Jack\Documents\VecuteXI - 2010 Release\Vecute\bin\Debug\Vecute.exe" IsDeviceDependent="False">
      <ValueInfo DeepSerialization="Yes" ShallowSerialization="No" XIndex="39" XType="50" XNote="651" XLabel="652" XStartPosition="653" XEndPosition="654" XComplement="13" XVector="632" XFeature="655" />
    </TypeInfo>
    <TypeInfo ID="651" TypeName="System.String, mscorlib, Version=4.0.0.0, Culture=neutral, PublicKeyToken=b77a5c561934e089" AssemblyString="mscorlib, Version=4.0.0.0, Culture=neutral, PublicKeyToken=b77a5c561934e089" AssemblyLocation="C:\Windows\Microsoft.NET\Framework64\v4.0.30319\mscorlib.dll" IsDeviceDependent="False">
      <ValueInfo Value=" &lt;pAH129&gt; &lt;pAH129&gt; &lt;&gt;" />
    </TypeInfo>
    <TypeInfo ID="652" TypeName="System.String, mscorlib, Version=4.0.0.0, Culture=neutral, PublicKeyToken=b77a5c561934e089" AssemblyString="mscorlib, Version=4.0.0.0, Culture=neutral, PublicKeyToken=b77a5c561934e089" AssemblyLocation="C:\Windows\Microsoft.NET\Framework64\v4.0.30319\mscorlib.dll" IsDeviceDependent="False">
      <ValueInfo Value="Lambda C1" />
    </TypeInfo>
    <TypeInfo ID="653" TypeName="System.Int32, mscorlib, Version=4.0.0.0, Culture=neutral, PublicKeyToken=b77a5c561934e089" AssemblyString="mscorlib, Version=4.0.0.0, Culture=neutral, PublicKeyToken=b77a5c561934e089" AssemblyLocation="C:\Windows\Microsoft.NET\Framework64\v4.0.30319\mscorlib.dll" IsDeviceDependent="False">
      <ValueInfo Value="62" />
    </TypeInfo>
    <TypeInfo ID="654" TypeName="System.Int32, mscorlib, Version=4.0.0.0, Culture=neutral, PublicKeyToken=b77a5c561934e089" AssemblyString="mscorlib, Version=4.0.0.0, Culture=neutral, PublicKeyToken=b77a5c561934e089" AssemblyLocation="C:\Windows\Microsoft.NET\Framework64\v4.0.30319\mscorlib.dll" IsDeviceDependent="False">
      <ValueInfo Value="775" />
    </TypeInfo>
    <TypeInfo ID="655" TypeName="Vecute.Nuctions+Feature, Vecute, Version=1.0.0.0, Culture=neutral, PublicKeyToken=6ca157640498cbe3" AssemblyString="Vecute, Version=1.0.0.0, Culture=neutral, PublicKeyToken=6ca157640498cbe3" AssemblyLocation="C:\Users\Jack\Documents\VecuteXI - 2010 Release\Vecute\bin\Debug\Vecute.exe" IsDeviceDependent="False">
      <ValueInfo DeepSerialization="Yes" ShallowSerialization="No" XnSequence="656" XnRCSequence="657" XnName="652" XnLabel="652" XnNote="651" XnType="50" XnUseful="92" XBioFunctions="658" />
    </TypeInfo>
    <TypeInfo ID="656" TypeName="System.String, mscorlib, Version=4.0.0.0, Culture=neutral, PublicKeyToken=b77a5c561934e089" AssemblyString="mscorlib, Version=4.0.0.0, Culture=neutral, PublicKeyToken=b77a5c561934e089" AssemblyLocation="C:\Windows\Microsoft.NET\Framework64\v4.0.30319\mscorlib.dll" IsDeviceDependent="False">
      <ValueInfo Value="ATGAGCACAAAAAAGAAACCATTAACACAAGAGCAGCTTGAGGACGCACGTCGCCTTAAAGCAATTTATGAAAAAAAGAAAAATGAACTTGGCTTATCCCAGGAATCTGTCGCAGACAAGATGGGGATGGGGCAGTCAGGCGTTGGTGCTTTATTTAATGGCATCAATGCATTAAATGCTTATAACGCCGCATTGCTTACAAAAATTCTCAAAGTTAGCGTTGAAGAATTTAGCCCTTCAATCGCCAGAGAAATCTACGAGATGTATGAAGCGGTTAGTATGCAGCCGTCACTTAGAAGTGAGTATGAGTACCCTGTTTTTTCTCATGTTCAGGCAGGGATGTTCTCACCTAAGCTTAGAACCTTTACCAAAGGTGATGCGGAGAGATGGGTAAGCACAACCAAAAAAGCCAGTGATTCTGCATTCTGGCTTGAGGTTGAAGGTAATTCCATGACCGCACCAACAGGCTCCAAGCCAAGCTTTCCTGACGGAATGTTAATTCTCGTTGACCCTGAGCAGGCTGTTGAGCCAGGTGATTTCTGCATAGCCAGACTTGGGGGTGATGAGTTTACCTTCAAGAAACTGATCAGGGATAGCGGTCAGGTGTTTTTACAACCACTAAACCCACAGTACCCAATGATCCCATGCAATGAGAGTTGTTCCGTTGTGGGGAAAGTTATCGCTAGTCAGTGGCCTGAAGAGACGTTTGGCTGA" />
    </TypeInfo>
    <TypeInfo ID="657" TypeName="System.String, mscorlib, Version=4.0.0.0, Culture=neutral, PublicKeyToken=b77a5c561934e089" AssemblyString="mscorlib, Version=4.0.0.0, Culture=neutral, PublicKeyToken=b77a5c561934e089" AssemblyLocation="C:\Windows\Microsoft.NET\Framework64\v4.0.30319\mscorlib.dll" IsDeviceDependent="False">
      <ValueInfo Value="TCAGCCAAACGTCTCTTCAGGCCACTGACTAGCGATAACTTTCCCCACAACGGAACAACTCTCATTGCATGGGATCATTGGGTACTGTGGGTTTAGTGGTTGTAAAAACACCTGACCGCTATCCCTGATCAGTTTCTTGAAGGTAAACTCATCACCCCCAAGTCTGGCTATGCAGAAATCACCTGGCTCAACAGCCTGCTCAGGGTCAACGAGAATTAACATTCCGTCAGGAAAGCTTGGCTTGGAGCCTGTTGGTGCGGTCATGGAATTACCTTCAACCTCAAGCCAGAATGCAGAATCACTGGCTTTTTTGGTTGTGCTTACCCATCTCTCCGCATCACCTTTGGTAAAGGTTCTAAGCTTAGGTGAGAACATCCCTGCCTGAACATGAGAAAAAACAGGGTACTCATACTCACTTCTAAGTGACGGCTGCATACTAACCGCTTCATACATCTCGTAGATTTCTCTGGCGATTGAAGGGCTAAATTCTTCAACGCTAACTTTGAGAATTTTTGTAAGCAATGCGGCGTTATAAGCATTTAATGCATTGATGCCATTAAATAAAGCACCAACGCCTGACTGCCCCATCCCCATCTTGTCTGCGACAGATTCCTGGGATAAGCCAAGTTCATTTTTCTTTTTTTCATAAATTGCTTTAAGGCGACGTGCGTCCTCAAGCTGCTCTTGTGTTAATGGTTTCTTTTTTGTGCTCAT" />
    </TypeInfo>
    <TypeInfo ID="658" TypeName="System.Collections.Generic.List`1[[Vecute.Nuctions+FeatureFunction, Vecute, Version=1.0.0.0, Culture=neutral, PublicKeyToken=6ca157640498cbe3]], mscorlib, Version=4.0.0.0, Culture=neutral, PublicKeyToken=b77a5c561934e089" AssemblyString="mscorlib, Version=4.0.0.0, Culture=neutral, PublicKeyToken=b77a5c561934e089" AssemblyLocation="C:\Windows\Microsoft.NET\Framework64\v4.0.30319\mscorlib.dll" IsDeviceDependent="False">
      <ValueInfo Count="0" DeepSerialization="Yes" ShallowSerialization="No" />
    </TypeInfo>
    <TypeInfo ID="659" TypeName="Vecute.Nuctions+GeneAnnotation, Vecute, Version=1.0.0.0, Culture=neutral, PublicKeyToken=6ca157640498cbe3" AssemblyString="Vecute, Version=1.0.0.0, Culture=neutral, PublicKeyToken=6ca157640498cbe3" AssemblyLocation="C:\Users\Jack\Documents\VecuteXI - 2010 Release\Vecute\bin\Debug\Vecute.exe" IsDeviceDependent="False">
      <ValueInfo DeepSerialization="Yes" ShallowSerialization="No" XIndex="49" XType="50" XNote="651" XLabel="660" XStartPosition="661" XEndPosition="662" XComplement="13" XVector="632" XFeature="663" />
    </TypeInfo>
    <TypeInfo ID="660" TypeName="System.String, mscorlib, Version=4.0.0.0, Culture=neutral, PublicKeyToken=b77a5c561934e089" AssemblyString="mscorlib, Version=4.0.0.0, Culture=neutral, PublicKeyToken=b77a5c561934e089" AssemblyLocation="C:\Windows\Microsoft.NET\Framework64\v4.0.30319\mscorlib.dll" IsDeviceDependent="False">
      <ValueInfo Value="repAts" />
    </TypeInfo>
    <TypeInfo ID="661" TypeName="System.Int32, mscorlib, Version=4.0.0.0, Culture=neutral, PublicKeyToken=b77a5c561934e089" AssemblyString="mscorlib, Version=4.0.0.0, Culture=neutral, PublicKeyToken=b77a5c561934e089" AssemblyLocation="C:\Windows\Microsoft.NET\Framework64\v4.0.30319\mscorlib.dll" IsDeviceDependent="False">
      <ValueInfo Value="2118" />
    </TypeInfo>
    <TypeInfo ID="662" TypeName="System.Int32, mscorlib, Version=4.0.0.0, Culture=neutral, PublicKeyToken=b77a5c561934e089" AssemblyString="mscorlib, Version=4.0.0.0, Culture=neutral, PublicKeyToken=b77a5c561934e089" AssemblyLocation="C:\Windows\Microsoft.NET\Framework64\v4.0.30319\mscorlib.dll" IsDeviceDependent="False">
      <ValueInfo Value="3068" />
    </TypeInfo>
    <TypeInfo ID="663" TypeName="Vecute.Nuctions+Feature, Vecute, Version=1.0.0.0, Culture=neutral, PublicKeyToken=6ca157640498cbe3" AssemblyString="Vecute, Version=1.0.0.0, Culture=neutral, PublicKeyToken=6ca157640498cbe3" AssemblyLocation="C:\Users\Jack\Documents\VecuteXI - 2010 Release\Vecute\bin\Debug\Vecute.exe" IsDeviceDependent="False">
      <ValueInfo DeepSerialization="Yes" ShallowSerialization="No" XnSequence="664" XnRCSequence="665" XnName="660" XnLabel="660" XnNote="651" XnType="50" XnUseful="92" XBioFunctions="666" />
    </TypeInfo>
    <TypeInfo ID="664" TypeName="System.String, mscorlib, Version=4.0.0.0, Culture=neutral, PublicKeyToken=b77a5c561934e089" AssemblyString="mscorlib, Version=4.0.0.0, Culture=neutral, PublicKeyToken=b77a5c561934e089" AssemblyLocation="C:\Windows\Microsoft.NET\Framework64\v4.0.30319\mscorlib.dll" IsDeviceDependent="False">
      <ValueInfo Value="ATGTCTGAATTAGTTGTTTTCAAAGCAAATGAACTAGCGATTAGTCGCTATGACTTAACGGAGCATGAAACCAAGCTAATTTTATGCTGTGTGGCACTACTCAACCCCACGATTGAAAACCCTACAAGGAAAGAACGGACGGTATCGTTCACTTATAACCAATACGCTCAGATGATGAACATCAGTAGGGAAAATGCTTATGGTGTATTAGCTAAAGCAACCAGAGAGCTGATGACGAGAACTGTGGAAATCAGGAATCCTTTGGTTAAAGGCTTTGAGATTTTCCAGTGGACAAACTATGCCAAGTTCTCAAGCGAAAAATTAGAATTAGTTTTTAGTGAAGAGATATTGCCTTATCTTTTCCAGTTAAAAAAATTCATAAAATATAATCTGGAACATGTTAAGTCTTTTGAAAACAAATACTCTATGAGGATTTATGAGTGGTTATTAAAAGAACTAACACAAAAGAAAACTCACAAGGCAAATATAGAGATTAGCCTTGATGAATTTAAGTTCATGTTAATGCTTGAAAATAACTACCATGAGTTTAAAAGGCTTAACCAATGGGTTTTGAAACCAATAAGTAAAGATTTAAACACTTACAGCAATATGAAATTGGTGGTTGATAAGCGAGGCCGCCCGACTGATACGTTGATTTTCCAAGTTGAACTAGATAGACAAATGGATCTCGTAACCGAACTTGAGAACAACCAGATAAAAATGAATGGTGACAAAATACCAACAACCATTACATCAGATTCCTACCTACGTAACGGACTAAGAAAAACACTACACGATGCTTTAACTGCAAAAATTCAGCTCACCAGTTTTGAGGCAAAATTTTTGAGTGACATGCAAAGTAAGTATGATCTCAATGGTTCGTTCTCATGGCTCACGCAAAAACAACGAACCACACTAGAGAACATACTGGCTAAATACGGAAGGATCTGA" />
    </TypeInfo>
    <TypeInfo ID="665" TypeName="System.String, mscorlib, Version=4.0.0.0, Culture=neutral, PublicKeyToken=b77a5c561934e089" AssemblyString="mscorlib, Version=4.0.0.0, Culture=neutral, PublicKeyToken=b77a5c561934e089" AssemblyLocation="C:\Windows\Microsoft.NET\Framework64\v4.0.30319\mscorlib.dll" IsDeviceDependent="False">
      <ValueInfo Value="TCAGATCCTTCCGTATTTAGCCAGTATGTTCTCTAGTGTGGTTCGTTGTTTTTGCGTGAGCCATGAGAACGAACCATTGAGATCATACTTACTTTGCATGTCACTCAAAAATTTTGCCTCAAAACTGGTGAGCTGAATTTTTGCAGTTAAAGCATCGTGTAGTGTTTTTCTTAGTCCGTTACGTAGGTAGGAATCTGATGTAATGGTTGTTGGTATTTTGTCACCATTCATTTTTATCTGGTTGTTCTCAAGTTCGGTTACGAGATCCATTTGTCTATCTAGTTCAACTTGGAAAATCAACGTATCAGTCGGGCGGCCTCGCTTATCAACCACCAATTTCATATTGCTGTAAGTGTTTAAATCTTTACTTATTGGTTTCAAAACCCATTGGTTAAGCCTTTTAAACTCATGGTAGTTATTTTCAAGCATTAACATGAACTTAAATTCATCAAGGCTAATCTCTATATTTGCCTTGTGAGTTTTCTTTTGTGTTAGTTCTTTTAATAACCACTCATAAATCCTCATAGAGTATTTGTTTTCAAAAGACTTAACATGTTCCAGATTATATTTTATGAATTTTTTTAACTGGAAAAGATAAGGCAATATCTCTTCACTAAAAACTAATTCTAATTTTTCGCTTGAGAACTTGGCATAGTTTGTCCACTGGAAAATCTCAAAGCCTTTAACCAAAGGATTCCTGATTTCCACAGTTCTCGTCATCAGCTCTCTGGTTGCTTTAGCTAATACACCATAAGCATTTTCCCTACTGATGTTCATCATCTGAGCGTATTGGTTATAAGTGAACGATACCGTCCGTTCTTTCCTTGTAGGGTTTTCAATCGTGGGGTTGAGTAGTGCCACACAGCATAAAATTAGCTTGGTTTCATGCTCCGTTAAGTCATAGCGACTAATCGCTAGTTCATTTGCTTTGAAAACAACTAATTCAGACAT" />
    </TypeInfo>
    <TypeInfo ID="666" TypeName="System.Collections.Generic.List`1[[Vecute.Nuctions+FeatureFunction, Vecute, Version=1.0.0.0, Culture=neutral, PublicKeyToken=6ca157640498cbe3]], mscorlib, Version=4.0.0.0, Culture=neutral, PublicKeyToken=b77a5c561934e089" AssemblyString="mscorlib, Version=4.0.0.0, Culture=neutral, PublicKeyToken=b77a5c561934e089" AssemblyLocation="C:\Windows\Microsoft.NET\Framework64\v4.0.30319\mscorlib.dll" IsDeviceDependent="False">
      <ValueInfo V0="667" Count="1" DeepSerialization="Yes" ShallowSerialization="No" />
    </TypeInfo>
    <TypeInfo ID="667" TypeName="Vecute.Nuctions+FeatureFunction, Vecute, Version=1.0.0.0, Culture=neutral, PublicKeyToken=6ca157640498cbe3" AssemblyString="Vecute, Version=1.0.0.0, Culture=neutral, PublicKeyToken=6ca157640498cbe3" AssemblyLocation="C:\Users\Jack\Documents\VecuteXI - 2010 Release\Vecute\bin\Debug\Vecute.exe" IsDeviceDependent="False">
      <ValueInfo DeepSerialization="Yes" ShallowSerialization="No" XBioFunction="606" XParameters="668" />
    </TypeInfo>
    <TypeInfo ID="668" TypeName="System.String, mscorlib, Version=4.0.0.0, Culture=neutral, PublicKeyToken=b77a5c561934e089" AssemblyString="mscorlib, Version=4.0.0.0, Culture=neutral, PublicKeyToken=b77a5c561934e089" AssemblyLocation="C:\Windows\Microsoft.NET\Framework64\v4.0.30319\mscorlib.dll" IsDeviceDependent="False">
      <ValueInfo Value="SC101&lt;34" />
    </TypeInfo>
    <TypeInfo ID="669" TypeName="Vecute.Nuctions+GeneAnnotation, Vecute, Version=1.0.0.0, Culture=neutral, PublicKeyToken=6ca157640498cbe3" AssemblyString="Vecute, Version=1.0.0.0, Culture=neutral, PublicKeyToken=6ca157640498cbe3" AssemblyLocation="C:\Users\Jack\Documents\VecuteXI - 2010 Release\Vecute\bin\Debug\Vecute.exe" IsDeviceDependent="False">
      <ValueInfo DeepSerialization="Yes" ShallowSerialization="No" XIndex="63" XType="50" XNote="670" XLabel="671" XStartPosition="672" XEndPosition="673" XComplement="5" XVector="632" XFeature="674" />
    </TypeInfo>
    <TypeInfo ID="670" TypeName="System.String, mscorlib, Version=4.0.0.0, Culture=neutral, PublicKeyToken=b77a5c561934e089" AssemblyString="mscorlib, Version=4.0.0.0, Culture=neutral, PublicKeyToken=b77a5c561934e089" AssemblyLocation="C:\Windows\Microsoft.NET\Framework64\v4.0.30319\mscorlib.dll" IsDeviceDependent="False">
      <ValueInfo Value="CDS &lt;pAH69&gt; &lt;&gt;" />
    </TypeInfo>
    <TypeInfo ID="671" TypeName="System.String, mscorlib, Version=4.0.0.0, Culture=neutral, PublicKeyToken=b77a5c561934e089" AssemblyString="mscorlib, Version=4.0.0.0, Culture=neutral, PublicKeyToken=b77a5c561934e089" AssemblyLocation="C:\Windows\Microsoft.NET\Framework64\v4.0.30319\mscorlib.dll" IsDeviceDependent="False">
      <ValueInfo Value="Int HK022" />
    </TypeInfo>
    <TypeInfo ID="672" TypeName="System.Int32, mscorlib, Version=4.0.0.0, Culture=neutral, PublicKeyToken=b77a5c561934e089" AssemblyString="mscorlib, Version=4.0.0.0, Culture=neutral, PublicKeyToken=b77a5c561934e089" AssemblyLocation="C:\Windows\Microsoft.NET\Framework64\v4.0.30319\mscorlib.dll" IsDeviceDependent="False">
      <ValueInfo Value="908" />
    </TypeInfo>
    <TypeInfo ID="673" TypeName="System.Int32, mscorlib, Version=4.0.0.0, Culture=neutral, PublicKeyToken=b77a5c561934e089" AssemblyString="mscorlib, Version=4.0.0.0, Culture=neutral, PublicKeyToken=b77a5c561934e089" AssemblyLocation="C:\Windows\Microsoft.NET\Framework64\v4.0.30319\mscorlib.dll" IsDeviceDependent="False">
      <ValueInfo Value="1981" />
    </TypeInfo>
    <TypeInfo ID="674" TypeName="Vecute.Nuctions+Feature, Vecute, Version=1.0.0.0, Culture=neutral, PublicKeyToken=6ca157640498cbe3" AssemblyString="Vecute, Version=1.0.0.0, Culture=neutral, PublicKeyToken=6ca157640498cbe3" AssemblyLocation="C:\Users\Jack\Documents\VecuteXI - 2010 Release\Vecute\bin\Debug\Vecute.exe" IsDeviceDependent="False">
      <ValueInfo DeepSerialization="Yes" ShallowSerialization="No" XnSequence="675" XnRCSequence="676" XnName="671" XnLabel="671" XnNote="670" XnType="50" XnUseful="92" XBioFunctions="677" />
    </TypeInfo>
    <TypeInfo ID="675" TypeName="System.String, mscorlib, Version=4.0.0.0, Culture=neutral, PublicKeyToken=b77a5c561934e089" AssemblyString="mscorlib, Version=4.0.0.0, Culture=neutral, PublicKeyToken=b77a5c561934e089" AssemblyLocation="C:\Windows\Microsoft.NET\Framework64\v4.0.30319\mscorlib.dll" IsDeviceDependent="False">
      <ValueInfo Value="ATGGGAAGAAGGCGAAGTCATGAGCGCCGGGATTTACCCCCTAACCTTTATATAAGAAACAATGGATATTACTGCTACAGGGACCCAAGGACGGGTAAAGAGTTTGGATTAGGCCGAGACAGGCGAATCGCAATCACTGAAGCTATACAGGCCAACATTGAGTTGCTATCCGGGAACAGGCGTGAGTCACTGATAGACAGAATTAAAGGCGCTGACGCAATCACTCTTCATGCGTGGCTTGACCGATATGAAACAATCCTCAGCGAGAGGGGTATCAGGCCGAAAACTCTACTCGACTACGCCAGCAAAATCAGAGCAATCCGAAGAAAATTGCCGGACAAACCGCTCGCTGACATATCAACGAAAGAGGTGGCAGCAATGCTAAACACCTACGTAGCAGAAGGCAAATCGGCTTCCGCAAAATTGATCAGGTCAACCCTTGTTGACGTTTTTCGTGAGGCAATAGCCGAGGGGCATGTGGCTACGAATCCGGTAACAGCAACCCGCACAGCAAAATCAGAAGTAAGGCGTTCAAGACTGACAGCTAATGAATATGTCGCGATATACCATGCAGCCGAACCGCTCCCAATCTGGCTGAGACTGGCAATGGATTTGGCTGTCGTTACAGGGCAGAGAGTAGGCGATTTGTGCAGAATGAAATGGTCAGACATAAACGACAACCATCTTCACATTGAACAGAGTAAAACAGGGGCTAAACTCGCCATTCCACTAACGCTAACGATTGACGCGCTCAATATCTCATTGGCTGATACACTACAGCAATGCAGGGAGGCCAGCAGCAGTGAAACTATAATCGCATCAAAGCATCACGATCCGCTTTCCCCGAAAACAGTATCAAAGTATTTTACAAAGGCGAGAAATGCATCTGGACTCTCATTTGATGGAAACCCGCCAACATTCCATGAACTGCGTAGCCTGTCAGCGAGGCTATACCGGAACCAGATTGGCGATAAGTTTGCTCAACGTCTTCTCGGGCATAAATCAGATTCAATGGCGGCGCGGTATAGGGACAGCCGTGGACGGGAATGGGACAAAATTGAAATCGACAAATGA" />
    </TypeInfo>
    <TypeInfo ID="676" TypeName="System.String, mscorlib, Version=4.0.0.0, Culture=neutral, PublicKeyToken=b77a5c561934e089" AssemblyString="mscorlib, Version=4.0.0.0, Culture=neutral, PublicKeyToken=b77a5c561934e089" AssemblyLocation="C:\Windows\Microsoft.NET\Framework64\v4.0.30319\mscorlib.dll" IsDeviceDependent="False">
      <ValueInfo Value="TCATTTGTCGATTTCAATTTTGTCCCATTCCCGTCCACGGCTGTCCCTATACCGCGCCGCCATTGAATCTGATTTATGCCCGAGAAGACGTTGAGCAAACTTATCGCCAATCTGGTTCCGGTATAGCCTCGCTGACAGGCTACGCAGTTCATGGAATGTTGGCGGGTTTCCATCAAATGAGAGTCCAGATGCATTTCTCGCCTTTGTAAAATACTTTGATACTGTTTTCGGGGAAAGCGGATCGTGATGCTTTGATGCGATTATAGTTTCACTGCTGCTGGCCTCCCTGCATTGCTGTAGTGTATCAGCCAATGAGATATTGAGCGCGTCAATCGTTAGCGTTAGTGGAATGGCGAGTTTAGCCCCTGTTTTACTCTGTTCAATGTGAAGATGGTTGTCGTTTATGTCTGACCATTTCATTCTGCACAAATCGCCTACTCTCTGCCCTGTAACGACAGCCAAATCCATTGCCAGTCTCAGCCAGATTGGGAGCGGTTCGGCTGCATGGTATATCGCGACATATTCATTAGCTGTCAGTCTTGAACGCCTTACTTCTGATTTTGCTGTGCGGGTTGCTGTTACCGGATTCGTAGCCACATGCCCCTCGGCTATTGCCTCACGAAAAACGTCAACAAGGGTTGACCTGATCAATTTTGCGGAAGCCGATTTGCCTTCTGCTACGTAGGTGTTTAGCATTGCTGCCACCTCTTTCGTTGATATGTCAGCGAGCGGTTTGTCCGGCAATTTTCTTCGGATTGCTCTGATTTTGCTGGCGTAGTCGAGTAGAGTTTTCGGCCTGATACCCCTCTCGCTGAGGATTGTTTCATATCGGTCAAGCCACGCATGAAGAGTGATTGCGTCAGCGCCTTTAATTCTGTCTATCAGTGACTCACGCCTGTTCCCGGATAGCAACTCAATGTTGGCCTGTATAGCTTCAGTGATTGCGATTCGCCTGTCTCGGCCTAATCCAAACTCTTTACCCGTCCTTGGGTCCCTGTAGCAGTAATATCCATTGTTTCTTATATAAAGGTTAGGGGGTAAATCCCGGCGCTCATGACTTCGCCTTCTTCCCAT" />
    </TypeInfo>
    <TypeInfo ID="677" TypeName="System.Collections.Generic.List`1[[Vecute.Nuctions+FeatureFunction, Vecute, Version=1.0.0.0, Culture=neutral, PublicKeyToken=6ca157640498cbe3]], mscorlib, Version=4.0.0.0, Culture=neutral, PublicKeyToken=b77a5c561934e089" AssemblyString="mscorlib, Version=4.0.0.0, Culture=neutral, PublicKeyToken=b77a5c561934e089" AssemblyLocation="C:\Windows\Microsoft.NET\Framework64\v4.0.30319\mscorlib.dll" IsDeviceDependent="False">
      <ValueInfo Count="0" DeepSerialization="Yes" ShallowSerialization="No" />
    </TypeInfo>
    <TypeInfo ID="678" TypeName="Vecute.Nuctions+GeneAnnotation, Vecute, Version=1.0.0.0, Culture=neutral, PublicKeyToken=6ca157640498cbe3" AssemblyString="Vecute, Version=1.0.0.0, Culture=neutral, PublicKeyToken=6ca157640498cbe3" AssemblyLocation="C:\Users\Jack\Documents\VecuteXI - 2010 Release\Vecute\bin\Debug\Vecute.exe" IsDeviceDependent="False">
      <ValueInfo DeepSerialization="Yes" ShallowSerialization="No" XIndex="74" XType="64" XNote="679" XLabel="680" XStartPosition="681" XEndPosition="682" XComplement="13" XVector="632" XFeature="683" />
    </TypeInfo>
    <TypeInfo ID="679" TypeName="System.String, mscorlib, Version=4.0.0.0, Culture=neutral, PublicKeyToken=b77a5c561934e089" AssemblyString="mscorlib, Version=4.0.0.0, Culture=neutral, PublicKeyToken=b77a5c561934e089" AssemblyLocation="C:\Windows\Microsoft.NET\Framework64\v4.0.30319\mscorlib.dll" IsDeviceDependent="False">
      <ValueInfo Value=" &lt;&gt;" />
    </TypeInfo>
    <TypeInfo ID="680" TypeName="System.String, mscorlib, Version=4.0.0.0, Culture=neutral, PublicKeyToken=b77a5c561934e089" AssemblyString="mscorlib, Version=4.0.0.0, Culture=neutral, PublicKeyToken=b77a5c561934e089" AssemblyLocation="C:\Windows\Microsoft.NET\Framework64\v4.0.30319\mscorlib.dll" IsDeviceDependent="False">
      <ValueInfo Value="SC101" />
    </TypeInfo>
    <TypeInfo ID="681" TypeName="System.Int32, mscorlib, Version=4.0.0.0, Culture=neutral, PublicKeyToken=b77a5c561934e089" AssemblyString="mscorlib, Version=4.0.0.0, Culture=neutral, PublicKeyToken=b77a5c561934e089" AssemblyLocation="C:\Windows\Microsoft.NET\Framework64\v4.0.30319\mscorlib.dll" IsDeviceDependent="False">
      <ValueInfo Value="3072" />
    </TypeInfo>
    <TypeInfo ID="682" TypeName="System.Int32, mscorlib, Version=4.0.0.0, Culture=neutral, PublicKeyToken=b77a5c561934e089" AssemblyString="mscorlib, Version=4.0.0.0, Culture=neutral, PublicKeyToken=b77a5c561934e089" AssemblyLocation="C:\Windows\Microsoft.NET\Framework64\v4.0.30319\mscorlib.dll" IsDeviceDependent="False">
      <ValueInfo Value="3451" />
    </TypeInfo>
    <TypeInfo ID="683" TypeName="Vecute.Nuctions+Feature, Vecute, Version=1.0.0.0, Culture=neutral, PublicKeyToken=6ca157640498cbe3" AssemblyString="Vecute, Version=1.0.0.0, Culture=neutral, PublicKeyToken=6ca157640498cbe3" AssemblyLocation="C:\Users\Jack\Documents\VecuteXI - 2010 Release\Vecute\bin\Debug\Vecute.exe" IsDeviceDependent="False">
      <ValueInfo DeepSerialization="Yes" ShallowSerialization="No" XnSequence="684" XnRCSequence="685" XnName="680" XnLabel="680" XnNote="679" XnType="64" XnUseful="27" XBioFunctions="686" />
    </TypeInfo>
    <TypeInfo ID="684" TypeName="System.String, mscorlib, Version=4.0.0.0, Culture=neutral, PublicKeyToken=b77a5c561934e089" AssemblyString="mscorlib, Version=4.0.0.0, Culture=neutral, PublicKeyToken=b77a5c561934e089" AssemblyLocation="C:\Windows\Microsoft.NET\Framework64\v4.0.30319\mscorlib.dll" IsDeviceDependent="False">
      <ValueInfo Value="CCGAGCTTGCGAGGGTGCTACTTAAGCCTTTAGGGTTTTAAGGTCTGTTTTGTAGAGGAGCAAACAGCGTTTGCGACATCCTTTTGTAATACTGCGGAACTGACTAAAGTAGTGAGTTATACACAGGGCTGGGATCTATTCTTTTTATCTTTTTTTATTCTTTCTTTATTCTATAAATTATAACCACTTGAATATAAACAAAAAAAACACACAAAGGTCTAGCGGAATTTACAGAGGGTCTAGCAGAATTTACAAGTTTTCCAGCAAAGGTCTAGCAGAATTTACAGATACCCACAACTCAAAGGAAAAGGACTAGTAATTATCATTGACTAGCCCATCTCAATTGGTATAGTGATTAAAATCACCTAGACCAATTGAGA" />
    </TypeInfo>
    <TypeInfo ID="685" TypeName="System.String, mscorlib, Version=4.0.0.0, Culture=neutral, PublicKeyToken=b77a5c561934e089" AssemblyString="mscorlib, Version=4.0.0.0, Culture=neutral, PublicKeyToken=b77a5c561934e089" AssemblyLocation="C:\Windows\Microsoft.NET\Framework64\v4.0.30319\mscorlib.dll" IsDeviceDependent="False">
      <ValueInfo Value="TCTCAATTGGTCTAGGTGATTTTAATCACTATACCAATTGAGATGGGCTAGTCAATGATAATTACTAGTCCTTTTCCTTTGAGTTGTGGGTATCTGTAAATTCTGCTAGACCTTTGCTGGAAAACTTGTAAATTCTGCTAGACCCTCTGTAAATTCCGCTAGACCTTTGTGTGTTTTTTTTGTTTATATTCAAGTGGTTATAATTTATAGAATAAAGAAAGAATAAAAAAAGATAAAAAGAATAGATCCCAGCCCTGTGTATAACTCACTACTTTAGTCAGTTCCGCAGTATTACAAAAGGATGTCGCAAACGCTGTTTGCTCCTCTACAAAACAGACCTTAAAACCCTAAAGGCTTAAGTAGCACCCTCGCAAGCTCGG" />
    </TypeInfo>
    <TypeInfo ID="686" TypeName="System.Collections.Generic.List`1[[Vecute.Nuctions+FeatureFunction, Vecute, Version=1.0.0.0, Culture=neutral, PublicKeyToken=6ca157640498cbe3]], mscorlib, Version=4.0.0.0, Culture=neutral, PublicKeyToken=b77a5c561934e089" AssemblyString="mscorlib, Version=4.0.0.0, Culture=neutral, PublicKeyToken=b77a5c561934e089" AssemblyLocation="C:\Windows\Microsoft.NET\Framework64\v4.0.30319\mscorlib.dll" IsDeviceDependent="False">
      <ValueInfo Count="0" DeepSerialization="Yes" ShallowSerialization="No" />
    </TypeInfo>
    <TypeInfo ID="687" TypeName="Vecute.Nuctions+GeneAnnotation, Vecute, Version=1.0.0.0, Culture=neutral, PublicKeyToken=6ca157640498cbe3" AssemblyString="Vecute, Version=1.0.0.0, Culture=neutral, PublicKeyToken=6ca157640498cbe3" AssemblyLocation="C:\Users\Jack\Documents\VecuteXI - 2010 Release\Vecute\bin\Debug\Vecute.exe" IsDeviceDependent="False">
      <ValueInfo DeepSerialization="Yes" ShallowSerialization="No" XIndex="83" XType="64" XNote="688" XLabel="689" XStartPosition="681" XEndPosition="690" XComplement="5" XVector="632" XFeature="691" />
    </TypeInfo>
    <TypeInfo ID="688" TypeName="System.String, mscorlib, Version=4.0.0.0, Culture=neutral, PublicKeyToken=b77a5c561934e089" AssemblyString="mscorlib, Version=4.0.0.0, Culture=neutral, PublicKeyToken=b77a5c561934e089" AssemblyLocation="C:\Windows\Microsoft.NET\Framework64\v4.0.30319\mscorlib.dll" IsDeviceDependent="False">
      <ValueInfo Value="oriR101 &lt;pKD46&gt;" />
    </TypeInfo>
    <TypeInfo ID="689" TypeName="System.String, mscorlib, Version=4.0.0.0, Culture=neutral, PublicKeyToken=b77a5c561934e089" AssemblyString="mscorlib, Version=4.0.0.0, Culture=neutral, PublicKeyToken=b77a5c561934e089" AssemblyLocation="C:\Windows\Microsoft.NET\Framework64\v4.0.30319\mscorlib.dll" IsDeviceDependent="False">
      <ValueInfo Value="Rep_Origin_1" />
    </TypeInfo>
    <TypeInfo ID="690" TypeName="System.Int32, mscorlib, Version=4.0.0.0, Culture=neutral, PublicKeyToken=b77a5c561934e089" AssemblyString="mscorlib, Version=4.0.0.0, Culture=neutral, PublicKeyToken=b77a5c561934e089" AssemblyLocation="C:\Windows\Microsoft.NET\Framework64\v4.0.30319\mscorlib.dll" IsDeviceDependent="False">
      <ValueInfo Value="3812" />
    </TypeInfo>
    <TypeInfo ID="691" TypeName="Vecute.Nuctions+Feature, Vecute, Version=1.0.0.0, Culture=neutral, PublicKeyToken=6ca157640498cbe3" AssemblyString="Vecute, Version=1.0.0.0, Culture=neutral, PublicKeyToken=6ca157640498cbe3" AssemblyLocation="C:\Users\Jack\Documents\VecuteXI - 2010 Release\Vecute\bin\Debug\Vecute.exe" IsDeviceDependent="False">
      <ValueInfo DeepSerialization="Yes" ShallowSerialization="No" XnSequence="692" XnRCSequence="693" XnName="689" XnLabel="689" XnNote="688" XnType="64" XnUseful="92" XBioFunctions="694" />
    </TypeInfo>
    <TypeInfo ID="692" TypeName="System.String, mscorlib, Version=4.0.0.0, Culture=neutral, PublicKeyToken=b77a5c561934e089" AssemblyString="mscorlib, Version=4.0.0.0, Culture=neutral, PublicKeyToken=b77a5c561934e089" AssemblyLocation="C:\Windows\Microsoft.NET\Framework64\v4.0.30319\mscorlib.dll" IsDeviceDependent="False">
      <ValueInfo Value="TCTCAATTGGTCTAGGTGATTTTAATCACTATACCAATTGAGATGGGCTAGTCAATGATAATTACTAGTCCTTTTCCTTTGAGTTGTGGGTATCTGTAAATTCTGCTAGACCTTTGCTGGAAAACTTGTAAATTCTGCTAGACCCTCTGTAAATTCCGCTAGACCTTTGTGTGTTTTTTTTGTTTATATTCAAGTGGTTATAATTTATAGAATAAAGAAAGAATAAAAAAAGATAAAAAGAATAGATCCCAGCCCTGTGTATAACTCACTACTTTAGTCAGTTCCGCAGTATTACAAAAGGATGTCGCAAACGCTGTTTGCTCCTCTACAAAACAGACCTTAAAACCCTAAAGGCTTAAGTAGCACCCTCGCAAGCTCGGTTGCGGCCGCAATCGGGCAAATCGCTGAATATTCCTTTTGTCTCCGACCATCAGGCACCTGAGTCGCTGTCTTTTTCGTGACATTCAGTTCGCTGCGCTCACGGCTCTGGCAGTGAATGGGGGTAAATGGCACTACAGGCGCCTTTTATGGATTCATGCAAGGAAACTACCCATAATACAAGAAAAGCCCGTCACGGGCTTCTCAGGGCGTTTTATGGCGGGTCTGCTATGTGGTGCTATCTGACTTTTTGCTGTTCAGCAGTTCCTGCCCTCTGATTTTCCAGTCTGACCACTTCGGATTATCCCGTGACAGGTCATTCAGACTGGCTAATGCACCCAGTAAGGCAGCGGTATCATCAAC" />
    </TypeInfo>
    <TypeInfo ID="693" TypeName="System.String, mscorlib, Version=4.0.0.0, Culture=neutral, PublicKeyToken=b77a5c561934e089" AssemblyString="mscorlib, Version=4.0.0.0, Culture=neutral, PublicKeyToken=b77a5c561934e089" AssemblyLocation="C:\Windows\Microsoft.NET\Framework64\v4.0.30319\mscorlib.dll" IsDeviceDependent="False">
      <ValueInfo Value="GTTGATGATACCGCTGCCTTACTGGGTGCATTAGCCAGTCTGAATGACCTGTCACGGGATAATCCGAAGTGGTCAGACTGGAAAATCAGAGGGCAGGAACTGCTGAACAGCAAAAAGTCAGATAGCACCACATAGCAGACCCGCCATAAAACGCCCTGAGAAGCCCGTGACGGGCTTTTCTTGTATTATGGGTAGTTTCCTTGCATGAATCCATAAAAGGCGCCTGTAGTGCCATTTACCCCCATTCACTGCCAGAGCCGTGAGCGCAGCGAACTGAATGTCACGAAAAAGACAGCGACTCAGGTGCCTGATGGTCGGAGACAAAAGGAATATTCAGCGATTTGCCCGATTGCGGCCGCAACCGAGCTTGCGAGGGTGCTACTTAAGCCTTTAGGGTTTTAAGGTCTGTTTTGTAGAGGAGCAAACAGCGTTTGCGACATCCTTTTGTAATACTGCGGAACTGACTAAAGTAGTGAGTTATACACAGGGCTGGGATCTATTCTTTTTATCTTTTTTTATTCTTTCTTTATTCTATAAATTATAACCACTTGAATATAAACAAAAAAAACACACAAAGGTCTAGCGGAATTTACAGAGGGTCTAGCAGAATTTACAAGTTTTCCAGCAAAGGTCTAGCAGAATTTACAGATACCCACAACTCAAAGGAAAAGGACTAGTAATTATCATTGACTAGCCCATCTCAATTGGTATAGTGATTAAAATCACCTAGACCAATTGAGA" />
    </TypeInfo>
    <TypeInfo ID="694" TypeName="System.Collections.Generic.List`1[[Vecute.Nuctions+FeatureFunction, Vecute, Version=1.0.0.0, Culture=neutral, PublicKeyToken=6ca157640498cbe3]], mscorlib, Version=4.0.0.0, Culture=neutral, PublicKeyToken=b77a5c561934e089" AssemblyString="mscorlib, Version=4.0.0.0, Culture=neutral, PublicKeyToken=b77a5c561934e089" AssemblyLocation="C:\Windows\Microsoft.NET\Framework64\v4.0.30319\mscorlib.dll" IsDeviceDependent="False">
      <ValueInfo Count="0" DeepSerialization="Yes" ShallowSerialization="No" />
    </TypeInfo>
    <TypeInfo ID="695" TypeName="System.Collections.Generic.List`1[[System.Int32, mscorlib, Version=4.0.0.0, Culture=neutral, PublicKeyToken=b77a5c561934e089]], mscorlib, Version=4.0.0.0, Culture=neutral, PublicKeyToken=b77a5c561934e089" AssemblyString="mscorlib, Version=4.0.0.0, Culture=neutral, PublicKeyToken=b77a5c561934e089" AssemblyLocation="C:\Windows\Microsoft.NET\Framework64\v4.0.30319\mscorlib.dll" IsDeviceDependent="False">
      <ValueInfo Count="0" DeepSerialization="Yes" ShallowSerialization="No" />
    </TypeInfo>
    <TypeInfo ID="696" TypeName="System.Collections.Generic.List`1[[System.Int32, mscorlib, Version=4.0.0.0, Culture=neutral, PublicKeyToken=b77a5c561934e089]], mscorlib, Version=4.0.0.0, Culture=neutral, PublicKeyToken=b77a5c561934e089" AssemblyString="mscorlib, Version=4.0.0.0, Culture=neutral, PublicKeyToken=b77a5c561934e089" AssemblyLocation="C:\Windows\Microsoft.NET\Framework64\v4.0.30319\mscorlib.dll" IsDeviceDependent="False">
      <ValueInfo Count="0" DeepSerialization="Yes" ShallowSerialization="No" />
    </TypeInfo>
    <TypeInfo ID="697" TypeName="System.String, mscorlib, Version=4.0.0.0, Culture=neutral, PublicKeyToken=b77a5c561934e089" AssemblyString="mscorlib, Version=4.0.0.0, Culture=neutral, PublicKeyToken=b77a5c561934e089" AssemblyLocation="C:\Windows\Microsoft.NET\Framework64\v4.0.30319\mscorlib.dll" IsDeviceDependent="False">
      <ValueInfo Value="E:\info\VecuteData\CRIM Vectors\pAH69.gb" />
    </TypeInfo>
    <TypeInfo ID="698" TypeName="System.Collections.Generic.List`1[[System.String, mscorlib, Version=4.0.0.0, Culture=neutral, PublicKeyToken=b77a5c561934e089]], mscorlib, Version=4.0.0.0, Culture=neutral, PublicKeyToken=b77a5c561934e089" AssemblyString="mscorlib, Version=4.0.0.0, Culture=neutral, PublicKeyToken=b77a5c561934e089" AssemblyLocation="C:\Windows\Microsoft.NET\Framework64\v4.0.30319\mscorlib.dll" IsDeviceDependent="False">
      <ValueInfo Count="0" DeepSerialization="Yes" ShallowSerialization="No" />
    </TypeInfo>
    <TypeInfo ID="699" TypeName="System.Collections.Generic.List`1[[Vecute.BufferCondition, Vecute, Version=1.0.0.0, Culture=neutral, PublicKeyToken=6ca157640498cbe3]], mscorlib, Version=4.0.0.0, Culture=neutral, PublicKeyToken=b77a5c561934e089" AssemblyString="mscorlib, Version=4.0.0.0, Culture=neutral, PublicKeyToken=b77a5c561934e089" AssemblyLocation="C:\Windows\Microsoft.NET\Framework64\v4.0.30319\mscorlib.dll" IsDeviceDependent="False">
      <ValueInfo Count="0" DeepSerialization="Yes" ShallowSerialization="No" />
    </TypeInfo>
    <TypeInfo ID="700" TypeName="System.Collections.Generic.List`1[[System.String, mscorlib, Version=4.0.0.0, Culture=neutral, PublicKeyToken=b77a5c561934e089]], mscorlib, Version=4.0.0.0, Culture=neutral, PublicKeyToken=b77a5c561934e089" AssemblyString="mscorlib, Version=4.0.0.0, Culture=neutral, PublicKeyToken=b77a5c561934e089" AssemblyLocation="C:\Windows\Microsoft.NET\Framework64\v4.0.30319\mscorlib.dll" IsDeviceDependent="False">
      <ValueInfo Count="0" DeepSerialization="Yes" ShallowSerialization="No" />
    </TypeInfo>
    <TypeInfo ID="701" TypeName="System.Collections.Generic.List`1[[Vecute.FeatureScreenInfo, Vecute, Version=1.0.0.0, Culture=neutral, PublicKeyToken=6ca157640498cbe3]], mscorlib, Version=4.0.0.0, Culture=neutral, PublicKeyToken=b77a5c561934e089" AssemblyString="mscorlib, Version=4.0.0.0, Culture=neutral, PublicKeyToken=b77a5c561934e089" AssemblyLocation="C:\Windows\Microsoft.NET\Framework64\v4.0.30319\mscorlib.dll" IsDeviceDependent="False">
      <ValueInfo Count="0" DeepSerialization="Yes" ShallowSerialization="No" />
    </TypeInfo>
    <TypeInfo ID="702" TypeName="System.Collections.Generic.List`1[[Vecute.DNAInfo, Vecute, Version=1.0.0.0, Culture=neutral, PublicKeyToken=6ca157640498cbe3]], mscorlib, Version=4.0.0.0, Culture=neutral, PublicKeyToken=b77a5c561934e089" AssemblyString="mscorlib, Version=4.0.0.0, Culture=neutral, PublicKeyToken=b77a5c561934e089" AssemblyLocation="C:\Windows\Microsoft.NET\Framework64\v4.0.30319\mscorlib.dll" IsDeviceDependent="False">
      <ValueInfo Count="0" DeepSerialization="Yes" ShallowSerialization="No" />
    </TypeInfo>
    <TypeInfo ID="703" TypeName="System.Collections.Generic.List`1[[Vecute.EnzymeAnalysisItem, Vecute, Version=1.0.0.0, Culture=neutral, PublicKeyToken=6ca157640498cbe3]], mscorlib, Version=4.0.0.0, Culture=neutral, PublicKeyToken=b77a5c561934e089" AssemblyString="mscorlib, Version=4.0.0.0, Culture=neutral, PublicKeyToken=b77a5c561934e089" AssemblyLocation="C:\Windows\Microsoft.NET\Framework64\v4.0.30319\mscorlib.dll" IsDeviceDependent="False">
      <ValueInfo Count="0" DeepSerialization="Yes" ShallowSerialization="No" />
    </TypeInfo>
    <TypeInfo ID="704" TypeName="System.Collections.Generic.List`1[[System.String, mscorlib, Version=4.0.0.0, Culture=neutral, PublicKeyToken=b77a5c561934e089]], mscorlib, Version=4.0.0.0, Culture=neutral, PublicKeyToken=b77a5c561934e089" AssemblyString="mscorlib, Version=4.0.0.0, Culture=neutral, PublicKeyToken=b77a5c561934e089" AssemblyLocation="C:\Windows\Microsoft.NET\Framework64\v4.0.30319\mscorlib.dll" IsDeviceDependent="False">
      <ValueInfo Count="0" DeepSerialization="Yes" ShallowSerialization="No" />
    </TypeInfo>
    <TypeInfo ID="705" TypeName="System.Collections.Generic.List`1[[System.String, mscorlib, Version=4.0.0.0, Culture=neutral, PublicKeyToken=b77a5c561934e089]], mscorlib, Version=4.0.0.0, Culture=neutral, PublicKeyToken=b77a5c561934e089" AssemblyString="mscorlib, Version=4.0.0.0, Culture=neutral, PublicKeyToken=b77a5c561934e089" AssemblyLocation="C:\Windows\Microsoft.NET\Framework64\v4.0.30319\mscorlib.dll" IsDeviceDependent="False">
      <ValueInfo Count="0" DeepSerialization="Yes" ShallowSerialization="No" />
    </TypeInfo>
    <TypeInfo ID="706" TypeName="System.Collections.Generic.List`1[[System.String, mscorlib, Version=4.0.0.0, Culture=neutral, PublicKeyToken=b77a5c561934e089]], mscorlib, Version=4.0.0.0, Culture=neutral, PublicKeyToken=b77a5c561934e089" AssemblyString="mscorlib, Version=4.0.0.0, Culture=neutral, PublicKeyToken=b77a5c561934e089" AssemblyLocation="C:\Windows\Microsoft.NET\Framework64\v4.0.30319\mscorlib.dll" IsDeviceDependent="False">
      <ValueInfo Count="0" DeepSerialization="Yes" ShallowSerialization="No" />
    </TypeInfo>
    <TypeInfo ID="707" TypeName="Vecute.Nuctions+TransformationMethod, Vecute, Version=1.0.0.0, Culture=neutral, PublicKeyToken=6ca157640498cbe3" AssemblyString="Vecute, Version=1.0.0.0, Culture=neutral, PublicKeyToken=6ca157640498cbe3" AssemblyLocation="C:\Users\Jack\Documents\VecuteXI - 2010 Release\Vecute\bin\Debug\Vecute.exe" IsDeviceDependent="False">
      <ValueInfo Enum="Electroporation" />
    </TypeInfo>
    <TypeInfo ID="708" TypeName="System.Collections.Generic.List`1[[Vecute.IncubationStep, Vecute, Version=1.0.0.0, Culture=neutral, PublicKeyToken=6ca157640498cbe3]], mscorlib, Version=4.0.0.0, Culture=neutral, PublicKeyToken=b77a5c561934e089" AssemblyString="mscorlib, Version=4.0.0.0, Culture=neutral, PublicKeyToken=b77a5c561934e089" AssemblyLocation="C:\Windows\Microsoft.NET\Framework64\v4.0.30319\mscorlib.dll" IsDeviceDependent="False">
      <ValueInfo Count="0" DeepSerialization="Yes" ShallowSerialization="No" />
    </TypeInfo>
    <TypeInfo ID="709" TypeName="System.Collections.Generic.List`1[[Vecute.Nuctions+Cell, Vecute, Version=1.0.0.0, Culture=neutral, PublicKeyToken=6ca157640498cbe3]], mscorlib, Version=4.0.0.0, Culture=neutral, PublicKeyToken=b77a5c561934e089" AssemblyString="mscorlib, Version=4.0.0.0, Culture=neutral, PublicKeyToken=b77a5c561934e089" AssemblyLocation="C:\Windows\Microsoft.NET\Framework64\v4.0.30319\mscorlib.dll" IsDeviceDependent="False">
      <ValueInfo Count="0" DeepSerialization="Yes" ShallowSerialization="No" />
    </TypeInfo>
    <TypeInfo ID="710" TypeName="System.Single, mscorlib, Version=4.0.0.0, Culture=neutral, PublicKeyToken=b77a5c561934e089" AssemblyString="mscorlib, Version=4.0.0.0, Culture=neutral, PublicKeyToken=b77a5c561934e089" AssemblyLocation="C:\Windows\Microsoft.NET\Framework64\v4.0.30319\mscorlib.dll" IsDeviceDependent="False">
      <ValueInfo Value="-2450.684" />
    </TypeInfo>
    <TypeInfo ID="711" TypeName="System.Single, mscorlib, Version=4.0.0.0, Culture=neutral, PublicKeyToken=b77a5c561934e089" AssemblyString="mscorlib, Version=4.0.0.0, Culture=neutral, PublicKeyToken=b77a5c561934e089" AssemblyLocation="C:\Windows\Microsoft.NET\Framework64\v4.0.30319\mscorlib.dll" IsDeviceDependent="False">
      <ValueInfo Value="26.94283" />
    </TypeInfo>
    <TypeInfo ID="712" TypeName="System.Collections.Generic.List`1[[System.String, mscorlib, Version=4.0.0.0, Culture=neutral, PublicKeyToken=b77a5c561934e089]], mscorlib, Version=4.0.0.0, Culture=neutral, PublicKeyToken=b77a5c561934e089" AssemblyString="mscorlib, Version=4.0.0.0, Culture=neutral, PublicKeyToken=b77a5c561934e089" AssemblyLocation="C:\Windows\Microsoft.NET\Framework64\v4.0.30319\mscorlib.dll" IsDeviceDependent="False">
      <ValueInfo Count="0" DeepSerialization="Yes" ShallowSerialization="No" />
    </TypeInfo>
    <TypeInfo ID="713" TypeName="System.Collections.Generic.Dictionary`2[[System.String, mscorlib, Version=4.0.0.0, Culture=neutral, PublicKeyToken=b77a5c561934e089],[System.String, mscorlib, Version=4.0.0.0, Culture=neutral, PublicKeyToken=b77a5c561934e089]], mscorlib, Version=4.0.0.0, Culture=neutral, PublicKeyToken=b77a5c561934e089" AssemblyString="mscorlib, Version=4.0.0.0, Culture=neutral, PublicKeyToken=b77a5c561934e089" AssemblyLocation="C:\Windows\Microsoft.NET\Framework64\v4.0.30319\mscorlib.dll" IsDeviceDependent="False">
      <ValueInfo Count="0" DeepSerialization="Yes" ShallowSerialization="No" />
    </TypeInfo>
    <TypeInfo ID="714" TypeName="System.Collections.Generic.List`1[[Vecute.EnzymeAnalysisItem, Vecute, Version=1.0.0.0, Culture=neutral, PublicKeyToken=6ca157640498cbe3]], mscorlib, Version=4.0.0.0, Culture=neutral, PublicKeyToken=b77a5c561934e089" AssemblyString="mscorlib, Version=4.0.0.0, Culture=neutral, PublicKeyToken=b77a5c561934e089" AssemblyLocation="C:\Windows\Microsoft.NET\Framework64\v4.0.30319\mscorlib.dll" IsDeviceDependent="False">
      <ValueInfo Count="0" DeepSerialization="Yes" ShallowSerialization="No" />
    </TypeInfo>
    <TypeInfo ID="715" TypeName="System.Collections.Generic.List`1[[System.String, mscorlib, Version=4.0.0.0, Culture=neutral, PublicKeyToken=b77a5c561934e089]], mscorlib, Version=4.0.0.0, Culture=neutral, PublicKeyToken=b77a5c561934e089" AssemblyString="mscorlib, Version=4.0.0.0, Culture=neutral, PublicKeyToken=b77a5c561934e089" AssemblyLocation="C:\Windows\Microsoft.NET\Framework64\v4.0.30319\mscorlib.dll" IsDeviceDependent="False">
      <ValueInfo Count="0" DeepSerialization="Yes" ShallowSerialization="No" />
    </TypeInfo>
    <TypeInfo ID="716" TypeName="System.Collections.Generic.List`1[[System.String, mscorlib, Version=4.0.0.0, Culture=neutral, PublicKeyToken=b77a5c561934e089]], mscorlib, Version=4.0.0.0, Culture=neutral, PublicKeyToken=b77a5c561934e089" AssemblyString="mscorlib, Version=4.0.0.0, Culture=neutral, PublicKeyToken=b77a5c561934e089" AssemblyLocation="C:\Windows\Microsoft.NET\Framework64\v4.0.30319\mscorlib.dll" IsDeviceDependent="False">
      <ValueInfo Count="0" DeepSerialization="Yes" ShallowSerialization="No" />
    </TypeInfo>
    <TypeInfo ID="717" TypeName="System.Collections.Generic.List`1[[System.String, mscorlib, Version=4.0.0.0, Culture=neutral, PublicKeyToken=b77a5c561934e089]], mscorlib, Version=4.0.0.0, Culture=neutral, PublicKeyToken=b77a5c561934e089" AssemblyString="mscorlib, Version=4.0.0.0, Culture=neutral, PublicKeyToken=b77a5c561934e089" AssemblyLocation="C:\Windows\Microsoft.NET\Framework64\v4.0.30319\mscorlib.dll" IsDeviceDependent="False">
      <ValueInfo Count="0" DeepSerialization="Yes" ShallowSerialization="No" />
    </TypeInfo>
    <TypeInfo ID="718" TypeName="System.Collections.Generic.List`1[[Vecute.IncubationStep, Vecute, Version=1.0.0.0, Culture=neutral, PublicKeyToken=6ca157640498cbe3]], mscorlib, Version=4.0.0.0, Culture=neutral, PublicKeyToken=b77a5c561934e089" AssemblyString="mscorlib, Version=4.0.0.0, Culture=neutral, PublicKeyToken=b77a5c561934e089" AssemblyLocation="C:\Windows\Microsoft.NET\Framework64\v4.0.30319\mscorlib.dll" IsDeviceDependent="False">
      <ValueInfo Count="0" DeepSerialization="Yes" ShallowSerialization="No" />
    </TypeInfo>
    <TypeInfo ID="719" TypeName="System.Collections.Generic.List`1[[Vecute.Nuctions+Cell, Vecute, Version=1.0.0.0, Culture=neutral, PublicKeyToken=6ca157640498cbe3]], mscorlib, Version=4.0.0.0, Culture=neutral, PublicKeyToken=b77a5c561934e089" AssemblyString="mscorlib, Version=4.0.0.0, Culture=neutral, PublicKeyToken=b77a5c561934e089" AssemblyLocation="C:\Windows\Microsoft.NET\Framework64\v4.0.30319\mscorlib.dll" IsDeviceDependent="False">
      <ValueInfo V0="720" Count="1" DeepSerialization="Yes" ShallowSerialization="No" />
    </TypeInfo>
    <TypeInfo ID="720" TypeName="Vecute.Nuctions+Cell, Vecute, Version=1.0.0.0, Culture=neutral, PublicKeyToken=6ca157640498cbe3" AssemblyString="Vecute, Version=1.0.0.0, Culture=neutral, PublicKeyToken=6ca157640498cbe3" AssemblyLocation="C:\Users\Jack\Documents\VecuteXI - 2010 Release\Vecute\bin\Debug\Vecute.exe" IsDeviceDependent="False">
      <ValueInfo DeepSerialization="Yes" ShallowSerialization="No" XDNAs="721" XHost="740" XbufferedReplication="744" XbufferedConjugation="745" />
    </TypeInfo>
    <TypeInfo ID="721" TypeName="System.Collections.Generic.List`1[[Vecute.Nuctions+GeneFile, Vecute, Version=1.0.0.0, Culture=neutral, PublicKeyToken=6ca157640498cbe3]], mscorlib, Version=4.0.0.0, Culture=neutral, PublicKeyToken=b77a5c561934e089" AssemblyString="mscorlib, Version=4.0.0.0, Culture=neutral, PublicKeyToken=b77a5c561934e089" AssemblyLocation="C:\Windows\Microsoft.NET\Framework64\v4.0.30319\mscorlib.dll" IsDeviceDependent="False">
      <ValueInfo V0="722" V1="632" Count="2" DeepSerialization="Yes" ShallowSerialization="No" />
    </TypeInfo>
    <TypeInfo ID="722" TypeName="Vecute.Nuctions+GeneFile, Vecute, Version=1.0.0.0, Culture=neutral, PublicKeyToken=6ca157640498cbe3" AssemblyString="Vecute, Version=1.0.0.0, Culture=neutral, PublicKeyToken=6ca157640498cbe3" AssemblyLocation="C:\Users\Jack\Documents\VecuteXI - 2010 Release\Vecute\bin\Debug\Vecute.exe" IsDeviceDependent="False">
      <ValueInfo DeepSerialization="Yes" ShallowSerialization="No" XvName="-1" XvIscircular="5" XvDate="564" XvSequence="566" XvRCSequence="565" XvFeatureCol="723" XvEnd_F="569" XvEnd_R="569" XvPhos_F="13" XvPhos_R="13" XFCleavages="738" XRCleavages="739" XtmpCircular="5" />
    </TypeInfo>
    <TypeInfo ID="723" TypeName="System.Collections.Generic.List`1[[Vecute.Nuctions+GeneAnnotation, Vecute, Version=1.0.0.0, Culture=neutral, PublicKeyToken=6ca157640498cbe3]], mscorlib, Version=4.0.0.0, Culture=neutral, PublicKeyToken=b77a5c561934e089" AssemblyString="mscorlib, Version=4.0.0.0, Culture=neutral, PublicKeyToken=b77a5c561934e089" AssemblyLocation="C:\Windows\Microsoft.NET\Framework64\v4.0.30319\mscorlib.dll" IsDeviceDependent="False">
      <ValueInfo V0="724" V1="725" V2="726" V3="729" V4="732" V5="735" Count="6" DeepSerialization="Yes" ShallowSerialization="No" />
    </TypeInfo>
    <TypeInfo ID="724" TypeName="Vecute.Nuctions+GeneAnnotation, Vecute, Version=1.0.0.0, Culture=neutral, PublicKeyToken=6ca157640498cbe3" AssemblyString="Vecute, Version=1.0.0.0, Culture=neutral, PublicKeyToken=6ca157640498cbe3" AssemblyLocation="C:\Users\Jack\Documents\VecuteXI - 2010 Release\Vecute\bin\Debug\Vecute.exe" IsDeviceDependent="False">
      <ValueInfo DeepSerialization="Yes" ShallowSerialization="No" XIndex="19" XType="267" XNote="9" XLabel="569" XStartPosition="30" XEndPosition="30" XComplement="5" XVector="722" XFeature="-1" />
    </TypeInfo>
    <TypeInfo ID="725" TypeName="Vecute.Nuctions+GeneAnnotation, Vecute, Version=1.0.0.0, Culture=neutral, PublicKeyToken=6ca157640498cbe3" AssemblyString="Vecute, Version=1.0.0.0, Culture=neutral, PublicKeyToken=6ca157640498cbe3" AssemblyLocation="C:\Users\Jack\Documents\VecuteXI - 2010 Release\Vecute\bin\Debug\Vecute.exe" IsDeviceDependent="False">
      <ValueInfo DeepSerialization="Yes" ShallowSerialization="No" XIndex="30" XType="270" XNote="9" XLabel="569" XStartPosition="571" XEndPosition="571" XComplement="5" XVector="722" XFeature="-1" />
    </TypeInfo>
    <TypeInfo ID="726" TypeName="Vecute.Nuctions+GeneAnnotation, Vecute, Version=1.0.0.0, Culture=neutral, PublicKeyToken=6ca157640498cbe3" AssemblyString="Vecute, Version=1.0.0.0, Culture=neutral, PublicKeyToken=6ca157640498cbe3" AssemblyLocation="C:\Users\Jack\Documents\VecuteXI - 2010 Release\Vecute\bin\Debug\Vecute.exe" IsDeviceDependent="False">
      <ValueInfo DeepSerialization="Yes" ShallowSerialization="No" XIndex="39" XType="573" XNote="9" XLabel="574" XStartPosition="727" XEndPosition="728" XComplement="13" XVector="722" XFeature="577" />
    </TypeInfo>
    <TypeInfo ID="727" TypeName="System.Int32, mscorlib, Version=4.0.0.0, Culture=neutral, PublicKeyToken=b77a5c561934e089" AssemblyString="mscorlib, Version=4.0.0.0, Culture=neutral, PublicKeyToken=b77a5c561934e089" AssemblyLocation="C:\Windows\Microsoft.NET\Framework64\v4.0.30319\mscorlib.dll" IsDeviceDependent="False">
      <ValueInfo Value="201" />
    </TypeInfo>
    <TypeInfo ID="728" TypeName="System.Int32, mscorlib, Version=4.0.0.0, Culture=neutral, PublicKeyToken=b77a5c561934e089" AssemblyString="mscorlib, Version=4.0.0.0, Culture=neutral, PublicKeyToken=b77a5c561934e089" AssemblyLocation="C:\Windows\Microsoft.NET\Framework64\v4.0.30319\mscorlib.dll" IsDeviceDependent="False">
      <ValueInfo Value="2945" />
    </TypeInfo>
    <TypeInfo ID="729" TypeName="Vecute.Nuctions+GeneAnnotation, Vecute, Version=1.0.0.0, Culture=neutral, PublicKeyToken=6ca157640498cbe3" AssemblyString="Vecute, Version=1.0.0.0, Culture=neutral, PublicKeyToken=6ca157640498cbe3" AssemblyLocation="C:\Users\Jack\Documents\VecuteXI - 2010 Release\Vecute\bin\Debug\Vecute.exe" IsDeviceDependent="False">
      <ValueInfo DeepSerialization="Yes" ShallowSerialization="No" XIndex="49" XType="573" XNote="9" XLabel="582" XStartPosition="730" XEndPosition="731" XComplement="5" XVector="722" XFeature="585" />
    </TypeInfo>
    <TypeInfo ID="730" TypeName="System.Int32, mscorlib, Version=4.0.0.0, Culture=neutral, PublicKeyToken=b77a5c561934e089" AssemblyString="mscorlib, Version=4.0.0.0, Culture=neutral, PublicKeyToken=b77a5c561934e089" AssemblyLocation="C:\Windows\Microsoft.NET\Framework64\v4.0.30319\mscorlib.dll" IsDeviceDependent="False">
      <ValueInfo Value="3028" />
    </TypeInfo>
    <TypeInfo ID="731" TypeName="System.Int32, mscorlib, Version=4.0.0.0, Culture=neutral, PublicKeyToken=b77a5c561934e089" AssemblyString="mscorlib, Version=4.0.0.0, Culture=neutral, PublicKeyToken=b77a5c561934e089" AssemblyLocation="C:\Windows\Microsoft.NET\Framework64\v4.0.30319\mscorlib.dll" IsDeviceDependent="False">
      <ValueInfo Value="4056" />
    </TypeInfo>
    <TypeInfo ID="732" TypeName="Vecute.Nuctions+GeneAnnotation, Vecute, Version=1.0.0.0, Culture=neutral, PublicKeyToken=6ca157640498cbe3" AssemblyString="Vecute, Version=1.0.0.0, Culture=neutral, PublicKeyToken=6ca157640498cbe3" AssemblyLocation="C:\Users\Jack\Documents\VecuteXI - 2010 Release\Vecute\bin\Debug\Vecute.exe" IsDeviceDependent="False">
      <ValueInfo DeepSerialization="Yes" ShallowSerialization="No" XIndex="63" XType="20" XNote="96" XLabel="97" XStartPosition="733" XEndPosition="734" XComplement="5" XVector="722" XFeature="100" />
    </TypeInfo>
    <TypeInfo ID="733" TypeName="System.Int32, mscorlib, Version=4.0.0.0, Culture=neutral, PublicKeyToken=b77a5c561934e089" AssemblyString="mscorlib, Version=4.0.0.0, Culture=neutral, PublicKeyToken=b77a5c561934e089" AssemblyLocation="C:\Windows\Microsoft.NET\Framework64\v4.0.30319\mscorlib.dll" IsDeviceDependent="False">
      <ValueInfo Value="2956" />
    </TypeInfo>
    <TypeInfo ID="734" TypeName="System.Int32, mscorlib, Version=4.0.0.0, Culture=neutral, PublicKeyToken=b77a5c561934e089" AssemblyString="mscorlib, Version=4.0.0.0, Culture=neutral, PublicKeyToken=b77a5c561934e089" AssemblyLocation="C:\Windows\Microsoft.NET\Framework64\v4.0.30319\mscorlib.dll" IsDeviceDependent="False">
      <ValueInfo Value="2966" />
    </TypeInfo>
    <TypeInfo ID="735" TypeName="Vecute.Nuctions+GeneAnnotation, Vecute, Version=1.0.0.0, Culture=neutral, PublicKeyToken=6ca157640498cbe3" AssemblyString="Vecute, Version=1.0.0.0, Culture=neutral, PublicKeyToken=6ca157640498cbe3" AssemblyLocation="C:\Users\Jack\Documents\VecuteXI - 2010 Release\Vecute\bin\Debug\Vecute.exe" IsDeviceDependent="False">
      <ValueInfo DeepSerialization="Yes" ShallowSerialization="No" XIndex="74" XType="84" XNote="-1" XLabel="593" XStartPosition="736" XEndPosition="737" XComplement="13" XVector="722" XFeature="596" />
    </TypeInfo>
    <TypeInfo ID="736" TypeName="System.Int32, mscorlib, Version=4.0.0.0, Culture=neutral, PublicKeyToken=b77a5c561934e089" AssemblyString="mscorlib, Version=4.0.0.0, Culture=neutral, PublicKeyToken=b77a5c561934e089" AssemblyLocation="C:\Windows\Microsoft.NET\Framework64\v4.0.30319\mscorlib.dll" IsDeviceDependent="False">
      <ValueInfo Value="3071" />
    </TypeInfo>
    <TypeInfo ID="737" TypeName="System.Int32, mscorlib, Version=4.0.0.0, Culture=neutral, PublicKeyToken=b77a5c561934e089" AssemblyString="mscorlib, Version=4.0.0.0, Culture=neutral, PublicKeyToken=b77a5c561934e089" AssemblyLocation="C:\Windows\Microsoft.NET\Framework64\v4.0.30319\mscorlib.dll" IsDeviceDependent="False">
      <ValueInfo Value="3092" />
    </TypeInfo>
    <TypeInfo ID="738" TypeName="System.Collections.Generic.List`1[[System.Int32, mscorlib, Version=4.0.0.0, Culture=neutral, PublicKeyToken=b77a5c561934e089]], mscorlib, Version=4.0.0.0, Culture=neutral, PublicKeyToken=b77a5c561934e089" AssemblyString="mscorlib, Version=4.0.0.0, Culture=neutral, PublicKeyToken=b77a5c561934e089" AssemblyLocation="C:\Windows\Microsoft.NET\Framework64\v4.0.30319\mscorlib.dll" IsDeviceDependent="False">
      <ValueInfo Count="0" DeepSerialization="Yes" ShallowSerialization="No" />
    </TypeInfo>
    <TypeInfo ID="739" TypeName="System.Collections.Generic.List`1[[System.Int32, mscorlib, Version=4.0.0.0, Culture=neutral, PublicKeyToken=b77a5c561934e089]], mscorlib, Version=4.0.0.0, Culture=neutral, PublicKeyToken=b77a5c561934e089" AssemblyString="mscorlib, Version=4.0.0.0, Culture=neutral, PublicKeyToken=b77a5c561934e089" AssemblyLocation="C:\Windows\Microsoft.NET\Framework64\v4.0.30319\mscorlib.dll" IsDeviceDependent="False">
      <ValueInfo Count="0" DeepSerialization="Yes" ShallowSerialization="No" />
    </TypeInfo>
    <TypeInfo ID="740" TypeName="Vecute.Nuctions+Host, Vecute, Version=1.0.0.0, Culture=neutral, PublicKeyToken=6ca157640498cbe3" AssemblyString="Vecute, Version=1.0.0.0, Culture=neutral, PublicKeyToken=6ca157640498cbe3" AssemblyLocation="C:\Users\Jack\Documents\VecuteXI - 2010 Release\Vecute\bin\Debug\Vecute.exe" IsDeviceDependent="False">
      <ValueInfo DeepSerialization="Yes" ShallowSerialization="No" XName="603" XBioFunctions="741" XDescription="9" />
    </TypeInfo>
    <TypeInfo ID="741" TypeName="System.Collections.Generic.List`1[[Vecute.Nuctions+FeatureFunction, Vecute, Version=1.0.0.0, Culture=neutral, PublicKeyToken=6ca157640498cbe3]], mscorlib, Version=4.0.0.0, Culture=neutral, PublicKeyToken=b77a5c561934e089" AssemblyString="mscorlib, Version=4.0.0.0, Culture=neutral, PublicKeyToken=b77a5c561934e089" AssemblyLocation="C:\Windows\Microsoft.NET\Framework64\v4.0.30319\mscorlib.dll" IsDeviceDependent="False">
      <ValueInfo V0="742" V1="743" Count="2" DeepSerialization="Yes" ShallowSerialization="No" />
    </TypeInfo>
    <TypeInfo ID="742" TypeName="Vecute.Nuctions+FeatureFunction, Vecute, Version=1.0.0.0, Culture=neutral, PublicKeyToken=6ca157640498cbe3" AssemblyString="Vecute, Version=1.0.0.0, Culture=neutral, PublicKeyToken=6ca157640498cbe3" AssemblyLocation="C:\Users\Jack\Documents\VecuteXI - 2010 Release\Vecute\bin\Debug\Vecute.exe" IsDeviceDependent="False">
      <ValueInfo DeepSerialization="Yes" ShallowSerialization="No" XBioFunction="606" XParameters="607" />
    </TypeInfo>
    <TypeInfo ID="743" TypeName="Vecute.Nuctions+FeatureFunction, Vecute, Version=1.0.0.0, Culture=neutral, PublicKeyToken=6ca157640498cbe3" AssemblyString="Vecute, Version=1.0.0.0, Culture=neutral, PublicKeyToken=6ca157640498cbe3" AssemblyLocation="C:\Users\Jack\Documents\VecuteXI - 2010 Release\Vecute\bin\Debug\Vecute.exe" IsDeviceDependent="False">
      <ValueInfo DeepSerialization="Yes" ShallowSerialization="No" XBioFunction="606" XParameters="609" />
    </TypeInfo>
    <TypeInfo ID="744" TypeName="System.Collections.Generic.List`1[[System.String, mscorlib, Version=4.0.0.0, Culture=neutral, PublicKeyToken=b77a5c561934e089]], mscorlib, Version=4.0.0.0, Culture=neutral, PublicKeyToken=b77a5c561934e089" AssemblyString="mscorlib, Version=4.0.0.0, Culture=neutral, PublicKeyToken=b77a5c561934e089" AssemblyLocation="C:\Windows\Microsoft.NET\Framework64\v4.0.30319\mscorlib.dll" IsDeviceDependent="False">
      <ValueInfo Count="0" DeepSerialization="Yes" ShallowSerialization="No" />
    </TypeInfo>
    <TypeInfo ID="745" TypeName="System.Collections.Generic.List`1[[System.String, mscorlib, Version=4.0.0.0, Culture=neutral, PublicKeyToken=b77a5c561934e089]], mscorlib, Version=4.0.0.0, Culture=neutral, PublicKeyToken=b77a5c561934e089" AssemblyString="mscorlib, Version=4.0.0.0, Culture=neutral, PublicKeyToken=b77a5c561934e089" AssemblyLocation="C:\Windows\Microsoft.NET\Framework64\v4.0.30319\mscorlib.dll" IsDeviceDependent="False">
      <ValueInfo Count="0" DeepSerialization="Yes" ShallowSerialization="No" />
    </TypeInfo>
    <TypeInfo ID="746" TypeName="System.Single, mscorlib, Version=4.0.0.0, Culture=neutral, PublicKeyToken=b77a5c561934e089" AssemblyString="mscorlib, Version=4.0.0.0, Culture=neutral, PublicKeyToken=b77a5c561934e089" AssemblyLocation="C:\Windows\Microsoft.NET\Framework64\v4.0.30319\mscorlib.dll" IsDeviceDependent="False">
      <ValueInfo Value="-1928.907" />
    </TypeInfo>
    <TypeInfo ID="747" TypeName="System.Single, mscorlib, Version=4.0.0.0, Culture=neutral, PublicKeyToken=b77a5c561934e089" AssemblyString="mscorlib, Version=4.0.0.0, Culture=neutral, PublicKeyToken=b77a5c561934e089" AssemblyLocation="C:\Windows\Microsoft.NET\Framework64\v4.0.30319\mscorlib.dll" IsDeviceDependent="False">
      <ValueInfo Value="214.0576" />
    </TypeInfo>
    <TypeInfo ID="748" TypeName="System.Collections.Generic.List`1[[System.String, mscorlib, Version=4.0.0.0, Culture=neutral, PublicKeyToken=b77a5c561934e089]], mscorlib, Version=4.0.0.0, Culture=neutral, PublicKeyToken=b77a5c561934e089" AssemblyString="mscorlib, Version=4.0.0.0, Culture=neutral, PublicKeyToken=b77a5c561934e089" AssemblyLocation="C:\Windows\Microsoft.NET\Framework64\v4.0.30319\mscorlib.dll" IsDeviceDependent="False">
      <ValueInfo Count="0" DeepSerialization="Yes" ShallowSerialization="No" />
    </TypeInfo>
    <TypeInfo ID="749" TypeName="System.Collections.Generic.Dictionary`2[[System.String, mscorlib, Version=4.0.0.0, Culture=neutral, PublicKeyToken=b77a5c561934e089],[System.String, mscorlib, Version=4.0.0.0, Culture=neutral, PublicKeyToken=b77a5c561934e089]], mscorlib, Version=4.0.0.0, Culture=neutral, PublicKeyToken=b77a5c561934e089" AssemblyString="mscorlib, Version=4.0.0.0, Culture=neutral, PublicKeyToken=b77a5c561934e089" AssemblyLocation="C:\Windows\Microsoft.NET\Framework64\v4.0.30319\mscorlib.dll" IsDeviceDependent="False">
      <ValueInfo Count="0" DeepSerialization="Yes" ShallowSerialization="No" />
    </TypeInfo>
    <TypeInfo ID="750" TypeName="Vecute.DNAInfo, Vecute, Version=1.0.0.0, Culture=neutral, PublicKeyToken=6ca157640498cbe3" AssemblyString="Vecute, Version=1.0.0.0, Culture=neutral, PublicKeyToken=6ca157640498cbe3" AssemblyLocation="C:\Users\Jack\Documents\VecuteXI - 2010 Release\Vecute\bin\Debug\Vecute.exe" IsDeviceDependent="False">
[truncated: 1,311,222 more chars]
