# Supplementary material for: Parallel In Vivo DNA Assembly by Recombination: Experimental Demonstration and Theoretical Approaches
Source: PLoS One. 2013 Feb 28;8(2):e56854. doi: 10.1371/journal.pone.0056854 (PMC3585241; doi:10.1371/journal.pone.0056854)
Supplement: File S3 — Construction of the Helper Plasmids.vxt. Describes the construction of helper plasmids from existing CRIM vectors. (VXT) [file pone.0056854.s006.vxt]

Archive with 1 entries (1 files):
- pone.0056854.s006.vxt.out
