# Supplementary material for: Parallel In Vivo DNA Assembly by Recombination: Experimental Demonstration and Theoretical Approaches
Source: PLoS One. 2013 Feb 28;8(2):e56854. doi: 10.1371/journal.pone.0056854 (PMC3585241; doi:10.1371/journal.pone.0056854)
Supplement: File S3 — Construction of the Helper Plasmids.vxt. Describes the construction of helper plasmids from existing CRIM vectors. (VXT) [file pone.0056854.s006.vxt › pone.0056854.s006.vxt.out]

<XmlObjectSerializer>
  <XmlObjects>
    <TypeInfo ID="0" TypeName="Vecute.WorkSpace, Vecute, Version=1.0.0.0, Culture=neutral, PublicKeyToken=6ca157640498cbe3" AssemblyString="Vecute, Version=1.0.0.0, Culture=neutral, PublicKeyToken=6ca157640498cbe3" AssemblyLocation="C:\Users\Jack\Documents\VecuteXI - 2010 Release\Vecute\bin\Debug\Vecute.exe" IsDeviceDependent="False">
      <ValueInfo DeepSerialization="Yes" ShallowSerialization="No" XChartItems="1" XFeatures="2384" XEnzymes="2385" XSummary="9" XScale="2386" XOffsetX="2387" XOffsetY="2388" XPrintView="5" XPrintPages="2389" XPrimerList="2390" XHosts="2410" />
    </TypeInfo>
    <TypeInfo ID="1" TypeName="System.Collections.Generic.List`1[[Vecute.DNAInfo, Vecute, Version=1.0.0.0, Culture=neutral, PublicKeyToken=6ca157640498cbe3]], mscorlib, Version=4.0.0.0, Culture=neutral, PublicKeyToken=b77a5c561934e089" AssemblyString="mscorlib, Version=4.0.0.0, Culture=neutral, PublicKeyToken=b77a5c561934e089" AssemblyLocation="C:\Windows\Microsoft.NET\Framework64\v4.0.30319\mscorlib.dll" IsDeviceDependent="False">
      <ValueInfo V0="2" V1="127" V2="206" V3="238" V4="430" V5="458" V6="481" V7="513" V8="555" V9="885" V10="945" V11="984" V12="1025" V13="1064" V14="1188" V15="1166" V16="1139" V17="1100" V18="1283" V19="1431" V20="1468" V21="1535" V22="1579" V23="1612" V24="1654" V25="1692" V26="1737" V27="1763" V28="1816" V29="2070" V30="1999" V31="1958" V32="1978" V33="2211" V34="2248" V35="2253" V36="2299" V37="2336" V38="2341" V39="1438" V40="2218" V41="2306" Count="42" DeepSerialization="Yes" ShallowSerialization="No" />
    </TypeInfo>
    <TypeInfo ID="2" TypeName="Vecute.DNAInfo, Vecute, Version=1.0.0.0, Culture=neutral, PublicKeyToken=6ca157640498cbe3" AssemblyString="Vecute, Version=1.0.0.0, Culture=neutral, PublicKeyToken=6ca157640498cbe3" AssemblyLocation="C:\Users\Jack\Documents\VecuteXI - 2010 Release\Vecute\bin\Debug\Vecute.exe" IsDeviceDependent="False">
      <ValueInfo DeepSerialization="Yes" ShallowSerialization="No" XvName="3" XOperationDescription="4" XIsVerificationStep="5" XIsConstructionNode="5" XNotDrawMap="5" XHost="6" XvMolecularOperation="10" XUpdateImageEvent="-1" XDNAs="11" XCalculated="24" XFile_Filename="97" XEnzyme_Enzymes="98" XEnzyme_Buffers="99" XEnzyme_Condition="100" XDephosphorylateWhenDigestion="5" XPCR_ForwardPrimer="-1" XPCR_FPrimerName="-1" XPCR_ReversePrimer="-1" XPCR_RPrimerName="-1" XPCR_Overlap="5" XModify_Method="101" XScreen_Features="102" XScreen_OnlyCircular="5" XSource="103" XEditing="24" XCreating="5" XLigation_TriFragment="104" XLigationMethod="104" XGel_Minimum="105" XGel_Maximun="106" XSolutionExtration="5" XSetPosition="107" XScreen_PCRMax="106" XScreen_PCRMin="105" XScreen_FPrimer="9" XScreen_FName="108" XScreen_RPrimer="9" XScreen_RName="109" XScreen_Mode="110" XRecombinationMethod="111" XEnzymeAnalysisParamters="112" XFetchedEnzymes="113" XOnlySignificant="24" XOnlyExtend="24" XAutomaticChoose="24" XSequencingTheorica="-1" XSequencingPrimerName="9" XSequencingPrimer="9" XSequencingSequence="9" XTheorySequences="114" XSequencingResultComment="115" XCompareSelectedGeneFile="-1" XCompareResultComment="115" XPickedDNAs="116" XDescribeType="117" XTransformationMethod="118" XTransformationMode="119" XIncubation="120" XCells="121" XIncludeVerification="5" XSequencingVerify="5" XDX="122" XDY="123" XRealSize="5" XFinished="5" XProgress="124" XPixelPerKBP="18" XIsKeyName="5" XPCRDesignerData="-1" XSequenceDesignerData="-1" XUseFreeDesigner="5" XFreeDesignCode="9" XFreeDesignName="9" XDesignedEnzymeSite="125" XPrimerDesignerMode="5" XDesignedPrimers="126" />
    </TypeInfo>
    <TypeInfo ID="3" TypeName="System.String, mscorlib, Version=4.0.0.0, Culture=neutral, PublicKeyToken=b77a5c561934e089" AssemblyString="mscorlib, Version=4.0.0.0, Culture=neutral, PublicKeyToken=b77a5c561934e089" AssemblyLocation="C:\Windows\Microsoft.NET\Framework64\v4.0.30319\mscorlib.dll" IsDeviceDependent="False">
      <ValueInfo Value="pAH129" />
    </TypeInfo>
    <TypeInfo ID="4" TypeName="System.String, mscorlib, Version=4.0.0.0, Culture=neutral, PublicKeyToken=b77a5c561934e089" AssemblyString="mscorlib, Version=4.0.0.0, Culture=neutral, PublicKeyToken=b77a5c561934e089" AssemblyLocation="C:\Windows\Microsoft.NET\Framework64\v4.0.30319\mscorlib.dll" IsDeviceDependent="False">
      <ValueInfo Value="The CRIM helper plasmid pAH129 (GenBank: AY048727.1)" />
    </TypeInfo>
    <TypeInfo ID="5" TypeName="System.Boolean, mscorlib, Version=4.0.0.0, Culture=neutral, PublicKeyToken=b77a5c561934e089" AssemblyString="mscorlib, Version=4.0.0.0, Culture=neutral, PublicKeyToken=b77a5c561934e089" AssemblyLocation="C:\Windows\Microsoft.NET\Framework64\v4.0.30319\mscorlib.dll" IsDeviceDependent="False">
      <ValueInfo Value="False" />
    </TypeInfo>
    <TypeInfo ID="6" TypeName="Vecute.Nuctions+Host, Vecute, Version=1.0.0.0, Culture=neutral, PublicKeyToken=6ca157640498cbe3" AssemblyString="Vecute, Version=1.0.0.0, Culture=neutral, PublicKeyToken=6ca157640498cbe3" AssemblyLocation="C:\Users\Jack\Documents\VecuteXI - 2010 Release\Vecute\bin\Debug\Vecute.exe" IsDeviceDependent="False">
      <ValueInfo DeepSerialization="Yes" ShallowSerialization="No" XName="7" XBioFunctions="8" XDescription="9" />
    </TypeInfo>
    <TypeInfo ID="7" TypeName="System.String, mscorlib, Version=4.0.0.0, Culture=neutral, PublicKeyToken=b77a5c561934e089" AssemblyString="mscorlib, Version=4.0.0.0, Culture=neutral, PublicKeyToken=b77a5c561934e089" AssemblyLocation="C:\Windows\Microsoft.NET\Framework64\v4.0.30319\mscorlib.dll" IsDeviceDependent="False">
      <ValueInfo Value="in vitro" />
    </TypeInfo>
    <TypeInfo ID="8" TypeName="System.Collections.Generic.List`1[[Vecute.Nuctions+FeatureFunction, Vecute, Version=1.0.0.0, Culture=neutral, PublicKeyToken=6ca157640498cbe3]], mscorlib, Version=4.0.0.0, Culture=neutral, PublicKeyToken=b77a5c561934e089" AssemblyString="mscorlib, Version=4.0.0.0, Culture=neutral, PublicKeyToken=b77a5c561934e089" AssemblyLocation="C:\Windows\Microsoft.NET\Framework64\v4.0.30319\mscorlib.dll" IsDeviceDependent="False">
      <ValueInfo Count="0" DeepSerialization="Yes" ShallowSerialization="No" />
    </TypeInfo>
    <TypeInfo ID="9" TypeName="System.String, mscorlib, Version=4.0.0.0, Culture=neutral, PublicKeyToken=b77a5c561934e089" AssemblyString="mscorlib, Version=4.0.0.0, Culture=neutral, PublicKeyToken=b77a5c561934e089" AssemblyLocation="C:\Windows\Microsoft.NET\Framework64\v4.0.30319\mscorlib.dll" IsDeviceDependent="False">
      <ValueInfo Value="" />
    </TypeInfo>
    <TypeInfo ID="10" TypeName="Vecute.Nuctions+MolecularOperationEnum, Vecute, Version=1.0.0.0, Culture=neutral, PublicKeyToken=6ca157640498cbe3" AssemblyString="Vecute, Version=1.0.0.0, Culture=neutral, PublicKeyToken=6ca157640498cbe3" AssemblyLocation="C:\Users\Jack\Documents\VecuteXI - 2010 Release\Vecute\bin\Debug\Vecute.exe" IsDeviceDependent="False">
      <ValueInfo Enum="Vector" />
    </TypeInfo>
    <TypeInfo ID="11" TypeName="Microsoft.VisualBasic.Collection, Microsoft.VisualBasic, Version=10.0.0.0, Culture=neutral, PublicKeyToken=b03f5f7f11d50a3a" AssemblyString="Microsoft.VisualBasic, Version=10.0.0.0, Culture=neutral, PublicKeyToken=b03f5f7f11d50a3a" AssemblyLocation="C:\Windows\Microsoft.Net\assembly\GAC_MSIL\Microsoft.VisualBasic\v4.0_10.0.0.0__b03f5f7f11d50a3a\Microsoft.VisualBasic.dll" IsDeviceDependent="False">
      <ValueInfo V0="12" Count="1" DeepSerialization="Yes" ShallowSerialization="No" />
    </TypeInfo>
    <TypeInfo ID="12" TypeName="Vecute.Nuctions+GeneFile, Vecute, Version=1.0.0.0, Culture=neutral, PublicKeyToken=6ca157640498cbe3" AssemblyString="Vecute, Version=1.0.0.0, Culture=neutral, PublicKeyToken=6ca157640498cbe3" AssemblyLocation="C:\Users\Jack\Documents\VecuteXI - 2010 Release\Vecute\bin\Debug\Vecute.exe" IsDeviceDependent="False">
      <ValueInfo DeepSerialization="Yes" ShallowSerialization="No" XvName="3" XvIscircular="5" XvDate="13" XvSequence="14" XvRCSequence="15" XvFeatureCol="16" XvEnd_F="94" XvEnd_R="94" XvPhos_F="24" XvPhos_R="24" XFCleavages="95" XRCleavages="96" XtmpCircular="5" />
    </TypeInfo>
    <TypeInfo ID="13" TypeName="System.DateTime, mscorlib, Version=4.0.0.0, Culture=neutral, PublicKeyToken=b77a5c561934e089" AssemblyString="mscorlib, Version=4.0.0.0, Culture=neutral, PublicKeyToken=b77a5c561934e089" AssemblyLocation="C:\Windows\Microsoft.NET\Framework64\v4.0.30319\mscorlib.dll" IsDeviceDependent="False">
      <ValueInfo Value="40296" />
    </TypeInfo>
    <TypeInfo ID="14" TypeName="System.String, mscorlib, Version=4.0.0.0, Culture=neutral, PublicKeyToken=b77a5c561934e089" AssemblyString="mscorlib, Version=4.0.0.0, Culture=neutral, PublicKeyToken=b77a5c561934e089" AssemblyLocation="C:\Windows\Microsoft.NET\Framework64\v4.0.30319\mscorlib.dll" IsDeviceDependent="False">
      <ValueInfo Value="CATCGATGAAGATTCTTGCTCAATTGTTATCAGCTATGCGCCGACCAGAACACCTTGCCGATCAGCCAAACGTCTCTTCAGGCCACTGACTAGCGATAACTTTCCCCACAACGGAACAACTCTCATTGCATGGGATCATTGGGTACTGTGGGTTTAGTGGTTGTAAAAACACCTGACCGCTATCCCTGATCAGTTTCTTGAAGGTAAACTCATCACCCCCAAGTCTGGCTATGCAGAAATCACCTGGCTCAACAGCCTGCTCAGGGTCAACGAGAATTAACATTCCGTCAGGAAAGCTTGGCTTGGAGCCTGTTGGTGCGGTCATGGAATTACCTTCAACCTCAAGCCAGAATGCAGAATCACTGGCTTTTTTGGTTGTGCTTACCCATCTCTCCGCATCACCTTTGGTAAAGGTTCTAAGCTTAGGTGAGAACATCCCTGCCTGAACATGAGAAAAAACAGGGTACTCATACTCACTTCTAAGTGACGGCTGCATACTAACCGCTTCATACATCTCGTAGATTTCTCTGGCGATTGAAGGGCTAAATTCTTCAACGCTAACTTTGAGAATTTTTGTAAGCAATGCGGCGTTATAAGCATTTAATGCATTGATGCCATTAAATAAAGCACCAACGCCTGACTGCCCCATCCCCATCTTGTCTGCGACAGATTCCTGGGATAAGCCAAGTTCATTTTTCTTTTTTTCATAAATTGCTTTAAGGCGACGTGCGTCCTCAAGCTGCTCTTGTGTTAATGGTTTCTTTTTTGTGCTCATACGTTAAATCTATCACCGCAAGGGATAAATATCTAACACCGTGCGTGTTGACTATTTTACCTCTGGCGGTGATAATGGTTGCATGTACTAAGGAGGTTGTATGAATTCGGCAACTGGAGAGAGCTATGGATGATATTTTGGTAACGTCAGACCTGACCAGTCGCTACAAAATTTCACGCAAAACCCTTTGGTCATGGCAAAGTGCAGACACAATGCCTCGGGGCTTCGTATGCCCGTTCCCACCCCCTGACTGGCCCGGCAACCCTAACCGCTGGCGCTCTGAGTCAATCAAAGAGTGGGAGGATAAAAAGAAGATAAATTAACTGAAGGGCTCTCCGATGATCTCTTGCTAGCAACCCTTATCCAGCAGGCTTTCAAGGATGTAAACCATAACACTCTGCGAACTAGTGTTACATTGCGTGTAGCTTTGAGTGGGCAACTTTGTGTACACTTTTGTGTACCCAAAAACAAAAATGTGTACCCATTCAATGATCACCGACACAAAGCTCAGGAAGGCGCTCGGCAAGAAAAGAGATGATATCGAGATTATTTCTGATTCGCACGGGCTCAACGCCAGAATCAGCCAGGCCGGAAAAATATCATTTTTCTATCGGTATCGCTGGGCCGGTAAAGCGGTAAAACTCAATGTTGGTGATTATCCTGCAATGAGTATCACCCAGGCAAGAGAGCGTCGCCAACAATTCAGAAACTGGTTAACTGAGGGACTGGATCCGCGAGAGCAGGTGAAGCTGGATAAGCAGACCCGACAGGAAGCGATGTCCGTTGCCGAAGCGTTCAATTACTGGATTGAAAGGCACTGTATCGCTAACGGGCTAGTTAAAGTCGATTACTATCGCCAGGTGTTTGAGAAACATATCGCCGAACCGATGAAGAATGTCAAAGTCGATAACACAGCGAAAATGCACTGGATCAACGTCTTCGATTCTATAGAAAGCAGGGTGATGGCTCATTACATGCTTTCGCTGTGCAAACGGGCGTTTAGGTTCTGCGTTAACAGAAGTGTGATCGCCTCAAACCCGCTCGAGGGATTACTGCCATCTGATGTCGGGCAAAAGCCTAAAAAGAGAACTCGCAGGATGGACGATGACGATCTGCGCAAAATCTATCAGTGGTTGAAAAGCCATATGTCGATAGAGTCCGTTTTCCTGGTGAAATTTATTATGCTTACCGGATGCCGTACGGCTGAGATTCGACTTAGTGAGAGATCATGGTTTCGATTGGATGATAATGAGTGGGTCGTGCCTGCGGGCAGTTATAAAACTCGGGTACATATTAGAAGGGGACTCTCAGACGCCGCCGTTAACCTGGTCAGAAATCACCTCAAGAAAATAAACACCAATCACCTGGTGACTTCACAACGTAAAATTGATGGCGGGATCAAAGATTCGCCCGTTCATTCACCTGTGGCATCCAATTACGCCCGTTCTATTTGGAATGGAACAGGTATGGCAGAGTGGTCGCTTCATGATATGAGGCGGACGATAGCCACAAATCTCTCTGAGTTAGGTTGCCCGCCGCACGTAATTGAAAAGCTGCTCGGGCATCAGATGGTGGGGGTTATGGCGCATTACAACCTTCATGACTATATCGATGATCAGAAACACTGGCTCCGCGTTTGGCAGAGCCATCTTGAAGAGATCATCGGAGAGCCCTTCAGTTAATTTATCTTCTTTTTATCCTCCCACTCTTTGATTGCCATGGGTATGGACAGTTTTCCCTTTGATATGTAACGGTGAACAGTTGTTCTACTTTTGTTTGTTAGTCTTGATGCTTCACTGATAGATACAAGAGCCATAAGAACCTCAGATCCTTCCGTATTTAGCCAGTATGTTCTCTAGTGTGGTTCGTTGTTTTTGCGTGAGCCATGAGAACGAACCATTGAGATCATACTTACTTTGCATGTCACTCAAAAATTTTGCCTCAAAACTGGTGAGCTGAATTTTTGCAGTTAAAGCATCGTGTAGTGTTTTTCTTAGTCCGTTACGTAGGTAGGAATCTGATGTAATGGTTGTTGGTATTTTGTCACCATTCATTTTTATCTGGTTGTTCTCAAGTTCGGTTACGAGATCCATTTGTCTATCTAGTTCAACTTGGAAAATCAACGTATCAGTCGGGCGGCCTCGCTTATCAACCACCAATTTCATATTGCTGTAAGTGTTTAAATCTTTACTTATTGGTTTCAAAACCCATTGGTTAAGCCTTTTAAACTCATGGTAGTTATTTTCAAGCATTAACATGAACTTAAATTCATCAAGGCTAATCTCTATATTTGCCTTGTGAGTTTTCTTTTGTGTTAGTTCTTTTAATAACCACTCATAAATCCTCATAGAGTATTTGTTTTCAAAAGACTTAACATGTTCCAGATTATATTTTATGAATTTTTTTAACTGGAAAAGATAAGGCAATATCTCTTCACTAAAAACTAATTCTAATTTTTCGCTTGAGAACTTGGCATAGTTTGTCCACTGGAAAATCTCAAAGCCTTTAACCAAAGGATTCCTGATTTCCACAGTTCTCGTCATCAGCTCTCTGGTTGCTTTAGCTAATACACCATAAGCATTTTCCCTACTGATGTTCATCATCTGAGCGTATTGGTTATAAGTGAACGATACCGTCCGTTCTTTCCTTGTAGGGTTTTCAATCGTGGGGTTGAGTAGTGCCACACAGCATAAAATTAGCTTGGTTTCATGCTCCGTTAAGTCATAGCGACTAATCGCTAGTTCATTTGCTTTGAAAACAACTAATTCAGACATACATCTCAATTGGTCTAGGTGATTTTAATCACTATACCAATTGAGATGGGCTAGTCAATGATAATTACTAGTCCTTTTCCTTTGAGTTGTGGGTATCTGTAAATTCTGCTAGACCTTTGCTGGAAAACTTGTAAATTCTGCTAGACCCTCTGTAAATTCCGCTAGACCTTTGTGTGTTTTTTTTGTTTATATTCAAGTGGTTATAATTTATAGAATAAAGAAAGAATAAAAAAAGATAAAAAGAATAGATCCCAGCCCTGTGTATAACTCACTACTTTAGTCAGTTCCGCAGTATTACAAAAGGATGTCGCAAACGCTGTTTGCTCCTCTACAAAACAGACCTTAAAACCCTAAAGGCTTAAGTAGCACCCTCGCAAGCTCGGTTGCGGCCGCAATCGGGCAAATCGCTGAATATTCCTTTTGTCTCCGACCATCAGGCACCTGAGTCGCTGTCTTTTTCGTGACATTCAGTTCGCTGCGCTCACGGCTCTGGCAGTGAATGGGGGTAAATGGCACTACAGGCGCCTTTTATGGATTCATGCAAGGAAACTACCCATAATACAAGAAAAGCCCGTCACGGGCTTCTCAGGGCGTTTTATGGCGGGTCTGCTATGTGGTGCTATCTGACTTTTTGCTGTTCAGCAGTTCCTGCCCTCTGATTTTCCAGTCTGACCACTTCGGATTATCCCGTGACAGGTCATTCAGACTGGCTAATGCACCCAGTAAGGCAGCGGTATCATCAACGGGGTCTGACGCTCAGTGGAACGAAAACTCACGTTAAGGGATTTTGGTCATGAGATTATCAAAAAGGATCTTCACCTAGATCCTTTTAAATTAAAAATGAAGTTTTAAATCAATCTAAAGTATATATGAGTAAACTTGGTCTGACAGTTACCAATGCTTAATCAGTGAGGCACCTATCTCAGCGATCTGTCTATTTCGTTCATCCATAGTTGCCTGACTCCCCGTCGTGTAGATAACTACGATACGGGAGGGCTTACCATCTGGCCCCAGTGCTGCAATGATACCGCGAGACCCACGCTCACCGGCTCCAGATTTATCAGCAATAAACCAGCCAGCCGGAAGGGCCGAGCGCAGAAGTGGTCCTGCAACTTTATCCGCCTCCATCCAGTCTATTAATTGTTGCCGGGAAGCTAGAGTAAGTAGTTCGCCAGTTAATAGTTTGCGCAACGTTGTTGCCATTGCTACAGGCATCGTGGTGTCACGCTCGTCGTTTGGTATGGCTTCATTCAGCTCCGGTTCCCAACGATCAAGGCGAGTTACATGATCCCCCATGTTGTGCAAAAAAGCGGTTAGCTCCTTCGGTCCTCCGATCGTTGTCAGAAGTAAGTTGGCCGCAGTGTTATCACTCATGGTTATGGCAGCACTGCATAATTCTCTTACTGTCATGCCATCCGTAAGATGCTTTTCTGTGACTGGTGAGTACTCAACCAAGTCATTCTGAGAATAGTGTATGCGGCGACCGAGTTGCTCTTGCCCGGCGTCAATACGGGATAATACCGCGCCACATAGCAGAACTTTAAAAGTGCTCATCATTGGAAAACGTTCTTCGGGGCGAAAACTCTCAAGGATCTTACCGCTGTTGAGATCCAGTTCGATGTAACCCACTCGTGCACCCAACTGATCTTCAGCATCTTTTACTTTCACCAGCGTTTCTGGGTGAGCAAAAACAGGAAGGCAAAATGCCGCAAAAAAGGGAATAAGGGCGACACGGAAATGTTGAATACTCATACTCTTCCTTTTTCAATATTATTGAAGCATTTATCAGGGTTATTGTCTCATGAGCGGATACATATTTGAATGTATTTAGAAAAATAAACAAATAGGGGTTCCGCGCACATTTCCCCGAAAAGTGCCACCTG" />
    </TypeInfo>
    <TypeInfo ID="15" TypeName="System.String, mscorlib, Version=4.0.0.0, Culture=neutral, PublicKeyToken=b77a5c561934e089" AssemblyString="mscorlib, Version=4.0.0.0, Culture=neutral, PublicKeyToken=b77a5c561934e089" AssemblyLocation="C:\Windows\Microsoft.NET\Framework64\v4.0.30319\mscorlib.dll" IsDeviceDependent="False">
      <ValueInfo Value="CAGGTGGCACTTTTCGGGGAAATGTGCGCGGAACCCCTATTTGTTTATTTTTCTAAATACATTCAAATATGTATCCGCTCATGAGACAATAACCCTGATAAATGCTTCAATAATATTGAAAAAGGAAGAGTATGAGTATTCAACATTTCCGTGTCGCCCTTATTCCCTTTTTTGCGGCATTTTGCCTTCCTGTTTTTGCTCACCCAGAAACGCTGGTGAAAGTAAAAGATGCTGAAGATCAGTTGGGTGCACGAGTGGGTTACATCGAACTGGATCTCAACAGCGGTAAGATCCTTGAGAGTTTTCGCCCCGAAGAACGTTTTCCAATGATGAGCACTTTTAAAGTTCTGCTATGTGGCGCGGTATTATCCCGTATTGACGCCGGGCAAGAGCAACTCGGTCGCCGCATACACTATTCTCAGAATGACTTGGTTGAGTACTCACCAGTCACAGAAAAGCATCTTACGGATGGCATGACAGTAAGAGAATTATGCAGTGCTGCCATAACCATGAGTGATAACACTGCGGCCAACTTACTTCTGACAACGATCGGAGGACCGAAGGAGCTAACCGCTTTTTTGCACAACATGGGGGATCATGTAACTCGCCTTGATCGTTGGGAACCGGAGCTGAATGAAGCCATACCAAACGACGAGCGTGACACCACGATGCCTGTAGCAATGGCAACAACGTTGCGCAAACTATTAACTGGCGAACTACTTACTCTAGCTTCCCGGCAACAATTAATAGACTGGATGGAGGCGGATAAAGTTGCAGGACCACTTCTGCGCTCGGCCCTTCCGGCTGGCTGGTTTATTGCTGATAAATCTGGAGCCGGTGAGCGTGGGTCTCGCGGTATCATTGCAGCACTGGGGCCAGATGGTAAGCCCTCCCGTATCGTAGTTATCTACACGACGGGGAGTCAGGCAACTATGGATGAACGAAATAGACAGATCGCTGAGATAGGTGCCTCACTGATTAAGCATTGGTAACTGTCAGACCAAGTTTACTCATATATACTTTAGATTGATTTAAAACTTCATTTTTAATTTAAAAGGATCTAGGTGAAGATCCTTTTTGATAATCTCATGACCAAAATCCCTTAACGTGAGTTTTCGTTCCACTGAGCGTCAGACCCCGTTGATGATACCGCTGCCTTACTGGGTGCATTAGCCAGTCTGAATGACCTGTCACGGGATAATCCGAAGTGGTCAGACTGGAAAATCAGAGGGCAGGAACTGCTGAACAGCAAAAAGTCAGATAGCACCACATAGCAGACCCGCCATAAAACGCCCTGAGAAGCCCGTGACGGGCTTTTCTTGTATTATGGGTAGTTTCCTTGCATGAATCCATAAAAGGCGCCTGTAGTGCCATTTACCCCCATTCACTGCCAGAGCCGTGAGCGCAGCGAACTGAATGTCACGAAAAAGACAGCGACTCAGGTGCCTGATGGTCGGAGACAAAAGGAATATTCAGCGATTTGCCCGATTGCGGCCGCAACCGAGCTTGCGAGGGTGCTACTTAAGCCTTTAGGGTTTTAAGGTCTGTTTTGTAGAGGAGCAAACAGCGTTTGCGACATCCTTTTGTAATACTGCGGAACTGACTAAAGTAGTGAGTTATACACAGGGCTGGGATCTATTCTTTTTATCTTTTTTTATTCTTTCTTTATTCTATAAATTATAACCACTTGAATATAAACAAAAAAAACACACAAAGGTCTAGCGGAATTTACAGAGGGTCTAGCAGAATTTACAAGTTTTCCAGCAAAGGTCTAGCAGAATTTACAGATACCCACAACTCAAAGGAAAAGGACTAGTAATTATCATTGACTAGCCCATCTCAATTGGTATAGTGATTAAAATCACCTAGACCAATTGAGATGTATGTCTGAATTAGTTGTTTTCAAAGCAAATGAACTAGCGATTAGTCGCTATGACTTAACGGAGCATGAAACCAAGCTAATTTTATGCTGTGTGGCACTACTCAACCCCACGATTGAAAACCCTACAAGGAAAGAACGGACGGTATCGTTCACTTATAACCAATACGCTCAGATGATGAACATCAGTAGGGAAAATGCTTATGGTGTATTAGCTAAAGCAACCAGAGAGCTGATGACGAGAACTGTGGAAATCAGGAATCCTTTGGTTAAAGGCTTTGAGATTTTCCAGTGGACAAACTATGCCAAGTTCTCAAGCGAAAAATTAGAATTAGTTTTTAGTGAAGAGATATTGCCTTATCTTTTCCAGTTAAAAAAATTCATAAAATATAATCTGGAACATGTTAAGTCTTTTGAAAACAAATACTCTATGAGGATTTATGAGTGGTTATTAAAAGAACTAACACAAAAGAAAACTCACAAGGCAAATATAGAGATTAGCCTTGATGAATTTAAGTTCATGTTAATGCTTGAAAATAACTACCATGAGTTTAAAAGGCTTAACCAATGGGTTTTGAAACCAATAAGTAAAGATTTAAACACTTACAGCAATATGAAATTGGTGGTTGATAAGCGAGGCCGCCCGACTGATACGTTGATTTTCCAAGTTGAACTAGATAGACAAATGGATCTCGTAACCGAACTTGAGAACAACCAGATAAAAATGAATGGTGACAAAATACCAACAACCATTACATCAGATTCCTACCTACGTAACGGACTAAGAAAAACACTACACGATGCTTTAACTGCAAAAATTCAGCTCACCAGTTTTGAGGCAAAATTTTTGAGTGACATGCAAAGTAAGTATGATCTCAATGGTTCGTTCTCATGGCTCACGCAAAAACAACGAACCACACTAGAGAACATACTGGCTAAATACGGAAGGATCTGAGGTTCTTATGGCTCTTGTATCTATCAGTGAAGCATCAAGACTAACAAACAAAAGTAGAACAACTGTTCACCGTTACATATCAAAGGGAAAACTGTCCATACCCATGGCAATCAAAGAGTGGGAGGATAAAAAGAAGATAAATTAACTGAAGGGCTCTCCGATGATCTCTTCAAGATGGCTCTGCCAAACGCGGAGCCAGTGTTTCTGATCATCGATATAGTCATGAAGGTTGTAATGCGCCATAACCCCCACCATCTGATGCCCGAGCAGCTTTTCAATTACGTGCGGCGGGCAACCTAACTCAGAGAGATTTGTGGCTATCGTCCGCCTCATATCATGAAGCGACCACTCTGCCATACCTGTTCCATTCCAAATAGAACGGGCGTAATTGGATGCCACAGGTGAATGAACGGGCGAATCTTTGATCCCGCCATCAATTTTACGTTGTGAAGTCACCAGGTGATTGGTGTTTATTTTCTTGAGGTGATTTCTGACCAGGTTAACGGCGGCGTCTGAGAGTCCCCTTCTAATATGTACCCGAGTTTTATAACTGCCCGCAGGCACGACCCACTCATTATCATCCAATCGAAACCATGATCTCTCACTAAGTCGAATCTCAGCCGTACGGCATCCGGTAAGCATAATAAATTTCACCAGGAAAACGGACTCTATCGACATATGGCTTTTCAACCACTGATAGATTTTGCGCAGATCGTCATCGTCCATCCTGCGAGTTCTCTTTTTAGGCTTTTGCCCGACATCAGATGGCAGTAATCCCTCGAGCGGGTTTGAGGCGATCACACTTCTGTTAACGCAGAACCTAAACGCCCGTTTGCACAGCGAAAGCATGTAATGAGCCATCACCCTGCTTTCTATAGAATCGAAGACGTTGATCCAGTGCATTTTCGCTGTGTTATCGACTTTGACATTCTTCATCGGTTCGGCGATATGTTTCTCAAACACCTGGCGATAGTAATCGACTTTAACTAGCCCGTTAGCGATACAGTGCCTTTCAATCCAGTAATTGAACGCTTCGGCAACGGACATCGCTTCCTGTCGGGTCTGCTTATCCAGCTTCACCTGCTCTCGCGGATCCAGTCCCTCAGTTAACCAGTTTCTGAATTGTTGGCGACGCTCTCTTGCCTGGGTGATACTCATTGCAGGATAATCACCAACATTGAGTTTTACCGCTTTACCGGCCCAGCGATACCGATAGAAAAATGATATTTTTCCGGCCTGGCTGATTCTGGCGTTGAGCCCGTGCGAATCAGAAATAATCTCGATATCATCTCTTTTCTTGCCGAGCGCCTTCCTGAGCTTTGTGTCGGTGATCATTGAATGGGTACACATTTTTGTTTTTGGGTACACAAAAGTGTACACAAAGTTGCCCACTCAAAGCTACACGCAATGTAACACTAGTTCGCAGAGTGTTATGGTTTACATCCTTGAAAGCCTGCTGGATAAGGGTTGCTAGCAAGAGATCATCGGAGAGCCCTTCAGTTAATTTATCTTCTTTTTATCCTCCCACTCTTTGATTGACTCAGAGCGCCAGCGGTTAGGGTTGCCGGGCCAGTCAGGGGGTGGGAACGGGCATACGAAGCCCCGAGGCATTGTGTCTGCACTTTGCCATGACCAAAGGGTTTTGCGTGAAATTTTGTAGCGACTGGTCAGGTCTGACGTTACCAAAATATCATCCATAGCTCTCTCCAGTTGCCGAATTCATACAACCTCCTTAGTACATGCAACCATTATCACCGCCAGAGGTAAAATAGTCAACACGCACGGTGTTAGATATTTATCCCTTGCGGTGATAGATTTAACGTATGAGCACAAAAAAGAAACCATTAACACAAGAGCAGCTTGAGGACGCACGTCGCCTTAAAGCAATTTATGAAAAAAAGAAAAATGAACTTGGCTTATCCCAGGAATCTGTCGCAGACAAGATGGGGATGGGGCAGTCAGGCGTTGGTGCTTTATTTAATGGCATCAATGCATTAAATGCTTATAACGCCGCATTGCTTACAAAAATTCTCAAAGTTAGCGTTGAAGAATTTAGCCCTTCAATCGCCAGAGAAATCTACGAGATGTATGAAGCGGTTAGTATGCAGCCGTCACTTAGAAGTGAGTATGAGTACCCTGTTTTTTCTCATGTTCAGGCAGGGATGTTCTCACCTAAGCTTAGAACCTTTACCAAAGGTGATGCGGAGAGATGGGTAAGCACAACCAAAAAAGCCAGTGATTCTGCATTCTGGCTTGAGGTTGAAGGTAATTCCATGACCGCACCAACAGGCTCCAAGCCAAGCTTTCCTGACGGAATGTTAATTCTCGTTGACCCTGAGCAGGCTGTTGAGCCAGGTGATTTCTGCATAGCCAGACTTGGGGGTGATGAGTTTACCTTCAAGAAACTGATCAGGGATAGCGGTCAGGTGTTTTTACAACCACTAAACCCACAGTACCCAATGATCCCATGCAATGAGAGTTGTTCCGTTGTGGGGAAAGTTATCGCTAGTCAGTGGCCTGAAGAGACGTTTGGCTGATCGGCAAGGTGTTCTGGTCGGCGCATAGCTGATAACAATTGAGCAAGAATCTTCATCGATG" />
    </TypeInfo>
    <TypeInfo ID="16" TypeName="System.Collections.Generic.List`1[[Vecute.Nuctions+GeneAnnotation, Vecute, Version=1.0.0.0, Culture=neutral, PublicKeyToken=6ca157640498cbe3]], mscorlib, Version=4.0.0.0, Culture=neutral, PublicKeyToken=b77a5c561934e089" AssemblyString="mscorlib, Version=4.0.0.0, Culture=neutral, PublicKeyToken=b77a5c561934e089" AssemblyLocation="C:\Windows\Microsoft.NET\Framework64\v4.0.30319\mscorlib.dll" IsDeviceDependent="False">
      <ValueInfo V0="17" V1="30" V2="42" V3="51" V4="60" V5="72" V6="84" Count="7" DeepSerialization="Yes" ShallowSerialization="No" />
    </TypeInfo>
    <TypeInfo ID="17" TypeName="Vecute.Nuctions+GeneAnnotation, Vecute, Version=1.0.0.0, Culture=neutral, PublicKeyToken=6ca157640498cbe3" AssemblyString="Vecute, Version=1.0.0.0, Culture=neutral, PublicKeyToken=6ca157640498cbe3" AssemblyLocation="C:\Users\Jack\Documents\VecuteXI - 2010 Release\Vecute\bin\Debug\Vecute.exe" IsDeviceDependent="False">
      <ValueInfo DeepSerialization="Yes" ShallowSerialization="No" XIndex="18" XType="19" XNote="20" XLabel="21" XStartPosition="22" XEndPosition="23" XComplement="24" XVector="12" XFeature="25" />
    </TypeInfo>
    <TypeInfo ID="18" TypeName="System.Int32, mscorlib, Version=4.0.0.0, Culture=neutral, PublicKeyToken=b77a5c561934e089" AssemblyString="mscorlib, Version=4.0.0.0, Culture=neutral, PublicKeyToken=b77a5c561934e089" AssemblyLocation="C:\Windows\Microsoft.NET\Framework64\v4.0.30319\mscorlib.dll" IsDeviceDependent="False">
      <ValueInfo Value="0" />
    </TypeInfo>
    <TypeInfo ID="19" TypeName="System.String, mscorlib, Version=4.0.0.0, Culture=neutral, PublicKeyToken=b77a5c561934e089" AssemblyString="mscorlib, Version=4.0.0.0, Culture=neutral, PublicKeyToken=b77a5c561934e089" AssemblyLocation="C:\Windows\Microsoft.NET\Framework64\v4.0.30319\mscorlib.dll" IsDeviceDependent="False">
      <ValueInfo Value="gene" />
    </TypeInfo>
    <TypeInfo ID="20" TypeName="System.String, mscorlib, Version=4.0.0.0, Culture=neutral, PublicKeyToken=b77a5c561934e089" AssemblyString="mscorlib, Version=4.0.0.0, Culture=neutral, PublicKeyToken=b77a5c561934e089" AssemblyLocation="C:\Windows\Microsoft.NET\Framework64\v4.0.30319\mscorlib.dll" IsDeviceDependent="False">
      <ValueInfo Value=" &lt;pAH129&gt; &lt;pAH129&gt;" />
    </TypeInfo>
    <TypeInfo ID="21" TypeName="System.String, mscorlib, Version=4.0.0.0, Culture=neutral, PublicKeyToken=b77a5c561934e089" AssemblyString="mscorlib, Version=4.0.0.0, Culture=neutral, PublicKeyToken=b77a5c561934e089" AssemblyLocation="C:\Windows\Microsoft.NET\Framework64\v4.0.30319\mscorlib.dll" IsDeviceDependent="False">
      <ValueInfo Value="C1" />
    </TypeInfo>
    <TypeInfo ID="22" TypeName="System.Int32, mscorlib, Version=4.0.0.0, Culture=neutral, PublicKeyToken=b77a5c561934e089" AssemblyString="mscorlib, Version=4.0.0.0, Culture=neutral, PublicKeyToken=b77a5c561934e089" AssemblyLocation="C:\Windows\Microsoft.NET\Framework64\v4.0.30319\mscorlib.dll" IsDeviceDependent="False">
      <ValueInfo Value="62" />
    </TypeInfo>
    <TypeInfo ID="23" TypeName="System.Int32, mscorlib, Version=4.0.0.0, Culture=neutral, PublicKeyToken=b77a5c561934e089" AssemblyString="mscorlib, Version=4.0.0.0, Culture=neutral, PublicKeyToken=b77a5c561934e089" AssemblyLocation="C:\Windows\Microsoft.NET\Framework64\v4.0.30319\mscorlib.dll" IsDeviceDependent="False">
      <ValueInfo Value="775" />
    </TypeInfo>
    <TypeInfo ID="24" TypeName="System.Boolean, mscorlib, Version=4.0.0.0, Culture=neutral, PublicKeyToken=b77a5c561934e089" AssemblyString="mscorlib, Version=4.0.0.0, Culture=neutral, PublicKeyToken=b77a5c561934e089" AssemblyLocation="C:\Windows\Microsoft.NET\Framework64\v4.0.30319\mscorlib.dll" IsDeviceDependent="False">
      <ValueInfo Value="True" />
    </TypeInfo>
    <TypeInfo ID="25" TypeName="Vecute.Nuctions+Feature, Vecute, Version=1.0.0.0, Culture=neutral, PublicKeyToken=6ca157640498cbe3" AssemblyString="Vecute, Version=1.0.0.0, Culture=neutral, PublicKeyToken=6ca157640498cbe3" AssemblyLocation="C:\Users\Jack\Documents\VecuteXI - 2010 Release\Vecute\bin\Debug\Vecute.exe" IsDeviceDependent="False">
      <ValueInfo DeepSerialization="Yes" ShallowSerialization="No" XnSequence="26" XnRCSequence="27" XnName="21" XnLabel="21" XnNote="20" XnType="19" XnUseful="28" XBioFunctions="29" />
    </TypeInfo>
    <TypeInfo ID="26" TypeName="System.String, mscorlib, Version=4.0.0.0, Culture=neutral, PublicKeyToken=b77a5c561934e089" AssemblyString="mscorlib, Version=4.0.0.0, Culture=neutral, PublicKeyToken=b77a5c561934e089" AssemblyLocation="C:\Windows\Microsoft.NET\Framework64\v4.0.30319\mscorlib.dll" IsDeviceDependent="False">
      <ValueInfo Value="ATGAGCACAAAAAAGAAACCATTAACACAAGAGCAGCTTGAGGACGCACGTCGCCTTAAAGCAATTTATGAAAAAAAGAAAAATGAACTTGGCTTATCCCAGGAATCTGTCGCAGACAAGATGGGGATGGGGCAGTCAGGCGTTGGTGCTTTATTTAATGGCATCAATGCATTAAATGCTTATAACGCCGCATTGCTTACAAAAATTCTCAAAGTTAGCGTTGAAGAATTTAGCCCTTCAATCGCCAGAGAAATCTACGAGATGTATGAAGCGGTTAGTATGCAGCCGTCACTTAGAAGTGAGTATGAGTACCCTGTTTTTTCTCATGTTCAGGCAGGGATGTTCTCACCTAAGCTTAGAACCTTTACCAAAGGTGATGCGGAGAGATGGGTAAGCACAACCAAAAAAGCCAGTGATTCTGCATTCTGGCTTGAGGTTGAAGGTAATTCCATGACCGCACCAACAGGCTCCAAGCCAAGCTTTCCTGACGGAATGTTAATTCTCGTTGACCCTGAGCAGGCTGTTGAGCCAGGTGATTTCTGCATAGCCAGACTTGGGGGTGATGAGTTTACCTTCAAGAAACTGATCAGGGATAGCGGTCAGGTGTTTTTACAACCACTAAACCCACAGTACCCAATGATCCCATGCAATGAGAGTTGTTCCGTTGTGGGGAAAGTTATCGCTAGTCAGTGGCCTGAAGAGACGTTTGGCTGA" />
    </TypeInfo>
    <TypeInfo ID="27" TypeName="System.String, mscorlib, Version=4.0.0.0, Culture=neutral, PublicKeyToken=b77a5c561934e089" AssemblyString="mscorlib, Version=4.0.0.0, Culture=neutral, PublicKeyToken=b77a5c561934e089" AssemblyLocation="C:\Windows\Microsoft.NET\Framework64\v4.0.30319\mscorlib.dll" IsDeviceDependent="False">
      <ValueInfo Value="TCAGCCAAACGTCTCTTCAGGCCACTGACTAGCGATAACTTTCCCCACAACGGAACAACTCTCATTGCATGGGATCATTGGGTACTGTGGGTTTAGTGGTTGTAAAAACACCTGACCGCTATCCCTGATCAGTTTCTTGAAGGTAAACTCATCACCCCCAAGTCTGGCTATGCAGAAATCACCTGGCTCAACAGCCTGCTCAGGGTCAACGAGAATTAACATTCCGTCAGGAAAGCTTGGCTTGGAGCCTGTTGGTGCGGTCATGGAATTACCTTCAACCTCAAGCCAGAATGCAGAATCACTGGCTTTTTTGGTTGTGCTTACCCATCTCTCCGCATCACCTTTGGTAAAGGTTCTAAGCTTAGGTGAGAACATCCCTGCCTGAACATGAGAAAAAACAGGGTACTCATACTCACTTCTAAGTGACGGCTGCATACTAACCGCTTCATACATCTCGTAGATTTCTCTGGCGATTGAAGGGCTAAATTCTTCAACGCTAACTTTGAGAATTTTTGTAAGCAATGCGGCGTTATAAGCATTTAATGCATTGATGCCATTAAATAAAGCACCAACGCCTGACTGCCCCATCCCCATCTTGTCTGCGACAGATTCCTGGGATAAGCCAAGTTCATTTTTCTTTTTTTCATAAATTGCTTTAAGGCGACGTGCGTCCTCAAGCTGCTCTTGTGTTAATGGTTTCTTTTTTGTGCTCAT" />
    </TypeInfo>
    <TypeInfo ID="28" TypeName="System.String, mscorlib, Version=4.0.0.0, Culture=neutral, PublicKeyToken=b77a5c561934e089" AssemblyString="mscorlib, Version=4.0.0.0, Culture=neutral, PublicKeyToken=b77a5c561934e089" AssemblyLocation="C:\Windows\Microsoft.NET\Framework64\v4.0.30319\mscorlib.dll" IsDeviceDependent="False">
      <ValueInfo Value="Local" />
    </TypeInfo>
    <TypeInfo ID="29" TypeName="System.Collections.Generic.List`1[[Vecute.Nuctions+FeatureFunction, Vecute, Version=1.0.0.0, Culture=neutral, PublicKeyToken=6ca157640498cbe3]], mscorlib, Version=4.0.0.0, Culture=neutral, PublicKeyToken=b77a5c561934e089" AssemblyString="mscorlib, Version=4.0.0.0, Culture=neutral, PublicKeyToken=b77a5c561934e089" AssemblyLocation="C:\Windows\Microsoft.NET\Framework64\v4.0.30319\mscorlib.dll" IsDeviceDependent="False">
      <ValueInfo Count="0" DeepSerialization="Yes" ShallowSerialization="No" />
    </TypeInfo>
    <TypeInfo ID="30" TypeName="Vecute.Nuctions+GeneAnnotation, Vecute, Version=1.0.0.0, Culture=neutral, PublicKeyToken=6ca157640498cbe3" AssemblyString="Vecute, Version=1.0.0.0, Culture=neutral, PublicKeyToken=6ca157640498cbe3" AssemblyLocation="C:\Users\Jack\Documents\VecuteXI - 2010 Release\Vecute\bin\Debug\Vecute.exe" IsDeviceDependent="False">
      <ValueInfo DeepSerialization="Yes" ShallowSerialization="No" XIndex="31" XType="32" XNote="33" XLabel="34" XStartPosition="35" XEndPosition="36" XComplement="5" XVector="12" XFeature="37" />
    </TypeInfo>
    <TypeInfo ID="31" TypeName="System.Int32, mscorlib, Version=4.0.0.0, Culture=neutral, PublicKeyToken=b77a5c561934e089" AssemblyString="mscorlib, Version=4.0.0.0, Culture=neutral, PublicKeyToken=b77a5c561934e089" AssemblyLocation="C:\Windows\Microsoft.NET\Framework64\v4.0.30319\mscorlib.dll" IsDeviceDependent="False">
      <ValueInfo Value="1" />
    </TypeInfo>
    <TypeInfo ID="32" TypeName="System.String, mscorlib, Version=4.0.0.0, Culture=neutral, PublicKeyToken=b77a5c561934e089" AssemblyString="mscorlib, Version=4.0.0.0, Culture=neutral, PublicKeyToken=b77a5c561934e089" AssemblyLocation="C:\Windows\Microsoft.NET\Framework64\v4.0.30319\mscorlib.dll" IsDeviceDependent="False">
      <ValueInfo Value="promoter" />
    </TypeInfo>
    <TypeInfo ID="33" TypeName="System.String, mscorlib, Version=4.0.0.0, Culture=neutral, PublicKeyToken=b77a5c561934e089" AssemblyString="mscorlib, Version=4.0.0.0, Culture=neutral, PublicKeyToken=b77a5c561934e089" AssemblyLocation="C:\Windows\Microsoft.NET\Framework64\v4.0.30319\mscorlib.dll" IsDeviceDependent="False">
      <ValueInfo Value="Pr &lt;pAH129&gt;" />
    </TypeInfo>
    <TypeInfo ID="34" TypeName="System.String, mscorlib, Version=4.0.0.0, Culture=neutral, PublicKeyToken=b77a5c561934e089" AssemblyString="mscorlib, Version=4.0.0.0, Culture=neutral, PublicKeyToken=b77a5c561934e089" AssemblyLocation="C:\Windows\Microsoft.NET\Framework64\v4.0.30319\mscorlib.dll" IsDeviceDependent="False">
      <ValueInfo Value="P1" />
    </TypeInfo>
    <TypeInfo ID="35" TypeName="System.Int32, mscorlib, Version=4.0.0.0, Culture=neutral, PublicKeyToken=b77a5c561934e089" AssemblyString="mscorlib, Version=4.0.0.0, Culture=neutral, PublicKeyToken=b77a5c561934e089" AssemblyLocation="C:\Windows\Microsoft.NET\Framework64\v4.0.30319\mscorlib.dll" IsDeviceDependent="False">
      <ValueInfo Value="776" />
    </TypeInfo>
    <TypeInfo ID="36" TypeName="System.Int32, mscorlib, Version=4.0.0.0, Culture=neutral, PublicKeyToken=b77a5c561934e089" AssemblyString="mscorlib, Version=4.0.0.0, Culture=neutral, PublicKeyToken=b77a5c561934e089" AssemblyLocation="C:\Windows\Microsoft.NET\Framework64\v4.0.30319\mscorlib.dll" IsDeviceDependent="False">
      <ValueInfo Value="878" />
    </TypeInfo>
    <TypeInfo ID="37" TypeName="Vecute.Nuctions+Feature, Vecute, Version=1.0.0.0, Culture=neutral, PublicKeyToken=6ca157640498cbe3" AssemblyString="Vecute, Version=1.0.0.0, Culture=neutral, PublicKeyToken=6ca157640498cbe3" AssemblyLocation="C:\Users\Jack\Documents\VecuteXI - 2010 Release\Vecute\bin\Debug\Vecute.exe" IsDeviceDependent="False">
      <ValueInfo DeepSerialization="Yes" ShallowSerialization="No" XnSequence="38" XnRCSequence="39" XnName="34" XnLabel="34" XnNote="33" XnType="32" XnUseful="40" XBioFunctions="41" />
    </TypeInfo>
    <TypeInfo ID="38" TypeName="System.String, mscorlib, Version=4.0.0.0, Culture=neutral, PublicKeyToken=b77a5c561934e089" AssemblyString="mscorlib, Version=4.0.0.0, Culture=neutral, PublicKeyToken=b77a5c561934e089" AssemblyLocation="C:\Windows\Microsoft.NET\Framework64\v4.0.30319\mscorlib.dll" IsDeviceDependent="False">
      <ValueInfo Value="ACGTTAAATCTATCACCGCAAGGGATAAATATCTAACACCGTGCGTGTTGACTATTTTACCTCTGGCGGTGATAATGGTTGCATGTACTAAGGAGGTTGTATG" />
    </TypeInfo>
    <TypeInfo ID="39" TypeName="System.String, mscorlib, Version=4.0.0.0, Culture=neutral, PublicKeyToken=b77a5c561934e089" AssemblyString="mscorlib, Version=4.0.0.0, Culture=neutral, PublicKeyToken=b77a5c561934e089" AssemblyLocation="C:\Windows\Microsoft.NET\Framework64\v4.0.30319\mscorlib.dll" IsDeviceDependent="False">
      <ValueInfo Value="CATACAACCTCCTTAGTACATGCAACCATTATCACCGCCAGAGGTAAAATAGTCAACACGCACGGTGTTAGATATTTATCCCTTGCGGTGATAGATTTAACGT" />
    </TypeInfo>
    <TypeInfo ID="40" TypeName="System.String, mscorlib, Version=4.0.0.0, Culture=neutral, PublicKeyToken=b77a5c561934e089" AssemblyString="mscorlib, Version=4.0.0.0, Culture=neutral, PublicKeyToken=b77a5c561934e089" AssemblyLocation="C:\Windows\Microsoft.NET\Framework64\v4.0.30319\mscorlib.dll" IsDeviceDependent="False">
      <ValueInfo Value="Native" />
    </TypeInfo>
    <TypeInfo ID="41" TypeName="System.Collections.Generic.List`1[[Vecute.Nuctions+FeatureFunction, Vecute, Version=1.0.0.0, Culture=neutral, PublicKeyToken=6ca157640498cbe3]], mscorlib, Version=4.0.0.0, Culture=neutral, PublicKeyToken=b77a5c561934e089" AssemblyString="mscorlib, Version=4.0.0.0, Culture=neutral, PublicKeyToken=b77a5c561934e089" AssemblyLocation="C:\Windows\Microsoft.NET\Framework64\v4.0.30319\mscorlib.dll" IsDeviceDependent="False">
      <ValueInfo Count="0" DeepSerialization="Yes" ShallowSerialization="No" />
    </TypeInfo>
    <TypeInfo ID="42" TypeName="Vecute.Nuctions+GeneAnnotation, Vecute, Version=1.0.0.0, Culture=neutral, PublicKeyToken=6ca157640498cbe3" AssemblyString="Vecute, Version=1.0.0.0, Culture=neutral, PublicKeyToken=6ca157640498cbe3" AssemblyLocation="C:\Users\Jack\Documents\VecuteXI - 2010 Release\Vecute\bin\Debug\Vecute.exe" IsDeviceDependent="False">
      <ValueInfo DeepSerialization="Yes" ShallowSerialization="No" XIndex="43" XType="19" XNote="20" XLabel="44" XStartPosition="45" XEndPosition="46" XComplement="5" XVector="12" XFeature="47" />
    </TypeInfo>
    <TypeInfo ID="43" TypeName="System.Int32, mscorlib, Version=4.0.0.0, Culture=neutral, PublicKeyToken=b77a5c561934e089" AssemblyString="mscorlib, Version=4.0.0.0, Culture=neutral, PublicKeyToken=b77a5c561934e089" AssemblyLocation="C:\Windows\Microsoft.NET\Framework64\v4.0.30319\mscorlib.dll" IsDeviceDependent="False">
      <ValueInfo Value="2" />
    </TypeInfo>
    <TypeInfo ID="44" TypeName="System.String, mscorlib, Version=4.0.0.0, Culture=neutral, PublicKeyToken=b77a5c561934e089" AssemblyString="mscorlib, Version=4.0.0.0, Culture=neutral, PublicKeyToken=b77a5c561934e089" AssemblyLocation="C:\Windows\Microsoft.NET\Framework64\v4.0.30319\mscorlib.dll" IsDeviceDependent="False">
      <ValueInfo Value="Xis" />
    </TypeInfo>
    <TypeInfo ID="45" TypeName="System.Int32, mscorlib, Version=4.0.0.0, Culture=neutral, PublicKeyToken=b77a5c561934e089" AssemblyString="mscorlib, Version=4.0.0.0, Culture=neutral, PublicKeyToken=b77a5c561934e089" AssemblyLocation="C:\Windows\Microsoft.NET\Framework64\v4.0.30319\mscorlib.dll" IsDeviceDependent="False">
      <ValueInfo Value="901" />
    </TypeInfo>
    <TypeInfo ID="46" TypeName="System.Int32, mscorlib, Version=4.0.0.0, Culture=neutral, PublicKeyToken=b77a5c561934e089" AssemblyString="mscorlib, Version=4.0.0.0, Culture=neutral, PublicKeyToken=b77a5c561934e089" AssemblyLocation="C:\Windows\Microsoft.NET\Framework64\v4.0.30319\mscorlib.dll" IsDeviceDependent="False">
      <ValueInfo Value="1098" />
    </TypeInfo>
    <TypeInfo ID="47" TypeName="Vecute.Nuctions+Feature, Vecute, Version=1.0.0.0, Culture=neutral, PublicKeyToken=6ca157640498cbe3" AssemblyString="Vecute, Version=1.0.0.0, Culture=neutral, PublicKeyToken=6ca157640498cbe3" AssemblyLocation="C:\Users\Jack\Documents\VecuteXI - 2010 Release\Vecute\bin\Debug\Vecute.exe" IsDeviceDependent="False">
      <ValueInfo DeepSerialization="Yes" ShallowSerialization="No" XnSequence="48" XnRCSequence="49" XnName="44" XnLabel="44" XnNote="20" XnType="19" XnUseful="28" XBioFunctions="50" />
    </TypeInfo>
    <TypeInfo ID="48" TypeName="System.String, mscorlib, Version=4.0.0.0, Culture=neutral, PublicKeyToken=b77a5c561934e089" AssemblyString="mscorlib, Version=4.0.0.0, Culture=neutral, PublicKeyToken=b77a5c561934e089" AssemblyLocation="C:\Windows\Microsoft.NET\Framework64\v4.0.30319\mscorlib.dll" IsDeviceDependent="False">
      <ValueInfo Value="ATGGATGATATTTTGGTAACGTCAGACCTGACCAGTCGCTACAAAATTTCACGCAAAACCCTTTGGTCATGGCAAAGTGCAGACACAATGCCTCGGGGCTTCGTATGCCCGTTCCCACCCCCTGACTGGCCCGGCAACCCTAACCGCTGGCGCTCTGAGTCAATCAAAGAGTGGGAGGATAAAAAGAAGATAAATTAA" />
    </TypeInfo>
    <TypeInfo ID="49" TypeName="System.String, mscorlib, Version=4.0.0.0, Culture=neutral, PublicKeyToken=b77a5c561934e089" AssemblyString="mscorlib, Version=4.0.0.0, Culture=neutral, PublicKeyToken=b77a5c561934e089" AssemblyLocation="C:\Windows\Microsoft.NET\Framework64\v4.0.30319\mscorlib.dll" IsDeviceDependent="False">
      <ValueInfo Value="TTAATTTATCTTCTTTTTATCCTCCCACTCTTTGATTGACTCAGAGCGCCAGCGGTTAGGGTTGCCGGGCCAGTCAGGGGGTGGGAACGGGCATACGAAGCCCCGAGGCATTGTGTCTGCACTTTGCCATGACCAAAGGGTTTTGCGTGAAATTTTGTAGCGACTGGTCAGGTCTGACGTTACCAAAATATCATCCAT" />
    </TypeInfo>
    <TypeInfo ID="50" TypeName="System.Collections.Generic.List`1[[Vecute.Nuctions+FeatureFunction, Vecute, Version=1.0.0.0, Culture=neutral, PublicKeyToken=6ca157640498cbe3]], mscorlib, Version=4.0.0.0, Culture=neutral, PublicKeyToken=b77a5c561934e089" AssemblyString="mscorlib, Version=4.0.0.0, Culture=neutral, PublicKeyToken=b77a5c561934e089" AssemblyLocation="C:\Windows\Microsoft.NET\Framework64\v4.0.30319\mscorlib.dll" IsDeviceDependent="False">
      <ValueInfo Count="0" DeepSerialization="Yes" ShallowSerialization="No" />
    </TypeInfo>
    <TypeInfo ID="51" TypeName="Vecute.Nuctions+GeneAnnotation, Vecute, Version=1.0.0.0, Culture=neutral, PublicKeyToken=6ca157640498cbe3" AssemblyString="Vecute, Version=1.0.0.0, Culture=neutral, PublicKeyToken=6ca157640498cbe3" AssemblyLocation="C:\Users\Jack\Documents\VecuteXI - 2010 Release\Vecute\bin\Debug\Vecute.exe" IsDeviceDependent="False">
      <ValueInfo DeepSerialization="Yes" ShallowSerialization="No" XIndex="52" XType="19" XNote="20" XLabel="53" XStartPosition="54" XEndPosition="55" XComplement="5" XVector="12" XFeature="56" />
    </TypeInfo>
    <TypeInfo ID="52" TypeName="System.Int32, mscorlib, Version=4.0.0.0, Culture=neutral, PublicKeyToken=b77a5c561934e089" AssemblyString="mscorlib, Version=4.0.0.0, Culture=neutral, PublicKeyToken=b77a5c561934e089" AssemblyLocation="C:\Windows\Microsoft.NET\Framework64\v4.0.30319\mscorlib.dll" IsDeviceDependent="False">
      <ValueInfo Value="3" />
    </TypeInfo>
    <TypeInfo ID="53" TypeName="System.String, mscorlib, Version=4.0.0.0, Culture=neutral, PublicKeyToken=b77a5c561934e089" AssemblyString="mscorlib, Version=4.0.0.0, Culture=neutral, PublicKeyToken=b77a5c561934e089" AssemblyLocation="C:\Windows\Microsoft.NET\Framework64\v4.0.30319\mscorlib.dll" IsDeviceDependent="False">
      <ValueInfo Value="Int Phi80" />
    </TypeInfo>
    <TypeInfo ID="54" TypeName="System.Int32, mscorlib, Version=4.0.0.0, Culture=neutral, PublicKeyToken=b77a5c561934e089" AssemblyString="mscorlib, Version=4.0.0.0, Culture=neutral, PublicKeyToken=b77a5c561934e089" AssemblyLocation="C:\Windows\Microsoft.NET\Framework64\v4.0.30319\mscorlib.dll" IsDeviceDependent="False">
      <ValueInfo Value="1207" />
    </TypeInfo>
    <TypeInfo ID="55" TypeName="System.Int32, mscorlib, Version=4.0.0.0, Culture=neutral, PublicKeyToken=b77a5c561934e089" AssemblyString="mscorlib, Version=4.0.0.0, Culture=neutral, PublicKeyToken=b77a5c561934e089" AssemblyLocation="C:\Windows\Microsoft.NET\Framework64\v4.0.30319\mscorlib.dll" IsDeviceDependent="False">
      <ValueInfo Value="2457" />
    </TypeInfo>
    <TypeInfo ID="56" TypeName="Vecute.Nuctions+Feature, Vecute, Version=1.0.0.0, Culture=neutral, PublicKeyToken=6ca157640498cbe3" AssemblyString="Vecute, Version=1.0.0.0, Culture=neutral, PublicKeyToken=6ca157640498cbe3" AssemblyLocation="C:\Users\Jack\Documents\VecuteXI - 2010 Release\Vecute\bin\Debug\Vecute.exe" IsDeviceDependent="False">
      <ValueInfo DeepSerialization="Yes" ShallowSerialization="No" XnSequence="57" XnRCSequence="58" XnName="53" XnLabel="53" XnNote="20" XnType="19" XnUseful="28" XBioFunctions="59" />
    </TypeInfo>
    <TypeInfo ID="57" TypeName="System.String, mscorlib, Version=4.0.0.0, Culture=neutral, PublicKeyToken=b77a5c561934e089" AssemblyString="mscorlib, Version=4.0.0.0, Culture=neutral, PublicKeyToken=b77a5c561934e089" AssemblyLocation="C:\Windows\Microsoft.NET\Framework64\v4.0.30319\mscorlib.dll" IsDeviceDependent="False">
      <ValueInfo Value="GTGGGCAACTTTGTGTACACTTTTGTGTACCCAAAAACAAAAATGTGTACCCATTCAATGATCACCGACACAAAGCTCAGGAAGGCGCTCGGCAAGAAAAGAGATGATATCGAGATTATTTCTGATTCGCACGGGCTCAACGCCAGAATCAGCCAGGCCGGAAAAATATCATTTTTCTATCGGTATCGCTGGGCCGGTAAAGCGGTAAAACTCAATGTTGGTGATTATCCTGCAATGAGTATCACCCAGGCAAGAGAGCGTCGCCAACAATTCAGAAACTGGTTAACTGAGGGACTGGATCCGCGAGAGCAGGTGAAGCTGGATAAGCAGACCCGACAGGAAGCGATGTCCGTTGCCGAAGCGTTCAATTACTGGATTGAAAGGCACTGTATCGCTAACGGGCTAGTTAAAGTCGATTACTATCGCCAGGTGTTTGAGAAACATATCGCCGAACCGATGAAGAATGTCAAAGTCGATAACACAGCGAAAATGCACTGGATCAACGTCTTCGATTCTATAGAAAGCAGGGTGATGGCTCATTACATGCTTTCGCTGTGCAAACGGGCGTTTAGGTTCTGCGTTAACAGAAGTGTGATCGCCTCAAACCCGCTCGAGGGATTACTGCCATCTGATGTCGGGCAAAAGCCTAAAAAGAGAACTCGCAGGATGGACGATGACGATCTGCGCAAAATCTATCAGTGGTTGAAAAGCCATATGTCGATAGAGTCCGTTTTCCTGGTGAAATTTATTATGCTTACCGGATGCCGTACGGCTGAGATTCGACTTAGTGAGAGATCATGGTTTCGATTGGATGATAATGAGTGGGTCGTGCCTGCGGGCAGTTATAAAACTCGGGTACATATTAGAAGGGGACTCTCAGACGCCGCCGTTAACCTGGTCAGAAATCACCTCAAGAAAATAAACACCAATCACCTGGTGACTTCACAACGTAAAATTGATGGCGGGATCAAAGATTCGCCCGTTCATTCACCTGTGGCATCCAATTACGCCCGTTCTATTTGGAATGGAACAGGTATGGCAGAGTGGTCGCTTCATGATATGAGGCGGACGATAGCCACAAATCTCTCTGAGTTAGGTTGCCCGCCGCACGTAATTGAAAAGCTGCTCGGGCATCAGATGGTGGGGGTTATGGCGCATTACAACCTTCATGACTATATCGATGATCAGAAACACTGGCTCCGCGTTTGGCAGAGCCATCTTGAAGAGATCATCGGAGAGCCCTTCAGTTAA" />
    </TypeInfo>
    <TypeInfo ID="58" TypeName="System.String, mscorlib, Version=4.0.0.0, Culture=neutral, PublicKeyToken=b77a5c561934e089" AssemblyString="mscorlib, Version=4.0.0.0, Culture=neutral, PublicKeyToken=b77a5c561934e089" AssemblyLocation="C:\Windows\Microsoft.NET\Framework64\v4.0.30319\mscorlib.dll" IsDeviceDependent="False">
      <ValueInfo Value="TTAACTGAAGGGCTCTCCGATGATCTCTTCAAGATGGCTCTGCCAAACGCGGAGCCAGTGTTTCTGATCATCGATATAGTCATGAAGGTTGTAATGCGCCATAACCCCCACCATCTGATGCCCGAGCAGCTTTTCAATTACGTGCGGCGGGCAACCTAACTCAGAGAGATTTGTGGCTATCGTCCGCCTCATATCATGAAGCGACCACTCTGCCATACCTGTTCCATTCCAAATAGAACGGGCGTAATTGGATGCCACAGGTGAATGAACGGGCGAATCTTTGATCCCGCCATCAATTTTACGTTGTGAAGTCACCAGGTGATTGGTGTTTATTTTCTTGAGGTGATTTCTGACCAGGTTAACGGCGGCGTCTGAGAGTCCCCTTCTAATATGTACCCGAGTTTTATAACTGCCCGCAGGCACGACCCACTCATTATCATCCAATCGAAACCATGATCTCTCACTAAGTCGAATCTCAGCCGTACGGCATCCGGTAAGCATAATAAATTTCACCAGGAAAACGGACTCTATCGACATATGGCTTTTCAACCACTGATAGATTTTGCGCAGATCGTCATCGTCCATCCTGCGAGTTCTCTTTTTAGGCTTTTGCCCGACATCAGATGGCAGTAATCCCTCGAGCGGGTTTGAGGCGATCACACTTCTGTTAACGCAGAACCTAAACGCCCGTTTGCACAGCGAAAGCATGTAATGAGCCATCACCCTGCTTTCTATAGAATCGAAGACGTTGATCCAGTGCATTTTCGCTGTGTTATCGACTTTGACATTCTTCATCGGTTCGGCGATATGTTTCTCAAACACCTGGCGATAGTAATCGACTTTAACTAGCCCGTTAGCGATACAGTGCCTTTCAATCCAGTAATTGAACGCTTCGGCAACGGACATCGCTTCCTGTCGGGTCTGCTTATCCAGCTTCACCTGCTCTCGCGGATCCAGTCCCTCAGTTAACCAGTTTCTGAATTGTTGGCGACGCTCTCTTGCCTGGGTGATACTCATTGCAGGATAATCACCAACATTGAGTTTTACCGCTTTACCGGCCCAGCGATACCGATAGAAAAATGATATTTTTCCGGCCTGGCTGATTCTGGCGTTGAGCCCGTGCGAATCAGAAATAATCTCGATATCATCTCTTTTCTTGCCGAGCGCCTTCCTGAGCTTTGTGTCGGTGATCATTGAATGGGTACACATTTTTGTTTTTGGGTACACAAAAGTGTACACAAAGTTGCCCAC" />
    </TypeInfo>
    <TypeInfo ID="59" TypeName="System.Collections.Generic.List`1[[Vecute.Nuctions+FeatureFunction, Vecute, Version=1.0.0.0, Culture=neutral, PublicKeyToken=6ca157640498cbe3]], mscorlib, Version=4.0.0.0, Culture=neutral, PublicKeyToken=b77a5c561934e089" AssemblyString="mscorlib, Version=4.0.0.0, Culture=neutral, PublicKeyToken=b77a5c561934e089" AssemblyLocation="C:\Windows\Microsoft.NET\Framework64\v4.0.30319\mscorlib.dll" IsDeviceDependent="False">
      <ValueInfo Count="0" DeepSerialization="Yes" ShallowSerialization="No" />
    </TypeInfo>
    <TypeInfo ID="60" TypeName="Vecute.Nuctions+GeneAnnotation, Vecute, Version=1.0.0.0, Culture=neutral, PublicKeyToken=6ca157640498cbe3" AssemblyString="Vecute, Version=1.0.0.0, Culture=neutral, PublicKeyToken=6ca157640498cbe3" AssemblyLocation="C:\Users\Jack\Documents\VecuteXI - 2010 Release\Vecute\bin\Debug\Vecute.exe" IsDeviceDependent="False">
      <ValueInfo DeepSerialization="Yes" ShallowSerialization="No" XIndex="61" XType="19" XNote="20" XLabel="62" XStartPosition="63" XEndPosition="64" XComplement="24" XVector="12" XFeature="65" />
    </TypeInfo>
    <TypeInfo ID="61" TypeName="System.Int32, mscorlib, Version=4.0.0.0, Culture=neutral, PublicKeyToken=b77a5c561934e089" AssemblyString="mscorlib, Version=4.0.0.0, Culture=neutral, PublicKeyToken=b77a5c561934e089" AssemblyLocation="C:\Windows\Microsoft.NET\Framework64\v4.0.30319\mscorlib.dll" IsDeviceDependent="False">
      <ValueInfo Value="4" />
    </TypeInfo>
    <TypeInfo ID="62" TypeName="System.String, mscorlib, Version=4.0.0.0, Culture=neutral, PublicKeyToken=b77a5c561934e089" AssemblyString="mscorlib, Version=4.0.0.0, Culture=neutral, PublicKeyToken=b77a5c561934e089" AssemblyLocation="C:\Windows\Microsoft.NET\Framework64\v4.0.30319\mscorlib.dll" IsDeviceDependent="False">
      <ValueInfo Value="SC101repAts" />
    </TypeInfo>
    <TypeInfo ID="63" TypeName="System.Int32, mscorlib, Version=4.0.0.0, Culture=neutral, PublicKeyToken=b77a5c561934e089" AssemblyString="mscorlib, Version=4.0.0.0, Culture=neutral, PublicKeyToken=b77a5c561934e089" AssemblyLocation="C:\Windows\Microsoft.NET\Framework64\v4.0.30319\mscorlib.dll" IsDeviceDependent="False">
      <ValueInfo Value="2599" />
    </TypeInfo>
    <TypeInfo ID="64" TypeName="System.Int32, mscorlib, Version=4.0.0.0, Culture=neutral, PublicKeyToken=b77a5c561934e089" AssemblyString="mscorlib, Version=4.0.0.0, Culture=neutral, PublicKeyToken=b77a5c561934e089" AssemblyLocation="C:\Windows\Microsoft.NET\Framework64\v4.0.30319\mscorlib.dll" IsDeviceDependent="False">
      <ValueInfo Value="3549" />
    </TypeInfo>
    <TypeInfo ID="65" TypeName="Vecute.Nuctions+Feature, Vecute, Version=1.0.0.0, Culture=neutral, PublicKeyToken=6ca157640498cbe3" AssemblyString="Vecute, Version=1.0.0.0, Culture=neutral, PublicKeyToken=6ca157640498cbe3" AssemblyLocation="C:\Users\Jack\Documents\VecuteXI - 2010 Release\Vecute\bin\Debug\Vecute.exe" IsDeviceDependent="False">
      <ValueInfo DeepSerialization="Yes" ShallowSerialization="No" XnSequence="66" XnRCSequence="67" XnName="62" XnLabel="62" XnNote="20" XnType="19" XnUseful="28" XBioFunctions="68" />
    </TypeInfo>
    <TypeInfo ID="66" TypeName="System.String, mscorlib, Version=4.0.0.0, Culture=neutral, PublicKeyToken=b77a5c561934e089" AssemblyString="mscorlib, Version=4.0.0.0, Culture=neutral, PublicKeyToken=b77a5c561934e089" AssemblyLocation="C:\Windows\Microsoft.NET\Framework64\v4.0.30319\mscorlib.dll" IsDeviceDependent="False">
      <ValueInfo Value="ATGTCTGAATTAGTTGTTTTCAAAGCAAATGAACTAGCGATTAGTCGCTATGACTTAACGGAGCATGAAACCAAGCTAATTTTATGCTGTGTGGCACTACTCAACCCCACGATTGAAAACCCTACAAGGAAAGAACGGACGGTATCGTTCACTTATAACCAATACGCTCAGATGATGAACATCAGTAGGGAAAATGCTTATGGTGTATTAGCTAAAGCAACCAGAGAGCTGATGACGAGAACTGTGGAAATCAGGAATCCTTTGGTTAAAGGCTTTGAGATTTTCCAGTGGACAAACTATGCCAAGTTCTCAAGCGAAAAATTAGAATTAGTTTTTAGTGAAGAGATATTGCCTTATCTTTTCCAGTTAAAAAAATTCATAAAATATAATCTGGAACATGTTAAGTCTTTTGAAAACAAATACTCTATGAGGATTTATGAGTGGTTATTAAAAGAACTAACACAAAAGAAAACTCACAAGGCAAATATAGAGATTAGCCTTGATGAATTTAAGTTCATGTTAATGCTTGAAAATAACTACCATGAGTTTAAAAGGCTTAACCAATGGGTTTTGAAACCAATAAGTAAAGATTTAAACACTTACAGCAATATGAAATTGGTGGTTGATAAGCGAGGCCGCCCGACTGATACGTTGATTTTCCAAGTTGAACTAGATAGACAAATGGATCTCGTAACCGAACTTGAGAACAACCAGATAAAAATGAATGGTGACAAAATACCAACAACCATTACATCAGATTCCTACCTACGTAACGGACTAAGAAAAACACTACACGATGCTTTAACTGCAAAAATTCAGCTCACCAGTTTTGAGGCAAAATTTTTGAGTGACATGCAAAGTAAGTATGATCTCAATGGTTCGTTCTCATGGCTCACGCAAAAACAACGAACCACACTAGAGAACATACTGGCTAAATACGGAAGGATCTGA" />
    </TypeInfo>
    <TypeInfo ID="67" TypeName="System.String, mscorlib, Version=4.0.0.0, Culture=neutral, PublicKeyToken=b77a5c561934e089" AssemblyString="mscorlib, Version=4.0.0.0, Culture=neutral, PublicKeyToken=b77a5c561934e089" AssemblyLocation="C:\Windows\Microsoft.NET\Framework64\v4.0.30319\mscorlib.dll" IsDeviceDependent="False">
      <ValueInfo Value="TCAGATCCTTCCGTATTTAGCCAGTATGTTCTCTAGTGTGGTTCGTTGTTTTTGCGTGAGCCATGAGAACGAACCATTGAGATCATACTTACTTTGCATGTCACTCAAAAATTTTGCCTCAAAACTGGTGAGCTGAATTTTTGCAGTTAAAGCATCGTGTAGTGTTTTTCTTAGTCCGTTACGTAGGTAGGAATCTGATGTAATGGTTGTTGGTATTTTGTCACCATTCATTTTTATCTGGTTGTTCTCAAGTTCGGTTACGAGATCCATTTGTCTATCTAGTTCAACTTGGAAAATCAACGTATCAGTCGGGCGGCCTCGCTTATCAACCACCAATTTCATATTGCTGTAAGTGTTTAAATCTTTACTTATTGGTTTCAAAACCCATTGGTTAAGCCTTTTAAACTCATGGTAGTTATTTTCAAGCATTAACATGAACTTAAATTCATCAAGGCTAATCTCTATATTTGCCTTGTGAGTTTTCTTTTGTGTTAGTTCTTTTAATAACCACTCATAAATCCTCATAGAGTATTTGTTTTCAAAAGACTTAACATGTTCCAGATTATATTTTATGAATTTTTTTAACTGGAAAAGATAAGGCAATATCTCTTCACTAAAAACTAATTCTAATTTTTCGCTTGAGAACTTGGCATAGTTTGTCCACTGGAAAATCTCAAAGCCTTTAACCAAAGGATTCCTGATTTCCACAGTTCTCGTCATCAGCTCTCTGGTTGCTTTAGCTAATACACCATAAGCATTTTCCCTACTGATGTTCATCATCTGAGCGTATTGGTTATAAGTGAACGATACCGTCCGTTCTTTCCTTGTAGGGTTTTCAATCGTGGGGTTGAGTAGTGCCACACAGCATAAAATTAGCTTGGTTTCATGCTCCGTTAAGTCATAGCGACTAATCGCTAGTTCATTTGCTTTGAAAACAACTAATTCAGACAT" />
    </TypeInfo>
    <TypeInfo ID="68" TypeName="System.Collections.Generic.List`1[[Vecute.Nuctions+FeatureFunction, Vecute, Version=1.0.0.0, Culture=neutral, PublicKeyToken=6ca157640498cbe3]], mscorlib, Version=4.0.0.0, Culture=neutral, PublicKeyToken=b77a5c561934e089" AssemblyString="mscorlib, Version=4.0.0.0, Culture=neutral, PublicKeyToken=b77a5c561934e089" AssemblyLocation="C:\Windows\Microsoft.NET\Framework64\v4.0.30319\mscorlib.dll" IsDeviceDependent="False">
      <ValueInfo V0="69" Count="1" DeepSerialization="Yes" ShallowSerialization="No" />
    </TypeInfo>
    <TypeInfo ID="69" TypeName="Vecute.Nuctions+FeatureFunction, Vecute, Version=1.0.0.0, Culture=neutral, PublicKeyToken=6ca157640498cbe3" AssemblyString="Vecute, Version=1.0.0.0, Culture=neutral, PublicKeyToken=6ca157640498cbe3" AssemblyLocation="C:\Users\Jack\Documents\VecuteXI - 2010 Release\Vecute\bin\Debug\Vecute.exe" IsDeviceDependent="False">
      <ValueInfo DeepSerialization="Yes" ShallowSerialization="No" XBioFunction="70" XParameters="71" />
    </TypeInfo>
    <TypeInfo ID="70" TypeName="Vecute.Nuctions+FeatureFunctionEnum, Vecute, Version=1.0.0.0, Culture=neutral, PublicKeyToken=6ca157640498cbe3" AssemblyString="Vecute, Version=1.0.0.0, Culture=neutral, PublicKeyToken=6ca157640498cbe3" AssemblyLocation="C:\Users\Jack\Documents\VecuteXI - 2010 Release\Vecute\bin\Debug\Vecute.exe" IsDeviceDependent="False">
      <ValueInfo Enum="Primase" />
    </TypeInfo>
    <TypeInfo ID="71" TypeName="System.String, mscorlib, Version=4.0.0.0, Culture=neutral, PublicKeyToken=b77a5c561934e089" AssemblyString="mscorlib, Version=4.0.0.0, Culture=neutral, PublicKeyToken=b77a5c561934e089" AssemblyLocation="C:\Windows\Microsoft.NET\Framework64\v4.0.30319\mscorlib.dll" IsDeviceDependent="False">
      <ValueInfo Value="SC101&lt;34" />
    </TypeInfo>
    <TypeInfo ID="72" TypeName="Vecute.Nuctions+GeneAnnotation, Vecute, Version=1.0.0.0, Culture=neutral, PublicKeyToken=6ca157640498cbe3" AssemblyString="Vecute, Version=1.0.0.0, Culture=neutral, PublicKeyToken=6ca157640498cbe3" AssemblyLocation="C:\Users\Jack\Documents\VecuteXI - 2010 Release\Vecute\bin\Debug\Vecute.exe" IsDeviceDependent="False">
      <ValueInfo DeepSerialization="Yes" ShallowSerialization="No" XIndex="73" XType="19" XNote="74" XLabel="75" XStartPosition="76" XEndPosition="77" XComplement="24" XVector="12" XFeature="78" />
    </TypeInfo>
    <TypeInfo ID="73" TypeName="System.Int32, mscorlib, Version=4.0.0.0, Culture=neutral, PublicKeyToken=b77a5c561934e089" AssemblyString="mscorlib, Version=4.0.0.0, Culture=neutral, PublicKeyToken=b77a5c561934e089" AssemblyLocation="C:\Windows\Microsoft.NET\Framework64\v4.0.30319\mscorlib.dll" IsDeviceDependent="False">
      <ValueInfo Value="5" />
    </TypeInfo>
    <TypeInfo ID="74" TypeName="System.String, mscorlib, Version=4.0.0.0, Culture=neutral, PublicKeyToken=b77a5c561934e089" AssemblyString="mscorlib, Version=4.0.0.0, Culture=neutral, PublicKeyToken=b77a5c561934e089" AssemblyLocation="C:\Windows\Microsoft.NET\Framework64\v4.0.30319\mscorlib.dll" IsDeviceDependent="False">
      <ValueInfo Value="&quot;bla; ampicillin resistance&quot; &lt;pKD3&gt;" />
    </TypeInfo>
    <TypeInfo ID="75" TypeName="System.String, mscorlib, Version=4.0.0.0, Culture=neutral, PublicKeyToken=b77a5c561934e089" AssemblyString="mscorlib, Version=4.0.0.0, Culture=neutral, PublicKeyToken=b77a5c561934e089" AssemblyLocation="C:\Windows\Microsoft.NET\Framework64\v4.0.30319\mscorlib.dll" IsDeviceDependent="False">
      <ValueInfo Value="amp" />
    </TypeInfo>
    <TypeInfo ID="76" TypeName="System.Int32, mscorlib, Version=4.0.0.0, Culture=neutral, PublicKeyToken=b77a5c561934e089" AssemblyString="mscorlib, Version=4.0.0.0, Culture=neutral, PublicKeyToken=b77a5c561934e089" AssemblyLocation="C:\Windows\Microsoft.NET\Framework64\v4.0.30319\mscorlib.dll" IsDeviceDependent="False">
      <ValueInfo Value="4441" />
    </TypeInfo>
    <TypeInfo ID="77" TypeName="System.Int32, mscorlib, Version=4.0.0.0, Culture=neutral, PublicKeyToken=b77a5c561934e089" AssemblyString="mscorlib, Version=4.0.0.0, Culture=neutral, PublicKeyToken=b77a5c561934e089" AssemblyLocation="C:\Windows\Microsoft.NET\Framework64\v4.0.30319\mscorlib.dll" IsDeviceDependent="False">
      <ValueInfo Value="5301" />
    </TypeInfo>
    <TypeInfo ID="78" TypeName="Vecute.Nuctions+Feature, Vecute, Version=1.0.0.0, Culture=neutral, PublicKeyToken=6ca157640498cbe3" AssemblyString="Vecute, Version=1.0.0.0, Culture=neutral, PublicKeyToken=6ca157640498cbe3" AssemblyLocation="C:\Users\Jack\Documents\VecuteXI - 2010 Release\Vecute\bin\Debug\Vecute.exe" IsDeviceDependent="False">
      <ValueInfo DeepSerialization="Yes" ShallowSerialization="No" XnSequence="79" XnRCSequence="80" XnName="75" XnLabel="75" XnNote="74" XnType="19" XnUseful="28" XBioFunctions="81" />
    </TypeInfo>
    <TypeInfo ID="79" TypeName="System.String, mscorlib, Version=4.0.0.0, Culture=neutral, PublicKeyToken=b77a5c561934e089" AssemblyString="mscorlib, Version=4.0.0.0, Culture=neutral, PublicKeyToken=b77a5c561934e089" AssemblyLocation="C:\Windows\Microsoft.NET\Framework64\v4.0.30319\mscorlib.dll" IsDeviceDependent="False">
      <ValueInfo Value="ATGAGTATTCAACATTTCCGTGTCGCCCTTATTCCCTTTTTTGCGGCATTTTGCCTTCCTGTTTTTGCTCACCCAGAAACGCTGGTGAAAGTAAAAGATGCTGAAGATCAGTTGGGTGCACGAGTGGGTTACATCGAACTGGATCTCAACAGCGGTAAGATCCTTGAGAGTTTTCGCCCCGAAGAACGTTTTCCAATGATGAGCACTTTTAAAGTTCTGCTATGTGGCGCGGTATTATCCCGTATTGACGCCGGGCAAGAGCAACTCGGTCGCCGCATACACTATTCTCAGAATGACTTGGTTGAGTACTCACCAGTCACAGAAAAGCATCTTACGGATGGCATGACAGTAAGAGAATTATGCAGTGCTGCCATAACCATGAGTGATAACACTGCGGCCAACTTACTTCTGACAACGATCGGAGGACCGAAGGAGCTAACCGCTTTTTTGCACAACATGGGGGATCATGTAACTCGCCTTGATCGTTGGGAACCGGAGCTGAATGAAGCCATACCAAACGACGAGCGTGACACCACGATGCCTGTAGCAATGGCAACAACGTTGCGCAAACTATTAACTGGCGAACTACTTACTCTAGCTTCCCGGCAACAATTAATAGACTGGATGGAGGCGGATAAAGTTGCAGGACCACTTCTGCGCTCGGCCCTTCCGGCTGGCTGGTTTATTGCTGATAAATCTGGAGCCGGTGAGCGTGGGTCTCGCGGTATCATTGCAGCACTGGGGCCAGATGGTAAGCCCTCCCGTATCGTAGTTATCTACACGACGGGGAGTCAGGCAACTATGGATGAACGAAATAGACAGATCGCTGAGATAGGTGCCTCACTGATTAAGCATTGGTAA" />
    </TypeInfo>
    <TypeInfo ID="80" TypeName="System.String, mscorlib, Version=4.0.0.0, Culture=neutral, PublicKeyToken=b77a5c561934e089" AssemblyString="mscorlib, Version=4.0.0.0, Culture=neutral, PublicKeyToken=b77a5c561934e089" AssemblyLocation="C:\Windows\Microsoft.NET\Framework64\v4.0.30319\mscorlib.dll" IsDeviceDependent="False">
      <ValueInfo Value="TTACCAATGCTTAATCAGTGAGGCACCTATCTCAGCGATCTGTCTATTTCGTTCATCCATAGTTGCCTGACTCCCCGTCGTGTAGATAACTACGATACGGGAGGGCTTACCATCTGGCCCCAGTGCTGCAATGATACCGCGAGACCCACGCTCACCGGCTCCAGATTTATCAGCAATAAACCAGCCAGCCGGAAGGGCCGAGCGCAGAAGTGGTCCTGCAACTTTATCCGCCTCCATCCAGTCTATTAATTGTTGCCGGGAAGCTAGAGTAAGTAGTTCGCCAGTTAATAGTTTGCGCAACGTTGTTGCCATTGCTACAGGCATCGTGGTGTCACGCTCGTCGTTTGGTATGGCTTCATTCAGCTCCGGTTCCCAACGATCAAGGCGAGTTACATGATCCCCCATGTTGTGCAAAAAAGCGGTTAGCTCCTTCGGTCCTCCGATCGTTGTCAGAAGTAAGTTGGCCGCAGTGTTATCACTCATGGTTATGGCAGCACTGCATAATTCTCTTACTGTCATGCCATCCGTAAGATGCTTTTCTGTGACTGGTGAGTACTCAACCAAGTCATTCTGAGAATAGTGTATGCGGCGACCGAGTTGCTCTTGCCCGGCGTCAATACGGGATAATACCGCGCCACATAGCAGAACTTTAAAAGTGCTCATCATTGGAAAACGTTCTTCGGGGCGAAAACTCTCAAGGATCTTACCGCTGTTGAGATCCAGTTCGATGTAACCCACTCGTGCACCCAACTGATCTTCAGCATCTTTTACTTTCACCAGCGTTTCTGGGTGAGCAAAAACAGGAAGGCAAAATGCCGCAAAAAAGGGAATAAGGGCGACACGGAAATGTTGAATACTCAT" />
    </TypeInfo>
    <TypeInfo ID="81" TypeName="System.Collections.Generic.List`1[[Vecute.Nuctions+FeatureFunction, Vecute, Version=1.0.0.0, Culture=neutral, PublicKeyToken=6ca157640498cbe3]], mscorlib, Version=4.0.0.0, Culture=neutral, PublicKeyToken=b77a5c561934e089" AssemblyString="mscorlib, Version=4.0.0.0, Culture=neutral, PublicKeyToken=b77a5c561934e089" AssemblyLocation="C:\Windows\Microsoft.NET\Framework64\v4.0.30319\mscorlib.dll" IsDeviceDependent="False">
      <ValueInfo V0="82" Count="1" DeepSerialization="Yes" ShallowSerialization="No" />
    </TypeInfo>
    <TypeInfo ID="82" TypeName="Vecute.Nuctions+FeatureFunction, Vecute, Version=1.0.0.0, Culture=neutral, PublicKeyToken=6ca157640498cbe3" AssemblyString="Vecute, Version=1.0.0.0, Culture=neutral, PublicKeyToken=6ca157640498cbe3" AssemblyLocation="C:\Users\Jack\Documents\VecuteXI - 2010 Release\Vecute\bin\Debug\Vecute.exe" IsDeviceDependent="False">
      <ValueInfo DeepSerialization="Yes" ShallowSerialization="No" XBioFunction="83" XParameters="75" />
    </TypeInfo>
    <TypeInfo ID="83" TypeName="Vecute.Nuctions+FeatureFunctionEnum, Vecute, Version=1.0.0.0, Culture=neutral, PublicKeyToken=6ca157640498cbe3" AssemblyString="Vecute, Version=1.0.0.0, Culture=neutral, PublicKeyToken=6ca157640498cbe3" AssemblyLocation="C:\Users\Jack\Documents\VecuteXI - 2010 Release\Vecute\bin\Debug\Vecute.exe" IsDeviceDependent="False">
      <ValueInfo Enum="AntibioticsResistance" />
    </TypeInfo>
    <TypeInfo ID="84" TypeName="Vecute.Nuctions+GeneAnnotation, Vecute, Version=1.0.0.0, Culture=neutral, PublicKeyToken=6ca157640498cbe3" AssemblyString="Vecute, Version=1.0.0.0, Culture=neutral, PublicKeyToken=6ca157640498cbe3" AssemblyLocation="C:\Users\Jack\Documents\VecuteXI - 2010 Release\Vecute\bin\Debug\Vecute.exe" IsDeviceDependent="False">
      <ValueInfo DeepSerialization="Yes" ShallowSerialization="No" XIndex="85" XType="86" XNote="-1" XLabel="87" XStartPosition="88" XEndPosition="89" XComplement="5" XVector="12" XFeature="90" />
    </TypeInfo>
    <TypeInfo ID="85" TypeName="System.Int32, mscorlib, Version=4.0.0.0, Culture=neutral, PublicKeyToken=b77a5c561934e089" AssemblyString="mscorlib, Version=4.0.0.0, Culture=neutral, PublicKeyToken=b77a5c561934e089" AssemblyLocation="C:\Windows\Microsoft.NET\Framework64\v4.0.30319\mscorlib.dll" IsDeviceDependent="False">
      <ValueInfo Value="6" />
    </TypeInfo>
    <TypeInfo ID="86" TypeName="System.String, mscorlib, Version=4.0.0.0, Culture=neutral, PublicKeyToken=b77a5c561934e089" AssemblyString="mscorlib, Version=4.0.0.0, Culture=neutral, PublicKeyToken=b77a5c561934e089" AssemblyLocation="C:\Windows\Microsoft.NET\Framework64\v4.0.30319\mscorlib.dll" IsDeviceDependent="False">
      <ValueInfo Value="rep_origin" />
    </TypeInfo>
    <TypeInfo ID="87" TypeName="System.String, mscorlib, Version=4.0.0.0, Culture=neutral, PublicKeyToken=b77a5c561934e089" AssemblyString="mscorlib, Version=4.0.0.0, Culture=neutral, PublicKeyToken=b77a5c561934e089" AssemblyLocation="C:\Windows\Microsoft.NET\Framework64\v4.0.30319\mscorlib.dll" IsDeviceDependent="False">
      <ValueInfo Value="SC101" />
    </TypeInfo>
    <TypeInfo ID="88" TypeName="System.Int32, mscorlib, Version=4.0.0.0, Culture=neutral, PublicKeyToken=b77a5c561934e089" AssemblyString="mscorlib, Version=4.0.0.0, Culture=neutral, PublicKeyToken=b77a5c561934e089" AssemblyLocation="C:\Windows\Microsoft.NET\Framework64\v4.0.30319\mscorlib.dll" IsDeviceDependent="False">
      <ValueInfo Value="3708" />
    </TypeInfo>
    <TypeInfo ID="89" TypeName="System.Int32, mscorlib, Version=4.0.0.0, Culture=neutral, PublicKeyToken=b77a5c561934e089" AssemblyString="mscorlib, Version=4.0.0.0, Culture=neutral, PublicKeyToken=b77a5c561934e089" AssemblyLocation="C:\Windows\Microsoft.NET\Framework64\v4.0.30319\mscorlib.dll" IsDeviceDependent="False">
      <ValueInfo Value="4014" />
    </TypeInfo>
    <TypeInfo ID="90" TypeName="Vecute.Nuctions+Feature, Vecute, Version=1.0.0.0, Culture=neutral, PublicKeyToken=6ca157640498cbe3" AssemblyString="Vecute, Version=1.0.0.0, Culture=neutral, PublicKeyToken=6ca157640498cbe3" AssemblyLocation="C:\Users\Jack\Documents\VecuteXI - 2010 Release\Vecute\bin\Debug\Vecute.exe" IsDeviceDependent="False">
      <ValueInfo DeepSerialization="Yes" ShallowSerialization="No" XnSequence="91" XnRCSequence="92" XnName="87" XnLabel="87" XnNote="-1" XnType="86" XnUseful="28" XBioFunctions="93" />
    </TypeInfo>
    <TypeInfo ID="91" TypeName="System.String, mscorlib, Version=4.0.0.0, Culture=neutral, PublicKeyToken=b77a5c561934e089" AssemblyString="mscorlib, Version=4.0.0.0, Culture=neutral, PublicKeyToken=b77a5c561934e089" AssemblyLocation="C:\Windows\Microsoft.NET\Framework64\v4.0.30319\mscorlib.dll" IsDeviceDependent="False">
      <ValueInfo Value="CCGCTAGACCTTTGTGTGTTTTTTTTGTTTATATTCAAGTGGTTATAATTTATAGAATAAAGAAAGAATAAAAAAAGATAAAAAGAATAGATCCCAGCCCTGTGTATAACTCACTACTTTAGTCAGTTCCGCAGTATTACAAAAGGATGTCGCAAACGCTGTTTGCTCCTCTACAAAACAGACCTTAAAACCCTAAAGGCTTAAGTAGCACCCTCGCAAGCTCGGTTGCGGCCGCAATCGGGCAAATCGCTGAATATTCCTTTTGTCTCCGACCATCAGGCACCTGAGTCGCTGTCTTTTTCGTGAC" />
    </TypeInfo>
    <TypeInfo ID="92" TypeName="System.String, mscorlib, Version=4.0.0.0, Culture=neutral, PublicKeyToken=b77a5c561934e089" AssemblyString="mscorlib, Version=4.0.0.0, Culture=neutral, PublicKeyToken=b77a5c561934e089" AssemblyLocation="C:\Windows\Microsoft.NET\Framework64\v4.0.30319\mscorlib.dll" IsDeviceDependent="False">
      <ValueInfo Value="GTCACGAAAAAGACAGCGACTCAGGTGCCTGATGGTCGGAGACAAAAGGAATATTCAGCGATTTGCCCGATTGCGGCCGCAACCGAGCTTGCGAGGGTGCTACTTAAGCCTTTAGGGTTTTAAGGTCTGTTTTGTAGAGGAGCAAACAGCGTTTGCGACATCCTTTTGTAATACTGCGGAACTGACTAAAGTAGTGAGTTATACACAGGGCTGGGATCTATTCTTTTTATCTTTTTTTATTCTTTCTTTATTCTATAAATTATAACCACTTGAATATAAACAAAAAAAACACACAAAGGTCTAGCGG" />
    </TypeInfo>
    <TypeInfo ID="93" TypeName="System.Collections.Generic.List`1[[Vecute.Nuctions+FeatureFunction, Vecute, Version=1.0.0.0, Culture=neutral, PublicKeyToken=6ca157640498cbe3]], mscorlib, Version=4.0.0.0, Culture=neutral, PublicKeyToken=b77a5c561934e089" AssemblyString="mscorlib, Version=4.0.0.0, Culture=neutral, PublicKeyToken=b77a5c561934e089" AssemblyLocation="C:\Windows\Microsoft.NET\Framework64\v4.0.30319\mscorlib.dll" IsDeviceDependent="False">
      <ValueInfo Count="0" DeepSerialization="Yes" ShallowSerialization="No" />
    </TypeInfo>
    <TypeInfo ID="94" TypeName="System.String, mscorlib, Version=4.0.0.0, Culture=neutral, PublicKeyToken=b77a5c561934e089" AssemblyString="mscorlib, Version=4.0.0.0, Culture=neutral, PublicKeyToken=b77a5c561934e089" AssemblyLocation="C:\Windows\Microsoft.NET\Framework64\v4.0.30319\mscorlib.dll" IsDeviceDependent="False">
      <ValueInfo Value="::" />
    </TypeInfo>
    <TypeInfo ID="95" TypeName="System.Collections.Generic.List`1[[System.Int32, mscorlib, Version=4.0.0.0, Culture=neutral, PublicKeyToken=b77a5c561934e089]], mscorlib, Version=4.0.0.0, Culture=neutral, PublicKeyToken=b77a5c561934e089" AssemblyString="mscorlib, Version=4.0.0.0, Culture=neutral, PublicKeyToken=b77a5c561934e089" AssemblyLocation="C:\Windows\Microsoft.NET\Framework64\v4.0.30319\mscorlib.dll" IsDeviceDependent="False">
      <ValueInfo Count="0" DeepSerialization="Yes" ShallowSerialization="No" />
    </TypeInfo>
    <TypeInfo ID="96" TypeName="System.Collections.Generic.List`1[[System.Int32, mscorlib, Version=4.0.0.0, Culture=neutral, PublicKeyToken=b77a5c561934e089]], mscorlib, Version=4.0.0.0, Culture=neutral, PublicKeyToken=b77a5c561934e089" AssemblyString="mscorlib, Version=4.0.0.0, Culture=neutral, PublicKeyToken=b77a5c561934e089" AssemblyLocation="C:\Windows\Microsoft.NET\Framework64\v4.0.30319\mscorlib.dll" IsDeviceDependent="False">
      <ValueInfo Count="0" DeepSerialization="Yes" ShallowSerialization="No" />
    </TypeInfo>
    <TypeInfo ID="97" TypeName="System.String, mscorlib, Version=4.0.0.0, Culture=neutral, PublicKeyToken=b77a5c561934e089" AssemblyString="mscorlib, Version=4.0.0.0, Culture=neutral, PublicKeyToken=b77a5c561934e089" AssemblyLocation="C:\Windows\Microsoft.NET\Framework64\v4.0.30319\mscorlib.dll" IsDeviceDependent="False">
      <ValueInfo Value="E:\info\VecuteData\CRIM Vectors\pAH129.gb" />
    </TypeInfo>
    <TypeInfo ID="98" TypeName="System.Collections.Generic.List`1[[System.String, mscorlib, Version=4.0.0.0, Culture=neutral, PublicKeyToken=b77a5c561934e089]], mscorlib, Version=4.0.0.0, Culture=neutral, PublicKeyToken=b77a5c561934e089" AssemblyString="mscorlib, Version=4.0.0.0, Culture=neutral, PublicKeyToken=b77a5c561934e089" AssemblyLocation="C:\Windows\Microsoft.NET\Framework64\v4.0.30319\mscorlib.dll" IsDeviceDependent="False">
      <ValueInfo Count="0" DeepSerialization="Yes" ShallowSerialization="No" />
    </TypeInfo>
    <TypeInfo ID="99" TypeName="System.Collections.Generic.List`1[[Vecute.BufferCondition, Vecute, Version=1.0.0.0, Culture=neutral, PublicKeyToken=6ca157640498cbe3]], mscorlib, Version=4.0.0.0, Culture=neutral, PublicKeyToken=b77a5c561934e089" AssemblyString="mscorlib, Version=4.0.0.0, Culture=neutral, PublicKeyToken=b77a5c561934e089" AssemblyLocation="C:\Windows\Microsoft.NET\Framework64\v4.0.30319\mscorlib.dll" IsDeviceDependent="False">
      <ValueInfo Count="0" DeepSerialization="Yes" ShallowSerialization="No" />
    </TypeInfo>
    <TypeInfo ID="100" TypeName="System.Collections.Generic.List`1[[System.String, mscorlib, Version=4.0.0.0, Culture=neutral, PublicKeyToken=b77a5c561934e089]], mscorlib, Version=4.0.0.0, Culture=neutral, PublicKeyToken=b77a5c561934e089" AssemblyString="mscorlib, Version=4.0.0.0, Culture=neutral, PublicKeyToken=b77a5c561934e089" AssemblyLocation="C:\Windows\Microsoft.NET\Framework64\v4.0.30319\mscorlib.dll" IsDeviceDependent="False">
      <ValueInfo Count="0" DeepSerialization="Yes" ShallowSerialization="No" />
    </TypeInfo>
    <TypeInfo ID="101" TypeName="Vecute.Nuctions+ModificationMethodEnum, Vecute, Version=1.0.0.0, Culture=neutral, PublicKeyToken=6ca157640498cbe3" AssemblyString="Vecute, Version=1.0.0.0, Culture=neutral, PublicKeyToken=6ca157640498cbe3" AssemblyLocation="C:\Users\Jack\Documents\VecuteXI - 2010 Release\Vecute\bin\Debug\Vecute.exe" IsDeviceDependent="False">
      <ValueInfo Enum="CIAP" />
    </TypeInfo>
    <TypeInfo ID="102" TypeName="System.Collections.Generic.List`1[[Vecute.FeatureScreenInfo, Vecute, Version=1.0.0.0, Culture=neutral, PublicKeyToken=6ca157640498cbe3]], mscorlib, Version=4.0.0.0, Culture=neutral, PublicKeyToken=b77a5c561934e089" AssemblyString="mscorlib, Version=4.0.0.0, Culture=neutral, PublicKeyToken=b77a5c561934e089" AssemblyLocation="C:\Windows\Microsoft.NET\Framework64\v4.0.30319\mscorlib.dll" IsDeviceDependent="False">
      <ValueInfo Count="0" DeepSerialization="Yes" ShallowSerialization="No" />
    </TypeInfo>
    <TypeInfo ID="103" TypeName="System.Collections.Generic.List`1[[Vecute.DNAInfo, Vecute, Version=1.0.0.0, Culture=neutral, PublicKeyToken=6ca157640498cbe3]], mscorlib, Version=4.0.0.0, Culture=neutral, PublicKeyToken=b77a5c561934e089" AssemblyString="mscorlib, Version=4.0.0.0, Culture=neutral, PublicKeyToken=b77a5c561934e089" AssemblyLocation="C:\Windows\Microsoft.NET\Framework64\v4.0.30319\mscorlib.dll" IsDeviceDependent="False">
      <ValueInfo Count="0" DeepSerialization="Yes" ShallowSerialization="No" />
    </TypeInfo>
    <TypeInfo ID="104" TypeName="Vecute.LigationMethod, Vecute, Version=1.0.0.0, Culture=neutral, PublicKeyToken=6ca157640498cbe3" AssemblyString="Vecute, Version=1.0.0.0, Culture=neutral, PublicKeyToken=6ca157640498cbe3" AssemblyLocation="C:\Users\Jack\Documents\VecuteXI - 2010 Release\Vecute\bin\Debug\Vecute.exe" IsDeviceDependent="False">
      <ValueInfo Enum="Normal2Fragment" />
    </TypeInfo>
    <TypeInfo ID="105" TypeName="System.Int32, mscorlib, Version=4.0.0.0, Culture=neutral, PublicKeyToken=b77a5c561934e089" AssemblyString="mscorlib, Version=4.0.0.0, Culture=neutral, PublicKeyToken=b77a5c561934e089" AssemblyLocation="C:\Windows\Microsoft.NET\Framework64\v4.0.30319\mscorlib.dll" IsDeviceDependent="False">
      <ValueInfo Value="1000" />
    </TypeInfo>
    <TypeInfo ID="106" TypeName="System.Int32, mscorlib, Version=4.0.0.0, Culture=neutral, PublicKeyToken=b77a5c561934e089" AssemblyString="mscorlib, Version=4.0.0.0, Culture=neutral, PublicKeyToken=b77a5c561934e089" AssemblyLocation="C:\Windows\Microsoft.NET\Framework64\v4.0.30319\mscorlib.dll" IsDeviceDependent="False">
      <ValueInfo Value="1500" />
    </TypeInfo>
    <TypeInfo ID="107" TypeName="System.Drawing.Point, System.Drawing, Version=4.0.0.0, Culture=neutral, PublicKeyToken=b03f5f7f11d50a3a" AssemblyString="System.Drawing, Version=4.0.0.0, Culture=neutral, PublicKeyToken=b03f5f7f11d50a3a" AssemblyLocation="C:\Windows\Microsoft.Net\assembly\GAC_MSIL\System.Drawing\v4.0_4.0.0.0__b03f5f7f11d50a3a\System.Drawing.dll" IsDeviceDependent="False">
      <ValueInfo X="0" Y="0" />
    </TypeInfo>
    <TypeInfo ID="108" TypeName="System.String, mscorlib, Version=4.0.0.0, Culture=neutral, PublicKeyToken=b77a5c561934e089" AssemblyString="mscorlib, Version=4.0.0.0, Culture=neutral, PublicKeyToken=b77a5c561934e089" AssemblyLocation="C:\Windows\Microsoft.NET\Framework64\v4.0.30319\mscorlib.dll" IsDeviceDependent="False">
      <ValueInfo Value="F" />
    </TypeInfo>
    <TypeInfo ID="109" TypeName="System.String, mscorlib, Version=4.0.0.0, Culture=neutral, PublicKeyToken=b77a5c561934e089" AssemblyString="mscorlib, Version=4.0.0.0, Culture=neutral, PublicKeyToken=b77a5c561934e089" AssemblyLocation="C:\Windows\Microsoft.NET\Framework64\v4.0.30319\mscorlib.dll" IsDeviceDependent="False">
      <ValueInfo Value="R" />
    </TypeInfo>
    <TypeInfo ID="110" TypeName="Vecute.Nuctions+ScreenModeEnum, Vecute, Version=1.0.0.0, Culture=neutral, PublicKeyToken=6ca157640498cbe3" AssemblyString="Vecute, Version=1.0.0.0, Culture=neutral, PublicKeyToken=6ca157640498cbe3" AssemblyLocation="C:\Users\Jack\Documents\VecuteXI - 2010 Release\Vecute\bin\Debug\Vecute.exe" IsDeviceDependent="False">
      <ValueInfo Enum="Features" />
    </TypeInfo>
    <TypeInfo ID="111" TypeName="Vecute.RecombinationMethod, Vecute, Version=1.0.0.0, Culture=neutral, PublicKeyToken=6ca157640498cbe3" AssemblyString="Vecute, Version=1.0.0.0, Culture=neutral, PublicKeyToken=6ca157640498cbe3" AssemblyLocation="C:\Users\Jack\Documents\VecuteXI - 2010 Release\Vecute\bin\Debug\Vecute.exe" IsDeviceDependent="False">
      <ValueInfo Enum="Homologous" />
    </TypeInfo>
    <TypeInfo ID="112" TypeName="System.Collections.Generic.List`1[[Vecute.EnzymeAnalysisItem, Vecute, Version=1.0.0.0, Culture=neutral, PublicKeyToken=6ca157640498cbe3]], mscorlib, Version=4.0.0.0, Culture=neutral, PublicKeyToken=b77a5c561934e089" AssemblyString="mscorlib, Version=4.0.0.0, Culture=neutral, PublicKeyToken=b77a5c561934e089" AssemblyLocation="C:\Windows\Microsoft.NET\Framework64\v4.0.30319\mscorlib.dll" IsDeviceDependent="False">
      <ValueInfo Count="0" DeepSerialization="Yes" ShallowSerialization="No" />
    </TypeInfo>
    <TypeInfo ID="113" TypeName="System.Collections.Generic.List`1[[System.String, mscorlib, Version=4.0.0.0, Culture=neutral, PublicKeyToken=b77a5c561934e089]], mscorlib, Version=4.0.0.0, Culture=neutral, PublicKeyToken=b77a5c561934e089" AssemblyString="mscorlib, Version=4.0.0.0, Culture=neutral, PublicKeyToken=b77a5c561934e089" AssemblyLocation="C:\Windows\Microsoft.NET\Framework64\v4.0.30319\mscorlib.dll" IsDeviceDependent="False">
      <ValueInfo Count="0" DeepSerialization="Yes" ShallowSerialization="No" />
    </TypeInfo>
    <TypeInfo ID="114" TypeName="System.Collections.Generic.List`1[[System.String, mscorlib, Version=4.0.0.0, Culture=neutral, PublicKeyToken=b77a5c561934e089]], mscorlib, Version=4.0.0.0, Culture=neutral, PublicKeyToken=b77a5c561934e089" AssemblyString="mscorlib, Version=4.0.0.0, Culture=neutral, PublicKeyToken=b77a5c561934e089" AssemblyLocation="C:\Windows\Microsoft.NET\Framework64\v4.0.30319\mscorlib.dll" IsDeviceDependent="False">
      <ValueInfo Count="0" DeepSerialization="Yes" ShallowSerialization="No" />
    </TypeInfo>
    <TypeInfo ID="115" TypeName="Vecute.SequenceResultOptions, Vecute, Version=1.0.0.0, Culture=neutral, PublicKeyToken=6ca157640498cbe3" AssemblyString="Vecute, Version=1.0.0.0, Culture=neutral, PublicKeyToken=6ca157640498cbe3" AssemblyLocation="C:\Users\Jack\Documents\VecuteXI - 2010 Release\Vecute\bin\Debug\Vecute.exe" IsDeviceDependent="False">
      <ValueInfo Enum="Unchecked" />
    </TypeInfo>
    <TypeInfo ID="116" TypeName="System.Collections.Generic.List`1[[System.String, mscorlib, Version=4.0.0.0, Culture=neutral, PublicKeyToken=b77a5c561934e089]], mscorlib, Version=4.0.0.0, Culture=neutral, PublicKeyToken=b77a5c561934e089" AssemblyString="mscorlib, Version=4.0.0.0, Culture=neutral, PublicKeyToken=b77a5c561934e089" AssemblyLocation="C:\Windows\Microsoft.NET\Framework64\v4.0.30319\mscorlib.dll" IsDeviceDependent="False">
      <ValueInfo Count="0" DeepSerialization="Yes" ShallowSerialization="No" />
    </TypeInfo>
    <TypeInfo ID="117" TypeName="Vecute.DescribeEnum, Vecute, Version=1.0.0.0, Culture=neutral, PublicKeyToken=6ca157640498cbe3" AssemblyString="Vecute, Version=1.0.0.0, Culture=neutral, PublicKeyToken=6ca157640498cbe3" AssemblyLocation="C:\Users\Jack\Documents\VecuteXI - 2010 Release\Vecute\bin\Debug\Vecute.exe" IsDeviceDependent="False">
      <ValueInfo Enum="Vecotor" />
    </TypeInfo>
    <TypeInfo ID="118" TypeName="Vecute.Nuctions+TransformationMethod, Vecute, Version=1.0.0.0, Culture=neutral, PublicKeyToken=6ca157640498cbe3" AssemblyString="Vecute, Version=1.0.0.0, Culture=neutral, PublicKeyToken=6ca157640498cbe3" AssemblyLocation="C:\Users\Jack\Documents\VecuteXI - 2010 Release\Vecute\bin\Debug\Vecute.exe" IsDeviceDependent="False">
      <ValueInfo Enum="Electroporation" />
    </TypeInfo>
    <TypeInfo ID="119" TypeName="Vecute.Nuctions+TransformationMode, Vecute, Version=1.0.0.0, Culture=neutral, PublicKeyToken=6ca157640498cbe3" AssemblyString="Vecute, Version=1.0.0.0, Culture=neutral, PublicKeyToken=6ca157640498cbe3" AssemblyLocation="C:\Users\Jack\Documents\VecuteXI - 2010 Release\Vecute\bin\Debug\Vecute.exe" IsDeviceDependent="False">
      <ValueInfo Enum="AllToOneCell" />
    </TypeInfo>
    <TypeInfo ID="120" TypeName="System.Collections.Generic.List`1[[Vecute.IncubationStep, Vecute, Version=1.0.0.0, Culture=neutral, PublicKeyToken=6ca157640498cbe3]], mscorlib, Version=4.0.0.0, Culture=neutral, PublicKeyToken=b77a5c561934e089" AssemblyString="mscorlib, Version=4.0.0.0, Culture=neutral, PublicKeyToken=b77a5c561934e089" AssemblyLocation="C:\Windows\Microsoft.NET\Framework64\v4.0.30319\mscorlib.dll" IsDeviceDependent="False">
      <ValueInfo Count="0" DeepSerialization="Yes" ShallowSerialization="No" />
    </TypeInfo>
    <TypeInfo ID="121" TypeName="System.Collections.Generic.List`1[[Vecute.Nuctions+Cell, Vecute, Version=1.0.0.0, Culture=neutral, PublicKeyToken=6ca157640498cbe3]], mscorlib, Version=4.0.0.0, Culture=neutral, PublicKeyToken=b77a5c561934e089" AssemblyString="mscorlib, Version=4.0.0.0, Culture=neutral, PublicKeyToken=b77a5c561934e089" AssemblyLocation="C:\Windows\Microsoft.NET\Framework64\v4.0.30319\mscorlib.dll" IsDeviceDependent="False">
      <ValueInfo Count="0" DeepSerialization="Yes" ShallowSerialization="No" />
    </TypeInfo>
    <TypeInfo ID="122" TypeName="System.Single, mscorlib, Version=4.0.0.0, Culture=neutral, PublicKeyToken=b77a5c561934e089" AssemblyString="mscorlib, Version=4.0.0.0, Culture=neutral, PublicKeyToken=b77a5c561934e089" AssemblyLocation="C:\Windows\Microsoft.NET\Framework64\v4.0.30319\mscorlib.dll" IsDeviceDependent="False">
      <ValueInfo Value="774.147" />
    </TypeInfo>
    <TypeInfo ID="123" TypeName="System.Single, mscorlib, Version=4.0.0.0, Culture=neutral, PublicKeyToken=b77a5c561934e089" AssemblyString="mscorlib, Version=4.0.0.0, Culture=neutral, PublicKeyToken=b77a5c561934e089" AssemblyLocation="C:\Windows\Microsoft.NET\Framework64\v4.0.30319\mscorlib.dll" IsDeviceDependent="False">
      <ValueInfo Value="-200.2895" />
    </TypeInfo>
    <TypeInfo ID="124" TypeName="Vecute.ProgressEnum, Vecute, Version=1.0.0.0, Culture=neutral, PublicKeyToken=6ca157640498cbe3" AssemblyString="Vecute, Version=1.0.0.0, Culture=neutral, PublicKeyToken=6ca157640498cbe3" AssemblyLocation="C:\Users\Jack\Documents\VecuteXI - 2010 Release\Vecute\bin\Debug\Vecute.exe" IsDeviceDependent="False">
      <ValueInfo Enum="Unstarted" />
    </TypeInfo>
    <TypeInfo ID="125" TypeName="System.Collections.Generic.List`1[[System.String, mscorlib, Version=4.0.0.0, Culture=neutral, PublicKeyToken=b77a5c561934e089]], mscorlib, Version=4.0.0.0, Culture=neutral, PublicKeyToken=b77a5c561934e089" AssemblyString="mscorlib, Version=4.0.0.0, Culture=neutral, PublicKeyToken=b77a5c561934e089" AssemblyLocation="C:\Windows\Microsoft.NET\Framework64\v4.0.30319\mscorlib.dll" IsDeviceDependent="False">
      <ValueInfo Count="0" DeepSerialization="Yes" ShallowSerialization="No" />
    </TypeInfo>
    <TypeInfo ID="126" TypeName="System.Collections.Generic.Dictionary`2[[System.String, mscorlib, Version=4.0.0.0, Culture=neutral, PublicKeyToken=b77a5c561934e089],[System.String, mscorlib, Version=4.0.0.0, Culture=neutral, PublicKeyToken=b77a5c561934e089]], mscorlib, Version=4.0.0.0, Culture=neutral, PublicKeyToken=b77a5c561934e089" AssemblyString="mscorlib, Version=4.0.0.0, Culture=neutral, PublicKeyToken=b77a5c561934e089" AssemblyLocation="C:\Windows\Microsoft.NET\Framework64\v4.0.30319\mscorlib.dll" IsDeviceDependent="False">
      <ValueInfo Count="0" DeepSerialization="Yes" ShallowSerialization="No" />
    </TypeInfo>
    <TypeInfo ID="127" TypeName="Vecute.DNAInfo, Vecute, Version=1.0.0.0, Culture=neutral, PublicKeyToken=6ca157640498cbe3" AssemblyString="Vecute, Version=1.0.0.0, Culture=neutral, PublicKeyToken=6ca157640498cbe3" AssemblyLocation="C:\Users\Jack\Documents\VecuteXI - 2010 Release\Vecute\bin\Debug\Vecute.exe" IsDeviceDependent="False">
      <ValueInfo DeepSerialization="Yes" ShallowSerialization="No" XvName="128" XOperationDescription="-1" XIsVerificationStep="5" XIsConstructionNode="5" XNotDrawMap="5" XHost="129" XvMolecularOperation="131" XUpdateImageEvent="-1" XDNAs="132" XCalculated="5" XFile_Filename="-1" XEnzyme_Enzymes="190" XEnzyme_Buffers="192" XEnzyme_Condition="193" XDephosphorylateWhenDigestion="5" XPCR_ForwardPrimer="-1" XPCR_FPrimerName="-1" XPCR_ReversePrimer="-1" XPCR_RPrimerName="-1" XPCR_Overlap="5" XModify_Method="101" XScreen_Features="195" XScreen_OnlyCircular="5" XSource="196" XEditing="24" XCreating="5" XLigation_TriFragment="104" XLigationMethod="104" XGel_Minimum="105" XGel_Maximun="106" XSolutionExtration="5" XSetPosition="107" XScreen_PCRMax="106" XScreen_PCRMin="105" XScreen_FPrimer="9" XScreen_FName="108" XScreen_RPrimer="9" XScreen_RName="109" XScreen_Mode="110" XRecombinationMethod="111" XEnzymeAnalysisParamters="197" XFetchedEnzymes="198" XOnlySignificant="24" XOnlyExtend="24" XAutomaticChoose="24" XSequencingTheorica="-1" XSequencingPrimerName="9" XSequencingPrimer="9" XSequencingSequence="9" XTheorySequences="199" XSequencingResultComment="115" XCompareSelectedGeneFile="-1" XCompareResultComment="115" XPickedDNAs="200" XDescribeType="117" XTransformationMethod="118" XTransformationMode="119" XIncubation="201" XCells="202" XIncludeVerification="5" XSequencingVerify="5" XDX="122" XDY="203" XRealSize="5" XFinished="5" XProgress="124" XPixelPerKBP="18" XIsKeyName="5" XPCRDesignerData="-1" XSequenceDesignerData="-1" XUseFreeDesigner="5" XFreeDesignCode="9" XFreeDesignName="9" XDesignedEnzymeSite="204" XPrimerDesignerMode="5" XDesignedPrimers="205" />
    </TypeInfo>
    <TypeInfo ID="128" TypeName="System.String, mscorlib, Version=4.0.0.0, Culture=neutral, PublicKeyToken=b77a5c561934e089" AssemblyString="mscorlib, Version=4.0.0.0, Culture=neutral, PublicKeyToken=b77a5c561934e089" AssemblyLocation="C:\Windows\Microsoft.NET\Framework64\v4.0.30319\mscorlib.dll" IsDeviceDependent="False">
      <ValueInfo Value="Digest" />
    </TypeInfo>
    <TypeInfo ID="129" TypeName="Vecute.Nuctions+Host, Vecute, Version=1.0.0.0, Culture=neutral, PublicKeyToken=6ca157640498cbe3" AssemblyString="Vecute, Version=1.0.0.0, Culture=neutral, PublicKeyToken=6ca157640498cbe3" AssemblyLocation="C:\Users\Jack\Documents\VecuteXI - 2010 Release\Vecute\bin\Debug\Vecute.exe" IsDeviceDependent="False">
      <ValueInfo DeepSerialization="Yes" ShallowSerialization="No" XName="7" XBioFunctions="130" XDescription="9" />
    </TypeInfo>
    <TypeInfo ID="130" TypeName="System.Collections.Generic.List`1[[Vecute.Nuctions+FeatureFunction, Vecute, Version=1.0.0.0, Culture=neutral, PublicKeyToken=6ca157640498cbe3]], mscorlib, Version=4.0.0.0, Culture=neutral, PublicKeyToken=b77a5c561934e089" AssemblyString="mscorlib, Version=4.0.0.0, Culture=neutral, PublicKeyToken=b77a5c561934e089" AssemblyLocation="C:\Windows\Microsoft.NET\Framework64\v4.0.30319\mscorlib.dll" IsDeviceDependent="False">
      <ValueInfo Count="0" DeepSerialization="Yes" ShallowSerialization="No" />
    </TypeInfo>
    <TypeInfo ID="131" TypeName="Vecute.Nuctions+MolecularOperationEnum, Vecute, Version=1.0.0.0, Culture=neutral, PublicKeyToken=6ca157640498cbe3" AssemblyString="Vecute, Version=1.0.0.0, Culture=neutral, PublicKeyToken=6ca157640498cbe3" AssemblyLocation="C:\Users\Jack\Documents\VecuteXI - 2010 Release\Vecute\bin\Debug\Vecute.exe" IsDeviceDependent="False">
      <ValueInfo Enum="Enzyme" />
    </TypeInfo>
    <TypeInfo ID="132" TypeName="Microsoft.VisualBasic.Collection, Microsoft.VisualBasic, Version=10.0.0.0, Culture=neutral, PublicKeyToken=b03f5f7f11d50a3a" AssemblyString="Microsoft.VisualBasic, Version=10.0.0.0, Culture=neutral, PublicKeyToken=b03f5f7f11d50a3a" AssemblyLocation="C:\Windows\Microsoft.Net\assembly\GAC_MSIL\Microsoft.VisualBasic\v4.0_10.0.0.0__b03f5f7f11d50a3a\Microsoft.VisualBasic.dll" IsDeviceDependent="False">
      <ValueInfo V0="133" V1="148" Count="2" DeepSerialization="Yes" ShallowSerialization="No" />
    </TypeInfo>
    <TypeInfo ID="133" TypeName="Vecute.Nuctions+GeneFile, Vecute, Version=1.0.0.0, Culture=neutral, PublicKeyToken=6ca157640498cbe3" AssemblyString="Vecute, Version=1.0.0.0, Culture=neutral, PublicKeyToken=6ca157640498cbe3" AssemblyLocation="C:\Users\Jack\Documents\VecuteXI - 2010 Release\Vecute\bin\Debug\Vecute.exe" IsDeviceDependent="False">
      <ValueInfo DeepSerialization="Yes" ShallowSerialization="No" XvName="134" XvIscircular="5" XvDate="135" XvSequence="136" XvRCSequence="137" XvFeatureCol="138" XvEnd_F="141" XvEnd_R="141" XvPhos_F="24" XvPhos_R="24" XFCleavages="146" XRCleavages="147" XtmpCircular="5" />
    </TypeInfo>
    <TypeInfo ID="134" TypeName="System.String, mscorlib, Version=4.0.0.0, Culture=neutral, PublicKeyToken=b77a5c561934e089" AssemblyString="mscorlib, Version=4.0.0.0, Culture=neutral, PublicKeyToken=b77a5c561934e089" AssemblyLocation="C:\Windows\Microsoft.NET\Framework64\v4.0.30319\mscorlib.dll" IsDeviceDependent="False">
      <ValueInfo Value="EnzFrag-pAH129-0" />
    </TypeInfo>
    <TypeInfo ID="135" TypeName="System.DateTime, mscorlib, Version=4.0.0.0, Culture=neutral, PublicKeyToken=b77a5c561934e089" AssemblyString="mscorlib, Version=4.0.0.0, Culture=neutral, PublicKeyToken=b77a5c561934e089" AssemblyLocation="C:\Windows\Microsoft.NET\Framework64\v4.0.30319\mscorlib.dll" IsDeviceDependent="False">
      <ValueInfo Value="40708.4183589352" />
    </TypeInfo>
    <TypeInfo ID="136" TypeName="System.String, mscorlib, Version=4.0.0.0, Culture=neutral, PublicKeyToken=b77a5c561934e089" AssemblyString="mscorlib, Version=4.0.0.0, Culture=neutral, PublicKeyToken=b77a5c561934e089" AssemblyLocation="C:\Windows\Microsoft.NET\Framework64\v4.0.30319\mscorlib.dll" IsDeviceDependent="False">
      <ValueInfo Value="AGCTTGGCTTGGAGCCTGTTGGTGCGGTCATGGAATTACCTTCAACCTCAAGCCAGAATGCAGAATCACTGGCTTTTTTGGTTGTGCTTACCCATCTCTCCGCATCACCTTTGGTAAAGGTTCTAAGCT" />
    </TypeInfo>
    <TypeInfo ID="137" TypeName="System.String, mscorlib, Version=4.0.0.0, Culture=neutral, PublicKeyToken=b77a5c561934e089" AssemblyString="mscorlib, Version=4.0.0.0, Culture=neutral, PublicKeyToken=b77a5c561934e089" AssemblyLocation="C:\Windows\Microsoft.NET\Framework64\v4.0.30319\mscorlib.dll" IsDeviceDependent="False">
      <ValueInfo Value="AGCTTAGAACCTTTACCAAAGGTGATGCGGAGAGATGGGTAAGCACAACCAAAAAAGCCAGTGATTCTGCATTCTGGCTTGAGGTTGAAGGTAATTCCATGACCGCACCAACAGGCTCCAAGCCAAGCT" />
    </TypeInfo>
    <TypeInfo ID="138" TypeName="System.Collections.Generic.List`1[[Vecute.Nuctions+GeneAnnotation, Vecute, Version=1.0.0.0, Culture=neutral, PublicKeyToken=6ca157640498cbe3]], mscorlib, Version=4.0.0.0, Culture=neutral, PublicKeyToken=b77a5c561934e089" AssemblyString="mscorlib, Version=4.0.0.0, Culture=neutral, PublicKeyToken=b77a5c561934e089" AssemblyLocation="C:\Windows\Microsoft.NET\Framework64\v4.0.30319\mscorlib.dll" IsDeviceDependent="False">
      <ValueInfo V0="139" V1="142" Count="2" DeepSerialization="Yes" ShallowSerialization="No" />
    </TypeInfo>
    <TypeInfo ID="139" TypeName="Vecute.Nuctions+GeneAnnotation, Vecute, Version=1.0.0.0, Culture=neutral, PublicKeyToken=6ca157640498cbe3" AssemblyString="Vecute, Version=1.0.0.0, Culture=neutral, PublicKeyToken=6ca157640498cbe3" AssemblyLocation="C:\Users\Jack\Documents\VecuteXI - 2010 Release\Vecute\bin\Debug\Vecute.exe" IsDeviceDependent="False">
      <ValueInfo DeepSerialization="Yes" ShallowSerialization="No" XIndex="18" XType="140" XNote="9" XLabel="141" XStartPosition="31" XEndPosition="61" XComplement="5" XVector="133" XFeature="-1" />
    </TypeInfo>
    <TypeInfo ID="140" TypeName="System.String, mscorlib, Version=4.0.0.0, Culture=neutral, PublicKeyToken=b77a5c561934e089" AssemblyString="mscorlib, Version=4.0.0.0, Culture=neutral, PublicKeyToken=b77a5c561934e089" AssemblyLocation="C:\Windows\Microsoft.NET\Framework64\v4.0.30319\mscorlib.dll" IsDeviceDependent="False">
      <ValueInfo Value="f_end" />
    </TypeInfo>
    <TypeInfo ID="141" TypeName="System.String, mscorlib, Version=4.0.0.0, Culture=neutral, PublicKeyToken=b77a5c561934e089" AssemblyString="mscorlib, Version=4.0.0.0, Culture=neutral, PublicKeyToken=b77a5c561934e089" AssemblyLocation="C:\Windows\Microsoft.NET\Framework64\v4.0.30319\mscorlib.dll" IsDeviceDependent="False">
      <ValueInfo Value="*5AGCT" />
    </TypeInfo>
    <TypeInfo ID="142" TypeName="Vecute.Nuctions+GeneAnnotation, Vecute, Version=1.0.0.0, Culture=neutral, PublicKeyToken=6ca157640498cbe3" AssemblyString="Vecute, Version=1.0.0.0, Culture=neutral, PublicKeyToken=6ca157640498cbe3" AssemblyLocation="C:\Users\Jack\Documents\VecuteXI - 2010 Release\Vecute\bin\Debug\Vecute.exe" IsDeviceDependent="False">
      <ValueInfo DeepSerialization="Yes" ShallowSerialization="No" XIndex="31" XType="143" XNote="9" XLabel="141" XStartPosition="144" XEndPosition="145" XComplement="5" XVector="133" XFeature="-1" />
    </TypeInfo>
    <TypeInfo ID="143" TypeName="System.String, mscorlib, Version=4.0.0.0, Culture=neutral, PublicKeyToken=b77a5c561934e089" AssemblyString="mscorlib, Version=4.0.0.0, Culture=neutral, PublicKeyToken=b77a5c561934e089" AssemblyLocation="C:\Windows\Microsoft.NET\Framework64\v4.0.30319\mscorlib.dll" IsDeviceDependent="False">
      <ValueInfo Value="r_end" />
    </TypeInfo>
    <TypeInfo ID="144" TypeName="System.Int32, mscorlib, Version=4.0.0.0, Culture=neutral, PublicKeyToken=b77a5c561934e089" AssemblyString="mscorlib, Version=4.0.0.0, Culture=neutral, PublicKeyToken=b77a5c561934e089" AssemblyLocation="C:\Windows\Microsoft.NET\Framework64\v4.0.30319\mscorlib.dll" IsDeviceDependent="False">
      <ValueInfo Value="125" />
    </TypeInfo>
    <TypeInfo ID="145" TypeName="System.Int32, mscorlib, Version=4.0.0.0, Culture=neutral, PublicKeyToken=b77a5c561934e089" AssemblyString="mscorlib, Version=4.0.0.0, Culture=neutral, PublicKeyToken=b77a5c561934e089" AssemblyLocation="C:\Windows\Microsoft.NET\Framework64\v4.0.30319\mscorlib.dll" IsDeviceDependent="False">
      <ValueInfo Value="129" />
    </TypeInfo>
    <TypeInfo ID="146" TypeName="System.Collections.Generic.List`1[[System.Int32, mscorlib, Version=4.0.0.0, Culture=neutral, PublicKeyToken=b77a5c561934e089]], mscorlib, Version=4.0.0.0, Culture=neutral, PublicKeyToken=b77a5c561934e089" AssemblyString="mscorlib, Version=4.0.0.0, Culture=neutral, PublicKeyToken=b77a5c561934e089" AssemblyLocation="C:\Windows\Microsoft.NET\Framework64\v4.0.30319\mscorlib.dll" IsDeviceDependent="False">
      <ValueInfo Count="0" DeepSerialization="Yes" ShallowSerialization="No" />
    </TypeInfo>
    <TypeInfo ID="147" TypeName="System.Collections.Generic.List`1[[System.Int32, mscorlib, Version=4.0.0.0, Culture=neutral, PublicKeyToken=b77a5c561934e089]], mscorlib, Version=4.0.0.0, Culture=neutral, PublicKeyToken=b77a5c561934e089" AssemblyString="mscorlib, Version=4.0.0.0, Culture=neutral, PublicKeyToken=b77a5c561934e089" AssemblyLocation="C:\Windows\Microsoft.NET\Framework64\v4.0.30319\mscorlib.dll" IsDeviceDependent="False">
      <ValueInfo Count="0" DeepSerialization="Yes" ShallowSerialization="No" />
    </TypeInfo>
    <TypeInfo ID="148" TypeName="Vecute.Nuctions+GeneFile, Vecute, Version=1.0.0.0, Culture=neutral, PublicKeyToken=6ca157640498cbe3" AssemblyString="Vecute, Version=1.0.0.0, Culture=neutral, PublicKeyToken=6ca157640498cbe3" AssemblyLocation="C:\Users\Jack\Documents\VecuteXI - 2010 Release\Vecute\bin\Debug\Vecute.exe" IsDeviceDependent="False">
      <ValueInfo DeepSerialization="Yes" ShallowSerialization="No" XvName="149" XvIscircular="5" XvDate="135" XvSequence="150" XvRCSequence="151" XvFeatureCol="152" XvEnd_F="141" XvEnd_R="141" XvPhos_F="24" XvPhos_R="24" XFCleavages="188" XRCleavages="189" XtmpCircular="5" />
    </TypeInfo>
    <TypeInfo ID="149" TypeName="System.String, mscorlib, Version=4.0.0.0, Culture=neutral, PublicKeyToken=b77a5c561934e089" AssemblyString="mscorlib, Version=4.0.0.0, Culture=neutral, PublicKeyToken=b77a5c561934e089" AssemblyLocation="C:\Windows\Microsoft.NET\Framework64\v4.0.30319\mscorlib.dll" IsDeviceDependent="False">
      <ValueInfo Value="EnzFrag-pAH129-1" />
    </TypeInfo>
    <TypeInfo ID="150" TypeName="System.String, mscorlib, Version=4.0.0.0, Culture=neutral, PublicKeyToken=b77a5c561934e089" AssemblyString="mscorlib, Version=4.0.0.0, Culture=neutral, PublicKeyToken=b77a5c561934e089" AssemblyLocation="C:\Windows\Microsoft.NET\Framework64\v4.0.30319\mscorlib.dll" IsDeviceDependent="False">
      <ValueInfo Value="AGCTTAGGTGAGAACATCCCTGCCTGAACATGAGAAAAAACAGGGTACTCATACTCACTTCTAAGTGACGGCTGCATACTAACCGCTTCATACATCTCGTAGATTTCTCTGGCGATTGAAGGGCTAAATTCTTCAACGCTAACTTTGAGAATTTTTGTAAGCAATGCGGCGTTATAAGCATTTAATGCATTGATGCCATTAAATAAAGCACCAACGCCTGACTGCCCCATCCCCATCTTGTCTGCGACAGATTCCTGGGATAAGCCAAGTTCATTTTTCTTTTTTTCATAAATTGCTTTAAGGCGACGTGCGTCCTCAAGCTGCTCTTGTGTTAATGGTTTCTTTTTTGTGCTCATACGTTAAATCTATCACCGCAAGGGATAAATATCTAACACCGTGCGTGTTGACTATTTTACCTCTGGCGGTGATAATGGTTGCATGTACTAAGGAGGTTGTATGAATTCGGCAACTGGAGAGAGCTATGGATGATATTTTGGTAACGTCAGACCTGACCAGTCGCTACAAAATTTCACGCAAAACCCTTTGGTCATGGCAAAGTGCAGACACAATGCCTCGGGGCTTCGTATGCCCGTTCCCACCCCCTGACTGGCCCGGCAACCCTAACCGCTGGCGCTCTGAGTCAATCAAAGAGTGGGAGGATAAAAAGAAGATAAATTAACTGAAGGGCTCTCCGATGATCTCTTGCTAGCAACCCTTATCCAGCAGGCTTTCAAGGATGTAAACCATAACACTCTGCGAACTAGTGTTACATTGCGTGTAGCTTTGAGTGGGCAACTTTGTGTACACTTTTGTGTACCCAAAAACAAAAATGTGTACCCATTCAATGATCACCGACACAAAGCTCAGGAAGGCGCTCGGCAAGAAAAGAGATGATATCGAGATTATTTCTGATTCGCACGGGCTCAACGCCAGAATCAGCCAGGCCGGAAAAATATCATTTTTCTATCGGTATCGCTGGGCCGGTAAAGCGGTAAAACTCAATGTTGGTGATTATCCTGCAATGAGTATCACCCAGGCAAGAGAGCGTCGCCAACAATTCAGAAACTGGTTAACTGAGGGACTGGATCCGCGAGAGCAGGTGAAGCTGGATAAGCAGACCCGACAGGAAGCGATGTCCGTTGCCGAAGCGTTCAATTACTGGATTGAAAGGCACTGTATCGCTAACGGGCTAGTTAAAGTCGATTACTATCGCCAGGTGTTTGAGAAACATATCGCCGAACCGATGAAGAATGTCAAAGTCGATAACACAGCGAAAATGCACTGGATCAACGTCTTCGATTCTATAGAAAGCAGGGTGATGGCTCATTACATGCTTTCGCTGTGCAAACGGGCGTTTAGGTTCTGCGTTAACAGAAGTGTGATCGCCTCAAACCCGCTCGAGGGATTACTGCCATCTGATGTCGGGCAAAAGCCTAAAAAGAGAACTCGCAGGATGGACGATGACGATCTGCGCAAAATCTATCAGTGGTTGAAAAGCCATATGTCGATAGAGTCCGTTTTCCTGGTGAAATTTATTATGCTTACCGGATGCCGTACGGCTGAGATTCGACTTAGTGAGAGATCATGGTTTCGATTGGATGATAATGAGTGGGTCGTGCCTGCGGGCAGTTATAAAACTCGGGTACATATTAGAAGGGGACTCTCAGACGCCGCCGTTAACCTGGTCAGAAATCACCTCAAGAAAATAAACACCAATCACCTGGTGACTTCACAACGTAAAATTGATGGCGGGATCAAAGATTCGCCCGTTCATTCACCTGTGGCATCCAATTACGCCCGTTCTATTTGGAATGGAACAGGTATGGCAGAGTGGTCGCTTCATGATATGAGGCGGACGATAGCCACAAATCTCTCTGAGTTAGGTTGCCCGCCGCACGTAATTGAAAAGCTGCTCGGGCATCAGATGGTGGGGGTTATGGCGCATTACAACCTTCATGACTATATCGATGATCAGAAACACTGGCTCCGCGTTTGGCAGAGCCATCTTGAAGAGATCATCGGAGAGCCCTTCAGTTAATTTATCTTCTTTTTATCCTCCCACTCTTTGATTGCCATGGGTATGGACAGTTTTCCCTTTGATATGTAACGGTGAACAGTTGTTCTACTTTTGTTTGTTAGTCTTGATGCTTCACTGATAGATACAAGAGCCATAAGAACCTCAGATCCTTCCGTATTTAGCCAGTATGTTCTCTAGTGTGGTTCGTTGTTTTTGCGTGAGCCATGAGAACGAACCATTGAGATCATACTTACTTTGCATGTCACTCAAAAATTTTGCCTCAAAACTGGTGAGCTGAATTTTTGCAGTTAAAGCATCGTGTAGTGTTTTTCTTAGTCCGTTACGTAGGTAGGAATCTGATGTAATGGTTGTTGGTATTTTGTCACCATTCATTTTTATCTGGTTGTTCTCAAGTTCGGTTACGAGATCCATTTGTCTATCTAGTTCAACTTGGAAAATCAACGTATCAGTCGGGCGGCCTCGCTTATCAACCACCAATTTCATATTGCTGTAAGTGTTTAAATCTTTACTTATTGGTTTCAAAACCCATTGGTTAAGCCTTTTAAACTCATGGTAGTTATTTTCAAGCATTAACATGAACTTAAATTCATCAAGGCTAATCTCTATATTTGCCTTGTGAGTTTTCTTTTGTGTTAGTTCTTTTAATAACCACTCATAAATCCTCATAGAGTATTTGTTTTCAAAAGACTTAACATGTTCCAGATTATATTTTATGAATTTTTTTAACTGGAAAAGATAAGGCAATATCTCTTCACTAAAAACTAATTCTAATTTTTCGCTTGAGAACTTGGCATAGTTTGTCCACTGGAAAATCTCAAAGCCTTTAACCAAAGGATTCCTGATTTCCACAGTTCTCGTCATCAGCTCTCTGGTTGCTTTAGCTAATACACCATAAGCATTTTCCCTACTGATGTTCATCATCTGAGCGTATTGGTTATAAGTGAACGATACCGTCCGTTCTTTCCTTGTAGGGTTTTCAATCGTGGGGTTGAGTAGTGCCACACAGCATAAAATTAGCTTGGTTTCATGCTCCGTTAAGTCATAGCGACTAATCGCTAGTTCATTTGCTTTGAAAACAACTAATTCAGACATACATCTCAATTGGTCTAGGTGATTTTAATCACTATACCAATTGAGATGGGCTAGTCAATGATAATTACTAGTCCTTTTCCTTTGAGTTGTGGGTATCTGTAAATTCTGCTAGACCTTTGCTGGAAAACTTGTAAATTCTGCTAGACCCTCTGTAAATTCCGCTAGACCTTTGTGTGTTTTTTTTGTTTATATTCAAGTGGTTATAATTTATAGAATAAAGAAAGAATAAAAAAAGATAAAAAGAATAGATCCCAGCCCTGTGTATAACTCACTACTTTAGTCAGTTCCGCAGTATTACAAAAGGATGTCGCAAACGCTGTTTGCTCCTCTACAAAACAGACCTTAAAACCCTAAAGGCTTAAGTAGCACCCTCGCAAGCTCGGTTGCGGCCGCAATCGGGCAAATCGCTGAATATTCCTTTTGTCTCCGACCATCAGGCACCTGAGTCGCTGTCTTTTTCGTGACATTCAGTTCGCTGCGCTCACGGCTCTGGCAGTGAATGGGGGTAAATGGCACTACAGGCGCCTTTTATGGATTCATGCAAGGAAACTACCCATAATACAAGAAAAGCCCGTCACGGGCTTCTCAGGGCGTTTTATGGCGGGTCTGCTATGTGGTGCTATCTGACTTTTTGCTGTTCAGCAGTTCCTGCCCTCTGATTTTCCAGTCTGACCACTTCGGATTATCCCGTGACAGGTCATTCAGACTGGCTAATGCACCCAGTAAGGCAGCGGTATCATCAACGGGGTCTGACGCTCAGTGGAACGAAAACTCACGTTAAGGGATTTTGGTCATGAGATTATCAAAAAGGATCTTCACCTAGATCCTTTTAAATTAAAAATGAAGTTTTAAATCAATCTAAAGTATATATGAGTAAACTTGGTCTGACAGTTACCAATGCTTAATCAGTGAGGCACCTATCTCAGCGATCTGTCTATTTCGTTCATCCATAGTTGCCTGACTCCCCGTCGTGTAGATAACTACGATACGGGAGGGCTTACCATCTGGCCCCAGTGCTGCAATGATACCGCGAGACCCACGCTCACCGGCTCCAGATTTATCAGCAATAAACCAGCCAGCCGGAAGGGCCGAGCGCAGAAGTGGTCCTGCAACTTTATCCGCCTCCATCCAGTCTATTAATTGTTGCCGGGAAGCTAGAGTAAGTAGTTCGCCAGTTAATAGTTTGCGCAACGTTGTTGCCATTGCTACAGGCATCGTGGTGTCACGCTCGTCGTTTGGTATGGCTTCATTCAGCTCCGGTTCCCAACGATCAAGGCGAGTTACATGATCCCCCATGTTGTGCAAAAAAGCGGTTAGCTCCTTCGGTCCTCCGATCGTTGTCAGAAGTAAGTTGGCCGCAGTGTTATCACTCATGGTTATGGCAGCACTGCATAATTCTCTTACTGTCATGCCATCCGTAAGATGCTTTTCTGTGACTGGTGAGTACTCAACCAAGTCATTCTGAGAATAGTGTATGCGGCGACCGAGTTGCTCTTGCCCGGCGTCAATACGGGATAATACCGCGCCACATAGCAGAACTTTAAAAGTGCTCATCATTGGAAAACGTTCTTCGGGGCGAAAACTCTCAAGGATCTTACCGCTGTTGAGATCCAGTTCGATGTAACCCACTCGTGCACCCAACTGATCTTCAGCATCTTTTACTTTCACCAGCGTTTCTGGGTGAGCAAAAACAGGAAGGCAAAATGCCGCAAAAAAGGGAATAAGGGCGACACGGAAATGTTGAATACTCATACTCTTCCTTTTTCAATATTATTGAAGCATTTATCAGGGTTATTGTCTCATGAGCGGATACATATTTGAATGTATTTAGAAAAATAAACAAATAGGGGTTCCGCGCACATTTCCCCGAAAAGTGCCACCTGCATCGATGAAGATTCTTGCTCAATTGTTATCAGCTATGCGCCGACCAGAACACCTTGCCGATCAGCCAAACGTCTCTTCAGGCCACTGACTAGCGATAACTTTCCCCACAACGGAACAACTCTCATTGCATGGGATCATTGGGTACTGTGGGTTTAGTGGTTGTAAAAACACCTGACCGCTATCCCTGATCAGTTTCTTGAAGGTAAACTCATCACCCCCAAGTCTGGCTATGCAGAAATCACCTGGCTCAACAGCCTGCTCAGGGTCAACGAGAATTAACATTCCGTCAGGAAAGCT" />
    </TypeInfo>
    <TypeInfo ID="151" TypeName="System.String, mscorlib, Version=4.0.0.0, Culture=neutral, PublicKeyToken=b77a5c561934e089" AssemblyString="mscorlib, Version=4.0.0.0, Culture=neutral, PublicKeyToken=b77a5c561934e089" AssemblyLocation="C:\Windows\Microsoft.NET\Framework64\v4.0.30319\mscorlib.dll" IsDeviceDependent="False">
      <ValueInfo Value="AGCTTTCCTGACGGAATGTTAATTCTCGTTGACCCTGAGCAGGCTGTTGAGCCAGGTGATTTCTGCATAGCCAGACTTGGGGGTGATGAGTTTACCTTCAAGAAACTGATCAGGGATAGCGGTCAGGTGTTTTTACAACCACTAAACCCACAGTACCCAATGATCCCATGCAATGAGAGTTGTTCCGTTGTGGGGAAAGTTATCGCTAGTCAGTGGCCTGAAGAGACGTTTGGCTGATCGGCAAGGTGTTCTGGTCGGCGCATAGCTGATAACAATTGAGCAAGAATCTTCATCGATGCAGGTGGCACTTTTCGGGGAAATGTGCGCGGAACCCCTATTTGTTTATTTTTCTAAATACATTCAAATATGTATCCGCTCATGAGACAATAACCCTGATAAATGCTTCAATAATATTGAAAAAGGAAGAGTATGAGTATTCAACATTTCCGTGTCGCCCTTATTCCCTTTTTTGCGGCATTTTGCCTTCCTGTTTTTGCTCACCCAGAAACGCTGGTGAAAGTAAAAGATGCTGAAGATCAGTTGGGTGCACGAGTGGGTTACATCGAACTGGATCTCAACAGCGGTAAGATCCTTGAGAGTTTTCGCCCCGAAGAACGTTTTCCAATGATGAGCACTTTTAAAGTTCTGCTATGTGGCGCGGTATTATCCCGTATTGACGCCGGGCAAGAGCAACTCGGTCGCCGCATACACTATTCTCAGAATGACTTGGTTGAGTACTCACCAGTCACAGAAAAGCATCTTACGGATGGCATGACAGTAAGAGAATTATGCAGTGCTGCCATAACCATGAGTGATAACACTGCGGCCAACTTACTTCTGACAACGATCGGAGGACCGAAGGAGCTAACCGCTTTTTTGCACAACATGGGGGATCATGTAACTCGCCTTGATCGTTGGGAACCGGAGCTGAATGAAGCCATACCAAACGACGAGCGTGACACCACGATGCCTGTAGCAATGGCAACAACGTTGCGCAAACTATTAACTGGCGAACTACTTACTCTAGCTTCCCGGCAACAATTAATAGACTGGATGGAGGCGGATAAAGTTGCAGGACCACTTCTGCGCTCGGCCCTTCCGGCTGGCTGGTTTATTGCTGATAAATCTGGAGCCGGTGAGCGTGGGTCTCGCGGTATCATTGCAGCACTGGGGCCAGATGGTAAGCCCTCCCGTATCGTAGTTATCTACACGACGGGGAGTCAGGCAACTATGGATGAACGAAATAGACAGATCGCTGAGATAGGTGCCTCACTGATTAAGCATTGGTAACTGTCAGACCAAGTTTACTCATATATACTTTAGATTGATTTAAAACTTCATTTTTAATTTAAAAGGATCTAGGTGAAGATCCTTTTTGATAATCTCATGACCAAAATCCCTTAACGTGAGTTTTCGTTCCACTGAGCGTCAGACCCCGTTGATGATACCGCTGCCTTACTGGGTGCATTAGCCAGTCTGAATGACCTGTCACGGGATAATCCGAAGTGGTCAGACTGGAAAATCAGAGGGCAGGAACTGCTGAACAGCAAAAAGTCAGATAGCACCACATAGCAGACCCGCCATAAAACGCCCTGAGAAGCCCGTGACGGGCTTTTCTTGTATTATGGGTAGTTTCCTTGCATGAATCCATAAAAGGCGCCTGTAGTGCCATTTACCCCCATTCACTGCCAGAGCCGTGAGCGCAGCGAACTGAATGTCACGAAAAAGACAGCGACTCAGGTGCCTGATGGTCGGAGACAAAAGGAATATTCAGCGATTTGCCCGATTGCGGCCGCAACCGAGCTTGCGAGGGTGCTACTTAAGCCTTTAGGGTTTTAAGGTCTGTTTTGTAGAGGAGCAAACAGCGTTTGCGACATCCTTTTGTAATACTGCGGAACTGACTAAAGTAGTGAGTTATACACAGGGCTGGGATCTATTCTTTTTATCTTTTTTTATTCTTTCTTTATTCTATAAATTATAACCACTTGAATATAAACAAAAAAAACACACAAAGGTCTAGCGGAATTTACAGAGGGTCTAGCAGAATTTACAAGTTTTCCAGCAAAGGTCTAGCAGAATTTACAGATACCCACAACTCAAAGGAAAAGGACTAGTAATTATCATTGACTAGCCCATCTCAATTGGTATAGTGATTAAAATCACCTAGACCAATTGAGATGTATGTCTGAATTAGTTGTTTTCAAAGCAAATGAACTAGCGATTAGTCGCTATGACTTAACGGAGCATGAAACCAAGCTAATTTTATGCTGTGTGGCACTACTCAACCCCACGATTGAAAACCCTACAAGGAAAGAACGGACGGTATCGTTCACTTATAACCAATACGCTCAGATGATGAACATCAGTAGGGAAAATGCTTATGGTGTATTAGCTAAAGCAACCAGAGAGCTGATGACGAGAACTGTGGAAATCAGGAATCCTTTGGTTAAAGGCTTTGAGATTTTCCAGTGGACAAACTATGCCAAGTTCTCAAGCGAAAAATTAGAATTAGTTTTTAGTGAAGAGATATTGCCTTATCTTTTCCAGTTAAAAAAATTCATAAAATATAATCTGGAACATGTTAAGTCTTTTGAAAACAAATACTCTATGAGGATTTATGAGTGGTTATTAAAAGAACTAACACAAAAGAAAACTCACAAGGCAAATATAGAGATTAGCCTTGATGAATTTAAGTTCATGTTAATGCTTGAAAATAACTACCATGAGTTTAAAAGGCTTAACCAATGGGTTTTGAAACCAATAAGTAAAGATTTAAACACTTACAGCAATATGAAATTGGTGGTTGATAAGCGAGGCCGCCCGACTGATACGTTGATTTTCCAAGTTGAACTAGATAGACAAATGGATCTCGTAACCGAACTTGAGAACAACCAGATAAAAATGAATGGTGACAAAATACCAACAACCATTACATCAGATTCCTACCTACGTAACGGACTAAGAAAAACACTACACGATGCTTTAACTGCAAAAATTCAGCTCACCAGTTTTGAGGCAAAATTTTTGAGTGACATGCAAAGTAAGTATGATCTCAATGGTTCGTTCTCATGGCTCACGCAAAAACAACGAACCACACTAGAGAACATACTGGCTAAATACGGAAGGATCTGAGGTTCTTATGGCTCTTGTATCTATCAGTGAAGCATCAAGACTAACAAACAAAAGTAGAACAACTGTTCACCGTTACATATCAAAGGGAAAACTGTCCATACCCATGGCAATCAAAGAGTGGGAGGATAAAAAGAAGATAAATTAACTGAAGGGCTCTCCGATGATCTCTTCAAGATGGCTCTGCCAAACGCGGAGCCAGTGTTTCTGATCATCGATATAGTCATGAAGGTTGTAATGCGCCATAACCCCCACCATCTGATGCCCGAGCAGCTTTTCAATTACGTGCGGCGGGCAACCTAACTCAGAGAGATTTGTGGCTATCGTCCGCCTCATATCATGAAGCGACCACTCTGCCATACCTGTTCCATTCCAAATAGAACGGGCGTAATTGGATGCCACAGGTGAATGAACGGGCGAATCTTTGATCCCGCCATCAATTTTACGTTGTGAAGTCACCAGGTGATTGGTGTTTATTTTCTTGAGGTGATTTCTGACCAGGTTAACGGCGGCGTCTGAGAGTCCCCTTCTAATATGTACCCGAGTTTTATAACTGCCCGCAGGCACGACCCACTCATTATCATCCAATCGAAACCATGATCTCTCACTAAGTCGAATCTCAGCCGTACGGCATCCGGTAAGCATAATAAATTTCACCAGGAAAACGGACTCTATCGACATATGGCTTTTCAACCACTGATAGATTTTGCGCAGATCGTCATCGTCCATCCTGCGAGTTCTCTTTTTAGGCTTTTGCCCGACATCAGATGGCAGTAATCCCTCGAGCGGGTTTGAGGCGATCACACTTCTGTTAACGCAGAACCTAAACGCCCGTTTGCACAGCGAAAGCATGTAATGAGCCATCACCCTGCTTTCTATAGAATCGAAGACGTTGATCCAGTGCATTTTCGCTGTGTTATCGACTTTGACATTCTTCATCGGTTCGGCGATATGTTTCTCAAACACCTGGCGATAGTAATCGACTTTAACTAGCCCGTTAGCGATACAGTGCCTTTCAATCCAGTAATTGAACGCTTCGGCAACGGACATCGCTTCCTGTCGGGTCTGCTTATCCAGCTTCACCTGCTCTCGCGGATCCAGTCCCTCAGTTAACCAGTTTCTGAATTGTTGGCGACGCTCTCTTGCCTGGGTGATACTCATTGCAGGATAATCACCAACATTGAGTTTTACCGCTTTACCGGCCCAGCGATACCGATAGAAAAATGATATTTTTCCGGCCTGGCTGATTCTGGCGTTGAGCCCGTGCGAATCAGAAATAATCTCGATATCATCTCTTTTCTTGCCGAGCGCCTTCCTGAGCTTTGTGTCGGTGATCATTGAATGGGTACACATTTTTGTTTTTGGGTACACAAAAGTGTACACAAAGTTGCCCACTCAAAGCTACACGCAATGTAACACTAGTTCGCAGAGTGTTATGGTTTACATCCTTGAAAGCCTGCTGGATAAGGGTTGCTAGCAAGAGATCATCGGAGAGCCCTTCAGTTAATTTATCTTCTTTTTATCCTCCCACTCTTTGATTGACTCAGAGCGCCAGCGGTTAGGGTTGCCGGGCCAGTCAGGGGGTGGGAACGGGCATACGAAGCCCCGAGGCATTGTGTCTGCACTTTGCCATGACCAAAGGGTTTTGCGTGAAATTTTGTAGCGACTGGTCAGGTCTGACGTTACCAAAATATCATCCATAGCTCTCTCCAGTTGCCGAATTCATACAACCTCCTTAGTACATGCAACCATTATCACCGCCAGAGGTAAAATAGTCAACACGCACGGTGTTAGATATTTATCCCTTGCGGTGATAGATTTAACGTATGAGCACAAAAAAGAAACCATTAACACAAGAGCAGCTTGAGGACGCACGTCGCCTTAAAGCAATTTATGAAAAAAAGAAAAATGAACTTGGCTTATCCCAGGAATCTGTCGCAGACAAGATGGGGATGGGGCAGTCAGGCGTTGGTGCTTTATTTAATGGCATCAATGCATTAAATGCTTATAACGCCGCATTGCTTACAAAAATTCTCAAAGTTAGCGTTGAAGAATTTAGCCCTTCAATCGCCAGAGAAATCTACGAGATGTATGAAGCGGTTAGTATGCAGCCGTCACTTAGAAGTGAGTATGAGTACCCTGTTTTTTCTCATGTTCAGGCAGGGATGTTCTCACCTAAGCT" />
    </TypeInfo>
    <TypeInfo ID="152" TypeName="System.Collections.Generic.List`1[[Vecute.Nuctions+GeneAnnotation, Vecute, Version=1.0.0.0, Culture=neutral, PublicKeyToken=6ca157640498cbe3]], mscorlib, Version=4.0.0.0, Culture=neutral, PublicKeyToken=b77a5c561934e089" AssemblyString="mscorlib, Version=4.0.0.0, Culture=neutral, PublicKeyToken=b77a5c561934e089" AssemblyLocation="C:\Windows\Microsoft.NET\Framework64\v4.0.30319\mscorlib.dll" IsDeviceDependent="False">
      <ValueInfo V0="153" V1="154" V2="157" V3="162" V4="167" V5="172" V6="177" V7="182" Count="8" DeepSerialization="Yes" ShallowSerialization="No" />
    </TypeInfo>
    <TypeInfo ID="153" TypeName="Vecute.Nuctions+GeneAnnotation, Vecute, Version=1.0.0.0, Culture=neutral, PublicKeyToken=6ca157640498cbe3" AssemblyString="Vecute, Version=1.0.0.0, Culture=neutral, PublicKeyToken=6ca157640498cbe3" AssemblyLocation="C:\Users\Jack\Documents\VecuteXI - 2010 Release\Vecute\bin\Debug\Vecute.exe" IsDeviceDependent="False">
      <ValueInfo DeepSerialization="Yes" ShallowSerialization="No" XIndex="18" XType="140" XNote="9" XLabel="141" XStartPosition="31" XEndPosition="61" XComplement="5" XVector="148" XFeature="-1" />
    </TypeInfo>
    <TypeInfo ID="154" TypeName="Vecute.Nuctions+GeneAnnotation, Vecute, Version=1.0.0.0, Culture=neutral, PublicKeyToken=6ca157640498cbe3" AssemblyString="Vecute, Version=1.0.0.0, Culture=neutral, PublicKeyToken=6ca157640498cbe3" AssemblyLocation="C:\Users\Jack\Documents\VecuteXI - 2010 Release\Vecute\bin\Debug\Vecute.exe" IsDeviceDependent="False">
      <ValueInfo DeepSerialization="Yes" ShallowSerialization="No" XIndex="31" XType="143" XNote="9" XLabel="141" XStartPosition="155" XEndPosition="156" XComplement="5" XVector="148" XFeature="-1" />
    </TypeInfo>
    <TypeInfo ID="155" TypeName="System.Int32, mscorlib, Version=4.0.0.0, Culture=neutral, PublicKeyToken=b77a5c561934e089" AssemblyString="mscorlib, Version=4.0.0.0, Culture=neutral, PublicKeyToken=b77a5c561934e089" AssemblyLocation="C:\Windows\Microsoft.NET\Framework64\v4.0.30319\mscorlib.dll" IsDeviceDependent="False">
      <ValueInfo Value="5307" />
    </TypeInfo>
    <TypeInfo ID="156" TypeName="System.Int32, mscorlib, Version=4.0.0.0, Culture=neutral, PublicKeyToken=b77a5c561934e089" AssemblyString="mscorlib, Version=4.0.0.0, Culture=neutral, PublicKeyToken=b77a5c561934e089" AssemblyLocation="C:\Windows\Microsoft.NET\Framework64\v4.0.30319\mscorlib.dll" IsDeviceDependent="False">
      <ValueInfo Value="5311" />
    </TypeInfo>
    <TypeInfo ID="157" TypeName="Vecute.Nuctions+GeneAnnotation, Vecute, Version=1.0.0.0, Culture=neutral, PublicKeyToken=6ca157640498cbe3" AssemblyString="Vecute, Version=1.0.0.0, Culture=neutral, PublicKeyToken=6ca157640498cbe3" AssemblyLocation="C:\Users\Jack\Documents\VecuteXI - 2010 Release\Vecute\bin\Debug\Vecute.exe" IsDeviceDependent="False">
      <ValueInfo DeepSerialization="Yes" ShallowSerialization="No" XIndex="43" XType="32" XNote="33" XLabel="34" XStartPosition="158" XEndPosition="159" XComplement="5" XVector="148" XFeature="160" />
    </TypeInfo>
    <TypeInfo ID="158" TypeName="System.Int32, mscorlib, Version=4.0.0.0, Culture=neutral, PublicKeyToken=b77a5c561934e089" AssemblyString="mscorlib, Version=4.0.0.0, Culture=neutral, PublicKeyToken=b77a5c561934e089" AssemblyLocation="C:\Windows\Microsoft.NET\Framework64\v4.0.30319\mscorlib.dll" IsDeviceDependent="False">
      <ValueInfo Value="357" />
    </TypeInfo>
    <TypeInfo ID="159" TypeName="System.Int32, mscorlib, Version=4.0.0.0, Culture=neutral, PublicKeyToken=b77a5c561934e089" AssemblyString="mscorlib, Version=4.0.0.0, Culture=neutral, PublicKeyToken=b77a5c561934e089" AssemblyLocation="C:\Windows\Microsoft.NET\Framework64\v4.0.30319\mscorlib.dll" IsDeviceDependent="False">
      <ValueInfo Value="459" />
    </TypeInfo>
    <TypeInfo ID="160" TypeName="Vecute.Nuctions+Feature, Vecute, Version=1.0.0.0, Culture=neutral, PublicKeyToken=6ca157640498cbe3" AssemblyString="Vecute, Version=1.0.0.0, Culture=neutral, PublicKeyToken=6ca157640498cbe3" AssemblyLocation="C:\Users\Jack\Documents\VecuteXI - 2010 Release\Vecute\bin\Debug\Vecute.exe" IsDeviceDependent="False">
      <ValueInfo DeepSerialization="Yes" ShallowSerialization="No" XnSequence="38" XnRCSequence="39" XnName="34" XnLabel="34" XnNote="33" XnType="32" XnUseful="40" XBioFunctions="161" />
    </TypeInfo>
    <TypeInfo ID="161" TypeName="System.Collections.Generic.List`1[[Vecute.Nuctions+FeatureFunction, Vecute, Version=1.0.0.0, Culture=neutral, PublicKeyToken=6ca157640498cbe3]], mscorlib, Version=4.0.0.0, Culture=neutral, PublicKeyToken=b77a5c561934e089" AssemblyString="mscorlib, Version=4.0.0.0, Culture=neutral, PublicKeyToken=b77a5c561934e089" AssemblyLocation="C:\Windows\Microsoft.NET\Framework64\v4.0.30319\mscorlib.dll" IsDeviceDependent="False">
      <ValueInfo Count="0" DeepSerialization="Yes" ShallowSerialization="No" />
    </TypeInfo>
    <TypeInfo ID="162" TypeName="Vecute.Nuctions+GeneAnnotation, Vecute, Version=1.0.0.0, Culture=neutral, PublicKeyToken=6ca157640498cbe3" AssemblyString="Vecute, Version=1.0.0.0, Culture=neutral, PublicKeyToken=6ca157640498cbe3" AssemblyLocation="C:\Users\Jack\Documents\VecuteXI - 2010 Release\Vecute\bin\Debug\Vecute.exe" IsDeviceDependent="False">
      <ValueInfo DeepSerialization="Yes" ShallowSerialization="No" XIndex="52" XType="19" XNote="20" XLabel="44" XStartPosition="163" XEndPosition="164" XComplement="5" XVector="148" XFeature="165" />
    </TypeInfo>
    <TypeInfo ID="163" TypeName="System.Int32, mscorlib, Version=4.0.0.0, Culture=neutral, PublicKeyToken=b77a5c561934e089" AssemblyString="mscorlib, Version=4.0.0.0, Culture=neutral, PublicKeyToken=b77a5c561934e089" AssemblyLocation="C:\Windows\Microsoft.NET\Framework64\v4.0.30319\mscorlib.dll" IsDeviceDependent="False">
      <ValueInfo Value="482" />
    </TypeInfo>
    <TypeInfo ID="164" TypeName="System.Int32, mscorlib, Version=4.0.0.0, Culture=neutral, PublicKeyToken=b77a5c561934e089" AssemblyString="mscorlib, Version=4.0.0.0, Culture=neutral, PublicKeyToken=b77a5c561934e089" AssemblyLocation="C:\Windows\Microsoft.NET\Framework64\v4.0.30319\mscorlib.dll" IsDeviceDependent="False">
      <ValueInfo Value="679" />
    </TypeInfo>
    <TypeInfo ID="165" TypeName="Vecute.Nuctions+Feature, Vecute, Version=1.0.0.0, Culture=neutral, PublicKeyToken=6ca157640498cbe3" AssemblyString="Vecute, Version=1.0.0.0, Culture=neutral, PublicKeyToken=6ca157640498cbe3" AssemblyLocation="C:\Users\Jack\Documents\VecuteXI - 2010 Release\Vecute\bin\Debug\Vecute.exe" IsDeviceDependent="False">
      <ValueInfo DeepSerialization="Yes" ShallowSerialization="No" XnSequence="48" XnRCSequence="49" XnName="44" XnLabel="44" XnNote="20" XnType="19" XnUseful="28" XBioFunctions="166" />
    </TypeInfo>
    <TypeInfo ID="166" TypeName="System.Collections.Generic.List`1[[Vecute.Nuctions+FeatureFunction, Vecute, Version=1.0.0.0, Culture=neutral, PublicKeyToken=6ca157640498cbe3]], mscorlib, Version=4.0.0.0, Culture=neutral, PublicKeyToken=b77a5c561934e089" AssemblyString="mscorlib, Version=4.0.0.0, Culture=neutral, PublicKeyToken=b77a5c561934e089" AssemblyLocation="C:\Windows\Microsoft.NET\Framework64\v4.0.30319\mscorlib.dll" IsDeviceDependent="False">
      <ValueInfo Count="0" DeepSerialization="Yes" ShallowSerialization="No" />
    </TypeInfo>
    <TypeInfo ID="167" TypeName="Vecute.Nuctions+GeneAnnotation, Vecute, Version=1.0.0.0, Culture=neutral, PublicKeyToken=6ca157640498cbe3" AssemblyString="Vecute, Version=1.0.0.0, Culture=neutral, PublicKeyToken=6ca157640498cbe3" AssemblyLocation="C:\Users\Jack\Documents\VecuteXI - 2010 Release\Vecute\bin\Debug\Vecute.exe" IsDeviceDependent="False">
      <ValueInfo DeepSerialization="Yes" ShallowSerialization="No" XIndex="61" XType="19" XNote="20" XLabel="53" XStartPosition="168" XEndPosition="169" XComplement="5" XVector="148" XFeature="170" />
    </TypeInfo>
    <TypeInfo ID="168" TypeName="System.Int32, mscorlib, Version=4.0.0.0, Culture=neutral, PublicKeyToken=b77a5c561934e089" AssemblyString="mscorlib, Version=4.0.0.0, Culture=neutral, PublicKeyToken=b77a5c561934e089" AssemblyLocation="C:\Windows\Microsoft.NET\Framework64\v4.0.30319\mscorlib.dll" IsDeviceDependent="False">
      <ValueInfo Value="788" />
    </TypeInfo>
    <TypeInfo ID="169" TypeName="System.Int32, mscorlib, Version=4.0.0.0, Culture=neutral, PublicKeyToken=b77a5c561934e089" AssemblyString="mscorlib, Version=4.0.0.0, Culture=neutral, PublicKeyToken=b77a5c561934e089" AssemblyLocation="C:\Windows\Microsoft.NET\Framework64\v4.0.30319\mscorlib.dll" IsDeviceDependent="False">
      <ValueInfo Value="2038" />
    </TypeInfo>
    <TypeInfo ID="170" TypeName="Vecute.Nuctions+Feature, Vecute, Version=1.0.0.0, Culture=neutral, PublicKeyToken=6ca157640498cbe3" AssemblyString="Vecute, Version=1.0.0.0, Culture=neutral, PublicKeyToken=6ca157640498cbe3" AssemblyLocation="C:\Users\Jack\Documents\VecuteXI - 2010 Release\Vecute\bin\Debug\Vecute.exe" IsDeviceDependent="False">
      <ValueInfo DeepSerialization="Yes" ShallowSerialization="No" XnSequence="57" XnRCSequence="58" XnName="53" XnLabel="53" XnNote="20" XnType="19" XnUseful="28" XBioFunctions="171" />
    </TypeInfo>
    <TypeInfo ID="171" TypeName="System.Collections.Generic.List`1[[Vecute.Nuctions+FeatureFunction, Vecute, Version=1.0.0.0, Culture=neutral, PublicKeyToken=6ca157640498cbe3]], mscorlib, Version=4.0.0.0, Culture=neutral, PublicKeyToken=b77a5c561934e089" AssemblyString="mscorlib, Version=4.0.0.0, Culture=neutral, PublicKeyToken=b77a5c561934e089" AssemblyLocation="C:\Windows\Microsoft.NET\Framework64\v4.0.30319\mscorlib.dll" IsDeviceDependent="False">
      <ValueInfo Count="0" DeepSerialization="Yes" ShallowSerialization="No" />
    </TypeInfo>
    <TypeInfo ID="172" TypeName="Vecute.Nuctions+GeneAnnotation, Vecute, Version=1.0.0.0, Culture=neutral, PublicKeyToken=6ca157640498cbe3" AssemblyString="Vecute, Version=1.0.0.0, Culture=neutral, PublicKeyToken=6ca157640498cbe3" AssemblyLocation="C:\Users\Jack\Documents\VecuteXI - 2010 Release\Vecute\bin\Debug\Vecute.exe" IsDeviceDependent="False">
      <ValueInfo DeepSerialization="Yes" ShallowSerialization="No" XIndex="73" XType="19" XNote="20" XLabel="62" XStartPosition="173" XEndPosition="174" XComplement="24" XVector="148" XFeature="175" />
    </TypeInfo>
    <TypeInfo ID="173" TypeName="System.Int32, mscorlib, Version=4.0.0.0, Culture=neutral, PublicKeyToken=b77a5c561934e089" AssemblyString="mscorlib, Version=4.0.0.0, Culture=neutral, PublicKeyToken=b77a5c561934e089" AssemblyLocation="C:\Windows\Microsoft.NET\Framework64\v4.0.30319\mscorlib.dll" IsDeviceDependent="False">
      <ValueInfo Value="2180" />
    </TypeInfo>
    <TypeInfo ID="174" TypeName="System.Int32, mscorlib, Version=4.0.0.0, Culture=neutral, PublicKeyToken=b77a5c561934e089" AssemblyString="mscorlib, Version=4.0.0.0, Culture=neutral, PublicKeyToken=b77a5c561934e089" AssemblyLocation="C:\Windows\Microsoft.NET\Framework64\v4.0.30319\mscorlib.dll" IsDeviceDependent="False">
      <ValueInfo Value="3130" />
    </TypeInfo>
    <TypeInfo ID="175" TypeName="Vecute.Nuctions+Feature, Vecute, Version=1.0.0.0, Culture=neutral, PublicKeyToken=6ca157640498cbe3" AssemblyString="Vecute, Version=1.0.0.0, Culture=neutral, PublicKeyToken=6ca157640498cbe3" AssemblyLocation="C:\Users\Jack\Documents\VecuteXI - 2010 Release\Vecute\bin\Debug\Vecute.exe" IsDeviceDependent="False">
      <ValueInfo DeepSerialization="Yes" ShallowSerialization="No" XnSequence="66" XnRCSequence="67" XnName="62" XnLabel="62" XnNote="20" XnType="19" XnUseful="28" XBioFunctions="176" />
    </TypeInfo>
    <TypeInfo ID="176" TypeName="System.Collections.Generic.List`1[[Vecute.Nuctions+FeatureFunction, Vecute, Version=1.0.0.0, Culture=neutral, PublicKeyToken=6ca157640498cbe3]], mscorlib, Version=4.0.0.0, Culture=neutral, PublicKeyToken=b77a5c561934e089" AssemblyString="mscorlib, Version=4.0.0.0, Culture=neutral, PublicKeyToken=b77a5c561934e089" AssemblyLocation="C:\Windows\Microsoft.NET\Framework64\v4.0.30319\mscorlib.dll" IsDeviceDependent="False">
      <ValueInfo Count="0" DeepSerialization="Yes" ShallowSerialization="No" />
    </TypeInfo>
    <TypeInfo ID="177" TypeName="Vecute.Nuctions+GeneAnnotation, Vecute, Version=1.0.0.0, Culture=neutral, PublicKeyToken=6ca157640498cbe3" AssemblyString="Vecute, Version=1.0.0.0, Culture=neutral, PublicKeyToken=6ca157640498cbe3" AssemblyLocation="C:\Users\Jack\Documents\VecuteXI - 2010 Release\Vecute\bin\Debug\Vecute.exe" IsDeviceDependent="False">
      <ValueInfo DeepSerialization="Yes" ShallowSerialization="No" XIndex="85" XType="19" XNote="74" XLabel="75" XStartPosition="178" XEndPosition="179" XComplement="24" XVector="148" XFeature="180" />
    </TypeInfo>
    <TypeInfo ID="178" TypeName="System.Int32, mscorlib, Version=4.0.0.0, Culture=neutral, PublicKeyToken=b77a5c561934e089" AssemblyString="mscorlib, Version=4.0.0.0, Culture=neutral, PublicKeyToken=b77a5c561934e089" AssemblyLocation="C:\Windows\Microsoft.NET\Framework64\v4.0.30319\mscorlib.dll" IsDeviceDependent="False">
      <ValueInfo Value="4022" />
    </TypeInfo>
    <TypeInfo ID="179" TypeName="System.Int32, mscorlib, Version=4.0.0.0, Culture=neutral, PublicKeyToken=b77a5c561934e089" AssemblyString="mscorlib, Version=4.0.0.0, Culture=neutral, PublicKeyToken=b77a5c561934e089" AssemblyLocation="C:\Windows\Microsoft.NET\Framework64\v4.0.30319\mscorlib.dll" IsDeviceDependent="False">
      <ValueInfo Value="4882" />
    </TypeInfo>
    <TypeInfo ID="180" TypeName="Vecute.Nuctions+Feature, Vecute, Version=1.0.0.0, Culture=neutral, PublicKeyToken=6ca157640498cbe3" AssemblyString="Vecute, Version=1.0.0.0, Culture=neutral, PublicKeyToken=6ca157640498cbe3" AssemblyLocation="C:\Users\Jack\Documents\VecuteXI - 2010 Release\Vecute\bin\Debug\Vecute.exe" IsDeviceDependent="False">
      <ValueInfo DeepSerialization="Yes" ShallowSerialization="No" XnSequence="79" XnRCSequence="80" XnName="75" XnLabel="75" XnNote="74" XnType="19" XnUseful="28" XBioFunctions="181" />
    </TypeInfo>
    <TypeInfo ID="181" TypeName="System.Collections.Generic.List`1[[Vecute.Nuctions+FeatureFunction, Vecute, Version=1.0.0.0, Culture=neutral, PublicKeyToken=6ca157640498cbe3]], mscorlib, Version=4.0.0.0, Culture=neutral, PublicKeyToken=b77a5c561934e089" AssemblyString="mscorlib, Version=4.0.0.0, Culture=neutral, PublicKeyToken=b77a5c561934e089" AssemblyLocation="C:\Windows\Microsoft.NET\Framework64\v4.0.30319\mscorlib.dll" IsDeviceDependent="False">
      <ValueInfo Count="0" DeepSerialization="Yes" ShallowSerialization="No" />
    </TypeInfo>
    <TypeInfo ID="182" TypeName="Vecute.Nuctions+GeneAnnotation, Vecute, Version=1.0.0.0, Culture=neutral, PublicKeyToken=6ca157640498cbe3" AssemblyString="Vecute, Version=1.0.0.0, Culture=neutral, PublicKeyToken=6ca157640498cbe3" AssemblyLocation="C:\Users\Jack\Documents\VecuteXI - 2010 Release\Vecute\bin\Debug\Vecute.exe" IsDeviceDependent="False">
      <ValueInfo DeepSerialization="Yes" ShallowSerialization="No" XIndex="183" XType="86" XNote="-1" XLabel="87" XStartPosition="184" XEndPosition="185" XComplement="5" XVector="148" XFeature="186" />
    </TypeInfo>
    <TypeInfo ID="183" TypeName="System.Int32, mscorlib, Version=4.0.0.0, Culture=neutral, PublicKeyToken=b77a5c561934e089" AssemblyString="mscorlib, Version=4.0.0.0, Culture=neutral, PublicKeyToken=b77a5c561934e089" AssemblyLocation="C:\Windows\Microsoft.NET\Framework64\v4.0.30319\mscorlib.dll" IsDeviceDependent="False">
      <ValueInfo Value="7" />
    </TypeInfo>
    <TypeInfo ID="184" TypeName="System.Int32, mscorlib, Version=4.0.0.0, Culture=neutral, PublicKeyToken=b77a5c561934e089" AssemblyString="mscorlib, Version=4.0.0.0, Culture=neutral, PublicKeyToken=b77a5c561934e089" AssemblyLocation="C:\Windows\Microsoft.NET\Framework64\v4.0.30319\mscorlib.dll" IsDeviceDependent="False">
      <ValueInfo Value="3289" />
    </TypeInfo>
    <TypeInfo ID="185" TypeName="System.Int32, mscorlib, Version=4.0.0.0, Culture=neutral, PublicKeyToken=b77a5c561934e089" AssemblyString="mscorlib, Version=4.0.0.0, Culture=neutral, PublicKeyToken=b77a5c561934e089" AssemblyLocation="C:\Windows\Microsoft.NET\Framework64\v4.0.30319\mscorlib.dll" IsDeviceDependent="False">
      <ValueInfo Value="3595" />
    </TypeInfo>
    <TypeInfo ID="186" TypeName="Vecute.Nuctions+Feature, Vecute, Version=1.0.0.0, Culture=neutral, PublicKeyToken=6ca157640498cbe3" AssemblyString="Vecute, Version=1.0.0.0, Culture=neutral, PublicKeyToken=6ca157640498cbe3" AssemblyLocation="C:\Users\Jack\Documents\VecuteXI - 2010 Release\Vecute\bin\Debug\Vecute.exe" IsDeviceDependent="False">
      <ValueInfo DeepSerialization="Yes" ShallowSerialization="No" XnSequence="91" XnRCSequence="92" XnName="87" XnLabel="87" XnNote="-1" XnType="86" XnUseful="28" XBioFunctions="187" />
    </TypeInfo>
    <TypeInfo ID="187" TypeName="System.Collections.Generic.List`1[[Vecute.Nuctions+FeatureFunction, Vecute, Version=1.0.0.0, Culture=neutral, PublicKeyToken=6ca157640498cbe3]], mscorlib, Version=4.0.0.0, Culture=neutral, PublicKeyToken=b77a5c561934e089" AssemblyString="mscorlib, Version=4.0.0.0, Culture=neutral, PublicKeyToken=b77a5c561934e089" AssemblyLocation="C:\Windows\Microsoft.NET\Framework64\v4.0.30319\mscorlib.dll" IsDeviceDependent="False">
      <ValueInfo Count="0" DeepSerialization="Yes" ShallowSerialization="No" />
    </TypeInfo>
    <TypeInfo ID="188" TypeName="System.Collections.Generic.List`1[[System.Int32, mscorlib, Version=4.0.0.0, Culture=neutral, PublicKeyToken=b77a5c561934e089]], mscorlib, Version=4.0.0.0, Culture=neutral, PublicKeyToken=b77a5c561934e089" AssemblyString="mscorlib, Version=4.0.0.0, Culture=neutral, PublicKeyToken=b77a5c561934e089" AssemblyLocation="C:\Windows\Microsoft.NET\Framework64\v4.0.30319\mscorlib.dll" IsDeviceDependent="False">
      <ValueInfo Count="0" DeepSerialization="Yes" ShallowSerialization="No" />
    </TypeInfo>
    <TypeInfo ID="189" TypeName="System.Collections.Generic.List`1[[System.Int32, mscorlib, Version=4.0.0.0, Culture=neutral, PublicKeyToken=b77a5c561934e089]], mscorlib, Version=4.0.0.0, Culture=neutral, PublicKeyToken=b77a5c561934e089" AssemblyString="mscorlib, Version=4.0.0.0, Culture=neutral, PublicKeyToken=b77a5c561934e089" AssemblyLocation="C:\Windows\Microsoft.NET\Framework64\v4.0.30319\mscorlib.dll" IsDeviceDependent="False">
      <ValueInfo Count="0" DeepSerialization="Yes" ShallowSerialization="No" />
    </TypeInfo>
    <TypeInfo ID="190" TypeName="System.Collections.Generic.List`1[[System.String, mscorlib, Version=4.0.0.0, Culture=neutral, PublicKeyToken=b77a5c561934e089]], mscorlib, Version=4.0.0.0, Culture=neutral, PublicKeyToken=b77a5c561934e089" AssemblyString="mscorlib, Version=4.0.0.0, Culture=neutral, PublicKeyToken=b77a5c561934e089" AssemblyLocation="C:\Windows\Microsoft.NET\Framework64\v4.0.30319\mscorlib.dll" IsDeviceDependent="False">
      <ValueInfo V0="191" Count="1" DeepSerialization="Yes" ShallowSerialization="No" />
    </TypeInfo>
    <TypeInfo ID="191" TypeName="System.String, mscorlib, Version=4.0.0.0, Culture=neutral, PublicKeyToken=b77a5c561934e089" AssemblyString="mscorlib, Version=4.0.0.0, Culture=neutral, PublicKeyToken=b77a5c561934e089" AssemblyLocation="C:\Windows\Microsoft.NET\Framework64\v4.0.30319\mscorlib.dll" IsDeviceDependent="False">
      <ValueInfo Value="HindIII" />
    </TypeInfo>
    <TypeInfo ID="192" TypeName="System.Collections.Generic.List`1[[Vecute.BufferCondition, Vecute, Version=1.0.0.0, Culture=neutral, PublicKeyToken=6ca157640498cbe3]], mscorlib, Version=4.0.0.0, Culture=neutral, PublicKeyToken=b77a5c561934e089" AssemblyString="mscorlib, Version=4.0.0.0, Culture=neutral, PublicKeyToken=b77a5c561934e089" AssemblyLocation="C:\Windows\Microsoft.NET\Framework64\v4.0.30319\mscorlib.dll" IsDeviceDependent="False">
      <ValueInfo Count="0" DeepSerialization="Yes" ShallowSerialization="No" />
    </TypeInfo>
    <TypeInfo ID="193" TypeName="System.Collections.Generic.List`1[[System.String, mscorlib, Version=4.0.0.0, Culture=neutral, PublicKeyToken=b77a5c561934e089]], mscorlib, Version=4.0.0.0, Culture=neutral, PublicKeyToken=b77a5c561934e089" AssemblyString="mscorlib, Version=4.0.0.0, Culture=neutral, PublicKeyToken=b77a5c561934e089" AssemblyLocation="C:\Windows\Microsoft.NET\Framework64\v4.0.30319\mscorlib.dll" IsDeviceDependent="False">
      <ValueInfo V0="194" Count="1" DeepSerialization="Yes" ShallowSerialization="No" />
    </TypeInfo>
    <TypeInfo ID="194" TypeName="System.String, mscorlib, Version=4.0.0.0, Culture=neutral, PublicKeyToken=b77a5c561934e089" AssemblyString="mscorlib, Version=4.0.0.0, Culture=neutral, PublicKeyToken=b77a5c561934e089" AssemblyLocation="C:\Windows\Microsoft.NET\Framework64\v4.0.30319\mscorlib.dll" IsDeviceDependent="False">
      <ValueInfo Value="Fermentas: R=100%; Cfr10I&gt;50%; Eco52I&gt;50%; TaqI&gt;50%; " />
    </TypeInfo>
    <TypeInfo ID="195" TypeName="System.Collections.Generic.List`1[[Vecute.FeatureScreenInfo, Vecute, Version=1.0.0.0, Culture=neutral, PublicKeyToken=6ca157640498cbe3]], mscorlib, Version=4.0.0.0, Culture=neutral, PublicKeyToken=b77a5c561934e089" AssemblyString="mscorlib, Version=4.0.0.0, Culture=neutral, PublicKeyToken=b77a5c561934e089" AssemblyLocation="C:\Windows\Microsoft.NET\Framework64\v4.0.30319\mscorlib.dll" IsDeviceDependent="False">
      <ValueInfo Count="0" DeepSerialization="Yes" ShallowSerialization="No" />
    </TypeInfo>
    <TypeInfo ID="196" TypeName="System.Collections.Generic.List`1[[Vecute.DNAInfo, Vecute, Version=1.0.0.0, Culture=neutral, PublicKeyToken=6ca157640498cbe3]], mscorlib, Version=4.0.0.0, Culture=neutral, PublicKeyToken=b77a5c561934e089" AssemblyString="mscorlib, Version=4.0.0.0, Culture=neutral, PublicKeyToken=b77a5c561934e089" AssemblyLocation="C:\Windows\Microsoft.NET\Framework64\v4.0.30319\mscorlib.dll" IsDeviceDependent="False">
      <ValueInfo V0="2" Count="1" DeepSerialization="Yes" ShallowSerialization="No" />
    </TypeInfo>
    <TypeInfo ID="197" TypeName="System.Collections.Generic.List`1[[Vecute.EnzymeAnalysisItem, Vecute, Version=1.0.0.0, Culture=neutral, PublicKeyToken=6ca157640498cbe3]], mscorlib, Version=4.0.0.0, Culture=neutral, PublicKeyToken=b77a5c561934e089" AssemblyString="mscorlib, Version=4.0.0.0, Culture=neutral, PublicKeyToken=b77a5c561934e089" AssemblyLocation="C:\Windows\Microsoft.NET\Framework64\v4.0.30319\mscorlib.dll" IsDeviceDependent="False">
      <ValueInfo Count="0" DeepSerialization="Yes" ShallowSerialization="No" />
    </TypeInfo>
    <TypeInfo ID="198" TypeName="System.Collections.Generic.List`1[[System.String, mscorlib, Version=4.0.0.0, Culture=neutral, PublicKeyToken=b77a5c561934e089]], mscorlib, Version=4.0.0.0, Culture=neutral, PublicKeyToken=b77a5c561934e089" AssemblyString="mscorlib, Version=4.0.0.0, Culture=neutral, PublicKeyToken=b77a5c561934e089" AssemblyLocation="C:\Windows\Microsoft.NET\Framework64\v4.0.30319\mscorlib.dll" IsDeviceDependent="False">
      <ValueInfo Count="0" DeepSerialization="Yes" ShallowSerialization="No" />
    </TypeInfo>
    <TypeInfo ID="199" TypeName="System.Collections.Generic.List`1[[System.String, mscorlib, Version=4.0.0.0, Culture=neutral, PublicKeyToken=b77a5c561934e089]], mscorlib, Version=4.0.0.0, Culture=neutral, PublicKeyToken=b77a5c561934e089" AssemblyString="mscorlib, Version=4.0.0.0, Culture=neutral, PublicKeyToken=b77a5c561934e089" AssemblyLocation="C:\Windows\Microsoft.NET\Framework64\v4.0.30319\mscorlib.dll" IsDeviceDependent="False">
      <ValueInfo Count="0" DeepSerialization="Yes" ShallowSerialization="No" />
    </TypeInfo>
    <TypeInfo ID="200" TypeName="System.Collections.Generic.List`1[[System.String, mscorlib, Version=4.0.0.0, Culture=neutral, PublicKeyToken=b77a5c561934e089]], mscorlib, Version=4.0.0.0, Culture=neutral, PublicKeyToken=b77a5c561934e089" AssemblyString="mscorlib, Version=4.0.0.0, Culture=neutral, PublicKeyToken=b77a5c561934e089" AssemblyLocation="C:\Windows\Microsoft.NET\Framework64\v4.0.30319\mscorlib.dll" IsDeviceDependent="False">
      <ValueInfo Count="0" DeepSerialization="Yes" ShallowSerialization="No" />
    </TypeInfo>
    <TypeInfo ID="201" TypeName="System.Collections.Generic.List`1[[Vecute.IncubationStep, Vecute, Version=1.0.0.0, Culture=neutral, PublicKeyToken=6ca157640498cbe3]], mscorlib, Version=4.0.0.0, Culture=neutral, PublicKeyToken=b77a5c561934e089" AssemblyString="mscorlib, Version=4.0.0.0, Culture=neutral, PublicKeyToken=b77a5c561934e089" AssemblyLocation="C:\Windows\Microsoft.NET\Framework64\v4.0.30319\mscorlib.dll" IsDeviceDependent="False">
      <ValueInfo Count="0" DeepSerialization="Yes" ShallowSerialization="No" />
    </TypeInfo>
    <TypeInfo ID="202" TypeName="System.Collections.Generic.List`1[[Vecute.Nuctions+Cell, Vecute, Version=1.0.0.0, Culture=neutral, PublicKeyToken=6ca157640498cbe3]], mscorlib, Version=4.0.0.0, Culture=neutral, PublicKeyToken=b77a5c561934e089" AssemblyString="mscorlib, Version=4.0.0.0, Culture=neutral, PublicKeyToken=b77a5c561934e089" AssemblyLocation="C:\Windows\Microsoft.NET\Framework64\v4.0.30319\mscorlib.dll" IsDeviceDependent="False">
      <ValueInfo Count="0" DeepSerialization="Yes" ShallowSerialization="No" />
    </TypeInfo>
    <TypeInfo ID="203" TypeName="System.Single, mscorlib, Version=4.0.0.0, Culture=neutral, PublicKeyToken=b77a5c561934e089" AssemblyString="mscorlib, Version=4.0.0.0, Culture=neutral, PublicKeyToken=b77a5c561934e089" AssemblyLocation="C:\Windows\Microsoft.NET\Framework64\v4.0.30319\mscorlib.dll" IsDeviceDependent="False">
      <ValueInfo Value="315.5438" />
    </TypeInfo>
    <TypeInfo ID="204" TypeName="System.Collections.Generic.List`1[[System.String, mscorlib, Version=4.0.0.0, Culture=neutral, PublicKeyToken=b77a5c561934e089]], mscorlib, Version=4.0.0.0, Culture=neutral, PublicKeyToken=b77a5c561934e089" AssemblyString="mscorlib, Version=4.0.0.0, Culture=neutral, PublicKeyToken=b77a5c561934e089" AssemblyLocation="C:\Windows\Microsoft.NET\Framework64\v4.0.30319\mscorlib.dll" IsDeviceDependent="False">
      <ValueInfo Count="0" DeepSerialization="Yes" ShallowSerialization="No" />
    </TypeInfo>
    <TypeInfo ID="205" TypeName="System.Collections.Generic.Dictionary`2[[System.String, mscorlib, Version=4.0.0.0, Culture=neutral, PublicKeyToken=b77a5c561934e089],[System.String, mscorlib, Version=4.0.0.0, Culture=neutral, PublicKeyToken=b77a5c561934e089]], mscorlib, Version=4.0.0.0, Culture=neutral, PublicKeyToken=b77a5c561934e089" AssemblyString="mscorlib, Version=4.0.0.0, Culture=neutral, PublicKeyToken=b77a5c561934e089" AssemblyLocation="C:\Windows\Microsoft.NET\Framework64\v4.0.30319\mscorlib.dll" IsDeviceDependent="False">
      <ValueInfo Count="0" DeepSerialization="Yes" ShallowSerialization="No" />
    </TypeInfo>
    <TypeInfo ID="206" TypeName="Vecute.DNAInfo, Vecute, Version=1.0.0.0, Culture=neutral, PublicKeyToken=6ca157640498cbe3" AssemblyString="Vecute, Version=1.0.0.0, Culture=neutral, PublicKeyToken=6ca157640498cbe3" AssemblyLocation="C:\Users\Jack\Documents\VecuteXI - 2010 Release\Vecute\bin\Debug\Vecute.exe" IsDeviceDependent="False">
      <ValueInfo DeepSerialization="Yes" ShallowSerialization="No" XvName="207" XOperationDescription="-1" XIsVerificationStep="5" XIsConstructionNode="5" XNotDrawMap="5" XHost="208" XvMolecularOperation="210" XUpdateImageEvent="-1" XDNAs="211" XCalculated="24" XFile_Filename="-1" XEnzyme_Enzymes="224" XEnzyme_Buffers="225" XEnzyme_Condition="226" XDephosphorylateWhenDigestion="5" XPCR_ForwardPrimer="-1" XPCR_FPrimerName="-1" XPCR_ReversePrimer="-1" XPCR_RPrimerName="-1" XPCR_Overlap="5" XModify_Method="101" XScreen_Features="227" XScreen_OnlyCircular="5" XSource="228" XEditing="24" XCreating="5" XLigation_TriFragment="104" XLigationMethod="104" XGel_Minimum="156" XGel_Maximun="156" XSolutionExtration="24" XSetPosition="107" XScreen_PCRMax="106" XScreen_PCRMin="105" XScreen_FPrimer="9" XScreen_FName="108" XScreen_RPrimer="9" XScreen_RName="109" XScreen_Mode="110" XRecombinationMethod="111" XEnzymeAnalysisParamters="229" XFetchedEnzymes="230" XOnlySignificant="24" XOnlyExtend="24" XAutomaticChoose="24" XSequencingTheorica="-1" XSequencingPrimerName="9" XSequencingPrimer="9" XSequencingSequence="9" XTheorySequences="231" XSequencingResultComment="115" XCompareSelectedGeneFile="-1" XCompareResultComment="115" XPickedDNAs="232" XDescribeType="117" XTransformationMethod="118" XTransformationMode="119" XIncubation="233" XCells="234" XIncludeVerification="5" XSequencingVerify="5" XDX="122" XDY="235" XRealSize="5" XFinished="5" XProgress="124" XPixelPerKBP="18" XIsKeyName="5" XPCRDesignerData="-1" XSequenceDesignerData="-1" XUseFreeDesigner="5" XFreeDesignCode="9" XFreeDesignName="9" XDesignedEnzymeSite="236" XPrimerDesignerMode="5" XDesignedPrimers="237" />
    </TypeInfo>
    <TypeInfo ID="207" TypeName="System.String, mscorlib, Version=4.0.0.0, Culture=neutral, PublicKeyToken=b77a5c561934e089" AssemblyString="mscorlib, Version=4.0.0.0, Culture=neutral, PublicKeyToken=b77a5c561934e089" AssemblyLocation="C:\Windows\Microsoft.NET\Framework64\v4.0.30319\mscorlib.dll" IsDeviceDependent="False">
      <ValueInfo Value="Gel Separate" />
    </TypeInfo>
    <TypeInfo ID="208" TypeName="Vecute.Nuctions+Host, Vecute, Version=1.0.0.0, Culture=neutral, PublicKeyToken=6ca157640498cbe3" AssemblyString="Vecute, Version=1.0.0.0, Culture=neutral, PublicKeyToken=6ca157640498cbe3" AssemblyLocation="C:\Users\Jack\Documents\VecuteXI - 2010 Release\Vecute\bin\Debug\Vecute.exe" IsDeviceDependent="False">
      <ValueInfo DeepSerialization="Yes" ShallowSerialization="No" XName="7" XBioFunctions="209" XDescription="9" />
    </TypeInfo>
    <TypeInfo ID="209" TypeName="System.Collections.Generic.List`1[[Vecute.Nuctions+FeatureFunction, Vecute, Version=1.0.0.0, Culture=neutral, PublicKeyToken=6ca157640498cbe3]], mscorlib, Version=4.0.0.0, Culture=neutral, PublicKeyToken=b77a5c561934e089" AssemblyString="mscorlib, Version=4.0.0.0, Culture=neutral, PublicKeyToken=b77a5c561934e089" AssemblyLocation="C:\Windows\Microsoft.NET\Framework64\v4.0.30319\mscorlib.dll" IsDeviceDependent="False">
      <ValueInfo Count="0" DeepSerialization="Yes" ShallowSerialization="No" />
    </TypeInfo>
    <TypeInfo ID="210" TypeName="Vecute.Nuctions+MolecularOperationEnum, Vecute, Version=1.0.0.0, Culture=neutral, PublicKeyToken=6ca157640498cbe3" AssemblyString="Vecute, Version=1.0.0.0, Culture=neutral, PublicKeyToken=6ca157640498cbe3" AssemblyLocation="C:\Users\Jack\Documents\VecuteXI - 2010 Release\Vecute\bin\Debug\Vecute.exe" IsDeviceDependent="False">
      <ValueInfo Enum="Gel" />
    </TypeInfo>
    <TypeInfo ID="211" TypeName="Microsoft.VisualBasic.Collection, Microsoft.VisualBasic, Version=10.0.0.0, Culture=neutral, PublicKeyToken=b03f5f7f11d50a3a" AssemblyString="Microsoft.VisualBasic, Version=10.0.0.0, Culture=neutral, PublicKeyToken=b03f5f7f11d50a3a" AssemblyLocation="C:\Windows\Microsoft.Net\assembly\GAC_MSIL\Microsoft.VisualBasic\v4.0_10.0.0.0__b03f5f7f11d50a3a\Microsoft.VisualBasic.dll" IsDeviceDependent="False">
      <ValueInfo V0="212" Count="1" DeepSerialization="Yes" ShallowSerialization="No" />
    </TypeInfo>
    <TypeInfo ID="212" TypeName="Vecute.Nuctions+GeneFile, Vecute, Version=1.0.0.0, Culture=neutral, PublicKeyToken=6ca157640498cbe3" AssemblyString="Vecute, Version=1.0.0.0, Culture=neutral, PublicKeyToken=6ca157640498cbe3" AssemblyLocation="C:\Users\Jack\Documents\VecuteXI - 2010 Release\Vecute\bin\Debug\Vecute.exe" IsDeviceDependent="False">
      <ValueInfo DeepSerialization="Yes" ShallowSerialization="No" XvName="149" XvIscircular="5" XvDate="135" XvSequence="150" XvRCSequence="151" XvFeatureCol="213" XvEnd_F="141" XvEnd_R="141" XvPhos_F="24" XvPhos_R="24" XFCleavages="222" XRCleavages="223" XtmpCircular="5" />
    </TypeInfo>
    <TypeInfo ID="213" TypeName="System.Collections.Generic.List`1[[Vecute.Nuctions+GeneAnnotation, Vecute, Version=1.0.0.0, Culture=neutral, PublicKeyToken=6ca157640498cbe3]], mscorlib, Version=4.0.0.0, Culture=neutral, PublicKeyToken=b77a5c561934e089" AssemblyString="mscorlib, Version=4.0.0.0, Culture=neutral, PublicKeyToken=b77a5c561934e089" AssemblyLocation="C:\Windows\Microsoft.NET\Framework64\v4.0.30319\mscorlib.dll" IsDeviceDependent="False">
      <ValueInfo V0="214" V1="215" V2="216" V3="217" V4="218" V5="219" V6="220" V7="221" Count="8" DeepSerialization="Yes" ShallowSerialization="No" />
    </TypeInfo>
    <TypeInfo ID="214" TypeName="Vecute.Nuctions+GeneAnnotation, Vecute, Version=1.0.0.0, Culture=neutral, PublicKeyToken=6ca157640498cbe3" AssemblyString="Vecute, Version=1.0.0.0, Culture=neutral, PublicKeyToken=6ca157640498cbe3" AssemblyLocation="C:\Users\Jack\Documents\VecuteXI - 2010 Release\Vecute\bin\Debug\Vecute.exe" IsDeviceDependent="False">
      <ValueInfo DeepSerialization="Yes" ShallowSerialization="No" XIndex="18" XType="140" XNote="9" XLabel="141" XStartPosition="31" XEndPosition="61" XComplement="5" XVector="212" XFeature="-1" />
    </TypeInfo>
    <TypeInfo ID="215" TypeName="Vecute.Nuctions+GeneAnnotation, Vecute, Version=1.0.0.0, Culture=neutral, PublicKeyToken=6ca157640498cbe3" AssemblyString="Vecute, Version=1.0.0.0, Culture=neutral, PublicKeyToken=6ca157640498cbe3" AssemblyLocation="C:\Users\Jack\Documents\VecuteXI - 2010 Release\Vecute\bin\Debug\Vecute.exe" IsDeviceDependent="False">
      <ValueInfo DeepSerialization="Yes" ShallowSerialization="No" XIndex="31" XType="143" XNote="9" XLabel="141" XStartPosition="155" XEndPosition="156" XComplement="5" XVector="212" XFeature="-1" />
    </TypeInfo>
    <TypeInfo ID="216" TypeName="Vecute.Nuctions+GeneAnnotation, Vecute, Version=1.0.0.0, Culture=neutral, PublicKeyToken=6ca157640498cbe3" AssemblyString="Vecute, Version=1.0.0.0, Culture=neutral, PublicKeyToken=6ca157640498cbe3" AssemblyLocation="C:\Users\Jack\Documents\VecuteXI - 2010 Release\Vecute\bin\Debug\Vecute.exe" IsDeviceDependent="False">
      <ValueInfo DeepSerialization="Yes" ShallowSerialization="No" XIndex="43" XType="32" XNote="33" XLabel="34" XStartPosition="158" XEndPosition="159" XComplement="5" XVector="212" XFeature="37" />
    </TypeInfo>
    <TypeInfo ID="217" TypeName="Vecute.Nuctions+GeneAnnotation, Vecute, Version=1.0.0.0, Culture=neutral, PublicKeyToken=6ca157640498cbe3" AssemblyString="Vecute, Version=1.0.0.0, Culture=neutral, PublicKeyToken=6ca157640498cbe3" AssemblyLocation="C:\Users\Jack\Documents\VecuteXI - 2010 Release\Vecute\bin\Debug\Vecute.exe" IsDeviceDependent="False">
      <ValueInfo DeepSerialization="Yes" ShallowSerialization="No" XIndex="52" XType="19" XNote="20" XLabel="44" XStartPosition="163" XEndPosition="164" XComplement="5" XVector="212" XFeature="47" />
    </TypeInfo>
    <TypeInfo ID="218" TypeName="Vecute.Nuctions+GeneAnnotation, Vecute, Version=1.0.0.0, Culture=neutral, PublicKeyToken=6ca157640498cbe3" AssemblyString="Vecute, Version=1.0.0.0, Culture=neutral, PublicKeyToken=6ca157640498cbe3" AssemblyLocation="C:\Users\Jack\Documents\VecuteXI - 2010 Release\Vecute\bin\Debug\Vecute.exe" IsDeviceDependent="False">
      <ValueInfo DeepSerialization="Yes" ShallowSerialization="No" XIndex="61" XType="19" XNote="20" XLabel="53" XStartPosition="168" XEndPosition="169" XComplement="5" XVector="212" XFeature="56" />
    </TypeInfo>
    <TypeInfo ID="219" TypeName="Vecute.Nuctions+GeneAnnotation, Vecute, Version=1.0.0.0, Culture=neutral, PublicKeyToken=6ca157640498cbe3" AssemblyString="Vecute, Version=1.0.0.0, Culture=neutral, PublicKeyToken=6ca157640498cbe3" AssemblyLocation="C:\Users\Jack\Documents\VecuteXI - 2010 Release\Vecute\bin\Debug\Vecute.exe" IsDeviceDependent="False">
      <ValueInfo DeepSerialization="Yes" ShallowSerialization="No" XIndex="73" XType="19" XNote="20" XLabel="62" XStartPosition="173" XEndPosition="174" XComplement="24" XVector="212" XFeature="65" />
    </TypeInfo>
    <TypeInfo ID="220" TypeName="Vecute.Nuctions+GeneAnnotation, Vecute, Version=1.0.0.0, Culture=neutral, PublicKeyToken=6ca157640498cbe3" AssemblyString="Vecute, Version=1.0.0.0, Culture=neutral, PublicKeyToken=6ca157640498cbe3" AssemblyLocation="C:\Users\Jack\Documents\VecuteXI - 2010 Release\Vecute\bin\Debug\Vecute.exe" IsDeviceDependent="False">
      <ValueInfo DeepSerialization="Yes" ShallowSerialization="No" XIndex="85" XType="19" XNote="74" XLabel="75" XStartPosition="178" XEndPosition="179" XComplement="24" XVector="212" XFeature="78" />
    </TypeInfo>
    <TypeInfo ID="221" TypeName="Vecute.Nuctions+GeneAnnotation, Vecute, Version=1.0.0.0, Culture=neutral, PublicKeyToken=6ca157640498cbe3" AssemblyString="Vecute, Version=1.0.0.0, Culture=neutral, PublicKeyToken=6ca157640498cbe3" AssemblyLocation="C:\Users\Jack\Documents\VecuteXI - 2010 Release\Vecute\bin\Debug\Vecute.exe" IsDeviceDependent="False">
      <ValueInfo DeepSerialization="Yes" ShallowSerialization="No" XIndex="183" XType="86" XNote="-1" XLabel="87" XStartPosition="184" XEndPosition="185" XComplement="5" XVector="212" XFeature="90" />
    </TypeInfo>
    <TypeInfo ID="222" TypeName="System.Collections.Generic.List`1[[System.Int32, mscorlib, Version=4.0.0.0, Culture=neutral, PublicKeyToken=b77a5c561934e089]], mscorlib, Version=4.0.0.0, Culture=neutral, PublicKeyToken=b77a5c561934e089" AssemblyString="mscorlib, Version=4.0.0.0, Culture=neutral, PublicKeyToken=b77a5c561934e089" AssemblyLocation="C:\Windows\Microsoft.NET\Framework64\v4.0.30319\mscorlib.dll" IsDeviceDependent="False">
      <ValueInfo Count="0" DeepSerialization="Yes" ShallowSerialization="No" />
    </TypeInfo>
    <TypeInfo ID="223" TypeName="System.Collections.Generic.List`1[[System.Int32, mscorlib, Version=4.0.0.0, Culture=neutral, PublicKeyToken=b77a5c561934e089]], mscorlib, Version=4.0.0.0, Culture=neutral, PublicKeyToken=b77a5c561934e089" AssemblyString="mscorlib, Version=4.0.0.0, Culture=neutral, PublicKeyToken=b77a5c561934e089" AssemblyLocation="C:\Windows\Microsoft.NET\Framework64\v4.0.30319\mscorlib.dll" IsDeviceDependent="False">
      <ValueInfo Count="0" DeepSerialization="Yes" ShallowSerialization="No" />
    </TypeInfo>
    <TypeInfo ID="224" TypeName="System.Collections.Generic.List`1[[System.String, mscorlib, Version=4.0.0.0, Culture=neutral, PublicKeyToken=b77a5c561934e089]], mscorlib, Version=4.0.0.0, Culture=neutral, PublicKeyToken=b77a5c561934e089" AssemblyString="mscorlib, Version=4.0.0.0, Culture=neutral, PublicKeyToken=b77a5c561934e089" AssemblyLocation="C:\Windows\Microsoft.NET\Framework64\v4.0.30319\mscorlib.dll" IsDeviceDependent="False">
      <ValueInfo Count="0" DeepSerialization="Yes" ShallowSerialization="No" />
    </TypeInfo>
    <TypeInfo ID="225" TypeName="System.Collections.Generic.List`1[[Vecute.BufferCondition, Vecute, Version=1.0.0.0, Culture=neutral, PublicKeyToken=6ca157640498cbe3]], mscorlib, Version=4.0.0.0, Culture=neutral, PublicKeyToken=b77a5c561934e089" AssemblyString="mscorlib, Version=4.0.0.0, Culture=neutral, PublicKeyToken=b77a5c561934e089" AssemblyLocation="C:\Windows\Microsoft.NET\Framework64\v4.0.30319\mscorlib.dll" IsDeviceDependent="False">
      <ValueInfo Count="0" DeepSerialization="Yes" ShallowSerialization="No" />
    </TypeInfo>
    <TypeInfo ID="226" TypeName="System.Collections.Generic.List`1[[System.String, mscorlib, Version=4.0.0.0, Culture=neutral, PublicKeyToken=b77a5c561934e089]], mscorlib, Version=4.0.0.0, Culture=neutral, PublicKeyToken=b77a5c561934e089" AssemblyString="mscorlib, Version=4.0.0.0, Culture=neutral, PublicKeyToken=b77a5c561934e089" AssemblyLocation="C:\Windows\Microsoft.NET\Framework64\v4.0.30319\mscorlib.dll" IsDeviceDependent="False">
      <ValueInfo Count="0" DeepSerialization="Yes" ShallowSerialization="No" />
    </TypeInfo>
    <TypeInfo ID="227" TypeName="System.Collections.Generic.List`1[[Vecute.FeatureScreenInfo, Vecute, Version=1.0.0.0, Culture=neutral, PublicKeyToken=6ca157640498cbe3]], mscorlib, Version=4.0.0.0, Culture=neutral, PublicKeyToken=b77a5c561934e089" AssemblyString="mscorlib, Version=4.0.0.0, Culture=neutral, PublicKeyToken=b77a5c561934e089" AssemblyLocation="C:\Windows\Microsoft.NET\Framework64\v4.0.30319\mscorlib.dll" IsDeviceDependent="False">
      <ValueInfo Count="0" DeepSerialization="Yes" ShallowSerialization="No" />
    </TypeInfo>
    <TypeInfo ID="228" TypeName="System.Collections.Generic.List`1[[Vecute.DNAInfo, Vecute, Version=1.0.0.0, Culture=neutral, PublicKeyToken=6ca157640498cbe3]], mscorlib, Version=4.0.0.0, Culture=neutral, PublicKeyToken=b77a5c561934e089" AssemblyString="mscorlib, Version=4.0.0.0, Culture=neutral, PublicKeyToken=b77a5c561934e089" AssemblyLocation="C:\Windows\Microsoft.NET\Framework64\v4.0.30319\mscorlib.dll" IsDeviceDependent="False">
      <ValueInfo V0="127" Count="1" DeepSerialization="Yes" ShallowSerialization="No" />
    </TypeInfo>
    <TypeInfo ID="229" TypeName="System.Collections.Generic.List`1[[Vecute.EnzymeAnalysisItem, Vecute, Version=1.0.0.0, Culture=neutral, PublicKeyToken=6ca157640498cbe3]], mscorlib, Version=4.0.0.0, Culture=neutral, PublicKeyToken=b77a5c561934e089" AssemblyString="mscorlib, Version=4.0.0.0, Culture=neutral, PublicKeyToken=b77a5c561934e089" AssemblyLocation="C:\Windows\Microsoft.NET\Framework64\v4.0.30319\mscorlib.dll" IsDeviceDependent="False">
      <ValueInfo Count="0" DeepSerialization="Yes" ShallowSerialization="No" />
    </TypeInfo>
    <TypeInfo ID="230" TypeName="System.Collections.Generic.List`1[[System.String, mscorlib, Version=4.0.0.0, Culture=neutral, PublicKeyToken=b77a5c561934e089]], mscorlib, Version=4.0.0.0, Culture=neutral, PublicKeyToken=b77a5c561934e089" AssemblyString="mscorlib, Version=4.0.0.0, Culture=neutral, PublicKeyToken=b77a5c561934e089" AssemblyLocation="C:\Windows\Microsoft.NET\Framework64\v4.0.30319\mscorlib.dll" IsDeviceDependent="False">
      <ValueInfo Count="0" DeepSerialization="Yes" ShallowSerialization="No" />
    </TypeInfo>
    <TypeInfo ID="231" TypeName="System.Collections.Generic.List`1[[System.String, mscorlib, Version=4.0.0.0, Culture=neutral, PublicKeyToken=b77a5c561934e089]], mscorlib, Version=4.0.0.0, Culture=neutral, PublicKeyToken=b77a5c561934e089" AssemblyString="mscorlib, Version=4.0.0.0, Culture=neutral, PublicKeyToken=b77a5c561934e089" AssemblyLocation="C:\Windows\Microsoft.NET\Framework64\v4.0.30319\mscorlib.dll" IsDeviceDependent="False">
      <ValueInfo Count="0" DeepSerialization="Yes" ShallowSerialization="No" />
    </TypeInfo>
    <TypeInfo ID="232" TypeName="System.Collections.Generic.List`1[[System.String, mscorlib, Version=4.0.0.0, Culture=neutral, PublicKeyToken=b77a5c561934e089]], mscorlib, Version=4.0.0.0, Culture=neutral, PublicKeyToken=b77a5c561934e089" AssemblyString="mscorlib, Version=4.0.0.0, Culture=neutral, PublicKeyToken=b77a5c561934e089" AssemblyLocation="C:\Windows\Microsoft.NET\Framework64\v4.0.30319\mscorlib.dll" IsDeviceDependent="False">
      <ValueInfo Count="0" DeepSerialization="Yes" ShallowSerialization="No" />
    </TypeInfo>
    <TypeInfo ID="233" TypeName="System.Collections.Generic.List`1[[Vecute.IncubationStep, Vecute, Version=1.0.0.0, Culture=neutral, PublicKeyToken=6ca157640498cbe3]], mscorlib, Version=4.0.0.0, Culture=neutral, PublicKeyToken=b77a5c561934e089" AssemblyString="mscorlib, Version=4.0.0.0, Culture=neutral, PublicKeyToken=b77a5c561934e089" AssemblyLocation="C:\Windows\Microsoft.NET\Framework64\v4.0.30319\mscorlib.dll" IsDeviceDependent="False">
      <ValueInfo Count="0" DeepSerialization="Yes" ShallowSerialization="No" />
    </TypeInfo>
    <TypeInfo ID="234" TypeName="System.Collections.Generic.List`1[[Vecute.Nuctions+Cell, Vecute, Version=1.0.0.0, Culture=neutral, PublicKeyToken=6ca157640498cbe3]], mscorlib, Version=4.0.0.0, Culture=neutral, PublicKeyToken=b77a5c561934e089" AssemblyString="mscorlib, Version=4.0.0.0, Culture=neutral, PublicKeyToken=b77a5c561934e089" AssemblyLocation="C:\Windows\Microsoft.NET\Framework64\v4.0.30319\mscorlib.dll" IsDeviceDependent="False">
      <ValueInfo Count="0" DeepSerialization="Yes" ShallowSerialization="No" />
    </TypeInfo>
    <TypeInfo ID="235" TypeName="System.Single, mscorlib, Version=4.0.0.0, Culture=neutral, PublicKeyToken=b77a5c561934e089" AssemblyString="mscorlib, Version=4.0.0.0, Culture=neutral, PublicKeyToken=b77a5c561934e089" AssemblyLocation="C:\Windows\Microsoft.NET\Framework64\v4.0.30319\mscorlib.dll" IsDeviceDependent="False">
      <ValueInfo Value="450.5022" />
    </TypeInfo>
    <TypeInfo ID="236" TypeName="System.Collections.Generic.List`1[[System.String, mscorlib, Version=4.0.0.0, Culture=neutral, PublicKeyToken=b77a5c561934e089]], mscorlib, Version=4.0.0.0, Culture=neutral, PublicKeyToken=b77a5c561934e089" AssemblyString="mscorlib, Version=4.0.0.0, Culture=neutral, PublicKeyToken=b77a5c561934e089" AssemblyLocation="C:\Windows\Microsoft.NET\Framework64\v4.0.30319\mscorlib.dll" IsDeviceDependent="False">
      <ValueInfo Count="0" DeepSerialization="Yes" ShallowSerialization="No" />
    </TypeInfo>
    <TypeInfo ID="237" TypeName="System.Collections.Generic.Dictionary`2[[System.String, mscorlib, Version=4.0.0.0, Culture=neutral, PublicKeyToken=b77a5c561934e089],[System.String, mscorlib, Version=4.0.0.0, Culture=neutral, PublicKeyToken=b77a5c561934e089]], mscorlib, Version=4.0.0.0, Culture=neutral, PublicKeyToken=b77a5c561934e089" AssemblyString="mscorlib, Version=4.0.0.0, Culture=neutral, PublicKeyToken=b77a5c561934e089" AssemblyLocation="C:\Windows\Microsoft.NET\Framework64\v4.0.30319\mscorlib.dll" IsDeviceDependent="False">
      <ValueInfo Count="0" DeepSerialization="Yes" ShallowSerialization="No" />
    </TypeInfo>
    <TypeInfo ID="238" TypeName="Vecute.DNAInfo, Vecute, Version=1.0.0.0, Culture=neutral, PublicKeyToken=6ca157640498cbe3" AssemblyString="Vecute, Version=1.0.0.0, Culture=neutral, PublicKeyToken=6ca157640498cbe3" AssemblyLocation="C:\Users\Jack\Documents\VecuteXI - 2010 Release\Vecute\bin\Debug\Vecute.exe" IsDeviceDependent="False">
      <ValueInfo DeepSerialization="Yes" ShallowSerialization="No" XvName="239" XOperationDescription="-1" XIsVerificationStep="5" XIsConstructionNode="5" XNotDrawMap="5" XHost="240" XvMolecularOperation="242" XUpdateImageEvent="-1" XDNAs="243" XCalculated="24" XFile_Filename="-1" XEnzyme_Enzymes="416" XEnzyme_Buffers="417" XEnzyme_Condition="418" XDephosphorylateWhenDigestion="5" XPCR_ForwardPrimer="-1" XPCR_FPrimerName="-1" XPCR_ReversePrimer="-1" XPCR_RPrimerName="-1" XPCR_Overlap="5" XModify_Method="101" XScreen_Features="419" XScreen_OnlyCircular="5" XSource="420" XEditing="24" XCreating="5" XLigation_TriFragment="104" XLigationMethod="104" XGel_Minimum="105" XGel_Maximun="106" XSolutionExtration="5" XSetPosition="107" XScreen_PCRMax="106" XScreen_PCRMin="105" XScreen_FPrimer="9" XScreen_FName="108" XScreen_RPrimer="9" XScreen_RName="109" XScreen_Mode="110" XRecombinationMethod="111" XEnzymeAnalysisParamters="421" XFetchedEnzymes="422" XOnlySignificant="24" XOnlyExtend="24" XAutomaticChoose="24" XSequencingTheorica="-1" XSequencingPrimerName="9" XSequencingPrimer="9" XSequencingSequence="9" XTheorySequences="423" XSequencingResultComment="115" XCompareSelectedGeneFile="-1" XCompareResultComment="115" XPickedDNAs="424" XDescribeType="117" XTransformationMethod="118" XTransformationMode="119" XIncubation="425" XCells="426" XIncludeVerification="5" XSequencingVerify="5" XDX="122" XDY="427" XRealSize="5" XFinished="5" XProgress="124" XPixelPerKBP="18" XIsKeyName="5" XPCRDesignerData="-1" XSequenceDesignerData="-1" XUseFreeDesigner="5" XFreeDesignCode="9" XFreeDesignName="9" XDesignedEnzymeSite="428" XPrimerDesignerMode="5" XDesignedPrimers="429" />
    </TypeInfo>
    <TypeInfo ID="239" TypeName="System.String, mscorlib, Version=4.0.0.0, Culture=neutral, PublicKeyToken=b77a5c561934e089" AssemblyString="mscorlib, Version=4.0.0.0, Culture=neutral, PublicKeyToken=b77a5c561934e089" AssemblyLocation="C:\Windows\Microsoft.NET\Framework64\v4.0.30319\mscorlib.dll" IsDeviceDependent="False">
      <ValueInfo Value="Ligation" />
    </TypeInfo>
    <TypeInfo ID="240" TypeName="Vecute.Nuctions+Host, Vecute, Version=1.0.0.0, Culture=neutral, PublicKeyToken=6ca157640498cbe3" AssemblyString="Vecute, Version=1.0.0.0, Culture=neutral, PublicKeyToken=6ca157640498cbe3" AssemblyLocation="C:\Users\Jack\Documents\VecuteXI - 2010 Release\Vecute\bin\Debug\Vecute.exe" IsDeviceDependent="False">
      <ValueInfo DeepSerialization="Yes" ShallowSerialization="No" XName="7" XBioFunctions="241" XDescription="9" />
    </TypeInfo>
    <TypeInfo ID="241" TypeName="System.Collections.Generic.List`1[[Vecute.Nuctions+FeatureFunction, Vecute, Version=1.0.0.0, Culture=neutral, PublicKeyToken=6ca157640498cbe3]], mscorlib, Version=4.0.0.0, Culture=neutral, PublicKeyToken=b77a5c561934e089" AssemblyString="mscorlib, Version=4.0.0.0, Culture=neutral, PublicKeyToken=b77a5c561934e089" AssemblyLocation="C:\Windows\Microsoft.NET\Framework64\v4.0.30319\mscorlib.dll" IsDeviceDependent="False">
      <ValueInfo Count="0" DeepSerialization="Yes" ShallowSerialization="No" />
    </TypeInfo>
    <TypeInfo ID="242" TypeName="Vecute.Nuctions+MolecularOperationEnum, Vecute, Version=1.0.0.0, Culture=neutral, PublicKeyToken=6ca157640498cbe3" AssemblyString="Vecute, Version=1.0.0.0, Culture=neutral, PublicKeyToken=6ca157640498cbe3" AssemblyLocation="C:\Users\Jack\Documents\VecuteXI - 2010 Release\Vecute\bin\Debug\Vecute.exe" IsDeviceDependent="False">
      <ValueInfo Enum="Ligation" />
    </TypeInfo>
    <TypeInfo ID="243" TypeName="Microsoft.VisualBasic.Collection, Microsoft.VisualBasic, Version=10.0.0.0, Culture=neutral, PublicKeyToken=b03f5f7f11d50a3a" AssemblyString="Microsoft.VisualBasic, Version=10.0.0.0, Culture=neutral, PublicKeyToken=b03f5f7f11d50a3a" AssemblyLocation="C:\Windows\Microsoft.Net\assembly\GAC_MSIL\Microsoft.VisualBasic\v4.0_10.0.0.0__b03f5f7f11d50a3a\Microsoft.VisualBasic.dll" IsDeviceDependent="False">
      <ValueInfo V0="244" V1="258" V2="294" V3="325" V4="338" V5="364" V6="384" Count="7" DeepSerialization="Yes" ShallowSerialization="No" />
    </TypeInfo>
    <TypeInfo ID="244" TypeName="Vecute.Nuctions+GeneFile, Vecute, Version=1.0.0.0, Culture=neutral, PublicKeyToken=6ca157640498cbe3" AssemblyString="Vecute, Version=1.0.0.0, Culture=neutral, PublicKeyToken=6ca157640498cbe3" AssemblyLocation="C:\Users\Jack\Documents\VecuteXI - 2010 Release\Vecute\bin\Debug\Vecute.exe" IsDeviceDependent="False">
      <ValueInfo DeepSerialization="Yes" ShallowSerialization="No" XvName="245" XvIscircular="24" XvDate="246" XvSequence="247" XvRCSequence="248" XvFeatureCol="249" XvEnd_F="94" XvEnd_R="94" XvPhos_F="24" XvPhos_R="24" XFCleavages="256" XRCleavages="257" XtmpCircular="5" />
    </TypeInfo>
    <TypeInfo ID="245" TypeName="System.String, mscorlib, Version=4.0.0.0, Culture=neutral, PublicKeyToken=b77a5c561934e089" AssemblyString="mscorlib, Version=4.0.0.0, Culture=neutral, PublicKeyToken=b77a5c561934e089" AssemblyLocation="C:\Windows\Microsoft.NET\Framework64\v4.0.30319\mscorlib.dll" IsDeviceDependent="False">
      <ValueInfo Value="Lig 5307" />
    </TypeInfo>
    <TypeInfo ID="246" TypeName="System.DateTime, mscorlib, Version=4.0.0.0, Culture=neutral, PublicKeyToken=b77a5c561934e089" AssemblyString="mscorlib, Version=4.0.0.0, Culture=neutral, PublicKeyToken=b77a5c561934e089" AssemblyLocation="C:\Windows\Microsoft.NET\Framework64\v4.0.30319\mscorlib.dll" IsDeviceDependent="False">
      <ValueInfo Value="40708.4184349074" />
    </TypeInfo>
    <TypeInfo ID="247" TypeName="System.String, mscorlib, Version=4.0.0.0, Culture=neutral, PublicKeyToken=b77a5c561934e089" AssemblyString="mscorlib, Version=4.0.0.0, Culture=neutral, PublicKeyToken=b77a5c561934e089" AssemblyLocation="C:\Windows\Microsoft.NET\Framework64\v4.0.30319\mscorlib.dll" IsDeviceDependent="False">
      <ValueInfo Value="AGCTTAGGTGAGAACATCCCTGCCTGAACATGAGAAAAAACAGGGTACTCATACTCACTTCTAAGTGACGGCTGCATACTAACCGCTTCATACATCTCGTAGATTTCTCTGGCGATTGAAGGGCTAAATTCTTCAACGCTAACTTTGAGAATTTTTGTAAGCAATGCGGCGTTATAAGCATTTAATGCATTGATGCCATTAAATAAAGCACCAACGCCTGACTGCCCCATCCCCATCTTGTCTGCGACAGATTCCTGGGATAAGCCAAGTTCATTTTTCTTTTTTTCATAAATTGCTTTAAGGCGACGTGCGTCCTCAAGCTGCTCTTGTGTTAATGGTTTCTTTTTTGTGCTCATACGTTAAATCTATCACCGCAAGGGATAAATATCTAACACCGTGCGTGTTGACTATTTTACCTCTGGCGGTGATAATGGTTGCATGTACTAAGGAGGTTGTATGAATTCGGCAACTGGAGAGAGCTATGGATGATATTTTGGTAACGTCAGACCTGACCAGTCGCTACAAAATTTCACGCAAAACCCTTTGGTCATGGCAAAGTGCAGACACAATGCCTCGGGGCTTCGTATGCCCGTTCCCACCCCCTGACTGGCCCGGCAACCCTAACCGCTGGCGCTCTGAGTCAATCAAAGAGTGGGAGGATAAAAAGAAGATAAATTAACTGAAGGGCTCTCCGATGATCTCTTGCTAGCAACCCTTATCCAGCAGGCTTTCAAGGATGTAAACCATAACACTCTGCGAACTAGTGTTACATTGCGTGTAGCTTTGAGTGGGCAACTTTGTGTACACTTTTGTGTACCCAAAAACAAAAATGTGTACCCATTCAATGATCACCGACACAAAGCTCAGGAAGGCGCTCGGCAAGAAAAGAGATGATATCGAGATTATTTCTGATTCGCACGGGCTCAACGCCAGAATCAGCCAGGCCGGAAAAATATCATTTTTCTATCGGTATCGCTGGGCCGGTAAAGCGGTAAAACTCAATGTTGGTGATTATCCTGCAATGAGTATCACCCAGGCAAGAGAGCGTCGCCAACAATTCAGAAACTGGTTAACTGAGGGACTGGATCCGCGAGAGCAGGTGAAGCTGGATAAGCAGACCCGACAGGAAGCGATGTCCGTTGCCGAAGCGTTCAATTACTGGATTGAAAGGCACTGTATCGCTAACGGGCTAGTTAAAGTCGATTACTATCGCCAGGTGTTTGAGAAACATATCGCCGAACCGATGAAGAATGTCAAAGTCGATAACACAGCGAAAATGCACTGGATCAACGTCTTCGATTCTATAGAAAGCAGGGTGATGGCTCATTACATGCTTTCGCTGTGCAAACGGGCGTTTAGGTTCTGCGTTAACAGAAGTGTGATCGCCTCAAACCCGCTCGAGGGATTACTGCCATCTGATGTCGGGCAAAAGCCTAAAAAGAGAACTCGCAGGATGGACGATGACGATCTGCGCAAAATCTATCAGTGGTTGAAAAGCCATATGTCGATAGAGTCCGTTTTCCTGGTGAAATTTATTATGCTTACCGGATGCCGTACGGCTGAGATTCGACTTAGTGAGAGATCATGGTTTCGATTGGATGATAATGAGTGGGTCGTGCCTGCGGGCAGTTATAAAACTCGGGTACATATTAGAAGGGGACTCTCAGACGCCGCCGTTAACCTGGTCAGAAATCACCTCAAGAAAATAAACACCAATCACCTGGTGACTTCACAACGTAAAATTGATGGCGGGATCAAAGATTCGCCCGTTCATTCACCTGTGGCATCCAATTACGCCCGTTCTATTTGGAATGGAACAGGTATGGCAGAGTGGTCGCTTCATGATATGAGGCGGACGATAGCCACAAATCTCTCTGAGTTAGGTTGCCCGCCGCACGTAATTGAAAAGCTGCTCGGGCATCAGATGGTGGGGGTTATGGCGCATTACAACCTTCATGACTATATCGATGATCAGAAACACTGGCTCCGCGTTTGGCAGAGCCATCTTGAAGAGATCATCGGAGAGCCCTTCAGTTAATTTATCTTCTTTTTATCCTCCCACTCTTTGATTGCCATGGGTATGGACAGTTTTCCCTTTGATATGTAACGGTGAACAGTTGTTCTACTTTTGTTTGTTAGTCTTGATGCTTCACTGATAGATACAAGAGCCATAAGAACCTCAGATCCTTCCGTATTTAGCCAGTATGTTCTCTAGTGTGGTTCGTTGTTTTTGCGTGAGCCATGAGAACGAACCATTGAGATCATACTTACTTTGCATGTCACTCAAAAATTTTGCCTCAAAACTGGTGAGCTGAATTTTTGCAGTTAAAGCATCGTGTAGTGTTTTTCTTAGTCCGTTACGTAGGTAGGAATCTGATGTAATGGTTGTTGGTATTTTGTCACCATTCATTTTTATCTGGTTGTTCTCAAGTTCGGTTACGAGATCCATTTGTCTATCTAGTTCAACTTGGAAAATCAACGTATCAGTCGGGCGGCCTCGCTTATCAACCACCAATTTCATATTGCTGTAAGTGTTTAAATCTTTACTTATTGGTTTCAAAACCCATTGGTTAAGCCTTTTAAACTCATGGTAGTTATTTTCAAGCATTAACATGAACTTAAATTCATCAAGGCTAATCTCTATATTTGCCTTGTGAGTTTTCTTTTGTGTTAGTTCTTTTAATAACCACTCATAAATCCTCATAGAGTATTTGTTTTCAAAAGACTTAACATGTTCCAGATTATATTTTATGAATTTTTTTAACTGGAAAAGATAAGGCAATATCTCTTCACTAAAAACTAATTCTAATTTTTCGCTTGAGAACTTGGCATAGTTTGTCCACTGGAAAATCTCAAAGCCTTTAACCAAAGGATTCCTGATTTCCACAGTTCTCGTCATCAGCTCTCTGGTTGCTTTAGCTAATACACCATAAGCATTTTCCCTACTGATGTTCATCATCTGAGCGTATTGGTTATAAGTGAACGATACCGTCCGTTCTTTCCTTGTAGGGTTTTCAATCGTGGGGTTGAGTAGTGCCACACAGCATAAAATTAGCTTGGTTTCATGCTCCGTTAAGTCATAGCGACTAATCGCTAGTTCATTTGCTTTGAAAACAACTAATTCAGACATACATCTCAATTGGTCTAGGTGATTTTAATCACTATACCAATTGAGATGGGCTAGTCAATGATAATTACTAGTCCTTTTCCTTTGAGTTGTGGGTATCTGTAAATTCTGCTAGACCTTTGCTGGAAAACTTGTAAATTCTGCTAGACCCTCTGTAAATTCCGCTAGACCTTTGTGTGTTTTTTTTGTTTATATTCAAGTGGTTATAATTTATAGAATAAAGAAAGAATAAAAAAAGATAAAAAGAATAGATCCCAGCCCTGTGTATAACTCACTACTTTAGTCAGTTCCGCAGTATTACAAAAGGATGTCGCAAACGCTGTTTGCTCCTCTACAAAACAGACCTTAAAACCCTAAAGGCTTAAGTAGCACCCTCGCAAGCTCGGTTGCGGCCGCAATCGGGCAAATCGCTGAATATTCCTTTTGTCTCCGACCATCAGGCACCTGAGTCGCTGTCTTTTTCGTGACATTCAGTTCGCTGCGCTCACGGCTCTGGCAGTGAATGGGGGTAAATGGCACTACAGGCGCCTTTTATGGATTCATGCAAGGAAACTACCCATAATACAAGAAAAGCCCGTCACGGGCTTCTCAGGGCGTTTTATGGCGGGTCTGCTATGTGGTGCTATCTGACTTTTTGCTGTTCAGCAGTTCCTGCCCTCTGATTTTCCAGTCTGACCACTTCGGATTATCCCGTGACAGGTCATTCAGACTGGCTAATGCACCCAGTAAGGCAGCGGTATCATCAACGGGGTCTGACGCTCAGTGGAACGAAAACTCACGTTAAGGGATTTTGGTCATGAGATTATCAAAAAGGATCTTCACCTAGATCCTTTTAAATTAAAAATGAAGTTTTAAATCAATCTAAAGTATATATGAGTAAACTTGGTCTGACAGTTACCAATGCTTAATCAGTGAGGCACCTATCTCAGCGATCTGTCTATTTCGTTCATCCATAGTTGCCTGACTCCCCGTCGTGTAGATAACTACGATACGGGAGGGCTTACCATCTGGCCCCAGTGCTGCAATGATACCGCGAGACCCACGCTCACCGGCTCCAGATTTATCAGCAATAAACCAGCCAGCCGGAAGGGCCGAGCGCAGAAGTGGTCCTGCAACTTTATCCGCCTCCATCCAGTCTATTAATTGTTGCCGGGAAGCTAGAGTAAGTAGTTCGCCAGTTAATAGTTTGCGCAACGTTGTTGCCATTGCTACAGGCATCGTGGTGTCACGCTCGTCGTTTGGTATGGCTTCATTCAGCTCCGGTTCCCAACGATCAAGGCGAGTTACATGATCCCCCATGTTGTGCAAAAAAGCGGTTAGCTCCTTCGGTCCTCCGATCGTTGTCAGAAGTAAGTTGGCCGCAGTGTTATCACTCATGGTTATGGCAGCACTGCATAATTCTCTTACTGTCATGCCATCCGTAAGATGCTTTTCTGTGACTGGTGAGTACTCAACCAAGTCATTCTGAGAATAGTGTATGCGGCGACCGAGTTGCTCTTGCCCGGCGTCAATACGGGATAATACCGCGCCACATAGCAGAACTTTAAAAGTGCTCATCATTGGAAAACGTTCTTCGGGGCGAAAACTCTCAAGGATCTTACCGCTGTTGAGATCCAGTTCGATGTAACCCACTCGTGCACCCAACTGATCTTCAGCATCTTTTACTTTCACCAGCGTTTCTGGGTGAGCAAAAACAGGAAGGCAAAATGCCGCAAAAAAGGGAATAAGGGCGACACGGAAATGTTGAATACTCATACTCTTCCTTTTTCAATATTATTGAAGCATTTATCAGGGTTATTGTCTCATGAGCGGATACATATTTGAATGTATTTAGAAAAATAAACAAATAGGGGTTCCGCGCACATTTCCCCGAAAAGTGCCACCTGCATCGATGAAGATTCTTGCTCAATTGTTATCAGCTATGCGCCGACCAGAACACCTTGCCGATCAGCCAAACGTCTCTTCAGGCCACTGACTAGCGATAACTTTCCCCACAACGGAACAACTCTCATTGCATGGGATCATTGGGTACTGTGGGTTTAGTGGTTGTAAAAACACCTGACCGCTATCCCTGATCAGTTTCTTGAAGGTAAACTCATCACCCCCAAGTCTGGCTATGCAGAAATCACCTGGCTCAACAGCCTGCTCAGGGTCAACGAGAATTAACATTCCGTCAGGAA" />
    </TypeInfo>
    <TypeInfo ID="248" TypeName="System.String, mscorlib, Version=4.0.0.0, Culture=neutral, PublicKeyToken=b77a5c561934e089" AssemblyString="mscorlib, Version=4.0.0.0, Culture=neutral, PublicKeyToken=b77a5c561934e089" AssemblyLocation="C:\Windows\Microsoft.NET\Framework64\v4.0.30319\mscorlib.dll" IsDeviceDependent="False">
      <ValueInfo Value="TTCCTGACGGAATGTTAATTCTCGTTGACCCTGAGCAGGCTGTTGAGCCAGGTGATTTCTGCATAGCCAGACTTGGGGGTGATGAGTTTACCTTCAAGAAACTGATCAGGGATAGCGGTCAGGTGTTTTTACAACCACTAAACCCACAGTACCCAATGATCCCATGCAATGAGAGTTGTTCCGTTGTGGGGAAAGTTATCGCTAGTCAGTGGCCTGAAGAGACGTTTGGCTGATCGGCAAGGTGTTCTGGTCGGCGCATAGCTGATAACAATTGAGCAAGAATCTTCATCGATGCAGGTGGCACTTTTCGGGGAAATGTGCGCGGAACCCCTATTTGTTTATTTTTCTAAATACATTCAAATATGTATCCGCTCATGAGACAATAACCCTGATAAATGCTTCAATAATATTGAAAAAGGAAGAGTATGAGTATTCAACATTTCCGTGTCGCCCTTATTCCCTTTTTTGCGGCATTTTGCCTTCCTGTTTTTGCTCACCCAGAAACGCTGGTGAAAGTAAAAGATGCTGAAGATCAGTTGGGTGCACGAGTGGGTTACATCGAACTGGATCTCAACAGCGGTAAGATCCTTGAGAGTTTTCGCCCCGAAGAACGTTTTCCAATGATGAGCACTTTTAAAGTTCTGCTATGTGGCGCGGTATTATCCCGTATTGACGCCGGGCAAGAGCAACTCGGTCGCCGCATACACTATTCTCAGAATGACTTGGTTGAGTACTCACCAGTCACAGAAAAGCATCTTACGGATGGCATGACAGTAAGAGAATTATGCAGTGCTGCCATAACCATGAGTGATAACACTGCGGCCAACTTACTTCTGACAACGATCGGAGGACCGAAGGAGCTAACCGCTTTTTTGCACAACATGGGGGATCATGTAACTCGCCTTGATCGTTGGGAACCGGAGCTGAATGAAGCCATACCAAACGACGAGCGTGACACCACGATGCCTGTAGCAATGGCAACAACGTTGCGCAAACTATTAACTGGCGAACTACTTACTCTAGCTTCCCGGCAACAATTAATAGACTGGATGGAGGCGGATAAAGTTGCAGGACCACTTCTGCGCTCGGCCCTTCCGGCTGGCTGGTTTATTGCTGATAAATCTGGAGCCGGTGAGCGTGGGTCTCGCGGTATCATTGCAGCACTGGGGCCAGATGGTAAGCCCTCCCGTATCGTAGTTATCTACACGACGGGGAGTCAGGCAACTATGGATGAACGAAATAGACAGATCGCTGAGATAGGTGCCTCACTGATTAAGCATTGGTAACTGTCAGACCAAGTTTACTCATATATACTTTAGATTGATTTAAAACTTCATTTTTAATTTAAAAGGATCTAGGTGAAGATCCTTTTTGATAATCTCATGACCAAAATCCCTTAACGTGAGTTTTCGTTCCACTGAGCGTCAGACCCCGTTGATGATACCGCTGCCTTACTGGGTGCATTAGCCAGTCTGAATGACCTGTCACGGGATAATCCGAAGTGGTCAGACTGGAAAATCAGAGGGCAGGAACTGCTGAACAGCAAAAAGTCAGATAGCACCACATAGCAGACCCGCCATAAAACGCCCTGAGAAGCCCGTGACGGGCTTTTCTTGTATTATGGGTAGTTTCCTTGCATGAATCCATAAAAGGCGCCTGTAGTGCCATTTACCCCCATTCACTGCCAGAGCCGTGAGCGCAGCGAACTGAATGTCACGAAAAAGACAGCGACTCAGGTGCCTGATGGTCGGAGACAAAAGGAATATTCAGCGATTTGCCCGATTGCGGCCGCAACCGAGCTTGCGAGGGTGCTACTTAAGCCTTTAGGGTTTTAAGGTCTGTTTTGTAGAGGAGCAAACAGCGTTTGCGACATCCTTTTGTAATACTGCGGAACTGACTAAAGTAGTGAGTTATACACAGGGCTGGGATCTATTCTTTTTATCTTTTTTTATTCTTTCTTTATTCTATAAATTATAACCACTTGAATATAAACAAAAAAAACACACAAAGGTCTAGCGGAATTTACAGAGGGTCTAGCAGAATTTACAAGTTTTCCAGCAAAGGTCTAGCAGAATTTACAGATACCCACAACTCAAAGGAAAAGGACTAGTAATTATCATTGACTAGCCCATCTCAATTGGTATAGTGATTAAAATCACCTAGACCAATTGAGATGTATGTCTGAATTAGTTGTTTTCAAAGCAAATGAACTAGCGATTAGTCGCTATGACTTAACGGAGCATGAAACCAAGCTAATTTTATGCTGTGTGGCACTACTCAACCCCACGATTGAAAACCCTACAAGGAAAGAACGGACGGTATCGTTCACTTATAACCAATACGCTCAGATGATGAACATCAGTAGGGAAAATGCTTATGGTGTATTAGCTAAAGCAACCAGAGAGCTGATGACGAGAACTGTGGAAATCAGGAATCCTTTGGTTAAAGGCTTTGAGATTTTCCAGTGGACAAACTATGCCAAGTTCTCAAGCGAAAAATTAGAATTAGTTTTTAGTGAAGAGATATTGCCTTATCTTTTCCAGTTAAAAAAATTCATAAAATATAATCTGGAACATGTTAAGTCTTTTGAAAACAAATACTCTATGAGGATTTATGAGTGGTTATTAAAAGAACTAACACAAAAGAAAACTCACAAGGCAAATATAGAGATTAGCCTTGATGAATTTAAGTTCATGTTAATGCTTGAAAATAACTACCATGAGTTTAAAAGGCTTAACCAATGGGTTTTGAAACCAATAAGTAAAGATTTAAACACTTACAGCAATATGAAATTGGTGGTTGATAAGCGAGGCCGCCCGACTGATACGTTGATTTTCCAAGTTGAACTAGATAGACAAATGGATCTCGTAACCGAACTTGAGAACAACCAGATAAAAATGAATGGTGACAAAATACCAACAACCATTACATCAGATTCCTACCTACGTAACGGACTAAGAAAAACACTACACGATGCTTTAACTGCAAAAATTCAGCTCACCAGTTTTGAGGCAAAATTTTTGAGTGACATGCAAAGTAAGTATGATCTCAATGGTTCGTTCTCATGGCTCACGCAAAAACAACGAACCACACTAGAGAACATACTGGCTAAATACGGAAGGATCTGAGGTTCTTATGGCTCTTGTATCTATCAGTGAAGCATCAAGACTAACAAACAAAAGTAGAACAACTGTTCACCGTTACATATCAAAGGGAAAACTGTCCATACCCATGGCAATCAAAGAGTGGGAGGATAAAAAGAAGATAAATTAACTGAAGGGCTCTCCGATGATCTCTTCAAGATGGCTCTGCCAAACGCGGAGCCAGTGTTTCTGATCATCGATATAGTCATGAAGGTTGTAATGCGCCATAACCCCCACCATCTGATGCCCGAGCAGCTTTTCAATTACGTGCGGCGGGCAACCTAACTCAGAGAGATTTGTGGCTATCGTCCGCCTCATATCATGAAGCGACCACTCTGCCATACCTGTTCCATTCCAAATAGAACGGGCGTAATTGGATGCCACAGGTGAATGAACGGGCGAATCTTTGATCCCGCCATCAATTTTACGTTGTGAAGTCACCAGGTGATTGGTGTTTATTTTCTTGAGGTGATTTCTGACCAGGTTAACGGCGGCGTCTGAGAGTCCCCTTCTAATATGTACCCGAGTTTTATAACTGCCCGCAGGCACGACCCACTCATTATCATCCAATCGAAACCATGATCTCTCACTAAGTCGAATCTCAGCCGTACGGCATCCGGTAAGCATAATAAATTTCACCAGGAAAACGGACTCTATCGACATATGGCTTTTCAACCACTGATAGATTTTGCGCAGATCGTCATCGTCCATCCTGCGAGTTCTCTTTTTAGGCTTTTGCCCGACATCAGATGGCAGTAATCCCTCGAGCGGGTTTGAGGCGATCACACTTCTGTTAACGCAGAACCTAAACGCCCGTTTGCACAGCGAAAGCATGTAATGAGCCATCACCCTGCTTTCTATAGAATCGAAGACGTTGATCCAGTGCATTTTCGCTGTGTTATCGACTTTGACATTCTTCATCGGTTCGGCGATATGTTTCTCAAACACCTGGCGATAGTAATCGACTTTAACTAGCCCGTTAGCGATACAGTGCCTTTCAATCCAGTAATTGAACGCTTCGGCAACGGACATCGCTTCCTGTCGGGTCTGCTTATCCAGCTTCACCTGCTCTCGCGGATCCAGTCCCTCAGTTAACCAGTTTCTGAATTGTTGGCGACGCTCTCTTGCCTGGGTGATACTCATTGCAGGATAATCACCAACATTGAGTTTTACCGCTTTACCGGCCCAGCGATACCGATAGAAAAATGATATTTTTCCGGCCTGGCTGATTCTGGCGTTGAGCCCGTGCGAATCAGAAATAATCTCGATATCATCTCTTTTCTTGCCGAGCGCCTTCCTGAGCTTTGTGTCGGTGATCATTGAATGGGTACACATTTTTGTTTTTGGGTACACAAAAGTGTACACAAAGTTGCCCACTCAAAGCTACACGCAATGTAACACTAGTTCGCAGAGTGTTATGGTTTACATCCTTGAAAGCCTGCTGGATAAGGGTTGCTAGCAAGAGATCATCGGAGAGCCCTTCAGTTAATTTATCTTCTTTTTATCCTCCCACTCTTTGATTGACTCAGAGCGCCAGCGGTTAGGGTTGCCGGGCCAGTCAGGGGGTGGGAACGGGCATACGAAGCCCCGAGGCATTGTGTCTGCACTTTGCCATGACCAAAGGGTTTTGCGTGAAATTTTGTAGCGACTGGTCAGGTCTGACGTTACCAAAATATCATCCATAGCTCTCTCCAGTTGCCGAATTCATACAACCTCCTTAGTACATGCAACCATTATCACCGCCAGAGGTAAAATAGTCAACACGCACGGTGTTAGATATTTATCCCTTGCGGTGATAGATTTAACGTATGAGCACAAAAAAGAAACCATTAACACAAGAGCAGCTTGAGGACGCACGTCGCCTTAAAGCAATTTATGAAAAAAAGAAAAATGAACTTGGCTTATCCCAGGAATCTGTCGCAGACAAGATGGGGATGGGGCAGTCAGGCGTTGGTGCTTTATTTAATGGCATCAATGCATTAAATGCTTATAACGCCGCATTGCTTACAAAAATTCTCAAAGTTAGCGTTGAAGAATTTAGCCCTTCAATCGCCAGAGAAATCTACGAGATGTATGAAGCGGTTAGTATGCAGCCGTCACTTAGAAGTGAGTATGAGTACCCTGTTTTTTCTCATGTTCAGGCAGGGATGTTCTCACCTAAGCT" />
    </TypeInfo>
    <TypeInfo ID="249" TypeName="System.Collections.Generic.List`1[[Vecute.Nuctions+GeneAnnotation, Vecute, Version=1.0.0.0, Culture=neutral, PublicKeyToken=6ca157640498cbe3]], mscorlib, Version=4.0.0.0, Culture=neutral, PublicKeyToken=b77a5c561934e089" AssemblyString="mscorlib, Version=4.0.0.0, Culture=neutral, PublicKeyToken=b77a5c561934e089" AssemblyLocation="C:\Windows\Microsoft.NET\Framework64\v4.0.30319\mscorlib.dll" IsDeviceDependent="False">
      <ValueInfo V0="250" V1="251" V2="252" V3="253" V4="254" V5="255" Count="6" DeepSerialization="Yes" ShallowSerialization="No" />
    </TypeInfo>
    <TypeInfo ID="250" TypeName="Vecute.Nuctions+GeneAnnotation, Vecute, Version=1.0.0.0, Culture=neutral, PublicKeyToken=6ca157640498cbe3" AssemblyString="Vecute, Version=1.0.0.0, Culture=neutral, PublicKeyToken=6ca157640498cbe3" AssemblyLocation="C:\Users\Jack\Documents\VecuteXI - 2010 Release\Vecute\bin\Debug\Vecute.exe" IsDeviceDependent="False">
      <ValueInfo DeepSerialization="Yes" ShallowSerialization="No" XIndex="18" XType="32" XNote="33" XLabel="34" XStartPosition="158" XEndPosition="159" XComplement="5" XVector="244" XFeature="37" />
    </TypeInfo>
    <TypeInfo ID="251" TypeName="Vecute.Nuctions+GeneAnnotation, Vecute, Version=1.0.0.0, Culture=neutral, PublicKeyToken=6ca157640498cbe3" AssemblyString="Vecute, Version=1.0.0.0, Culture=neutral, PublicKeyToken=6ca157640498cbe3" AssemblyLocation="C:\Users\Jack\Documents\VecuteXI - 2010 Release\Vecute\bin\Debug\Vecute.exe" IsDeviceDependent="False">
      <ValueInfo DeepSerialization="Yes" ShallowSerialization="No" XIndex="31" XType="19" XNote="20" XLabel="44" XStartPosition="163" XEndPosition="164" XComplement="5" XVector="244" XFeature="47" />
    </TypeInfo>
    <TypeInfo ID="252" TypeName="Vecute.Nuctions+GeneAnnotation, Vecute, Version=1.0.0.0, Culture=neutral, PublicKeyToken=6ca157640498cbe3" AssemblyString="Vecute, Version=1.0.0.0, Culture=neutral, PublicKeyToken=6ca157640498cbe3" AssemblyLocation="C:\Users\Jack\Documents\VecuteXI - 2010 Release\Vecute\bin\Debug\Vecute.exe" IsDeviceDependent="False">
      <ValueInfo DeepSerialization="Yes" ShallowSerialization="No" XIndex="43" XType="19" XNote="20" XLabel="53" XStartPosition="168" XEndPosition="169" XComplement="5" XVector="244" XFeature="56" />
    </TypeInfo>
    <TypeInfo ID="253" TypeName="Vecute.Nuctions+GeneAnnotation, Vecute, Version=1.0.0.0, Culture=neutral, PublicKeyToken=6ca157640498cbe3" AssemblyString="Vecute, Version=1.0.0.0, Culture=neutral, PublicKeyToken=6ca157640498cbe3" AssemblyLocation="C:\Users\Jack\Documents\VecuteXI - 2010 Release\Vecute\bin\Debug\Vecute.exe" IsDeviceDependent="False">
      <ValueInfo DeepSerialization="Yes" ShallowSerialization="No" XIndex="52" XType="19" XNote="20" XLabel="62" XStartPosition="173" XEndPosition="174" XComplement="24" XVector="244" XFeature="65" />
    </TypeInfo>
    <TypeInfo ID="254" TypeName="Vecute.Nuctions+GeneAnnotation, Vecute, Version=1.0.0.0, Culture=neutral, PublicKeyToken=6ca157640498cbe3" AssemblyString="Vecute, Version=1.0.0.0, Culture=neutral, PublicKeyToken=6ca157640498cbe3" AssemblyLocation="C:\Users\Jack\Documents\VecuteXI - 2010 Release\Vecute\bin\Debug\Vecute.exe" IsDeviceDependent="False">
      <ValueInfo DeepSerialization="Yes" ShallowSerialization="No" XIndex="61" XType="19" XNote="74" XLabel="75" XStartPosition="178" XEndPosition="179" XComplement="24" XVector="244" XFeature="78" />
    </TypeInfo>
    <TypeInfo ID="255" TypeName="Vecute.Nuctions+GeneAnnotation, Vecute, Version=1.0.0.0, Culture=neutral, PublicKeyToken=6ca157640498cbe3" AssemblyString="Vecute, Version=1.0.0.0, Culture=neutral, PublicKeyToken=6ca157640498cbe3" AssemblyLocation="C:\Users\Jack\Documents\VecuteXI - 2010 Release\Vecute\bin\Debug\Vecute.exe" IsDeviceDependent="False">
      <ValueInfo DeepSerialization="Yes" ShallowSerialization="No" XIndex="73" XType="86" XNote="-1" XLabel="87" XStartPosition="184" XEndPosition="185" XComplement="5" XVector="244" XFeature="90" />
    </TypeInfo>
    <TypeInfo ID="256" TypeName="System.Collections.Generic.List`1[[System.Int32, mscorlib, Version=4.0.0.0, Culture=neutral, PublicKeyToken=b77a5c561934e089]], mscorlib, Version=4.0.0.0, Culture=neutral, PublicKeyToken=b77a5c561934e089" AssemblyString="mscorlib, Version=4.0.0.0, Culture=neutral, PublicKeyToken=b77a5c561934e089" AssemblyLocation="C:\Windows\Microsoft.NET\Framework64\v4.0.30319\mscorlib.dll" IsDeviceDependent="False">
      <ValueInfo Count="0" DeepSerialization="Yes" ShallowSerialization="No" />
    </TypeInfo>
    <TypeInfo ID="257" TypeName="System.Collections.Generic.List`1[[System.Int32, mscorlib, Version=4.0.0.0, Culture=neutral, PublicKeyToken=b77a5c561934e089]], mscorlib, Version=4.0.0.0, Culture=neutral, PublicKeyToken=b77a5c561934e089" AssemblyString="mscorlib, Version=4.0.0.0, Culture=neutral, PublicKeyToken=b77a5c561934e089" AssemblyLocation="C:\Windows\Microsoft.NET\Framework64\v4.0.30319\mscorlib.dll" IsDeviceDependent="False">
      <ValueInfo Count="0" DeepSerialization="Yes" ShallowSerialization="No" />
    </TypeInfo>
    <TypeInfo ID="258" TypeName="Vecute.Nuctions+GeneFile, Vecute, Version=1.0.0.0, Culture=neutral, PublicKeyToken=6ca157640498cbe3" AssemblyString="Vecute, Version=1.0.0.0, Culture=neutral, PublicKeyToken=6ca157640498cbe3" AssemblyLocation="C:\Users\Jack\Documents\VecuteXI - 2010 Release\Vecute\bin\Debug\Vecute.exe" IsDeviceDependent="False">
      <ValueInfo DeepSerialization="Yes" ShallowSerialization="No" XvName="259" XvIscircular="24" XvDate="260" XvSequence="261" XvRCSequence="262" XvFeatureCol="263" XvEnd_F="94" XvEnd_R="94" XvPhos_F="24" XvPhos_R="24" XFCleavages="292" XRCleavages="293" XtmpCircular="5" />
    </TypeInfo>
    <TypeInfo ID="259" TypeName="System.String, mscorlib, Version=4.0.0.0, Culture=neutral, PublicKeyToken=b77a5c561934e089" AssemblyString="mscorlib, Version=4.0.0.0, Culture=neutral, PublicKeyToken=b77a5c561934e089" AssemblyLocation="C:\Windows\Microsoft.NET\Framework64\v4.0.30319\mscorlib.dll" IsDeviceDependent="False">
      <ValueInfo Value="Lig 10614" />
    </TypeInfo>
    <TypeInfo ID="260" TypeName="System.DateTime, mscorlib, Version=4.0.0.0, Culture=neutral, PublicKeyToken=b77a5c561934e089" AssemblyString="mscorlib, Version=4.0.0.0, Culture=neutral, PublicKeyToken=b77a5c561934e089" AssemblyLocation="C:\Windows\Microsoft.NET\Framework64\v4.0.30319\mscorlib.dll" IsDeviceDependent="False">
      <ValueInfo Value="40708.418434919" />
    </TypeInfo>
    <TypeInfo ID="261" TypeName="System.String, mscorlib, Version=4.0.0.0, Culture=neutral, PublicKeyToken=b77a5c561934e089" AssemblyString="mscorlib, Version=4.0.0.0, Culture=neutral, PublicKeyToken=b77a5c561934e089" AssemblyLocation="C:\Windows\Microsoft.NET\Framework64\v4.0.30319\mscorlib.dll" IsDeviceDependent="False">
      <ValueInfo Value="AGCTTAGGTGAGAACATCCCTGCCTGAACATGAGAAAAAACAGGGTACTCATACTCACTTCTAAGTGACGGCTGCATACTAACCGCTTCATACATCTCGTAGATTTCTCTGGCGATTGAAGGGCTAAATTCTTCAACGCTAACTTTGAGAATTTTTGTAAGCAATGCGGCGTTATAAGCATTTAATGCATTGATGCCATTAAATAAAGCACCAACGCCTGACTGCCCCATCCCCATCTTGTCTGCGACAGATTCCTGGGATAAGCCAAGTTCATTTTTCTTTTTTTCATAAATTGCTTTAAGGCGACGTGCGTCCTCAAGCTGCTCTTGTGTTAATGGTTTCTTTTTTGTGCTCATACGTTAAATCTATCACCGCAAGGGATAAATATCTAACACCGTGCGTGTTGACTATTTTACCTCTGGCGGTGATAATGGTTGCATGTACTAAGGAGGTTGTATGAATTCGGCAACTGGAGAGAGCTATGGATGATATTTTGGTAACGTCAGACCTGACCAGTCGCTACAAAATTTCACGCAAAACCCTTTGGTCATGGCAAAGTGCAGACACAATGCCTCGGGGCTTCGTATGCCCGTTCCCACCCCCTGACTGGCCCGGCAACCCTAACCGCTGGCGCTCTGAGTCAATCAAAGAGTGGGAGGATAAAAAGAAGATAAATTAACTGAAGGGCTCTCCGATGATCTCTTGCTAGCAACCCTTATCCAGCAGGCTTTCAAGGATGTAAACCATAACACTCTGCGAACTAGTGTTACATTGCGTGTAGCTTTGAGTGGGCAACTTTGTGTACACTTTTGTGTACCCAAAAACAAAAATGTGTACCCATTCAATGATCACCGACACAAAGCTCAGGAAGGCGCTCGGCAAGAAAAGAGATGATATCGAGATTATTTCTGATTCGCACGGGCTCAACGCCAGAATCAGCCAGGCCGGAAAAATATCATTTTTCTATCGGTATCGCTGGGCCGGTAAAGCGGTAAAACTCAATGTTGGTGATTATCCTGCAATGAGTATCACCCAGGCAAGAGAGCGTCGCCAACAATTCAGAAACTGGTTAACTGAGGGACTGGATCCGCGAGAGCAGGTGAAGCTGGATAAGCAGACCCGACAGGAAGCGATGTCCGTTGCCGAAGCGTTCAATTACTGGATTGAAAGGCACTGTATCGCTAACGGGCTAGTTAAAGTCGATTACTATCGCCAGGTGTTTGAGAAACATATCGCCGAACCGATGAAGAATGTCAAAGTCGATAACACAGCGAAAATGCACTGGATCAACGTCTTCGATTCTATAGAAAGCAGGGTGATGGCTCATTACATGCTTTCGCTGTGCAAACGGGCGTTTAGGTTCTGCGTTAACAGAAGTGTGATCGCCTCAAACCCGCTCGAGGGATTACTGCCATCTGATGTCGGGCAAAAGCCTAAAAAGAGAACTCGCAGGATGGACGATGACGATCTGCGCAAAATCTATCAGTGGTTGAAAAGCCATATGTCGATAGAGTCCGTTTTCCTGGTGAAATTTATTATGCTTACCGGATGCCGTACGGCTGAGATTCGACTTAGTGAGAGATCATGGTTTCGATTGGATGATAATGAGTGGGTCGTGCCTGCGGGCAGTTATAAAACTCGGGTACATATTAGAAGGGGACTCTCAGACGCCGCCGTTAACCTGGTCAGAAATCACCTCAAGAAAATAAACACCAATCACCTGGTGACTTCACAACGTAAAATTGATGGCGGGATCAAAGATTCGCCCGTTCATTCACCTGTGGCATCCAATTACGCCCGTTCTATTTGGAATGGAACAGGTATGGCAGAGTGGTCGCTTCATGATATGAGGCGGACGATAGCCACAAATCTCTCTGAGTTAGGTTGCCCGCCGCACGTAATTGAAAAGCTGCTCGGGCATCAGATGGTGGGGGTTATGGCGCATTACAACCTTCATGACTATATCGATGATCAGAAACACTGGCTCCGCGTTTGGCAGAGCCATCTTGAAGAGATCATCGGAGAGCCCTTCAGTTAATTTATCTTCTTTTTATCCTCCCACTCTTTGATTGCCATGGGTATGGACAGTTTTCCCTTTGATATGTAACGGTGAACAGTTGTTCTACTTTTGTTTGTTAGTCTTGATGCTTCACTGATAGATACAAGAGCCATAAGAACCTCAGATCCTTCCGTATTTAGCCAGTATGTTCTCTAGTGTGGTTCGTTGTTTTTGCGTGAGCCATGAGAACGAACCATTGAGATCATACTTACTTTGCATGTCACTCAAAAATTTTGCCTCAAAACTGGTGAGCTGAATTTTTGCAGTTAAAGCATCGTGTAGTGTTTTTCTTAGTCCGTTACGTAGGTAGGAATCTGATGTAATGGTTGTTGGTATTTTGTCACCATTCATTTTTATCTGGTTGTTCTCAAGTTCGGTTACGAGATCCATTTGTCTATCTAGTTCAACTTGGAAAATCAACGTATCAGTCGGGCGGCCTCGCTTATCAACCACCAATTTCATATTGCTGTAAGTGTTTAAATCTTTACTTATTGGTTTCAAAACCCATTGGTTAAGCCTTTTAAACTCATGGTAGTTATTTTCAAGCATTAACATGAACTTAAATTCATCAAGGCTAATCTCTATATTTGCCTTGTGAGTTTTCTTTTGTGTTAGTTCTTTTAATAACCACTCATAAATCCTCATAGAGTATTTGTTTTCAAAAGACTTAACATGTTCCAGATTATATTTTATGAATTTTTTTAACTGGAAAAGATAAGGCAATATCTCTTCACTAAAAACTAATTCTAATTTTTCGCTTGAGAACTTGGCATAGTTTGTCCACTGGAAAATCTCAAAGCCTTTAACCAAAGGATTCCTGATTTCCACAGTTCTCGTCATCAGCTCTCTGGTTGCTTTAGCTAATACACCATAAGCATTTTCCCTACTGATGTTCATCATCTGAGCGTATTGGTTATAAGTGAACGATACCGTCCGTTCTTTCCTTGTAGGGTTTTCAATCGTGGGGTTGAGTAGTGCCACACAGCATAAAATTAGCTTGGTTTCATGCTCCGTTAAGTCATAGCGACTAATCGCTAGTTCATTTGCTTTGAAAACAACTAATTCAGACATACATCTCAATTGGTCTAGGTGATTTTAATCACTATACCAATTGAGATGGGCTAGTCAATGATAATTACTAGTCCTTTTCCTTTGAGTTGTGGGTATCTGTAAATTCTGCTAGACCTTTGCTGGAAAACTTGTAAATTCTGCTAGACCCTCTGTAAATTCCGCTAGACCTTTGTGTGTTTTTTTTGTTTATATTCAAGTGGTTATAATTTATAGAATAAAGAAAGAATAAAAAAAGATAAAAAGAATAGATCCCAGCCCTGTGTATAACTCACTACTTTAGTCAGTTCCGCAGTATTACAAAAGGATGTCGCAAACGCTGTTTGCTCCTCTACAAAACAGACCTTAAAACCCTAAAGGCTTAAGTAGCACCCTCGCAAGCTCGGTTGCGGCCGCAATCGGGCAAATCGCTGAATATTCCTTTTGTCTCCGACCATCAGGCACCTGAGTCGCTGTCTTTTTCGTGACATTCAGTTCGCTGCGCTCACGGCTCTGGCAGTGAATGGGGGTAAATGGCACTACAGGCGCCTTTTATGGATTCATGCAAGGAAACTACCCATAATACAAGAAAAGCCCGTCACGGGCTTCTCAGGGCGTTTTATGGCGGGTCTGCTATGTGGTGCTATCTGACTTTTTGCTGTTCAGCAGTTCCTGCCCTCTGATTTTCCAGTCTGACCACTTCGGATTATCCCGTGACAGGTCATTCAGACTGGCTAATGCACCCAGTAAGGCAGCGGTATCATCAACGGGGTCTGACGCTCAGTGGAACGAAAACTCACGTTAAGGGATTTTGGTCATGAGATTATCAAAAAGGATCTTCACCTAGATCCTTTTAAATTAAAAATGAAGTTTTAAATCAATCTAAAGTATATATGAGTAAACTTGGTCTGACAGTTACCAATGCTTAATCAGTGAGGCACCTATCTCAGCGATCTGTCTATTTCGTTCATCCATAGTTGCCTGACTCCCCGTCGTGTAGATAACTACGATACGGGAGGGCTTACCATCTGGCCCCAGTGCTGCAATGATACCGCGAGACCCACGCTCACCGGCTCCAGATTTATCAGCAATAAACCAGCCAGCCGGAAGGGCCGAGCGCAGAAGTGGTCCTGCAACTTTATCCGCCTCCATCCAGTCTATTAATTGTTGCCGGGAAGCTAGAGTAAGTAGTTCGCCAGTTAATAGTTTGCGCAACGTTGTTGCCATTGCTACAGGCATCGTGGTGTCACGCTCGTCGTTTGGTATGGCTTCATTCAGCTCCGGTTCCCAACGATCAAGGCGAGTTACATGATCCCCCATGTTGTGCAAAAAAGCGGTTAGCTCCTTCGGTCCTCCGATCGTTGTCAGAAGTAAGTTGGCCGCAGTGTTATCACTCATGGTTATGGCAGCACTGCATAATTCTCTTACTGTCATGCCATCCGTAAGATGCTTTTCTGTGACTGGTGAGTACTCAACCAAGTCATTCTGAGAATAGTGTATGCGGCGACCGAGTTGCTCTTGCCCGGCGTCAATACGGGATAATACCGCGCCACATAGCAGAACTTTAAAAGTGCTCATCATTGGAAAACGTTCTTCGGGGCGAAAACTCTCAAGGATCTTACCGCTGTTGAGATCCAGTTCGATGTAACCCACTCGTGCACCCAACTGATCTTCAGCATCTTTTACTTTCACCAGCGTTTCTGGGTGAGCAAAAACAGGAAGGCAAAATGCCGCAAAAAAGGGAATAAGGGCGACACGGAAATGTTGAATACTCATACTCTTCCTTTTTCAATATTATTGAAGCATTTATCAGGGTTATTGTCTCATGAGCGGATACATATTTGAATGTATTTAGAAAAATAAACAAATAGGGGTTCCGCGCACATTTCCCCGAAAAGTGCCACCTGCATCGATGAAGATTCTTGCTCAATTGTTATCAGCTATGCGCCGACCAGAACACCTTGCCGATCAGCCAAACGTCTCTTCAGGCCACTGACTAGCGATAACTTTCCCCACAACGGAACAACTCTCATTGCATGGGATCATTGGGTACTGTGGGTTTAGTGGTTGTAAAAACACCTGACCGCTATCCCTGATCAGTTTCTTGAAGGTAAACTCATCACCCCCAAGTCTGGCTATGCAGAAATCACCTGGCTCAACAGCCTGCTCAGGGTCAACGAGAATTAACATTCCGTCAGGAAAGCTTAGGTGAGAACATCCCTGCCTGAACATGAGAAAAAACAGGGTACTCATACTCACTTCTAAGTGACGGCTGCATACTAACCGCTTCATACATCTCGTAGATTTCTCTGGCGATTGAAGGGCTAAATTCTTCAACGCTAACTTTGAGAATTTTTGTAAGCAATGCGGCGTTATAAGCATTTAATGCATTGATGCCATTAAATAAAGCACCAACGCCTGACTGCCCCATCCCCATCTTGTCTGCGACAGATTCCTGGGATAAGCCAAGTTCATTTTTCTTTTTTTCATAAATTGCTTTAAGGCGACGTGCGTCCTCAAGCTGCTCTTGTGTTAATGGTTTCTTTTTTGTGCTCATACGTTAAATCTATCACCGCAAGGGATAAATATCTAACACCGTGCGTGTTGACTATTTTACCTCTGGCGGTGATAATGGTTGCATGTACTAAGGAGGTTGTATGAATTCGGCAACTGGAGAGAGCTATGGATGATATTTTGGTAACGTCAGACCTGACCAGTCGCTACAAAATTTCACGCAAAACCCTTTGGTCATGGCAAAGTGCAGACACAATGCCTCGGGGCTTCGTATGCCCGTTCCCACCCCCTGACTGGCCCGGCAACCCTAACCGCTGGCGCTCTGAGTCAATCAAAGAGTGGGAGGATAAAAAGAAGATAAATTAACTGAAGGGCTCTCCGATGATCTCTTGCTAGCAACCCTTATCCAGCAGGCTTTCAAGGATGTAAACCATAACACTCTGCGAACTAGTGTTACATTGCGTGTAGCTTTGAGTGGGCAACTTTGTGTACACTTTTGTGTACCCAAAAACAAAAATGTGTACCCATTCAATGATCACCGACACAAAGCTCAGGAAGGCGCTCGGCAAGAAAAGAGATGATATCGAGATTATTTCTGATTCGCACGGGCTCAACGCCAGAATCAGCCAGGCCGGAAAAATATCATTTTTCTATCGGTATCGCTGGGCCGGTAAAGCGGTAAAACTCAATGTTGGTGATTATCCTGCAATGAGTATCACCCAGGCAAGAGAGCGTCGCCAACAATTCAGAAACTGGTTAACTGAGGGACTGGATCCGCGAGAGCAGGTGAAGCTGGATAAGCAGACCCGACAGGAAGCGATGTCCGTTGCCGAAGCGTTCAATTACTGGATTGAAAGGCACTGTATCGCTAACGGGCTAGTTAAAGTCGATTACTATCGCCAGGTGTTTGAGAAACATATCGCCGAACCGATGAAGAATGTCAAAGTCGATAACACAGCGAAAATGCACTGGATCAACGTCTTCGATTCTATAGAAAGCAGGGTGATGGCTCATTACATGCTTTCGCTGTGCAAACGGGCGTTTAGGTTCTGCGTTAACAGAAGTGTGATCGCCTCAAACCCGCTCGAGGGATTACTGCCATCTGATGTCGGGCAAAAGCCTAAAAAGAGAACTCGCAGGATGGACGATGACGATCTGCGCAAAATCTATCAGTGGTTGAAAAGCCATATGTCGATAGAGTCCGTTTTCCTGGTGAAATTTATTATGCTTACCGGATGCCGTACGGCTGAGATTCGACTTAGTGAGAGATCATGGTTTCGATTGGATGATAATGAGTGGGTCGTGCCTGCGGGCAGTTATAAAACTCGGGTACATATTAGAAGGGGACTCTCAGACGCCGCCGTTAACCTGGTCAGAAATCACCTCAAGAAAATAAACACCAATCACCTGGTGACTTCACAACGTAAAATTGATGGCGGGATCAAAGATTCGCCCGTTCATTCACCTGTGGCATCCAATTACGCCCGTTCTATTTGGAATGGAACAGGTATGGCAGAGTGGTCGCTTCATGATATGAGGCGGACGATAGCCACAAATCTCTCTGAGTTAGGTTGCCCGCCGCACGTAATTGAAAAGCTGCTCGGGCATCAGATGGTGGGGGTTATGGCGCATTACAACCTTCATGACTATATCGATGATCAGAAACACTGGCTCCGCGTTTGGCAGAGCCATCTTGAAGAGATCATCGGAGAGCCCTTCAGTTAATTTATCTTCTTTTTATCCTCCCACTCTTTGATTGCCATGGGTATGGACAGTTTTCCCTTTGATATGTAACGGTGAACAGTTGTTCTACTTTTGTTTGTTAGTCTTGATGCTTCACTGATAGATACAAGAGCCATAAGAACCTCAGATCCTTCCGTATTTAGCCAGTATGTTCTCTAGTGTGGTTCGTTGTTTTTGCGTGAGCCATGAGAACGAACCATTGAGATCATACTTACTTTGCATGTCACTCAAAAATTTTGCCTCAAAACTGGTGAGCTGAATTTTTGCAGTTAAAGCATCGTGTAGTGTTTTTCTTAGTCCGTTACGTAGGTAGGAATCTGATGTAATGGTTGTTGGTATTTTGTCACCATTCATTTTTATCTGGTTGTTCTCAAGTTCGGTTACGAGATCCATTTGTCTATCTAGTTCAACTTGGAAAATCAACGTATCAGTCGGGCGGCCTCGCTTATCAACCACCAATTTCATATTGCTGTAAGTGTTTAAATCTTTACTTATTGGTTTCAAAACCCATTGGTTAAGCCTTTTAAACTCATGGTAGTTATTTTCAAGCATTAACATGAACTTAAATTCATCAAGGCTAATCTCTATATTTGCCTTGTGAGTTTTCTTTTGTGTTAGTTCTTTTAATAACCACTCATAAATCCTCATAGAGTATTTGTTTTCAAAAGACTTAACATGTTCCAGATTATATTTTATGAATTTTTTTAACTGGAAAAGATAAGGCAATATCTCTTCACTAAAAACTAATTCTAATTTTTCGCTTGAGAACTTGGCATAGTTTGTCCACTGGAAAATCTCAAAGCCTTTAACCAAAGGATTCCTGATTTCCACAGTTCTCGTCATCAGCTCTCTGGTTGCTTTAGCTAATACACCATAAGCATTTTCCCTACTGATGTTCATCATCTGAGCGTATTGGTTATAAGTGAACGATACCGTCCGTTCTTTCCTTGTAGGGTTTTCAATCGTGGGGTTGAGTAGTGCCACACAGCATAAAATTAGCTTGGTTTCATGCTCCGTTAAGTCATAGCGACTAATCGCTAGTTCATTTGCTTTGAAAACAACTAATTCAGACATACATCTCAATTGGTCTAGGTGATTTTAATCACTATACCAATTGAGATGGGCTAGTCAATGATAATTACTAGTCCTTTTCCTTTGAGTTGTGGGTATCTGTAAATTCTGCTAGACCTTTGCTGGAAAACTTGTAAATTCTGCTAGACCCTCTGTAAATTCCGCTAGACCTTTGTGTGTTTTTTTTGTTTATATTCAAGTGGTTATAATTTATAGAATAAAGAAAGAATAAAAAAAGATAAAAAGAATAGATCCCAGCCCTGTGTATAACTCACTACTTTAGTCAGTTCCGCAGTATTACAAAAGGATGTCGCAAACGCTGTTTGCTCCTCTACAAAACAGACCTTAAAACCCTAAAGGCTTAAGTAGCACCCTCGCAAGCTCGGTTGCGGCCGCAATCGGGCAAATCGCTGAATATTCCTTTTGTCTCCGACCATCAGGCACCTGAGTCGCTGTCTTTTTCGTGACATTCAGTTCGCTGCGCTCACGGCTCTGGCAGTGAATGGGGGTAAATGGCACTACAGGCGCCTTTTATGGATTCATGCAAGGAAACTACCCATAATACAAGAAAAGCCCGTCACGGGCTTCTCAGGGCGTTTTATGGCGGGTCTGCTATGTGGTGCTATCTGACTTTTTGCTGTTCAGCAGTTCCTGCCCTCTGATTTTCCAGTCTGACCACTTCGGATTATCCCGTGACAGGTCATTCAGACTGGCTAATGCACCCAGTAAGGCAGCGGTATCATCAACGGGGTCTGACGCTCAGTGGAACGAAAACTCACGTTAAGGGATTTTGGTCATGAGATTATCAAAAAGGATCTTCACCTAGATCCTTTTAAATTAAAAATGAAGTTTTAAATCAATCTAAAGTATATATGAGTAAACTTGGTCTGACAGTTACCAATGCTTAATCAGTGAGGCACCTATCTCAGCGATCTGTCTATTTCGTTCATCCATAGTTGCCTGACTCCCCGTCGTGTAGATAACTACGATACGGGAGGGCTTACCATCTGGCCCCAGTGCTGCAATGATACCGCGAGACCCACGCTCACCGGCTCCAGATTTATCAGCAATAAACCAGCCAGCCGGAAGGGCCGAGCGCAGAAGTGGTCCTGCAACTTTATCCGCCTCCATCCAGTCTATTAATTGTTGCCGGGAAGCTAGAGTAAGTAGTTCGCCAGTTAATAGTTTGCGCAACGTTGTTGCCATTGCTACAGGCATCGTGGTGTCACGCTCGTCGTTTGGTATGGCTTCATTCAGCTCCGGTTCCCAACGATCAAGGCGAGTTACATGATCCCCCATGTTGTGCAAAAAAGCGGTTAGCTCCTTCGGTCCTCCGATCGTTGTCAGAAGTAAGTTGGCCGCAGTGTTATCACTCATGGTTATGGCAGCACTGCATAATTCTCTTACTGTCATGCCATCCGTAAGATGCTTTTCTGTGACTGGTGAGTACTCAACCAAGTCATTCTGAGAATAGTGTATGCGGCGACCGAGTTGCTCTTGCCCGGCGTCAATACGGGATAATACCGCGCCACATAGCAGAACTTTAAAAGTGCTCATCATTGGAAAACGTTCTTCGGGGCGAAAACTCTCAAGGATCTTACCGCTGTTGAGATCCAGTTCGATGTAACCCACTCGTGCACCCAACTGATCTTCAGCATCTTTTACTTTCACCAGCGTTTCTGGGTGAGCAAAAACAGGAAGGCAAAATGCCGCAAAAAAGGGAATAAGGGCGACACGGAAATGTTGAATACTCATACTCTTCCTTTTTCAATATTATTGAAGCATTTATCAGGGTTATTGTCTCATGAGCGGATACATATTTGAATGTATTTAGAAAAATAAACAAATAGGGGTTCCGCGCACATTTCCCCGAAAAGTGCCACCTGCATCGATGAAGATTCTTGCTCAATTGTTATCAGCTATGCGCCGACCAGAACACCTTGCCGATCAGCCAAACGTCTCTTCAGGCCACTGACTAGCGATAACTTTCCCCACAACGGAACAACTCTCATTGCATGGGATCATTGGGTACTGTGGGTTTAGTGGTTGTAAAAACACCTGACCGCTATCCCTGATCAGTTTCTTGAAGGTAAACTCATCACCCCCAAGTCTGGCTATGCAGAAATCACCTGGCTCAACAGCCTGCTCAGGGTCAACGAGAATTAACATTCCGTCAGGAA" />
    </TypeInfo>
    <TypeInfo ID="262" TypeName="System.String, mscorlib, Version=4.0.0.0, Culture=neutral, PublicKeyToken=b77a5c561934e089" AssemblyString="mscorlib, Version=4.0.0.0, Culture=neutral, PublicKeyToken=b77a5c561934e089" AssemblyLocation="C:\Windows\Microsoft.NET\Framework64\v4.0.30319\mscorlib.dll" IsDeviceDependent="False">
      <ValueInfo Value="TTCCTGACGGAATGTTAATTCTCGTTGACCCTGAGCAGGCTGTTGAGCCAGGTGATTTCTGCATAGCCAGACTTGGGGGTGATGAGTTTACCTTCAAGAAACTGATCAGGGATAGCGGTCAGGTGTTTTTACAACCACTAAACCCACAGTACCCAATGATCCCATGCAATGAGAGTTGTTCCGTTGTGGGGAAAGTTATCGCTAGTCAGTGGCCTGAAGAGACGTTTGGCTGATCGGCAAGGTGTTCTGGTCGGCGCATAGCTGATAACAATTGAGCAAGAATCTTCATCGATGCAGGTGGCACTTTTCGGGGAAATGTGCGCGGAACCCCTATTTGTTTATTTTTCTAAATACATTCAAATATGTATCCGCTCATGAGACAATAACCCTGATAAATGCTTCAATAATATTGAAAAAGGAAGAGTATGAGTATTCAACATTTCCGTGTCGCCCTTATTCCCTTTTTTGCGGCATTTTGCCTTCCTGTTTTTGCTCACCCAGAAACGCTGGTGAAAGTAAAAGATGCTGAAGATCAGTTGGGTGCACGAGTGGGTTACATCGAACTGGATCTCAACAGCGGTAAGATCCTTGAGAGTTTTCGCCCCGAAGAACGTTTTCCAATGATGAGCACTTTTAAAGTTCTGCTATGTGGCGCGGTATTATCCCGTATTGACGCCGGGCAAGAGCAACTCGGTCGCCGCATACACTATTCTCAGAATGACTTGGTTGAGTACTCACCAGTCACAGAAAAGCATCTTACGGATGGCATGACAGTAAGAGAATTATGCAGTGCTGCCATAACCATGAGTGATAACACTGCGGCCAACTTACTTCTGACAACGATCGGAGGACCGAAGGAGCTAACCGCTTTTTTGCACAACATGGGGGATCATGTAACTCGCCTTGATCGTTGGGAACCGGAGCTGAATGAAGCCATACCAAACGACGAGCGTGACACCACGATGCCTGTAGCAATGGCAACAACGTTGCGCAAACTATTAACTGGCGAACTACTTACTCTAGCTTCCCGGCAACAATTAATAGACTGGATGGAGGCGGATAAAGTTGCAGGACCACTTCTGCGCTCGGCCCTTCCGGCTGGCTGGTTTATTGCTGATAAATCTGGAGCCGGTGAGCGTGGGTCTCGCGGTATCATTGCAGCACTGGGGCCAGATGGTAAGCCCTCCCGTATCGTAGTTATCTACACGACGGGGAGTCAGGCAACTATGGATGAACGAAATAGACAGATCGCTGAGATAGGTGCCTCACTGATTAAGCATTGGTAACTGTCAGACCAAGTTTACTCATATATACTTTAGATTGATTTAAAACTTCATTTTTAATTTAAAAGGATCTAGGTGAAGATCCTTTTTGATAATCTCATGACCAAAATCCCTTAACGTGAGTTTTCGTTCCACTGAGCGTCAGACCCCGTTGATGATACCGCTGCCTTACTGGGTGCATTAGCCAGTCTGAATGACCTGTCACGGGATAATCCGAAGTGGTCAGACTGGAAAATCAGAGGGCAGGAACTGCTGAACAGCAAAAAGTCAGATAGCACCACATAGCAGACCCGCCATAAAACGCCCTGAGAAGCCCGTGACGGGCTTTTCTTGTATTATGGGTAGTTTCCTTGCATGAATCCATAAAAGGCGCCTGTAGTGCCATTTACCCCCATTCACTGCCAGAGCCGTGAGCGCAGCGAACTGAATGTCACGAAAAAGACAGCGACTCAGGTGCCTGATGGTCGGAGACAAAAGGAATATTCAGCGATTTGCCCGATTGCGGCCGCAACCGAGCTTGCGAGGGTGCTACTTAAGCCTTTAGGGTTTTAAGGTCTGTTTTGTAGAGGAGCAAACAGCGTTTGCGACATCCTTTTGTAATACTGCGGAACTGACTAAAGTAGTGAGTTATACACAGGGCTGGGATCTATTCTTTTTATCTTTTTTTATTCTTTCTTTATTCTATAAATTATAACCACTTGAATATAAACAAAAAAAACACACAAAGGTCTAGCGGAATTTACAGAGGGTCTAGCAGAATTTACAAGTTTTCCAGCAAAGGTCTAGCAGAATTTACAGATACCCACAACTCAAAGGAAAAGGACTAGTAATTATCATTGACTAGCCCATCTCAATTGGTATAGTGATTAAAATCACCTAGACCAATTGAGATGTATGTCTGAATTAGTTGTTTTCAAAGCAAATGAACTAGCGATTAGTCGCTATGACTTAACGGAGCATGAAACCAAGCTAATTTTATGCTGTGTGGCACTACTCAACCCCACGATTGAAAACCCTACAAGGAAAGAACGGACGGTATCGTTCACTTATAACCAATACGCTCAGATGATGAACATCAGTAGGGAAAATGCTTATGGTGTATTAGCTAAAGCAACCAGAGAGCTGATGACGAGAACTGTGGAAATCAGGAATCCTTTGGTTAAAGGCTTTGAGATTTTCCAGTGGACAAACTATGCCAAGTTCTCAAGCGAAAAATTAGAATTAGTTTTTAGTGAAGAGATATTGCCTTATCTTTTCCAGTTAAAAAAATTCATAAAATATAATCTGGAACATGTTAAGTCTTTTGAAAACAAATACTCTATGAGGATTTATGAGTGGTTATTAAAAGAACTAACACAAAAGAAAACTCACAAGGCAAATATAGAGATTAGCCTTGATGAATTTAAGTTCATGTTAATGCTTGAAAATAACTACCATGAGTTTAAAAGGCTTAACCAATGGGTTTTGAAACCAATAAGTAAAGATTTAAACACTTACAGCAATATGAAATTGGTGGTTGATAAGCGAGGCCGCCCGACTGATACGTTGATTTTCCAAGTTGAACTAGATAGACAAATGGATCTCGTAACCGAACTTGAGAACAACCAGATAAAAATGAATGGTGACAAAATACCAACAACCATTACATCAGATTCCTACCTACGTAACGGACTAAGAAAAACACTACACGATGCTTTAACTGCAAAAATTCAGCTCACCAGTTTTGAGGCAAAATTTTTGAGTGACATGCAAAGTAAGTATGATCTCAATGGTTCGTTCTCATGGCTCACGCAAAAACAACGAACCACACTAGAGAACATACTGGCTAAATACGGAAGGATCTGAGGTTCTTATGGCTCTTGTATCTATCAGTGAAGCATCAAGACTAACAAACAAAAGTAGAACAACTGTTCACCGTTACATATCAAAGGGAAAACTGTCCATACCCATGGCAATCAAAGAGTGGGAGGATAAAAAGAAGATAAATTAACTGAAGGGCTCTCCGATGATCTCTTCAAGATGGCTCTGCCAAACGCGGAGCCAGTGTTTCTGATCATCGATATAGTCATGAAGGTTGTAATGCGCCATAACCCCCACCATCTGATGCCCGAGCAGCTTTTCAATTACGTGCGGCGGGCAACCTAACTCAGAGAGATTTGTGGCTATCGTCCGCCTCATATCATGAAGCGACCACTCTGCCATACCTGTTCCATTCCAAATAGAACGGGCGTAATTGGATGCCACAGGTGAATGAACGGGCGAATCTTTGATCCCGCCATCAATTTTACGTTGTGAAGTCACCAGGTGATTGGTGTTTATTTTCTTGAGGTGATTTCTGACCAGGTTAACGGCGGCGTCTGAGAGTCCCCTTCTAATATGTACCCGAGTTTTATAACTGCCCGCAGGCACGACCCACTCATTATCATCCAATCGAAACCATGATCTCTCACTAAGTCGAATCTCAGCCGTACGGCATCCGGTAAGCATAATAAATTTCACCAGGAAAACGGACTCTATCGACATATGGCTTTTCAACCACTGATAGATTTTGCGCAGATCGTCATCGTCCATCCTGCGAGTTCTCTTTTTAGGCTTTTGCCCGACATCAGATGGCAGTAATCCCTCGAGCGGGTTTGAGGCGATCACACTTCTGTTAACGCAGAACCTAAACGCCCGTTTGCACAGCGAAAGCATGTAATGAGCCATCACCCTGCTTTCTATAGAATCGAAGACGTTGATCCAGTGCATTTTCGCTGTGTTATCGACTTTGACATTCTTCATCGGTTCGGCGATATGTTTCTCAAACACCTGGCGATAGTAATCGACTTTAACTAGCCCGTTAGCGATACAGTGCCTTTCAATCCAGTAATTGAACGCTTCGGCAACGGACATCGCTTCCTGTCGGGTCTGCTTATCCAGCTTCACCTGCTCTCGCGGATCCAGTCCCTCAGTTAACCAGTTTCTGAATTGTTGGCGACGCTCTCTTGCCTGGGTGATACTCATTGCAGGATAATCACCAACATTGAGTTTTACCGCTTTACCGGCCCAGCGATACCGATAGAAAAATGATATTTTTCCGGCCTGGCTGATTCTGGCGTTGAGCCCGTGCGAATCAGAAATAATCTCGATATCATCTCTTTTCTTGCCGAGCGCCTTCCTGAGCTTTGTGTCGGTGATCATTGAATGGGTACACATTTTTGTTTTTGGGTACACAAAAGTGTACACAAAGTTGCCCACTCAAAGCTACACGCAATGTAACACTAGTTCGCAGAGTGTTATGGTTTACATCCTTGAAAGCCTGCTGGATAAGGGTTGCTAGCAAGAGATCATCGGAGAGCCCTTCAGTTAATTTATCTTCTTTTTATCCTCCCACTCTTTGATTGACTCAGAGCGCCAGCGGTTAGGGTTGCCGGGCCAGTCAGGGGGTGGGAACGGGCATACGAAGCCCCGAGGCATTGTGTCTGCACTTTGCCATGACCAAAGGGTTTTGCGTGAAATTTTGTAGCGACTGGTCAGGTCTGACGTTACCAAAATATCATCCATAGCTCTCTCCAGTTGCCGAATTCATACAACCTCCTTAGTACATGCAACCATTATCACCGCCAGAGGTAAAATAGTCAACACGCACGGTGTTAGATATTTATCCCTTGCGGTGATAGATTTAACGTATGAGCACAAAAAAGAAACCATTAACACAAGAGCAGCTTGAGGACGCACGTCGCCTTAAAGCAATTTATGAAAAAAAGAAAAATGAACTTGGCTTATCCCAGGAATCTGTCGCAGACAAGATGGGGATGGGGCAGTCAGGCGTTGGTGCTTTATTTAATGGCATCAATGCATTAAATGCTTATAACGCCGCATTGCTTACAAAAATTCTCAAAGTTAGCGTTGAAGAATTTAGCCCTTCAATCGCCAGAGAAATCTACGAGATGTATGAAGCGGTTAGTATGCAGCCGTCACTTAGAAGTGAGTATGAGTACCCTGTTTTTTCTCATGTTCAGGCAGGGATGTTCTCACCTAAGCTTTCCTGACGGAATGTTAATTCTCGTTGACCCTGAGCAGGCTGTTGAGCCAGGTGATTTCTGCATAGCCAGACTTGGGGGTGATGAGTTTACCTTCAAGAAACTGATCAGGGATAGCGGTCAGGTGTTTTTACAACCACTAAACCCACAGTACCCAATGATCCCATGCAATGAGAGTTGTTCCGTTGTGGGGAAAGTTATCGCTAGTCAGTGGCCTGAAGAGACGTTTGGCTGATCGGCAAGGTGTTCTGGTCGGCGCATAGCTGATAACAATTGAGCAAGAATCTTCATCGATGCAGGTGGCACTTTTCGGGGAAATGTGCGCGGAACCCCTATTTGTTTATTTTTCTAAATACATTCAAATATGTATCCGCTCATGAGACAATAACCCTGATAAATGCTTCAATAATATTGAAAAAGGAAGAGTATGAGTATTCAACATTTCCGTGTCGCCCTTATTCCCTTTTTTGCGGCATTTTGCCTTCCTGTTTTTGCTCACCCAGAAACGCTGGTGAAAGTAAAAGATGCTGAAGATCAGTTGGGTGCACGAGTGGGTTACATCGAACTGGATCTCAACAGCGGTAAGATCCTTGAGAGTTTTCGCCCCGAAGAACGTTTTCCAATGATGAGCACTTTTAAAGTTCTGCTATGTGGCGCGGTATTATCCCGTATTGACGCCGGGCAAGAGCAACTCGGTCGCCGCATACACTATTCTCAGAATGACTTGGTTGAGTACTCACCAGTCACAGAAAAGCATCTTACGGATGGCATGACAGTAAGAGAATTATGCAGTGCTGCCATAACCATGAGTGATAACACTGCGGCCAACTTACTTCTGACAACGATCGGAGGACCGAAGGAGCTAACCGCTTTTTTGCACAACATGGGGGATCATGTAACTCGCCTTGATCGTTGGGAACCGGAGCTGAATGAAGCCATACCAAACGACGAGCGTGACACCACGATGCCTGTAGCAATGGCAACAACGTTGCGCAAACTATTAACTGGCGAACTACTTACTCTAGCTTCCCGGCAACAATTAATAGACTGGATGGAGGCGGATAAAGTTGCAGGACCACTTCTGCGCTCGGCCCTTCCGGCTGGCTGGTTTATTGCTGATAAATCTGGAGCCGGTGAGCGTGGGTCTCGCGGTATCATTGCAGCACTGGGGCCAGATGGTAAGCCCTCCCGTATCGTAGTTATCTACACGACGGGGAGTCAGGCAACTATGGATGAACGAAATAGACAGATCGCTGAGATAGGTGCCTCACTGATTAAGCATTGGTAACTGTCAGACCAAGTTTACTCATATATACTTTAGATTGATTTAAAACTTCATTTTTAATTTAAAAGGATCTAGGTGAAGATCCTTTTTGATAATCTCATGACCAAAATCCCTTAACGTGAGTTTTCGTTCCACTGAGCGTCAGACCCCGTTGATGATACCGCTGCCTTACTGGGTGCATTAGCCAGTCTGAATGACCTGTCACGGGATAATCCGAAGTGGTCAGACTGGAAAATCAGAGGGCAGGAACTGCTGAACAGCAAAAAGTCAGATAGCACCACATAGCAGACCCGCCATAAAACGCCCTGAGAAGCCCGTGACGGGCTTTTCTTGTATTATGGGTAGTTTCCTTGCATGAATCCATAAAAGGCGCCTGTAGTGCCATTTACCCCCATTCACTGCCAGAGCCGTGAGCGCAGCGAACTGAATGTCACGAAAAAGACAGCGACTCAGGTGCCTGATGGTCGGAGACAAAAGGAATATTCAGCGATTTGCCCGATTGCGGCCGCAACCGAGCTTGCGAGGGTGCTACTTAAGCCTTTAGGGTTTTAAGGTCTGTTTTGTAGAGGAGCAAACAGCGTTTGCGACATCCTTTTGTAATACTGCGGAACTGACTAAAGTAGTGAGTTATACACAGGGCTGGGATCTATTCTTTTTATCTTTTTTTATTCTTTCTTTATTCTATAAATTATAACCACTTGAATATAAACAAAAAAAACACACAAAGGTCTAGCGGAATTTACAGAGGGTCTAGCAGAATTTACAAGTTTTCCAGCAAAGGTCTAGCAGAATTTACAGATACCCACAACTCAAAGGAAAAGGACTAGTAATTATCATTGACTAGCCCATCTCAATTGGTATAGTGATTAAAATCACCTAGACCAATTGAGATGTATGTCTGAATTAGTTGTTTTCAAAGCAAATGAACTAGCGATTAGTCGCTATGACTTAACGGAGCATGAAACCAAGCTAATTTTATGCTGTGTGGCACTACTCAACCCCACGATTGAAAACCCTACAAGGAAAGAACGGACGGTATCGTTCACTTATAACCAATACGCTCAGATGATGAACATCAGTAGGGAAAATGCTTATGGTGTATTAGCTAAAGCAACCAGAGAGCTGATGACGAGAACTGTGGAAATCAGGAATCCTTTGGTTAAAGGCTTTGAGATTTTCCAGTGGACAAACTATGCCAAGTTCTCAAGCGAAAAATTAGAATTAGTTTTTAGTGAAGAGATATTGCCTTATCTTTTCCAGTTAAAAAAATTCATAAAATATAATCTGGAACATGTTAAGTCTTTTGAAAACAAATACTCTATGAGGATTTATGAGTGGTTATTAAAAGAACTAACACAAAAGAAAACTCACAAGGCAAATATAGAGATTAGCCTTGATGAATTTAAGTTCATGTTAATGCTTGAAAATAACTACCATGAGTTTAAAAGGCTTAACCAATGGGTTTTGAAACCAATAAGTAAAGATTTAAACACTTACAGCAATATGAAATTGGTGGTTGATAAGCGAGGCCGCCCGACTGATACGTTGATTTTCCAAGTTGAACTAGATAGACAAATGGATCTCGTAACCGAACTTGAGAACAACCAGATAAAAATGAATGGTGACAAAATACCAACAACCATTACATCAGATTCCTACCTACGTAACGGACTAAGAAAAACACTACACGATGCTTTAACTGCAAAAATTCAGCTCACCAGTTTTGAGGCAAAATTTTTGAGTGACATGCAAAGTAAGTATGATCTCAATGGTTCGTTCTCATGGCTCACGCAAAAACAACGAACCACACTAGAGAACATACTGGCTAAATACGGAAGGATCTGAGGTTCTTATGGCTCTTGTATCTATCAGTGAAGCATCAAGACTAACAAACAAAAGTAGAACAACTGTTCACCGTTACATATCAAAGGGAAAACTGTCCATACCCATGGCAATCAAAGAGTGGGAGGATAAAAAGAAGATAAATTAACTGAAGGGCTCTCCGATGATCTCTTCAAGATGGCTCTGCCAAACGCGGAGCCAGTGTTTCTGATCATCGATATAGTCATGAAGGTTGTAATGCGCCATAACCCCCACCATCTGATGCCCGAGCAGCTTTTCAATTACGTGCGGCGGGCAACCTAACTCAGAGAGATTTGTGGCTATCGTCCGCCTCATATCATGAAGCGACCACTCTGCCATACCTGTTCCATTCCAAATAGAACGGGCGTAATTGGATGCCACAGGTGAATGAACGGGCGAATCTTTGATCCCGCCATCAATTTTACGTTGTGAAGTCACCAGGTGATTGGTGTTTATTTTCTTGAGGTGATTTCTGACCAGGTTAACGGCGGCGTCTGAGAGTCCCCTTCTAATATGTACCCGAGTTTTATAACTGCCCGCAGGCACGACCCACTCATTATCATCCAATCGAAACCATGATCTCTCACTAAGTCGAATCTCAGCCGTACGGCATCCGGTAAGCATAATAAATTTCACCAGGAAAACGGACTCTATCGACATATGGCTTTTCAACCACTGATAGATTTTGCGCAGATCGTCATCGTCCATCCTGCGAGTTCTCTTTTTAGGCTTTTGCCCGACATCAGATGGCAGTAATCCCTCGAGCGGGTTTGAGGCGATCACACTTCTGTTAACGCAGAACCTAAACGCCCGTTTGCACAGCGAAAGCATGTAATGAGCCATCACCCTGCTTTCTATAGAATCGAAGACGTTGATCCAGTGCATTTTCGCTGTGTTATCGACTTTGACATTCTTCATCGGTTCGGCGATATGTTTCTCAAACACCTGGCGATAGTAATCGACTTTAACTAGCCCGTTAGCGATACAGTGCCTTTCAATCCAGTAATTGAACGCTTCGGCAACGGACATCGCTTCCTGTCGGGTCTGCTTATCCAGCTTCACCTGCTCTCGCGGATCCAGTCCCTCAGTTAACCAGTTTCTGAATTGTTGGCGACGCTCTCTTGCCTGGGTGATACTCATTGCAGGATAATCACCAACATTGAGTTTTACCGCTTTACCGGCCCAGCGATACCGATAGAAAAATGATATTTTTCCGGCCTGGCTGATTCTGGCGTTGAGCCCGTGCGAATCAGAAATAATCTCGATATCATCTCTTTTCTTGCCGAGCGCCTTCCTGAGCTTTGTGTCGGTGATCATTGAATGGGTACACATTTTTGTTTTTGGGTACACAAAAGTGTACACAAAGTTGCCCACTCAAAGCTACACGCAATGTAACACTAGTTCGCAGAGTGTTATGGTTTACATCCTTGAAAGCCTGCTGGATAAGGGTTGCTAGCAAGAGATCATCGGAGAGCCCTTCAGTTAATTTATCTTCTTTTTATCCTCCCACTCTTTGATTGACTCAGAGCGCCAGCGGTTAGGGTTGCCGGGCCAGTCAGGGGGTGGGAACGGGCATACGAAGCCCCGAGGCATTGTGTCTGCACTTTGCCATGACCAAAGGGTTTTGCGTGAAATTTTGTAGCGACTGGTCAGGTCTGACGTTACCAAAATATCATCCATAGCTCTCTCCAGTTGCCGAATTCATACAACCTCCTTAGTACATGCAACCATTATCACCGCCAGAGGTAAAATAGTCAACACGCACGGTGTTAGATATTTATCCCTTGCGGTGATAGATTTAACGTATGAGCACAAAAAAGAAACCATTAACACAAGAGCAGCTTGAGGACGCACGTCGCCTTAAAGCAATTTATGAAAAAAAGAAAAATGAACTTGGCTTATCCCAGGAATCTGTCGCAGACAAGATGGGGATGGGGCAGTCAGGCGTTGGTGCTTTATTTAATGGCATCAATGCATTAAATGCTTATAACGCCGCATTGCTTACAAAAATTCTCAAAGTTAGCGTTGAAGAATTTAGCCCTTCAATCGCCAGAGAAATCTACGAGATGTATGAAGCGGTTAGTATGCAGCCGTCACTTAGAAGTGAGTATGAGTACCCTGTTTTTTCTCATGTTCAGGCAGGGATGTTCTCACCTAAGCT" />
    </TypeInfo>
    <TypeInfo ID="263" TypeName="System.Collections.Generic.List`1[[Vecute.Nuctions+GeneAnnotation, Vecute, Version=1.0.0.0, Culture=neutral, PublicKeyToken=6ca157640498cbe3]], mscorlib, Version=4.0.0.0, Culture=neutral, PublicKeyToken=b77a5c561934e089" AssemblyString="mscorlib, Version=4.0.0.0, Culture=neutral, PublicKeyToken=b77a5c561934e089" AssemblyLocation="C:\Windows\Microsoft.NET\Framework64\v4.0.30319\mscorlib.dll" IsDeviceDependent="False">
      <ValueInfo V0="264" V1="265" V2="268" V3="269" V4="272" V5="273" V6="276" V7="277" V8="280" V9="282" V10="286" V11="288" Count="12" DeepSerialization="Yes" ShallowSerialization="No" />
    </TypeInfo>
    <TypeInfo ID="264" TypeName="Vecute.Nuctions+GeneAnnotation, Vecute, Version=1.0.0.0, Culture=neutral, PublicKeyToken=6ca157640498cbe3" AssemblyString="Vecute, Version=1.0.0.0, Culture=neutral, PublicKeyToken=6ca157640498cbe3" AssemblyLocation="C:\Users\Jack\Documents\VecuteXI - 2010 Release\Vecute\bin\Debug\Vecute.exe" IsDeviceDependent="False">
      <ValueInfo DeepSerialization="Yes" ShallowSerialization="No" XIndex="18" XType="32" XNote="33" XLabel="34" XStartPosition="158" XEndPosition="159" XComplement="5" XVector="258" XFeature="37" />
    </TypeInfo>
    <TypeInfo ID="265" TypeName="Vecute.Nuctions+GeneAnnotation, Vecute, Version=1.0.0.0, Culture=neutral, PublicKeyToken=6ca157640498cbe3" AssemblyString="Vecute, Version=1.0.0.0, Culture=neutral, PublicKeyToken=6ca157640498cbe3" AssemblyLocation="C:\Users\Jack\Documents\VecuteXI - 2010 Release\Vecute\bin\Debug\Vecute.exe" IsDeviceDependent="False">
      <ValueInfo DeepSerialization="Yes" ShallowSerialization="No" XIndex="31" XType="32" XNote="33" XLabel="34" XStartPosition="266" XEndPosition="267" XComplement="5" XVector="258" XFeature="37" />
    </TypeInfo>
    <TypeInfo ID="266" TypeName="System.Int32, mscorlib, Version=4.0.0.0, Culture=neutral, PublicKeyToken=b77a5c561934e089" AssemblyString="mscorlib, Version=4.0.0.0, Culture=neutral, PublicKeyToken=b77a5c561934e089" AssemblyLocation="C:\Windows\Microsoft.NET\Framework64\v4.0.30319\mscorlib.dll" IsDeviceDependent="False">
      <ValueInfo Value="5664" />
    </TypeInfo>
    <TypeInfo ID="267" TypeName="System.Int32, mscorlib, Version=4.0.0.0, Culture=neutral, PublicKeyToken=b77a5c561934e089" AssemblyString="mscorlib, Version=4.0.0.0, Culture=neutral, PublicKeyToken=b77a5c561934e089" AssemblyLocation="C:\Windows\Microsoft.NET\Framework64\v4.0.30319\mscorlib.dll" IsDeviceDependent="False">
      <ValueInfo Value="5766" />
    </TypeInfo>
    <TypeInfo ID="268" TypeName="Vecute.Nuctions+GeneAnnotation, Vecute, Version=1.0.0.0, Culture=neutral, PublicKeyToken=6ca157640498cbe3" AssemblyString="Vecute, Version=1.0.0.0, Culture=neutral, PublicKeyToken=6ca157640498cbe3" AssemblyLocation="C:\Users\Jack\Documents\VecuteXI - 2010 Release\Vecute\bin\Debug\Vecute.exe" IsDeviceDependent="False">
      <ValueInfo DeepSerialization="Yes" ShallowSerialization="No" XIndex="43" XType="19" XNote="20" XLabel="44" XStartPosition="163" XEndPosition="164" XComplement="5" XVector="258" XFeature="47" />
    </TypeInfo>
    <TypeInfo ID="269" TypeName="Vecute.Nuctions+GeneAnnotation, Vecute, Version=1.0.0.0, Culture=neutral, PublicKeyToken=6ca157640498cbe3" AssemblyString="Vecute, Version=1.0.0.0, Culture=neutral, PublicKeyToken=6ca157640498cbe3" AssemblyLocation="C:\Users\Jack\Documents\VecuteXI - 2010 Release\Vecute\bin\Debug\Vecute.exe" IsDeviceDependent="False">
      <ValueInfo DeepSerialization="Yes" ShallowSerialization="No" XIndex="52" XType="19" XNote="20" XLabel="44" XStartPosition="270" XEndPosition="271" XComplement="5" XVector="258" XFeature="47" />
    </TypeInfo>
    <TypeInfo ID="270" TypeName="System.Int32, mscorlib, Version=4.0.0.0, Culture=neutral, PublicKeyToken=b77a5c561934e089" AssemblyString="mscorlib, Version=4.0.0.0, Culture=neutral, PublicKeyToken=b77a5c561934e089" AssemblyLocation="C:\Windows\Microsoft.NET\Framework64\v4.0.30319\mscorlib.dll" IsDeviceDependent="False">
      <ValueInfo Value="5789" />
    </TypeInfo>
    <TypeInfo ID="271" TypeName="System.Int32, mscorlib, Version=4.0.0.0, Culture=neutral, PublicKeyToken=b77a5c561934e089" AssemblyString="mscorlib, Version=4.0.0.0, Culture=neutral, PublicKeyToken=b77a5c561934e089" AssemblyLocation="C:\Windows\Microsoft.NET\Framework64\v4.0.30319\mscorlib.dll" IsDeviceDependent="False">
      <ValueInfo Value="5986" />
    </TypeInfo>
    <TypeInfo ID="272" TypeName="Vecute.Nuctions+GeneAnnotation, Vecute, Version=1.0.0.0, Culture=neutral, PublicKeyToken=6ca157640498cbe3" AssemblyString="Vecute, Version=1.0.0.0, Culture=neutral, PublicKeyToken=6ca157640498cbe3" AssemblyLocation="C:\Users\Jack\Documents\VecuteXI - 2010 Release\Vecute\bin\Debug\Vecute.exe" IsDeviceDependent="False">
      <ValueInfo DeepSerialization="Yes" ShallowSerialization="No" XIndex="61" XType="19" XNote="20" XLabel="53" XStartPosition="168" XEndPosition="169" XComplement="5" XVector="258" XFeature="56" />
    </TypeInfo>
    <TypeInfo ID="273" TypeName="Vecute.Nuctions+GeneAnnotation, Vecute, Version=1.0.0.0, Culture=neutral, PublicKeyToken=6ca157640498cbe3" AssemblyString="Vecute, Version=1.0.0.0, Culture=neutral, PublicKeyToken=6ca157640498cbe3" AssemblyLocation="C:\Users\Jack\Documents\VecuteXI - 2010 Release\Vecute\bin\Debug\Vecute.exe" IsDeviceDependent="False">
      <ValueInfo DeepSerialization="Yes" ShallowSerialization="No" XIndex="73" XType="19" XNote="20" XLabel="53" XStartPosition="274" XEndPosition="275" XComplement="5" XVector="258" XFeature="56" />
    </TypeInfo>
    <TypeInfo ID="274" TypeName="System.Int32, mscorlib, Version=4.0.0.0, Culture=neutral, PublicKeyToken=b77a5c561934e089" AssemblyString="mscorlib, Version=4.0.0.0, Culture=neutral, PublicKeyToken=b77a5c561934e089" AssemblyLocation="C:\Windows\Microsoft.NET\Framework64\v4.0.30319\mscorlib.dll" IsDeviceDependent="False">
      <ValueInfo Value="6095" />
    </TypeInfo>
    <TypeInfo ID="275" TypeName="System.Int32, mscorlib, Version=4.0.0.0, Culture=neutral, PublicKeyToken=b77a5c561934e089" AssemblyString="mscorlib, Version=4.0.0.0, Culture=neutral, PublicKeyToken=b77a5c561934e089" AssemblyLocation="C:\Windows\Microsoft.NET\Framework64\v4.0.30319\mscorlib.dll" IsDeviceDependent="False">
      <ValueInfo Value="7345" />
    </TypeInfo>
    <TypeInfo ID="276" TypeName="Vecute.Nuctions+GeneAnnotation, Vecute, Version=1.0.0.0, Culture=neutral, PublicKeyToken=6ca157640498cbe3" AssemblyString="Vecute, Version=1.0.0.0, Culture=neutral, PublicKeyToken=6ca157640498cbe3" AssemblyLocation="C:\Users\Jack\Documents\VecuteXI - 2010 Release\Vecute\bin\Debug\Vecute.exe" IsDeviceDependent="False">
      <ValueInfo DeepSerialization="Yes" ShallowSerialization="No" XIndex="85" XType="19" XNote="20" XLabel="62" XStartPosition="173" XEndPosition="174" XComplement="24" XVector="258" XFeature="65" />
    </TypeInfo>
    <TypeInfo ID="277" TypeName="Vecute.Nuctions+GeneAnnotation, Vecute, Version=1.0.0.0, Culture=neutral, PublicKeyToken=6ca157640498cbe3" AssemblyString="Vecute, Version=1.0.0.0, Culture=neutral, PublicKeyToken=6ca157640498cbe3" AssemblyLocation="C:\Users\Jack\Documents\VecuteXI - 2010 Release\Vecute\bin\Debug\Vecute.exe" IsDeviceDependent="False">
      <ValueInfo DeepSerialization="Yes" ShallowSerialization="No" XIndex="183" XType="19" XNote="20" XLabel="62" XStartPosition="278" XEndPosition="279" XComplement="24" XVector="258" XFeature="65" />
    </TypeInfo>
    <TypeInfo ID="278" TypeName="System.Int32, mscorlib, Version=4.0.0.0, Culture=neutral, PublicKeyToken=b77a5c561934e089" AssemblyString="mscorlib, Version=4.0.0.0, Culture=neutral, PublicKeyToken=b77a5c561934e089" AssemblyLocation="C:\Windows\Microsoft.NET\Framework64\v4.0.30319\mscorlib.dll" IsDeviceDependent="False">
      <ValueInfo Value="7487" />
    </TypeInfo>
    <TypeInfo ID="279" TypeName="System.Int32, mscorlib, Version=4.0.0.0, Culture=neutral, PublicKeyToken=b77a5c561934e089" AssemblyString="mscorlib, Version=4.0.0.0, Culture=neutral, PublicKeyToken=b77a5c561934e089" AssemblyLocation="C:\Windows\Microsoft.NET\Framework64\v4.0.30319\mscorlib.dll" IsDeviceDependent="False">
      <ValueInfo Value="8437" />
    </TypeInfo>
    <TypeInfo ID="280" TypeName="Vecute.Nuctions+GeneAnnotation, Vecute, Version=1.0.0.0, Culture=neutral, PublicKeyToken=6ca157640498cbe3" AssemblyString="Vecute, Version=1.0.0.0, Culture=neutral, PublicKeyToken=6ca157640498cbe3" AssemblyLocation="C:\Users\Jack\Documents\VecuteXI - 2010 Release\Vecute\bin\Debug\Vecute.exe" IsDeviceDependent="False">
      <ValueInfo DeepSerialization="Yes" ShallowSerialization="No" XIndex="281" XType="19" XNote="74" XLabel="75" XStartPosition="178" XEndPosition="179" XComplement="24" XVector="258" XFeature="78" />
    </TypeInfo>
    <TypeInfo ID="281" TypeName="System.Int32, mscorlib, Version=4.0.0.0, Culture=neutral, PublicKeyToken=b77a5c561934e089" AssemblyString="mscorlib, Version=4.0.0.0, Culture=neutral, PublicKeyToken=b77a5c561934e089" AssemblyLocation="C:\Windows\Microsoft.NET\Framework64\v4.0.30319\mscorlib.dll" IsDeviceDependent="False">
      <ValueInfo Value="8" />
    </TypeInfo>
    <TypeInfo ID="282" TypeName="Vecute.Nuctions+GeneAnnotation, Vecute, Version=1.0.0.0, Culture=neutral, PublicKeyToken=6ca157640498cbe3" AssemblyString="Vecute, Version=1.0.0.0, Culture=neutral, PublicKeyToken=6ca157640498cbe3" AssemblyLocation="C:\Users\Jack\Documents\VecuteXI - 2010 Release\Vecute\bin\Debug\Vecute.exe" IsDeviceDependent="False">
      <ValueInfo DeepSerialization="Yes" ShallowSerialization="No" XIndex="283" XType="19" XNote="74" XLabel="75" XStartPosition="284" XEndPosition="285" XComplement="24" XVector="258" XFeature="78" />
    </TypeInfo>
    <TypeInfo ID="283" TypeName="System.Int32, mscorlib, Version=4.0.0.0, Culture=neutral, PublicKeyToken=b77a5c561934e089" AssemblyString="mscorlib, Version=4.0.0.0, Culture=neutral, PublicKeyToken=b77a5c561934e089" AssemblyLocation="C:\Windows\Microsoft.NET\Framework64\v4.0.30319\mscorlib.dll" IsDeviceDependent="False">
      <ValueInfo Value="9" />
    </TypeInfo>
    <TypeInfo ID="284" TypeName="System.Int32, mscorlib, Version=4.0.0.0, Culture=neutral, PublicKeyToken=b77a5c561934e089" AssemblyString="mscorlib, Version=4.0.0.0, Culture=neutral, PublicKeyToken=b77a5c561934e089" AssemblyLocation="C:\Windows\Microsoft.NET\Framework64\v4.0.30319\mscorlib.dll" IsDeviceDependent="False">
      <ValueInfo Value="9329" />
    </TypeInfo>
    <TypeInfo ID="285" TypeName="System.Int32, mscorlib, Version=4.0.0.0, Culture=neutral, PublicKeyToken=b77a5c561934e089" AssemblyString="mscorlib, Version=4.0.0.0, Culture=neutral, PublicKeyToken=b77a5c561934e089" AssemblyLocation="C:\Windows\Microsoft.NET\Framework64\v4.0.30319\mscorlib.dll" IsDeviceDependent="False">
      <ValueInfo Value="10189" />
    </TypeInfo>
    <TypeInfo ID="286" TypeName="Vecute.Nuctions+GeneAnnotation, Vecute, Version=1.0.0.0, Culture=neutral, PublicKeyToken=6ca157640498cbe3" AssemblyString="Vecute, Version=1.0.0.0, Culture=neutral, PublicKeyToken=6ca157640498cbe3" AssemblyLocation="C:\Users\Jack\Documents\VecuteXI - 2010 Release\Vecute\bin\Debug\Vecute.exe" IsDeviceDependent="False">
      <ValueInfo DeepSerialization="Yes" ShallowSerialization="No" XIndex="287" XType="86" XNote="-1" XLabel="87" XStartPosition="184" XEndPosition="185" XComplement="5" XVector="258" XFeature="90" />
    </TypeInfo>
    <TypeInfo ID="287" TypeName="System.Int32, mscorlib, Version=4.0.0.0, Culture=neutral, PublicKeyToken=b77a5c561934e089" AssemblyString="mscorlib, Version=4.0.0.0, Culture=neutral, PublicKeyToken=b77a5c561934e089" AssemblyLocation="C:\Windows\Microsoft.NET\Framework64\v4.0.30319\mscorlib.dll" IsDeviceDependent="False">
      <ValueInfo Value="10" />
    </TypeInfo>
    <TypeInfo ID="288" TypeName="Vecute.Nuctions+GeneAnnotation, Vecute, Version=1.0.0.0, Culture=neutral, PublicKeyToken=6ca157640498cbe3" AssemblyString="Vecute, Version=1.0.0.0, Culture=neutral, PublicKeyToken=6ca157640498cbe3" AssemblyLocation="C:\Users\Jack\Documents\VecuteXI - 2010 Release\Vecute\bin\Debug\Vecute.exe" IsDeviceDependent="False">
      <ValueInfo DeepSerialization="Yes" ShallowSerialization="No" XIndex="289" XType="86" XNote="-1" XLabel="87" XStartPosition="290" XEndPosition="291" XComplement="5" XVector="258" XFeature="90" />
    </TypeInfo>
    <TypeInfo ID="289" TypeName="System.Int32, mscorlib, Version=4.0.0.0, Culture=neutral, PublicKeyToken=b77a5c561934e089" AssemblyString="mscorlib, Version=4.0.0.0, Culture=neutral, PublicKeyToken=b77a5c561934e089" AssemblyLocation="C:\Windows\Microsoft.NET\Framework64\v4.0.30319\mscorlib.dll" IsDeviceDependent="False">
      <ValueInfo Value="11" />
    </TypeInfo>
    <TypeInfo ID="290" TypeName="System.Int32, mscorlib, Version=4.0.0.0, Culture=neutral, PublicKeyToken=b77a5c561934e089" AssemblyString="mscorlib, Version=4.0.0.0, Culture=neutral, PublicKeyToken=b77a5c561934e089" AssemblyLocation="C:\Windows\Microsoft.NET\Framework64\v4.0.30319\mscorlib.dll" IsDeviceDependent="False">
      <ValueInfo Value="8596" />
    </TypeInfo>
    <TypeInfo ID="291" TypeName="System.Int32, mscorlib, Version=4.0.0.0, Culture=neutral, PublicKeyToken=b77a5c561934e089" AssemblyString="mscorlib, Version=4.0.0.0, Culture=neutral, PublicKeyToken=b77a5c561934e089" AssemblyLocation="C:\Windows\Microsoft.NET\Framework64\v4.0.30319\mscorlib.dll" IsDeviceDependent="False">
      <ValueInfo Value="8902" />
    </TypeInfo>
    <TypeInfo ID="292" TypeName="System.Collections.Generic.List`1[[System.Int32, mscorlib, Version=4.0.0.0, Culture=neutral, PublicKeyToken=b77a5c561934e089]], mscorlib, Version=4.0.0.0, Culture=neutral, PublicKeyToken=b77a5c561934e089" AssemblyString="mscorlib, Version=4.0.0.0, Culture=neutral, PublicKeyToken=b77a5c561934e089" AssemblyLocation="C:\Windows\Microsoft.NET\Framework64\v4.0.30319\mscorlib.dll" IsDeviceDependent="False">
      <ValueInfo Count="0" DeepSerialization="Yes" ShallowSerialization="No" />
    </TypeInfo>
    <TypeInfo ID="293" TypeName="System.Collections.Generic.List`1[[System.Int32, mscorlib, Version=4.0.0.0, Culture=neutral, PublicKeyToken=b77a5c561934e089]], mscorlib, Version=4.0.0.0, Culture=neutral, PublicKeyToken=b77a5c561934e089" AssemblyString="mscorlib, Version=4.0.0.0, Culture=neutral, PublicKeyToken=b77a5c561934e089" AssemblyLocation="C:\Windows\Microsoft.NET\Framework64\v4.0.30319\mscorlib.dll" IsDeviceDependent="False">
      <ValueInfo Count="0" DeepSerialization="Yes" ShallowSerialization="No" />
    </TypeInfo>
    <TypeInfo ID="294" TypeName="Vecute.Nuctions+GeneFile, Vecute, Version=1.0.0.0, Culture=neutral, PublicKeyToken=6ca157640498cbe3" AssemblyString="Vecute, Version=1.0.0.0, Culture=neutral, PublicKeyToken=6ca157640498cbe3" AssemblyLocation="C:\Users\Jack\Documents\VecuteXI - 2010 Release\Vecute\bin\Debug\Vecute.exe" IsDeviceDependent="False">
      <ValueInfo DeepSerialization="Yes" ShallowSerialization="No" XvName="259" XvIscircular="24" XvDate="295" XvSequence="296" XvRCSequence="297" XvFeatureCol="298" XvEnd_F="94" XvEnd_R="94" XvPhos_F="24" XvPhos_R="24" XFCleavages="323" XRCleavages="324" XtmpCircular="5" />
    </TypeInfo>
    <TypeInfo ID="295" TypeName="System.DateTime, mscorlib, Version=4.0.0.0, Culture=neutral, PublicKeyToken=b77a5c561934e089" AssemblyString="mscorlib, Version=4.0.0.0, Culture=neutral, PublicKeyToken=b77a5c561934e089" AssemblyLocation="C:\Windows\Microsoft.NET\Framework64\v4.0.30319\mscorlib.dll" IsDeviceDependent="False">
      <ValueInfo Value="40708.4184349306" />
    </TypeInfo>
    <TypeInfo ID="296" TypeName="System.String, mscorlib, Version=4.0.0.0, Culture=neutral, PublicKeyToken=b77a5c561934e089" AssemblyString="mscorlib, Version=4.0.0.0, Culture=neutral, PublicKeyToken=b77a5c561934e089" AssemblyLocation="C:\Windows\Microsoft.NET\Framework64\v4.0.30319\mscorlib.dll" IsDeviceDependent="False">
      <ValueInfo Value="AGCTTAGGTGAGAACATCCCTGCCTGAACATGAGAAAAAACAGGGTACTCATACTCACTTCTAAGTGACGGCTGCATACTAACCGCTTCATACATCTCGTAGATTTCTCTGGCGATTGAAGGGCTAAATTCTTCAACGCTAACTTTGAGAATTTTTGTAAGCAATGCGGCGTTATAAGCATTTAATGCATTGATGCCATTAAATAAAGCACCAACGCCTGACTGCCCCATCCCCATCTTGTCTGCGACAGATTCCTGGGATAAGCCAAGTTCATTTTTCTTTTTTTCATAAATTGCTTTAAGGCGACGTGCGTCCTCAAGCTGCTCTTGTGTTAATGGTTTCTTTTTTGTGCTCATACGTTAAATCTATCACCGCAAGGGATAAATATCTAACACCGTGCGTGTTGACTATTTTACCTCTGGCGGTGATAATGGTTGCATGTACTAAGGAGGTTGTATGAATTCGGCAACTGGAGAGAGCTATGGATGATATTTTGGTAACGTCAGACCTGACCAGTCGCTACAAAATTTCACGCAAAACCCTTTGGTCATGGCAAAGTGCAGACACAATGCCTCGGGGCTTCGTATGCCCGTTCCCACCCCCTGACTGGCCCGGCAACCCTAACCGCTGGCGCTCTGAGTCAATCAAAGAGTGGGAGGATAAAAAGAAGATAAATTAACTGAAGGGCTCTCCGATGATCTCTTGCTAGCAACCCTTATCCAGCAGGCTTTCAAGGATGTAAACCATAACACTCTGCGAACTAGTGTTACATTGCGTGTAGCTTTGAGTGGGCAACTTTGTGTACACTTTTGTGTACCCAAAAACAAAAATGTGTACCCATTCAATGATCACCGACACAAAGCTCAGGAAGGCGCTCGGCAAGAAAAGAGATGATATCGAGATTATTTCTGATTCGCACGGGCTCAACGCCAGAATCAGCCAGGCCGGAAAAATATCATTTTTCTATCGGTATCGCTGGGCCGGTAAAGCGGTAAAACTCAATGTTGGTGATTATCCTGCAATGAGTATCACCCAGGCAAGAGAGCGTCGCCAACAATTCAGAAACTGGTTAACTGAGGGACTGGATCCGCGAGAGCAGGTGAAGCTGGATAAGCAGACCCGACAGGAAGCGATGTCCGTTGCCGAAGCGTTCAATTACTGGATTGAAAGGCACTGTATCGCTAACGGGCTAGTTAAAGTCGATTACTATCGCCAGGTGTTTGAGAAACATATCGCCGAACCGATGAAGAATGTCAAAGTCGATAACACAGCGAAAATGCACTGGATCAACGTCTTCGATTCTATAGAAAGCAGGGTGATGGCTCATTACATGCTTTCGCTGTGCAAACGGGCGTTTAGGTTCTGCGTTAACAGAAGTGTGATCGCCTCAAACCCGCTCGAGGGATTACTGCCATCTGATGTCGGGCAAAAGCCTAAAAAGAGAACTCGCAGGATGGACGATGACGATCTGCGCAAAATCTATCAGTGGTTGAAAAGCCATATGTCGATAGAGTCCGTTTTCCTGGTGAAATTTATTATGCTTACCGGATGCCGTACGGCTGAGATTCGACTTAGTGAGAGATCATGGTTTCGATTGGATGATAATGAGTGGGTCGTGCCTGCGGGCAGTTATAAAACTCGGGTACATATTAGAAGGGGACTCTCAGACGCCGCCGTTAACCTGGTCAGAAATCACCTCAAGAAAATAAACACCAATCACCTGGTGACTTCACAACGTAAAATTGATGGCGGGATCAAAGATTCGCCCGTTCATTCACCTGTGGCATCCAATTACGCCCGTTCTATTTGGAATGGAACAGGTATGGCAGAGTGGTCGCTTCATGATATGAGGCGGACGATAGCCACAAATCTCTCTGAGTTAGGTTGCCCGCCGCACGTAATTGAAAAGCTGCTCGGGCATCAGATGGTGGGGGTTATGGCGCATTACAACCTTCATGACTATATCGATGATCAGAAACACTGGCTCCGCGTTTGGCAGAGCCATCTTGAAGAGATCATCGGAGAGCCCTTCAGTTAATTTATCTTCTTTTTATCCTCCCACTCTTTGATTGCCATGGGTATGGACAGTTTTCCCTTTGATATGTAACGGTGAACAGTTGTTCTACTTTTGTTTGTTAGTCTTGATGCTTCACTGATAGATACAAGAGCCATAAGAACCTCAGATCCTTCCGTATTTAGCCAGTATGTTCTCTAGTGTGGTTCGTTGTTTTTGCGTGAGCCATGAGAACGAACCATTGAGATCATACTTACTTTGCATGTCACTCAAAAATTTTGCCTCAAAACTGGTGAGCTGAATTTTTGCAGTTAAAGCATCGTGTAGTGTTTTTCTTAGTCCGTTACGTAGGTAGGAATCTGATGTAATGGTTGTTGGTATTTTGTCACCATTCATTTTTATCTGGTTGTTCTCAAGTTCGGTTACGAGATCCATTTGTCTATCTAGTTCAACTTGGAAAATCAACGTATCAGTCGGGCGGCCTCGCTTATCAACCACCAATTTCATATTGCTGTAAGTGTTTAAATCTTTACTTATTGGTTTCAAAACCCATTGGTTAAGCCTTTTAAACTCATGGTAGTTATTTTCAAGCATTAACATGAACTTAAATTCATCAAGGCTAATCTCTATATTTGCCTTGTGAGTTTTCTTTTGTGTTAGTTCTTTTAATAACCACTCATAAATCCTCATAGAGTATTTGTTTTCAAAAGACTTAACATGTTCCAGATTATATTTTATGAATTTTTTTAACTGGAAAAGATAAGGCAATATCTCTTCACTAAAAACTAATTCTAATTTTTCGCTTGAGAACTTGGCATAGTTTGTCCACTGGAAAATCTCAAAGCCTTTAACCAAAGGATTCCTGATTTCCACAGTTCTCGTCATCAGCTCTCTGGTTGCTTTAGCTAATACACCATAAGCATTTTCCCTACTGATGTTCATCATCTGAGCGTATTGGTTATAAGTGAACGATACCGTCCGTTCTTTCCTTGTAGGGTTTTCAATCGTGGGGTTGAGTAGTGCCACACAGCATAAAATTAGCTTGGTTTCATGCTCCGTTAAGTCATAGCGACTAATCGCTAGTTCATTTGCTTTGAAAACAACTAATTCAGACATACATCTCAATTGGTCTAGGTGATTTTAATCACTATACCAATTGAGATGGGCTAGTCAATGATAATTACTAGTCCTTTTCCTTTGAGTTGTGGGTATCTGTAAATTCTGCTAGACCTTTGCTGGAAAACTTGTAAATTCTGCTAGACCCTCTGTAAATTCCGCTAGACCTTTGTGTGTTTTTTTTGTTTATATTCAAGTGGTTATAATTTATAGAATAAAGAAAGAATAAAAAAAGATAAAAAGAATAGATCCCAGCCCTGTGTATAACTCACTACTTTAGTCAGTTCCGCAGTATTACAAAAGGATGTCGCAAACGCTGTTTGCTCCTCTACAAAACAGACCTTAAAACCCTAAAGGCTTAAGTAGCACCCTCGCAAGCTCGGTTGCGGCCGCAATCGGGCAAATCGCTGAATATTCCTTTTGTCTCCGACCATCAGGCACCTGAGTCGCTGTCTTTTTCGTGACATTCAGTTCGCTGCGCTCACGGCTCTGGCAGTGAATGGGGGTAAATGGCACTACAGGCGCCTTTTATGGATTCATGCAAGGAAACTACCCATAATACAAGAAAAGCCCGTCACGGGCTTCTCAGGGCGTTTTATGGCGGGTCTGCTATGTGGTGCTATCTGACTTTTTGCTGTTCAGCAGTTCCTGCCCTCTGATTTTCCAGTCTGACCACTTCGGATTATCCCGTGACAGGTCATTCAGACTGGCTAATGCACCCAGTAAGGCAGCGGTATCATCAACGGGGTCTGACGCTCAGTGGAACGAAAACTCACGTTAAGGGATTTTGGTCATGAGATTATCAAAAAGGATCTTCACCTAGATCCTTTTAAATTAAAAATGAAGTTTTAAATCAATCTAAAGTATATATGAGTAAACTTGGTCTGACAGTTACCAATGCTTAATCAGTGAGGCACCTATCTCAGCGATCTGTCTATTTCGTTCATCCATAGTTGCCTGACTCCCCGTCGTGTAGATAACTACGATACGGGAGGGCTTACCATCTGGCCCCAGTGCTGCAATGATACCGCGAGACCCACGCTCACCGGCTCCAGATTTATCAGCAATAAACCAGCCAGCCGGAAGGGCCGAGCGCAGAAGTGGTCCTGCAACTTTATCCGCCTCCATCCAGTCTATTAATTGTTGCCGGGAAGCTAGAGTAAGTAGTTCGCCAGTTAATAGTTTGCGCAACGTTGTTGCCATTGCTACAGGCATCGTGGTGTCACGCTCGTCGTTTGGTATGGCTTCATTCAGCTCCGGTTCCCAACGATCAAGGCGAGTTACATGATCCCCCATGTTGTGCAAAAAAGCGGTTAGCTCCTTCGGTCCTCCGATCGTTGTCAGAAGTAAGTTGGCCGCAGTGTTATCACTCATGGTTATGGCAGCACTGCATAATTCTCTTACTGTCATGCCATCCGTAAGATGCTTTTCTGTGACTGGTGAGTACTCAACCAAGTCATTCTGAGAATAGTGTATGCGGCGACCGAGTTGCTCTTGCCCGGCGTCAATACGGGATAATACCGCGCCACATAGCAGAACTTTAAAAGTGCTCATCATTGGAAAACGTTCTTCGGGGCGAAAACTCTCAAGGATCTTACCGCTGTTGAGATCCAGTTCGATGTAACCCACTCGTGCACCCAACTGATCTTCAGCATCTTTTACTTTCACCAGCGTTTCTGGGTGAGCAAAAACAGGAAGGCAAAATGCCGCAAAAAAGGGAATAAGGGCGACACGGAAATGTTGAATACTCATACTCTTCCTTTTTCAATATTATTGAAGCATTTATCAGGGTTATTGTCTCATGAGCGGATACATATTTGAATGTATTTAGAAAAATAAACAAATAGGGGTTCCGCGCACATTTCCCCGAAAAGTGCCACCTGCATCGATGAAGATTCTTGCTCAATTGTTATCAGCTATGCGCCGACCAGAACACCTTGCCGATCAGCCAAACGTCTCTTCAGGCCACTGACTAGCGATAACTTTCCCCACAACGGAACAACTCTCATTGCATGGGATCATTGGGTACTGTGGGTTTAGTGGTTGTAAAAACACCTGACCGCTATCCCTGATCAGTTTCTTGAAGGTAAACTCATCACCCCCAAGTCTGGCTATGCAGAAATCACCTGGCTCAACAGCCTGCTCAGGGTCAACGAGAATTAACATTCCGTCAGGAAAGCTTTCCTGACGGAATGTTAATTCTCGTTGACCCTGAGCAGGCTGTTGAGCCAGGTGATTTCTGCATAGCCAGACTTGGGGGTGATGAGTTTACCTTCAAGAAACTGATCAGGGATAGCGGTCAGGTGTTTTTACAACCACTAAACCCACAGTACCCAATGATCCCATGCAATGAGAGTTGTTCCGTTGTGGGGAAAGTTATCGCTAGTCAGTGGCCTGAAGAGACGTTTGGCTGATCGGCAAGGTGTTCTGGTCGGCGCATAGCTGATAACAATTGAGCAAGAATCTTCATCGATGCAGGTGGCACTTTTCGGGGAAATGTGCGCGGAACCCCTATTTGTTTATTTTTCTAAATACATTCAAATATGTATCCGCTCATGAGACAATAACCCTGATAAATGCTTCAATAATATTGAAAAAGGAAGAGTATGAGTATTCAACATTTCCGTGTCGCCCTTATTCCCTTTTTTGCGGCATTTTGCCTTCCTGTTTTTGCTCACCCAGAAACGCTGGTGAAAGTAAAAGATGCTGAAGATCAGTTGGGTGCACGAGTGGGTTACATCGAACTGGATCTCAACAGCGGTAAGATCCTTGAGAGTTTTCGCCCCGAAGAACGTTTTCCAATGATGAGCACTTTTAAAGTTCTGCTATGTGGCGCGGTATTATCCCGTATTGACGCCGGGCAAGAGCAACTCGGTCGCCGCATACACTATTCTCAGAATGACTTGGTTGAGTACTCACCAGTCACAGAAAAGCATCTTACGGATGGCATGACAGTAAGAGAATTATGCAGTGCTGCCATAACCATGAGTGATAACACTGCGGCCAACTTACTTCTGACAACGATCGGAGGACCGAAGGAGCTAACCGCTTTTTTGCACAACATGGGGGATCATGTAACTCGCCTTGATCGTTGGGAACCGGAGCTGAATGAAGCCATACCAAACGACGAGCGTGACACCACGATGCCTGTAGCAATGGCAACAACGTTGCGCAAACTATTAACTGGCGAACTACTTACTCTAGCTTCCCGGCAACAATTAATAGACTGGATGGAGGCGGATAAAGTTGCAGGACCACTTCTGCGCTCGGCCCTTCCGGCTGGCTGGTTTATTGCTGATAAATCTGGAGCCGGTGAGCGTGGGTCTCGCGGTATCATTGCAGCACTGGGGCCAGATGGTAAGCCCTCCCGTATCGTAGTTATCTACACGACGGGGAGTCAGGCAACTATGGATGAACGAAATAGACAGATCGCTGAGATAGGTGCCTCACTGATTAAGCATTGGTAACTGTCAGACCAAGTTTACTCATATATACTTTAGATTGATTTAAAACTTCATTTTTAATTTAAAAGGATCTAGGTGAAGATCCTTTTTGATAATCTCATGACCAAAATCCCTTAACGTGAGTTTTCGTTCCACTGAGCGTCAGACCCCGTTGATGATACCGCTGCCTTACTGGGTGCATTAGCCAGTCTGAATGACCTGTCACGGGATAATCCGAAGTGGTCAGACTGGAAAATCAGAGGGCAGGAACTGCTGAACAGCAAAAAGTCAGATAGCACCACATAGCAGACCCGCCATAAAACGCCCTGAGAAGCCCGTGACGGGCTTTTCTTGTATTATGGGTAGTTTCCTTGCATGAATCCATAAAAGGCGCCTGTAGTGCCATTTACCCCCATTCACTGCCAGAGCCGTGAGCGCAGCGAACTGAATGTCACGAAAAAGACAGCGACTCAGGTGCCTGATGGTCGGAGACAAAAGGAATATTCAGCGATTTGCCCGATTGCGGCCGCAACCGAGCTTGCGAGGGTGCTACTTAAGCCTTTAGGGTTTTAAGGTCTGTTTTGTAGAGGAGCAAACAGCGTTTGCGACATCCTTTTGTAATACTGCGGAACTGACTAAAGTAGTGAGTTATACACAGGGCTGGGATCTATTCTTTTTATCTTTTTTTATTCTTTCTTTATTCTATAAATTATAACCACTTGAATATAAACAAAAAAAACACACAAAGGTCTAGCGGAATTTACAGAGGGTCTAGCAGAATTTACAAGTTTTCCAGCAAAGGTCTAGCAGAATTTACAGATACCCACAACTCAAAGGAAAAGGACTAGTAATTATCATTGACTAGCCCATCTCAATTGGTATAGTGATTAAAATCACCTAGACCAATTGAGATGTATGTCTGAATTAGTTGTTTTCAAAGCAAATGAACTAGCGATTAGTCGCTATGACTTAACGGAGCATGAAACCAAGCTAATTTTATGCTGTGTGGCACTACTCAACCCCACGATTGAAAACCCTACAAGGAAAGAACGGACGGTATCGTTCACTTATAACCAATACGCTCAGATGATGAACATCAGTAGGGAAAATGCTTATGGTGTATTAGCTAAAGCAACCAGAGAGCTGATGACGAGAACTGTGGAAATCAGGAATCCTTTGGTTAAAGGCTTTGAGATTTTCCAGTGGACAAACTATGCCAAGTTCTCAAGCGAAAAATTAGAATTAGTTTTTAGTGAAGAGATATTGCCTTATCTTTTCCAGTTAAAAAAATTCATAAAATATAATCTGGAACATGTTAAGTCTTTTGAAAACAAATACTCTATGAGGATTTATGAGTGGTTATTAAAAGAACTAACACAAAAGAAAACTCACAAGGCAAATATAGAGATTAGCCTTGATGAATTTAAGTTCATGTTAATGCTTGAAAATAACTACCATGAGTTTAAAAGGCTTAACCAATGGGTTTTGAAACCAATAAGTAAAGATTTAAACACTTACAGCAATATGAAATTGGTGGTTGATAAGCGAGGCCGCCCGACTGATACGTTGATTTTCCAAGTTGAACTAGATAGACAAATGGATCTCGTAACCGAACTTGAGAACAACCAGATAAAAATGAATGGTGACAAAATACCAACAACCATTACATCAGATTCCTACCTACGTAACGGACTAAGAAAAACACTACACGATGCTTTAACTGCAAAAATTCAGCTCACCAGTTTTGAGGCAAAATTTTTGAGTGACATGCAAAGTAAGTATGATCTCAATGGTTCGTTCTCATGGCTCACGCAAAAACAACGAACCACACTAGAGAACATACTGGCTAAATACGGAAGGATCTGAGGTTCTTATGGCTCTTGTATCTATCAGTGAAGCATCAAGACTAACAAACAAAAGTAGAACAACTGTTCACCGTTACATATCAAAGGGAAAACTGTCCATACCCATGGCAATCAAAGAGTGGGAGGATAAAAAGAAGATAAATTAACTGAAGGGCTCTCCGATGATCTCTTCAAGATGGCTCTGCCAAACGCGGAGCCAGTGTTTCTGATCATCGATATAGTCATGAAGGTTGTAATGCGCCATAACCCCCACCATCTGATGCCCGAGCAGCTTTTCAATTACGTGCGGCGGGCAACCTAACTCAGAGAGATTTGTGGCTATCGTCCGCCTCATATCATGAAGCGACCACTCTGCCATACCTGTTCCATTCCAAATAGAACGGGCGTAATTGGATGCCACAGGTGAATGAACGGGCGAATCTTTGATCCCGCCATCAATTTTACGTTGTGAAGTCACCAGGTGATTGGTGTTTATTTTCTTGAGGTGATTTCTGACCAGGTTAACGGCGGCGTCTGAGAGTCCCCTTCTAATATGTACCCGAGTTTTATAACTGCCCGCAGGCACGACCCACTCATTATCATCCAATCGAAACCATGATCTCTCACTAAGTCGAATCTCAGCCGTACGGCATCCGGTAAGCATAATAAATTTCACCAGGAAAACGGACTCTATCGACATATGGCTTTTCAACCACTGATAGATTTTGCGCAGATCGTCATCGTCCATCCTGCGAGTTCTCTTTTTAGGCTTTTGCCCGACATCAGATGGCAGTAATCCCTCGAGCGGGTTTGAGGCGATCACACTTCTGTTAACGCAGAACCTAAACGCCCGTTTGCACAGCGAAAGCATGTAATGAGCCATCACCCTGCTTTCTATAGAATCGAAGACGTTGATCCAGTGCATTTTCGCTGTGTTATCGACTTTGACATTCTTCATCGGTTCGGCGATATGTTTCTCAAACACCTGGCGATAGTAATCGACTTTAACTAGCCCGTTAGCGATACAGTGCCTTTCAATCCAGTAATTGAACGCTTCGGCAACGGACATCGCTTCCTGTCGGGTCTGCTTATCCAGCTTCACCTGCTCTCGCGGATCCAGTCCCTCAGTTAACCAGTTTCTGAATTGTTGGCGACGCTCTCTTGCCTGGGTGATACTCATTGCAGGATAATCACCAACATTGAGTTTTACCGCTTTACCGGCCCAGCGATACCGATAGAAAAATGATATTTTTCCGGCCTGGCTGATTCTGGCGTTGAGCCCGTGCGAATCAGAAATAATCTCGATATCATCTCTTTTCTTGCCGAGCGCCTTCCTGAGCTTTGTGTCGGTGATCATTGAATGGGTACACATTTTTGTTTTTGGGTACACAAAAGTGTACACAAAGTTGCCCACTCAAAGCTACACGCAATGTAACACTAGTTCGCAGAGTGTTATGGTTTACATCCTTGAAAGCCTGCTGGATAAGGGTTGCTAGCAAGAGATCATCGGAGAGCCCTTCAGTTAATTTATCTTCTTTTTATCCTCCCACTCTTTGATTGACTCAGAGCGCCAGCGGTTAGGGTTGCCGGGCCAGTCAGGGGGTGGGAACGGGCATACGAAGCCCCGAGGCATTGTGTCTGCACTTTGCCATGACCAAAGGGTTTTGCGTGAAATTTTGTAGCGACTGGTCAGGTCTGACGTTACCAAAATATCATCCATAGCTCTCTCCAGTTGCCGAATTCATACAACCTCCTTAGTACATGCAACCATTATCACCGCCAGAGGTAAAATAGTCAACACGCACGGTGTTAGATATTTATCCCTTGCGGTGATAGATTTAACGTATGAGCACAAAAAAGAAACCATTAACACAAGAGCAGCTTGAGGACGCACGTCGCCTTAAAGCAATTTATGAAAAAAAGAAAAATGAACTTGGCTTATCCCAGGAATCTGTCGCAGACAAGATGGGGATGGGGCAGTCAGGCGTTGGTGCTTTATTTAATGGCATCAATGCATTAAATGCTTATAACGCCGCATTGCTTACAAAAATTCTCAAAGTTAGCGTTGAAGAATTTAGCCCTTCAATCGCCAGAGAAATCTACGAGATGTATGAAGCGGTTAGTATGCAGCCGTCACTTAGAAGTGAGTATGAGTACCCTGTTTTTTCTCATGTTCAGGCAGGGATGTTCTCACCTA" />
    </TypeInfo>
    <TypeInfo ID="297" TypeName="System.String, mscorlib, Version=4.0.0.0, Culture=neutral, PublicKeyToken=b77a5c561934e089" AssemblyString="mscorlib, Version=4.0.0.0, Culture=neutral, PublicKeyToken=b77a5c561934e089" AssemblyLocation="C:\Windows\Microsoft.NET\Framework64\v4.0.30319\mscorlib.dll" IsDeviceDependent="False">
      <ValueInfo Value="TAGGTGAGAACATCCCTGCCTGAACATGAGAAAAAACAGGGTACTCATACTCACTTCTAAGTGACGGCTGCATACTAACCGCTTCATACATCTCGTAGATTTCTCTGGCGATTGAAGGGCTAAATTCTTCAACGCTAACTTTGAGAATTTTTGTAAGCAATGCGGCGTTATAAGCATTTAATGCATTGATGCCATTAAATAAAGCACCAACGCCTGACTGCCCCATCCCCATCTTGTCTGCGACAGATTCCTGGGATAAGCCAAGTTCATTTTTCTTTTTTTCATAAATTGCTTTAAGGCGACGTGCGTCCTCAAGCTGCTCTTGTGTTAATGGTTTCTTTTTTGTGCTCATACGTTAAATCTATCACCGCAAGGGATAAATATCTAACACCGTGCGTGTTGACTATTTTACCTCTGGCGGTGATAATGGTTGCATGTACTAAGGAGGTTGTATGAATTCGGCAACTGGAGAGAGCTATGGATGATATTTTGGTAACGTCAGACCTGACCAGTCGCTACAAAATTTCACGCAAAACCCTTTGGTCATGGCAAAGTGCAGACACAATGCCTCGGGGCTTCGTATGCCCGTTCCCACCCCCTGACTGGCCCGGCAACCCTAACCGCTGGCGCTCTGAGTCAATCAAAGAGTGGGAGGATAAAAAGAAGATAAATTAACTGAAGGGCTCTCCGATGATCTCTTGCTAGCAACCCTTATCCAGCAGGCTTTCAAGGATGTAAACCATAACACTCTGCGAACTAGTGTTACATTGCGTGTAGCTTTGAGTGGGCAACTTTGTGTACACTTTTGTGTACCCAAAAACAAAAATGTGTACCCATTCAATGATCACCGACACAAAGCTCAGGAAGGCGCTCGGCAAGAAAAGAGATGATATCGAGATTATTTCTGATTCGCACGGGCTCAACGCCAGAATCAGCCAGGCCGGAAAAATATCATTTTTCTATCGGTATCGCTGGGCCGGTAAAGCGGTAAAACTCAATGTTGGTGATTATCCTGCAATGAGTATCACCCAGGCAAGAGAGCGTCGCCAACAATTCAGAAACTGGTTAACTGAGGGACTGGATCCGCGAGAGCAGGTGAAGCTGGATAAGCAGACCCGACAGGAAGCGATGTCCGTTGCCGAAGCGTTCAATTACTGGATTGAAAGGCACTGTATCGCTAACGGGCTAGTTAAAGTCGATTACTATCGCCAGGTGTTTGAGAAACATATCGCCGAACCGATGAAGAATGTCAAAGTCGATAACACAGCGAAAATGCACTGGATCAACGTCTTCGATTCTATAGAAAGCAGGGTGATGGCTCATTACATGCTTTCGCTGTGCAAACGGGCGTTTAGGTTCTGCGTTAACAGAAGTGTGATCGCCTCAAACCCGCTCGAGGGATTACTGCCATCTGATGTCGGGCAAAAGCCTAAAAAGAGAACTCGCAGGATGGACGATGACGATCTGCGCAAAATCTATCAGTGGTTGAAAAGCCATATGTCGATAGAGTCCGTTTTCCTGGTGAAATTTATTATGCTTACCGGATGCCGTACGGCTGAGATTCGACTTAGTGAGAGATCATGGTTTCGATTGGATGATAATGAGTGGGTCGTGCCTGCGGGCAGTTATAAAACTCGGGTACATATTAGAAGGGGACTCTCAGACGCCGCCGTTAACCTGGTCAGAAATCACCTCAAGAAAATAAACACCAATCACCTGGTGACTTCACAACGTAAAATTGATGGCGGGATCAAAGATTCGCCCGTTCATTCACCTGTGGCATCCAATTACGCCCGTTCTATTTGGAATGGAACAGGTATGGCAGAGTGGTCGCTTCATGATATGAGGCGGACGATAGCCACAAATCTCTCTGAGTTAGGTTGCCCGCCGCACGTAATTGAAAAGCTGCTCGGGCATCAGATGGTGGGGGTTATGGCGCATTACAACCTTCATGACTATATCGATGATCAGAAACACTGGCTCCGCGTTTGGCAGAGCCATCTTGAAGAGATCATCGGAGAGCCCTTCAGTTAATTTATCTTCTTTTTATCCTCCCACTCTTTGATTGCCATGGGTATGGACAGTTTTCCCTTTGATATGTAACGGTGAACAGTTGTTCTACTTTTGTTTGTTAGTCTTGATGCTTCACTGATAGATACAAGAGCCATAAGAACCTCAGATCCTTCCGTATTTAGCCAGTATGTTCTCTAGTGTGGTTCGTTGTTTTTGCGTGAGCCATGAGAACGAACCATTGAGATCATACTTACTTTGCATGTCACTCAAAAATTTTGCCTCAAAACTGGTGAGCTGAATTTTTGCAGTTAAAGCATCGTGTAGTGTTTTTCTTAGTCCGTTACGTAGGTAGGAATCTGATGTAATGGTTGTTGGTATTTTGTCACCATTCATTTTTATCTGGTTGTTCTCAAGTTCGGTTACGAGATCCATTTGTCTATCTAGTTCAACTTGGAAAATCAACGTATCAGTCGGGCGGCCTCGCTTATCAACCACCAATTTCATATTGCTGTAAGTGTTTAAATCTTTACTTATTGGTTTCAAAACCCATTGGTTAAGCCTTTTAAACTCATGGTAGTTATTTTCAAGCATTAACATGAACTTAAATTCATCAAGGCTAATCTCTATATTTGCCTTGTGAGTTTTCTTTTGTGTTAGTTCTTTTAATAACCACTCATAAATCCTCATAGAGTATTTGTTTTCAAAAGACTTAACATGTTCCAGATTATATTTTATGAATTTTTTTAACTGGAAAAGATAAGGCAATATCTCTTCACTAAAAACTAATTCTAATTTTTCGCTTGAGAACTTGGCATAGTTTGTCCACTGGAAAATCTCAAAGCCTTTAACCAAAGGATTCCTGATTTCCACAGTTCTCGTCATCAGCTCTCTGGTTGCTTTAGCTAATACACCATAAGCATTTTCCCTACTGATGTTCATCATCTGAGCGTATTGGTTATAAGTGAACGATACCGTCCGTTCTTTCCTTGTAGGGTTTTCAATCGTGGGGTTGAGTAGTGCCACACAGCATAAAATTAGCTTGGTTTCATGCTCCGTTAAGTCATAGCGACTAATCGCTAGTTCATTTGCTTTGAAAACAACTAATTCAGACATACATCTCAATTGGTCTAGGTGATTTTAATCACTATACCAATTGAGATGGGCTAGTCAATGATAATTACTAGTCCTTTTCCTTTGAGTTGTGGGTATCTGTAAATTCTGCTAGACCTTTGCTGGAAAACTTGTAAATTCTGCTAGACCCTCTGTAAATTCCGCTAGACCTTTGTGTGTTTTTTTTGTTTATATTCAAGTGGTTATAATTTATAGAATAAAGAAAGAATAAAAAAAGATAAAAAGAATAGATCCCAGCCCTGTGTATAACTCACTACTTTAGTCAGTTCCGCAGTATTACAAAAGGATGTCGCAAACGCTGTTTGCTCCTCTACAAAACAGACCTTAAAACCCTAAAGGCTTAAGTAGCACCCTCGCAAGCTCGGTTGCGGCCGCAATCGGGCAAATCGCTGAATATTCCTTTTGTCTCCGACCATCAGGCACCTGAGTCGCTGTCTTTTTCGTGACATTCAGTTCGCTGCGCTCACGGCTCTGGCAGTGAATGGGGGTAAATGGCACTACAGGCGCCTTTTATGGATTCATGCAAGGAAACTACCCATAATACAAGAAAAGCCCGTCACGGGCTTCTCAGGGCGTTTTATGGCGGGTCTGCTATGTGGTGCTATCTGACTTTTTGCTGTTCAGCAGTTCCTGCCCTCTGATTTTCCAGTCTGACCACTTCGGATTATCCCGTGACAGGTCATTCAGACTGGCTAATGCACCCAGTAAGGCAGCGGTATCATCAACGGGGTCTGACGCTCAGTGGAACGAAAACTCACGTTAAGGGATTTTGGTCATGAGATTATCAAAAAGGATCTTCACCTAGATCCTTTTAAATTAAAAATGAAGTTTTAAATCAATCTAAAGTATATATGAGTAAACTTGGTCTGACAGTTACCAATGCTTAATCAGTGAGGCACCTATCTCAGCGATCTGTCTATTTCGTTCATCCATAGTTGCCTGACTCCCCGTCGTGTAGATAACTACGATACGGGAGGGCTTACCATCTGGCCCCAGTGCTGCAATGATACCGCGAGACCCACGCTCACCGGCTCCAGATTTATCAGCAATAAACCAGCCAGCCGGAAGGGCCGAGCGCAGAAGTGGTCCTGCAACTTTATCCGCCTCCATCCAGTCTATTAATTGTTGCCGGGAAGCTAGAGTAAGTAGTTCGCCAGTTAATAGTTTGCGCAACGTTGTTGCCATTGCTACAGGCATCGTGGTGTCACGCTCGTCGTTTGGTATGGCTTCATTCAGCTCCGGTTCCCAACGATCAAGGCGAGTTACATGATCCCCCATGTTGTGCAAAAAAGCGGTTAGCTCCTTCGGTCCTCCGATCGTTGTCAGAAGTAAGTTGGCCGCAGTGTTATCACTCATGGTTATGGCAGCACTGCATAATTCTCTTACTGTCATGCCATCCGTAAGATGCTTTTCTGTGACTGGTGAGTACTCAACCAAGTCATTCTGAGAATAGTGTATGCGGCGACCGAGTTGCTCTTGCCCGGCGTCAATACGGGATAATACCGCGCCACATAGCAGAACTTTAAAAGTGCTCATCATTGGAAAACGTTCTTCGGGGCGAAAACTCTCAAGGATCTTACCGCTGTTGAGATCCAGTTCGATGTAACCCACTCGTGCACCCAACTGATCTTCAGCATCTTTTACTTTCACCAGCGTTTCTGGGTGAGCAAAAACAGGAAGGCAAAATGCCGCAAAAAAGGGAATAAGGGCGACACGGAAATGTTGAATACTCATACTCTTCCTTTTTCAATATTATTGAAGCATTTATCAGGGTTATTGTCTCATGAGCGGATACATATTTGAATGTATTTAGAAAAATAAACAAATAGGGGTTCCGCGCACATTTCCCCGAAAAGTGCCACCTGCATCGATGAAGATTCTTGCTCAATTGTTATCAGCTATGCGCCGACCAGAACACCTTGCCGATCAGCCAAACGTCTCTTCAGGCCACTGACTAGCGATAACTTTCCCCACAACGGAACAACTCTCATTGCATGGGATCATTGGGTACTGTGGGTTTAGTGGTTGTAAAAACACCTGACCGCTATCCCTGATCAGTTTCTTGAAGGTAAACTCATCACCCCCAAGTCTGGCTATGCAGAAATCACCTGGCTCAACAGCCTGCTCAGGGTCAACGAGAATTAACATTCCGTCAGGAAAGCTTTCCTGACGGAATGTTAATTCTCGTTGACCCTGAGCAGGCTGTTGAGCCAGGTGATTTCTGCATAGCCAGACTTGGGGGTGATGAGTTTACCTTCAAGAAACTGATCAGGGATAGCGGTCAGGTGTTTTTACAACCACTAAACCCACAGTACCCAATGATCCCATGCAATGAGAGTTGTTCCGTTGTGGGGAAAGTTATCGCTAGTCAGTGGCCTGAAGAGACGTTTGGCTGATCGGCAAGGTGTTCTGGTCGGCGCATAGCTGATAACAATTGAGCAAGAATCTTCATCGATGCAGGTGGCACTTTTCGGGGAAATGTGCGCGGAACCCCTATTTGTTTATTTTTCTAAATACATTCAAATATGTATCCGCTCATGAGACAATAACCCTGATAAATGCTTCAATAATATTGAAAAAGGAAGAGTATGAGTATTCAACATTTCCGTGTCGCCCTTATTCCCTTTTTTGCGGCATTTTGCCTTCCTGTTTTTGCTCACCCAGAAACGCTGGTGAAAGTAAAAGATGCTGAAGATCAGTTGGGTGCACGAGTGGGTTACATCGAACTGGATCTCAACAGCGGTAAGATCCTTGAGAGTTTTCGCCCCGAAGAACGTTTTCCAATGATGAGCACTTTTAAAGTTCTGCTATGTGGCGCGGTATTATCCCGTATTGACGCCGGGCAAGAGCAACTCGGTCGCCGCATACACTATTCTCAGAATGACTTGGTTGAGTACTCACCAGTCACAGAAAAGCATCTTACGGATGGCATGACAGTAAGAGAATTATGCAGTGCTGCCATAACCATGAGTGATAACACTGCGGCCAACTTACTTCTGACAACGATCGGAGGACCGAAGGAGCTAACCGCTTTTTTGCACAACATGGGGGATCATGTAACTCGCCTTGATCGTTGGGAACCGGAGCTGAATGAAGCCATACCAAACGACGAGCGTGACACCACGATGCCTGTAGCAATGGCAACAACGTTGCGCAAACTATTAACTGGCGAACTACTTACTCTAGCTTCCCGGCAACAATTAATAGACTGGATGGAGGCGGATAAAGTTGCAGGACCACTTCTGCGCTCGGCCCTTCCGGCTGGCTGGTTTATTGCTGATAAATCTGGAGCCGGTGAGCGTGGGTCTCGCGGTATCATTGCAGCACTGGGGCCAGATGGTAAGCCCTCCCGTATCGTAGTTATCTACACGACGGGGAGTCAGGCAACTATGGATGAACGAAATAGACAGATCGCTGAGATAGGTGCCTCACTGATTAAGCATTGGTAACTGTCAGACCAAGTTTACTCATATATACTTTAGATTGATTTAAAACTTCATTTTTAATTTAAAAGGATCTAGGTGAAGATCCTTTTTGATAATCTCATGACCAAAATCCCTTAACGTGAGTTTTCGTTCCACTGAGCGTCAGACCCCGTTGATGATACCGCTGCCTTACTGGGTGCATTAGCCAGTCTGAATGACCTGTCACGGGATAATCCGAAGTGGTCAGACTGGAAAATCAGAGGGCAGGAACTGCTGAACAGCAAAAAGTCAGATAGCACCACATAGCAGACCCGCCATAAAACGCCCTGAGAAGCCCGTGACGGGCTTTTCTTGTATTATGGGTAGTTTCCTTGCATGAATCCATAAAAGGCGCCTGTAGTGCCATTTACCCCCATTCACTGCCAGAGCCGTGAGCGCAGCGAACTGAATGTCACGAAAAAGACAGCGACTCAGGTGCCTGATGGTCGGAGACAAAAGGAATATTCAGCGATTTGCCCGATTGCGGCCGCAACCGAGCTTGCGAGGGTGCTACTTAAGCCTTTAGGGTTTTAAGGTCTGTTTTGTAGAGGAGCAAACAGCGTTTGCGACATCCTTTTGTAATACTGCGGAACTGACTAAAGTAGTGAGTTATACACAGGGCTGGGATCTATTCTTTTTATCTTTTTTTATTCTTTCTTTATTCTATAAATTATAACCACTTGAATATAAACAAAAAAAACACACAAAGGTCTAGCGGAATTTACAGAGGGTCTAGCAGAATTTACAAGTTTTCCAGCAAAGGTCTAGCAGAATTTACAGATACCCACAACTCAAAGGAAAAGGACTAGTAATTATCATTGACTAGCCCATCTCAATTGGTATAGTGATTAAAATCACCTAGACCAATTGAGATGTATGTCTGAATTAGTTGTTTTCAAAGCAAATGAACTAGCGATTAGTCGCTATGACTTAACGGAGCATGAAACCAAGCTAATTTTATGCTGTGTGGCACTACTCAACCCCACGATTGAAAACCCTACAAGGAAAGAACGGACGGTATCGTTCACTTATAACCAATACGCTCAGATGATGAACATCAGTAGGGAAAATGCTTATGGTGTATTAGCTAAAGCAACCAGAGAGCTGATGACGAGAACTGTGGAAATCAGGAATCCTTTGGTTAAAGGCTTTGAGATTTTCCAGTGGACAAACTATGCCAAGTTCTCAAGCGAAAAATTAGAATTAGTTTTTAGTGAAGAGATATTGCCTTATCTTTTCCAGTTAAAAAAATTCATAAAATATAATCTGGAACATGTTAAGTCTTTTGAAAACAAATACTCTATGAGGATTTATGAGTGGTTATTAAAAGAACTAACACAAAAGAAAACTCACAAGGCAAATATAGAGATTAGCCTTGATGAATTTAAGTTCATGTTAATGCTTGAAAATAACTACCATGAGTTTAAAAGGCTTAACCAATGGGTTTTGAAACCAATAAGTAAAGATTTAAACACTTACAGCAATATGAAATTGGTGGTTGATAAGCGAGGCCGCCCGACTGATACGTTGATTTTCCAAGTTGAACTAGATAGACAAATGGATCTCGTAACCGAACTTGAGAACAACCAGATAAAAATGAATGGTGACAAAATACCAACAACCATTACATCAGATTCCTACCTACGTAACGGACTAAGAAAAACACTACACGATGCTTTAACTGCAAAAATTCAGCTCACCAGTTTTGAGGCAAAATTTTTGAGTGACATGCAAAGTAAGTATGATCTCAATGGTTCGTTCTCATGGCTCACGCAAAAACAACGAACCACACTAGAGAACATACTGGCTAAATACGGAAGGATCTGAGGTTCTTATGGCTCTTGTATCTATCAGTGAAGCATCAAGACTAACAAACAAAAGTAGAACAACTGTTCACCGTTACATATCAAAGGGAAAACTGTCCATACCCATGGCAATCAAAGAGTGGGAGGATAAAAAGAAGATAAATTAACTGAAGGGCTCTCCGATGATCTCTTCAAGATGGCTCTGCCAAACGCGGAGCCAGTGTTTCTGATCATCGATATAGTCATGAAGGTTGTAATGCGCCATAACCCCCACCATCTGATGCCCGAGCAGCTTTTCAATTACGTGCGGCGGGCAACCTAACTCAGAGAGATTTGTGGCTATCGTCCGCCTCATATCATGAAGCGACCACTCTGCCATACCTGTTCCATTCCAAATAGAACGGGCGTAATTGGATGCCACAGGTGAATGAACGGGCGAATCTTTGATCCCGCCATCAATTTTACGTTGTGAAGTCACCAGGTGATTGGTGTTTATTTTCTTGAGGTGATTTCTGACCAGGTTAACGGCGGCGTCTGAGAGTCCCCTTCTAATATGTACCCGAGTTTTATAACTGCCCGCAGGCACGACCCACTCATTATCATCCAATCGAAACCATGATCTCTCACTAAGTCGAATCTCAGCCGTACGGCATCCGGTAAGCATAATAAATTTCACCAGGAAAACGGACTCTATCGACATATGGCTTTTCAACCACTGATAGATTTTGCGCAGATCGTCATCGTCCATCCTGCGAGTTCTCTTTTTAGGCTTTTGCCCGACATCAGATGGCAGTAATCCCTCGAGCGGGTTTGAGGCGATCACACTTCTGTTAACGCAGAACCTAAACGCCCGTTTGCACAGCGAAAGCATGTAATGAGCCATCACCCTGCTTTCTATAGAATCGAAGACGTTGATCCAGTGCATTTTCGCTGTGTTATCGACTTTGACATTCTTCATCGGTTCGGCGATATGTTTCTCAAACACCTGGCGATAGTAATCGACTTTAACTAGCCCGTTAGCGATACAGTGCCTTTCAATCCAGTAATTGAACGCTTCGGCAACGGACATCGCTTCCTGTCGGGTCTGCTTATCCAGCTTCACCTGCTCTCGCGGATCCAGTCCCTCAGTTAACCAGTTTCTGAATTGTTGGCGACGCTCTCTTGCCTGGGTGATACTCATTGCAGGATAATCACCAACATTGAGTTTTACCGCTTTACCGGCCCAGCGATACCGATAGAAAAATGATATTTTTCCGGCCTGGCTGATTCTGGCGTTGAGCCCGTGCGAATCAGAAATAATCTCGATATCATCTCTTTTCTTGCCGAGCGCCTTCCTGAGCTTTGTGTCGGTGATCATTGAATGGGTACACATTTTTGTTTTTGGGTACACAAAAGTGTACACAAAGTTGCCCACTCAAAGCTACACGCAATGTAACACTAGTTCGCAGAGTGTTATGGTTTACATCCTTGAAAGCCTGCTGGATAAGGGTTGCTAGCAAGAGATCATCGGAGAGCCCTTCAGTTAATTTATCTTCTTTTTATCCTCCCACTCTTTGATTGACTCAGAGCGCCAGCGGTTAGGGTTGCCGGGCCAGTCAGGGGGTGGGAACGGGCATACGAAGCCCCGAGGCATTGTGTCTGCACTTTGCCATGACCAAAGGGTTTTGCGTGAAATTTTGTAGCGACTGGTCAGGTCTGACGTTACCAAAATATCATCCATAGCTCTCTCCAGTTGCCGAATTCATACAACCTCCTTAGTACATGCAACCATTATCACCGCCAGAGGTAAAATAGTCAACACGCACGGTGTTAGATATTTATCCCTTGCGGTGATAGATTTAACGTATGAGCACAAAAAAGAAACCATTAACACAAGAGCAGCTTGAGGACGCACGTCGCCTTAAAGCAATTTATGAAAAAAAGAAAAATGAACTTGGCTTATCCCAGGAATCTGTCGCAGACAAGATGGGGATGGGGCAGTCAGGCGTTGGTGCTTTATTTAATGGCATCAATGCATTAAATGCTTATAACGCCGCATTGCTTACAAAAATTCTCAAAGTTAGCGTTGAAGAATTTAGCCCTTCAATCGCCAGAGAAATCTACGAGATGTATGAAGCGGTTAGTATGCAGCCGTCACTTAGAAGTGAGTATGAGTACCCTGTTTTTTCTCATGTTCAGGCAGGGATGTTCTCACCTAAGCT" />
    </TypeInfo>
    <TypeInfo ID="298" TypeName="System.Collections.Generic.List`1[[Vecute.Nuctions+GeneAnnotation, Vecute, Version=1.0.0.0, Culture=neutral, PublicKeyToken=6ca157640498cbe3]], mscorlib, Version=4.0.0.0, Culture=neutral, PublicKeyToken=b77a5c561934e089" AssemblyString="mscorlib, Version=4.0.0.0, Culture=neutral, PublicKeyToken=b77a5c561934e089" AssemblyLocation="C:\Windows\Microsoft.NET\Framework64\v4.0.30319\mscorlib.dll" IsDeviceDependent="False">
      <ValueInfo V0="299" V1="300" V2="303" V3="304" V4="307" V5="308" V6="311" V7="314" V8="315" V9="318" V10="319" V11="320" Count="12" DeepSerialization="Yes" ShallowSerialization="No" />
    </TypeInfo>
    <TypeInfo ID="299" TypeName="Vecute.Nuctions+GeneAnnotation, Vecute, Version=1.0.0.0, Culture=neutral, PublicKeyToken=6ca157640498cbe3" AssemblyString="Vecute, Version=1.0.0.0, Culture=neutral, PublicKeyToken=6ca157640498cbe3" AssemblyLocation="C:\Users\Jack\Documents\VecuteXI - 2010 Release\Vecute\bin\Debug\Vecute.exe" IsDeviceDependent="False">
      <ValueInfo DeepSerialization="Yes" ShallowSerialization="No" XIndex="18" XType="32" XNote="33" XLabel="34" XStartPosition="158" XEndPosition="159" XComplement="5" XVector="294" XFeature="37" />
    </TypeInfo>
    <TypeInfo ID="300" TypeName="Vecute.Nuctions+GeneAnnotation, Vecute, Version=1.0.0.0, Culture=neutral, PublicKeyToken=6ca157640498cbe3" AssemblyString="Vecute, Version=1.0.0.0, Culture=neutral, PublicKeyToken=6ca157640498cbe3" AssemblyLocation="C:\Users\Jack\Documents\VecuteXI - 2010 Release\Vecute\bin\Debug\Vecute.exe" IsDeviceDependent="False">
      <ValueInfo DeepSerialization="Yes" ShallowSerialization="No" XIndex="31" XType="32" XNote="33" XLabel="34" XStartPosition="301" XEndPosition="302" XComplement="24" XVector="294" XFeature="37" />
    </TypeInfo>
    <TypeInfo ID="301" TypeName="System.Int32, mscorlib, Version=4.0.0.0, Culture=neutral, PublicKeyToken=b77a5c561934e089" AssemblyString="mscorlib, Version=4.0.0.0, Culture=neutral, PublicKeyToken=b77a5c561934e089" AssemblyLocation="C:\Windows\Microsoft.NET\Framework64\v4.0.30319\mscorlib.dll" IsDeviceDependent="False">
      <ValueInfo Value="10160" />
    </TypeInfo>
    <TypeInfo ID="302" TypeName="System.Int32, mscorlib, Version=4.0.0.0, Culture=neutral, PublicKeyToken=b77a5c561934e089" AssemblyString="mscorlib, Version=4.0.0.0, Culture=neutral, PublicKeyToken=b77a5c561934e089" AssemblyLocation="C:\Windows\Microsoft.NET\Framework64\v4.0.30319\mscorlib.dll" IsDeviceDependent="False">
      <ValueInfo Value="10262" />
    </TypeInfo>
    <TypeInfo ID="303" TypeName="Vecute.Nuctions+GeneAnnotation, Vecute, Version=1.0.0.0, Culture=neutral, PublicKeyToken=6ca157640498cbe3" AssemblyString="Vecute, Version=1.0.0.0, Culture=neutral, PublicKeyToken=6ca157640498cbe3" AssemblyLocation="C:\Users\Jack\Documents\VecuteXI - 2010 Release\Vecute\bin\Debug\Vecute.exe" IsDeviceDependent="False">
      <ValueInfo DeepSerialization="Yes" ShallowSerialization="No" XIndex="43" XType="19" XNote="20" XLabel="44" XStartPosition="163" XEndPosition="164" XComplement="5" XVector="294" XFeature="47" />
    </TypeInfo>
    <TypeInfo ID="304" TypeName="Vecute.Nuctions+GeneAnnotation, Vecute, Version=1.0.0.0, Culture=neutral, PublicKeyToken=6ca157640498cbe3" AssemblyString="Vecute, Version=1.0.0.0, Culture=neutral, PublicKeyToken=6ca157640498cbe3" AssemblyLocation="C:\Users\Jack\Documents\VecuteXI - 2010 Release\Vecute\bin\Debug\Vecute.exe" IsDeviceDependent="False">
      <ValueInfo DeepSerialization="Yes" ShallowSerialization="No" XIndex="52" XType="19" XNote="20" XLabel="44" XStartPosition="305" XEndPosition="306" XComplement="24" XVector="294" XFeature="47" />
    </TypeInfo>
    <TypeInfo ID="305" TypeName="System.Int32, mscorlib, Version=4.0.0.0, Culture=neutral, PublicKeyToken=b77a5c561934e089" AssemblyString="mscorlib, Version=4.0.0.0, Culture=neutral, PublicKeyToken=b77a5c561934e089" AssemblyLocation="C:\Windows\Microsoft.NET\Framework64\v4.0.30319\mscorlib.dll" IsDeviceDependent="False">
      <ValueInfo Value="9940" />
    </TypeInfo>
    <TypeInfo ID="306" TypeName="System.Int32, mscorlib, Version=4.0.0.0, Culture=neutral, PublicKeyToken=b77a5c561934e089" AssemblyString="mscorlib, Version=4.0.0.0, Culture=neutral, PublicKeyToken=b77a5c561934e089" AssemblyLocation="C:\Windows\Microsoft.NET\Framework64\v4.0.30319\mscorlib.dll" IsDeviceDependent="False">
      <ValueInfo Value="10137" />
    </TypeInfo>
    <TypeInfo ID="307" TypeName="Vecute.Nuctions+GeneAnnotation, Vecute, Version=1.0.0.0, Culture=neutral, PublicKeyToken=6ca157640498cbe3" AssemblyString="Vecute, Version=1.0.0.0, Culture=neutral, PublicKeyToken=6ca157640498cbe3" AssemblyLocation="C:\Users\Jack\Documents\VecuteXI - 2010 Release\Vecute\bin\Debug\Vecute.exe" IsDeviceDependent="False">
      <ValueInfo DeepSerialization="Yes" ShallowSerialization="No" XIndex="61" XType="19" XNote="20" XLabel="53" XStartPosition="168" XEndPosition="169" XComplement="5" XVector="294" XFeature="56" />
    </TypeInfo>
    <TypeInfo ID="308" TypeName="Vecute.Nuctions+GeneAnnotation, Vecute, Version=1.0.0.0, Culture=neutral, PublicKeyToken=6ca157640498cbe3" AssemblyString="Vecute, Version=1.0.0.0, Culture=neutral, PublicKeyToken=6ca157640498cbe3" AssemblyLocation="C:\Users\Jack\Documents\VecuteXI - 2010 Release\Vecute\bin\Debug\Vecute.exe" IsDeviceDependent="False">
      <ValueInfo DeepSerialization="Yes" ShallowSerialization="No" XIndex="73" XType="19" XNote="20" XLabel="53" XStartPosition="309" XEndPosition="310" XComplement="24" XVector="294" XFeature="56" />
    </TypeInfo>
    <TypeInfo ID="309" TypeName="System.Int32, mscorlib, Version=4.0.0.0, Culture=neutral, PublicKeyToken=b77a5c561934e089" AssemblyString="mscorlib, Version=4.0.0.0, Culture=neutral, PublicKeyToken=b77a5c561934e089" AssemblyLocation="C:\Windows\Microsoft.NET\Framework64\v4.0.30319\mscorlib.dll" IsDeviceDependent="False">
      <ValueInfo Value="8581" />
    </TypeInfo>
    <TypeInfo ID="310" TypeName="System.Int32, mscorlib, Version=4.0.0.0, Culture=neutral, PublicKeyToken=b77a5c561934e089" AssemblyString="mscorlib, Version=4.0.0.0, Culture=neutral, PublicKeyToken=b77a5c561934e089" AssemblyLocation="C:\Windows\Microsoft.NET\Framework64\v4.0.30319\mscorlib.dll" IsDeviceDependent="False">
      <ValueInfo Value="9831" />
    </TypeInfo>
    <TypeInfo ID="311" TypeName="Vecute.Nuctions+GeneAnnotation, Vecute, Version=1.0.0.0, Culture=neutral, PublicKeyToken=6ca157640498cbe3" AssemblyString="Vecute, Version=1.0.0.0, Culture=neutral, PublicKeyToken=6ca157640498cbe3" AssemblyLocation="C:\Users\Jack\Documents\VecuteXI - 2010 Release\Vecute\bin\Debug\Vecute.exe" IsDeviceDependent="False">
      <ValueInfo DeepSerialization="Yes" ShallowSerialization="No" XIndex="85" XType="19" XNote="20" XLabel="62" XStartPosition="312" XEndPosition="313" XComplement="5" XVector="294" XFeature="65" />
    </TypeInfo>
    <TypeInfo ID="312" TypeName="System.Int32, mscorlib, Version=4.0.0.0, Culture=neutral, PublicKeyToken=b77a5c561934e089" AssemblyString="mscorlib, Version=4.0.0.0, Culture=neutral, PublicKeyToken=b77a5c561934e089" AssemblyLocation="C:\Windows\Microsoft.NET\Framework64\v4.0.30319\mscorlib.dll" IsDeviceDependent="False">
      <ValueInfo Value="7489" />
    </TypeInfo>
    <TypeInfo ID="313" TypeName="System.Int32, mscorlib, Version=4.0.0.0, Culture=neutral, PublicKeyToken=b77a5c561934e089" AssemblyString="mscorlib, Version=4.0.0.0, Culture=neutral, PublicKeyToken=b77a5c561934e089" AssemblyLocation="C:\Windows\Microsoft.NET\Framework64\v4.0.30319\mscorlib.dll" IsDeviceDependent="False">
      <ValueInfo Value="8439" />
    </TypeInfo>
    <TypeInfo ID="314" TypeName="Vecute.Nuctions+GeneAnnotation, Vecute, Version=1.0.0.0, Culture=neutral, PublicKeyToken=6ca157640498cbe3" AssemblyString="Vecute, Version=1.0.0.0, Culture=neutral, PublicKeyToken=6ca157640498cbe3" AssemblyLocation="C:\Users\Jack\Documents\VecuteXI - 2010 Release\Vecute\bin\Debug\Vecute.exe" IsDeviceDependent="False">
      <ValueInfo DeepSerialization="Yes" ShallowSerialization="No" XIndex="183" XType="19" XNote="20" XLabel="62" XStartPosition="173" XEndPosition="174" XComplement="24" XVector="294" XFeature="65" />
    </TypeInfo>
    <TypeInfo ID="315" TypeName="Vecute.Nuctions+GeneAnnotation, Vecute, Version=1.0.0.0, Culture=neutral, PublicKeyToken=6ca157640498cbe3" AssemblyString="Vecute, Version=1.0.0.0, Culture=neutral, PublicKeyToken=6ca157640498cbe3" AssemblyLocation="C:\Users\Jack\Documents\VecuteXI - 2010 Release\Vecute\bin\Debug\Vecute.exe" IsDeviceDependent="False">
      <ValueInfo DeepSerialization="Yes" ShallowSerialization="No" XIndex="281" XType="19" XNote="74" XLabel="75" XStartPosition="316" XEndPosition="317" XComplement="5" XVector="294" XFeature="78" />
    </TypeInfo>
    <TypeInfo ID="316" TypeName="System.Int32, mscorlib, Version=4.0.0.0, Culture=neutral, PublicKeyToken=b77a5c561934e089" AssemblyString="mscorlib, Version=4.0.0.0, Culture=neutral, PublicKeyToken=b77a5c561934e089" AssemblyLocation="C:\Windows\Microsoft.NET\Framework64\v4.0.30319\mscorlib.dll" IsDeviceDependent="False">
      <ValueInfo Value="5737" />
    </TypeInfo>
    <TypeInfo ID="317" TypeName="System.Int32, mscorlib, Version=4.0.0.0, Culture=neutral, PublicKeyToken=b77a5c561934e089" AssemblyString="mscorlib, Version=4.0.0.0, Culture=neutral, PublicKeyToken=b77a5c561934e089" AssemblyLocation="C:\Windows\Microsoft.NET\Framework64\v4.0.30319\mscorlib.dll" IsDeviceDependent="False">
      <ValueInfo Value="6597" />
    </TypeInfo>
    <TypeInfo ID="318" TypeName="Vecute.Nuctions+GeneAnnotation, Vecute, Version=1.0.0.0, Culture=neutral, PublicKeyToken=6ca157640498cbe3" AssemblyString="Vecute, Version=1.0.0.0, Culture=neutral, PublicKeyToken=6ca157640498cbe3" AssemblyLocation="C:\Users\Jack\Documents\VecuteXI - 2010 Release\Vecute\bin\Debug\Vecute.exe" IsDeviceDependent="False">
      <ValueInfo DeepSerialization="Yes" ShallowSerialization="No" XIndex="283" XType="19" XNote="74" XLabel="75" XStartPosition="178" XEndPosition="179" XComplement="24" XVector="294" XFeature="78" />
    </TypeInfo>
    <TypeInfo ID="319" TypeName="Vecute.Nuctions+GeneAnnotation, Vecute, Version=1.0.0.0, Culture=neutral, PublicKeyToken=6ca157640498cbe3" AssemblyString="Vecute, Version=1.0.0.0, Culture=neutral, PublicKeyToken=6ca157640498cbe3" AssemblyLocation="C:\Users\Jack\Documents\VecuteXI - 2010 Release\Vecute\bin\Debug\Vecute.exe" IsDeviceDependent="False">
      <ValueInfo DeepSerialization="Yes" ShallowSerialization="No" XIndex="287" XType="86" XNote="-1" XLabel="87" XStartPosition="184" XEndPosition="185" XComplement="5" XVector="294" XFeature="90" />
    </TypeInfo>
    <TypeInfo ID="320" TypeName="Vecute.Nuctions+GeneAnnotation, Vecute, Version=1.0.0.0, Culture=neutral, PublicKeyToken=6ca157640498cbe3" AssemblyString="Vecute, Version=1.0.0.0, Culture=neutral, PublicKeyToken=6ca157640498cbe3" AssemblyLocation="C:\Users\Jack\Documents\VecuteXI - 2010 Release\Vecute\bin\Debug\Vecute.exe" IsDeviceDependent="False">
      <ValueInfo DeepSerialization="Yes" ShallowSerialization="No" XIndex="289" XType="86" XNote="-1" XLabel="87" XStartPosition="321" XEndPosition="322" XComplement="24" XVector="294" XFeature="90" />
    </TypeInfo>
    <TypeInfo ID="321" TypeName="System.Int32, mscorlib, Version=4.0.0.0, Culture=neutral, PublicKeyToken=b77a5c561934e089" AssemblyString="mscorlib, Version=4.0.0.0, Culture=neutral, PublicKeyToken=b77a5c561934e089" AssemblyLocation="C:\Windows\Microsoft.NET\Framework64\v4.0.30319\mscorlib.dll" IsDeviceDependent="False">
      <ValueInfo Value="7024" />
    </TypeInfo>
    <TypeInfo ID="322" TypeName="System.Int32, mscorlib, Version=4.0.0.0, Culture=neutral, PublicKeyToken=b77a5c561934e089" AssemblyString="mscorlib, Version=4.0.0.0, Culture=neutral, PublicKeyToken=b77a5c561934e089" AssemblyLocation="C:\Windows\Microsoft.NET\Framework64\v4.0.30319\mscorlib.dll" IsDeviceDependent="False">
      <ValueInfo Value="7330" />
    </TypeInfo>
    <TypeInfo ID="323" TypeName="System.Collections.Generic.List`1[[System.Int32, mscorlib, Version=4.0.0.0, Culture=neutral, PublicKeyToken=b77a5c561934e089]], mscorlib, Version=4.0.0.0, Culture=neutral, PublicKeyToken=b77a5c561934e089" AssemblyString="mscorlib, Version=4.0.0.0, Culture=neutral, PublicKeyToken=b77a5c561934e089" AssemblyLocation="C:\Windows\Microsoft.NET\Framework64\v4.0.30319\mscorlib.dll" IsDeviceDependent="False">
      <ValueInfo Count="0" DeepSerialization="Yes" ShallowSerialization="No" />
    </TypeInfo>
    <TypeInfo ID="324" TypeName="System.Collections.Generic.List`1[[System.Int32, mscorlib, Version=4.0.0.0, Culture=neutral, PublicKeyToken=b77a5c561934e089]], mscorlib, Version=4.0.0.0, Culture=neutral, PublicKeyToken=b77a5c561934e089" AssemblyString="mscorlib, Version=4.0.0.0, Culture=neutral, PublicKeyToken=b77a5c561934e089" AssemblyLocation="C:\Windows\Microsoft.NET\Framework64\v4.0.30319\mscorlib.dll" IsDeviceDependent="False">
      <ValueInfo Count="0" DeepSerialization="Yes" ShallowSerialization="No" />
    </TypeInfo>
    <TypeInfo ID="325" TypeName="Vecute.Nuctions+GeneFile, Vecute, Version=1.0.0.0, Culture=neutral, PublicKeyToken=6ca157640498cbe3" AssemblyString="Vecute, Version=1.0.0.0, Culture=neutral, PublicKeyToken=6ca157640498cbe3" AssemblyLocation="C:\Users\Jack\Documents\VecuteXI - 2010 Release\Vecute\bin\Debug\Vecute.exe" IsDeviceDependent="False">
      <ValueInfo DeepSerialization="Yes" ShallowSerialization="No" XvName="326" XvIscircular="5" XvDate="135" XvSequence="150" XvRCSequence="151" XvFeatureCol="327" XvEnd_F="141" XvEnd_R="141" XvPhos_F="24" XvPhos_R="24" XFCleavages="336" XRCleavages="337" XtmpCircular="5" />
    </TypeInfo>
    <TypeInfo ID="326" TypeName="System.String, mscorlib, Version=4.0.0.0, Culture=neutral, PublicKeyToken=b77a5c561934e089" AssemblyString="mscorlib, Version=4.0.0.0, Culture=neutral, PublicKeyToken=b77a5c561934e089" AssemblyLocation="C:\Windows\Microsoft.NET\Framework64\v4.0.30319\mscorlib.dll" IsDeviceDependent="False">
      <ValueInfo Value="Lig 5311" />
    </TypeInfo>
    <TypeInfo ID="327" TypeName="System.Collections.Generic.List`1[[Vecute.Nuctions+GeneAnnotation, Vecute, Version=1.0.0.0, Culture=neutral, PublicKeyToken=6ca157640498cbe3]], mscorlib, Version=4.0.0.0, Culture=neutral, PublicKeyToken=b77a5c561934e089" AssemblyString="mscorlib, Version=4.0.0.0, Culture=neutral, PublicKeyToken=b77a5c561934e089" AssemblyLocation="C:\Windows\Microsoft.NET\Framework64\v4.0.30319\mscorlib.dll" IsDeviceDependent="False">
      <ValueInfo V0="328" V1="329" V2="330" V3="331" V4="332" V5="333" V6="334" V7="335" Count="8" DeepSerialization="Yes" ShallowSerialization="No" />
    </TypeInfo>
    <TypeInfo ID="328" TypeName="Vecute.Nuctions+GeneAnnotation, Vecute, Version=1.0.0.0, Culture=neutral, PublicKeyToken=6ca157640498cbe3" AssemblyString="Vecute, Version=1.0.0.0, Culture=neutral, PublicKeyToken=6ca157640498cbe3" AssemblyLocation="C:\Users\Jack\Documents\VecuteXI - 2010 Release\Vecute\bin\Debug\Vecute.exe" IsDeviceDependent="False">
      <ValueInfo DeepSerialization="Yes" ShallowSerialization="No" XIndex="18" XType="140" XNote="9" XLabel="141" XStartPosition="31" XEndPosition="61" XComplement="5" XVector="325" XFeature="-1" />
    </TypeInfo>
    <TypeInfo ID="329" TypeName="Vecute.Nuctions+GeneAnnotation, Vecute, Version=1.0.0.0, Culture=neutral, PublicKeyToken=6ca157640498cbe3" AssemblyString="Vecute, Version=1.0.0.0, Culture=neutral, PublicKeyToken=6ca157640498cbe3" AssemblyLocation="C:\Users\Jack\Documents\VecuteXI - 2010 Release\Vecute\bin\Debug\Vecute.exe" IsDeviceDependent="False">
      <ValueInfo DeepSerialization="Yes" ShallowSerialization="No" XIndex="31" XType="143" XNote="9" XLabel="141" XStartPosition="155" XEndPosition="156" XComplement="5" XVector="325" XFeature="-1" />
    </TypeInfo>
    <TypeInfo ID="330" TypeName="Vecute.Nuctions+GeneAnnotation, Vecute, Version=1.0.0.0, Culture=neutral, PublicKeyToken=6ca157640498cbe3" AssemblyString="Vecute, Version=1.0.0.0, Culture=neutral, PublicKeyToken=6ca157640498cbe3" AssemblyLocation="C:\Users\Jack\Documents\VecuteXI - 2010 Release\Vecute\bin\Debug\Vecute.exe" IsDeviceDependent="False">
      <ValueInfo DeepSerialization="Yes" ShallowSerialization="No" XIndex="43" XType="32" XNote="33" XLabel="34" XStartPosition="158" XEndPosition="159" XComplement="5" XVector="325" XFeature="37" />
    </TypeInfo>
    <TypeInfo ID="331" TypeName="Vecute.Nuctions+GeneAnnotation, Vecute, Version=1.0.0.0, Culture=neutral, PublicKeyToken=6ca157640498cbe3" AssemblyString="Vecute, Version=1.0.0.0, Culture=neutral, PublicKeyToken=6ca157640498cbe3" AssemblyLocation="C:\Users\Jack\Documents\VecuteXI - 2010 Release\Vecute\bin\Debug\Vecute.exe" IsDeviceDependent="False">
      <ValueInfo DeepSerialization="Yes" ShallowSerialization="No" XIndex="52" XType="19" XNote="20" XLabel="44" XStartPosition="163" XEndPosition="164" XComplement="5" XVector="325" XFeature="47" />
    </TypeInfo>
    <TypeInfo ID="332" TypeName="Vecute.Nuctions+GeneAnnotation, Vecute, Version=1.0.0.0, Culture=neutral, PublicKeyToken=6ca157640498cbe3" AssemblyString="Vecute, Version=1.0.0.0, Culture=neutral, PublicKeyToken=6ca157640498cbe3" AssemblyLocation="C:\Users\Jack\Documents\VecuteXI - 2010 Release\Vecute\bin\Debug\Vecute.exe" IsDeviceDependent="False">
      <ValueInfo DeepSerialization="Yes" ShallowSerialization="No" XIndex="61" XType="19" XNote="20" XLabel="53" XStartPosition="168" XEndPosition="169" XComplement="5" XVector="325" XFeature="56" />
    </TypeInfo>
    <TypeInfo ID="333" TypeName="Vecute.Nuctions+GeneAnnotation, Vecute, Version=1.0.0.0, Culture=neutral, PublicKeyToken=6ca157640498cbe3" AssemblyString="Vecute, Version=1.0.0.0, Culture=neutral, PublicKeyToken=6ca157640498cbe3" AssemblyLocation="C:\Users\Jack\Documents\VecuteXI - 2010 Release\Vecute\bin\Debug\Vecute.exe" IsDeviceDependent="False">
      <ValueInfo DeepSerialization="Yes" ShallowSerialization="No" XIndex="73" XType="19" XNote="20" XLabel="62" XStartPosition="173" XEndPosition="174" XComplement="24" XVector="325" XFeature="65" />
    </TypeInfo>
    <TypeInfo ID="334" TypeName="Vecute.Nuctions+GeneAnnotation, Vecute, Version=1.0.0.0, Culture=neutral, PublicKeyToken=6ca157640498cbe3" AssemblyString="Vecute, Version=1.0.0.0, Culture=neutral, PublicKeyToken=6ca157640498cbe3" AssemblyLocation="C:\Users\Jack\Documents\VecuteXI - 2010 Release\Vecute\bin\Debug\Vecute.exe" IsDeviceDependent="False">
      <ValueInfo DeepSerialization="Yes" ShallowSerialization="No" XIndex="85" XType="19" XNote="74" XLabel="75" XStartPosition="178" XEndPosition="179" XComplement="24" XVector="325" XFeature="78" />
    </TypeInfo>
    <TypeInfo ID="335" TypeName="Vecute.Nuctions+GeneAnnotation, Vecute, Version=1.0.0.0, Culture=neutral, PublicKeyToken=6ca157640498cbe3" AssemblyString="Vecute, Version=1.0.0.0, Culture=neutral, PublicKeyToken=6ca157640498cbe3" AssemblyLocation="C:\Users\Jack\Documents\VecuteXI - 2010 Release\Vecute\bin\Debug\Vecute.exe" IsDeviceDependent="False">
      <ValueInfo DeepSerialization="Yes" ShallowSerialization="No" XIndex="183" XType="86" XNote="-1" XLabel="87" XStartPosition="184" XEndPosition="185" XComplement="5" XVector="325" XFeature="90" />
    </TypeInfo>
    <TypeInfo ID="336" TypeName="System.Collections.Generic.List`1[[System.Int32, mscorlib, Version=4.0.0.0, Culture=neutral, PublicKeyToken=b77a5c561934e089]], mscorlib, Version=4.0.0.0, Culture=neutral, PublicKeyToken=b77a5c561934e089" AssemblyString="mscorlib, Version=4.0.0.0, Culture=neutral, PublicKeyToken=b77a5c561934e089" AssemblyLocation="C:\Windows\Microsoft.NET\Framework64\v4.0.30319\mscorlib.dll" IsDeviceDependent="False">
      <ValueInfo Count="0" DeepSerialization="Yes" ShallowSerialization="No" />
    </TypeInfo>
    <TypeInfo ID="337" TypeName="System.Collections.Generic.List`1[[System.Int32, mscorlib, Version=4.0.0.0, Culture=neutral, PublicKeyToken=b77a5c561934e089]], mscorlib, Version=4.0.0.0, Culture=neutral, PublicKeyToken=b77a5c561934e089" AssemblyString="mscorlib, Version=4.0.0.0, Culture=neutral, PublicKeyToken=b77a5c561934e089" AssemblyLocation="C:\Windows\Microsoft.NET\Framework64\v4.0.30319\mscorlib.dll" IsDeviceDependent="False">
      <ValueInfo Count="0" DeepSerialization="Yes" ShallowSerialization="No" />
    </TypeInfo>
    <TypeInfo ID="338" TypeName="Vecute.Nuctions+GeneFile, Vecute, Version=1.0.0.0, Culture=neutral, PublicKeyToken=6ca157640498cbe3" AssemblyString="Vecute, Version=1.0.0.0, Culture=neutral, PublicKeyToken=6ca157640498cbe3" AssemblyLocation="C:\Users\Jack\Documents\VecuteXI - 2010 Release\Vecute\bin\Debug\Vecute.exe" IsDeviceDependent="False">
      <ValueInfo DeepSerialization="Yes" ShallowSerialization="No" XvName="339" XvIscircular="5" XvDate="340" XvSequence="341" XvRCSequence="342" XvFeatureCol="343" XvEnd_F="141" XvEnd_R="141" XvPhos_F="24" XvPhos_R="24" XFCleavages="362" XRCleavages="363" XtmpCircular="5" />
    </TypeInfo>
    <TypeInfo ID="339" TypeName="System.String, mscorlib, Version=4.0.0.0, Culture=neutral, PublicKeyToken=b77a5c561934e089" AssemblyString="mscorlib, Version=4.0.0.0, Culture=neutral, PublicKeyToken=b77a5c561934e089" AssemblyLocation="C:\Windows\Microsoft.NET\Framework64\v4.0.30319\mscorlib.dll" IsDeviceDependent="False">
      <ValueInfo Value="Lig 10618" />
    </TypeInfo>
    <TypeInfo ID="340" TypeName="System.DateTime, mscorlib, Version=4.0.0.0, Culture=neutral, PublicKeyToken=b77a5c561934e089" AssemblyString="mscorlib, Version=4.0.0.0, Culture=neutral, PublicKeyToken=b77a5c561934e089" AssemblyLocation="C:\Windows\Microsoft.NET\Framework64\v4.0.30319\mscorlib.dll" IsDeviceDependent="False">
      <ValueInfo Value="40708.4184348611" />
    </TypeInfo>
    <TypeInfo ID="341" TypeName="System.String, mscorlib, Version=4.0.0.0, Culture=neutral, PublicKeyToken=b77a5c561934e089" AssemblyString="mscorlib, Version=4.0.0.0, Culture=neutral, PublicKeyToken=b77a5c561934e089" AssemblyLocation="C:\Windows\Microsoft.NET\Framework64\v4.0.30319\mscorlib.dll" IsDeviceDependent="False">
      <ValueInfo Value="AGCTTAGGTGAGAACATCCCTGCCTGAACATGAGAAAAAACAGGGTACTCATACTCACTTCTAAGTGACGGCTGCATACTAACCGCTTCATACATCTCGTAGATTTCTCTGGCGATTGAAGGGCTAAATTCTTCAACGCTAACTTTGAGAATTTTTGTAAGCAATGCGGCGTTATAAGCATTTAATGCATTGATGCCATTAAATAAAGCACCAACGCCTGACTGCCCCATCCCCATCTTGTCTGCGACAGATTCCTGGGATAAGCCAAGTTCATTTTTCTTTTTTTCATAAATTGCTTTAAGGCGACGTGCGTCCTCAAGCTGCTCTTGTGTTAATGGTTTCTTTTTTGTGCTCATACGTTAAATCTATCACCGCAAGGGATAAATATCTAACACCGTGCGTGTTGACTATTTTACCTCTGGCGGTGATAATGGTTGCATGTACTAAGGAGGTTGTATGAATTCGGCAACTGGAGAGAGCTATGGATGATATTTTGGTAACGTCAGACCTGACCAGTCGCTACAAAATTTCACGCAAAACCCTTTGGTCATGGCAAAGTGCAGACACAATGCCTCGGGGCTTCGTATGCCCGTTCCCACCCCCTGACTGGCCCGGCAACCCTAACCGCTGGCGCTCTGAGTCAATCAAAGAGTGGGAGGATAAAAAGAAGATAAATTAACTGAAGGGCTCTCCGATGATCTCTTGCTAGCAACCCTTATCCAGCAGGCTTTCAAGGATGTAAACCATAACACTCTGCGAACTAGTGTTACATTGCGTGTAGCTTTGAGTGGGCAACTTTGTGTACACTTTTGTGTACCCAAAAACAAAAATGTGTACCCATTCAATGATCACCGACACAAAGCTCAGGAAGGCGCTCGGCAAGAAAAGAGATGATATCGAGATTATTTCTGATTCGCACGGGCTCAACGCCAGAATCAGCCAGGCCGGAAAAATATCATTTTTCTATCGGTATCGCTGGGCCGGTAAAGCGGTAAAACTCAATGTTGGTGATTATCCTGCAATGAGTATCACCCAGGCAAGAGAGCGTCGCCAACAATTCAGAAACTGGTTAACTGAGGGACTGGATCCGCGAGAGCAGGTGAAGCTGGATAAGCAGACCCGACAGGAAGCGATGTCCGTTGCCGAAGCGTTCAATTACTGGATTGAAAGGCACTGTATCGCTAACGGGCTAGTTAAAGTCGATTACTATCGCCAGGTGTTTGAGAAACATATCGCCGAACCGATGAAGAATGTCAAAGTCGATAACACAGCGAAAATGCACTGGATCAACGTCTTCGATTCTATAGAAAGCAGGGTGATGGCTCATTACATGCTTTCGCTGTGCAAACGGGCGTTTAGGTTCTGCGTTAACAGAAGTGTGATCGCCTCAAACCCGCTCGAGGGATTACTGCCATCTGATGTCGGGCAAAAGCCTAAAAAGAGAACTCGCAGGATGGACGATGACGATCTGCGCAAAATCTATCAGTGGTTGAAAAGCCATATGTCGATAGAGTCCGTTTTCCTGGTGAAATTTATTATGCTTACCGGATGCCGTACGGCTGAGATTCGACTTAGTGAGAGATCATGGTTTCGATTGGATGATAATGAGTGGGTCGTGCCTGCGGGCAGTTATAAAACTCGGGTACATATTAGAAGGGGACTCTCAGACGCCGCCGTTAACCTGGTCAGAAATCACCTCAAGAAAATAAACACCAATCACCTGGTGACTTCACAACGTAAAATTGATGGCGGGATCAAAGATTCGCCCGTTCATTCACCTGTGGCATCCAATTACGCCCGTTCTATTTGGAATGGAACAGGTATGGCAGAGTGGTCGCTTCATGATATGAGGCGGACGATAGCCACAAATCTCTCTGAGTTAGGTTGCCCGCCGCACGTAATTGAAAAGCTGCTCGGGCATCAGATGGTGGGGGTTATGGCGCATTACAACCTTCATGACTATATCGATGATCAGAAACACTGGCTCCGCGTTTGGCAGAGCCATCTTGAAGAGATCATCGGAGAGCCCTTCAGTTAATTTATCTTCTTTTTATCCTCCCACTCTTTGATTGCCATGGGTATGGACAGTTTTCCCTTTGATATGTAACGGTGAACAGTTGTTCTACTTTTGTTTGTTAGTCTTGATGCTTCACTGATAGATACAAGAGCCATAAGAACCTCAGATCCTTCCGTATTTAGCCAGTATGTTCTCTAGTGTGGTTCGTTGTTTTTGCGTGAGCCATGAGAACGAACCATTGAGATCATACTTACTTTGCATGTCACTCAAAAATTTTGCCTCAAAACTGGTGAGCTGAATTTTTGCAGTTAAAGCATCGTGTAGTGTTTTTCTTAGTCCGTTACGTAGGTAGGAATCTGATGTAATGGTTGTTGGTATTTTGTCACCATTCATTTTTATCTGGTTGTTCTCAAGTTCGGTTACGAGATCCATTTGTCTATCTAGTTCAACTTGGAAAATCAACGTATCAGTCGGGCGGCCTCGCTTATCAACCACCAATTTCATATTGCTGTAAGTGTTTAAATCTTTACTTATTGGTTTCAAAACCCATTGGTTAAGCCTTTTAAACTCATGGTAGTTATTTTCAAGCATTAACATGAACTTAAATTCATCAAGGCTAATCTCTATATTTGCCTTGTGAGTTTTCTTTTGTGTTAGTTCTTTTAATAACCACTCATAAATCCTCATAGAGTATTTGTTTTCAAAAGACTTAACATGTTCCAGATTATATTTTATGAATTTTTTTAACTGGAAAAGATAAGGCAATATCTCTTCACTAAAAACTAATTCTAATTTTTCGCTTGAGAACTTGGCATAGTTTGTCCACTGGAAAATCTCAAAGCCTTTAACCAAAGGATTCCTGATTTCCACAGTTCTCGTCATCAGCTCTCTGGTTGCTTTAGCTAATACACCATAAGCATTTTCCCTACTGATGTTCATCATCTGAGCGTATTGGTTATAAGTGAACGATACCGTCCGTTCTTTCCTTGTAGGGTTTTCAATCGTGGGGTTGAGTAGTGCCACACAGCATAAAATTAGCTTGGTTTCATGCTCCGTTAAGTCATAGCGACTAATCGCTAGTTCATTTGCTTTGAAAACAACTAATTCAGACATACATCTCAATTGGTCTAGGTGATTTTAATCACTATACCAATTGAGATGGGCTAGTCAATGATAATTACTAGTCCTTTTCCTTTGAGTTGTGGGTATCTGTAAATTCTGCTAGACCTTTGCTGGAAAACTTGTAAATTCTGCTAGACCCTCTGTAAATTCCGCTAGACCTTTGTGTGTTTTTTTTGTTTATATTCAAGTGGTTATAATTTATAGAATAAAGAAAGAATAAAAAAAGATAAAAAGAATAGATCCCAGCCCTGTGTATAACTCACTACTTTAGTCAGTTCCGCAGTATTACAAAAGGATGTCGCAAACGCTGTTTGCTCCTCTACAAAACAGACCTTAAAACCCTAAAGGCTTAAGTAGCACCCTCGCAAGCTCGGTTGCGGCCGCAATCGGGCAAATCGCTGAATATTCCTTTTGTCTCCGACCATCAGGCACCTGAGTCGCTGTCTTTTTCGTGACATTCAGTTCGCTGCGCTCACGGCTCTGGCAGTGAATGGGGGTAAATGGCACTACAGGCGCCTTTTATGGATTCATGCAAGGAAACTACCCATAATACAAGAAAAGCCCGTCACGGGCTTCTCAGGGCGTTTTATGGCGGGTCTGCTATGTGGTGCTATCTGACTTTTTGCTGTTCAGCAGTTCCTGCCCTCTGATTTTCCAGTCTGACCACTTCGGATTATCCCGTGACAGGTCATTCAGACTGGCTAATGCACCCAGTAAGGCAGCGGTATCATCAACGGGGTCTGACGCTCAGTGGAACGAAAACTCACGTTAAGGGATTTTGGTCATGAGATTATCAAAAAGGATCTTCACCTAGATCCTTTTAAATTAAAAATGAAGTTTTAAATCAATCTAAAGTATATATGAGTAAACTTGGTCTGACAGTTACCAATGCTTAATCAGTGAGGCACCTATCTCAGCGATCTGTCTATTTCGTTCATCCATAGTTGCCTGACTCCCCGTCGTGTAGATAACTACGATACGGGAGGGCTTACCATCTGGCCCCAGTGCTGCAATGATACCGCGAGACCCACGCTCACCGGCTCCAGATTTATCAGCAATAAACCAGCCAGCCGGAAGGGCCGAGCGCAGAAGTGGTCCTGCAACTTTATCCGCCTCCATCCAGTCTATTAATTGTTGCCGGGAAGCTAGAGTAAGTAGTTCGCCAGTTAATAGTTTGCGCAACGTTGTTGCCATTGCTACAGGCATCGTGGTGTCACGCTCGTCGTTTGGTATGGCTTCATTCAGCTCCGGTTCCCAACGATCAAGGCGAGTTACATGATCCCCCATGTTGTGCAAAAAAGCGGTTAGCTCCTTCGGTCCTCCGATCGTTGTCAGAAGTAAGTTGGCCGCAGTGTTATCACTCATGGTTATGGCAGCACTGCATAATTCTCTTACTGTCATGCCATCCGTAAGATGCTTTTCTGTGACTGGTGAGTACTCAACCAAGTCATTCTGAGAATAGTGTATGCGGCGACCGAGTTGCTCTTGCCCGGCGTCAATACGGGATAATACCGCGCCACATAGCAGAACTTTAAAAGTGCTCATCATTGGAAAACGTTCTTCGGGGCGAAAACTCTCAAGGATCTTACCGCTGTTGAGATCCAGTTCGATGTAACCCACTCGTGCACCCAACTGATCTTCAGCATCTTTTACTTTCACCAGCGTTTCTGGGTGAGCAAAAACAGGAAGGCAAAATGCCGCAAAAAAGGGAATAAGGGCGACACGGAAATGTTGAATACTCATACTCTTCCTTTTTCAATATTATTGAAGCATTTATCAGGGTTATTGTCTCATGAGCGGATACATATTTGAATGTATTTAGAAAAATAAACAAATAGGGGTTCCGCGCACATTTCCCCGAAAAGTGCCACCTGCATCGATGAAGATTCTTGCTCAATTGTTATCAGCTATGCGCCGACCAGAACACCTTGCCGATCAGCCAAACGTCTCTTCAGGCCACTGACTAGCGATAACTTTCCCCACAACGGAACAACTCTCATTGCATGGGATCATTGGGTACTGTGGGTTTAGTGGTTGTAAAAACACCTGACCGCTATCCCTGATCAGTTTCTTGAAGGTAAACTCATCACCCCCAAGTCTGGCTATGCAGAAATCACCTGGCTCAACAGCCTGCTCAGGGTCAACGAGAATTAACATTCCGTCAGGAAAGCTTAGGTGAGAACATCCCTGCCTGAACATGAGAAAAAACAGGGTACTCATACTCACTTCTAAGTGACGGCTGCATACTAACCGCTTCATACATCTCGTAGATTTCTCTGGCGATTGAAGGGCTAAATTCTTCAACGCTAACTTTGAGAATTTTTGTAAGCAATGCGGCGTTATAAGCATTTAATGCATTGATGCCATTAAATAAAGCACCAACGCCTGACTGCCCCATCCCCATCTTGTCTGCGACAGATTCCTGGGATAAGCCAAGTTCATTTTTCTTTTTTTCATAAATTGCTTTAAGGCGACGTGCGTCCTCAAGCTGCTCTTGTGTTAATGGTTTCTTTTTTGTGCTCATACGTTAAATCTATCACCGCAAGGGATAAATATCTAACACCGTGCGTGTTGACTATTTTACCTCTGGCGGTGATAATGGTTGCATGTACTAAGGAGGTTGTATGAATTCGGCAACTGGAGAGAGCTATGGATGATATTTTGGTAACGTCAGACCTGACCAGTCGCTACAAAATTTCACGCAAAACCCTTTGGTCATGGCAAAGTGCAGACACAATGCCTCGGGGCTTCGTATGCCCGTTCCCACCCCCTGACTGGCCCGGCAACCCTAACCGCTGGCGCTCTGAGTCAATCAAAGAGTGGGAGGATAAAAAGAAGATAAATTAACTGAAGGGCTCTCCGATGATCTCTTGCTAGCAACCCTTATCCAGCAGGCTTTCAAGGATGTAAACCATAACACTCTGCGAACTAGTGTTACATTGCGTGTAGCTTTGAGTGGGCAACTTTGTGTACACTTTTGTGTACCCAAAAACAAAAATGTGTACCCATTCAATGATCACCGACACAAAGCTCAGGAAGGCGCTCGGCAAGAAAAGAGATGATATCGAGATTATTTCTGATTCGCACGGGCTCAACGCCAGAATCAGCCAGGCCGGAAAAATATCATTTTTCTATCGGTATCGCTGGGCCGGTAAAGCGGTAAAACTCAATGTTGGTGATTATCCTGCAATGAGTATCACCCAGGCAAGAGAGCGTCGCCAACAATTCAGAAACTGGTTAACTGAGGGACTGGATCCGCGAGAGCAGGTGAAGCTGGATAAGCAGACCCGACAGGAAGCGATGTCCGTTGCCGAAGCGTTCAATTACTGGATTGAAAGGCACTGTATCGCTAACGGGCTAGTTAAAGTCGATTACTATCGCCAGGTGTTTGAGAAACATATCGCCGAACCGATGAAGAATGTCAAAGTCGATAACACAGCGAAAATGCACTGGATCAACGTCTTCGATTCTATAGAAAGCAGGGTGATGGCTCATTACATGCTTTCGCTGTGCAAACGGGCGTTTAGGTTCTGCGTTAACAGAAGTGTGATCGCCTCAAACCCGCTCGAGGGATTACTGCCATCTGATGTCGGGCAAAAGCCTAAAAAGAGAACTCGCAGGATGGACGATGACGATCTGCGCAAAATCTATCAGTGGTTGAAAAGCCATATGTCGATAGAGTCCGTTTTCCTGGTGAAATTTATTATGCTTACCGGATGCCGTACGGCTGAGATTCGACTTAGTGAGAGATCATGGTTTCGATTGGATGATAATGAGTGGGTCGTGCCTGCGGGCAGTTATAAAACTCGGGTACATATTAGAAGGGGACTCTCAGACGCCGCCGTTAACCTGGTCAGAAATCACCTCAAGAAAATAAACACCAATCACCTGGTGACTTCACAACGTAAAATTGATGGCGGGATCAAAGATTCGCCCGTTCATTCACCTGTGGCATCCAATTACGCCCGTTCTATTTGGAATGGAACAGGTATGGCAGAGTGGTCGCTTCATGATATGAGGCGGACGATAGCCACAAATCTCTCTGAGTTAGGTTGCCCGCCGCACGTAATTGAAAAGCTGCTCGGGCATCAGATGGTGGGGGTTATGGCGCATTACAACCTTCATGACTATATCGATGATCAGAAACACTGGCTCCGCGTTTGGCAGAGCCATCTTGAAGAGATCATCGGAGAGCCCTTCAGTTAATTTATCTTCTTTTTATCCTCCCACTCTTTGATTGCCATGGGTATGGACAGTTTTCCCTTTGATATGTAACGGTGAACAGTTGTTCTACTTTTGTTTGTTAGTCTTGATGCTTCACTGATAGATACAAGAGCCATAAGAACCTCAGATCCTTCCGTATTTAGCCAGTATGTTCTCTAGTGTGGTTCGTTGTTTTTGCGTGAGCCATGAGAACGAACCATTGAGATCATACTTACTTTGCATGTCACTCAAAAATTTTGCCTCAAAACTGGTGAGCTGAATTTTTGCAGTTAAAGCATCGTGTAGTGTTTTTCTTAGTCCGTTACGTAGGTAGGAATCTGATGTAATGGTTGTTGGTATTTTGTCACCATTCATTTTTATCTGGTTGTTCTCAAGTTCGGTTACGAGATCCATTTGTCTATCTAGTTCAACTTGGAAAATCAACGTATCAGTCGGGCGGCCTCGCTTATCAACCACCAATTTCATATTGCTGTAAGTGTTTAAATCTTTACTTATTGGTTTCAAAACCCATTGGTTAAGCCTTTTAAACTCATGGTAGTTATTTTCAAGCATTAACATGAACTTAAATTCATCAAGGCTAATCTCTATATTTGCCTTGTGAGTTTTCTTTTGTGTTAGTTCTTTTAATAACCACTCATAAATCCTCATAGAGTATTTGTTTTCAAAAGACTTAACATGTTCCAGATTATATTTTATGAATTTTTTTAACTGGAAAAGATAAGGCAATATCTCTTCACTAAAAACTAATTCTAATTTTTCGCTTGAGAACTTGGCATAGTTTGTCCACTGGAAAATCTCAAAGCCTTTAACCAAAGGATTCCTGATTTCCACAGTTCTCGTCATCAGCTCTCTGGTTGCTTTAGCTAATACACCATAAGCATTTTCCCTACTGATGTTCATCATCTGAGCGTATTGGTTATAAGTGAACGATACCGTCCGTTCTTTCCTTGTAGGGTTTTCAATCGTGGGGTTGAGTAGTGCCACACAGCATAAAATTAGCTTGGTTTCATGCTCCGTTAAGTCATAGCGACTAATCGCTAGTTCATTTGCTTTGAAAACAACTAATTCAGACATACATCTCAATTGGTCTAGGTGATTTTAATCACTATACCAATTGAGATGGGCTAGTCAATGATAATTACTAGTCCTTTTCCTTTGAGTTGTGGGTATCTGTAAATTCTGCTAGACCTTTGCTGGAAAACTTGTAAATTCTGCTAGACCCTCTGTAAATTCCGCTAGACCTTTGTGTGTTTTTTTTGTTTATATTCAAGTGGTTATAATTTATAGAATAAAGAAAGAATAAAAAAAGATAAAAAGAATAGATCCCAGCCCTGTGTATAACTCACTACTTTAGTCAGTTCCGCAGTATTACAAAAGGATGTCGCAAACGCTGTTTGCTCCTCTACAAAACAGACCTTAAAACCCTAAAGGCTTAAGTAGCACCCTCGCAAGCTCGGTTGCGGCCGCAATCGGGCAAATCGCTGAATATTCCTTTTGTCTCCGACCATCAGGCACCTGAGTCGCTGTCTTTTTCGTGACATTCAGTTCGCTGCGCTCACGGCTCTGGCAGTGAATGGGGGTAAATGGCACTACAGGCGCCTTTTATGGATTCATGCAAGGAAACTACCCATAATACAAGAAAAGCCCGTCACGGGCTTCTCAGGGCGTTTTATGGCGGGTCTGCTATGTGGTGCTATCTGACTTTTTGCTGTTCAGCAGTTCCTGCCCTCTGATTTTCCAGTCTGACCACTTCGGATTATCCCGTGACAGGTCATTCAGACTGGCTAATGCACCCAGTAAGGCAGCGGTATCATCAACGGGGTCTGACGCTCAGTGGAACGAAAACTCACGTTAAGGGATTTTGGTCATGAGATTATCAAAAAGGATCTTCACCTAGATCCTTTTAAATTAAAAATGAAGTTTTAAATCAATCTAAAGTATATATGAGTAAACTTGGTCTGACAGTTACCAATGCTTAATCAGTGAGGCACCTATCTCAGCGATCTGTCTATTTCGTTCATCCATAGTTGCCTGACTCCCCGTCGTGTAGATAACTACGATACGGGAGGGCTTACCATCTGGCCCCAGTGCTGCAATGATACCGCGAGACCCACGCTCACCGGCTCCAGATTTATCAGCAATAAACCAGCCAGCCGGAAGGGCCGAGCGCAGAAGTGGTCCTGCAACTTTATCCGCCTCCATCCAGTCTATTAATTGTTGCCGGGAAGCTAGAGTAAGTAGTTCGCCAGTTAATAGTTTGCGCAACGTTGTTGCCATTGCTACAGGCATCGTGGTGTCACGCTCGTCGTTTGGTATGGCTTCATTCAGCTCCGGTTCCCAACGATCAAGGCGAGTTACATGATCCCCCATGTTGTGCAAAAAAGCGGTTAGCTCCTTCGGTCCTCCGATCGTTGTCAGAAGTAAGTTGGCCGCAGTGTTATCACTCATGGTTATGGCAGCACTGCATAATTCTCTTACTGTCATGCCATCCGTAAGATGCTTTTCTGTGACTGGTGAGTACTCAACCAAGTCATTCTGAGAATAGTGTATGCGGCGACCGAGTTGCTCTTGCCCGGCGTCAATACGGGATAATACCGCGCCACATAGCAGAACTTTAAAAGTGCTCATCATTGGAAAACGTTCTTCGGGGCGAAAACTCTCAAGGATCTTACCGCTGTTGAGATCCAGTTCGATGTAACCCACTCGTGCACCCAACTGATCTTCAGCATCTTTTACTTTCACCAGCGTTTCTGGGTGAGCAAAAACAGGAAGGCAAAATGCCGCAAAAAAGGGAATAAGGGCGACACGGAAATGTTGAATACTCATACTCTTCCTTTTTCAATATTATTGAAGCATTTATCAGGGTTATTGTCTCATGAGCGGATACATATTTGAATGTATTTAGAAAAATAAACAAATAGGGGTTCCGCGCACATTTCCCCGAAAAGTGCCACCTGCATCGATGAAGATTCTTGCTCAATTGTTATCAGCTATGCGCCGACCAGAACACCTTGCCGATCAGCCAAACGTCTCTTCAGGCCACTGACTAGCGATAACTTTCCCCACAACGGAACAACTCTCATTGCATGGGATCATTGGGTACTGTGGGTTTAGTGGTTGTAAAAACACCTGACCGCTATCCCTGATCAGTTTCTTGAAGGTAAACTCATCACCCCCAAGTCTGGCTATGCAGAAATCACCTGGCTCAACAGCCTGCTCAGGGTCAACGAGAATTAACATTCCGTCAGGAAAGCT" />
    </TypeInfo>
    <TypeInfo ID="342" TypeName="System.String, mscorlib, Version=4.0.0.0, Culture=neutral, PublicKeyToken=b77a5c561934e089" AssemblyString="mscorlib, Version=4.0.0.0, Culture=neutral, PublicKeyToken=b77a5c561934e089" AssemblyLocation="C:\Windows\Microsoft.NET\Framework64\v4.0.30319\mscorlib.dll" IsDeviceDependent="False">
      <ValueInfo Value="AGCTTTCCTGACGGAATGTTAATTCTCGTTGACCCTGAGCAGGCTGTTGAGCCAGGTGATTTCTGCATAGCCAGACTTGGGGGTGATGAGTTTACCTTCAAGAAACTGATCAGGGATAGCGGTCAGGTGTTTTTACAACCACTAAACCCACAGTACCCAATGATCCCATGCAATGAGAGTTGTTCCGTTGTGGGGAAAGTTATCGCTAGTCAGTGGCCTGAAGAGACGTTTGGCTGATCGGCAAGGTGTTCTGGTCGGCGCATAGCTGATAACAATTGAGCAAGAATCTTCATCGATGCAGGTGGCACTTTTCGGGGAAATGTGCGCGGAACCCCTATTTGTTTATTTTTCTAAATACATTCAAATATGTATCCGCTCATGAGACAATAACCCTGATAAATGCTTCAATAATATTGAAAAAGGAAGAGTATGAGTATTCAACATTTCCGTGTCGCCCTTATTCCCTTTTTTGCGGCATTTTGCCTTCCTGTTTTTGCTCACCCAGAAACGCTGGTGAAAGTAAAAGATGCTGAAGATCAGTTGGGTGCACGAGTGGGTTACATCGAACTGGATCTCAACAGCGGTAAGATCCTTGAGAGTTTTCGCCCCGAAGAACGTTTTCCAATGATGAGCACTTTTAAAGTTCTGCTATGTGGCGCGGTATTATCCCGTATTGACGCCGGGCAAGAGCAACTCGGTCGCCGCATACACTATTCTCAGAATGACTTGGTTGAGTACTCACCAGTCACAGAAAAGCATCTTACGGATGGCATGACAGTAAGAGAATTATGCAGTGCTGCCATAACCATGAGTGATAACACTGCGGCCAACTTACTTCTGACAACGATCGGAGGACCGAAGGAGCTAACCGCTTTTTTGCACAACATGGGGGATCATGTAACTCGCCTTGATCGTTGGGAACCGGAGCTGAATGAAGCCATACCAAACGACGAGCGTGACACCACGATGCCTGTAGCAATGGCAACAACGTTGCGCAAACTATTAACTGGCGAACTACTTACTCTAGCTTCCCGGCAACAATTAATAGACTGGATGGAGGCGGATAAAGTTGCAGGACCACTTCTGCGCTCGGCCCTTCCGGCTGGCTGGTTTATTGCTGATAAATCTGGAGCCGGTGAGCGTGGGTCTCGCGGTATCATTGCAGCACTGGGGCCAGATGGTAAGCCCTCCCGTATCGTAGTTATCTACACGACGGGGAGTCAGGCAACTATGGATGAACGAAATAGACAGATCGCTGAGATAGGTGCCTCACTGATTAAGCATTGGTAACTGTCAGACCAAGTTTACTCATATATACTTTAGATTGATTTAAAACTTCATTTTTAATTTAAAAGGATCTAGGTGAAGATCCTTTTTGATAATCTCATGACCAAAATCCCTTAACGTGAGTTTTCGTTCCACTGAGCGTCAGACCCCGTTGATGATACCGCTGCCTTACTGGGTGCATTAGCCAGTCTGAATGACCTGTCACGGGATAATCCGAAGTGGTCAGACTGGAAAATCAGAGGGCAGGAACTGCTGAACAGCAAAAAGTCAGATAGCACCACATAGCAGACCCGCCATAAAACGCCCTGAGAAGCCCGTGACGGGCTTTTCTTGTATTATGGGTAGTTTCCTTGCATGAATCCATAAAAGGCGCCTGTAGTGCCATTTACCCCCATTCACTGCCAGAGCCGTGAGCGCAGCGAACTGAATGTCACGAAAAAGACAGCGACTCAGGTGCCTGATGGTCGGAGACAAAAGGAATATTCAGCGATTTGCCCGATTGCGGCCGCAACCGAGCTTGCGAGGGTGCTACTTAAGCCTTTAGGGTTTTAAGGTCTGTTTTGTAGAGGAGCAAACAGCGTTTGCGACATCCTTTTGTAATACTGCGGAACTGACTAAAGTAGTGAGTTATACACAGGGCTGGGATCTATTCTTTTTATCTTTTTTTATTCTTTCTTTATTCTATAAATTATAACCACTTGAATATAAACAAAAAAAACACACAAAGGTCTAGCGGAATTTACAGAGGGTCTAGCAGAATTTACAAGTTTTCCAGCAAAGGTCTAGCAGAATTTACAGATACCCACAACTCAAAGGAAAAGGACTAGTAATTATCATTGACTAGCCCATCTCAATTGGTATAGTGATTAAAATCACCTAGACCAATTGAGATGTATGTCTGAATTAGTTGTTTTCAAAGCAAATGAACTAGCGATTAGTCGCTATGACTTAACGGAGCATGAAACCAAGCTAATTTTATGCTGTGTGGCACTACTCAACCCCACGATTGAAAACCCTACAAGGAAAGAACGGACGGTATCGTTCACTTATAACCAATACGCTCAGATGATGAACATCAGTAGGGAAAATGCTTATGGTGTATTAGCTAAAGCAACCAGAGAGCTGATGACGAGAACTGTGGAAATCAGGAATCCTTTGGTTAAAGGCTTTGAGATTTTCCAGTGGACAAACTATGCCAAGTTCTCAAGCGAAAAATTAGAATTAGTTTTTAGTGAAGAGATATTGCCTTATCTTTTCCAGTTAAAAAAATTCATAAAATATAATCTGGAACATGTTAAGTCTTTTGAAAACAAATACTCTATGAGGATTTATGAGTGGTTATTAAAAGAACTAACACAAAAGAAAACTCACAAGGCAAATATAGAGATTAGCCTTGATGAATTTAAGTTCATGTTAATGCTTGAAAATAACTACCATGAGTTTAAAAGGCTTAACCAATGGGTTTTGAAACCAATAAGTAAAGATTTAAACACTTACAGCAATATGAAATTGGTGGTTGATAAGCGAGGCCGCCCGACTGATACGTTGATTTTCCAAGTTGAACTAGATAGACAAATGGATCTCGTAACCGAACTTGAGAACAACCAGATAAAAATGAATGGTGACAAAATACCAACAACCATTACATCAGATTCCTACCTACGTAACGGACTAAGAAAAACACTACACGATGCTTTAACTGCAAAAATTCAGCTCACCAGTTTTGAGGCAAAATTTTTGAGTGACATGCAAAGTAAGTATGATCTCAATGGTTCGTTCTCATGGCTCACGCAAAAACAACGAACCACACTAGAGAACATACTGGCTAAATACGGAAGGATCTGAGGTTCTTATGGCTCTTGTATCTATCAGTGAAGCATCAAGACTAACAAACAAAAGTAGAACAACTGTTCACCGTTACATATCAAAGGGAAAACTGTCCATACCCATGGCAATCAAAGAGTGGGAGGATAAAAAGAAGATAAATTAACTGAAGGGCTCTCCGATGATCTCTTCAAGATGGCTCTGCCAAACGCGGAGCCAGTGTTTCTGATCATCGATATAGTCATGAAGGTTGTAATGCGCCATAACCCCCACCATCTGATGCCCGAGCAGCTTTTCAATTACGTGCGGCGGGCAACCTAACTCAGAGAGATTTGTGGCTATCGTCCGCCTCATATCATGAAGCGACCACTCTGCCATACCTGTTCCATTCCAAATAGAACGGGCGTAATTGGATGCCACAGGTGAATGAACGGGCGAATCTTTGATCCCGCCATCAATTTTACGTTGTGAAGTCACCAGGTGATTGGTGTTTATTTTCTTGAGGTGATTTCTGACCAGGTTAACGGCGGCGTCTGAGAGTCCCCTTCTAATATGTACCCGAGTTTTATAACTGCCCGCAGGCACGACCCACTCATTATCATCCAATCGAAACCATGATCTCTCACTAAGTCGAATCTCAGCCGTACGGCATCCGGTAAGCATAATAAATTTCACCAGGAAAACGGACTCTATCGACATATGGCTTTTCAACCACTGATAGATTTTGCGCAGATCGTCATCGTCCATCCTGCGAGTTCTCTTTTTAGGCTTTTGCCCGACATCAGATGGCAGTAATCCCTCGAGCGGGTTTGAGGCGATCACACTTCTGTTAACGCAGAACCTAAACGCCCGTTTGCACAGCGAAAGCATGTAATGAGCCATCACCCTGCTTTCTATAGAATCGAAGACGTTGATCCAGTGCATTTTCGCTGTGTTATCGACTTTGACATTCTTCATCGGTTCGGCGATATGTTTCTCAAACACCTGGCGATAGTAATCGACTTTAACTAGCCCGTTAGCGATACAGTGCCTTTCAATCCAGTAATTGAACGCTTCGGCAACGGACATCGCTTCCTGTCGGGTCTGCTTATCCAGCTTCACCTGCTCTCGCGGATCCAGTCCCTCAGTTAACCAGTTTCTGAATTGTTGGCGACGCTCTCTTGCCTGGGTGATACTCATTGCAGGATAATCACCAACATTGAGTTTTACCGCTTTACCGGCCCAGCGATACCGATAGAAAAATGATATTTTTCCGGCCTGGCTGATTCTGGCGTTGAGCCCGTGCGAATCAGAAATAATCTCGATATCATCTCTTTTCTTGCCGAGCGCCTTCCTGAGCTTTGTGTCGGTGATCATTGAATGGGTACACATTTTTGTTTTTGGGTACACAAAAGTGTACACAAAGTTGCCCACTCAAAGCTACACGCAATGTAACACTAGTTCGCAGAGTGTTATGGTTTACATCCTTGAAAGCCTGCTGGATAAGGGTTGCTAGCAAGAGATCATCGGAGAGCCCTTCAGTTAATTTATCTTCTTTTTATCCTCCCACTCTTTGATTGACTCAGAGCGCCAGCGGTTAGGGTTGCCGGGCCAGTCAGGGGGTGGGAACGGGCATACGAAGCCCCGAGGCATTGTGTCTGCACTTTGCCATGACCAAAGGGTTTTGCGTGAAATTTTGTAGCGACTGGTCAGGTCTGACGTTACCAAAATATCATCCATAGCTCTCTCCAGTTGCCGAATTCATACAACCTCCTTAGTACATGCAACCATTATCACCGCCAGAGGTAAAATAGTCAACACGCACGGTGTTAGATATTTATCCCTTGCGGTGATAGATTTAACGTATGAGCACAAAAAAGAAACCATTAACACAAGAGCAGCTTGAGGACGCACGTCGCCTTAAAGCAATTTATGAAAAAAAGAAAAATGAACTTGGCTTATCCCAGGAATCTGTCGCAGACAAGATGGGGATGGGGCAGTCAGGCGTTGGTGCTTTATTTAATGGCATCAATGCATTAAATGCTTATAACGCCGCATTGCTTACAAAAATTCTCAAAGTTAGCGTTGAAGAATTTAGCCCTTCAATCGCCAGAGAAATCTACGAGATGTATGAAGCGGTTAGTATGCAGCCGTCACTTAGAAGTGAGTATGAGTACCCTGTTTTTTCTCATGTTCAGGCAGGGATGTTCTCACCTAAGCTTTCCTGACGGAATGTTAATTCTCGTTGACCCTGAGCAGGCTGTTGAGCCAGGTGATTTCTGCATAGCCAGACTTGGGGGTGATGAGTTTACCTTCAAGAAACTGATCAGGGATAGCGGTCAGGTGTTTTTACAACCACTAAACCCACAGTACCCAATGATCCCATGCAATGAGAGTTGTTCCGTTGTGGGGAAAGTTATCGCTAGTCAGTGGCCTGAAGAGACGTTTGGCTGATCGGCAAGGTGTTCTGGTCGGCGCATAGCTGATAACAATTGAGCAAGAATCTTCATCGATGCAGGTGGCACTTTTCGGGGAAATGTGCGCGGAACCCCTATTTGTTTATTTTTCTAAATACATTCAAATATGTATCCGCTCATGAGACAATAACCCTGATAAATGCTTCAATAATATTGAAAAAGGAAGAGTATGAGTATTCAACATTTCCGTGTCGCCCTTATTCCCTTTTTTGCGGCATTTTGCCTTCCTGTTTTTGCTCACCCAGAAACGCTGGTGAAAGTAAAAGATGCTGAAGATCAGTTGGGTGCACGAGTGGGTTACATCGAACTGGATCTCAACAGCGGTAAGATCCTTGAGAGTTTTCGCCCCGAAGAACGTTTTCCAATGATGAGCACTTTTAAAGTTCTGCTATGTGGCGCGGTATTATCCCGTATTGACGCCGGGCAAGAGCAACTCGGTCGCCGCATACACTATTCTCAGAATGACTTGGTTGAGTACTCACCAGTCACAGAAAAGCATCTTACGGATGGCATGACAGTAAGAGAATTATGCAGTGCTGCCATAACCATGAGTGATAACACTGCGGCCAACTTACTTCTGACAACGATCGGAGGACCGAAGGAGCTAACCGCTTTTTTGCACAACATGGGGGATCATGTAACTCGCCTTGATCGTTGGGAACCGGAGCTGAATGAAGCCATACCAAACGACGAGCGTGACACCACGATGCCTGTAGCAATGGCAACAACGTTGCGCAAACTATTAACTGGCGAACTACTTACTCTAGCTTCCCGGCAACAATTAATAGACTGGATGGAGGCGGATAAAGTTGCAGGACCACTTCTGCGCTCGGCCCTTCCGGCTGGCTGGTTTATTGCTGATAAATCTGGAGCCGGTGAGCGTGGGTCTCGCGGTATCATTGCAGCACTGGGGCCAGATGGTAAGCCCTCCCGTATCGTAGTTATCTACACGACGGGGAGTCAGGCAACTATGGATGAACGAAATAGACAGATCGCTGAGATAGGTGCCTCACTGATTAAGCATTGGTAACTGTCAGACCAAGTTTACTCATATATACTTTAGATTGATTTAAAACTTCATTTTTAATTTAAAAGGATCTAGGTGAAGATCCTTTTTGATAATCTCATGACCAAAATCCCTTAACGTGAGTTTTCGTTCCACTGAGCGTCAGACCCCGTTGATGATACCGCTGCCTTACTGGGTGCATTAGCCAGTCTGAATGACCTGTCACGGGATAATCCGAAGTGGTCAGACTGGAAAATCAGAGGGCAGGAACTGCTGAACAGCAAAAAGTCAGATAGCACCACATAGCAGACCCGCCATAAAACGCCCTGAGAAGCCCGTGACGGGCTTTTCTTGTATTATGGGTAGTTTCCTTGCATGAATCCATAAAAGGCGCCTGTAGTGCCATTTACCCCCATTCACTGCCAGAGCCGTGAGCGCAGCGAACTGAATGTCACGAAAAAGACAGCGACTCAGGTGCCTGATGGTCGGAGACAAAAGGAATATTCAGCGATTTGCCCGATTGCGGCCGCAACCGAGCTTGCGAGGGTGCTACTTAAGCCTTTAGGGTTTTAAGGTCTGTTTTGTAGAGGAGCAAACAGCGTTTGCGACATCCTTTTGTAATACTGCGGAACTGACTAAAGTAGTGAGTTATACACAGGGCTGGGATCTATTCTTTTTATCTTTTTTTATTCTTTCTTTATTCTATAAATTATAACCACTTGAATATAAACAAAAAAAACACACAAAGGTCTAGCGGAATTTACAGAGGGTCTAGCAGAATTTACAAGTTTTCCAGCAAAGGTCTAGCAGAATTTACAGATACCCACAACTCAAAGGAAAAGGACTAGTAATTATCATTGACTAGCCCATCTCAATTGGTATAGTGATTAAAATCACCTAGACCAATTGAGATGTATGTCTGAATTAGTTGTTTTCAAAGCAAATGAACTAGCGATTAGTCGCTATGACTTAACGGAGCATGAAACCAAGCTAATTTTATGCTGTGTGGCACTACTCAACCCCACGATTGAAAACCCTACAAGGAAAGAACGGACGGTATCGTTCACTTATAACCAATACGCTCAGATGATGAACATCAGTAGGGAAAATGCTTATGGTGTATTAGCTAAAGCAACCAGAGAGCTGATGACGAGAACTGTGGAAATCAGGAATCCTTTGGTTAAAGGCTTTGAGATTTTCCAGTGGACAAACTATGCCAAGTTCTCAAGCGAAAAATTAGAATTAGTTTTTAGTGAAGAGATATTGCCTTATCTTTTCCAGTTAAAAAAATTCATAAAATATAATCTGGAACATGTTAAGTCTTTTGAAAACAAATACTCTATGAGGATTTATGAGTGGTTATTAAAAGAACTAACACAAAAGAAAACTCACAAGGCAAATATAGAGATTAGCCTTGATGAATTTAAGTTCATGTTAATGCTTGAAAATAACTACCATGAGTTTAAAAGGCTTAACCAATGGGTTTTGAAACCAATAAGTAAAGATTTAAACACTTACAGCAATATGAAATTGGTGGTTGATAAGCGAGGCCGCCCGACTGATACGTTGATTTTCCAAGTTGAACTAGATAGACAAATGGATCTCGTAACCGAACTTGAGAACAACCAGATAAAAATGAATGGTGACAAAATACCAACAACCATTACATCAGATTCCTACCTACGTAACGGACTAAGAAAAACACTACACGATGCTTTAACTGCAAAAATTCAGCTCACCAGTTTTGAGGCAAAATTTTTGAGTGACATGCAAAGTAAGTATGATCTCAATGGTTCGTTCTCATGGCTCACGCAAAAACAACGAACCACACTAGAGAACATACTGGCTAAATACGGAAGGATCTGAGGTTCTTATGGCTCTTGTATCTATCAGTGAAGCATCAAGACTAACAAACAAAAGTAGAACAACTGTTCACCGTTACATATCAAAGGGAAAACTGTCCATACCCATGGCAATCAAAGAGTGGGAGGATAAAAAGAAGATAAATTAACTGAAGGGCTCTCCGATGATCTCTTCAAGATGGCTCTGCCAAACGCGGAGCCAGTGTTTCTGATCATCGATATAGTCATGAAGGTTGTAATGCGCCATAACCCCCACCATCTGATGCCCGAGCAGCTTTTCAATTACGTGCGGCGGGCAACCTAACTCAGAGAGATTTGTGGCTATCGTCCGCCTCATATCATGAAGCGACCACTCTGCCATACCTGTTCCATTCCAAATAGAACGGGCGTAATTGGATGCCACAGGTGAATGAACGGGCGAATCTTTGATCCCGCCATCAATTTTACGTTGTGAAGTCACCAGGTGATTGGTGTTTATTTTCTTGAGGTGATTTCTGACCAGGTTAACGGCGGCGTCTGAGAGTCCCCTTCTAATATGTACCCGAGTTTTATAACTGCCCGCAGGCACGACCCACTCATTATCATCCAATCGAAACCATGATCTCTCACTAAGTCGAATCTCAGCCGTACGGCATCCGGTAAGCATAATAAATTTCACCAGGAAAACGGACTCTATCGACATATGGCTTTTCAACCACTGATAGATTTTGCGCAGATCGTCATCGTCCATCCTGCGAGTTCTCTTTTTAGGCTTTTGCCCGACATCAGATGGCAGTAATCCCTCGAGCGGGTTTGAGGCGATCACACTTCTGTTAACGCAGAACCTAAACGCCCGTTTGCACAGCGAAAGCATGTAATGAGCCATCACCCTGCTTTCTATAGAATCGAAGACGTTGATCCAGTGCATTTTCGCTGTGTTATCGACTTTGACATTCTTCATCGGTTCGGCGATATGTTTCTCAAACACCTGGCGATAGTAATCGACTTTAACTAGCCCGTTAGCGATACAGTGCCTTTCAATCCAGTAATTGAACGCTTCGGCAACGGACATCGCTTCCTGTCGGGTCTGCTTATCCAGCTTCACCTGCTCTCGCGGATCCAGTCCCTCAGTTAACCAGTTTCTGAATTGTTGGCGACGCTCTCTTGCCTGGGTGATACTCATTGCAGGATAATCACCAACATTGAGTTTTACCGCTTTACCGGCCCAGCGATACCGATAGAAAAATGATATTTTTCCGGCCTGGCTGATTCTGGCGTTGAGCCCGTGCGAATCAGAAATAATCTCGATATCATCTCTTTTCTTGCCGAGCGCCTTCCTGAGCTTTGTGTCGGTGATCATTGAATGGGTACACATTTTTGTTTTTGGGTACACAAAAGTGTACACAAAGTTGCCCACTCAAAGCTACACGCAATGTAACACTAGTTCGCAGAGTGTTATGGTTTACATCCTTGAAAGCCTGCTGGATAAGGGTTGCTAGCAAGAGATCATCGGAGAGCCCTTCAGTTAATTTATCTTCTTTTTATCCTCCCACTCTTTGATTGACTCAGAGCGCCAGCGGTTAGGGTTGCCGGGCCAGTCAGGGGGTGGGAACGGGCATACGAAGCCCCGAGGCATTGTGTCTGCACTTTGCCATGACCAAAGGGTTTTGCGTGAAATTTTGTAGCGACTGGTCAGGTCTGACGTTACCAAAATATCATCCATAGCTCTCTCCAGTTGCCGAATTCATACAACCTCCTTAGTACATGCAACCATTATCACCGCCAGAGGTAAAATAGTCAACACGCACGGTGTTAGATATTTATCCCTTGCGGTGATAGATTTAACGTATGAGCACAAAAAAGAAACCATTAACACAAGAGCAGCTTGAGGACGCACGTCGCCTTAAAGCAATTTATGAAAAAAAGAAAAATGAACTTGGCTTATCCCAGGAATCTGTCGCAGACAAGATGGGGATGGGGCAGTCAGGCGTTGGTGCTTTATTTAATGGCATCAATGCATTAAATGCTTATAACGCCGCATTGCTTACAAAAATTCTCAAAGTTAGCGTTGAAGAATTTAGCCCTTCAATCGCCAGAGAAATCTACGAGATGTATGAAGCGGTTAGTATGCAGCCGTCACTTAGAAGTGAGTATGAGTACCCTGTTTTTTCTCATGTTCAGGCAGGGATGTTCTCACCTAAGCT" />
    </TypeInfo>
    <TypeInfo ID="343" TypeName="System.Collections.Generic.List`1[[Vecute.Nuctions+GeneAnnotation, Vecute, Version=1.0.0.0, Culture=neutral, PublicKeyToken=6ca157640498cbe3]], mscorlib, Version=4.0.0.0, Culture=neutral, PublicKeyToken=b77a5c561934e089" AssemblyString="mscorlib, Version=4.0.0.0, Culture=neutral, PublicKeyToken=b77a5c561934e089" AssemblyLocation="C:\Windows\Microsoft.NET\Framework64\v4.0.30319\mscorlib.dll" IsDeviceDependent="False">
      <ValueInfo V0="344" V1="345" V2="348" V3="349" V4="350" V5="351" V6="352" V7="353" V8="354" V9="355" V10="356" V11="357" V12="358" V13="360" Count="14" DeepSerialization="Yes" ShallowSerialization="No" />
    </TypeInfo>
    <TypeInfo ID="344" TypeName="Vecute.Nuctions+GeneAnnotation, Vecute, Version=1.0.0.0, Culture=neutral, PublicKeyToken=6ca157640498cbe3" AssemblyString="Vecute, Version=1.0.0.0, Culture=neutral, PublicKeyToken=6ca157640498cbe3" AssemblyLocation="C:\Users\Jack\Documents\VecuteXI - 2010 Release\Vecute\bin\Debug\Vecute.exe" IsDeviceDependent="False">
      <ValueInfo DeepSerialization="Yes" ShallowSerialization="No" XIndex="18" XType="140" XNote="9" XLabel="141" XStartPosition="31" XEndPosition="61" XComplement="5" XVector="338" XFeature="-1" />
    </TypeInfo>
    <TypeInfo ID="345" TypeName="Vecute.Nuctions+GeneAnnotation, Vecute, Version=1.0.0.0, Culture=neutral, PublicKeyToken=6ca157640498cbe3" AssemblyString="Vecute, Version=1.0.0.0, Culture=neutral, PublicKeyToken=6ca157640498cbe3" AssemblyLocation="C:\Users\Jack\Documents\VecuteXI - 2010 Release\Vecute\bin\Debug\Vecute.exe" IsDeviceDependent="False">
      <ValueInfo DeepSerialization="Yes" ShallowSerialization="No" XIndex="31" XType="143" XNote="9" XLabel="141" XStartPosition="346" XEndPosition="347" XComplement="5" XVector="338" XFeature="-1" />
    </TypeInfo>
    <TypeInfo ID="346" TypeName="System.Int32, mscorlib, Version=4.0.0.0, Culture=neutral, PublicKeyToken=b77a5c561934e089" AssemblyString="mscorlib, Version=4.0.0.0, Culture=neutral, PublicKeyToken=b77a5c561934e089" AssemblyLocation="C:\Windows\Microsoft.NET\Framework64\v4.0.30319\mscorlib.dll" IsDeviceDependent="False">
      <ValueInfo Value="10614" />
    </TypeInfo>
    <TypeInfo ID="347" TypeName="System.Int32, mscorlib, Version=4.0.0.0, Culture=neutral, PublicKeyToken=b77a5c561934e089" AssemblyString="mscorlib, Version=4.0.0.0, Culture=neutral, PublicKeyToken=b77a5c561934e089" AssemblyLocation="C:\Windows\Microsoft.NET\Framework64\v4.0.30319\mscorlib.dll" IsDeviceDependent="False">
      <ValueInfo Value="10618" />
    </TypeInfo>
    <TypeInfo ID="348" TypeName="Vecute.Nuctions+GeneAnnotation, Vecute, Version=1.0.0.0, Culture=neutral, PublicKeyToken=6ca157640498cbe3" AssemblyString="Vecute, Version=1.0.0.0, Culture=neutral, PublicKeyToken=6ca157640498cbe3" AssemblyLocation="C:\Users\Jack\Documents\VecuteXI - 2010 Release\Vecute\bin\Debug\Vecute.exe" IsDeviceDependent="False">
      <ValueInfo DeepSerialization="Yes" ShallowSerialization="No" XIndex="43" XType="32" XNote="33" XLabel="34" XStartPosition="158" XEndPosition="159" XComplement="5" XVector="338" XFeature="37" />
    </TypeInfo>
    <TypeInfo ID="349" TypeName="Vecute.Nuctions+GeneAnnotation, Vecute, Version=1.0.0.0, Culture=neutral, PublicKeyToken=6ca157640498cbe3" AssemblyString="Vecute, Version=1.0.0.0, Culture=neutral, PublicKeyToken=6ca157640498cbe3" AssemblyLocation="C:\Users\Jack\Documents\VecuteXI - 2010 Release\Vecute\bin\Debug\Vecute.exe" IsDeviceDependent="False">
      <ValueInfo DeepSerialization="Yes" ShallowSerialization="No" XIndex="52" XType="32" XNote="33" XLabel="34" XStartPosition="266" XEndPosition="267" XComplement="5" XVector="338" XFeature="37" />
    </TypeInfo>
    <TypeInfo ID="350" TypeName="Vecute.Nuctions+GeneAnnotation, Vecute, Version=1.0.0.0, Culture=neutral, PublicKeyToken=6ca157640498cbe3" AssemblyString="Vecute, Version=1.0.0.0, Culture=neutral, PublicKeyToken=6ca157640498cbe3" AssemblyLocation="C:\Users\Jack\Documents\VecuteXI - 2010 Release\Vecute\bin\Debug\Vecute.exe" IsDeviceDependent="False">
      <ValueInfo DeepSerialization="Yes" ShallowSerialization="No" XIndex="61" XType="19" XNote="20" XLabel="44" XStartPosition="163" XEndPosition="164" XComplement="5" XVector="338" XFeature="47" />
    </TypeInfo>
    <TypeInfo ID="351" TypeName="Vecute.Nuctions+GeneAnnotation, Vecute, Version=1.0.0.0, Culture=neutral, PublicKeyToken=6ca157640498cbe3" AssemblyString="Vecute, Version=1.0.0.0, Culture=neutral, PublicKeyToken=6ca157640498cbe3" AssemblyLocation="C:\Users\Jack\Documents\VecuteXI - 2010 Release\Vecute\bin\Debug\Vecute.exe" IsDeviceDependent="False">
      <ValueInfo DeepSerialization="Yes" ShallowSerialization="No" XIndex="73" XType="19" XNote="20" XLabel="44" XStartPosition="270" XEndPosition="271" XComplement="5" XVector="338" XFeature="47" />
    </TypeInfo>
    <TypeInfo ID="352" TypeName="Vecute.Nuctions+GeneAnnotation, Vecute, Version=1.0.0.0, Culture=neutral, PublicKeyToken=6ca157640498cbe3" AssemblyString="Vecute, Version=1.0.0.0, Culture=neutral, PublicKeyToken=6ca157640498cbe3" AssemblyLocation="C:\Users\Jack\Documents\VecuteXI - 2010 Release\Vecute\bin\Debug\Vecute.exe" IsDeviceDependent="False">
      <ValueInfo DeepSerialization="Yes" ShallowSerialization="No" XIndex="85" XType="19" XNote="20" XLabel="53" XStartPosition="168" XEndPosition="169" XComplement="5" XVector="338" XFeature="56" />
    </TypeInfo>
    <TypeInfo ID="353" TypeName="Vecute.Nuctions+GeneAnnotation, Vecute, Version=1.0.0.0, Culture=neutral, PublicKeyToken=6ca157640498cbe3" AssemblyString="Vecute, Version=1.0.0.0, Culture=neutral, PublicKeyToken=6ca157640498cbe3" AssemblyLocation="C:\Users\Jack\Documents\VecuteXI - 2010 Release\Vecute\bin\Debug\Vecute.exe" IsDeviceDependent="False">
      <ValueInfo DeepSerialization="Yes" ShallowSerialization="No" XIndex="183" XType="19" XNote="20" XLabel="53" XStartPosition="274" XEndPosition="275" XComplement="5" XVector="338" XFeature="56" />
    </TypeInfo>
    <TypeInfo ID="354" TypeName="Vecute.Nuctions+GeneAnnotation, Vecute, Version=1.0.0.0, Culture=neutral, PublicKeyToken=6ca157640498cbe3" AssemblyString="Vecute, Version=1.0.0.0, Culture=neutral, PublicKeyToken=6ca157640498cbe3" AssemblyLocation="C:\Users\Jack\Documents\VecuteXI - 2010 Release\Vecute\bin\Debug\Vecute.exe" IsDeviceDependent="False">
      <ValueInfo DeepSerialization="Yes" ShallowSerialization="No" XIndex="281" XType="19" XNote="20" XLabel="62" XStartPosition="173" XEndPosition="174" XComplement="24" XVector="338" XFeature="65" />
    </TypeInfo>
    <TypeInfo ID="355" TypeName="Vecute.Nuctions+GeneAnnotation, Vecute, Version=1.0.0.0, Culture=neutral, PublicKeyToken=6ca157640498cbe3" AssemblyString="Vecute, Version=1.0.0.0, Culture=neutral, PublicKeyToken=6ca157640498cbe3" AssemblyLocation="C:\Users\Jack\Documents\VecuteXI - 2010 Release\Vecute\bin\Debug\Vecute.exe" IsDeviceDependent="False">
      <ValueInfo DeepSerialization="Yes" ShallowSerialization="No" XIndex="283" XType="19" XNote="20" XLabel="62" XStartPosition="278" XEndPosition="279" XComplement="24" XVector="338" XFeature="65" />
    </TypeInfo>
    <TypeInfo ID="356" TypeName="Vecute.Nuctions+GeneAnnotation, Vecute, Version=1.0.0.0, Culture=neutral, PublicKeyToken=6ca157640498cbe3" AssemblyString="Vecute, Version=1.0.0.0, Culture=neutral, PublicKeyToken=6ca157640498cbe3" AssemblyLocation="C:\Users\Jack\Documents\VecuteXI - 2010 Release\Vecute\bin\Debug\Vecute.exe" IsDeviceDependent="False">
      <ValueInfo DeepSerialization="Yes" ShallowSerialization="No" XIndex="287" XType="19" XNote="74" XLabel="75" XStartPosition="178" XEndPosition="179" XComplement="24" XVector="338" XFeature="78" />
    </TypeInfo>
    <TypeInfo ID="357" TypeName="Vecute.Nuctions+GeneAnnotation, Vecute, Version=1.0.0.0, Culture=neutral, PublicKeyToken=6ca157640498cbe3" AssemblyString="Vecute, Version=1.0.0.0, Culture=neutral, PublicKeyToken=6ca157640498cbe3" AssemblyLocation="C:\Users\Jack\Documents\VecuteXI - 2010 Release\Vecute\bin\Debug\Vecute.exe" IsDeviceDependent="False">
      <ValueInfo DeepSerialization="Yes" ShallowSerialization="No" XIndex="289" XType="19" XNote="74" XLabel="75" XStartPosition="284" XEndPosition="285" XComplement="24" XVector="338" XFeature="78" />
    </TypeInfo>
    <TypeInfo ID="358" TypeName="Vecute.Nuctions+GeneAnnotation, Vecute, Version=1.0.0.0, Culture=neutral, PublicKeyToken=6ca157640498cbe3" AssemblyString="Vecute, Version=1.0.0.0, Culture=neutral, PublicKeyToken=6ca157640498cbe3" AssemblyLocation="C:\Users\Jack\Documents\VecuteXI - 2010 Release\Vecute\bin\Debug\Vecute.exe" IsDeviceDependent="False">
      <ValueInfo DeepSerialization="Yes" ShallowSerialization="No" XIndex="359" XType="86" XNote="-1" XLabel="87" XStartPosition="184" XEndPosition="185" XComplement="5" XVector="338" XFeature="90" />
    </TypeInfo>
    <TypeInfo ID="359" TypeName="System.Int32, mscorlib, Version=4.0.0.0, Culture=neutral, PublicKeyToken=b77a5c561934e089" AssemblyString="mscorlib, Version=4.0.0.0, Culture=neutral, PublicKeyToken=b77a5c561934e089" AssemblyLocation="C:\Windows\Microsoft.NET\Framework64\v4.0.30319\mscorlib.dll" IsDeviceDependent="False">
      <ValueInfo Value="12" />
    </TypeInfo>
    <TypeInfo ID="360" TypeName="Vecute.Nuctions+GeneAnnotation, Vecute, Version=1.0.0.0, Culture=neutral, PublicKeyToken=6ca157640498cbe3" AssemblyString="Vecute, Version=1.0.0.0, Culture=neutral, PublicKeyToken=6ca157640498cbe3" AssemblyLocation="C:\Users\Jack\Documents\VecuteXI - 2010 Release\Vecute\bin\Debug\Vecute.exe" IsDeviceDependent="False">
      <ValueInfo DeepSerialization="Yes" ShallowSerialization="No" XIndex="361" XType="86" XNote="-1" XLabel="87" XStartPosition="290" XEndPosition="291" XComplement="5" XVector="338" XFeature="90" />
    </TypeInfo>
    <TypeInfo ID="361" TypeName="System.Int32, mscorlib, Version=4.0.0.0, Culture=neutral, PublicKeyToken=b77a5c561934e089" AssemblyString="mscorlib, Version=4.0.0.0, Culture=neutral, PublicKeyToken=b77a5c561934e089" AssemblyLocation="C:\Windows\Microsoft.NET\Framework64\v4.0.30319\mscorlib.dll" IsDeviceDependent="False">
      <ValueInfo Value="13" />
    </TypeInfo>
    <TypeInfo ID="362" TypeName="System.Collections.Generic.List`1[[System.Int32, mscorlib, Version=4.0.0.0, Culture=neutral, PublicKeyToken=b77a5c561934e089]], mscorlib, Version=4.0.0.0, Culture=neutral, PublicKeyToken=b77a5c561934e089" AssemblyString="mscorlib, Version=4.0.0.0, Culture=neutral, PublicKeyToken=b77a5c561934e089" AssemblyLocation="C:\Windows\Microsoft.NET\Framework64\v4.0.30319\mscorlib.dll" IsDeviceDependent="False">
      <ValueInfo Count="0" DeepSerialization="Yes" ShallowSerialization="No" />
    </TypeInfo>
    <TypeInfo ID="363" TypeName="System.Collections.Generic.List`1[[System.Int32, mscorlib, Version=4.0.0.0, Culture=neutral, PublicKeyToken=b77a5c561934e089]], mscorlib, Version=4.0.0.0, Culture=neutral, PublicKeyToken=b77a5c561934e089" AssemblyString="mscorlib, Version=4.0.0.0, Culture=neutral, PublicKeyToken=b77a5c561934e089" AssemblyLocation="C:\Windows\Microsoft.NET\Framework64\v4.0.30319\mscorlib.dll" IsDeviceDependent="False">
      <ValueInfo Count="0" DeepSerialization="Yes" ShallowSerialization="No" />
    </TypeInfo>
    <TypeInfo ID="364" TypeName="Vecute.Nuctions+GeneFile, Vecute, Version=1.0.0.0, Culture=neutral, PublicKeyToken=6ca157640498cbe3" AssemblyString="Vecute, Version=1.0.0.0, Culture=neutral, PublicKeyToken=6ca157640498cbe3" AssemblyLocation="C:\Users\Jack\Documents\VecuteXI - 2010 Release\Vecute\bin\Debug\Vecute.exe" IsDeviceDependent="False">
      <ValueInfo DeepSerialization="Yes" ShallowSerialization="No" XvName="339" XvIscircular="5" XvDate="365" XvSequence="366" XvRCSequence="366" XvFeatureCol="367" XvEnd_F="141" XvEnd_R="141" XvPhos_F="24" XvPhos_R="24" XFCleavages="382" XRCleavages="383" XtmpCircular="5" />
    </TypeInfo>
    <TypeInfo ID="365" TypeName="System.DateTime, mscorlib, Version=4.0.0.0, Culture=neutral, PublicKeyToken=b77a5c561934e089" AssemblyString="mscorlib, Version=4.0.0.0, Culture=neutral, PublicKeyToken=b77a5c561934e089" AssemblyLocation="C:\Windows\Microsoft.NET\Framework64\v4.0.30319\mscorlib.dll" IsDeviceDependent="False">
      <ValueInfo Value="40708.4184348727" />
    </TypeInfo>
    <TypeInfo ID="366" TypeName="System.String, mscorlib, Version=4.0.0.0, Culture=neutral, PublicKeyToken=b77a5c561934e089" AssemblyString="mscorlib, Version=4.0.0.0, Culture=neutral, PublicKeyToken=b77a5c561934e089" AssemblyLocation="C:\Windows\Microsoft.NET\Framework64\v4.0.30319\mscorlib.dll" IsDeviceDependent="False">
      <ValueInfo Value="AGCTTAGGTGAGAACATCCCTGCCTGAACATGAGAAAAAACAGGGTACTCATACTCACTTCTAAGTGACGGCTGCATACTAACCGCTTCATACATCTCGTAGATTTCTCTGGCGATTGAAGGGCTAAATTCTTCAACGCTAACTTTGAGAATTTTTGTAAGCAATGCGGCGTTATAAGCATTTAATGCATTGATGCCATTAAATAAAGCACCAACGCCTGACTGCCCCATCCCCATCTTGTCTGCGACAGATTCCTGGGATAAGCCAAGTTCATTTTTCTTTTTTTCATAAATTGCTTTAAGGCGACGTGCGTCCTCAAGCTGCTCTTGTGTTAATGGTTTCTTTTTTGTGCTCATACGTTAAATCTATCACCGCAAGGGATAAATATCTAACACCGTGCGTGTTGACTATTTTACCTCTGGCGGTGATAATGGTTGCATGTACTAAGGAGGTTGTATGAATTCGGCAACTGGAGAGAGCTATGGATGATATTTTGGTAACGTCAGACCTGACCAGTCGCTACAAAATTTCACGCAAAACCCTTTGGTCATGGCAAAGTGCAGACACAATGCCTCGGGGCTTCGTATGCCCGTTCCCACCCCCTGACTGGCCCGGCAACCCTAACCGCTGGCGCTCTGAGTCAATCAAAGAGTGGGAGGATAAAAAGAAGATAAATTAACTGAAGGGCTCTCCGATGATCTCTTGCTAGCAACCCTTATCCAGCAGGCTTTCAAGGATGTAAACCATAACACTCTGCGAACTAGTGTTACATTGCGTGTAGCTTTGAGTGGGCAACTTTGTGTACACTTTTGTGTACCCAAAAACAAAAATGTGTACCCATTCAATGATCACCGACACAAAGCTCAGGAAGGCGCTCGGCAAGAAAAGAGATGATATCGAGATTATTTCTGATTCGCACGGGCTCAACGCCAGAATCAGCCAGGCCGGAAAAATATCATTTTTCTATCGGTATCGCTGGGCCGGTAAAGCGGTAAAACTCAATGTTGGTGATTATCCTGCAATGAGTATCACCCAGGCAAGAGAGCGTCGCCAACAATTCAGAAACTGGTTAACTGAGGGACTGGATCCGCGAGAGCAGGTGAAGCTGGATAAGCAGACCCGACAGGAAGCGATGTCCGTTGCCGAAGCGTTCAATTACTGGATTGAAAGGCACTGTATCGCTAACGGGCTAGTTAAAGTCGATTACTATCGCCAGGTGTTTGAGAAACATATCGCCGAACCGATGAAGAATGTCAAAGTCGATAACACAGCGAAAATGCACTGGATCAACGTCTTCGATTCTATAGAAAGCAGGGTGATGGCTCATTACATGCTTTCGCTGTGCAAACGGGCGTTTAGGTTCTGCGTTAACAGAAGTGTGATCGCCTCAAACCCGCTCGAGGGATTACTGCCATCTGATGTCGGGCAAAAGCCTAAAAAGAGAACTCGCAGGATGGACGATGACGATCTGCGCAAAATCTATCAGTGGTTGAAAAGCCATATGTCGATAGAGTCCGTTTTCCTGGTGAAATTTATTATGCTTACCGGATGCCGTACGGCTGAGATTCGACTTAGTGAGAGATCATGGTTTCGATTGGATGATAATGAGTGGGTCGTGCCTGCGGGCAGTTATAAAACTCGGGTACATATTAGAAGGGGACTCTCAGACGCCGCCGTTAACCTGGTCAGAAATCACCTCAAGAAAATAAACACCAATCACCTGGTGACTTCACAACGTAAAATTGATGGCGGGATCAAAGATTCGCCCGTTCATTCACCTGTGGCATCCAATTACGCCCGTTCTATTTGGAATGGAACAGGTATGGCAGAGTGGTCGCTTCATGATATGAGGCGGACGATAGCCACAAATCTCTCTGAGTTAGGTTGCCCGCCGCACGTAATTGAAAAGCTGCTCGGGCATCAGATGGTGGGGGTTATGGCGCATTACAACCTTCATGACTATATCGATGATCAGAAACACTGGCTCCGCGTTTGGCAGAGCCATCTTGAAGAGATCATCGGAGAGCCCTTCAGTTAATTTATCTTCTTTTTATCCTCCCACTCTTTGATTGCCATGGGTATGGACAGTTTTCCCTTTGATATGTAACGGTGAACAGTTGTTCTACTTTTGTTTGTTAGTCTTGATGCTTCACTGATAGATACAAGAGCCATAAGAACCTCAGATCCTTCCGTATTTAGCCAGTATGTTCTCTAGTGTGGTTCGTTGTTTTTGCGTGAGCCATGAGAACGAACCATTGAGATCATACTTACTTTGCATGTCACTCAAAAATTTTGCCTCAAAACTGGTGAGCTGAATTTTTGCAGTTAAAGCATCGTGTAGTGTTTTTCTTAGTCCGTTACGTAGGTAGGAATCTGATGTAATGGTTGTTGGTATTTTGTCACCATTCATTTTTATCTGGTTGTTCTCAAGTTCGGTTACGAGATCCATTTGTCTATCTAGTTCAACTTGGAAAATCAACGTATCAGTCGGGCGGCCTCGCTTATCAACCACCAATTTCATATTGCTGTAAGTGTTTAAATCTTTACTTATTGGTTTCAAAACCCATTGGTTAAGCCTTTTAAACTCATGGTAGTTATTTTCAAGCATTAACATGAACTTAAATTCATCAAGGCTAATCTCTATATTTGCCTTGTGAGTTTTCTTTTGTGTTAGTTCTTTTAATAACCACTCATAAATCCTCATAGAGTATTTGTTTTCAAAAGACTTAACATGTTCCAGATTATATTTTATGAATTTTTTTAACTGGAAAAGATAAGGCAATATCTCTTCACTAAAAACTAATTCTAATTTTTCGCTTGAGAACTTGGCATAGTTTGTCCACTGGAAAATCTCAAAGCCTTTAACCAAAGGATTCCTGATTTCCACAGTTCTCGTCATCAGCTCTCTGGTTGCTTTAGCTAATACACCATAAGCATTTTCCCTACTGATGTTCATCATCTGAGCGTATTGGTTATAAGTGAACGATACCGTCCGTTCTTTCCTTGTAGGGTTTTCAATCGTGGGGTTGAGTAGTGCCACACAGCATAAAATTAGCTTGGTTTCATGCTCCGTTAAGTCATAGCGACTAATCGCTAGTTCATTTGCTTTGAAAACAACTAATTCAGACATACATCTCAATTGGTCTAGGTGATTTTAATCACTATACCAATTGAGATGGGCTAGTCAATGATAATTACTAGTCCTTTTCCTTTGAGTTGTGGGTATCTGTAAATTCTGCTAGACCTTTGCTGGAAAACTTGTAAATTCTGCTAGACCCTCTGTAAATTCCGCTAGACCTTTGTGTGTTTTTTTTGTTTATATTCAAGTGGTTATAATTTATAGAATAAAGAAAGAATAAAAAAAGATAAAAAGAATAGATCCCAGCCCTGTGTATAACTCACTACTTTAGTCAGTTCCGCAGTATTACAAAAGGATGTCGCAAACGCTGTTTGCTCCTCTACAAAACAGACCTTAAAACCCTAAAGGCTTAAGTAGCACCCTCGCAAGCTCGGTTGCGGCCGCAATCGGGCAAATCGCTGAATATTCCTTTTGTCTCCGACCATCAGGCACCTGAGTCGCTGTCTTTTTCGTGACATTCAGTTCGCTGCGCTCACGGCTCTGGCAGTGAATGGGGGTAAATGGCACTACAGGCGCCTTTTATGGATTCATGCAAGGAAACTACCCATAATACAAGAAAAGCCCGTCACGGGCTTCTCAGGGCGTTTTATGGCGGGTCTGCTATGTGGTGCTATCTGACTTTTTGCTGTTCAGCAGTTCCTGCCCTCTGATTTTCCAGTCTGACCACTTCGGATTATCCCGTGACAGGTCATTCAGACTGGCTAATGCACCCAGTAAGGCAGCGGTATCATCAACGGGGTCTGACGCTCAGTGGAACGAAAACTCACGTTAAGGGATTTTGGTCATGAGATTATCAAAAAGGATCTTCACCTAGATCCTTTTAAATTAAAAATGAAGTTTTAAATCAATCTAAAGTATATATGAGTAAACTTGGTCTGACAGTTACCAATGCTTAATCAGTGAGGCACCTATCTCAGCGATCTGTCTATTTCGTTCATCCATAGTTGCCTGACTCCCCGTCGTGTAGATAACTACGATACGGGAGGGCTTACCATCTGGCCCCAGTGCTGCAATGATACCGCGAGACCCACGCTCACCGGCTCCAGATTTATCAGCAATAAACCAGCCAGCCGGAAGGGCCGAGCGCAGAAGTGGTCCTGCAACTTTATCCGCCTCCATCCAGTCTATTAATTGTTGCCGGGAAGCTAGAGTAAGTAGTTCGCCAGTTAATAGTTTGCGCAACGTTGTTGCCATTGCTACAGGCATCGTGGTGTCACGCTCGTCGTTTGGTATGGCTTCATTCAGCTCCGGTTCCCAACGATCAAGGCGAGTTACATGATCCCCCATGTTGTGCAAAAAAGCGGTTAGCTCCTTCGGTCCTCCGATCGTTGTCAGAAGTAAGTTGGCCGCAGTGTTATCACTCATGGTTATGGCAGCACTGCATAATTCTCTTACTGTCATGCCATCCGTAAGATGCTTTTCTGTGACTGGTGAGTACTCAACCAAGTCATTCTGAGAATAGTGTATGCGGCGACCGAGTTGCTCTTGCCCGGCGTCAATACGGGATAATACCGCGCCACATAGCAGAACTTTAAAAGTGCTCATCATTGGAAAACGTTCTTCGGGGCGAAAACTCTCAAGGATCTTACCGCTGTTGAGATCCAGTTCGATGTAACCCACTCGTGCACCCAACTGATCTTCAGCATCTTTTACTTTCACCAGCGTTTCTGGGTGAGCAAAAACAGGAAGGCAAAATGCCGCAAAAAAGGGAATAAGGGCGACACGGAAATGTTGAATACTCATACTCTTCCTTTTTCAATATTATTGAAGCATTTATCAGGGTTATTGTCTCATGAGCGGATACATATTTGAATGTATTTAGAAAAATAAACAAATAGGGGTTCCGCGCACATTTCCCCGAAAAGTGCCACCTGCATCGATGAAGATTCTTGCTCAATTGTTATCAGCTATGCGCCGACCAGAACACCTTGCCGATCAGCCAAACGTCTCTTCAGGCCACTGACTAGCGATAACTTTCCCCACAACGGAACAACTCTCATTGCATGGGATCATTGGGTACTGTGGGTTTAGTGGTTGTAAAAACACCTGACCGCTATCCCTGATCAGTTTCTTGAAGGTAAACTCATCACCCCCAAGTCTGGCTATGCAGAAATCACCTGGCTCAACAGCCTGCTCAGGGTCAACGAGAATTAACATTCCGTCAGGAAAGCTTTCCTGACGGAATGTTAATTCTCGTTGACCCTGAGCAGGCTGTTGAGCCAGGTGATTTCTGCATAGCCAGACTTGGGGGTGATGAGTTTACCTTCAAGAAACTGATCAGGGATAGCGGTCAGGTGTTTTTACAACCACTAAACCCACAGTACCCAATGATCCCATGCAATGAGAGTTGTTCCGTTGTGGGGAAAGTTATCGCTAGTCAGTGGCCTGAAGAGACGTTTGGCTGATCGGCAAGGTGTTCTGGTCGGCGCATAGCTGATAACAATTGAGCAAGAATCTTCATCGATGCAGGTGGCACTTTTCGGGGAAATGTGCGCGGAACCCCTATTTGTTTATTTTTCTAAATACATTCAAATATGTATCCGCTCATGAGACAATAACCCTGATAAATGCTTCAATAATATTGAAAAAGGAAGAGTATGAGTATTCAACATTTCCGTGTCGCCCTTATTCCCTTTTTTGCGGCATTTTGCCTTCCTGTTTTTGCTCACCCAGAAACGCTGGTGAAAGTAAAAGATGCTGAAGATCAGTTGGGTGCACGAGTGGGTTACATCGAACTGGATCTCAACAGCGGTAAGATCCTTGAGAGTTTTCGCCCCGAAGAACGTTTTCCAATGATGAGCACTTTTAAAGTTCTGCTATGTGGCGCGGTATTATCCCGTATTGACGCCGGGCAAGAGCAACTCGGTCGCCGCATACACTATTCTCAGAATGACTTGGTTGAGTACTCACCAGTCACAGAAAAGCATCTTACGGATGGCATGACAGTAAGAGAATTATGCAGTGCTGCCATAACCATGAGTGATAACACTGCGGCCAACTTACTTCTGACAACGATCGGAGGACCGAAGGAGCTAACCGCTTTTTTGCACAACATGGGGGATCATGTAACTCGCCTTGATCGTTGGGAACCGGAGCTGAATGAAGCCATACCAAACGACGAGCGTGACACCACGATGCCTGTAGCAATGGCAACAACGTTGCGCAAACTATTAACTGGCGAACTACTTACTCTAGCTTCCCGGCAACAATTAATAGACTGGATGGAGGCGGATAAAGTTGCAGGACCACTTCTGCGCTCGGCCCTTCCGGCTGGCTGGTTTATTGCTGATAAATCTGGAGCCGGTGAGCGTGGGTCTCGCGGTATCATTGCAGCACTGGGGCCAGATGGTAAGCCCTCCCGTATCGTAGTTATCTACACGACGGGGAGTCAGGCAACTATGGATGAACGAAATAGACAGATCGCTGAGATAGGTGCCTCACTGATTAAGCATTGGTAACTGTCAGACCAAGTTTACTCATATATACTTTAGATTGATTTAAAACTTCATTTTTAATTTAAAAGGATCTAGGTGAAGATCCTTTTTGATAATCTCATGACCAAAATCCCTTAACGTGAGTTTTCGTTCCACTGAGCGTCAGACCCCGTTGATGATACCGCTGCCTTACTGGGTGCATTAGCCAGTCTGAATGACCTGTCACGGGATAATCCGAAGTGGTCAGACTGGAAAATCAGAGGGCAGGAACTGCTGAACAGCAAAAAGTCAGATAGCACCACATAGCAGACCCGCCATAAAACGCCCTGAGAAGCCCGTGACGGGCTTTTCTTGTATTATGGGTAGTTTCCTTGCATGAATCCATAAAAGGCGCCTGTAGTGCCATTTACCCCCATTCACTGCCAGAGCCGTGAGCGCAGCGAACTGAATGTCACGAAAAAGACAGCGACTCAGGTGCCTGATGGTCGGAGACAAAAGGAATATTCAGCGATTTGCCCGATTGCGGCCGCAACCGAGCTTGCGAGGGTGCTACTTAAGCCTTTAGGGTTTTAAGGTCTGTTTTGTAGAGGAGCAAACAGCGTTTGCGACATCCTTTTGTAATACTGCGGAACTGACTAAAGTAGTGAGTTATACACAGGGCTGGGATCTATTCTTTTTATCTTTTTTTATTCTTTCTTTATTCTATAAATTATAACCACTTGAATATAAACAAAAAAAACACACAAAGGTCTAGCGGAATTTACAGAGGGTCTAGCAGAATTTACAAGTTTTCCAGCAAAGGTCTAGCAGAATTTACAGATACCCACAACTCAAAGGAAAAGGACTAGTAATTATCATTGACTAGCCCATCTCAATTGGTATAGTGATTAAAATCACCTAGACCAATTGAGATGTATGTCTGAATTAGTTGTTTTCAAAGCAAATGAACTAGCGATTAGTCGCTATGACTTAACGGAGCATGAAACCAAGCTAATTTTATGCTGTGTGGCACTACTCAACCCCACGATTGAAAACCCTACAAGGAAAGAACGGACGGTATCGTTCACTTATAACCAATACGCTCAGATGATGAACATCAGTAGGGAAAATGCTTATGGTGTATTAGCTAAAGCAACCAGAGAGCTGATGACGAGAACTGTGGAAATCAGGAATCCTTTGGTTAAAGGCTTTGAGATTTTCCAGTGGACAAACTATGCCAAGTTCTCAAGCGAAAAATTAGAATTAGTTTTTAGTGAAGAGATATTGCCTTATCTTTTCCAGTTAAAAAAATTCATAAAATATAATCTGGAACATGTTAAGTCTTTTGAAAACAAATACTCTATGAGGATTTATGAGTGGTTATTAAAAGAACTAACACAAAAGAAAACTCACAAGGCAAATATAGAGATTAGCCTTGATGAATTTAAGTTCATGTTAATGCTTGAAAATAACTACCATGAGTTTAAAAGGCTTAACCAATGGGTTTTGAAACCAATAAGTAAAGATTTAAACACTTACAGCAATATGAAATTGGTGGTTGATAAGCGAGGCCGCCCGACTGATACGTTGATTTTCCAAGTTGAACTAGATAGACAAATGGATCTCGTAACCGAACTTGAGAACAACCAGATAAAAATGAATGGTGACAAAATACCAACAACCATTACATCAGATTCCTACCTACGTAACGGACTAAGAAAAACACTACACGATGCTTTAACTGCAAAAATTCAGCTCACCAGTTTTGAGGCAAAATTTTTGAGTGACATGCAAAGTAAGTATGATCTCAATGGTTCGTTCTCATGGCTCACGCAAAAACAACGAACCACACTAGAGAACATACTGGCTAAATACGGAAGGATCTGAGGTTCTTATGGCTCTTGTATCTATCAGTGAAGCATCAAGACTAACAAACAAAAGTAGAACAACTGTTCACCGTTACATATCAAAGGGAAAACTGTCCATACCCATGGCAATCAAAGAGTGGGAGGATAAAAAGAAGATAAATTAACTGAAGGGCTCTCCGATGATCTCTTCAAGATGGCTCTGCCAAACGCGGAGCCAGTGTTTCTGATCATCGATATAGTCATGAAGGTTGTAATGCGCCATAACCCCCACCATCTGATGCCCGAGCAGCTTTTCAATTACGTGCGGCGGGCAACCTAACTCAGAGAGATTTGTGGCTATCGTCCGCCTCATATCATGAAGCGACCACTCTGCCATACCTGTTCCATTCCAAATAGAACGGGCGTAATTGGATGCCACAGGTGAATGAACGGGCGAATCTTTGATCCCGCCATCAATTTTACGTTGTGAAGTCACCAGGTGATTGGTGTTTATTTTCTTGAGGTGATTTCTGACCAGGTTAACGGCGGCGTCTGAGAGTCCCCTTCTAATATGTACCCGAGTTTTATAACTGCCCGCAGGCACGACCCACTCATTATCATCCAATCGAAACCATGATCTCTCACTAAGTCGAATCTCAGCCGTACGGCATCCGGTAAGCATAATAAATTTCACCAGGAAAACGGACTCTATCGACATATGGCTTTTCAACCACTGATAGATTTTGCGCAGATCGTCATCGTCCATCCTGCGAGTTCTCTTTTTAGGCTTTTGCCCGACATCAGATGGCAGTAATCCCTCGAGCGGGTTTGAGGCGATCACACTTCTGTTAACGCAGAACCTAAACGCCCGTTTGCACAGCGAAAGCATGTAATGAGCCATCACCCTGCTTTCTATAGAATCGAAGACGTTGATCCAGTGCATTTTCGCTGTGTTATCGACTTTGACATTCTTCATCGGTTCGGCGATATGTTTCTCAAACACCTGGCGATAGTAATCGACTTTAACTAGCCCGTTAGCGATACAGTGCCTTTCAATCCAGTAATTGAACGCTTCGGCAACGGACATCGCTTCCTGTCGGGTCTGCTTATCCAGCTTCACCTGCTCTCGCGGATCCAGTCCCTCAGTTAACCAGTTTCTGAATTGTTGGCGACGCTCTCTTGCCTGGGTGATACTCATTGCAGGATAATCACCAACATTGAGTTTTACCGCTTTACCGGCCCAGCGATACCGATAGAAAAATGATATTTTTCCGGCCTGGCTGATTCTGGCGTTGAGCCCGTGCGAATCAGAAATAATCTCGATATCATCTCTTTTCTTGCCGAGCGCCTTCCTGAGCTTTGTGTCGGTGATCATTGAATGGGTACACATTTTTGTTTTTGGGTACACAAAAGTGTACACAAAGTTGCCCACTCAAAGCTACACGCAATGTAACACTAGTTCGCAGAGTGTTATGGTTTACATCCTTGAAAGCCTGCTGGATAAGGGTTGCTAGCAAGAGATCATCGGAGAGCCCTTCAGTTAATTTATCTTCTTTTTATCCTCCCACTCTTTGATTGACTCAGAGCGCCAGCGGTTAGGGTTGCCGGGCCAGTCAGGGGGTGGGAACGGGCATACGAAGCCCCGAGGCATTGTGTCTGCACTTTGCCATGACCAAAGGGTTTTGCGTGAAATTTTGTAGCGACTGGTCAGGTCTGACGTTACCAAAATATCATCCATAGCTCTCTCCAGTTGCCGAATTCATACAACCTCCTTAGTACATGCAACCATTATCACCGCCAGAGGTAAAATAGTCAACACGCACGGTGTTAGATATTTATCCCTTGCGGTGATAGATTTAACGTATGAGCACAAAAAAGAAACCATTAACACAAGAGCAGCTTGAGGACGCACGTCGCCTTAAAGCAATTTATGAAAAAAAGAAAAATGAACTTGGCTTATCCCAGGAATCTGTCGCAGACAAGATGGGGATGGGGCAGTCAGGCGTTGGTGCTTTATTTAATGGCATCAATGCATTAAATGCTTATAACGCCGCATTGCTTACAAAAATTCTCAAAGTTAGCGTTGAAGAATTTAGCCCTTCAATCGCCAGAGAAATCTACGAGATGTATGAAGCGGTTAGTATGCAGCCGTCACTTAGAAGTGAGTATGAGTACCCTGTTTTTTCTCATGTTCAGGCAGGGATGTTCTCACCTAAGCT" />
    </TypeInfo>
    <TypeInfo ID="367" TypeName="System.Collections.Generic.List`1[[Vecute.Nuctions+GeneAnnotation, Vecute, Version=1.0.0.0, Culture=neutral, PublicKeyToken=6ca157640498cbe3]], mscorlib, Version=4.0.0.0, Culture=neutral, PublicKeyToken=b77a5c561934e089" AssemblyString="mscorlib, Version=4.0.0.0, Culture=neutral, PublicKeyToken=b77a5c561934e089" AssemblyLocation="C:\Windows\Microsoft.NET\Framework64\v4.0.30319\mscorlib.dll" IsDeviceDependent="False">
      <ValueInfo V0="368" V1="369" V2="370" V3="371" V4="372" V5="373" V6="374" V7="375" V8="376" V9="377" V10="378" V11="379" V12="380" V13="381" Count="14" DeepSerialization="Yes" ShallowSerialization="No" />
    </TypeInfo>
    <TypeInfo ID="368" TypeName="Vecute.Nuctions+GeneAnnotation, Vecute, Version=1.0.0.0, Culture=neutral, PublicKeyToken=6ca157640498cbe3" AssemblyString="Vecute, Version=1.0.0.0, Culture=neutral, PublicKeyToken=6ca157640498cbe3" AssemblyLocation="C:\Users\Jack\Documents\VecuteXI - 2010 Release\Vecute\bin\Debug\Vecute.exe" IsDeviceDependent="False">
      <ValueInfo DeepSerialization="Yes" ShallowSerialization="No" XIndex="18" XType="140" XNote="9" XLabel="141" XStartPosition="31" XEndPosition="61" XComplement="5" XVector="364" XFeature="-1" />
    </TypeInfo>
    <TypeInfo ID="369" TypeName="Vecute.Nuctions+GeneAnnotation, Vecute, Version=1.0.0.0, Culture=neutral, PublicKeyToken=6ca157640498cbe3" AssemblyString="Vecute, Version=1.0.0.0, Culture=neutral, PublicKeyToken=6ca157640498cbe3" AssemblyLocation="C:\Users\Jack\Documents\VecuteXI - 2010 Release\Vecute\bin\Debug\Vecute.exe" IsDeviceDependent="False">
      <ValueInfo DeepSerialization="Yes" ShallowSerialization="No" XIndex="31" XType="143" XNote="9" XLabel="141" XStartPosition="346" XEndPosition="347" XComplement="5" XVector="364" XFeature="-1" />
    </TypeInfo>
    <TypeInfo ID="370" TypeName="Vecute.Nuctions+GeneAnnotation, Vecute, Version=1.0.0.0, Culture=neutral, PublicKeyToken=6ca157640498cbe3" AssemblyString="Vecute, Version=1.0.0.0, Culture=neutral, PublicKeyToken=6ca157640498cbe3" AssemblyLocation="C:\Users\Jack\Documents\VecuteXI - 2010 Release\Vecute\bin\Debug\Vecute.exe" IsDeviceDependent="False">
      <ValueInfo DeepSerialization="Yes" ShallowSerialization="No" XIndex="43" XType="32" XNote="33" XLabel="34" XStartPosition="158" XEndPosition="159" XComplement="5" XVector="364" XFeature="37" />
    </TypeInfo>
    <TypeInfo ID="371" TypeName="Vecute.Nuctions+GeneAnnotation, Vecute, Version=1.0.0.0, Culture=neutral, PublicKeyToken=6ca157640498cbe3" AssemblyString="Vecute, Version=1.0.0.0, Culture=neutral, PublicKeyToken=6ca157640498cbe3" AssemblyLocation="C:\Users\Jack\Documents\VecuteXI - 2010 Release\Vecute\bin\Debug\Vecute.exe" IsDeviceDependent="False">
      <ValueInfo DeepSerialization="Yes" ShallowSerialization="No" XIndex="52" XType="32" XNote="33" XLabel="34" XStartPosition="301" XEndPosition="302" XComplement="24" XVector="364" XFeature="37" />
    </TypeInfo>
    <TypeInfo ID="372" TypeName="Vecute.Nuctions+GeneAnnotation, Vecute, Version=1.0.0.0, Culture=neutral, PublicKeyToken=6ca157640498cbe3" AssemblyString="Vecute, Version=1.0.0.0, Culture=neutral, PublicKeyToken=6ca157640498cbe3" AssemblyLocation="C:\Users\Jack\Documents\VecuteXI - 2010 Release\Vecute\bin\Debug\Vecute.exe" IsDeviceDependent="False">
      <ValueInfo DeepSerialization="Yes" ShallowSerialization="No" XIndex="61" XType="19" XNote="20" XLabel="44" XStartPosition="163" XEndPosition="164" XComplement="5" XVector="364" XFeature="47" />
    </TypeInfo>
    <TypeInfo ID="373" TypeName="Vecute.Nuctions+GeneAnnotation, Vecute, Version=1.0.0.0, Culture=neutral, PublicKeyToken=6ca157640498cbe3" AssemblyString="Vecute, Version=1.0.0.0, Culture=neutral, PublicKeyToken=6ca157640498cbe3" AssemblyLocation="C:\Users\Jack\Documents\VecuteXI - 2010 Release\Vecute\bin\Debug\Vecute.exe" IsDeviceDependent="False">
      <ValueInfo DeepSerialization="Yes" ShallowSerialization="No" XIndex="73" XType="19" XNote="20" XLabel="44" XStartPosition="305" XEndPosition="306" XComplement="24" XVector="364" XFeature="47" />
    </TypeInfo>
    <TypeInfo ID="374" TypeName="Vecute.Nuctions+GeneAnnotation, Vecute, Version=1.0.0.0, Culture=neutral, PublicKeyToken=6ca157640498cbe3" AssemblyString="Vecute, Version=1.0.0.0, Culture=neutral, PublicKeyToken=6ca157640498cbe3" AssemblyLocation="C:\Users\Jack\Documents\VecuteXI - 2010 Release\Vecute\bin\Debug\Vecute.exe" IsDeviceDependent="False">
      <ValueInfo DeepSerialization="Yes" ShallowSerialization="No" XIndex="85" XType="19" XNote="20" XLabel="53" XStartPosition="168" XEndPosition="169" XComplement="5" XVector="364" XFeature="56" />
    </TypeInfo>
    <TypeInfo ID="375" TypeName="Vecute.Nuctions+GeneAnnotation, Vecute, Version=1.0.0.0, Culture=neutral, PublicKeyToken=6ca157640498cbe3" AssemblyString="Vecute, Version=1.0.0.0, Culture=neutral, PublicKeyToken=6ca157640498cbe3" AssemblyLocation="C:\Users\Jack\Documents\VecuteXI - 2010 Release\Vecute\bin\Debug\Vecute.exe" IsDeviceDependent="False">
      <ValueInfo DeepSerialization="Yes" ShallowSerialization="No" XIndex="183" XType="19" XNote="20" XLabel="53" XStartPosition="309" XEndPosition="310" XComplement="24" XVector="364" XFeature="56" />
    </TypeInfo>
    <TypeInfo ID="376" TypeName="Vecute.Nuctions+GeneAnnotation, Vecute, Version=1.0.0.0, Culture=neutral, PublicKeyToken=6ca157640498cbe3" AssemblyString="Vecute, Version=1.0.0.0, Culture=neutral, PublicKeyToken=6ca157640498cbe3" AssemblyLocation="C:\Users\Jack\Documents\VecuteXI - 2010 Release\Vecute\bin\Debug\Vecute.exe" IsDeviceDependent="False">
      <ValueInfo DeepSerialization="Yes" ShallowSerialization="No" XIndex="281" XType="19" XNote="20" XLabel="62" XStartPosition="312" XEndPosition="313" XComplement="5" XVector="364" XFeature="65" />
    </TypeInfo>
    <TypeInfo ID="377" TypeName="Vecute.Nuctions+GeneAnnotation, Vecute, Version=1.0.0.0, Culture=neutral, PublicKeyToken=6ca157640498cbe3" AssemblyString="Vecute, Version=1.0.0.0, Culture=neutral, PublicKeyToken=6ca157640498cbe3" AssemblyLocation="C:\Users\Jack\Documents\VecuteXI - 2010 Release\Vecute\bin\Debug\Vecute.exe" IsDeviceDependent="False">
      <ValueInfo DeepSerialization="Yes" ShallowSerialization="No" XIndex="283" XType="19" XNote="20" XLabel="62" XStartPosition="173" XEndPosition="174" XComplement="24" XVector="364" XFeature="65" />
    </TypeInfo>
    <TypeInfo ID="378" TypeName="Vecute.Nuctions+GeneAnnotation, Vecute, Version=1.0.0.0, Culture=neutral, PublicKeyToken=6ca157640498cbe3" AssemblyString="Vecute, Version=1.0.0.0, Culture=neutral, PublicKeyToken=6ca157640498cbe3" AssemblyLocation="C:\Users\Jack\Documents\VecuteXI - 2010 Release\Vecute\bin\Debug\Vecute.exe" IsDeviceDependent="False">
      <ValueInfo DeepSerialization="Yes" ShallowSerialization="No" XIndex="287" XType="19" XNote="74" XLabel="75" XStartPosition="316" XEndPosition="317" XComplement="5" XVector="364" XFeature="78" />
    </TypeInfo>
    <TypeInfo ID="379" TypeName="Vecute.Nuctions+GeneAnnotation, Vecute, Version=1.0.0.0, Culture=neutral, PublicKeyToken=6ca157640498cbe3" AssemblyString="Vecute, Version=1.0.0.0, Culture=neutral, PublicKeyToken=6ca157640498cbe3" AssemblyLocation="C:\Users\Jack\Documents\VecuteXI - 2010 Release\Vecute\bin\Debug\Vecute.exe" IsDeviceDependent="False">
      <ValueInfo DeepSerialization="Yes" ShallowSerialization="No" XIndex="289" XType="19" XNote="74" XLabel="75" XStartPosition="178" XEndPosition="179" XComplement="24" XVector="364" XFeature="78" />
    </TypeInfo>
    <TypeInfo ID="380" TypeName="Vecute.Nuctions+GeneAnnotation, Vecute, Version=1.0.0.0, Culture=neutral, PublicKeyToken=6ca157640498cbe3" AssemblyString="Vecute, Version=1.0.0.0, Culture=neutral, PublicKeyToken=6ca157640498cbe3" AssemblyLocation="C:\Users\Jack\Documents\VecuteXI - 2010 Release\Vecute\bin\Debug\Vecute.exe" IsDeviceDependent="False">
      <ValueInfo DeepSerialization="Yes" ShallowSerialization="No" XIndex="359" XType="86" XNote="-1" XLabel="87" XStartPosition="184" XEndPosition="185" XComplement="5" XVector="364" XFeature="90" />
    </TypeInfo>
    <TypeInfo ID="381" TypeName="Vecute.Nuctions+GeneAnnotation, Vecute, Version=1.0.0.0, Culture=neutral, PublicKeyToken=6ca157640498cbe3" AssemblyString="Vecute, Version=1.0.0.0, Culture=neutral, PublicKeyToken=6ca157640498cbe3" AssemblyLocation="C:\Users\Jack\Documents\VecuteXI - 2010 Release\Vecute\bin\Debug\Vecute.exe" IsDeviceDependent="False">
      <ValueInfo DeepSerialization="Yes" ShallowSerialization="No" XIndex="361" XType="86" XNote="-1" XLabel="87" XStartPosition="321" XEndPosition="322" XComplement="24" XVector="364" XFeature="90" />
    </TypeInfo>
    <TypeInfo ID="382" TypeName="System.Collections.Generic.List`1[[System.Int32, mscorlib, Version=4.0.0.0, Culture=neutral, PublicKeyToken=b77a5c561934e089]], mscorlib, Version=4.0.0.0, Culture=neutral, PublicKeyToken=b77a5c561934e089" AssemblyString="mscorlib, Version=4.0.0.0, Culture=neutral, PublicKeyToken=b77a5c561934e089" AssemblyLocation="C:\Windows\Microsoft.NET\Framework64\v4.0.30319\mscorlib.dll" IsDeviceDependent="False">
      <ValueInfo Count="0" DeepSerialization="Yes" ShallowSerialization="No" />
    </TypeInfo>
    <TypeInfo ID="383" TypeName="System.Collections.Generic.List`1[[System.Int32, mscorlib, Version=4.0.0.0, Culture=neutral, PublicKeyToken=b77a5c561934e089]], mscorlib, Version=4.0.0.0, Culture=neutral, PublicKeyToken=b77a5c561934e089" AssemblyString="mscorlib, Version=4.0.0.0, Culture=neutral, PublicKeyToken=b77a5c561934e089" AssemblyLocation="C:\Windows\Microsoft.NET\Framework64\v4.0.30319\mscorlib.dll" IsDeviceDependent="False">
      <ValueInfo Count="0" DeepSerialization="Yes" ShallowSerialization="No" />
    </TypeInfo>
    <TypeInfo ID="384" TypeName="Vecute.Nuctions+GeneFile, Vecute, Version=1.0.0.0, Culture=neutral, PublicKeyToken=6ca157640498cbe3" AssemblyString="Vecute, Version=1.0.0.0, Culture=neutral, PublicKeyToken=6ca157640498cbe3" AssemblyLocation="C:\Users\Jack\Documents\VecuteXI - 2010 Release\Vecute\bin\Debug\Vecute.exe" IsDeviceDependent="False">
      <ValueInfo DeepSerialization="Yes" ShallowSerialization="No" XvName="339" XvIscircular="5" XvDate="385" XvSequence="386" XvRCSequence="386" XvFeatureCol="387" XvEnd_F="141" XvEnd_R="141" XvPhos_F="24" XvPhos_R="24" XFCleavages="414" XRCleavages="415" XtmpCircular="5" />
    </TypeInfo>
    <TypeInfo ID="385" TypeName="System.DateTime, mscorlib, Version=4.0.0.0, Culture=neutral, PublicKeyToken=b77a5c561934e089" AssemblyString="mscorlib, Version=4.0.0.0, Culture=neutral, PublicKeyToken=b77a5c561934e089" AssemblyLocation="C:\Windows\Microsoft.NET\Framework64\v4.0.30319\mscorlib.dll" IsDeviceDependent="False">
      <ValueInfo Value="40708.4184348843" />
    </TypeInfo>
    <TypeInfo ID="386" TypeName="System.String, mscorlib, Version=4.0.0.0, Culture=neutral, PublicKeyToken=b77a5c561934e089" AssemblyString="mscorlib, Version=4.0.0.0, Culture=neutral, PublicKeyToken=b77a5c561934e089" AssemblyLocation="C:\Windows\Microsoft.NET\Framework64\v4.0.30319\mscorlib.dll" IsDeviceDependent="False">
      <ValueInfo Value="AGCTTTCCTGACGGAATGTTAATTCTCGTTGACCCTGAGCAGGCTGTTGAGCCAGGTGATTTCTGCATAGCCAGACTTGGGGGTGATGAGTTTACCTTCAAGAAACTGATCAGGGATAGCGGTCAGGTGTTTTTACAACCACTAAACCCACAGTACCCAATGATCCCATGCAATGAGAGTTGTTCCGTTGTGGGGAAAGTTATCGCTAGTCAGTGGCCTGAAGAGACGTTTGGCTGATCGGCAAGGTGTTCTGGTCGGCGCATAGCTGATAACAATTGAGCAAGAATCTTCATCGATGCAGGTGGCACTTTTCGGGGAAATGTGCGCGGAACCCCTATTTGTTTATTTTTCTAAATACATTCAAATATGTATCCGCTCATGAGACAATAACCCTGATAAATGCTTCAATAATATTGAAAAAGGAAGAGTATGAGTATTCAACATTTCCGTGTCGCCCTTATTCCCTTTTTTGCGGCATTTTGCCTTCCTGTTTTTGCTCACCCAGAAACGCTGGTGAAAGTAAAAGATGCTGAAGATCAGTTGGGTGCACGAGTGGGTTACATCGAACTGGATCTCAACAGCGGTAAGATCCTTGAGAGTTTTCGCCCCGAAGAACGTTTTCCAATGATGAGCACTTTTAAAGTTCTGCTATGTGGCGCGGTATTATCCCGTATTGACGCCGGGCAAGAGCAACTCGGTCGCCGCATACACTATTCTCAGAATGACTTGGTTGAGTACTCACCAGTCACAGAAAAGCATCTTACGGATGGCATGACAGTAAGAGAATTATGCAGTGCTGCCATAACCATGAGTGATAACACTGCGGCCAACTTACTTCTGACAACGATCGGAGGACCGAAGGAGCTAACCGCTTTTTTGCACAACATGGGGGATCATGTAACTCGCCTTGATCGTTGGGAACCGGAGCTGAATGAAGCCATACCAAACGACGAGCGTGACACCACGATGCCTGTAGCAATGGCAACAACGTTGCGCAAACTATTAACTGGCGAACTACTTACTCTAGCTTCCCGGCAACAATTAATAGACTGGATGGAGGCGGATAAAGTTGCAGGACCACTTCTGCGCTCGGCCCTTCCGGCTGGCTGGTTTATTGCTGATAAATCTGGAGCCGGTGAGCGTGGGTCTCGCGGTATCATTGCAGCACTGGGGCCAGATGGTAAGCCCTCCCGTATCGTAGTTATCTACACGACGGGGAGTCAGGCAACTATGGATGAACGAAATAGACAGATCGCTGAGATAGGTGCCTCACTGATTAAGCATTGGTAACTGTCAGACCAAGTTTACTCATATATACTTTAGATTGATTTAAAACTTCATTTTTAATTTAAAAGGATCTAGGTGAAGATCCTTTTTGATAATCTCATGACCAAAATCCCTTAACGTGAGTTTTCGTTCCACTGAGCGTCAGACCCCGTTGATGATACCGCTGCCTTACTGGGTGCATTAGCCAGTCTGAATGACCTGTCACGGGATAATCCGAAGTGGTCAGACTGGAAAATCAGAGGGCAGGAACTGCTGAACAGCAAAAAGTCAGATAGCACCACATAGCAGACCCGCCATAAAACGCCCTGAGAAGCCCGTGACGGGCTTTTCTTGTATTATGGGTAGTTTCCTTGCATGAATCCATAAAAGGCGCCTGTAGTGCCATTTACCCCCATTCACTGCCAGAGCCGTGAGCGCAGCGAACTGAATGTCACGAAAAAGACAGCGACTCAGGTGCCTGATGGTCGGAGACAAAAGGAATATTCAGCGATTTGCCCGATTGCGGCCGCAACCGAGCTTGCGAGGGTGCTACTTAAGCCTTTAGGGTTTTAAGGTCTGTTTTGTAGAGGAGCAAACAGCGTTTGCGACATCCTTTTGTAATACTGCGGAACTGACTAAAGTAGTGAGTTATACACAGGGCTGGGATCTATTCTTTTTATCTTTTTTTATTCTTTCTTTATTCTATAAATTATAACCACTTGAATATAAACAAAAAAAACACACAAAGGTCTAGCGGAATTTACAGAGGGTCTAGCAGAATTTACAAGTTTTCCAGCAAAGGTCTAGCAGAATTTACAGATACCCACAACTCAAAGGAAAAGGACTAGTAATTATCATTGACTAGCCCATCTCAATTGGTATAGTGATTAAAATCACCTAGACCAATTGAGATGTATGTCTGAATTAGTTGTTTTCAAAGCAAATGAACTAGCGATTAGTCGCTATGACTTAACGGAGCATGAAACCAAGCTAATTTTATGCTGTGTGGCACTACTCAACCCCACGATTGAAAACCCTACAAGGAAAGAACGGACGGTATCGTTCACTTATAACCAATACGCTCAGATGATGAACATCAGTAGGGAAAATGCTTATGGTGTATTAGCTAAAGCAACCAGAGAGCTGATGACGAGAACTGTGGAAATCAGGAATCCTTTGGTTAAAGGCTTTGAGATTTTCCAGTGGACAAACTATGCCAAGTTCTCAAGCGAAAAATTAGAATTAGTTTTTAGTGAAGAGATATTGCCTTATCTTTTCCAGTTAAAAAAATTCATAAAATATAATCTGGAACATGTTAAGTCTTTTGAAAACAAATACTCTATGAGGATTTATGAGTGGTTATTAAAAGAACTAACACAAAAGAAAACTCACAAGGCAAATATAGAGATTAGCCTTGATGAATTTAAGTTCATGTTAATGCTTGAAAATAACTACCATGAGTTTAAAAGGCTTAACCAATGGGTTTTGAAACCAATAAGTAAAGATTTAAACACTTACAGCAATATGAAATTGGTGGTTGATAAGCGAGGCCGCCCGACTGATACGTTGATTTTCCAAGTTGAACTAGATAGACAAATGGATCTCGTAACCGAACTTGAGAACAACCAGATAAAAATGAATGGTGACAAAATACCAACAACCATTACATCAGATTCCTACCTACGTAACGGACTAAGAAAAACACTACACGATGCTTTAACTGCAAAAATTCAGCTCACCAGTTTTGAGGCAAAATTTTTGAGTGACATGCAAAGTAAGTATGATCTCAATGGTTCGTTCTCATGGCTCACGCAAAAACAACGAACCACACTAGAGAACATACTGGCTAAATACGGAAGGATCTGAGGTTCTTATGGCTCTTGTATCTATCAGTGAAGCATCAAGACTAACAAACAAAAGTAGAACAACTGTTCACCGTTACATATCAAAGGGAAAACTGTCCATACCCATGGCAATCAAAGAGTGGGAGGATAAAAAGAAGATAAATTAACTGAAGGGCTCTCCGATGATCTCTTCAAGATGGCTCTGCCAAACGCGGAGCCAGTGTTTCTGATCATCGATATAGTCATGAAGGTTGTAATGCGCCATAACCCCCACCATCTGATGCCCGAGCAGCTTTTCAATTACGTGCGGCGGGCAACCTAACTCAGAGAGATTTGTGGCTATCGTCCGCCTCATATCATGAAGCGACCACTCTGCCATACCTGTTCCATTCCAAATAGAACGGGCGTAATTGGATGCCACAGGTGAATGAACGGGCGAATCTTTGATCCCGCCATCAATTTTACGTTGTGAAGTCACCAGGTGATTGGTGTTTATTTTCTTGAGGTGATTTCTGACCAGGTTAACGGCGGCGTCTGAGAGTCCCCTTCTAATATGTACCCGAGTTTTATAACTGCCCGCAGGCACGACCCACTCATTATCATCCAATCGAAACCATGATCTCTCACTAAGTCGAATCTCAGCCGTACGGCATCCGGTAAGCATAATAAATTTCACCAGGAAAACGGACTCTATCGACATATGGCTTTTCAACCACTGATAGATTTTGCGCAGATCGTCATCGTCCATCCTGCGAGTTCTCTTTTTAGGCTTTTGCCCGACATCAGATGGCAGTAATCCCTCGAGCGGGTTTGAGGCGATCACACTTCTGTTAACGCAGAACCTAAACGCCCGTTTGCACAGCGAAAGCATGTAATGAGCCATCACCCTGCTTTCTATAGAATCGAAGACGTTGATCCAGTGCATTTTCGCTGTGTTATCGACTTTGACATTCTTCATCGGTTCGGCGATATGTTTCTCAAACACCTGGCGATAGTAATCGACTTTAACTAGCCCGTTAGCGATACAGTGCCTTTCAATCCAGTAATTGAACGCTTCGGCAACGGACATCGCTTCCTGTCGGGTCTGCTTATCCAGCTTCACCTGCTCTCGCGGATCCAGTCCCTCAGTTAACCAGTTTCTGAATTGTTGGCGACGCTCTCTTGCCTGGGTGATACTCATTGCAGGATAATCACCAACATTGAGTTTTACCGCTTTACCGGCCCAGCGATACCGATAGAAAAATGATATTTTTCCGGCCTGGCTGATTCTGGCGTTGAGCCCGTGCGAATCAGAAATAATCTCGATATCATCTCTTTTCTTGCCGAGCGCCTTCCTGAGCTTTGTGTCGGTGATCATTGAATGGGTACACATTTTTGTTTTTGGGTACACAAAAGTGTACACAAAGTTGCCCACTCAAAGCTACACGCAATGTAACACTAGTTCGCAGAGTGTTATGGTTTACATCCTTGAAAGCCTGCTGGATAAGGGTTGCTAGCAAGAGATCATCGGAGAGCCCTTCAGTTAATTTATCTTCTTTTTATCCTCCCACTCTTTGATTGACTCAGAGCGCCAGCGGTTAGGGTTGCCGGGCCAGTCAGGGGGTGGGAACGGGCATACGAAGCCCCGAGGCATTGTGTCTGCACTTTGCCATGACCAAAGGGTTTTGCGTGAAATTTTGTAGCGACTGGTCAGGTCTGACGTTACCAAAATATCATCCATAGCTCTCTCCAGTTGCCGAATTCATACAACCTCCTTAGTACATGCAACCATTATCACCGCCAGAGGTAAAATAGTCAACACGCACGGTGTTAGATATTTATCCCTTGCGGTGATAGATTTAACGTATGAGCACAAAAAAGAAACCATTAACACAAGAGCAGCTTGAGGACGCACGTCGCCTTAAAGCAATTTATGAAAAAAAGAAAAATGAACTTGGCTTATCCCAGGAATCTGTCGCAGACAAGATGGGGATGGGGCAGTCAGGCGTTGGTGCTTTATTTAATGGCATCAATGCATTAAATGCTTATAACGCCGCATTGCTTACAAAAATTCTCAAAGTTAGCGTTGAAGAATTTAGCCCTTCAATCGCCAGAGAAATCTACGAGATGTATGAAGCGGTTAGTATGCAGCCGTCACTTAGAAGTGAGTATGAGTACCCTGTTTTTTCTCATGTTCAGGCAGGGATGTTCTCACCTAAGCTTAGGTGAGAACATCCCTGCCTGAACATGAGAAAAAACAGGGTACTCATACTCACTTCTAAGTGACGGCTGCATACTAACCGCTTCATACATCTCGTAGATTTCTCTGGCGATTGAAGGGCTAAATTCTTCAACGCTAACTTTGAGAATTTTTGTAAGCAATGCGGCGTTATAAGCATTTAATGCATTGATGCCATTAAATAAAGCACCAACGCCTGACTGCCCCATCCCCATCTTGTCTGCGACAGATTCCTGGGATAAGCCAAGTTCATTTTTCTTTTTTTCATAAATTGCTTTAAGGCGACGTGCGTCCTCAAGCTGCTCTTGTGTTAATGGTTTCTTTTTTGTGCTCATACGTTAAATCTATCACCGCAAGGGATAAATATCTAACACCGTGCGTGTTGACTATTTTACCTCTGGCGGTGATAATGGTTGCATGTACTAAGGAGGTTGTATGAATTCGGCAACTGGAGAGAGCTATGGATGATATTTTGGTAACGTCAGACCTGACCAGTCGCTACAAAATTTCACGCAAAACCCTTTGGTCATGGCAAAGTGCAGACACAATGCCTCGGGGCTTCGTATGCCCGTTCCCACCCCCTGACTGGCCCGGCAACCCTAACCGCTGGCGCTCTGAGTCAATCAAAGAGTGGGAGGATAAAAAGAAGATAAATTAACTGAAGGGCTCTCCGATGATCTCTTGCTAGCAACCCTTATCCAGCAGGCTTTCAAGGATGTAAACCATAACACTCTGCGAACTAGTGTTACATTGCGTGTAGCTTTGAGTGGGCAACTTTGTGTACACTTTTGTGTACCCAAAAACAAAAATGTGTACCCATTCAATGATCACCGACACAAAGCTCAGGAAGGCGCTCGGCAAGAAAAGAGATGATATCGAGATTATTTCTGATTCGCACGGGCTCAACGCCAGAATCAGCCAGGCCGGAAAAATATCATTTTTCTATCGGTATCGCTGGGCCGGTAAAGCGGTAAAACTCAATGTTGGTGATTATCCTGCAATGAGTATCACCCAGGCAAGAGAGCGTCGCCAACAATTCAGAAACTGGTTAACTGAGGGACTGGATCCGCGAGAGCAGGTGAAGCTGGATAAGCAGACCCGACAGGAAGCGATGTCCGTTGCCGAAGCGTTCAATTACTGGATTGAAAGGCACTGTATCGCTAACGGGCTAGTTAAAGTCGATTACTATCGCCAGGTGTTTGAGAAACATATCGCCGAACCGATGAAGAATGTCAAAGTCGATAACACAGCGAAAATGCACTGGATCAACGTCTTCGATTCTATAGAAAGCAGGGTGATGGCTCATTACATGCTTTCGCTGTGCAAACGGGCGTTTAGGTTCTGCGTTAACAGAAGTGTGATCGCCTCAAACCCGCTCGAGGGATTACTGCCATCTGATGTCGGGCAAAAGCCTAAAAAGAGAACTCGCAGGATGGACGATGACGATCTGCGCAAAATCTATCAGTGGTTGAAAAGCCATATGTCGATAGAGTCCGTTTTCCTGGTGAAATTTATTATGCTTACCGGATGCCGTACGGCTGAGATTCGACTTAGTGAGAGATCATGGTTTCGATTGGATGATAATGAGTGGGTCGTGCCTGCGGGCAGTTATAAAACTCGGGTACATATTAGAAGGGGACTCTCAGACGCCGCCGTTAACCTGGTCAGAAATCACCTCAAGAAAATAAACACCAATCACCTGGTGACTTCACAACGTAAAATTGATGGCGGGATCAAAGATTCGCCCGTTCATTCACCTGTGGCATCCAATTACGCCCGTTCTATTTGGAATGGAACAGGTATGGCAGAGTGGTCGCTTCATGATATGAGGCGGACGATAGCCACAAATCTCTCTGAGTTAGGTTGCCCGCCGCACGTAATTGAAAAGCTGCTCGGGCATCAGATGGTGGGGGTTATGGCGCATTACAACCTTCATGACTATATCGATGATCAGAAACACTGGCTCCGCGTTTGGCAGAGCCATCTTGAAGAGATCATCGGAGAGCCCTTCAGTTAATTTATCTTCTTTTTATCCTCCCACTCTTTGATTGCCATGGGTATGGACAGTTTTCCCTTTGATATGTAACGGTGAACAGTTGTTCTACTTTTGTTTGTTAGTCTTGATGCTTCACTGATAGATACAAGAGCCATAAGAACCTCAGATCCTTCCGTATTTAGCCAGTATGTTCTCTAGTGTGGTTCGTTGTTTTTGCGTGAGCCATGAGAACGAACCATTGAGATCATACTTACTTTGCATGTCACTCAAAAATTTTGCCTCAAAACTGGTGAGCTGAATTTTTGCAGTTAAAGCATCGTGTAGTGTTTTTCTTAGTCCGTTACGTAGGTAGGAATCTGATGTAATGGTTGTTGGTATTTTGTCACCATTCATTTTTATCTGGTTGTTCTCAAGTTCGGTTACGAGATCCATTTGTCTATCTAGTTCAACTTGGAAAATCAACGTATCAGTCGGGCGGCCTCGCTTATCAACCACCAATTTCATATTGCTGTAAGTGTTTAAATCTTTACTTATTGGTTTCAAAACCCATTGGTTAAGCCTTTTAAACTCATGGTAGTTATTTTCAAGCATTAACATGAACTTAAATTCATCAAGGCTAATCTCTATATTTGCCTTGTGAGTTTTCTTTTGTGTTAGTTCTTTTAATAACCACTCATAAATCCTCATAGAGTATTTGTTTTCAAAAGACTTAACATGTTCCAGATTATATTTTATGAATTTTTTTAACTGGAAAAGATAAGGCAATATCTCTTCACTAAAAACTAATTCTAATTTTTCGCTTGAGAACTTGGCATAGTTTGTCCACTGGAAAATCTCAAAGCCTTTAACCAAAGGATTCCTGATTTCCACAGTTCTCGTCATCAGCTCTCTGGTTGCTTTAGCTAATACACCATAAGCATTTTCCCTACTGATGTTCATCATCTGAGCGTATTGGTTATAAGTGAACGATACCGTCCGTTCTTTCCTTGTAGGGTTTTCAATCGTGGGGTTGAGTAGTGCCACACAGCATAAAATTAGCTTGGTTTCATGCTCCGTTAAGTCATAGCGACTAATCGCTAGTTCATTTGCTTTGAAAACAACTAATTCAGACATACATCTCAATTGGTCTAGGTGATTTTAATCACTATACCAATTGAGATGGGCTAGTCAATGATAATTACTAGTCCTTTTCCTTTGAGTTGTGGGTATCTGTAAATTCTGCTAGACCTTTGCTGGAAAACTTGTAAATTCTGCTAGACCCTCTGTAAATTCCGCTAGACCTTTGTGTGTTTTTTTTGTTTATATTCAAGTGGTTATAATTTATAGAATAAAGAAAGAATAAAAAAAGATAAAAAGAATAGATCCCAGCCCTGTGTATAACTCACTACTTTAGTCAGTTCCGCAGTATTACAAAAGGATGTCGCAAACGCTGTTTGCTCCTCTACAAAACAGACCTTAAAACCCTAAAGGCTTAAGTAGCACCCTCGCAAGCTCGGTTGCGGCCGCAATCGGGCAAATCGCTGAATATTCCTTTTGTCTCCGACCATCAGGCACCTGAGTCGCTGTCTTTTTCGTGACATTCAGTTCGCTGCGCTCACGGCTCTGGCAGTGAATGGGGGTAAATGGCACTACAGGCGCCTTTTATGGATTCATGCAAGGAAACTACCCATAATACAAGAAAAGCCCGTCACGGGCTTCTCAGGGCGTTTTATGGCGGGTCTGCTATGTGGTGCTATCTGACTTTTTGCTGTTCAGCAGTTCCTGCCCTCTGATTTTCCAGTCTGACCACTTCGGATTATCCCGTGACAGGTCATTCAGACTGGCTAATGCACCCAGTAAGGCAGCGGTATCATCAACGGGGTCTGACGCTCAGTGGAACGAAAACTCACGTTAAGGGATTTTGGTCATGAGATTATCAAAAAGGATCTTCACCTAGATCCTTTTAAATTAAAAATGAAGTTTTAAATCAATCTAAAGTATATATGAGTAAACTTGGTCTGACAGTTACCAATGCTTAATCAGTGAGGCACCTATCTCAGCGATCTGTCTATTTCGTTCATCCATAGTTGCCTGACTCCCCGTCGTGTAGATAACTACGATACGGGAGGGCTTACCATCTGGCCCCAGTGCTGCAATGATACCGCGAGACCCACGCTCACCGGCTCCAGATTTATCAGCAATAAACCAGCCAGCCGGAAGGGCCGAGCGCAGAAGTGGTCCTGCAACTTTATCCGCCTCCATCCAGTCTATTAATTGTTGCCGGGAAGCTAGAGTAAGTAGTTCGCCAGTTAATAGTTTGCGCAACGTTGTTGCCATTGCTACAGGCATCGTGGTGTCACGCTCGTCGTTTGGTATGGCTTCATTCAGCTCCGGTTCCCAACGATCAAGGCGAGTTACATGATCCCCCATGTTGTGCAAAAAAGCGGTTAGCTCCTTCGGTCCTCCGATCGTTGTCAGAAGTAAGTTGGCCGCAGTGTTATCACTCATGGTTATGGCAGCACTGCATAATTCTCTTACTGTCATGCCATCCGTAAGATGCTTTTCTGTGACTGGTGAGTACTCAACCAAGTCATTCTGAGAATAGTGTATGCGGCGACCGAGTTGCTCTTGCCCGGCGTCAATACGGGATAATACCGCGCCACATAGCAGAACTTTAAAAGTGCTCATCATTGGAAAACGTTCTTCGGGGCGAAAACTCTCAAGGATCTTACCGCTGTTGAGATCCAGTTCGATGTAACCCACTCGTGCACCCAACTGATCTTCAGCATCTTTTACTTTCACCAGCGTTTCTGGGTGAGCAAAAACAGGAAGGCAAAATGCCGCAAAAAAGGGAATAAGGGCGACACGGAAATGTTGAATACTCATACTCTTCCTTTTTCAATATTATTGAAGCATTTATCAGGGTTATTGTCTCATGAGCGGATACATATTTGAATGTATTTAGAAAAATAAACAAATAGGGGTTCCGCGCACATTTCCCCGAAAAGTGCCACCTGCATCGATGAAGATTCTTGCTCAATTGTTATCAGCTATGCGCCGACCAGAACACCTTGCCGATCAGCCAAACGTCTCTTCAGGCCACTGACTAGCGATAACTTTCCCCACAACGGAACAACTCTCATTGCATGGGATCATTGGGTACTGTGGGTTTAGTGGTTGTAAAAACACCTGACCGCTATCCCTGATCAGTTTCTTGAAGGTAAACTCATCACCCCCAAGTCTGGCTATGCAGAAATCACCTGGCTCAACAGCCTGCTCAGGGTCAACGAGAATTAACATTCCGTCAGGAAAGCT" />
    </TypeInfo>
    <TypeInfo ID="387" TypeName="System.Collections.Generic.List`1[[Vecute.Nuctions+GeneAnnotation, Vecute, Version=1.0.0.0, Culture=neutral, PublicKeyToken=6ca157640498cbe3]], mscorlib, Version=4.0.0.0, Culture=neutral, PublicKeyToken=b77a5c561934e089" AssemblyString="mscorlib, Version=4.0.0.0, Culture=neutral, PublicKeyToken=b77a5c561934e089" AssemblyLocation="C:\Windows\Microsoft.NET\Framework64\v4.0.30319\mscorlib.dll" IsDeviceDependent="False">
      <ValueInfo V0="388" V1="389" V2="390" V3="391" V4="394" V5="395" V6="398" V7="399" V8="402" V9="405" V10="406" V11="409" V12="410" V13="411" Count="14" DeepSerialization="Yes" ShallowSerialization="No" />
    </TypeInfo>
    <TypeInfo ID="388" TypeName="Vecute.Nuctions+GeneAnnotation, Vecute, Version=1.0.0.0, Culture=neutral, PublicKeyToken=6ca157640498cbe3" AssemblyString="Vecute, Version=1.0.0.0, Culture=neutral, PublicKeyToken=6ca157640498cbe3" AssemblyLocation="C:\Users\Jack\Documents\VecuteXI - 2010 Release\Vecute\bin\Debug\Vecute.exe" IsDeviceDependent="False">
      <ValueInfo DeepSerialization="Yes" ShallowSerialization="No" XIndex="18" XType="140" XNote="9" XLabel="141" XStartPosition="31" XEndPosition="61" XComplement="5" XVector="384" XFeature="-1" />
    </TypeInfo>
    <TypeInfo ID="389" TypeName="Vecute.Nuctions+GeneAnnotation, Vecute, Version=1.0.0.0, Culture=neutral, PublicKeyToken=6ca157640498cbe3" AssemblyString="Vecute, Version=1.0.0.0, Culture=neutral, PublicKeyToken=6ca157640498cbe3" AssemblyLocation="C:\Users\Jack\Documents\VecuteXI - 2010 Release\Vecute\bin\Debug\Vecute.exe" IsDeviceDependent="False">
      <ValueInfo DeepSerialization="Yes" ShallowSerialization="No" XIndex="31" XType="143" XNote="9" XLabel="141" XStartPosition="346" XEndPosition="347" XComplement="5" XVector="384" XFeature="-1" />
    </TypeInfo>
    <TypeInfo ID="390" TypeName="Vecute.Nuctions+GeneAnnotation, Vecute, Version=1.0.0.0, Culture=neutral, PublicKeyToken=6ca157640498cbe3" AssemblyString="Vecute, Version=1.0.0.0, Culture=neutral, PublicKeyToken=6ca157640498cbe3" AssemblyLocation="C:\Users\Jack\Documents\VecuteXI - 2010 Release\Vecute\bin\Debug\Vecute.exe" IsDeviceDependent="False">
      <ValueInfo DeepSerialization="Yes" ShallowSerialization="No" XIndex="43" XType="32" XNote="33" XLabel="34" XStartPosition="266" XEndPosition="267" XComplement="5" XVector="384" XFeature="37" />
    </TypeInfo>
    <TypeInfo ID="391" TypeName="Vecute.Nuctions+GeneAnnotation, Vecute, Version=1.0.0.0, Culture=neutral, PublicKeyToken=6ca157640498cbe3" AssemblyString="Vecute, Version=1.0.0.0, Culture=neutral, PublicKeyToken=6ca157640498cbe3" AssemblyLocation="C:\Users\Jack\Documents\VecuteXI - 2010 Release\Vecute\bin\Debug\Vecute.exe" IsDeviceDependent="False">
      <ValueInfo DeepSerialization="Yes" ShallowSerialization="No" XIndex="52" XType="32" XNote="33" XLabel="34" XStartPosition="392" XEndPosition="393" XComplement="24" XVector="384" XFeature="37" />
    </TypeInfo>
    <TypeInfo ID="392" TypeName="System.Int32, mscorlib, Version=4.0.0.0, Culture=neutral, PublicKeyToken=b77a5c561934e089" AssemblyString="mscorlib, Version=4.0.0.0, Culture=neutral, PublicKeyToken=b77a5c561934e089" AssemblyLocation="C:\Windows\Microsoft.NET\Framework64\v4.0.30319\mscorlib.dll" IsDeviceDependent="False">
      <ValueInfo Value="4853" />
    </TypeInfo>
    <TypeInfo ID="393" TypeName="System.Int32, mscorlib, Version=4.0.0.0, Culture=neutral, PublicKeyToken=b77a5c561934e089" AssemblyString="mscorlib, Version=4.0.0.0, Culture=neutral, PublicKeyToken=b77a5c561934e089" AssemblyLocation="C:\Windows\Microsoft.NET\Framework64\v4.0.30319\mscorlib.dll" IsDeviceDependent="False">
      <ValueInfo Value="4955" />
    </TypeInfo>
    <TypeInfo ID="394" TypeName="Vecute.Nuctions+GeneAnnotation, Vecute, Version=1.0.0.0, Culture=neutral, PublicKeyToken=6ca157640498cbe3" AssemblyString="Vecute, Version=1.0.0.0, Culture=neutral, PublicKeyToken=6ca157640498cbe3" AssemblyLocation="C:\Users\Jack\Documents\VecuteXI - 2010 Release\Vecute\bin\Debug\Vecute.exe" IsDeviceDependent="False">
      <ValueInfo DeepSerialization="Yes" ShallowSerialization="No" XIndex="61" XType="19" XNote="20" XLabel="44" XStartPosition="270" XEndPosition="271" XComplement="5" XVector="384" XFeature="47" />
    </TypeInfo>
    <TypeInfo ID="395" TypeName="Vecute.Nuctions+GeneAnnotation, Vecute, Version=1.0.0.0, Culture=neutral, PublicKeyToken=6ca157640498cbe3" AssemblyString="Vecute, Version=1.0.0.0, Culture=neutral, PublicKeyToken=6ca157640498cbe3" AssemblyLocation="C:\Users\Jack\Documents\VecuteXI - 2010 Release\Vecute\bin\Debug\Vecute.exe" IsDeviceDependent="False">
      <ValueInfo DeepSerialization="Yes" ShallowSerialization="No" XIndex="73" XType="19" XNote="20" XLabel="44" XStartPosition="396" XEndPosition="397" XComplement="24" XVector="384" XFeature="47" />
    </TypeInfo>
    <TypeInfo ID="396" TypeName="System.Int32, mscorlib, Version=4.0.0.0, Culture=neutral, PublicKeyToken=b77a5c561934e089" AssemblyString="mscorlib, Version=4.0.0.0, Culture=neutral, PublicKeyToken=b77a5c561934e089" AssemblyLocation="C:\Windows\Microsoft.NET\Framework64\v4.0.30319\mscorlib.dll" IsDeviceDependent="False">
      <ValueInfo Value="4633" />
    </TypeInfo>
    <TypeInfo ID="397" TypeName="System.Int32, mscorlib, Version=4.0.0.0, Culture=neutral, PublicKeyToken=b77a5c561934e089" AssemblyString="mscorlib, Version=4.0.0.0, Culture=neutral, PublicKeyToken=b77a5c561934e089" AssemblyLocation="C:\Windows\Microsoft.NET\Framework64\v4.0.30319\mscorlib.dll" IsDeviceDependent="False">
      <ValueInfo Value="4830" />
    </TypeInfo>
    <TypeInfo ID="398" TypeName="Vecute.Nuctions+GeneAnnotation, Vecute, Version=1.0.0.0, Culture=neutral, PublicKeyToken=6ca157640498cbe3" AssemblyString="Vecute, Version=1.0.0.0, Culture=neutral, PublicKeyToken=6ca157640498cbe3" AssemblyLocation="C:\Users\Jack\Documents\VecuteXI - 2010 Release\Vecute\bin\Debug\Vecute.exe" IsDeviceDependent="False">
      <ValueInfo DeepSerialization="Yes" ShallowSerialization="No" XIndex="85" XType="19" XNote="20" XLabel="53" XStartPosition="274" XEndPosition="275" XComplement="5" XVector="384" XFeature="56" />
    </TypeInfo>
    <TypeInfo ID="399" TypeName="Vecute.Nuctions+GeneAnnotation, Vecute, Version=1.0.0.0, Culture=neutral, PublicKeyToken=6ca157640498cbe3" AssemblyString="Vecute, Version=1.0.0.0, Culture=neutral, PublicKeyToken=6ca157640498cbe3" AssemblyLocation="C:\Users\Jack\Documents\VecuteXI - 2010 Release\Vecute\bin\Debug\Vecute.exe" IsDeviceDependent="False">
      <ValueInfo DeepSerialization="Yes" ShallowSerialization="No" XIndex="183" XType="19" XNote="20" XLabel="53" XStartPosition="400" XEndPosition="401" XComplement="24" XVector="384" XFeature="56" />
    </TypeInfo>
    <TypeInfo ID="400" TypeName="System.Int32, mscorlib, Version=4.0.0.0, Culture=neutral, PublicKeyToken=b77a5c561934e089" AssemblyString="mscorlib, Version=4.0.0.0, Culture=neutral, PublicKeyToken=b77a5c561934e089" AssemblyLocation="C:\Windows\Microsoft.NET\Framework64\v4.0.30319\mscorlib.dll" IsDeviceDependent="False">
      <ValueInfo Value="3274" />
    </TypeInfo>
    <TypeInfo ID="401" TypeName="System.Int32, mscorlib, Version=4.0.0.0, Culture=neutral, PublicKeyToken=b77a5c561934e089" AssemblyString="mscorlib, Version=4.0.0.0, Culture=neutral, PublicKeyToken=b77a5c561934e089" AssemblyLocation="C:\Windows\Microsoft.NET\Framework64\v4.0.30319\mscorlib.dll" IsDeviceDependent="False">
      <ValueInfo Value="4524" />
    </TypeInfo>
    <TypeInfo ID="402" TypeName="Vecute.Nuctions+GeneAnnotation, Vecute, Version=1.0.0.0, Culture=neutral, PublicKeyToken=6ca157640498cbe3" AssemblyString="Vecute, Version=1.0.0.0, Culture=neutral, PublicKeyToken=6ca157640498cbe3" AssemblyLocation="C:\Users\Jack\Documents\VecuteXI - 2010 Release\Vecute\bin\Debug\Vecute.exe" IsDeviceDependent="False">
      <ValueInfo DeepSerialization="Yes" ShallowSerialization="No" XIndex="281" XType="19" XNote="20" XLabel="62" XStartPosition="403" XEndPosition="404" XComplement="5" XVector="384" XFeature="65" />
    </TypeInfo>
    <TypeInfo ID="403" TypeName="System.Int32, mscorlib, Version=4.0.0.0, Culture=neutral, PublicKeyToken=b77a5c561934e089" AssemblyString="mscorlib, Version=4.0.0.0, Culture=neutral, PublicKeyToken=b77a5c561934e089" AssemblyLocation="C:\Windows\Microsoft.NET\Framework64\v4.0.30319\mscorlib.dll" IsDeviceDependent="False">
      <ValueInfo Value="2182" />
    </TypeInfo>
    <TypeInfo ID="404" TypeName="System.Int32, mscorlib, Version=4.0.0.0, Culture=neutral, PublicKeyToken=b77a5c561934e089" AssemblyString="mscorlib, Version=4.0.0.0, Culture=neutral, PublicKeyToken=b77a5c561934e089" AssemblyLocation="C:\Windows\Microsoft.NET\Framework64\v4.0.30319\mscorlib.dll" IsDeviceDependent="False">
      <ValueInfo Value="3132" />
    </TypeInfo>
    <TypeInfo ID="405" TypeName="Vecute.Nuctions+GeneAnnotation, Vecute, Version=1.0.0.0, Culture=neutral, PublicKeyToken=6ca157640498cbe3" AssemblyString="Vecute, Version=1.0.0.0, Culture=neutral, PublicKeyToken=6ca157640498cbe3" AssemblyLocation="C:\Users\Jack\Documents\VecuteXI - 2010 Release\Vecute\bin\Debug\Vecute.exe" IsDeviceDependent="False">
      <ValueInfo DeepSerialization="Yes" ShallowSerialization="No" XIndex="283" XType="19" XNote="20" XLabel="62" XStartPosition="278" XEndPosition="279" XComplement="24" XVector="384" XFeature="65" />
    </TypeInfo>
    <TypeInfo ID="406" TypeName="Vecute.Nuctions+GeneAnnotation, Vecute, Version=1.0.0.0, Culture=neutral, PublicKeyToken=6ca157640498cbe3" AssemblyString="Vecute, Version=1.0.0.0, Culture=neutral, PublicKeyToken=6ca157640498cbe3" AssemblyLocation="C:\Users\Jack\Documents\VecuteXI - 2010 Release\Vecute\bin\Debug\Vecute.exe" IsDeviceDependent="False">
      <ValueInfo DeepSerialization="Yes" ShallowSerialization="No" XIndex="287" XType="19" XNote="74" XLabel="75" XStartPosition="407" XEndPosition="408" XComplement="5" XVector="384" XFeature="78" />
    </TypeInfo>
    <TypeInfo ID="407" TypeName="System.Int32, mscorlib, Version=4.0.0.0, Culture=neutral, PublicKeyToken=b77a5c561934e089" AssemblyString="mscorlib, Version=4.0.0.0, Culture=neutral, PublicKeyToken=b77a5c561934e089" AssemblyLocation="C:\Windows\Microsoft.NET\Framework64\v4.0.30319\mscorlib.dll" IsDeviceDependent="False">
      <ValueInfo Value="430" />
    </TypeInfo>
    <TypeInfo ID="408" TypeName="System.Int32, mscorlib, Version=4.0.0.0, Culture=neutral, PublicKeyToken=b77a5c561934e089" AssemblyString="mscorlib, Version=4.0.0.0, Culture=neutral, PublicKeyToken=b77a5c561934e089" AssemblyLocation="C:\Windows\Microsoft.NET\Framework64\v4.0.30319\mscorlib.dll" IsDeviceDependent="False">
      <ValueInfo Value="1290" />
    </TypeInfo>
    <TypeInfo ID="409" TypeName="Vecute.Nuctions+GeneAnnotation, Vecute, Version=1.0.0.0, Culture=neutral, PublicKeyToken=6ca157640498cbe3" AssemblyString="Vecute, Version=1.0.0.0, Culture=neutral, PublicKeyToken=6ca157640498cbe3" AssemblyLocation="C:\Users\Jack\Documents\VecuteXI - 2010 Release\Vecute\bin\Debug\Vecute.exe" IsDeviceDependent="False">
      <ValueInfo DeepSerialization="Yes" ShallowSerialization="No" XIndex="289" XType="19" XNote="74" XLabel="75" XStartPosition="284" XEndPosition="285" XComplement="24" XVector="384" XFeature="78" />
    </TypeInfo>
    <TypeInfo ID="410" TypeName="Vecute.Nuctions+GeneAnnotation, Vecute, Version=1.0.0.0, Culture=neutral, PublicKeyToken=6ca157640498cbe3" AssemblyString="Vecute, Version=1.0.0.0, Culture=neutral, PublicKeyToken=6ca157640498cbe3" AssemblyLocation="C:\Users\Jack\Documents\VecuteXI - 2010 Release\Vecute\bin\Debug\Vecute.exe" IsDeviceDependent="False">
      <ValueInfo DeepSerialization="Yes" ShallowSerialization="No" XIndex="359" XType="86" XNote="-1" XLabel="87" XStartPosition="290" XEndPosition="291" XComplement="5" XVector="384" XFeature="90" />
    </TypeInfo>
    <TypeInfo ID="411" TypeName="Vecute.Nuctions+GeneAnnotation, Vecute, Version=1.0.0.0, Culture=neutral, PublicKeyToken=6ca157640498cbe3" AssemblyString="Vecute, Version=1.0.0.0, Culture=neutral, PublicKeyToken=6ca157640498cbe3" AssemblyLocation="C:\Users\Jack\Documents\VecuteXI - 2010 Release\Vecute\bin\Debug\Vecute.exe" IsDeviceDependent="False">
      <ValueInfo DeepSerialization="Yes" ShallowSerialization="No" XIndex="361" XType="86" XNote="-1" XLabel="87" XStartPosition="412" XEndPosition="413" XComplement="24" XVector="384" XFeature="90" />
    </TypeInfo>
    <TypeInfo ID="412" TypeName="System.Int32, mscorlib, Version=4.0.0.0, Culture=neutral, PublicKeyToken=b77a5c561934e089" AssemblyString="mscorlib, Version=4.0.0.0, Culture=neutral, PublicKeyToken=b77a5c561934e089" AssemblyLocation="C:\Windows\Microsoft.NET\Framework64\v4.0.30319\mscorlib.dll" IsDeviceDependent="False">
      <ValueInfo Value="1717" />
    </TypeInfo>
    <TypeInfo ID="413" TypeName="System.Int32, mscorlib, Version=4.0.0.0, Culture=neutral, PublicKeyToken=b77a5c561934e089" AssemblyString="mscorlib, Version=4.0.0.0, Culture=neutral, PublicKeyToken=b77a5c561934e089" AssemblyLocation="C:\Windows\Microsoft.NET\Framework64\v4.0.30319\mscorlib.dll" IsDeviceDependent="False">
      <ValueInfo Value="2023" />
    </TypeInfo>
    <TypeInfo ID="414" TypeName="System.Collections.Generic.List`1[[System.Int32, mscorlib, Version=4.0.0.0, Culture=neutral, PublicKeyToken=b77a5c561934e089]], mscorlib, Version=4.0.0.0, Culture=neutral, PublicKeyToken=b77a5c561934e089" AssemblyString="mscorlib, Version=4.0.0.0, Culture=neutral, PublicKeyToken=b77a5c561934e089" AssemblyLocation="C:\Windows\Microsoft.NET\Framework64\v4.0.30319\mscorlib.dll" IsDeviceDependent="False">
      <ValueInfo Count="0" DeepSerialization="Yes" ShallowSerialization="No" />
    </TypeInfo>
    <TypeInfo ID="415" TypeName="System.Collections.Generic.List`1[[System.Int32, mscorlib, Version=4.0.0.0, Culture=neutral, PublicKeyToken=b77a5c561934e089]], mscorlib, Version=4.0.0.0, Culture=neutral, PublicKeyToken=b77a5c561934e089" AssemblyString="mscorlib, Version=4.0.0.0, Culture=neutral, PublicKeyToken=b77a5c561934e089" AssemblyLocation="C:\Windows\Microsoft.NET\Framework64\v4.0.30319\mscorlib.dll" IsDeviceDependent="False">
      <ValueInfo Count="0" DeepSerialization="Yes" ShallowSerialization="No" />
    </TypeInfo>
    <TypeInfo ID="416" TypeName="System.Collections.Generic.List`1[[System.String, mscorlib, Version=4.0.0.0, Culture=neutral, PublicKeyToken=b77a5c561934e089]], mscorlib, Version=4.0.0.0, Culture=neutral, PublicKeyToken=b77a5c561934e089" AssemblyString="mscorlib, Version=4.0.0.0, Culture=neutral, PublicKeyToken=b77a5c561934e089" AssemblyLocation="C:\Windows\Microsoft.NET\Framework64\v4.0.30319\mscorlib.dll" IsDeviceDependent="False">
      <ValueInfo Count="0" DeepSerialization="Yes" ShallowSerialization="No" />
    </TypeInfo>
    <TypeInfo ID="417" TypeName="System.Collections.Generic.List`1[[Vecute.BufferCondition, Vecute, Version=1.0.0.0, Culture=neutral, PublicKeyToken=6ca157640498cbe3]], mscorlib, Version=4.0.0.0, Culture=neutral, PublicKeyToken=b77a5c561934e089" AssemblyString="mscorlib, Version=4.0.0.0, Culture=neutral, PublicKeyToken=b77a5c561934e089" AssemblyLocation="C:\Windows\Microsoft.NET\Framework64\v4.0.30319\mscorlib.dll" IsDeviceDependent="False">
      <ValueInfo Count="0" DeepSerialization="Yes" ShallowSerialization="No" />
    </TypeInfo>
    <TypeInfo ID="418" TypeName="System.Collections.Generic.List`1[[System.String, mscorlib, Version=4.0.0.0, Culture=neutral, PublicKeyToken=b77a5c561934e089]], mscorlib, Version=4.0.0.0, Culture=neutral, PublicKeyToken=b77a5c561934e089" AssemblyString="mscorlib, Version=4.0.0.0, Culture=neutral, PublicKeyToken=b77a5c561934e089" AssemblyLocation="C:\Windows\Microsoft.NET\Framework64\v4.0.30319\mscorlib.dll" IsDeviceDependent="False">
      <ValueInfo Count="0" DeepSerialization="Yes" ShallowSerialization="No" />
    </TypeInfo>
    <TypeInfo ID="419" TypeName="System.Collections.Generic.List`1[[Vecute.FeatureScreenInfo, Vecute, Version=1.0.0.0, Culture=neutral, PublicKeyToken=6ca157640498cbe3]], mscorlib, Version=4.0.0.0, Culture=neutral, PublicKeyToken=b77a5c561934e089" AssemblyString="mscorlib, Version=4.0.0.0, Culture=neutral, PublicKeyToken=b77a5c561934e089" AssemblyLocation="C:\Windows\Microsoft.NET\Framework64\v4.0.30319\mscorlib.dll" IsDeviceDependent="False">
      <ValueInfo Count="0" DeepSerialization="Yes" ShallowSerialization="No" />
    </TypeInfo>
    <TypeInfo ID="420" TypeName="System.Collections.Generic.List`1[[Vecute.DNAInfo, Vecute, Version=1.0.0.0, Culture=neutral, PublicKeyToken=6ca157640498cbe3]], mscorlib, Version=4.0.0.0, Culture=neutral, PublicKeyToken=b77a5c561934e089" AssemblyString="mscorlib, Version=4.0.0.0, Culture=neutral, PublicKeyToken=b77a5c561934e089" AssemblyLocation="C:\Windows\Microsoft.NET\Framework64\v4.0.30319\mscorlib.dll" IsDeviceDependent="False">
      <ValueInfo V0="206" Count="1" DeepSerialization="Yes" ShallowSerialization="No" />
    </TypeInfo>
    <TypeInfo ID="421" TypeName="System.Collections.Generic.List`1[[Vecute.EnzymeAnalysisItem, Vecute, Version=1.0.0.0, Culture=neutral, PublicKeyToken=6ca157640498cbe3]], mscorlib, Version=4.0.0.0, Culture=neutral, PublicKeyToken=b77a5c561934e089" AssemblyString="mscorlib, Version=4.0.0.0, Culture=neutral, PublicKeyToken=b77a5c561934e089" AssemblyLocation="C:\Windows\Microsoft.NET\Framework64\v4.0.30319\mscorlib.dll" IsDeviceDependent="False">
      <ValueInfo Count="0" DeepSerialization="Yes" ShallowSerialization="No" />
    </TypeInfo>
    <TypeInfo ID="422" TypeName="System.Collections.Generic.List`1[[System.String, mscorlib, Version=4.0.0.0, Culture=neutral, PublicKeyToken=b77a5c561934e089]], mscorlib, Version=4.0.0.0, Culture=neutral, PublicKeyToken=b77a5c561934e089" AssemblyString="mscorlib, Version=4.0.0.0, Culture=neutral, PublicKeyToken=b77a5c561934e089" AssemblyLocation="C:\Windows\Microsoft.NET\Framework64\v4.0.30319\mscorlib.dll" IsDeviceDependent="False">
      <ValueInfo Count="0" DeepSerialization="Yes" ShallowSerialization="No" />
    </TypeInfo>
    <TypeInfo ID="423" TypeName="System.Collections.Generic.List`1[[System.String, mscorlib, Version=4.0.0.0, Culture=neutral, PublicKeyToken=b77a5c561934e089]], mscorlib, Version=4.0.0.0, Culture=neutral, PublicKeyToken=b77a5c561934e089" AssemblyString="mscorlib, Version=4.0.0.0, Culture=neutral, PublicKeyToken=b77a5c561934e089" AssemblyLocation="C:\Windows\Microsoft.NET\Framework64\v4.0.30319\mscorlib.dll" IsDeviceDependent="False">
      <ValueInfo Count="0" DeepSerialization="Yes" ShallowSerialization="No" />
    </TypeInfo>
    <TypeInfo ID="424" TypeName="System.Collections.Generic.List`1[[System.String, mscorlib, Version=4.0.0.0, Culture=neutral, PublicKeyToken=b77a5c561934e089]], mscorlib, Version=4.0.0.0, Culture=neutral, PublicKeyToken=b77a5c561934e089" AssemblyString="mscorlib, Version=4.0.0.0, Culture=neutral, PublicKeyToken=b77a5c561934e089" AssemblyLocation="C:\Windows\Microsoft.NET\Framework64\v4.0.30319\mscorlib.dll" IsDeviceDependent="False">
      <ValueInfo Count="0" DeepSerialization="Yes" ShallowSerialization="No" />
    </TypeInfo>
    <TypeInfo ID="425" TypeName="System.Collections.Generic.List`1[[Vecute.IncubationStep, Vecute, Version=1.0.0.0, Culture=neutral, PublicKeyToken=6ca157640498cbe3]], mscorlib, Version=4.0.0.0, Culture=neutral, PublicKeyToken=b77a5c561934e089" AssemblyString="mscorlib, Version=4.0.0.0, Culture=neutral, PublicKeyToken=b77a5c561934e089" AssemblyLocation="C:\Windows\Microsoft.NET\Framework64\v4.0.30319\mscorlib.dll" IsDeviceDependent="False">
      <ValueInfo Count="0" DeepSerialization="Yes" ShallowSerialization="No" />
    </TypeInfo>
    <TypeInfo ID="426" TypeName="System.Collections.Generic.List`1[[Vecute.Nuctions+Cell, Vecute, Version=1.0.0.0, Culture=neutral, PublicKeyToken=6ca157640498cbe3]], mscorlib, Version=4.0.0.0, Culture=neutral, PublicKeyToken=b77a5c561934e089" AssemblyString="mscorlib, Version=4.0.0.0, Culture=neutral, PublicKeyToken=b77a5c561934e089" AssemblyLocation="C:\Windows\Microsoft.NET\Framework64\v4.0.30319\mscorlib.dll" IsDeviceDependent="False">
      <ValueInfo Count="0" DeepSerialization="Yes" ShallowSerialization="No" />
    </TypeInfo>
    <TypeInfo ID="427" TypeName="System.Single, mscorlib, Version=4.0.0.0, Culture=neutral, PublicKeyToken=b77a5c561934e089" AssemblyString="mscorlib, Version=4.0.0.0, Culture=neutral, PublicKeyToken=b77a5c561934e089" AssemblyLocation="C:\Windows\Microsoft.NET\Framework64\v4.0.30319\mscorlib.dll" IsDeviceDependent="False">
      <ValueInfo Value="838.773" />
    </TypeInfo>
    <TypeInfo ID="428" TypeName="System.Collections.Generic.List`1[[System.String, mscorlib, Version=4.0.0.0, Culture=neutral, PublicKeyToken=b77a5c561934e089]], mscorlib, Version=4.0.0.0, Culture=neutral, PublicKeyToken=b77a5c561934e089" AssemblyString="mscorlib, Version=4.0.0.0, Culture=neutral, PublicKeyToken=b77a5c561934e089" AssemblyLocation="C:\Windows\Microsoft.NET\Framework64\v4.0.30319\mscorlib.dll" IsDeviceDependent="False">
      <ValueInfo Count="0" DeepSerialization="Yes" ShallowSerialization="No" />
    </TypeInfo>
    <TypeInfo ID="429" TypeName="System.Collections.Generic.Dictionary`2[[System.String, mscorlib, Version=4.0.0.0, Culture=neutral, PublicKeyToken=b77a5c561934e089],[System.String, mscorlib, Version=4.0.0.0, Culture=neutral, PublicKeyToken=b77a5c561934e089]], mscorlib, Version=4.0.0.0, Culture=neutral, PublicKeyToken=b77a5c561934e089" AssemblyString="mscorlib, Version=4.0.0.0, Culture=neutral, PublicKeyToken=b77a5c561934e089" AssemblyLocation="C:\Windows\Microsoft.NET\Framework64\v4.0.30319\mscorlib.dll" IsDeviceDependent="False">
      <ValueInfo Count="0" DeepSerialization="Yes" ShallowSerialization="No" />
    </TypeInfo>
    <TypeInfo ID="430" TypeName="Vecute.DNAInfo, Vecute, Version=1.0.0.0, Culture=neutral, PublicKeyToken=6ca157640498cbe3" AssemblyString="Vecute, Version=1.0.0.0, Culture=neutral, PublicKeyToken=6ca157640498cbe3" AssemblyLocation="C:\Users\Jack\Documents\VecuteXI - 2010 Release\Vecute\bin\Debug\Vecute.exe" IsDeviceDependent="False">
      <ValueInfo DeepSerialization="Yes" ShallowSerialization="No" XvName="431" XOperationDescription="-1" XIsVerificationStep="5" XIsConstructionNode="5" XNotDrawMap="5" XHost="432" XvMolecularOperation="435" XUpdateImageEvent="-1" XDNAs="436" XCalculated="24" XFile_Filename="-1" XEnzyme_Enzymes="437" XEnzyme_Buffers="438" XEnzyme_Condition="439" XDephosphorylateWhenDigestion="5" XPCR_ForwardPrimer="-1" XPCR_FPrimerName="-1" XPCR_ReversePrimer="-1" XPCR_RPrimerName="-1" XPCR_Overlap="5" XModify_Method="101" XScreen_Features="440" XScreen_OnlyCircular="5" XSource="441" XEditing="24" XCreating="5" XLigation_TriFragment="104" XLigationMethod="104" XGel_Minimum="105" XGel_Maximun="106" XSolutionExtration="5" XSetPosition="107" XScreen_PCRMax="106" XScreen_PCRMin="105" XScreen_FPrimer="9" XScreen_FName="108" XScreen_RPrimer="9" XScreen_RName="109" XScreen_Mode="110" XRecombinationMethod="111" XEnzymeAnalysisParamters="442" XFetchedEnzymes="443" XOnlySignificant="24" XOnlyExtend="24" XAutomaticChoose="24" XSequencingTheorica="-1" XSequencingPrimerName="9" XSequencingPrimer="9" XSequencingSequence="9" XTheorySequences="444" XSequencingResultComment="115" XCompareSelectedGeneFile="-1" XCompareResultComment="115" XPickedDNAs="445" XDescribeType="117" XTransformationMethod="118" XTransformationMode="119" XIncubation="446" XCells="447" XIncludeVerification="5" XSequencingVerify="5" XDX="454" XDY="455" XRealSize="5" XFinished="5" XProgress="124" XPixelPerKBP="18" XIsKeyName="24" XPCRDesignerData="-1" XSequenceDesignerData="-1" XUseFreeDesigner="5" XFreeDesignCode="9" XFreeDesignName="9" XDesignedEnzymeSite="456" XPrimerDesignerMode="5" XDesignedPrimers="457" />
    </TypeInfo>
    <TypeInfo ID="431" TypeName="System.String, mscorlib, Version=4.0.0.0, Culture=neutral, PublicKeyToken=b77a5c561934e089" AssemblyString="mscorlib, Version=4.0.0.0, Culture=neutral, PublicKeyToken=b77a5c561934e089" AssemblyLocation="C:\Windows\Microsoft.NET\Framework64\v4.0.30319\mscorlib.dll" IsDeviceDependent="False">
      <ValueInfo Value="E. coli DH5α" />
    </TypeInfo>
    <TypeInfo ID="432" TypeName="Vecute.Nuctions+Host, Vecute, Version=1.0.0.0, Culture=neutral, PublicKeyToken=6ca157640498cbe3" AssemblyString="Vecute, Version=1.0.0.0, Culture=neutral, PublicKeyToken=6ca157640498cbe3" AssemblyLocation="C:\Users\Jack\Documents\VecuteXI - 2010 Release\Vecute\bin\Debug\Vecute.exe" IsDeviceDependent="False">
      <ValueInfo DeepSerialization="Yes" ShallowSerialization="No" XName="433" XBioFunctions="434" XDescription="9" />
    </TypeInfo>
    <TypeInfo ID="433" TypeName="System.String, mscorlib, Version=4.0.0.0, Culture=neutral, PublicKeyToken=b77a5c561934e089" AssemblyString="mscorlib, Version=4.0.0.0, Culture=neutral, PublicKeyToken=b77a5c561934e089" AssemblyLocation="C:\Windows\Microsoft.NET\Framework64\v4.0.30319\mscorlib.dll" IsDeviceDependent="False">
      <ValueInfo Value="in vivo" />
    </TypeInfo>
    <TypeInfo ID="434" TypeName="System.Collections.Generic.List`1[[Vecute.Nuctions+FeatureFunction, Vecute, Version=1.0.0.0, Culture=neutral, PublicKeyToken=6ca157640498cbe3]], mscorlib, Version=4.0.0.0, Culture=neutral, PublicKeyToken=b77a5c561934e089" AssemblyString="mscorlib, Version=4.0.0.0, Culture=neutral, PublicKeyToken=b77a5c561934e089" AssemblyLocation="C:\Windows\Microsoft.NET\Framework64\v4.0.30319\mscorlib.dll" IsDeviceDependent="False">
      <ValueInfo Count="0" DeepSerialization="Yes" ShallowSerialization="No" />
    </TypeInfo>
    <TypeInfo ID="435" TypeName="Vecute.Nuctions+MolecularOperationEnum, Vecute, Version=1.0.0.0, Culture=neutral, PublicKeyToken=6ca157640498cbe3" AssemblyString="Vecute, Version=1.0.0.0, Culture=neutral, PublicKeyToken=6ca157640498cbe3" AssemblyLocation="C:\Users\Jack\Documents\VecuteXI - 2010 Release\Vecute\bin\Debug\Vecute.exe" IsDeviceDependent="False">
      <ValueInfo Enum="Host" />
    </TypeInfo>
    <TypeInfo ID="436" TypeName="Microsoft.VisualBasic.Collection, Microsoft.VisualBasic, Version=10.0.0.0, Culture=neutral, PublicKeyToken=b03f5f7f11d50a3a" AssemblyString="Microsoft.VisualBasic, Version=10.0.0.0, Culture=neutral, PublicKeyToken=b03f5f7f11d50a3a" AssemblyLocation="C:\Windows\Microsoft.Net\assembly\GAC_MSIL\Microsoft.VisualBasic\v4.0_10.0.0.0__b03f5f7f11d50a3a\Microsoft.VisualBasic.dll" IsDeviceDependent="False">
      <ValueInfo Count="0" DeepSerialization="Yes" ShallowSerialization="No" />
    </TypeInfo>
    <TypeInfo ID="437" TypeName="System.Collections.Generic.List`1[[System.String, mscorlib, Version=4.0.0.0, Culture=neutral, PublicKeyToken=b77a5c561934e089]], mscorlib, Version=4.0.0.0, Culture=neutral, PublicKeyToken=b77a5c561934e089" AssemblyString="mscorlib, Version=4.0.0.0, Culture=neutral, PublicKeyToken=b77a5c561934e089" AssemblyLocation="C:\Windows\Microsoft.NET\Framework64\v4.0.30319\mscorlib.dll" IsDeviceDependent="False">
      <ValueInfo Count="0" DeepSerialization="Yes" ShallowSerialization="No" />
    </TypeInfo>
    <TypeInfo ID="438" TypeName="System.Collections.Generic.List`1[[Vecute.BufferCondition, Vecute, Version=1.0.0.0, Culture=neutral, PublicKeyToken=6ca157640498cbe3]], mscorlib, Version=4.0.0.0, Culture=neutral, PublicKeyToken=b77a5c561934e089" AssemblyString="mscorlib, Version=4.0.0.0, Culture=neutral, PublicKeyToken=b77a5c561934e089" AssemblyLocation="C:\Windows\Microsoft.NET\Framework64\v4.0.30319\mscorlib.dll" IsDeviceDependent="False">
      <ValueInfo Count="0" DeepSerialization="Yes" ShallowSerialization="No" />
    </TypeInfo>
    <TypeInfo ID="439" TypeName="System.Collections.Generic.List`1[[System.String, mscorlib, Version=4.0.0.0, Culture=neutral, PublicKeyToken=b77a5c561934e089]], mscorlib, Version=4.0.0.0, Culture=neutral, PublicKeyToken=b77a5c561934e089" AssemblyString="mscorlib, Version=4.0.0.0, Culture=neutral, PublicKeyToken=b77a5c561934e089" AssemblyLocation="C:\Windows\Microsoft.NET\Framework64\v4.0.30319\mscorlib.dll" IsDeviceDependent="False">
      <ValueInfo Count="0" DeepSerialization="Yes" ShallowSerialization="No" />
    </TypeInfo>
    <TypeInfo ID="440" TypeName="System.Collections.Generic.List`1[[Vecute.FeatureScreenInfo, Vecute, Version=1.0.0.0, Culture=neutral, PublicKeyToken=6ca157640498cbe3]], mscorlib, Version=4.0.0.0, Culture=neutral, PublicKeyToken=b77a5c561934e089" AssemblyString="mscorlib, Version=4.0.0.0, Culture=neutral, PublicKeyToken=b77a5c561934e089" AssemblyLocation="C:\Windows\Microsoft.NET\Framework64\v4.0.30319\mscorlib.dll" IsDeviceDependent="False">
      <ValueInfo Count="0" DeepSerialization="Yes" ShallowSerialization="No" />
    </TypeInfo>
    <TypeInfo ID="441" TypeName="System.Collections.Generic.List`1[[Vecute.DNAInfo, Vecute, Version=1.0.0.0, Culture=neutral, PublicKeyToken=6ca157640498cbe3]], mscorlib, Version=4.0.0.0, Culture=neutral, PublicKeyToken=b77a5c561934e089" AssemblyString="mscorlib, Version=4.0.0.0, Culture=neutral, PublicKeyToken=b77a5c561934e089" AssemblyLocation="C:\Windows\Microsoft.NET\Framework64\v4.0.30319\mscorlib.dll" IsDeviceDependent="False">
      <ValueInfo Count="0" DeepSerialization="Yes" ShallowSerialization="No" />
    </TypeInfo>
    <TypeInfo ID="442" TypeName="System.Collections.Generic.List`1[[Vecute.EnzymeAnalysisItem, Vecute, Version=1.0.0.0, Culture=neutral, PublicKeyToken=6ca157640498cbe3]], mscorlib, Version=4.0.0.0, Culture=neutral, PublicKeyToken=b77a5c561934e089" AssemblyString="mscorlib, Version=4.0.0.0, Culture=neutral, PublicKeyToken=b77a5c561934e089" AssemblyLocation="C:\Windows\Microsoft.NET\Framework64\v4.0.30319\mscorlib.dll" IsDeviceDependent="False">
      <ValueInfo Count="0" DeepSerialization="Yes" ShallowSerialization="No" />
    </TypeInfo>
    <TypeInfo ID="443" TypeName="System.Collections.Generic.List`1[[System.String, mscorlib, Version=4.0.0.0, Culture=neutral, PublicKeyToken=b77a5c561934e089]], mscorlib, Version=4.0.0.0, Culture=neutral, PublicKeyToken=b77a5c561934e089" AssemblyString="mscorlib, Version=4.0.0.0, Culture=neutral, PublicKeyToken=b77a5c561934e089" AssemblyLocation="C:\Windows\Microsoft.NET\Framework64\v4.0.30319\mscorlib.dll" IsDeviceDependent="False">
      <ValueInfo Count="0" DeepSerialization="Yes" ShallowSerialization="No" />
    </TypeInfo>
    <TypeInfo ID="444" TypeName="System.Collections.Generic.List`1[[System.String, mscorlib, Version=4.0.0.0, Culture=neutral, PublicKeyToken=b77a5c561934e089]], mscorlib, Version=4.0.0.0, Culture=neutral, PublicKeyToken=b77a5c561934e089" AssemblyString="mscorlib, Version=4.0.0.0, Culture=neutral, PublicKeyToken=b77a5c561934e089" AssemblyLocation="C:\Windows\Microsoft.NET\Framework64\v4.0.30319\mscorlib.dll" IsDeviceDependent="False">
      <ValueInfo Count="0" DeepSerialization="Yes" ShallowSerialization="No" />
    </TypeInfo>
    <TypeInfo ID="445" TypeName="System.Collections.Generic.List`1[[System.String, mscorlib, Version=4.0.0.0, Culture=neutral, PublicKeyToken=b77a5c561934e089]], mscorlib, Version=4.0.0.0, Culture=neutral, PublicKeyToken=b77a5c561934e089" AssemblyString="mscorlib, Version=4.0.0.0, Culture=neutral, PublicKeyToken=b77a5c561934e089" AssemblyLocation="C:\Windows\Microsoft.NET\Framework64\v4.0.30319\mscorlib.dll" IsDeviceDependent="False">
      <ValueInfo Count="0" DeepSerialization="Yes" ShallowSerialization="No" />
    </TypeInfo>
    <TypeInfo ID="446" TypeName="System.Collections.Generic.List`1[[Vecute.IncubationStep, Vecute, Version=1.0.0.0, Culture=neutral, PublicKeyToken=6ca157640498cbe3]], mscorlib, Version=4.0.0.0, Culture=neutral, PublicKeyToken=b77a5c561934e089" AssemblyString="mscorlib, Version=4.0.0.0, Culture=neutral, PublicKeyToken=b77a5c561934e089" AssemblyLocation="C:\Windows\Microsoft.NET\Framework64\v4.0.30319\mscorlib.dll" IsDeviceDependent="False">
      <ValueInfo Count="0" DeepSerialization="Yes" ShallowSerialization="No" />
    </TypeInfo>
    <TypeInfo ID="447" TypeName="System.Collections.Generic.List`1[[Vecute.Nuctions+Cell, Vecute, Version=1.0.0.0, Culture=neutral, PublicKeyToken=6ca157640498cbe3]], mscorlib, Version=4.0.0.0, Culture=neutral, PublicKeyToken=b77a5c561934e089" AssemblyString="mscorlib, Version=4.0.0.0, Culture=neutral, PublicKeyToken=b77a5c561934e089" AssemblyLocation="C:\Windows\Microsoft.NET\Framework64\v4.0.30319\mscorlib.dll" IsDeviceDependent="False">
      <ValueInfo V0="448" Count="1" DeepSerialization="Yes" ShallowSerialization="No" />
    </TypeInfo>
    <TypeInfo ID="448" TypeName="Vecute.Nuctions+Cell, Vecute, Version=1.0.0.0, Culture=neutral, PublicKeyToken=6ca157640498cbe3" AssemblyString="Vecute, Version=1.0.0.0, Culture=neutral, PublicKeyToken=6ca157640498cbe3" AssemblyLocation="C:\Users\Jack\Documents\VecuteXI - 2010 Release\Vecute\bin\Debug\Vecute.exe" IsDeviceDependent="False">
      <ValueInfo DeepSerialization="Yes" ShallowSerialization="No" XDNAs="449" XHost="450" XbufferedReplication="452" XbufferedConjugation="453" />
    </TypeInfo>
    <TypeInfo ID="449" TypeName="System.Collections.Generic.List`1[[Vecute.Nuctions+GeneFile, Vecute, Version=1.0.0.0, Culture=neutral, PublicKeyToken=6ca157640498cbe3]], mscorlib, Version=4.0.0.0, Culture=neutral, PublicKeyToken=b77a5c561934e089" AssemblyString="mscorlib, Version=4.0.0.0, Culture=neutral, PublicKeyToken=b77a5c561934e089" AssemblyLocation="C:\Windows\Microsoft.NET\Framework64\v4.0.30319\mscorlib.dll" IsDeviceDependent="False">
      <ValueInfo Count="0" DeepSerialization="Yes" ShallowSerialization="No" />
    </TypeInfo>
    <TypeInfo ID="450" TypeName="Vecute.Nuctions+Host, Vecute, Version=1.0.0.0, Culture=neutral, PublicKeyToken=6ca157640498cbe3" AssemblyString="Vecute, Version=1.0.0.0, Culture=neutral, PublicKeyToken=6ca157640498cbe3" AssemblyLocation="C:\Users\Jack\Documents\VecuteXI - 2010 Release\Vecute\bin\Debug\Vecute.exe" IsDeviceDependent="False">
      <ValueInfo DeepSerialization="Yes" ShallowSerialization="No" XName="431" XBioFunctions="451" XDescription="9" />
    </TypeInfo>
    <TypeInfo ID="451" TypeName="System.Collections.Generic.List`1[[Vecute.Nuctions+FeatureFunction, Vecute, Version=1.0.0.0, Culture=neutral, PublicKeyToken=6ca157640498cbe3]], mscorlib, Version=4.0.0.0, Culture=neutral, PublicKeyToken=b77a5c561934e089" AssemblyString="mscorlib, Version=4.0.0.0, Culture=neutral, PublicKeyToken=b77a5c561934e089" AssemblyLocation="C:\Windows\Microsoft.NET\Framework64\v4.0.30319\mscorlib.dll" IsDeviceDependent="False">
      <ValueInfo Count="0" DeepSerialization="Yes" ShallowSerialization="No" />
    </TypeInfo>
    <TypeInfo ID="452" TypeName="System.Collections.Generic.List`1[[System.String, mscorlib, Version=4.0.0.0, Culture=neutral, PublicKeyToken=b77a5c561934e089]], mscorlib, Version=4.0.0.0, Culture=neutral, PublicKeyToken=b77a5c561934e089" AssemblyString="mscorlib, Version=4.0.0.0, Culture=neutral, PublicKeyToken=b77a5c561934e089" AssemblyLocation="C:\Windows\Microsoft.NET\Framework64\v4.0.30319\mscorlib.dll" IsDeviceDependent="False">
      <ValueInfo Count="0" DeepSerialization="Yes" ShallowSerialization="No" />
    </TypeInfo>
    <TypeInfo ID="453" TypeName="System.Collections.Generic.List`1[[System.String, mscorlib, Version=4.0.0.0, Culture=neutral, PublicKeyToken=b77a5c561934e089]], mscorlib, Version=4.0.0.0, Culture=neutral, PublicKeyToken=b77a5c561934e089" AssemblyString="mscorlib, Version=4.0.0.0, Culture=neutral, PublicKeyToken=b77a5c561934e089" AssemblyLocation="C:\Windows\Microsoft.NET\Framework64\v4.0.30319\mscorlib.dll" IsDeviceDependent="False">
      <ValueInfo Count="0" DeepSerialization="Yes" ShallowSerialization="No" />
    </TypeInfo>
    <TypeInfo ID="454" TypeName="System.Single, mscorlib, Version=4.0.0.0, Culture=neutral, PublicKeyToken=b77a5c561934e089" AssemblyString="mscorlib, Version=4.0.0.0, Culture=neutral, PublicKeyToken=b77a5c561934e089" AssemblyLocation="C:\Windows\Microsoft.NET\Framework64\v4.0.30319\mscorlib.dll" IsDeviceDependent="False">
      <ValueInfo Value="1127.312" />
    </TypeInfo>
    <TypeInfo ID="455" TypeName="System.Single, mscorlib, Version=4.0.0.0, Culture=neutral, PublicKeyToken=b77a5c561934e089" AssemblyString="mscorlib, Version=4.0.0.0, Culture=neutral, PublicKeyToken=b77a5c561934e089" AssemblyLocation="C:\Windows\Microsoft.NET\Framework64\v4.0.30319\mscorlib.dll" IsDeviceDependent="False">
      <ValueInfo Value="848.9392" />
    </TypeInfo>
    <TypeInfo ID="456" TypeName="System.Collections.Generic.List`1[[System.String, mscorlib, Version=4.0.0.0, Culture=neutral, PublicKeyToken=b77a5c561934e089]], mscorlib, Version=4.0.0.0, Culture=neutral, PublicKeyToken=b77a5c561934e089" AssemblyString="mscorlib, Version=4.0.0.0, Culture=neutral, PublicKeyToken=b77a5c561934e089" AssemblyLocation="C:\Windows\Microsoft.NET\Framework64\v4.0.30319\mscorlib.dll" IsDeviceDependent="False">
      <ValueInfo Count="0" DeepSerialization="Yes" ShallowSerialization="No" />
    </TypeInfo>
    <TypeInfo ID="457" TypeName="System.Collections.Generic.Dictionary`2[[System.String, mscorlib, Version=4.0.0.0, Culture=neutral, PublicKeyToken=b77a5c561934e089],[System.String, mscorlib, Version=4.0.0.0, Culture=neutral, PublicKeyToken=b77a5c561934e089]], mscorlib, Version=4.0.0.0, Culture=neutral, PublicKeyToken=b77a5c561934e089" AssemblyString="mscorlib, Version=4.0.0.0, Culture=neutral, PublicKeyToken=b77a5c561934e089" AssemblyLocation="C:\Windows\Microsoft.NET\Framework64\v4.0.30319\mscorlib.dll" IsDeviceDependent="False">
      <ValueInfo Count="0" DeepSerialization="Yes" ShallowSerialization="No" />
    </TypeInfo>
    <TypeInfo ID="458" TypeName="Vecute.DNAInfo, Vecute, Version=1.0.0.0, Culture=neutral, PublicKeyToken=6ca157640498cbe3" AssemblyString="Vecute, Version=1.0.0.0, Culture=neutral, PublicKeyToken=6ca157640498cbe3" AssemblyLocation="C:\Users\Jack\Documents\VecuteXI - 2010 Release\Vecute\bin\Debug\Vecute.exe" IsDeviceDependent="False">
      <ValueInfo DeepSerialization="Yes" ShallowSerialization="No" XvName="459" XOperationDescription="-1" XIsVerificationStep="5" XIsConstructionNode="5" XNotDrawMap="5" XHost="432" XvMolecularOperation="460" XUpdateImageEvent="-1" XDNAs="461" XCalculated="24" XFile_Filename="-1" XEnzyme_Enzymes="462" XEnzyme_Buffers="463" XEnzyme_Condition="464" XDephosphorylateWhenDigestion="5" XPCR_ForwardPrimer="-1" XPCR_FPrimerName="-1" XPCR_ReversePrimer="-1" XPCR_RPrimerName="-1" XPCR_Overlap="5" XModify_Method="101" XScreen_Features="465" XScreen_OnlyCircular="5" XSource="466" XEditing="24" XCreating="5" XLigation_TriFragment="104" XLigationMethod="104" XGel_Minimum="105" XGel_Maximun="106" XSolutionExtration="5" XSetPosition="107" XScreen_PCRMax="106" XScreen_PCRMin="105" XScreen_FPrimer="9" XScreen_FName="108" XScreen_RPrimer="9" XScreen_RName="109" XScreen_Mode="110" XRecombinationMethod="111" XEnzymeAnalysisParamters="467" XFetchedEnzymes="468" XOnlySignificant="24" XOnlyExtend="24" XAutomaticChoose="24" XSequencingTheorica="-1" XSequencingPrimerName="9" XSequencingPrimer="9" XSequencingSequence="9" XTheorySequences="469" XSequencingResultComment="115" XCompareSelectedGeneFile="-1" XCompareResultComment="115" XPickedDNAs="470" XDescribeType="117" XTransformationMethod="118" XTransformationMode="119" XIncubation="471" XCells="472" XIncludeVerification="5" XSequencingVerify="5" XDX="477" XDY="478" XRealSize="5" XFinished="5" XProgress="124" XPixelPerKBP="18" XIsKeyName="5" XPCRDesignerData="-1" XSequenceDesignerData="-1" XUseFreeDesigner="5" XFreeDesignCode="9" XFreeDesignName="9" XDesignedEnzymeSite="479" XPrimerDesignerMode="5" XDesignedPrimers="480" />
    </TypeInfo>
    <TypeInfo ID="459" TypeName="System.String, mscorlib, Version=4.0.0.0, Culture=neutral, PublicKeyToken=b77a5c561934e089" AssemblyString="mscorlib, Version=4.0.0.0, Culture=neutral, PublicKeyToken=b77a5c561934e089" AssemblyLocation="C:\Windows\Microsoft.NET\Framework64\v4.0.30319\mscorlib.dll" IsDeviceDependent="False">
      <ValueInfo Value="Transformation" />
    </TypeInfo>
    <TypeInfo ID="460" TypeName="Vecute.Nuctions+MolecularOperationEnum, Vecute, Version=1.0.0.0, Culture=neutral, PublicKeyToken=6ca157640498cbe3" AssemblyString="Vecute, Version=1.0.0.0, Culture=neutral, PublicKeyToken=6ca157640498cbe3" AssemblyLocation="C:\Users\Jack\Documents\VecuteXI - 2010 Release\Vecute\bin\Debug\Vecute.exe" IsDeviceDependent="False">
      <ValueInfo Enum="Transformation" />
    </TypeInfo>
    <TypeInfo ID="461" TypeName="Microsoft.VisualBasic.Collection, Microsoft.VisualBasic, Version=10.0.0.0, Culture=neutral, PublicKeyToken=b03f5f7f11d50a3a" AssemblyString="Microsoft.VisualBasic, Version=10.0.0.0, Culture=neutral, PublicKeyToken=b03f5f7f11d50a3a" AssemblyLocation="C:\Windows\Microsoft.Net\assembly\GAC_MSIL\Microsoft.VisualBasic\v4.0_10.0.0.0__b03f5f7f11d50a3a\Microsoft.VisualBasic.dll" IsDeviceDependent="False">
      <ValueInfo Count="0" DeepSerialization="Yes" ShallowSerialization="No" />
    </TypeInfo>
    <TypeInfo ID="462" TypeName="System.Collections.Generic.List`1[[System.String, mscorlib, Version=4.0.0.0, Culture=neutral, PublicKeyToken=b77a5c561934e089]], mscorlib, Version=4.0.0.0, Culture=neutral, PublicKeyToken=b77a5c561934e089" AssemblyString="mscorlib, Version=4.0.0.0, Culture=neutral, PublicKeyToken=b77a5c561934e089" AssemblyLocation="C:\Windows\Microsoft.NET\Framework64\v4.0.30319\mscorlib.dll" IsDeviceDependent="False">
      <ValueInfo Count="0" DeepSerialization="Yes" ShallowSerialization="No" />
    </TypeInfo>
    <TypeInfo ID="463" TypeName="System.Collections.Generic.List`1[[Vecute.BufferCondition, Vecute, Version=1.0.0.0, Culture=neutral, PublicKeyToken=6ca157640498cbe3]], mscorlib, Version=4.0.0.0, Culture=neutral, PublicKeyToken=b77a5c561934e089" AssemblyString="mscorlib, Version=4.0.0.0, Culture=neutral, PublicKeyToken=b77a5c561934e089" AssemblyLocation="C:\Windows\Microsoft.NET\Framework64\v4.0.30319\mscorlib.dll" IsDeviceDependent="False">
      <ValueInfo Count="0" DeepSerialization="Yes" ShallowSerialization="No" />
    </TypeInfo>
    <TypeInfo ID="464" TypeName="System.Collections.Generic.List`1[[System.String, mscorlib, Version=4.0.0.0, Culture=neutral, PublicKeyToken=b77a5c561934e089]], mscorlib, Version=4.0.0.0, Culture=neutral, PublicKeyToken=b77a5c561934e089" AssemblyString="mscorlib, Version=4.0.0.0, Culture=neutral, PublicKeyToken=b77a5c561934e089" AssemblyLocation="C:\Windows\Microsoft.NET\Framework64\v4.0.30319\mscorlib.dll" IsDeviceDependent="False">
      <ValueInfo Count="0" DeepSerialization="Yes" ShallowSerialization="No" />
    </TypeInfo>
    <TypeInfo ID="465" TypeName="System.Collections.Generic.List`1[[Vecute.FeatureScreenInfo, Vecute, Version=1.0.0.0, Culture=neutral, PublicKeyToken=6ca157640498cbe3]], mscorlib, Version=4.0.0.0, Culture=neutral, PublicKeyToken=b77a5c561934e089" AssemblyString="mscorlib, Version=4.0.0.0, Culture=neutral, PublicKeyToken=b77a5c561934e089" AssemblyLocation="C:\Windows\Microsoft.NET\Framework64\v4.0.30319\mscorlib.dll" IsDeviceDependent="False">
      <ValueInfo Count="0" DeepSerialization="Yes" ShallowSerialization="No" />
    </TypeInfo>
    <TypeInfo ID="466" TypeName="System.Collections.Generic.List`1[[Vecute.DNAInfo, Vecute, Version=1.0.0.0, Culture=neutral, PublicKeyToken=6ca157640498cbe3]], mscorlib, Version=4.0.0.0, Culture=neutral, PublicKeyToken=b77a5c561934e089" AssemblyString="mscorlib, Version=4.0.0.0, Culture=neutral, PublicKeyToken=b77a5c561934e089" AssemblyLocation="C:\Windows\Microsoft.NET\Framework64\v4.0.30319\mscorlib.dll" IsDeviceDependent="False">
      <ValueInfo V0="238" V1="430" Count="2" DeepSerialization="Yes" ShallowSerialization="No" />
    </TypeInfo>
    <TypeInfo ID="467" TypeName="System.Collections.Generic.List`1[[Vecute.EnzymeAnalysisItem, Vecute, Version=1.0.0.0, Culture=neutral, PublicKeyToken=6ca157640498cbe3]], mscorlib, Version=4.0.0.0, Culture=neutral, PublicKeyToken=b77a5c561934e089" AssemblyString="mscorlib, Version=4.0.0.0, Culture=neutral, PublicKeyToken=b77a5c561934e089" AssemblyLocation="C:\Windows\Microsoft.NET\Framework64\v4.0.30319\mscorlib.dll" IsDeviceDependent="False">
      <ValueInfo Count="0" DeepSerialization="Yes" ShallowSerialization="No" />
    </TypeInfo>
    <TypeInfo ID="468" TypeName="System.Collections.Generic.List`1[[System.String, mscorlib, Version=4.0.0.0, Culture=neutral, PublicKeyToken=b77a5c561934e089]], mscorlib, Version=4.0.0.0, Culture=neutral, PublicKeyToken=b77a5c561934e089" AssemblyString="mscorlib, Version=4.0.0.0, Culture=neutral, PublicKeyToken=b77a5c561934e089" AssemblyLocation="C:\Windows\Microsoft.NET\Framework64\v4.0.30319\mscorlib.dll" IsDeviceDependent="False">
      <ValueInfo Count="0" DeepSerialization="Yes" ShallowSerialization="No" />
    </TypeInfo>
    <TypeInfo ID="469" TypeName="System.Collections.Generic.List`1[[System.String, mscorlib, Version=4.0.0.0, Culture=neutral, PublicKeyToken=b77a5c561934e089]], mscorlib, Version=4.0.0.0, Culture=neutral, PublicKeyToken=b77a5c561934e089" AssemblyString="mscorlib, Version=4.0.0.0, Culture=neutral, PublicKeyToken=b77a5c561934e089" AssemblyLocation="C:\Windows\Microsoft.NET\Framework64\v4.0.30319\mscorlib.dll" IsDeviceDependent="False">
      <ValueInfo Count="0" DeepSerialization="Yes" ShallowSerialization="No" />
    </TypeInfo>
    <TypeInfo ID="470" TypeName="System.Collections.Generic.List`1[[System.String, mscorlib, Version=4.0.0.0, Culture=neutral, PublicKeyToken=b77a5c561934e089]], mscorlib, Version=4.0.0.0, Culture=neutral, PublicKeyToken=b77a5c561934e089" AssemblyString="mscorlib, Version=4.0.0.0, Culture=neutral, PublicKeyToken=b77a5c561934e089" AssemblyLocation="C:\Windows\Microsoft.NET\Framework64\v4.0.30319\mscorlib.dll" IsDeviceDependent="False">
      <ValueInfo Count="0" DeepSerialization="Yes" ShallowSerialization="No" />
    </TypeInfo>
    <TypeInfo ID="471" TypeName="System.Collections.Generic.List`1[[Vecute.IncubationStep, Vecute, Version=1.0.0.0, Culture=neutral, PublicKeyToken=6ca157640498cbe3]], mscorlib, Version=4.0.0.0, Culture=neutral, PublicKeyToken=b77a5c561934e089" AssemblyString="mscorlib, Version=4.0.0.0, Culture=neutral, PublicKeyToken=b77a5c561934e089" AssemblyLocation="C:\Windows\Microsoft.NET\Framework64\v4.0.30319\mscorlib.dll" IsDeviceDependent="False">
      <ValueInfo Count="0" DeepSerialization="Yes" ShallowSerialization="No" />
    </TypeInfo>
    <TypeInfo ID="472" TypeName="System.Collections.Generic.List`1[[Vecute.Nuctions+Cell, Vecute, Version=1.0.0.0, Culture=neutral, PublicKeyToken=6ca157640498cbe3]], mscorlib, Version=4.0.0.0, Culture=neutral, PublicKeyToken=b77a5c561934e089" AssemblyString="mscorlib, Version=4.0.0.0, Culture=neutral, PublicKeyToken=b77a5c561934e089" AssemblyLocation="C:\Windows\Microsoft.NET\Framework64\v4.0.30319\mscorlib.dll" IsDeviceDependent="False">
      <ValueInfo V0="473" Count="1" DeepSerialization="Yes" ShallowSerialization="No" />
    </TypeInfo>
    <TypeInfo ID="473" TypeName="Vecute.Nuctions+Cell, Vecute, Version=1.0.0.0, Culture=neutral, PublicKeyToken=6ca157640498cbe3" AssemblyString="Vecute, Version=1.0.0.0, Culture=neutral, PublicKeyToken=6ca157640498cbe3" AssemblyLocation="C:\Users\Jack\Documents\VecuteXI - 2010 Release\Vecute\bin\Debug\Vecute.exe" IsDeviceDependent="False">
      <ValueInfo DeepSerialization="Yes" ShallowSerialization="No" XDNAs="474" XHost="450" XbufferedReplication="475" XbufferedConjugation="476" />
    </TypeInfo>
    <TypeInfo ID="474" TypeName="System.Collections.Generic.List`1[[Vecute.Nuctions+GeneFile, Vecute, Version=1.0.0.0, Culture=neutral, PublicKeyToken=6ca157640498cbe3]], mscorlib, Version=4.0.0.0, Culture=neutral, PublicKeyToken=b77a5c561934e089" AssemblyString="mscorlib, Version=4.0.0.0, Culture=neutral, PublicKeyToken=b77a5c561934e089" AssemblyLocation="C:\Windows\Microsoft.NET\Framework64\v4.0.30319\mscorlib.dll" IsDeviceDependent="False">
      <ValueInfo V0="244" V1="258" V2="294" V3="325" V4="338" V5="364" V6="384" Count="7" DeepSerialization="Yes" ShallowSerialization="No" />
    </TypeInfo>
    <TypeInfo ID="475" TypeName="System.Collections.Generic.List`1[[System.String, mscorlib, Version=4.0.0.0, Culture=neutral, PublicKeyToken=b77a5c561934e089]], mscorlib, Version=4.0.0.0, Culture=neutral, PublicKeyToken=b77a5c561934e089" AssemblyString="mscorlib, Version=4.0.0.0, Culture=neutral, PublicKeyToken=b77a5c561934e089" AssemblyLocation="C:\Windows\Microsoft.NET\Framework64\v4.0.30319\mscorlib.dll" IsDeviceDependent="False">
      <ValueInfo Count="0" DeepSerialization="Yes" ShallowSerialization="No" />
    </TypeInfo>
    <TypeInfo ID="476" TypeName="System.Collections.Generic.List`1[[System.String, mscorlib, Version=4.0.0.0, Culture=neutral, PublicKeyToken=b77a5c561934e089]], mscorlib, Version=4.0.0.0, Culture=neutral, PublicKeyToken=b77a5c561934e089" AssemblyString="mscorlib, Version=4.0.0.0, Culture=neutral, PublicKeyToken=b77a5c561934e089" AssemblyLocation="C:\Windows\Microsoft.NET\Framework64\v4.0.30319\mscorlib.dll" IsDeviceDependent="False">
      <ValueInfo Count="0" DeepSerialization="Yes" ShallowSerialization="No" />
    </TypeInfo>
    <TypeInfo ID="477" TypeName="System.Single, mscorlib, Version=4.0.0.0, Culture=neutral, PublicKeyToken=b77a5c561934e089" AssemblyString="mscorlib, Version=4.0.0.0, Culture=neutral, PublicKeyToken=b77a5c561934e089" AssemblyLocation="C:\Windows\Microsoft.NET\Framework64\v4.0.30319\mscorlib.dll" IsDeviceDependent="False">
      <ValueInfo Value="1030.624" />
    </TypeInfo>
    <TypeInfo ID="478" TypeName="System.Single, mscorlib, Version=4.0.0.0, Culture=neutral, PublicKeyToken=b77a5c561934e089" AssemblyString="mscorlib, Version=4.0.0.0, Culture=neutral, PublicKeyToken=b77a5c561934e089" AssemblyLocation="C:\Windows\Microsoft.NET\Framework64\v4.0.30319\mscorlib.dll" IsDeviceDependent="False">
      <ValueInfo Value="978.4268" />
    </TypeInfo>
    <TypeInfo ID="479" TypeName="System.Collections.Generic.List`1[[System.String, mscorlib, Version=4.0.0.0, Culture=neutral, PublicKeyToken=b77a5c561934e089]], mscorlib, Version=4.0.0.0, Culture=neutral, PublicKeyToken=b77a5c561934e089" AssemblyString="mscorlib, Version=4.0.0.0, Culture=neutral, PublicKeyToken=b77a5c561934e089" AssemblyLocation="C:\Windows\Microsoft.NET\Framework64\v4.0.30319\mscorlib.dll" IsDeviceDependent="False">
      <ValueInfo Count="0" DeepSerialization="Yes" ShallowSerialization="No" />
    </TypeInfo>
    <TypeInfo ID="480" TypeName="System.Collections.Generic.Dictionary`2[[System.String, mscorlib, Version=4.0.0.0, Culture=neutral, PublicKeyToken=b77a5c561934e089],[System.String, mscorlib, Version=4.0.0.0, Culture=neutral, PublicKeyToken=b77a5c561934e089]], mscorlib, Version=4.0.0.0, Culture=neutral, PublicKeyToken=b77a5c561934e089" AssemblyString="mscorlib, Version=4.0.0.0, Culture=neutral, PublicKeyToken=b77a5c561934e089" AssemblyLocation="C:\Windows\Microsoft.NET\Framework64\v4.0.30319\mscorlib.dll" IsDeviceDependent="False">
      <ValueInfo Count="0" DeepSerialization="Yes" ShallowSerialization="No" />
    </TypeInfo>
    <TypeInfo ID="481" TypeName="Vecute.DNAInfo, Vecute, Version=1.0.0.0, Culture=neutral, PublicKeyToken=6ca157640498cbe3" AssemblyString="Vecute, Version=1.0.0.0, Culture=neutral, PublicKeyToken=6ca157640498cbe3" AssemblyLocation="C:\Users\Jack\Documents\VecuteXI - 2010 Release\Vecute\bin\Debug\Vecute.exe" IsDeviceDependent="False">
      <ValueInfo DeepSerialization="Yes" ShallowSerialization="No" XvName="482" XOperationDescription="-1" XIsVerificationStep="5" XIsConstructionNode="5" XNotDrawMap="5" XHost="432" XvMolecularOperation="483" XUpdateImageEvent="-1" XDNAs="484" XCalculated="24" XFile_Filename="-1" XEnzyme_Enzymes="485" XEnzyme_Buffers="486" XEnzyme_Condition="487" XDephosphorylateWhenDigestion="5" XPCR_ForwardPrimer="-1" XPCR_FPrimerName="-1" XPCR_ReversePrimer="-1" XPCR_RPrimerName="-1" XPCR_Overlap="5" XModify_Method="101" XScreen_Features="488" XScreen_OnlyCircular="5" XSource="489" XEditing="24" XCreating="5" XLigation_TriFragment="104" XLigationMethod="104" XGel_Minimum="105" XGel_Maximun="106" XSolutionExtration="5" XSetPosition="107" XScreen_PCRMax="106" XScreen_PCRMin="105" XScreen_FPrimer="9" XScreen_FName="108" XScreen_RPrimer="9" XScreen_RName="109" XScreen_Mode="110" XRecombinationMethod="111" XEnzymeAnalysisParamters="490" XFetchedEnzymes="491" XOnlySignificant="24" XOnlyExtend="24" XAutomaticChoose="24" XSequencingTheorica="-1" XSequencingPrimerName="9" XSequencingPrimer="9" XSequencingSequence="9" XTheorySequences="492" XSequencingResultComment="115" XCompareSelectedGeneFile="-1" XCompareResultComment="115" XPickedDNAs="493" XDescribeType="117" XTransformationMethod="118" XTransformationMode="119" XIncubation="494" XCells="503" XIncludeVerification="5" XSequencingVerify="5" XDX="477" XDY="510" XRealSize="5" XFinished="5" XProgress="124" XPixelPerKBP="18" XIsKeyName="5" XPCRDesignerData="-1" XSequenceDesignerData="-1" XUseFreeDesigner="5" XFreeDesignCode="9" XFreeDesignName="9" XDesignedEnzymeSite="511" XPrimerDesignerMode="5" XDesignedPrimers="512" />
    </TypeInfo>
    <TypeInfo ID="482" TypeName="System.String, mscorlib, Version=4.0.0.0, Culture=neutral, PublicKeyToken=b77a5c561934e089" AssemblyString="mscorlib, Version=4.0.0.0, Culture=neutral, PublicKeyToken=b77a5c561934e089" AssemblyLocation="C:\Windows\Microsoft.NET\Framework64\v4.0.30319\mscorlib.dll" IsDeviceDependent="False">
      <ValueInfo Value="Incubation" />
    </TypeInfo>
    <TypeInfo ID="483" TypeName="Vecute.Nuctions+MolecularOperationEnum, Vecute, Version=1.0.0.0, Culture=neutral, PublicKeyToken=6ca157640498cbe3" AssemblyString="Vecute, Version=1.0.0.0, Culture=neutral, PublicKeyToken=6ca157640498cbe3" AssemblyLocation="C:\Users\Jack\Documents\VecuteXI - 2010 Release\Vecute\bin\Debug\Vecute.exe" IsDeviceDependent="False">
      <ValueInfo Enum="Incubation" />
    </TypeInfo>
    <TypeInfo ID="484" TypeName="Microsoft.VisualBasic.Collection, Microsoft.VisualBasic, Version=10.0.0.0, Culture=neutral, PublicKeyToken=b03f5f7f11d50a3a" AssemblyString="Microsoft.VisualBasic, Version=10.0.0.0, Culture=neutral, PublicKeyToken=b03f5f7f11d50a3a" AssemblyLocation="C:\Windows\Microsoft.Net\assembly\GAC_MSIL\Microsoft.VisualBasic\v4.0_10.0.0.0__b03f5f7f11d50a3a\Microsoft.VisualBasic.dll" IsDeviceDependent="False">
      <ValueInfo Count="0" DeepSerialization="Yes" ShallowSerialization="No" />
    </TypeInfo>
    <TypeInfo ID="485" TypeName="System.Collections.Generic.List`1[[System.String, mscorlib, Version=4.0.0.0, Culture=neutral, PublicKeyToken=b77a5c561934e089]], mscorlib, Version=4.0.0.0, Culture=neutral, PublicKeyToken=b77a5c561934e089" AssemblyString="mscorlib, Version=4.0.0.0, Culture=neutral, PublicKeyToken=b77a5c561934e089" AssemblyLocation="C:\Windows\Microsoft.NET\Framework64\v4.0.30319\mscorlib.dll" IsDeviceDependent="False">
      <ValueInfo Count="0" DeepSerialization="Yes" ShallowSerialization="No" />
    </TypeInfo>
    <TypeInfo ID="486" TypeName="System.Collections.Generic.List`1[[Vecute.BufferCondition, Vecute, Version=1.0.0.0, Culture=neutral, PublicKeyToken=6ca157640498cbe3]], mscorlib, Version=4.0.0.0, Culture=neutral, PublicKeyToken=b77a5c561934e089" AssemblyString="mscorlib, Version=4.0.0.0, Culture=neutral, PublicKeyToken=b77a5c561934e089" AssemblyLocation="C:\Windows\Microsoft.NET\Framework64\v4.0.30319\mscorlib.dll" IsDeviceDependent="False">
      <ValueInfo Count="0" DeepSerialization="Yes" ShallowSerialization="No" />
    </TypeInfo>
    <TypeInfo ID="487" TypeName="System.Collections.Generic.List`1[[System.String, mscorlib, Version=4.0.0.0, Culture=neutral, PublicKeyToken=b77a5c561934e089]], mscorlib, Version=4.0.0.0, Culture=neutral, PublicKeyToken=b77a5c561934e089" AssemblyString="mscorlib, Version=4.0.0.0, Culture=neutral, PublicKeyToken=b77a5c561934e089" AssemblyLocation="C:\Windows\Microsoft.NET\Framework64\v4.0.30319\mscorlib.dll" IsDeviceDependent="False">
      <ValueInfo Count="0" DeepSerialization="Yes" ShallowSerialization="No" />
    </TypeInfo>
    <TypeInfo ID="488" TypeName="System.Collections.Generic.List`1[[Vecute.FeatureScreenInfo, Vecute, Version=1.0.0.0, Culture=neutral, PublicKeyToken=6ca157640498cbe3]], mscorlib, Version=4.0.0.0, Culture=neutral, PublicKeyToken=b77a5c561934e089" AssemblyString="mscorlib, Version=4.0.0.0, Culture=neutral, PublicKeyToken=b77a5c561934e089" AssemblyLocation="C:\Windows\Microsoft.NET\Framework64\v4.0.30319\mscorlib.dll" IsDeviceDependent="False">
      <ValueInfo Count="0" DeepSerialization="Yes" ShallowSerialization="No" />
    </TypeInfo>
    <TypeInfo ID="489" TypeName="System.Collections.Generic.List`1[[Vecute.DNAInfo, Vecute, Version=1.0.0.0, Culture=neutral, PublicKeyToken=6ca157640498cbe3]], mscorlib, Version=4.0.0.0, Culture=neutral, PublicKeyToken=b77a5c561934e089" AssemblyString="mscorlib, Version=4.0.0.0, Culture=neutral, PublicKeyToken=b77a5c561934e089" AssemblyLocation="C:\Windows\Microsoft.NET\Framework64\v4.0.30319\mscorlib.dll" IsDeviceDependent="False">
      <ValueInfo V0="458" Count="1" DeepSerialization="Yes" ShallowSerialization="No" />
    </TypeInfo>
    <TypeInfo ID="490" TypeName="System.Collections.Generic.List`1[[Vecute.EnzymeAnalysisItem, Vecute, Version=1.0.0.0, Culture=neutral, PublicKeyToken=6ca157640498cbe3]], mscorlib, Version=4.0.0.0, Culture=neutral, PublicKeyToken=b77a5c561934e089" AssemblyString="mscorlib, Version=4.0.0.0, Culture=neutral, PublicKeyToken=b77a5c561934e089" AssemblyLocation="C:\Windows\Microsoft.NET\Framework64\v4.0.30319\mscorlib.dll" IsDeviceDependent="False">
      <ValueInfo Count="0" DeepSerialization="Yes" ShallowSerialization="No" />
    </TypeInfo>
    <TypeInfo ID="491" TypeName="System.Collections.Generic.List`1[[System.String, mscorlib, Version=4.0.0.0, Culture=neutral, PublicKeyToken=b77a5c561934e089]], mscorlib, Version=4.0.0.0, Culture=neutral, PublicKeyToken=b77a5c561934e089" AssemblyString="mscorlib, Version=4.0.0.0, Culture=neutral, PublicKeyToken=b77a5c561934e089" AssemblyLocation="C:\Windows\Microsoft.NET\Framework64\v4.0.30319\mscorlib.dll" IsDeviceDependent="False">
      <ValueInfo Count="0" DeepSerialization="Yes" ShallowSerialization="No" />
    </TypeInfo>
    <TypeInfo ID="492" TypeName="System.Collections.Generic.List`1[[System.String, mscorlib, Version=4.0.0.0, Culture=neutral, PublicKeyToken=b77a5c561934e089]], mscorlib, Version=4.0.0.0, Culture=neutral, PublicKeyToken=b77a5c561934e089" AssemblyString="mscorlib, Version=4.0.0.0, Culture=neutral, PublicKeyToken=b77a5c561934e089" AssemblyLocation="C:\Windows\Microsoft.NET\Framework64\v4.0.30319\mscorlib.dll" IsDeviceDependent="False">
      <ValueInfo Count="0" DeepSerialization="Yes" ShallowSerialization="No" />
    </TypeInfo>
    <TypeInfo ID="493" TypeName="System.Collections.Generic.List`1[[System.String, mscorlib, Version=4.0.0.0, Culture=neutral, PublicKeyToken=b77a5c561934e089]], mscorlib, Version=4.0.0.0, Culture=neutral, PublicKeyToken=b77a5c561934e089" AssemblyString="mscorlib, Version=4.0.0.0, Culture=neutral, PublicKeyToken=b77a5c561934e089" AssemblyLocation="C:\Windows\Microsoft.NET\Framework64\v4.0.30319\mscorlib.dll" IsDeviceDependent="False">
      <ValueInfo Count="0" DeepSerialization="Yes" ShallowSerialization="No" />
    </TypeInfo>
    <TypeInfo ID="494" TypeName="System.Collections.Generic.List`1[[Vecute.IncubationStep, Vecute, Version=1.0.0.0, Culture=neutral, PublicKeyToken=6ca157640498cbe3]], mscorlib, Version=4.0.0.0, Culture=neutral, PublicKeyToken=b77a5c561934e089" AssemblyString="mscorlib, Version=4.0.0.0, Culture=neutral, PublicKeyToken=b77a5c561934e089" AssemblyLocation="C:\Windows\Microsoft.NET\Framework64\v4.0.30319\mscorlib.dll" IsDeviceDependent="False">
      <ValueInfo V0="495" V1="501" Count="2" DeepSerialization="Yes" ShallowSerialization="No" />
    </TypeInfo>
    <TypeInfo ID="495" TypeName="Vecute.IncubationStep, Vecute, Version=1.0.0.0, Culture=neutral, PublicKeyToken=6ca157640498cbe3" AssemblyString="Vecute, Version=1.0.0.0, Culture=neutral, PublicKeyToken=6ca157640498cbe3" AssemblyLocation="C:\Users\Jack\Documents\VecuteXI - 2010 Release\Vecute\bin\Debug\Vecute.exe" IsDeviceDependent="False">
      <ValueInfo DeepSerialization="Yes" ShallowSerialization="No" XMedium="496" XIsPlate="24" XTemperature="497" XAntibiotics="498" XInducer="9" XTime="500" />
    </TypeInfo>
    <TypeInfo ID="496" TypeName="System.String, mscorlib, Version=4.0.0.0, Culture=neutral, PublicKeyToken=b77a5c561934e089" AssemblyString="mscorlib, Version=4.0.0.0, Culture=neutral, PublicKeyToken=b77a5c561934e089" AssemblyLocation="C:\Windows\Microsoft.NET\Framework64\v4.0.30319\mscorlib.dll" IsDeviceDependent="False">
      <ValueInfo Value="LB" />
    </TypeInfo>
    <TypeInfo ID="497" TypeName="System.Single, mscorlib, Version=4.0.0.0, Culture=neutral, PublicKeyToken=b77a5c561934e089" AssemblyString="mscorlib, Version=4.0.0.0, Culture=neutral, PublicKeyToken=b77a5c561934e089" AssemblyLocation="C:\Windows\Microsoft.NET\Framework64\v4.0.30319\mscorlib.dll" IsDeviceDependent="False">
      <ValueInfo Value="30" />
    </TypeInfo>
    <TypeInfo ID="498" TypeName="System.Collections.Generic.List`1[[Vecute.Nuctions+Antibiotics, Vecute, Version=1.0.0.0, Culture=neutral, PublicKeyToken=6ca157640498cbe3]], mscorlib, Version=4.0.0.0, Culture=neutral, PublicKeyToken=b77a5c561934e089" AssemblyString="mscorlib, Version=4.0.0.0, Culture=neutral, PublicKeyToken=b77a5c561934e089" AssemblyLocation="C:\Windows\Microsoft.NET\Framework64\v4.0.30319\mscorlib.dll" IsDeviceDependent="False">
      <ValueInfo V0="499" Count="1" DeepSerialization="Yes" ShallowSerialization="No" />
    </TypeInfo>
    <TypeInfo ID="499" TypeName="Vecute.Nuctions+Antibiotics, Vecute, Version=1.0.0.0, Culture=neutral, PublicKeyToken=6ca157640498cbe3" AssemblyString="Vecute, Version=1.0.0.0, Culture=neutral, PublicKeyToken=6ca157640498cbe3" AssemblyLocation="C:\Users\Jack\Documents\VecuteXI - 2010 Release\Vecute\bin\Debug\Vecute.exe" IsDeviceDependent="False">
      <ValueInfo Enum="amp" />
    </TypeInfo>
    <TypeInfo ID="500" TypeName="System.TimeSpan, mscorlib, Version=4.0.0.0, Culture=neutral, PublicKeyToken=b77a5c561934e089" AssemblyString="mscorlib, Version=4.0.0.0, Culture=neutral, PublicKeyToken=b77a5c561934e089" AssemblyLocation="C:\Windows\Microsoft.NET\Framework64\v4.0.30319\mscorlib.dll" IsDeviceDependent="False">
      <ValueInfo Value="00:00:00" />
    </TypeInfo>
    <TypeInfo ID="501" TypeName="Vecute.IncubationStep, Vecute, Version=1.0.0.0, Culture=neutral, PublicKeyToken=6ca157640498cbe3" AssemblyString="Vecute, Version=1.0.0.0, Culture=neutral, PublicKeyToken=6ca157640498cbe3" AssemblyLocation="C:\Users\Jack\Documents\VecuteXI - 2010 Release\Vecute\bin\Debug\Vecute.exe" IsDeviceDependent="False">
      <ValueInfo DeepSerialization="Yes" ShallowSerialization="No" XMedium="496" XIsPlate="5" XTemperature="497" XAntibiotics="502" XInducer="9" XTime="500" />
    </TypeInfo>
    <TypeInfo ID="502" TypeName="System.Collections.Generic.List`1[[Vecute.Nuctions+Antibiotics, Vecute, Version=1.0.0.0, Culture=neutral, PublicKeyToken=6ca157640498cbe3]], mscorlib, Version=4.0.0.0, Culture=neutral, PublicKeyToken=b77a5c561934e089" AssemblyString="mscorlib, Version=4.0.0.0, Culture=neutral, PublicKeyToken=b77a5c561934e089" AssemblyLocation="C:\Windows\Microsoft.NET\Framework64\v4.0.30319\mscorlib.dll" IsDeviceDependent="False">
      <ValueInfo V0="499" Count="1" DeepSerialization="Yes" ShallowSerialization="No" />
    </TypeInfo>
    <TypeInfo ID="503" TypeName="System.Collections.Generic.List`1[[Vecute.Nuctions+Cell, Vecute, Version=1.0.0.0, Culture=neutral, PublicKeyToken=6ca157640498cbe3]], mscorlib, Version=4.0.0.0, Culture=neutral, PublicKeyToken=b77a5c561934e089" AssemblyString="mscorlib, Version=4.0.0.0, Culture=neutral, PublicKeyToken=b77a5c561934e089" AssemblyLocation="C:\Windows\Microsoft.NET\Framework64\v4.0.30319\mscorlib.dll" IsDeviceDependent="False">
      <ValueInfo V0="504" Count="1" DeepSerialization="Yes" ShallowSerialization="No" />
    </TypeInfo>
    <TypeInfo ID="504" TypeName="Vecute.Nuctions+Cell, Vecute, Version=1.0.0.0, Culture=neutral, PublicKeyToken=6ca157640498cbe3" AssemblyString="Vecute, Version=1.0.0.0, Culture=neutral, PublicKeyToken=6ca157640498cbe3" AssemblyLocation="C:\Users\Jack\Documents\VecuteXI - 2010 Release\Vecute\bin\Debug\Vecute.exe" IsDeviceDependent="False">
      <ValueInfo DeepSerialization="Yes" ShallowSerialization="No" XDNAs="505" XHost="506" XbufferedReplication="508" XbufferedConjugation="509" />
    </TypeInfo>
    <TypeInfo ID="505" TypeName="System.Collections.Generic.List`1[[Vecute.Nuctions+GeneFile, Vecute, Version=1.0.0.0, Culture=neutral, PublicKeyToken=6ca157640498cbe3]], mscorlib, Version=4.0.0.0, Culture=neutral, PublicKeyToken=b77a5c561934e089" AssemblyString="mscorlib, Version=4.0.0.0, Culture=neutral, PublicKeyToken=b77a5c561934e089" AssemblyLocation="C:\Windows\Microsoft.NET\Framework64\v4.0.30319\mscorlib.dll" IsDeviceDependent="False">
      <ValueInfo V0="244" Count="1" DeepSerialization="Yes" ShallowSerialization="No" />
    </TypeInfo>
    <TypeInfo ID="506" TypeName="Vecute.Nuctions+Host, Vecute, Version=1.0.0.0, Culture=neutral, PublicKeyToken=6ca157640498cbe3" AssemblyString="Vecute, Version=1.0.0.0, Culture=neutral, PublicKeyToken=6ca157640498cbe3" AssemblyLocation="C:\Users\Jack\Documents\VecuteXI - 2010 Release\Vecute\bin\Debug\Vecute.exe" IsDeviceDependent="False">
      <ValueInfo DeepSerialization="Yes" ShallowSerialization="No" XName="431" XBioFunctions="507" XDescription="9" />
    </TypeInfo>
    <TypeInfo ID="507" TypeName="System.Collections.Generic.List`1[[Vecute.Nuctions+FeatureFunction, Vecute, Version=1.0.0.0, Culture=neutral, PublicKeyToken=6ca157640498cbe3]], mscorlib, Version=4.0.0.0, Culture=neutral, PublicKeyToken=b77a5c561934e089" AssemblyString="mscorlib, Version=4.0.0.0, Culture=neutral, PublicKeyToken=b77a5c561934e089" AssemblyLocation="C:\Windows\Microsoft.NET\Framework64\v4.0.30319\mscorlib.dll" IsDeviceDependent="False">
      <ValueInfo Count="0" DeepSerialization="Yes" ShallowSerialization="No" />
    </TypeInfo>
    <TypeInfo ID="508" TypeName="System.Collections.Generic.List`1[[System.String, mscorlib, Version=4.0.0.0, Culture=neutral, PublicKeyToken=b77a5c561934e089]], mscorlib, Version=4.0.0.0, Culture=neutral, PublicKeyToken=b77a5c561934e089" AssemblyString="mscorlib, Version=4.0.0.0, Culture=neutral, PublicKeyToken=b77a5c561934e089" AssemblyLocation="C:\Windows\Microsoft.NET\Framework64\v4.0.30319\mscorlib.dll" IsDeviceDependent="False">
      <ValueInfo Count="0" DeepSerialization="Yes" ShallowSerialization="No" />
    </TypeInfo>
    <TypeInfo ID="509" TypeName="System.Collections.Generic.List`1[[System.String, mscorlib, Version=4.0.0.0, Culture=neutral, PublicKeyToken=b77a5c561934e089]], mscorlib, Version=4.0.0.0, Culture=neutral, PublicKeyToken=b77a5c561934e089" AssemblyString="mscorlib, Version=4.0.0.0, Culture=neutral, PublicKeyToken=b77a5c561934e089" AssemblyLocation="C:\Windows\Microsoft.NET\Framework64\v4.0.30319\mscorlib.dll" IsDeviceDependent="False">
      <ValueInfo Count="0" DeepSerialization="Yes" ShallowSerialization="No" />
    </TypeInfo>
    <TypeInfo ID="510" TypeName="System.Single, mscorlib, Version=4.0.0.0, Culture=neutral, PublicKeyToken=b77a5c561934e089" AssemblyString="mscorlib, Version=4.0.0.0, Culture=neutral, PublicKeyToken=b77a5c561934e089" AssemblyLocation="C:\Windows\Microsoft.NET\Framework64\v4.0.30319\mscorlib.dll" IsDeviceDependent="False">
      <ValueInfo Value="1063.698" />
    </TypeInfo>
    <TypeInfo ID="511" TypeName="System.Collections.Generic.List`1[[System.String, mscorlib, Version=4.0.0.0, Culture=neutral, PublicKeyToken=b77a5c561934e089]], mscorlib, Version=4.0.0.0, Culture=neutral, PublicKeyToken=b77a5c561934e089" AssemblyString="mscorlib, Version=4.0.0.0, Culture=neutral, PublicKeyToken=b77a5c561934e089" AssemblyLocation="C:\Windows\Microsoft.NET\Framework64\v4.0.30319\mscorlib.dll" IsDeviceDependent="False">
      <ValueInfo Count="0" DeepSerialization="Yes" ShallowSerialization="No" />
    </TypeInfo>
    <TypeInfo ID="512" TypeName="System.Collections.Generic.Dictionary`2[[System.String, mscorlib, Version=4.0.0.0, Culture=neutral, PublicKeyToken=b77a5c561934e089],[System.String, mscorlib, Version=4.0.0.0, Culture=neutral, PublicKeyToken=b77a5c561934e089]], mscorlib, Version=4.0.0.0, Culture=neutral, PublicKeyToken=b77a5c561934e089" AssemblyString="mscorlib, Version=4.0.0.0, Culture=neutral, PublicKeyToken=b77a5c561934e089" AssemblyLocation="C:\Windows\Microsoft.NET\Framework64\v4.0.30319\mscorlib.dll" IsDeviceDependent="False">
      <ValueInfo Count="0" DeepSerialization="Yes" ShallowSerialization="No" />
    </TypeInfo>
    <TypeInfo ID="513" TypeName="Vecute.DNAInfo, Vecute, Version=1.0.0.0, Culture=neutral, PublicKeyToken=6ca157640498cbe3" AssemblyString="Vecute, Version=1.0.0.0, Culture=neutral, PublicKeyToken=6ca157640498cbe3" AssemblyLocation="C:\Users\Jack\Documents\VecuteXI - 2010 Release\Vecute\bin\Debug\Vecute.exe" IsDeviceDependent="False">
      <ValueInfo DeepSerialization="Yes" ShallowSerialization="No" XvName="514" XOperationDescription="-1" XIsVerificationStep="5" XIsConstructionNode="24" XNotDrawMap="5" XHost="515" XvMolecularOperation="517" XUpdateImageEvent="-1" XDNAs="518" XCalculated="24" XFile_Filename="-1" XEnzyme_Enzymes="541" XEnzyme_Buffers="542" XEnzyme_Condition="543" XDephosphorylateWhenDigestion="5" XPCR_ForwardPrimer="-1" XPCR_FPrimerName="-1" XPCR_ReversePrimer="-1" XPCR_RPrimerName="-1" XPCR_Overlap="5" XModify_Method="101" XScreen_Features="544" XScreen_OnlyCircular="5" XSource="545" XEditing="24" XCreating="5" XLigation_TriFragment="104" XLigationMethod="104" XGel_Minimum="105" XGel_Maximun="106" XSolutionExtration="5" XSetPosition="107" XScreen_PCRMax="106" XScreen_PCRMin="105" XScreen_FPrimer="9" XScreen_FName="108" XScreen_RPrimer="9" XScreen_RName="109" XScreen_Mode="110" XRecombinationMethod="111" XEnzymeAnalysisParamters="546" XFetchedEnzymes="547" XOnlySignificant="24" XOnlyExtend="24" XAutomaticChoose="24" XSequencingTheorica="-1" XSequencingPrimerName="9" XSequencingPrimer="9" XSequencingSequence="9" XTheorySequences="548" XSequencingResultComment="115" XCompareSelectedGeneFile="-1" XCompareResultComment="115" XPickedDNAs="549" XDescribeType="117" XTransformationMethod="118" XTransformationMode="119" XIncubation="550" XCells="551" XIncludeVerification="24" XSequencingVerify="24" XDX="477" XDY="552" XRealSize="5" XFinished="5" XProgress="124" XPixelPerKBP="18" XIsKeyName="24" XPCRDesignerData="-1" XSequenceDesignerData="-1" XUseFreeDesigner="5" XFreeDesignCode="9" XFreeDesignName="9" XDesignedEnzymeSite="553" XPrimerDesignerMode="5" XDesignedPrimers="554" />
    </TypeInfo>
    <TypeInfo ID="514" TypeName="System.String, mscorlib, Version=4.0.0.0, Culture=neutral, PublicKeyToken=b77a5c561934e089" AssemblyString="mscorlib, Version=4.0.0.0, Culture=neutral, PublicKeyToken=b77a5c561934e089" AssemblyLocation="C:\Windows\Microsoft.NET\Framework64\v4.0.30319\mscorlib.dll" IsDeviceDependent="False">
      <ValueInfo Value="pAH129E" />
    </TypeInfo>
    <TypeInfo ID="515" TypeName="Vecute.Nuctions+Host, Vecute, Version=1.0.0.0, Culture=neutral, PublicKeyToken=6ca157640498cbe3" AssemblyString="Vecute, Version=1.0.0.0, Culture=neutral, PublicKeyToken=6ca157640498cbe3" AssemblyLocation="C:\Users\Jack\Documents\VecuteXI - 2010 Release\Vecute\bin\Debug\Vecute.exe" IsDeviceDependent="False">
      <ValueInfo DeepSerialization="Yes" ShallowSerialization="No" XName="7" XBioFunctions="516" XDescription="9" />
    </TypeInfo>
    <TypeInfo ID="516" TypeName="System.Collections.Generic.List`1[[Vecute.Nuctions+FeatureFunction, Vecute, Version=1.0.0.0, Culture=neutral, PublicKeyToken=6ca157640498cbe3]], mscorlib, Version=4.0.0.0, Culture=neutral, PublicKeyToken=b77a5c561934e089" AssemblyString="mscorlib, Version=4.0.0.0, Culture=neutral, PublicKeyToken=b77a5c561934e089" AssemblyLocation="C:\Windows\Microsoft.NET\Framework64\v4.0.30319\mscorlib.dll" IsDeviceDependent="False">
      <ValueInfo Count="0" DeepSerialization="Yes" ShallowSerialization="No" />
    </TypeInfo>
    <TypeInfo ID="517" TypeName="Vecute.Nuctions+MolecularOperationEnum, Vecute, Version=1.0.0.0, Culture=neutral, PublicKeyToken=6ca157640498cbe3" AssemblyString="Vecute, Version=1.0.0.0, Culture=neutral, PublicKeyToken=6ca157640498cbe3" AssemblyLocation="C:\Users\Jack\Documents\VecuteXI - 2010 Release\Vecute\bin\Debug\Vecute.exe" IsDeviceDependent="False">
      <ValueInfo Enum="Extraction" />
    </TypeInfo>
    <TypeInfo ID="518" TypeName="Microsoft.VisualBasic.Collection, Microsoft.VisualBasic, Version=10.0.0.0, Culture=neutral, PublicKeyToken=b03f5f7f11d50a3a" AssemblyString="Microsoft.VisualBasic, Version=10.0.0.0, Culture=neutral, PublicKeyToken=b03f5f7f11d50a3a" AssemblyLocation="C:\Windows\Microsoft.Net\assembly\GAC_MSIL\Microsoft.VisualBasic\v4.0_10.0.0.0__b03f5f7f11d50a3a\Microsoft.VisualBasic.dll" IsDeviceDependent="False">
      <ValueInfo V0="519" Count="1" DeepSerialization="Yes" ShallowSerialization="No" />
    </TypeInfo>
    <TypeInfo ID="519" TypeName="Vecute.Nuctions+GeneFile, Vecute, Version=1.0.0.0, Culture=neutral, PublicKeyToken=6ca157640498cbe3" AssemblyString="Vecute, Version=1.0.0.0, Culture=neutral, PublicKeyToken=6ca157640498cbe3" AssemblyLocation="C:\Users\Jack\Documents\VecuteXI - 2010 Release\Vecute\bin\Debug\Vecute.exe" IsDeviceDependent="False">
      <ValueInfo DeepSerialization="Yes" ShallowSerialization="No" XvName="-1" XvIscircular="24" XvDate="246" XvSequence="248" XvRCSequence="247" XvFeatureCol="520" XvEnd_F="94" XvEnd_R="94" XvPhos_F="24" XvPhos_R="24" XFCleavages="539" XRCleavages="540" XtmpCircular="5" />
    </TypeInfo>
    <TypeInfo ID="520" TypeName="System.Collections.Generic.List`1[[Vecute.Nuctions+GeneAnnotation, Vecute, Version=1.0.0.0, Culture=neutral, PublicKeyToken=6ca157640498cbe3]], mscorlib, Version=4.0.0.0, Culture=neutral, PublicKeyToken=b77a5c561934e089" AssemblyString="mscorlib, Version=4.0.0.0, Culture=neutral, PublicKeyToken=b77a5c561934e089" AssemblyLocation="C:\Windows\Microsoft.NET\Framework64\v4.0.30319\mscorlib.dll" IsDeviceDependent="False">
      <ValueInfo V0="521" V1="524" V2="527" V3="530" V4="533" V5="536" Count="6" DeepSerialization="Yes" ShallowSerialization="No" />
    </TypeInfo>
    <TypeInfo ID="521" TypeName="Vecute.Nuctions+GeneAnnotation, Vecute, Version=1.0.0.0, Culture=neutral, PublicKeyToken=6ca157640498cbe3" AssemblyString="Vecute, Version=1.0.0.0, Culture=neutral, PublicKeyToken=6ca157640498cbe3" AssemblyLocation="C:\Users\Jack\Documents\VecuteXI - 2010 Release\Vecute\bin\Debug\Vecute.exe" IsDeviceDependent="False">
      <ValueInfo DeepSerialization="Yes" ShallowSerialization="No" XIndex="18" XType="32" XNote="33" XLabel="34" XStartPosition="522" XEndPosition="523" XComplement="24" XVector="519" XFeature="37" />
    </TypeInfo>
    <TypeInfo ID="522" TypeName="System.Int32, mscorlib, Version=4.0.0.0, Culture=neutral, PublicKeyToken=b77a5c561934e089" AssemblyString="mscorlib, Version=4.0.0.0, Culture=neutral, PublicKeyToken=b77a5c561934e089" AssemblyLocation="C:\Windows\Microsoft.NET\Framework64\v4.0.30319\mscorlib.dll" IsDeviceDependent="False">
      <ValueInfo Value="4849" />
    </TypeInfo>
    <TypeInfo ID="523" TypeName="System.Int32, mscorlib, Version=4.0.0.0, Culture=neutral, PublicKeyToken=b77a5c561934e089" AssemblyString="mscorlib, Version=4.0.0.0, Culture=neutral, PublicKeyToken=b77a5c561934e089" AssemblyLocation="C:\Windows\Microsoft.NET\Framework64\v4.0.30319\mscorlib.dll" IsDeviceDependent="False">
      <ValueInfo Value="4951" />
    </TypeInfo>
    <TypeInfo ID="524" TypeName="Vecute.Nuctions+GeneAnnotation, Vecute, Version=1.0.0.0, Culture=neutral, PublicKeyToken=6ca157640498cbe3" AssemblyString="Vecute, Version=1.0.0.0, Culture=neutral, PublicKeyToken=6ca157640498cbe3" AssemblyLocation="C:\Users\Jack\Documents\VecuteXI - 2010 Release\Vecute\bin\Debug\Vecute.exe" IsDeviceDependent="False">
      <ValueInfo DeepSerialization="Yes" ShallowSerialization="No" XIndex="31" XType="19" XNote="20" XLabel="44" XStartPosition="525" XEndPosition="526" XComplement="24" XVector="519" XFeature="47" />
    </TypeInfo>
    <TypeInfo ID="525" TypeName="System.Int32, mscorlib, Version=4.0.0.0, Culture=neutral, PublicKeyToken=b77a5c561934e089" AssemblyString="mscorlib, Version=4.0.0.0, Culture=neutral, PublicKeyToken=b77a5c561934e089" AssemblyLocation="C:\Windows\Microsoft.NET\Framework64\v4.0.30319\mscorlib.dll" IsDeviceDependent="False">
      <ValueInfo Value="4629" />
    </TypeInfo>
    <TypeInfo ID="526" TypeName="System.Int32, mscorlib, Version=4.0.0.0, Culture=neutral, PublicKeyToken=b77a5c561934e089" AssemblyString="mscorlib, Version=4.0.0.0, Culture=neutral, PublicKeyToken=b77a5c561934e089" AssemblyLocation="C:\Windows\Microsoft.NET\Framework64\v4.0.30319\mscorlib.dll" IsDeviceDependent="False">
      <ValueInfo Value="4826" />
    </TypeInfo>
    <TypeInfo ID="527" TypeName="Vecute.Nuctions+GeneAnnotation, Vecute, Version=1.0.0.0, Culture=neutral, PublicKeyToken=6ca157640498cbe3" AssemblyString="Vecute, Version=1.0.0.0, Culture=neutral, PublicKeyToken=6ca157640498cbe3" AssemblyLocation="C:\Users\Jack\Documents\VecuteXI - 2010 Release\Vecute\bin\Debug\Vecute.exe" IsDeviceDependent="False">
      <ValueInfo DeepSerialization="Yes" ShallowSerialization="No" XIndex="43" XType="19" XNote="20" XLabel="53" XStartPosition="528" XEndPosition="529" XComplement="24" XVector="519" XFeature="56" />
    </TypeInfo>
    <TypeInfo ID="528" TypeName="System.Int32, mscorlib, Version=4.0.0.0, Culture=neutral, PublicKeyToken=b77a5c561934e089" AssemblyString="mscorlib, Version=4.0.0.0, Culture=neutral, PublicKeyToken=b77a5c561934e089" AssemblyLocation="C:\Windows\Microsoft.NET\Framework64\v4.0.30319\mscorlib.dll" IsDeviceDependent="False">
      <ValueInfo Value="3270" />
    </TypeInfo>
    <TypeInfo ID="529" TypeName="System.Int32, mscorlib, Version=4.0.0.0, Culture=neutral, PublicKeyToken=b77a5c561934e089" AssemblyString="mscorlib, Version=4.0.0.0, Culture=neutral, PublicKeyToken=b77a5c561934e089" AssemblyLocation="C:\Windows\Microsoft.NET\Framework64\v4.0.30319\mscorlib.dll" IsDeviceDependent="False">
      <ValueInfo Value="4520" />
    </TypeInfo>
    <TypeInfo ID="530" TypeName="Vecute.Nuctions+GeneAnnotation, Vecute, Version=1.0.0.0, Culture=neutral, PublicKeyToken=6ca157640498cbe3" AssemblyString="Vecute, Version=1.0.0.0, Culture=neutral, PublicKeyToken=6ca157640498cbe3" AssemblyLocation="C:\Users\Jack\Documents\VecuteXI - 2010 Release\Vecute\bin\Debug\Vecute.exe" IsDeviceDependent="False">
      <ValueInfo DeepSerialization="Yes" ShallowSerialization="No" XIndex="52" XType="19" XNote="20" XLabel="62" XStartPosition="531" XEndPosition="532" XComplement="5" XVector="519" XFeature="65" />
    </TypeInfo>
    <TypeInfo ID="531" TypeName="System.Int32, mscorlib, Version=4.0.0.0, Culture=neutral, PublicKeyToken=b77a5c561934e089" AssemblyString="mscorlib, Version=4.0.0.0, Culture=neutral, PublicKeyToken=b77a5c561934e089" AssemblyLocation="C:\Windows\Microsoft.NET\Framework64\v4.0.30319\mscorlib.dll" IsDeviceDependent="False">
      <ValueInfo Value="2178" />
    </TypeInfo>
    <TypeInfo ID="532" TypeName="System.Int32, mscorlib, Version=4.0.0.0, Culture=neutral, PublicKeyToken=b77a5c561934e089" AssemblyString="mscorlib, Version=4.0.0.0, Culture=neutral, PublicKeyToken=b77a5c561934e089" AssemblyLocation="C:\Windows\Microsoft.NET\Framework64\v4.0.30319\mscorlib.dll" IsDeviceDependent="False">
      <ValueInfo Value="3128" />
    </TypeInfo>
    <TypeInfo ID="533" TypeName="Vecute.Nuctions+GeneAnnotation, Vecute, Version=1.0.0.0, Culture=neutral, PublicKeyToken=6ca157640498cbe3" AssemblyString="Vecute, Version=1.0.0.0, Culture=neutral, PublicKeyToken=6ca157640498cbe3" AssemblyLocation="C:\Users\Jack\Documents\VecuteXI - 2010 Release\Vecute\bin\Debug\Vecute.exe" IsDeviceDependent="False">
      <ValueInfo DeepSerialization="Yes" ShallowSerialization="No" XIndex="61" XType="19" XNote="74" XLabel="75" XStartPosition="534" XEndPosition="535" XComplement="5" XVector="519" XFeature="78" />
    </TypeInfo>
    <TypeInfo ID="534" TypeName="System.Int32, mscorlib, Version=4.0.0.0, Culture=neutral, PublicKeyToken=b77a5c561934e089" AssemblyString="mscorlib, Version=4.0.0.0, Culture=neutral, PublicKeyToken=b77a5c561934e089" AssemblyLocation="C:\Windows\Microsoft.NET\Framework64\v4.0.30319\mscorlib.dll" IsDeviceDependent="False">
      <ValueInfo Value="426" />
    </TypeInfo>
    <TypeInfo ID="535" TypeName="System.Int32, mscorlib, Version=4.0.0.0, Culture=neutral, PublicKeyToken=b77a5c561934e089" AssemblyString="mscorlib, Version=4.0.0.0, Culture=neutral, PublicKeyToken=b77a5c561934e089" AssemblyLocation="C:\Windows\Microsoft.NET\Framework64\v4.0.30319\mscorlib.dll" IsDeviceDependent="False">
      <ValueInfo Value="1286" />
    </TypeInfo>
    <TypeInfo ID="536" TypeName="Vecute.Nuctions+GeneAnnotation, Vecute, Version=1.0.0.0, Culture=neutral, PublicKeyToken=6ca157640498cbe3" AssemblyString="Vecute, Version=1.0.0.0, Culture=neutral, PublicKeyToken=6ca157640498cbe3" AssemblyLocation="C:\Users\Jack\Documents\VecuteXI - 2010 Release\Vecute\bin\Debug\Vecute.exe" IsDeviceDependent="False">
[truncated: 1,226,310 more chars]
