# Supplementary material for: Parallel In Vivo DNA Assembly by Recombination: Experimental Demonstration and Theoretical Approaches
Source: PLoS One. 2013 Feb 28;8(2):e56854. doi: 10.1371/journal.pone.0056854 (PMC3585241; doi:10.1371/journal.pone.0056854)
Supplement: File S4 — Add T7 Promoter and Terminator to the Unit Vectors.vxt. Describes the construction of the Unit vectors each with a T7 promoter and terminator. (VXT) [file pone.0056854.s007.vxt]

Archive with 1 entries (1 files):
- pone.0056854.s007.vxt.out
