# Supplementary material for: Parallel In Vivo DNA Assembly by Recombination: Experimental Demonstration and Theoretical Approaches
Source: PLoS One. 2013 Feb 28;8(2):e56854. doi: 10.1371/journal.pone.0056854 (PMC3585241; doi:10.1371/journal.pone.0056854)
Supplement: File S4 — Add T7 Promoter and Terminator to the Unit Vectors.vxt. Describes the construction of the Unit vectors each with a T7 promoter and terminator. (VXT) [file pone.0056854.s007.vxt › pone.0056854.s007.vxt.out]

<XmlObjectSerializer>
  <XmlObjects>
    <TypeInfo ID="0" TypeName="Vecute.WorkSpace, Vecute, Version=1.0.0.0, Culture=neutral, PublicKeyToken=6ca157640498cbe3" AssemblyString="Vecute, Version=1.0.0.0, Culture=neutral, PublicKeyToken=6ca157640498cbe3" AssemblyLocation="C:\Users\Jack\Documents\VecuteXI - 2010 Release\Vecute\bin\Debug\Vecute.exe" IsDeviceDependent="False">
      <ValueInfo DeepSerialization="Yes" ShallowSerialization="No" XChartItems="1" XFeatures="1159" XEnzymes="1160" XSummary="9" XScale="1161" XOffsetX="1162" XOffsetY="1163" XPrintView="5" XPrintPages="1164" XPrimerList="1165" XHosts="1166" />
    </TypeInfo>
    <TypeInfo ID="1" TypeName="System.Collections.Generic.List`1[[Vecute.DNAInfo, Vecute, Version=1.0.0.0, Culture=neutral, PublicKeyToken=6ca157640498cbe3]], mscorlib, Version=4.0.0.0, Culture=neutral, PublicKeyToken=b77a5c561934e089" AssemblyString="mscorlib, Version=4.0.0.0, Culture=neutral, PublicKeyToken=b77a5c561934e089" AssemblyLocation="C:\Windows\Microsoft.NET\Framework64\v4.0.30319\mscorlib.dll" IsDeviceDependent="False">
      <ValueInfo V0="2" V1="316" V2="373" V3="413" V4="454" V5="519" V6="550" V7="598" V8="661" V9="688" V10="809" V11="917" V12="952" V13="975" V14="1011" V15="1056" V16="1070" V17="1091" V18="1121" Count="19" DeepSerialization="Yes" ShallowSerialization="No" />
    </TypeInfo>
    <TypeInfo ID="2" TypeName="Vecute.DNAInfo, Vecute, Version=1.0.0.0, Culture=neutral, PublicKeyToken=6ca157640498cbe3" AssemblyString="Vecute, Version=1.0.0.0, Culture=neutral, PublicKeyToken=6ca157640498cbe3" AssemblyLocation="C:\Users\Jack\Documents\VecuteXI - 2010 Release\Vecute\bin\Debug\Vecute.exe" IsDeviceDependent="False">
      <ValueInfo DeepSerialization="Yes" ShallowSerialization="No" XvName="3" XOperationDescription="4" XIsVerificationStep="5" XIsConstructionNode="5" XNotDrawMap="5" XHost="6" XvMolecularOperation="10" XUpdateImageEvent="-1" XDNAs="11" XCalculated="32" XFile_Filename="-1" XEnzyme_Enzymes="51" XEnzyme_Buffers="52" XEnzyme_Condition="53" XDephosphorylateWhenDigestion="5" XPCR_ForwardPrimer="-1" XPCR_FPrimerName="-1" XPCR_ReversePrimer="-1" XPCR_RPrimerName="-1" XPCR_Overlap="5" XModify_Method="54" XScreen_Features="55" XScreen_OnlyCircular="5" XSource="56" XEditing="32" XCreating="5" XLigation_TriFragment="57" XLigationMethod="57" XGel_Minimum="58" XGel_Maximun="59" XSolutionExtration="5" XSetPosition="60" XScreen_PCRMax="59" XScreen_PCRMin="58" XScreen_FPrimer="9" XScreen_FName="61" XScreen_RPrimer="9" XScreen_RName="62" XScreen_Mode="63" XRecombinationMethod="64" XEnzymeAnalysisParamters="65" XFetchedEnzymes="66" XOnlySignificant="32" XOnlyExtend="32" XAutomaticChoose="32" XSequencingTheorica="-1" XSequencingPrimerName="9" XSequencingPrimer="9" XSequencingSequence="9" XTheorySequences="67" XSequencingResultComment="68" XCompareSelectedGeneFile="-1" XCompareResultComment="68" XPickedDNAs="69" XDescribeType="70" XTransformationMethod="71" XTransformationMode="72" XIncubation="73" XCells="74" XIncludeVerification="5" XSequencingVerify="5" XDX="75" XDY="76" XRealSize="5" XFinished="5" XProgress="77" XPixelPerKBP="18" XIsKeyName="5" XPCRDesignerData="-1" XSequenceDesignerData="78" XUseFreeDesigner="5" XFreeDesignCode="313" XFreeDesignName="3" XDesignedEnzymeSite="314" XPrimerDesignerMode="5" XDesignedPrimers="315" />
    </TypeInfo>
    <TypeInfo ID="3" TypeName="System.String, mscorlib, Version=4.0.0.0, Culture=neutral, PublicKeyToken=b77a5c561934e089" AssemblyString="mscorlib, Version=4.0.0.0, Culture=neutral, PublicKeyToken=b77a5c561934e089" AssemblyLocation="C:\Windows\Microsoft.NET\Framework64\v4.0.30319\mscorlib.dll" IsDeviceDependent="False">
      <ValueInfo Value="T7HP" />
    </TypeInfo>
    <TypeInfo ID="4" TypeName="System.String, mscorlib, Version=4.0.0.0, Culture=neutral, PublicKeyToken=b77a5c561934e089" AssemblyString="mscorlib, Version=4.0.0.0, Culture=neutral, PublicKeyToken=b77a5c561934e089" AssemblyLocation="C:\Windows\Microsoft.NET\Framework64\v4.0.30319\mscorlib.dll" IsDeviceDependent="False">
      <ValueInfo Value="A synthesized fragment containing T7 promoter and cloning sites." />
    </TypeInfo>
    <TypeInfo ID="5" TypeName="System.Boolean, mscorlib, Version=4.0.0.0, Culture=neutral, PublicKeyToken=b77a5c561934e089" AssemblyString="mscorlib, Version=4.0.0.0, Culture=neutral, PublicKeyToken=b77a5c561934e089" AssemblyLocation="C:\Windows\Microsoft.NET\Framework64\v4.0.30319\mscorlib.dll" IsDeviceDependent="False">
      <ValueInfo Value="False" />
    </TypeInfo>
    <TypeInfo ID="6" TypeName="Vecute.Nuctions+Host, Vecute, Version=1.0.0.0, Culture=neutral, PublicKeyToken=6ca157640498cbe3" AssemblyString="Vecute, Version=1.0.0.0, Culture=neutral, PublicKeyToken=6ca157640498cbe3" AssemblyLocation="C:\Users\Jack\Documents\VecuteXI - 2010 Release\Vecute\bin\Debug\Vecute.exe" IsDeviceDependent="False">
      <ValueInfo DeepSerialization="Yes" ShallowSerialization="No" XName="7" XBioFunctions="8" XDescription="9" />
    </TypeInfo>
    <TypeInfo ID="7" TypeName="System.String, mscorlib, Version=4.0.0.0, Culture=neutral, PublicKeyToken=b77a5c561934e089" AssemblyString="mscorlib, Version=4.0.0.0, Culture=neutral, PublicKeyToken=b77a5c561934e089" AssemblyLocation="C:\Windows\Microsoft.NET\Framework64\v4.0.30319\mscorlib.dll" IsDeviceDependent="False">
      <ValueInfo Value="in vitro" />
    </TypeInfo>
    <TypeInfo ID="8" TypeName="System.Collections.Generic.List`1[[Vecute.Nuctions+FeatureFunction, Vecute, Version=1.0.0.0, Culture=neutral, PublicKeyToken=6ca157640498cbe3]], mscorlib, Version=4.0.0.0, Culture=neutral, PublicKeyToken=b77a5c561934e089" AssemblyString="mscorlib, Version=4.0.0.0, Culture=neutral, PublicKeyToken=b77a5c561934e089" AssemblyLocation="C:\Windows\Microsoft.NET\Framework64\v4.0.30319\mscorlib.dll" IsDeviceDependent="False">
      <ValueInfo Count="0" DeepSerialization="Yes" ShallowSerialization="No" />
    </TypeInfo>
    <TypeInfo ID="9" TypeName="System.String, mscorlib, Version=4.0.0.0, Culture=neutral, PublicKeyToken=b77a5c561934e089" AssemblyString="mscorlib, Version=4.0.0.0, Culture=neutral, PublicKeyToken=b77a5c561934e089" AssemblyLocation="C:\Windows\Microsoft.NET\Framework64\v4.0.30319\mscorlib.dll" IsDeviceDependent="False">
      <ValueInfo Value="" />
    </TypeInfo>
    <TypeInfo ID="10" TypeName="Vecute.Nuctions+MolecularOperationEnum, Vecute, Version=1.0.0.0, Culture=neutral, PublicKeyToken=6ca157640498cbe3" AssemblyString="Vecute, Version=1.0.0.0, Culture=neutral, PublicKeyToken=6ca157640498cbe3" AssemblyLocation="C:\Users\Jack\Documents\VecuteXI - 2010 Release\Vecute\bin\Debug\Vecute.exe" IsDeviceDependent="False">
      <ValueInfo Enum="FreeDesign" />
    </TypeInfo>
    <TypeInfo ID="11" TypeName="Microsoft.VisualBasic.Collection, Microsoft.VisualBasic, Version=10.0.0.0, Culture=neutral, PublicKeyToken=b03f5f7f11d50a3a" AssemblyString="Microsoft.VisualBasic, Version=10.0.0.0, Culture=neutral, PublicKeyToken=b03f5f7f11d50a3a" AssemblyLocation="C:\Windows\Microsoft.Net\assembly\GAC_MSIL\Microsoft.VisualBasic\v4.0_10.0.0.0__b03f5f7f11d50a3a\Microsoft.VisualBasic.dll" IsDeviceDependent="False">
      <ValueInfo V0="12" Count="1" DeepSerialization="Yes" ShallowSerialization="No" />
    </TypeInfo>
    <TypeInfo ID="12" TypeName="Vecute.Nuctions+GeneFile, Vecute, Version=1.0.0.0, Culture=neutral, PublicKeyToken=6ca157640498cbe3" AssemblyString="Vecute, Version=1.0.0.0, Culture=neutral, PublicKeyToken=6ca157640498cbe3" AssemblyLocation="C:\Users\Jack\Documents\VecuteXI - 2010 Release\Vecute\bin\Debug\Vecute.exe" IsDeviceDependent="False">
      <ValueInfo DeepSerialization="Yes" ShallowSerialization="No" XvName="3" XvIscircular="5" XvDate="13" XvSequence="14" XvRCSequence="15" XvFeatureCol="16" XvEnd_F="20" XvEnd_R="20" XvPhos_F="32" XvPhos_R="32" XFCleavages="49" XRCleavages="50" XtmpCircular="5" />
    </TypeInfo>
    <TypeInfo ID="13" TypeName="System.DateTime, mscorlib, Version=4.0.0.0, Culture=neutral, PublicKeyToken=b77a5c561934e089" AssemblyString="mscorlib, Version=4.0.0.0, Culture=neutral, PublicKeyToken=b77a5c561934e089" AssemblyLocation="C:\Windows\Microsoft.NET\Framework64\v4.0.30319\mscorlib.dll" IsDeviceDependent="False">
      <ValueInfo Value="41159.5333757639" />
    </TypeInfo>
    <TypeInfo ID="14" TypeName="System.String, mscorlib, Version=4.0.0.0, Culture=neutral, PublicKeyToken=b77a5c561934e089" AssemblyString="mscorlib, Version=4.0.0.0, Culture=neutral, PublicKeyToken=b77a5c561934e089" AssemblyLocation="C:\Windows\Microsoft.NET\Framework64\v4.0.30319\mscorlib.dll" IsDeviceDependent="False">
      <ValueInfo Value="TAGACAACGCGGGGTACCTGCACGGTCACTGCGTGCAAAAAACCCCTCAAGACCCGTTTAGAGGCCCCAAGGGGTTATGCTAGTTATTGCTCAGCGGTGGCAGCAGCCAACTCAGCTTCCTTTCGGGCTTTGTTAGCAGCCGGATCTCAGCCACGTAGGCATAAGCCTTCGAGGCCGTTATCATCCAAAATACGGTACGGAGACGTCAACAATATCTCTATTGAACTGCAGTCTCGAGATAAGTCGACTCTCCCTATAGTGAGTCGTATTACACCGAGTGCCTGTGCAGGTCGACTCTAGAGGATCAGGTACCCTGCAGATTCCCAATTCTGCGAACGCAATCAA" />
    </TypeInfo>
    <TypeInfo ID="15" TypeName="System.String, mscorlib, Version=4.0.0.0, Culture=neutral, PublicKeyToken=b77a5c561934e089" AssemblyString="mscorlib, Version=4.0.0.0, Culture=neutral, PublicKeyToken=b77a5c561934e089" AssemblyLocation="C:\Windows\Microsoft.NET\Framework64\v4.0.30319\mscorlib.dll" IsDeviceDependent="False">
      <ValueInfo Value="TTGATTGCGTTCGCAGAATTGGGAATCTGCAGGGTACCTGATCCTCTAGAGTCGACCTGCACAGGCACTCGGTGTAATACGACTCACTATAGGGAGAGTCGACTTATCTCGAGACTGCAGTTCAATAGAGATATTGTTGACGTCTCCGTACCGTATTTTGGATGATAACGGCCTCGAAGGCTTATGCCTACGTGGCTGAGATCCGGCTGCTAACAAAGCCCGAAAGGAAGCTGAGTTGGCTGCTGCCACCGCTGAGCAATAACTAGCATAACCCCTTGGGGCCTCTAAACGGGTCTTGAGGGGTTTTTTGCACGCAGTGACCGTGCAGGTACCCCGCGTTGTCTA" />
    </TypeInfo>
    <TypeInfo ID="16" TypeName="System.Collections.Generic.List`1[[Vecute.Nuctions+GeneAnnotation, Vecute, Version=1.0.0.0, Culture=neutral, PublicKeyToken=6ca157640498cbe3]], mscorlib, Version=4.0.0.0, Culture=neutral, PublicKeyToken=b77a5c561934e089" AssemblyString="mscorlib, Version=4.0.0.0, Culture=neutral, PublicKeyToken=b77a5c561934e089" AssemblyLocation="C:\Windows\Microsoft.NET\Framework64\v4.0.30319\mscorlib.dll" IsDeviceDependent="False">
      <ValueInfo V0="17" V1="22" V2="25" V3="38" Count="4" DeepSerialization="Yes" ShallowSerialization="No" />
    </TypeInfo>
    <TypeInfo ID="17" TypeName="Vecute.Nuctions+GeneAnnotation, Vecute, Version=1.0.0.0, Culture=neutral, PublicKeyToken=6ca157640498cbe3" AssemblyString="Vecute, Version=1.0.0.0, Culture=neutral, PublicKeyToken=6ca157640498cbe3" AssemblyLocation="C:\Users\Jack\Documents\VecuteXI - 2010 Release\Vecute\bin\Debug\Vecute.exe" IsDeviceDependent="False">
      <ValueInfo DeepSerialization="Yes" ShallowSerialization="No" XIndex="18" XType="19" XNote="9" XLabel="20" XStartPosition="21" XEndPosition="21" XComplement="5" XVector="12" XFeature="-1" />
    </TypeInfo>
    <TypeInfo ID="18" TypeName="System.Int32, mscorlib, Version=4.0.0.0, Culture=neutral, PublicKeyToken=b77a5c561934e089" AssemblyString="mscorlib, Version=4.0.0.0, Culture=neutral, PublicKeyToken=b77a5c561934e089" AssemblyLocation="C:\Windows\Microsoft.NET\Framework64\v4.0.30319\mscorlib.dll" IsDeviceDependent="False">
      <ValueInfo Value="0" />
    </TypeInfo>
    <TypeInfo ID="19" TypeName="System.String, mscorlib, Version=4.0.0.0, Culture=neutral, PublicKeyToken=b77a5c561934e089" AssemblyString="mscorlib, Version=4.0.0.0, Culture=neutral, PublicKeyToken=b77a5c561934e089" AssemblyLocation="C:\Windows\Microsoft.NET\Framework64\v4.0.30319\mscorlib.dll" IsDeviceDependent="False">
      <ValueInfo Value="f_end" />
    </TypeInfo>
    <TypeInfo ID="20" TypeName="System.String, mscorlib, Version=4.0.0.0, Culture=neutral, PublicKeyToken=b77a5c561934e089" AssemblyString="mscorlib, Version=4.0.0.0, Culture=neutral, PublicKeyToken=b77a5c561934e089" AssemblyLocation="C:\Windows\Microsoft.NET\Framework64\v4.0.30319\mscorlib.dll" IsDeviceDependent="False">
      <ValueInfo Value="*B" />
    </TypeInfo>
    <TypeInfo ID="21" TypeName="System.Int32, mscorlib, Version=4.0.0.0, Culture=neutral, PublicKeyToken=b77a5c561934e089" AssemblyString="mscorlib, Version=4.0.0.0, Culture=neutral, PublicKeyToken=b77a5c561934e089" AssemblyLocation="C:\Windows\Microsoft.NET\Framework64\v4.0.30319\mscorlib.dll" IsDeviceDependent="False">
      <ValueInfo Value="1" />
    </TypeInfo>
    <TypeInfo ID="22" TypeName="Vecute.Nuctions+GeneAnnotation, Vecute, Version=1.0.0.0, Culture=neutral, PublicKeyToken=6ca157640498cbe3" AssemblyString="Vecute, Version=1.0.0.0, Culture=neutral, PublicKeyToken=6ca157640498cbe3" AssemblyLocation="C:\Users\Jack\Documents\VecuteXI - 2010 Release\Vecute\bin\Debug\Vecute.exe" IsDeviceDependent="False">
      <ValueInfo DeepSerialization="Yes" ShallowSerialization="No" XIndex="21" XType="23" XNote="9" XLabel="20" XStartPosition="24" XEndPosition="24" XComplement="5" XVector="12" XFeature="-1" />
    </TypeInfo>
    <TypeInfo ID="23" TypeName="System.String, mscorlib, Version=4.0.0.0, Culture=neutral, PublicKeyToken=b77a5c561934e089" AssemblyString="mscorlib, Version=4.0.0.0, Culture=neutral, PublicKeyToken=b77a5c561934e089" AssemblyLocation="C:\Windows\Microsoft.NET\Framework64\v4.0.30319\mscorlib.dll" IsDeviceDependent="False">
      <ValueInfo Value="r_end" />
    </TypeInfo>
    <TypeInfo ID="24" TypeName="System.Int32, mscorlib, Version=4.0.0.0, Culture=neutral, PublicKeyToken=b77a5c561934e089" AssemblyString="mscorlib, Version=4.0.0.0, Culture=neutral, PublicKeyToken=b77a5c561934e089" AssemblyLocation="C:\Windows\Microsoft.NET\Framework64\v4.0.30319\mscorlib.dll" IsDeviceDependent="False">
      <ValueInfo Value="345" />
    </TypeInfo>
    <TypeInfo ID="25" TypeName="Vecute.Nuctions+GeneAnnotation, Vecute, Version=1.0.0.0, Culture=neutral, PublicKeyToken=6ca157640498cbe3" AssemblyString="Vecute, Version=1.0.0.0, Culture=neutral, PublicKeyToken=6ca157640498cbe3" AssemblyLocation="C:\Users\Jack\Documents\VecuteXI - 2010 Release\Vecute\bin\Debug\Vecute.exe" IsDeviceDependent="False">
      <ValueInfo DeepSerialization="Yes" ShallowSerialization="No" XIndex="26" XType="27" XNote="28" XLabel="29" XStartPosition="30" XEndPosition="31" XComplement="32" XVector="12" XFeature="33" />
    </TypeInfo>
    <TypeInfo ID="26" TypeName="System.Int32, mscorlib, Version=4.0.0.0, Culture=neutral, PublicKeyToken=b77a5c561934e089" AssemblyString="mscorlib, Version=4.0.0.0, Culture=neutral, PublicKeyToken=b77a5c561934e089" AssemblyLocation="C:\Windows\Microsoft.NET\Framework64\v4.0.30319\mscorlib.dll" IsDeviceDependent="False">
      <ValueInfo Value="2" />
    </TypeInfo>
    <TypeInfo ID="27" TypeName="System.String, mscorlib, Version=4.0.0.0, Culture=neutral, PublicKeyToken=b77a5c561934e089" AssemblyString="mscorlib, Version=4.0.0.0, Culture=neutral, PublicKeyToken=b77a5c561934e089" AssemblyLocation="C:\Windows\Microsoft.NET\Framework64\v4.0.30319\mscorlib.dll" IsDeviceDependent="False">
      <ValueInfo Value="promoter" />
    </TypeInfo>
    <TypeInfo ID="28" TypeName="System.String, mscorlib, Version=4.0.0.0, Culture=neutral, PublicKeyToken=b77a5c561934e089" AssemblyString="mscorlib, Version=4.0.0.0, Culture=neutral, PublicKeyToken=b77a5c561934e089" AssemblyLocation="C:\Windows\Microsoft.NET\Framework64\v4.0.30319\mscorlib.dll" IsDeviceDependent="False">
      <ValueInfo Value="promoter &lt;Lig 2225&gt;" />
    </TypeInfo>
    <TypeInfo ID="29" TypeName="System.String, mscorlib, Version=4.0.0.0, Culture=neutral, PublicKeyToken=b77a5c561934e089" AssemblyString="mscorlib, Version=4.0.0.0, Culture=neutral, PublicKeyToken=b77a5c561934e089" AssemblyLocation="C:\Windows\Microsoft.NET\Framework64\v4.0.30319\mscorlib.dll" IsDeviceDependent="False">
      <ValueInfo Value="T7pr" />
    </TypeInfo>
    <TypeInfo ID="30" TypeName="System.Int32, mscorlib, Version=4.0.0.0, Culture=neutral, PublicKeyToken=b77a5c561934e089" AssemblyString="mscorlib, Version=4.0.0.0, Culture=neutral, PublicKeyToken=b77a5c561934e089" AssemblyLocation="C:\Windows\Microsoft.NET\Framework64\v4.0.30319\mscorlib.dll" IsDeviceDependent="False">
      <ValueInfo Value="249" />
    </TypeInfo>
    <TypeInfo ID="31" TypeName="System.Int32, mscorlib, Version=4.0.0.0, Culture=neutral, PublicKeyToken=b77a5c561934e089" AssemblyString="mscorlib, Version=4.0.0.0, Culture=neutral, PublicKeyToken=b77a5c561934e089" AssemblyLocation="C:\Windows\Microsoft.NET\Framework64\v4.0.30319\mscorlib.dll" IsDeviceDependent="False">
      <ValueInfo Value="271" />
    </TypeInfo>
    <TypeInfo ID="32" TypeName="System.Boolean, mscorlib, Version=4.0.0.0, Culture=neutral, PublicKeyToken=b77a5c561934e089" AssemblyString="mscorlib, Version=4.0.0.0, Culture=neutral, PublicKeyToken=b77a5c561934e089" AssemblyLocation="C:\Windows\Microsoft.NET\Framework64\v4.0.30319\mscorlib.dll" IsDeviceDependent="False">
      <ValueInfo Value="True" />
    </TypeInfo>
    <TypeInfo ID="33" TypeName="Vecute.Nuctions+Feature, Vecute, Version=1.0.0.0, Culture=neutral, PublicKeyToken=6ca157640498cbe3" AssemblyString="Vecute, Version=1.0.0.0, Culture=neutral, PublicKeyToken=6ca157640498cbe3" AssemblyLocation="C:\Users\Jack\Documents\VecuteXI - 2010 Release\Vecute\bin\Debug\Vecute.exe" IsDeviceDependent="False">
      <ValueInfo DeepSerialization="Yes" ShallowSerialization="No" XnSequence="34" XnRCSequence="35" XnName="29" XnLabel="29" XnNote="28" XnType="27" XnUseful="36" XBioFunctions="37" />
    </TypeInfo>
    <TypeInfo ID="34" TypeName="System.String, mscorlib, Version=4.0.0.0, Culture=neutral, PublicKeyToken=b77a5c561934e089" AssemblyString="mscorlib, Version=4.0.0.0, Culture=neutral, PublicKeyToken=b77a5c561934e089" AssemblyLocation="C:\Windows\Microsoft.NET\Framework64\v4.0.30319\mscorlib.dll" IsDeviceDependent="False">
      <ValueInfo Value="TAATACGACTCACTATAGGGAGA" />
    </TypeInfo>
    <TypeInfo ID="35" TypeName="System.String, mscorlib, Version=4.0.0.0, Culture=neutral, PublicKeyToken=b77a5c561934e089" AssemblyString="mscorlib, Version=4.0.0.0, Culture=neutral, PublicKeyToken=b77a5c561934e089" AssemblyLocation="C:\Windows\Microsoft.NET\Framework64\v4.0.30319\mscorlib.dll" IsDeviceDependent="False">
      <ValueInfo Value="TCTCCCTATAGTGAGTCGTATTA" />
    </TypeInfo>
    <TypeInfo ID="36" TypeName="System.String, mscorlib, Version=4.0.0.0, Culture=neutral, PublicKeyToken=b77a5c561934e089" AssemblyString="mscorlib, Version=4.0.0.0, Culture=neutral, PublicKeyToken=b77a5c561934e089" AssemblyLocation="C:\Windows\Microsoft.NET\Framework64\v4.0.30319\mscorlib.dll" IsDeviceDependent="False">
      <ValueInfo Value="Local" />
    </TypeInfo>
    <TypeInfo ID="37" TypeName="System.Collections.Generic.List`1[[Vecute.Nuctions+FeatureFunction, Vecute, Version=1.0.0.0, Culture=neutral, PublicKeyToken=6ca157640498cbe3]], mscorlib, Version=4.0.0.0, Culture=neutral, PublicKeyToken=b77a5c561934e089" AssemblyString="mscorlib, Version=4.0.0.0, Culture=neutral, PublicKeyToken=b77a5c561934e089" AssemblyLocation="C:\Windows\Microsoft.NET\Framework64\v4.0.30319\mscorlib.dll" IsDeviceDependent="False">
      <ValueInfo Count="0" DeepSerialization="Yes" ShallowSerialization="No" />
    </TypeInfo>
    <TypeInfo ID="38" TypeName="Vecute.Nuctions+GeneAnnotation, Vecute, Version=1.0.0.0, Culture=neutral, PublicKeyToken=6ca157640498cbe3" AssemblyString="Vecute, Version=1.0.0.0, Culture=neutral, PublicKeyToken=6ca157640498cbe3" AssemblyLocation="C:\Users\Jack\Documents\VecuteXI - 2010 Release\Vecute\bin\Debug\Vecute.exe" IsDeviceDependent="False">
      <ValueInfo DeepSerialization="Yes" ShallowSerialization="No" XIndex="39" XType="40" XNote="41" XLabel="42" XStartPosition="43" XEndPosition="44" XComplement="32" XVector="12" XFeature="45" />
    </TypeInfo>
    <TypeInfo ID="39" TypeName="System.Int32, mscorlib, Version=4.0.0.0, Culture=neutral, PublicKeyToken=b77a5c561934e089" AssemblyString="mscorlib, Version=4.0.0.0, Culture=neutral, PublicKeyToken=b77a5c561934e089" AssemblyLocation="C:\Windows\Microsoft.NET\Framework64\v4.0.30319\mscorlib.dll" IsDeviceDependent="False">
      <ValueInfo Value="3" />
    </TypeInfo>
    <TypeInfo ID="40" TypeName="System.String, mscorlib, Version=4.0.0.0, Culture=neutral, PublicKeyToken=b77a5c561934e089" AssemblyString="mscorlib, Version=4.0.0.0, Culture=neutral, PublicKeyToken=b77a5c561934e089" AssemblyLocation="C:\Windows\Microsoft.NET\Framework64\v4.0.30319\mscorlib.dll" IsDeviceDependent="False">
      <ValueInfo Value="terminator" />
    </TypeInfo>
    <TypeInfo ID="41" TypeName="System.String, mscorlib, Version=4.0.0.0, Culture=neutral, PublicKeyToken=b77a5c561934e089" AssemblyString="mscorlib, Version=4.0.0.0, Culture=neutral, PublicKeyToken=b77a5c561934e089" AssemblyLocation="C:\Windows\Microsoft.NET\Framework64\v4.0.30319\mscorlib.dll" IsDeviceDependent="False">
      <ValueInfo Value=" &lt;[DA]T7HairPin&gt; &lt;Lig 2321&gt;" />
    </TypeInfo>
    <TypeInfo ID="42" TypeName="System.String, mscorlib, Version=4.0.0.0, Culture=neutral, PublicKeyToken=b77a5c561934e089" AssemblyString="mscorlib, Version=4.0.0.0, Culture=neutral, PublicKeyToken=b77a5c561934e089" AssemblyLocation="C:\Windows\Microsoft.NET\Framework64\v4.0.30319\mscorlib.dll" IsDeviceDependent="False">
      <ValueInfo Value="T7Ter" />
    </TypeInfo>
    <TypeInfo ID="43" TypeName="System.Int32, mscorlib, Version=4.0.0.0, Culture=neutral, PublicKeyToken=b77a5c561934e089" AssemblyString="mscorlib, Version=4.0.0.0, Culture=neutral, PublicKeyToken=b77a5c561934e089" AssemblyLocation="C:\Windows\Microsoft.NET\Framework64\v4.0.30319\mscorlib.dll" IsDeviceDependent="False">
      <ValueInfo Value="36" />
    </TypeInfo>
    <TypeInfo ID="44" TypeName="System.Int32, mscorlib, Version=4.0.0.0, Culture=neutral, PublicKeyToken=b77a5c561934e089" AssemblyString="mscorlib, Version=4.0.0.0, Culture=neutral, PublicKeyToken=b77a5c561934e089" AssemblyLocation="C:\Windows\Microsoft.NET\Framework64\v4.0.30319\mscorlib.dll" IsDeviceDependent="False">
      <ValueInfo Value="97" />
    </TypeInfo>
    <TypeInfo ID="45" TypeName="Vecute.Nuctions+Feature, Vecute, Version=1.0.0.0, Culture=neutral, PublicKeyToken=6ca157640498cbe3" AssemblyString="Vecute, Version=1.0.0.0, Culture=neutral, PublicKeyToken=6ca157640498cbe3" AssemblyLocation="C:\Users\Jack\Documents\VecuteXI - 2010 Release\Vecute\bin\Debug\Vecute.exe" IsDeviceDependent="False">
      <ValueInfo DeepSerialization="Yes" ShallowSerialization="No" XnSequence="46" XnRCSequence="47" XnName="42" XnLabel="42" XnNote="41" XnType="40" XnUseful="36" XBioFunctions="48" />
    </TypeInfo>
    <TypeInfo ID="46" TypeName="System.String, mscorlib, Version=4.0.0.0, Culture=neutral, PublicKeyToken=b77a5c561934e089" AssemblyString="mscorlib, Version=4.0.0.0, Culture=neutral, PublicKeyToken=b77a5c561934e089" AssemblyLocation="C:\Windows\Microsoft.NET\Framework64\v4.0.30319\mscorlib.dll" IsDeviceDependent="False">
      <ValueInfo Value="CCGCTGAGCAATAACTAGCATAACCCCTTGGGGCCTCTAAACGGGTCTTGAGGGGTTTTTTG" />
    </TypeInfo>
    <TypeInfo ID="47" TypeName="System.String, mscorlib, Version=4.0.0.0, Culture=neutral, PublicKeyToken=b77a5c561934e089" AssemblyString="mscorlib, Version=4.0.0.0, Culture=neutral, PublicKeyToken=b77a5c561934e089" AssemblyLocation="C:\Windows\Microsoft.NET\Framework64\v4.0.30319\mscorlib.dll" IsDeviceDependent="False">
      <ValueInfo Value="CAAAAAACCCCTCAAGACCCGTTTAGAGGCCCCAAGGGGTTATGCTAGTTATTGCTCAGCGG" />
    </TypeInfo>
    <TypeInfo ID="48" TypeName="System.Collections.Generic.List`1[[Vecute.Nuctions+FeatureFunction, Vecute, Version=1.0.0.0, Culture=neutral, PublicKeyToken=6ca157640498cbe3]], mscorlib, Version=4.0.0.0, Culture=neutral, PublicKeyToken=b77a5c561934e089" AssemblyString="mscorlib, Version=4.0.0.0, Culture=neutral, PublicKeyToken=b77a5c561934e089" AssemblyLocation="C:\Windows\Microsoft.NET\Framework64\v4.0.30319\mscorlib.dll" IsDeviceDependent="False">
      <ValueInfo Count="0" DeepSerialization="Yes" ShallowSerialization="No" />
    </TypeInfo>
    <TypeInfo ID="49" TypeName="System.Collections.Generic.List`1[[System.Int32, mscorlib, Version=4.0.0.0, Culture=neutral, PublicKeyToken=b77a5c561934e089]], mscorlib, Version=4.0.0.0, Culture=neutral, PublicKeyToken=b77a5c561934e089" AssemblyString="mscorlib, Version=4.0.0.0, Culture=neutral, PublicKeyToken=b77a5c561934e089" AssemblyLocation="C:\Windows\Microsoft.NET\Framework64\v4.0.30319\mscorlib.dll" IsDeviceDependent="False">
      <ValueInfo Count="0" DeepSerialization="Yes" ShallowSerialization="No" />
    </TypeInfo>
    <TypeInfo ID="50" TypeName="System.Collections.Generic.List`1[[System.Int32, mscorlib, Version=4.0.0.0, Culture=neutral, PublicKeyToken=b77a5c561934e089]], mscorlib, Version=4.0.0.0, Culture=neutral, PublicKeyToken=b77a5c561934e089" AssemblyString="mscorlib, Version=4.0.0.0, Culture=neutral, PublicKeyToken=b77a5c561934e089" AssemblyLocation="C:\Windows\Microsoft.NET\Framework64\v4.0.30319\mscorlib.dll" IsDeviceDependent="False">
      <ValueInfo Count="0" DeepSerialization="Yes" ShallowSerialization="No" />
    </TypeInfo>
    <TypeInfo ID="51" TypeName="System.Collections.Generic.List`1[[System.String, mscorlib, Version=4.0.0.0, Culture=neutral, PublicKeyToken=b77a5c561934e089]], mscorlib, Version=4.0.0.0, Culture=neutral, PublicKeyToken=b77a5c561934e089" AssemblyString="mscorlib, Version=4.0.0.0, Culture=neutral, PublicKeyToken=b77a5c561934e089" AssemblyLocation="C:\Windows\Microsoft.NET\Framework64\v4.0.30319\mscorlib.dll" IsDeviceDependent="False">
      <ValueInfo Count="0" DeepSerialization="Yes" ShallowSerialization="No" />
    </TypeInfo>
    <TypeInfo ID="52" TypeName="System.Collections.Generic.List`1[[Vecute.BufferCondition, Vecute, Version=1.0.0.0, Culture=neutral, PublicKeyToken=6ca157640498cbe3]], mscorlib, Version=4.0.0.0, Culture=neutral, PublicKeyToken=b77a5c561934e089" AssemblyString="mscorlib, Version=4.0.0.0, Culture=neutral, PublicKeyToken=b77a5c561934e089" AssemblyLocation="C:\Windows\Microsoft.NET\Framework64\v4.0.30319\mscorlib.dll" IsDeviceDependent="False">
      <ValueInfo Count="0" DeepSerialization="Yes" ShallowSerialization="No" />
    </TypeInfo>
    <TypeInfo ID="53" TypeName="System.Collections.Generic.List`1[[System.String, mscorlib, Version=4.0.0.0, Culture=neutral, PublicKeyToken=b77a5c561934e089]], mscorlib, Version=4.0.0.0, Culture=neutral, PublicKeyToken=b77a5c561934e089" AssemblyString="mscorlib, Version=4.0.0.0, Culture=neutral, PublicKeyToken=b77a5c561934e089" AssemblyLocation="C:\Windows\Microsoft.NET\Framework64\v4.0.30319\mscorlib.dll" IsDeviceDependent="False">
      <ValueInfo Count="0" DeepSerialization="Yes" ShallowSerialization="No" />
    </TypeInfo>
    <TypeInfo ID="54" TypeName="Vecute.Nuctions+ModificationMethodEnum, Vecute, Version=1.0.0.0, Culture=neutral, PublicKeyToken=6ca157640498cbe3" AssemblyString="Vecute, Version=1.0.0.0, Culture=neutral, PublicKeyToken=6ca157640498cbe3" AssemblyLocation="C:\Users\Jack\Documents\VecuteXI - 2010 Release\Vecute\bin\Debug\Vecute.exe" IsDeviceDependent="False">
      <ValueInfo Enum="CIAP" />
    </TypeInfo>
    <TypeInfo ID="55" TypeName="System.Collections.Generic.List`1[[Vecute.FeatureScreenInfo, Vecute, Version=1.0.0.0, Culture=neutral, PublicKeyToken=6ca157640498cbe3]], mscorlib, Version=4.0.0.0, Culture=neutral, PublicKeyToken=b77a5c561934e089" AssemblyString="mscorlib, Version=4.0.0.0, Culture=neutral, PublicKeyToken=b77a5c561934e089" AssemblyLocation="C:\Windows\Microsoft.NET\Framework64\v4.0.30319\mscorlib.dll" IsDeviceDependent="False">
      <ValueInfo Count="0" DeepSerialization="Yes" ShallowSerialization="No" />
    </TypeInfo>
    <TypeInfo ID="56" TypeName="System.Collections.Generic.List`1[[Vecute.DNAInfo, Vecute, Version=1.0.0.0, Culture=neutral, PublicKeyToken=6ca157640498cbe3]], mscorlib, Version=4.0.0.0, Culture=neutral, PublicKeyToken=b77a5c561934e089" AssemblyString="mscorlib, Version=4.0.0.0, Culture=neutral, PublicKeyToken=b77a5c561934e089" AssemblyLocation="C:\Windows\Microsoft.NET\Framework64\v4.0.30319\mscorlib.dll" IsDeviceDependent="False">
      <ValueInfo Count="0" DeepSerialization="Yes" ShallowSerialization="No" />
    </TypeInfo>
    <TypeInfo ID="57" TypeName="Vecute.LigationMethod, Vecute, Version=1.0.0.0, Culture=neutral, PublicKeyToken=6ca157640498cbe3" AssemblyString="Vecute, Version=1.0.0.0, Culture=neutral, PublicKeyToken=6ca157640498cbe3" AssemblyLocation="C:\Users\Jack\Documents\VecuteXI - 2010 Release\Vecute\bin\Debug\Vecute.exe" IsDeviceDependent="False">
      <ValueInfo Enum="Normal2Fragment" />
    </TypeInfo>
    <TypeInfo ID="58" TypeName="System.Int32, mscorlib, Version=4.0.0.0, Culture=neutral, PublicKeyToken=b77a5c561934e089" AssemblyString="mscorlib, Version=4.0.0.0, Culture=neutral, PublicKeyToken=b77a5c561934e089" AssemblyLocation="C:\Windows\Microsoft.NET\Framework64\v4.0.30319\mscorlib.dll" IsDeviceDependent="False">
      <ValueInfo Value="1000" />
    </TypeInfo>
    <TypeInfo ID="59" TypeName="System.Int32, mscorlib, Version=4.0.0.0, Culture=neutral, PublicKeyToken=b77a5c561934e089" AssemblyString="mscorlib, Version=4.0.0.0, Culture=neutral, PublicKeyToken=b77a5c561934e089" AssemblyLocation="C:\Windows\Microsoft.NET\Framework64\v4.0.30319\mscorlib.dll" IsDeviceDependent="False">
      <ValueInfo Value="1500" />
    </TypeInfo>
    <TypeInfo ID="60" TypeName="System.Drawing.Point, System.Drawing, Version=4.0.0.0, Culture=neutral, PublicKeyToken=b03f5f7f11d50a3a" AssemblyString="System.Drawing, Version=4.0.0.0, Culture=neutral, PublicKeyToken=b03f5f7f11d50a3a" AssemblyLocation="C:\Windows\Microsoft.Net\assembly\GAC_MSIL\System.Drawing\v4.0_4.0.0.0__b03f5f7f11d50a3a\System.Drawing.dll" IsDeviceDependent="False">
      <ValueInfo X="0" Y="0" />
    </TypeInfo>
    <TypeInfo ID="61" TypeName="System.String, mscorlib, Version=4.0.0.0, Culture=neutral, PublicKeyToken=b77a5c561934e089" AssemblyString="mscorlib, Version=4.0.0.0, Culture=neutral, PublicKeyToken=b77a5c561934e089" AssemblyLocation="C:\Windows\Microsoft.NET\Framework64\v4.0.30319\mscorlib.dll" IsDeviceDependent="False">
      <ValueInfo Value="F" />
    </TypeInfo>
    <TypeInfo ID="62" TypeName="System.String, mscorlib, Version=4.0.0.0, Culture=neutral, PublicKeyToken=b77a5c561934e089" AssemblyString="mscorlib, Version=4.0.0.0, Culture=neutral, PublicKeyToken=b77a5c561934e089" AssemblyLocation="C:\Windows\Microsoft.NET\Framework64\v4.0.30319\mscorlib.dll" IsDeviceDependent="False">
      <ValueInfo Value="R" />
    </TypeInfo>
    <TypeInfo ID="63" TypeName="Vecute.Nuctions+ScreenModeEnum, Vecute, Version=1.0.0.0, Culture=neutral, PublicKeyToken=6ca157640498cbe3" AssemblyString="Vecute, Version=1.0.0.0, Culture=neutral, PublicKeyToken=6ca157640498cbe3" AssemblyLocation="C:\Users\Jack\Documents\VecuteXI - 2010 Release\Vecute\bin\Debug\Vecute.exe" IsDeviceDependent="False">
      <ValueInfo Enum="Features" />
    </TypeInfo>
    <TypeInfo ID="64" TypeName="Vecute.RecombinationMethod, Vecute, Version=1.0.0.0, Culture=neutral, PublicKeyToken=6ca157640498cbe3" AssemblyString="Vecute, Version=1.0.0.0, Culture=neutral, PublicKeyToken=6ca157640498cbe3" AssemblyLocation="C:\Users\Jack\Documents\VecuteXI - 2010 Release\Vecute\bin\Debug\Vecute.exe" IsDeviceDependent="False">
      <ValueInfo Enum="Homologous" />
    </TypeInfo>
    <TypeInfo ID="65" TypeName="System.Collections.Generic.List`1[[Vecute.EnzymeAnalysisItem, Vecute, Version=1.0.0.0, Culture=neutral, PublicKeyToken=6ca157640498cbe3]], mscorlib, Version=4.0.0.0, Culture=neutral, PublicKeyToken=b77a5c561934e089" AssemblyString="mscorlib, Version=4.0.0.0, Culture=neutral, PublicKeyToken=b77a5c561934e089" AssemblyLocation="C:\Windows\Microsoft.NET\Framework64\v4.0.30319\mscorlib.dll" IsDeviceDependent="False">
      <ValueInfo Count="0" DeepSerialization="Yes" ShallowSerialization="No" />
    </TypeInfo>
    <TypeInfo ID="66" TypeName="System.Collections.Generic.List`1[[System.String, mscorlib, Version=4.0.0.0, Culture=neutral, PublicKeyToken=b77a5c561934e089]], mscorlib, Version=4.0.0.0, Culture=neutral, PublicKeyToken=b77a5c561934e089" AssemblyString="mscorlib, Version=4.0.0.0, Culture=neutral, PublicKeyToken=b77a5c561934e089" AssemblyLocation="C:\Windows\Microsoft.NET\Framework64\v4.0.30319\mscorlib.dll" IsDeviceDependent="False">
      <ValueInfo Count="0" DeepSerialization="Yes" ShallowSerialization="No" />
    </TypeInfo>
    <TypeInfo ID="67" TypeName="System.Collections.Generic.List`1[[System.String, mscorlib, Version=4.0.0.0, Culture=neutral, PublicKeyToken=b77a5c561934e089]], mscorlib, Version=4.0.0.0, Culture=neutral, PublicKeyToken=b77a5c561934e089" AssemblyString="mscorlib, Version=4.0.0.0, Culture=neutral, PublicKeyToken=b77a5c561934e089" AssemblyLocation="C:\Windows\Microsoft.NET\Framework64\v4.0.30319\mscorlib.dll" IsDeviceDependent="False">
      <ValueInfo Count="0" DeepSerialization="Yes" ShallowSerialization="No" />
    </TypeInfo>
    <TypeInfo ID="68" TypeName="Vecute.SequenceResultOptions, Vecute, Version=1.0.0.0, Culture=neutral, PublicKeyToken=6ca157640498cbe3" AssemblyString="Vecute, Version=1.0.0.0, Culture=neutral, PublicKeyToken=6ca157640498cbe3" AssemblyLocation="C:\Users\Jack\Documents\VecuteXI - 2010 Release\Vecute\bin\Debug\Vecute.exe" IsDeviceDependent="False">
      <ValueInfo Enum="Unchecked" />
    </TypeInfo>
    <TypeInfo ID="69" TypeName="System.Collections.Generic.List`1[[System.String, mscorlib, Version=4.0.0.0, Culture=neutral, PublicKeyToken=b77a5c561934e089]], mscorlib, Version=4.0.0.0, Culture=neutral, PublicKeyToken=b77a5c561934e089" AssemblyString="mscorlib, Version=4.0.0.0, Culture=neutral, PublicKeyToken=b77a5c561934e089" AssemblyLocation="C:\Windows\Microsoft.NET\Framework64\v4.0.30319\mscorlib.dll" IsDeviceDependent="False">
      <ValueInfo Count="0" DeepSerialization="Yes" ShallowSerialization="No" />
    </TypeInfo>
    <TypeInfo ID="70" TypeName="Vecute.DescribeEnum, Vecute, Version=1.0.0.0, Culture=neutral, PublicKeyToken=6ca157640498cbe3" AssemblyString="Vecute, Version=1.0.0.0, Culture=neutral, PublicKeyToken=6ca157640498cbe3" AssemblyLocation="C:\Users\Jack\Documents\VecuteXI - 2010 Release\Vecute\bin\Debug\Vecute.exe" IsDeviceDependent="False">
      <ValueInfo Enum="Vecotor" />
    </TypeInfo>
    <TypeInfo ID="71" TypeName="Vecute.Nuctions+TransformationMethod, Vecute, Version=1.0.0.0, Culture=neutral, PublicKeyToken=6ca157640498cbe3" AssemblyString="Vecute, Version=1.0.0.0, Culture=neutral, PublicKeyToken=6ca157640498cbe3" AssemblyLocation="C:\Users\Jack\Documents\VecuteXI - 2010 Release\Vecute\bin\Debug\Vecute.exe" IsDeviceDependent="False">
      <ValueInfo Enum="ChemicalTransformation" />
    </TypeInfo>
    <TypeInfo ID="72" TypeName="Vecute.Nuctions+TransformationMode, Vecute, Version=1.0.0.0, Culture=neutral, PublicKeyToken=6ca157640498cbe3" AssemblyString="Vecute, Version=1.0.0.0, Culture=neutral, PublicKeyToken=6ca157640498cbe3" AssemblyLocation="C:\Users\Jack\Documents\VecuteXI - 2010 Release\Vecute\bin\Debug\Vecute.exe" IsDeviceDependent="False">
      <ValueInfo Enum="AllToOneCell" />
    </TypeInfo>
    <TypeInfo ID="73" TypeName="System.Collections.Generic.List`1[[Vecute.IncubationStep, Vecute, Version=1.0.0.0, Culture=neutral, PublicKeyToken=6ca157640498cbe3]], mscorlib, Version=4.0.0.0, Culture=neutral, PublicKeyToken=b77a5c561934e089" AssemblyString="mscorlib, Version=4.0.0.0, Culture=neutral, PublicKeyToken=b77a5c561934e089" AssemblyLocation="C:\Windows\Microsoft.NET\Framework64\v4.0.30319\mscorlib.dll" IsDeviceDependent="False">
      <ValueInfo Count="0" DeepSerialization="Yes" ShallowSerialization="No" />
    </TypeInfo>
    <TypeInfo ID="74" TypeName="System.Collections.Generic.List`1[[Vecute.Nuctions+Cell, Vecute, Version=1.0.0.0, Culture=neutral, PublicKeyToken=6ca157640498cbe3]], mscorlib, Version=4.0.0.0, Culture=neutral, PublicKeyToken=b77a5c561934e089" AssemblyString="mscorlib, Version=4.0.0.0, Culture=neutral, PublicKeyToken=b77a5c561934e089" AssemblyLocation="C:\Windows\Microsoft.NET\Framework64\v4.0.30319\mscorlib.dll" IsDeviceDependent="False">
      <ValueInfo Count="0" DeepSerialization="Yes" ShallowSerialization="No" />
    </TypeInfo>
    <TypeInfo ID="75" TypeName="System.Single, mscorlib, Version=4.0.0.0, Culture=neutral, PublicKeyToken=b77a5c561934e089" AssemblyString="mscorlib, Version=4.0.0.0, Culture=neutral, PublicKeyToken=b77a5c561934e089" AssemblyLocation="C:\Windows\Microsoft.NET\Framework64\v4.0.30319\mscorlib.dll" IsDeviceDependent="False">
      <ValueInfo Value="631.2051" />
    </TypeInfo>
    <TypeInfo ID="76" TypeName="System.Single, mscorlib, Version=4.0.0.0, Culture=neutral, PublicKeyToken=b77a5c561934e089" AssemblyString="mscorlib, Version=4.0.0.0, Culture=neutral, PublicKeyToken=b77a5c561934e089" AssemblyLocation="C:\Windows\Microsoft.NET\Framework64\v4.0.30319\mscorlib.dll" IsDeviceDependent="False">
      <ValueInfo Value="913.3437" />
    </TypeInfo>
    <TypeInfo ID="77" TypeName="Vecute.ProgressEnum, Vecute, Version=1.0.0.0, Culture=neutral, PublicKeyToken=6ca157640498cbe3" AssemblyString="Vecute, Version=1.0.0.0, Culture=neutral, PublicKeyToken=6ca157640498cbe3" AssemblyLocation="C:\Users\Jack\Documents\VecuteXI - 2010 Release\Vecute\bin\Debug\Vecute.exe" IsDeviceDependent="False">
      <ValueInfo Enum="Unstarted" />
    </TypeInfo>
    <TypeInfo ID="78" TypeName="System.Byte[], mscorlib, Version=4.0.0.0, Culture=neutral, PublicKeyToken=b77a5c561934e089" AssemblyString="mscorlib, Version=4.0.0.0, Culture=neutral, PublicKeyToken=b77a5c561934e089" AssemblyLocation="C:\Windows\Microsoft.NET\Framework64\v4.0.30319\mscorlib.dll" IsDeviceDependent="False">
      <ValueInfo V0="79" V1="80" V2="81" V3="82" V4="82" V5="82" V6="82" V7="82" V8="83" V9="82" V10="84" V11="85" V12="86" V13="87" V14="88" V15="89" V16="90" V17="91" V18="92" V19="93" V20="94" V21="95" V22="96" V23="97" V24="98" V25="99" V26="100" V27="101" V28="82" V29="102" V30="103" V31="104" V32="105" V33="95" V34="106" V35="107" V36="108" V37="109" V38="110" V39="111" V40="112" V41="113" V42="114" V43="106" V44="115" V45="116" V46="117" V47="118" V48="119" V49="120" V50="121" V51="122" V52="123" V53="124" V54="125" V55="107" V56="126" V57="127" V58="116" V59="128" V60="129" V61="130" V62="131" V63="132" V64="133" V65="100" V66="134" V67="135" V68="136" V69="137" V70="113" V71="138" V72="139" V73="140" V74="114" V75="141" V76="142" V77="143" V78="144" V79="145" V80="143" V81="146" V82="147" V83="146" V84="147" V85="148" V86="146" V87="149" V88="150" V89="151" V90="81" V91="144" V92="152" V93="153" V94="121" V95="154" V96="149" V97="155" V98="156" V99="98" V100="157" V101="158" V102="159" V103="150" V104="160" V105="161" V106="112" V107="158" V108="107" V109="162" V110="163" V111="164" V112="165" V113="166" V114="167" V115="168" V116="169" V117="170" V118="113" V119="171" V120="167" V121="172" V122="173" V123="174" V124="88" V125="89" V126="175" V127="141" V128="80" V129="99" V130="176" V131="177" V132="146" V133="178" V134="101" V135="115" V136="122" V137="179" V138="180" V139="181" V140="116" V141="182" V142="183" V143="184" V144="185" V145="124" V146="186" V147="187" V148="188" V149="105" V150="189" V151="190" V152="191" V153="192" V154="186" V155="162" V156="193" V157="194" V158="195" V159="105" V160="196" V161="140" V162="95" V163="197" V164="191" V165="194" V166="180" V167="157" V168="198" V169="177" V170="199" V171="104" V172="194" V173="185" V174="200" V175="105" V176="134" V177="201" V178="202" V179="203" V180="204" V181="192" V182="115" V183="205" V184="206" V185="207" V186="208" V187="209" V188="210" V189="211" V190="212" V191="166" V192="121" V193="213" V194="148" V195="116" V196="114" V197="214" V198="136" V199="215" V200="143" V201="166" V202="121" V203="216" V204="200" V205="217" V206="143" V207="218" V208="104" V209="96" V210="219" V211="209" V212="220" V213="221" V214="222" V215="110" V216="223" V217="224" V218="91" V219="225" V220="226" V221="227" V222="218" V223="106" V224="117" V225="182" V226="91" V227="171" V228="228" V229="229" V230="85" V231="105" V232="230" V233="93" V234="80" V235="84" V236="231" V237="80" V238="142" V239="232" V240="233" V241="104" V242="88" V243="121" V244="227" V245="140" V246="234" V247="114" V248="235" V249="236" V250="237" V251="86" V252="215" V253="84" V254="238" V255="139" V256="224" V257="187" V258="239" V259="93" V260="113" V261="184" V262="191" V263="240" V264="241" V265="242" V266="189" V267="218" V268="141" V269="94" V270="243" V271="230" V272="161" V273="244" V274="245" V275="233" V276="135" V277="106" V278="246" V279="106" V280="200" V281="86" V282="149" V283="83" V284="247" V285="248" V286="203" V287="151" V288="143" V289="109" V290="249" V291="183" V292="121" V293="244" V294="193" V295="250" V296="251" V297="237" V298="206" V299="234" V300="89" V301="110" V302="144" V303="150" V304="210" V305="148" V306="204" V307="101" V308="193" V309="210" V310="141" V311="199" V312="108" V313="252" V314="114" V315="174" V316="108" V317="201" V318="128" V319="111" V320="229" V321="79" V322="253" V323="157" V324="254" V325="255" V326="256" V327="122" V328="150" V329="257" V330="258" V331="181" V332="197" V333="135" V334="258" V335="223" V336="259" V337="165" V338="260" V339="206" V340="199" V341="240" V342="261" V343="150" V344="130" V345="161" V346="150" V347="255" V348="129" V349="159" V350="262" V351="155" V352="263" V353="114" V354="264" V355="166" V356="265" V357="160" V358="161" V359="183" V360="263" V361="136" V362="125" V363="266" V364="267" V365="251" V366="86" V367="87" V368="166" V369="268" V370="191" V371="269" V372="143" V373="214" V374="270" V375="271" V376="185" V377="102" V378="183" V379="122" V380="132" V381="183" V382="266" V383="120" V384="90" V385="150" V386="272" V387="99" V388="273" V389="153" V390="165" V391="184" V392="142" V393="274" V394="237" V395="114" V396="99" V397="115" V398="206" V399="235" V400="96" V401="152" V402="273" V403="131" V404="275" V405="239" V406="197" V407="182" V408="276" V409="252" V410="231" V411="221" V412="196" V413="88" V414="158" V415="277" V416="157" V417="269" V418="120" V419="278" V420="248" V421="132" V422="139" V423="279" V424="200" V425="211" V426="177" V427="98" V428="192" V429="203" V430="273" V431="129" V432="217" V433="131" V434="186" V435="211" V436="162" V437="109" V438="138" V439="106" V440="103" V441="85" V442="280" V443="156" V444="273" V445="151" V446="205" V447="209" V448="255" V449="157" V450="281" V451="254" V452="106" V453="282" V454="265" V455="137" V456="159" V457="198" V458="277" V459="283" V460="242" V461="131" V462="284" V463="215" V464="112" V465="150" V466="275" V467="178" V468="223" V469="285" V470="162" V471="120" V472="254" V473="159" V474="233" V475="234" V476="226" V477="251" V478="286" V479="96" V480="180" V481="236" V482="236" V483="262" V484="110" V485="251" V486="287" V487="255" V488="204" V489="196" V490="101" V491="124" V492="115" V493="228" V494="100" V495="288" V496="289" V497="103" V498="214" V499="149" V500="290" V501="135" V502="175" V503="199" V504="143" V505="138" V506="230" V507="278" V508="117" V509="184" V510="236" V511="81" V512="276" V513="122" V514="266" V515="100" V516="153" V517="291" V518="292" V519="221" V520="86" V521="80" V522="225" V523="293" V524="114" V525="87" V526="156" V527="223" V528="274" V529="294" V530="163" V531="284" V532="295" V533="272" V534="281" V535="286" V536="180" V537="151" V538="296" V539="202" V540="250" V541="203" V542="263" V543="120" V544="79" V545="165" V546="297" V547="298" V548="299" V549="139" V550="162" V551="168" V552="300" V553="117" V554="277" V555="172" V556="213" V557="137" V558="119" V559="165" V560="256" V561="301" V562="302" V563="272" V564="303" V565="175" V566="123" V567="225" V568="93" V569="102" V570="207" V571="146" V572="189" V573="304" V574="305" V575="243" V576="306" V577="203" V578="82" V579="307" V580="256" V581="257" V582="213" V583="165" V584="266" V585="308" V586="134" V587="180" V588="213" V589="165" V590="266" V591="308" V592="241" V593="209" V594="223" V595="108" V596="113" V597="110" V598="107" V599="290" V600="245" V601="228" V602="156" V603="202" V604="257" V605="168" V606="259" V607="309" V608="116" V609="310" V610="128" V611="143" V612="311" V613="221" V614="274" V615="138" V616="94" V617="304" V618="119" V619="312" V620="169" V621="295" V622="296" V623="155" V624="223" V625="118" V626="189" V627="204" V628="282" V629="158" V630="279" V631="122" V632="96" V633="82" V634="82" Count="635" DeepSerialization="Yes" ShallowSerialization="No" />
    </TypeInfo>
    <TypeInfo ID="79" TypeName="System.Byte, mscorlib, Version=4.0.0.0, Culture=neutral, PublicKeyToken=b77a5c561934e089" AssemblyString="mscorlib, Version=4.0.0.0, Culture=neutral, PublicKeyToken=b77a5c561934e089" AssemblyLocation="C:\Windows\Microsoft.NET\Framework64\v4.0.30319\mscorlib.dll" IsDeviceDependent="False">
      <ValueInfo Value="31" />
    </TypeInfo>
    <TypeInfo ID="80" TypeName="System.Byte, mscorlib, Version=4.0.0.0, Culture=neutral, PublicKeyToken=b77a5c561934e089" AssemblyString="mscorlib, Version=4.0.0.0, Culture=neutral, PublicKeyToken=b77a5c561934e089" AssemblyLocation="C:\Windows\Microsoft.NET\Framework64\v4.0.30319\mscorlib.dll" IsDeviceDependent="False">
      <ValueInfo Value="139" />
    </TypeInfo>
    <TypeInfo ID="81" TypeName="System.Byte, mscorlib, Version=4.0.0.0, Culture=neutral, PublicKeyToken=b77a5c561934e089" AssemblyString="mscorlib, Version=4.0.0.0, Culture=neutral, PublicKeyToken=b77a5c561934e089" AssemblyLocation="C:\Windows\Microsoft.NET\Framework64\v4.0.30319\mscorlib.dll" IsDeviceDependent="False">
      <ValueInfo Value="8" />
    </TypeInfo>
    <TypeInfo ID="82" TypeName="System.Byte, mscorlib, Version=4.0.0.0, Culture=neutral, PublicKeyToken=b77a5c561934e089" AssemblyString="mscorlib, Version=4.0.0.0, Culture=neutral, PublicKeyToken=b77a5c561934e089" AssemblyLocation="C:\Windows\Microsoft.NET\Framework64\v4.0.30319\mscorlib.dll" IsDeviceDependent="False">
      <ValueInfo Value="0" />
    </TypeInfo>
    <TypeInfo ID="83" TypeName="System.Byte, mscorlib, Version=4.0.0.0, Culture=neutral, PublicKeyToken=b77a5c561934e089" AssemblyString="mscorlib, Version=4.0.0.0, Culture=neutral, PublicKeyToken=b77a5c561934e089" AssemblyLocation="C:\Windows\Microsoft.NET\Framework64\v4.0.30319\mscorlib.dll" IsDeviceDependent="False">
      <ValueInfo Value="4" />
    </TypeInfo>
    <TypeInfo ID="84" TypeName="System.Byte, mscorlib, Version=4.0.0.0, Culture=neutral, PublicKeyToken=b77a5c561934e089" AssemblyString="mscorlib, Version=4.0.0.0, Culture=neutral, PublicKeyToken=b77a5c561934e089" AssemblyLocation="C:\Windows\Microsoft.NET\Framework64\v4.0.30319\mscorlib.dll" IsDeviceDependent="False">
      <ValueInfo Value="237" />
    </TypeInfo>
    <TypeInfo ID="85" TypeName="System.Byte, mscorlib, Version=4.0.0.0, Culture=neutral, PublicKeyToken=b77a5c561934e089" AssemblyString="mscorlib, Version=4.0.0.0, Culture=neutral, PublicKeyToken=b77a5c561934e089" AssemblyLocation="C:\Windows\Microsoft.NET\Framework64\v4.0.30319\mscorlib.dll" IsDeviceDependent="False">
      <ValueInfo Value="88" />
    </TypeInfo>
    <TypeInfo ID="86" TypeName="System.Byte, mscorlib, Version=4.0.0.0, Culture=neutral, PublicKeyToken=b77a5c561934e089" AssemblyString="mscorlib, Version=4.0.0.0, Culture=neutral, PublicKeyToken=b77a5c561934e089" AssemblyLocation="C:\Windows\Microsoft.NET\Framework64\v4.0.30319\mscorlib.dll" IsDeviceDependent="False">
      <ValueInfo Value="221" />
    </TypeInfo>
    <TypeInfo ID="87" TypeName="System.Byte, mscorlib, Version=4.0.0.0, Culture=neutral, PublicKeyToken=b77a5c561934e089" AssemblyString="mscorlib, Version=4.0.0.0, Culture=neutral, PublicKeyToken=b77a5c561934e089" AssemblyLocation="C:\Windows\Microsoft.NET\Framework64\v4.0.30319\mscorlib.dll" IsDeviceDependent="False">
      <ValueInfo Value="142" />
    </TypeInfo>
    <TypeInfo ID="88" TypeName="System.Byte, mscorlib, Version=4.0.0.0, Culture=neutral, PublicKeyToken=b77a5c561934e089" AssemblyString="mscorlib, Version=4.0.0.0, Culture=neutral, PublicKeyToken=b77a5c561934e089" AssemblyLocation="C:\Windows\Microsoft.NET\Framework64\v4.0.30319\mscorlib.dll" IsDeviceDependent="False">
      <ValueInfo Value="210" />
    </TypeInfo>
    <TypeInfo ID="89" TypeName="System.Byte, mscorlib, Version=4.0.0.0, Culture=neutral, PublicKeyToken=b77a5c561934e089" AssemblyString="mscorlib, Version=4.0.0.0, Culture=neutral, PublicKeyToken=b77a5c561934e089" AssemblyLocation="C:\Windows\Microsoft.NET\Framework64\v4.0.30319\mscorlib.dll" IsDeviceDependent="False">
      <ValueInfo Value="64" />
    </TypeInfo>
    <TypeInfo ID="90" TypeName="System.Byte, mscorlib, Version=4.0.0.0, Culture=neutral, PublicKeyToken=b77a5c561934e089" AssemblyString="mscorlib, Version=4.0.0.0, Culture=neutral, PublicKeyToken=b77a5c561934e089" AssemblyLocation="C:\Windows\Microsoft.NET\Framework64\v4.0.30319\mscorlib.dll" IsDeviceDependent="False">
      <ValueInfo Value="20" />
    </TypeInfo>
    <TypeInfo ID="91" TypeName="System.Byte, mscorlib, Version=4.0.0.0, Culture=neutral, PublicKeyToken=b77a5c561934e089" AssemblyString="mscorlib, Version=4.0.0.0, Culture=neutral, PublicKeyToken=b77a5c561934e089" AssemblyLocation="C:\Windows\Microsoft.NET\Framework64\v4.0.30319\mscorlib.dll" IsDeviceDependent="False">
      <ValueInfo Value="158" />
    </TypeInfo>
    <TypeInfo ID="92" TypeName="System.Byte, mscorlib, Version=4.0.0.0, Culture=neutral, PublicKeyToken=b77a5c561934e089" AssemblyString="mscorlib, Version=4.0.0.0, Culture=neutral, PublicKeyToken=b77a5c561934e089" AssemblyLocation="C:\Windows\Microsoft.NET\Framework64\v4.0.30319\mscorlib.dll" IsDeviceDependent="False">
      <ValueInfo Value="110" />
    </TypeInfo>
    <TypeInfo ID="93" TypeName="System.Byte, mscorlib, Version=4.0.0.0, Culture=neutral, PublicKeyToken=b77a5c561934e089" AssemblyString="mscorlib, Version=4.0.0.0, Culture=neutral, PublicKeyToken=b77a5c561934e089" AssemblyLocation="C:\Windows\Microsoft.NET\Framework64\v4.0.30319\mscorlib.dll" IsDeviceDependent="False">
      <ValueInfo Value="91" />
    </TypeInfo>
    <TypeInfo ID="94" TypeName="System.Byte, mscorlib, Version=4.0.0.0, Culture=neutral, PublicKeyToken=b77a5c561934e089" AssemblyString="mscorlib, Version=4.0.0.0, Culture=neutral, PublicKeyToken=b77a5c561934e089" AssemblyLocation="C:\Windows\Microsoft.NET\Framework64\v4.0.30319\mscorlib.dll" IsDeviceDependent="False">
      <ValueInfo Value="24" />
    </TypeInfo>
    <TypeInfo ID="95" TypeName="System.Byte, mscorlib, Version=4.0.0.0, Culture=neutral, PublicKeyToken=b77a5c561934e089" AssemblyString="mscorlib, Version=4.0.0.0, Culture=neutral, PublicKeyToken=b77a5c561934e089" AssemblyLocation="C:\Windows\Microsoft.NET\Framework64\v4.0.30319\mscorlib.dll" IsDeviceDependent="False">
      <ValueInfo Value="112" />
    </TypeInfo>
    <TypeInfo ID="96" TypeName="System.Byte, mscorlib, Version=4.0.0.0, Culture=neutral, PublicKeyToken=b77a5c561934e089" AssemblyString="mscorlib, Version=4.0.0.0, Culture=neutral, PublicKeyToken=b77a5c561934e089" AssemblyLocation="C:\Windows\Microsoft.NET\Framework64\v4.0.30319\mscorlib.dll" IsDeviceDependent="False">
      <ValueInfo Value="23" />
    </TypeInfo>
    <TypeInfo ID="97" TypeName="System.Byte, mscorlib, Version=4.0.0.0, Culture=neutral, PublicKeyToken=b77a5c561934e089" AssemblyString="mscorlib, Version=4.0.0.0, Culture=neutral, PublicKeyToken=b77a5c561934e089" AssemblyLocation="C:\Windows\Microsoft.NET\Framework64\v4.0.30319\mscorlib.dll" IsDeviceDependent="False">
      <ValueInfo Value="214" />
    </TypeInfo>
    <TypeInfo ID="98" TypeName="System.Byte, mscorlib, Version=4.0.0.0, Culture=neutral, PublicKeyToken=b77a5c561934e089" AssemblyString="mscorlib, Version=4.0.0.0, Culture=neutral, PublicKeyToken=b77a5c561934e089" AssemblyLocation="C:\Windows\Microsoft.NET\Framework64\v4.0.30319\mscorlib.dll" IsDeviceDependent="False">
      <ValueInfo Value="232" />
    </TypeInfo>
    <TypeInfo ID="99" TypeName="System.Byte, mscorlib, Version=4.0.0.0, Culture=neutral, PublicKeyToken=b77a5c561934e089" AssemblyString="mscorlib, Version=4.0.0.0, Culture=neutral, PublicKeyToken=b77a5c561934e089" AssemblyLocation="C:\Windows\Microsoft.NET\Framework64\v4.0.30319\mscorlib.dll" IsDeviceDependent="False">
      <ValueInfo Value="133" />
    </TypeInfo>
    <TypeInfo ID="100" TypeName="System.Byte, mscorlib, Version=4.0.0.0, Culture=neutral, PublicKeyToken=b77a5c561934e089" AssemblyString="mscorlib, Version=4.0.0.0, Culture=neutral, PublicKeyToken=b77a5c561934e089" AssemblyLocation="C:\Windows\Microsoft.NET\Framework64\v4.0.30319\mscorlib.dll" IsDeviceDependent="False">
      <ValueInfo Value="151" />
    </TypeInfo>
    <TypeInfo ID="101" TypeName="System.Byte, mscorlib, Version=4.0.0.0, Culture=neutral, PublicKeyToken=b77a5c561934e089" AssemblyString="mscorlib, Version=4.0.0.0, Culture=neutral, PublicKeyToken=b77a5c561934e089" AssemblyLocation="C:\Windows\Microsoft.NET\Framework64\v4.0.30319\mscorlib.dll" IsDeviceDependent="False">
      <ValueInfo Value="60" />
    </TypeInfo>
    <TypeInfo ID="102" TypeName="System.Byte, mscorlib, Version=4.0.0.0, Culture=neutral, PublicKeyToken=b77a5c561934e089" AssemblyString="mscorlib, Version=4.0.0.0, Culture=neutral, PublicKeyToken=b77a5c561934e089" AssemblyLocation="C:\Windows\Microsoft.NET\Framework64\v4.0.30319\mscorlib.dll" IsDeviceDependent="False">
      <ValueInfo Value="33" />
    </TypeInfo>
    <TypeInfo ID="103" TypeName="System.Byte, mscorlib, Version=4.0.0.0, Culture=neutral, PublicKeyToken=b77a5c561934e089" AssemblyString="mscorlib, Version=4.0.0.0, Culture=neutral, PublicKeyToken=b77a5c561934e089" AssemblyLocation="C:\Windows\Microsoft.NET\Framework64\v4.0.30319\mscorlib.dll" IsDeviceDependent="False">
      <ValueInfo Value="252" />
    </TypeInfo>
    <TypeInfo ID="104" TypeName="System.Byte, mscorlib, Version=4.0.0.0, Culture=neutral, PublicKeyToken=b77a5c561934e089" AssemblyString="mscorlib, Version=4.0.0.0, Culture=neutral, PublicKeyToken=b77a5c561934e089" AssemblyLocation="C:\Windows\Microsoft.NET\Framework64\v4.0.30319\mscorlib.dll" IsDeviceDependent="False">
      <ValueInfo Value="179" />
    </TypeInfo>
    <TypeInfo ID="105" TypeName="System.Byte, mscorlib, Version=4.0.0.0, Culture=neutral, PublicKeyToken=b77a5c561934e089" AssemblyString="mscorlib, Version=4.0.0.0, Culture=neutral, PublicKeyToken=b77a5c561934e089" AssemblyLocation="C:\Windows\Microsoft.NET\Framework64\v4.0.30319\mscorlib.dll" IsDeviceDependent="False">
      <ValueInfo Value="92" />
    </TypeInfo>
    <TypeInfo ID="106" TypeName="System.Byte, mscorlib, Version=4.0.0.0, Culture=neutral, PublicKeyToken=b77a5c561934e089" AssemblyString="mscorlib, Version=4.0.0.0, Culture=neutral, PublicKeyToken=b77a5c561934e089" AssemblyLocation="C:\Windows\Microsoft.NET\Framework64\v4.0.30319\mscorlib.dll" IsDeviceDependent="False">
      <ValueInfo Value="97" />
    </TypeInfo>
    <TypeInfo ID="107" TypeName="System.Byte, mscorlib, Version=4.0.0.0, Culture=neutral, PublicKeyToken=b77a5c561934e089" AssemblyString="mscorlib, Version=4.0.0.0, Culture=neutral, PublicKeyToken=b77a5c561934e089" AssemblyLocation="C:\Windows\Microsoft.NET\Framework64\v4.0.30319\mscorlib.dll" IsDeviceDependent="False">
      <ValueInfo Value="240" />
    </TypeInfo>
    <TypeInfo ID="108" TypeName="System.Byte, mscorlib, Version=4.0.0.0, Culture=neutral, PublicKeyToken=b77a5c561934e089" AssemblyString="mscorlib, Version=4.0.0.0, Culture=neutral, PublicKeyToken=b77a5c561934e089" AssemblyLocation="C:\Windows\Microsoft.NET\Framework64\v4.0.30319\mscorlib.dll" IsDeviceDependent="False">
      <ValueInfo Value="143" />
    </TypeInfo>
    <TypeInfo ID="109" TypeName="System.Byte, mscorlib, Version=4.0.0.0, Culture=neutral, PublicKeyToken=b77a5c561934e089" AssemblyString="mscorlib, Version=4.0.0.0, Culture=neutral, PublicKeyToken=b77a5c561934e089" AssemblyLocation="C:\Windows\Microsoft.NET\Framework64\v4.0.30319\mscorlib.dll" IsDeviceDependent="False">
      <ValueInfo Value="184" />
    </TypeInfo>
    <TypeInfo ID="110" TypeName="System.Byte, mscorlib, Version=4.0.0.0, Culture=neutral, PublicKeyToken=b77a5c561934e089" AssemblyString="mscorlib, Version=4.0.0.0, Culture=neutral, PublicKeyToken=b77a5c561934e089" AssemblyLocation="C:\Windows\Microsoft.NET\Framework64\v4.0.30319\mscorlib.dll" IsDeviceDependent="False">
      <ValueInfo Value="81" />
    </TypeInfo>
    <TypeInfo ID="111" TypeName="System.Byte, mscorlib, Version=4.0.0.0, Culture=neutral, PublicKeyToken=b77a5c561934e089" AssemblyString="mscorlib, Version=4.0.0.0, Culture=neutral, PublicKeyToken=b77a5c561934e089" AssemblyLocation="C:\Windows\Microsoft.NET\Framework64\v4.0.30319\mscorlib.dll" IsDeviceDependent="False">
      <ValueInfo Value="18" />
    </TypeInfo>
    <TypeInfo ID="112" TypeName="System.Byte, mscorlib, Version=4.0.0.0, Culture=neutral, PublicKeyToken=b77a5c561934e089" AssemblyString="mscorlib, Version=4.0.0.0, Culture=neutral, PublicKeyToken=b77a5c561934e089" AssemblyLocation="C:\Windows\Microsoft.NET\Framework64\v4.0.30319\mscorlib.dll" IsDeviceDependent="False">
      <ValueInfo Value="12" />
    </TypeInfo>
    <TypeInfo ID="113" TypeName="System.Byte, mscorlib, Version=4.0.0.0, Culture=neutral, PublicKeyToken=b77a5c561934e089" AssemblyString="mscorlib, Version=4.0.0.0, Culture=neutral, PublicKeyToken=b77a5c561934e089" AssemblyLocation="C:\Windows\Microsoft.NET\Framework64\v4.0.30319\mscorlib.dll" IsDeviceDependent="False">
      <ValueInfo Value="55" />
    </TypeInfo>
    <TypeInfo ID="114" TypeName="System.Byte, mscorlib, Version=4.0.0.0, Culture=neutral, PublicKeyToken=b77a5c561934e089" AssemblyString="mscorlib, Version=4.0.0.0, Culture=neutral, PublicKeyToken=b77a5c561934e089" AssemblyLocation="C:\Windows\Microsoft.NET\Framework64\v4.0.30319\mscorlib.dll" IsDeviceDependent="False">
      <ValueInfo Value="164" />
    </TypeInfo>
    <TypeInfo ID="115" TypeName="System.Byte, mscorlib, Version=4.0.0.0, Culture=neutral, PublicKeyToken=b77a5c561934e089" AssemblyString="mscorlib, Version=4.0.0.0, Culture=neutral, PublicKeyToken=b77a5c561934e089" AssemblyLocation="C:\Windows\Microsoft.NET\Framework64\v4.0.30319\mscorlib.dll" IsDeviceDependent="False">
      <ValueInfo Value="167" />
    </TypeInfo>
    <TypeInfo ID="116" TypeName="System.Byte, mscorlib, Version=4.0.0.0, Culture=neutral, PublicKeyToken=b77a5c561934e089" AssemblyString="mscorlib, Version=4.0.0.0, Culture=neutral, PublicKeyToken=b77a5c561934e089" AssemblyLocation="C:\Windows\Microsoft.NET\Framework64\v4.0.30319\mscorlib.dll" IsDeviceDependent="False">
      <ValueInfo Value="117" />
    </TypeInfo>
    <TypeInfo ID="117" TypeName="System.Byte, mscorlib, Version=4.0.0.0, Culture=neutral, PublicKeyToken=b77a5c561934e089" AssemblyString="mscorlib, Version=4.0.0.0, Culture=neutral, PublicKeyToken=b77a5c561934e089" AssemblyLocation="C:\Windows\Microsoft.NET\Framework64\v4.0.30319\mscorlib.dll" IsDeviceDependent="False">
      <ValueInfo Value="226" />
    </TypeInfo>
    <TypeInfo ID="118" TypeName="System.Byte, mscorlib, Version=4.0.0.0, Culture=neutral, PublicKeyToken=b77a5c561934e089" AssemblyString="mscorlib, Version=4.0.0.0, Culture=neutral, PublicKeyToken=b77a5c561934e089" AssemblyLocation="C:\Windows\Microsoft.NET\Framework64\v4.0.30319\mscorlib.dll" IsDeviceDependent="False">
      <ValueInfo Value="206" />
    </TypeInfo>
    <TypeInfo ID="119" TypeName="System.Byte, mscorlib, Version=4.0.0.0, Culture=neutral, PublicKeyToken=b77a5c561934e089" AssemblyString="mscorlib, Version=4.0.0.0, Culture=neutral, PublicKeyToken=b77a5c561934e089" AssemblyLocation="C:\Windows\Microsoft.NET\Framework64\v4.0.30319\mscorlib.dll" IsDeviceDependent="False">
      <ValueInfo Value="238" />
    </TypeInfo>
    <TypeInfo ID="120" TypeName="System.Byte, mscorlib, Version=4.0.0.0, Culture=neutral, PublicKeyToken=b77a5c561934e089" AssemblyString="mscorlib, Version=4.0.0.0, Culture=neutral, PublicKeyToken=b77a5c561934e089" AssemblyLocation="C:\Windows\Microsoft.NET\Framework64\v4.0.30319\mscorlib.dll" IsDeviceDependent="False">
      <ValueInfo Value="208" />
    </TypeInfo>
    <TypeInfo ID="121" TypeName="System.Byte, mscorlib, Version=4.0.0.0, Culture=neutral, PublicKeyToken=b77a5c561934e089" AssemblyString="mscorlib, Version=4.0.0.0, Culture=neutral, PublicKeyToken=b77a5c561934e089" AssemblyLocation="C:\Windows\Microsoft.NET\Framework64\v4.0.30319\mscorlib.dll" IsDeviceDependent="False">
      <ValueInfo Value="174" />
    </TypeInfo>
    <TypeInfo ID="122" TypeName="System.Byte, mscorlib, Version=4.0.0.0, Culture=neutral, PublicKeyToken=b77a5c561934e089" AssemblyString="mscorlib, Version=4.0.0.0, Culture=neutral, PublicKeyToken=b77a5c561934e089" AssemblyLocation="C:\Windows\Microsoft.NET\Framework64\v4.0.30319\mscorlib.dll" IsDeviceDependent="False">
      <ValueInfo Value="211" />
    </TypeInfo>
    <TypeInfo ID="123" TypeName="System.Byte, mscorlib, Version=4.0.0.0, Culture=neutral, PublicKeyToken=b77a5c561934e089" AssemblyString="mscorlib, Version=4.0.0.0, Culture=neutral, PublicKeyToken=b77a5c561934e089" AssemblyLocation="C:\Windows\Microsoft.NET\Framework64\v4.0.30319\mscorlib.dll" IsDeviceDependent="False">
      <ValueInfo Value="233" />
    </TypeInfo>
    <TypeInfo ID="124" TypeName="System.Byte, mscorlib, Version=4.0.0.0, Culture=neutral, PublicKeyToken=b77a5c561934e089" AssemblyString="mscorlib, Version=4.0.0.0, Culture=neutral, PublicKeyToken=b77a5c561934e089" AssemblyLocation="C:\Windows\Microsoft.NET\Framework64\v4.0.30319\mscorlib.dll" IsDeviceDependent="False">
      <ValueInfo Value="26" />
    </TypeInfo>
    <TypeInfo ID="125" TypeName="System.Byte, mscorlib, Version=4.0.0.0, Culture=neutral, PublicKeyToken=b77a5c561934e089" AssemblyString="mscorlib, Version=4.0.0.0, Culture=neutral, PublicKeyToken=b77a5c561934e089" AssemblyLocation="C:\Windows\Microsoft.NET\Framework64\v4.0.30319\mscorlib.dll" IsDeviceDependent="False">
      <ValueInfo Value="188" />
    </TypeInfo>
    <TypeInfo ID="126" TypeName="System.Byte, mscorlib, Version=4.0.0.0, Culture=neutral, PublicKeyToken=b77a5c561934e089" AssemblyString="mscorlib, Version=4.0.0.0, Culture=neutral, PublicKeyToken=b77a5c561934e089" AssemblyLocation="C:\Windows\Microsoft.NET\Framework64\v4.0.30319\mscorlib.dll" IsDeviceDependent="False">
      <ValueInfo Value="29" />
    </TypeInfo>
    <TypeInfo ID="127" TypeName="System.Byte, mscorlib, Version=4.0.0.0, Culture=neutral, PublicKeyToken=b77a5c561934e089" AssemblyString="mscorlib, Version=4.0.0.0, Culture=neutral, PublicKeyToken=b77a5c561934e089" AssemblyLocation="C:\Windows\Microsoft.NET\Framework64\v4.0.30319\mscorlib.dll" IsDeviceDependent="False">
      <ValueInfo Value="244" />
    </TypeInfo>
    <TypeInfo ID="128" TypeName="System.Byte, mscorlib, Version=4.0.0.0, Culture=neutral, PublicKeyToken=b77a5c561934e089" AssemblyString="mscorlib, Version=4.0.0.0, Culture=neutral, PublicKeyToken=b77a5c561934e089" AssemblyLocation="C:\Windows\Microsoft.NET\Framework64\v4.0.30319\mscorlib.dll" IsDeviceDependent="False">
      <ValueInfo Value="124" />
    </TypeInfo>
    <TypeInfo ID="129" TypeName="System.Byte, mscorlib, Version=4.0.0.0, Culture=neutral, PublicKeyToken=b77a5c561934e089" AssemblyString="mscorlib, Version=4.0.0.0, Culture=neutral, PublicKeyToken=b77a5c561934e089" AssemblyLocation="C:\Windows\Microsoft.NET\Framework64\v4.0.30319\mscorlib.dll" IsDeviceDependent="False">
      <ValueInfo Value="25" />
    </TypeInfo>
    <TypeInfo ID="130" TypeName="System.Byte, mscorlib, Version=4.0.0.0, Culture=neutral, PublicKeyToken=b77a5c561934e089" AssemblyString="mscorlib, Version=4.0.0.0, Culture=neutral, PublicKeyToken=b77a5c561934e089" AssemblyLocation="C:\Windows\Microsoft.NET\Framework64\v4.0.30319\mscorlib.dll" IsDeviceDependent="False">
      <ValueInfo Value="141" />
    </TypeInfo>
    <TypeInfo ID="131" TypeName="System.Byte, mscorlib, Version=4.0.0.0, Culture=neutral, PublicKeyToken=b77a5c561934e089" AssemblyString="mscorlib, Version=4.0.0.0, Culture=neutral, PublicKeyToken=b77a5c561934e089" AssemblyLocation="C:\Windows\Microsoft.NET\Framework64\v4.0.30319\mscorlib.dll" IsDeviceDependent="False">
      <ValueInfo Value="241" />
    </TypeInfo>
    <TypeInfo ID="132" TypeName="System.Byte, mscorlib, Version=4.0.0.0, Culture=neutral, PublicKeyToken=b77a5c561934e089" AssemblyString="mscorlib, Version=4.0.0.0, Culture=neutral, PublicKeyToken=b77a5c561934e089" AssemblyLocation="C:\Windows\Microsoft.NET\Framework64\v4.0.30319\mscorlib.dll" IsDeviceDependent="False">
      <ValueInfo Value="17" />
    </TypeInfo>
    <TypeInfo ID="133" TypeName="System.Byte, mscorlib, Version=4.0.0.0, Culture=neutral, PublicKeyToken=b77a5c561934e089" AssemblyString="mscorlib, Version=4.0.0.0, Culture=neutral, PublicKeyToken=b77a5c561934e089" AssemblyLocation="C:\Windows\Microsoft.NET\Framework64\v4.0.30319\mscorlib.dll" IsDeviceDependent="False">
      <ValueInfo Value="140" />
    </TypeInfo>
    <TypeInfo ID="134" TypeName="System.Byte, mscorlib, Version=4.0.0.0, Culture=neutral, PublicKeyToken=b77a5c561934e089" AssemblyString="mscorlib, Version=4.0.0.0, Culture=neutral, PublicKeyToken=b77a5c561934e089" AssemblyLocation="C:\Windows\Microsoft.NET\Framework64\v4.0.30319\mscorlib.dll" IsDeviceDependent="False">
      <ValueInfo Value="58" />
    </TypeInfo>
    <TypeInfo ID="135" TypeName="System.Byte, mscorlib, Version=4.0.0.0, Culture=neutral, PublicKeyToken=b77a5c561934e089" AssemblyString="mscorlib, Version=4.0.0.0, Culture=neutral, PublicKeyToken=b77a5c561934e089" AssemblyLocation="C:\Windows\Microsoft.NET\Framework64\v4.0.30319\mscorlib.dll" IsDeviceDependent="False">
      <ValueInfo Value="7" />
    </TypeInfo>
    <TypeInfo ID="136" TypeName="System.Byte, mscorlib, Version=4.0.0.0, Culture=neutral, PublicKeyToken=b77a5c561934e089" AssemblyString="mscorlib, Version=4.0.0.0, Culture=neutral, PublicKeyToken=b77a5c561934e089" AssemblyLocation="C:\Windows\Microsoft.NET\Framework64\v4.0.30319\mscorlib.dll" IsDeviceDependent="False">
      <ValueInfo Value="218" />
    </TypeInfo>
    <TypeInfo ID="137" TypeName="System.Byte, mscorlib, Version=4.0.0.0, Culture=neutral, PublicKeyToken=b77a5c561934e089" AssemblyString="mscorlib, Version=4.0.0.0, Culture=neutral, PublicKeyToken=b77a5c561934e089" AssemblyLocation="C:\Windows\Microsoft.NET\Framework64\v4.0.30319\mscorlib.dll" IsDeviceDependent="False">
      <ValueInfo Value="32" />
    </TypeInfo>
    <TypeInfo ID="138" TypeName="System.Byte, mscorlib, Version=4.0.0.0, Culture=neutral, PublicKeyToken=b77a5c561934e089" AssemblyString="mscorlib, Version=4.0.0.0, Culture=neutral, PublicKeyToken=b77a5c561934e089" AssemblyLocation="C:\Windows\Microsoft.NET\Framework64\v4.0.30319\mscorlib.dll" IsDeviceDependent="False">
      <ValueInfo Value="196" />
    </TypeInfo>
    <TypeInfo ID="139" TypeName="System.Byte, mscorlib, Version=4.0.0.0, Culture=neutral, PublicKeyToken=b77a5c561934e089" AssemblyString="mscorlib, Version=4.0.0.0, Culture=neutral, PublicKeyToken=b77a5c561934e089" AssemblyLocation="C:\Windows\Microsoft.NET\Framework64\v4.0.30319\mscorlib.dll" IsDeviceDependent="False">
      <ValueInfo Value="101" />
    </TypeInfo>
    <TypeInfo ID="140" TypeName="System.Byte, mscorlib, Version=4.0.0.0, Culture=neutral, PublicKeyToken=b77a5c561934e089" AssemblyString="mscorlib, Version=4.0.0.0, Culture=neutral, PublicKeyToken=b77a5c561934e089" AssemblyLocation="C:\Windows\Microsoft.NET\Framework64\v4.0.30319\mscorlib.dll" IsDeviceDependent="False">
      <ValueInfo Value="105" />
    </TypeInfo>
    <TypeInfo ID="141" TypeName="System.Byte, mscorlib, Version=4.0.0.0, Culture=neutral, PublicKeyToken=b77a5c561934e089" AssemblyString="mscorlib, Version=4.0.0.0, Culture=neutral, PublicKeyToken=b77a5c561934e089" AssemblyLocation="C:\Windows\Microsoft.NET\Framework64\v4.0.30319\mscorlib.dll" IsDeviceDependent="False">
      <ValueInfo Value="194" />
    </TypeInfo>
    <TypeInfo ID="142" TypeName="System.Byte, mscorlib, Version=4.0.0.0, Culture=neutral, PublicKeyToken=b77a5c561934e089" AssemblyString="mscorlib, Version=4.0.0.0, Culture=neutral, PublicKeyToken=b77a5c561934e089" AssemblyLocation="C:\Windows\Microsoft.NET\Framework64\v4.0.30319\mscorlib.dll" IsDeviceDependent="False">
      <ValueInfo Value="52" />
    </TypeInfo>
    <TypeInfo ID="143" TypeName="System.Byte, mscorlib, Version=4.0.0.0, Culture=neutral, PublicKeyToken=b77a5c561934e089" AssemblyString="mscorlib, Version=4.0.0.0, Culture=neutral, PublicKeyToken=b77a5c561934e089" AssemblyLocation="C:\Windows\Microsoft.NET\Framework64\v4.0.30319\mscorlib.dll" IsDeviceDependent="False">
      <ValueInfo Value="61" />
    </TypeInfo>
    <TypeInfo ID="144" TypeName="System.Byte, mscorlib, Version=4.0.0.0, Culture=neutral, PublicKeyToken=b77a5c561934e089" AssemblyString="mscorlib, Version=4.0.0.0, Culture=neutral, PublicKeyToken=b77a5c561934e089" AssemblyLocation="C:\Windows\Microsoft.NET\Framework64\v4.0.30319\mscorlib.dll" IsDeviceDependent="False">
      <ValueInfo Value="253" />
    </TypeInfo>
    <TypeInfo ID="145" TypeName="System.Byte, mscorlib, Version=4.0.0.0, Culture=neutral, PublicKeyToken=b77a5c561934e089" AssemblyString="mscorlib, Version=4.0.0.0, Culture=neutral, PublicKeyToken=b77a5c561934e089" AssemblyLocation="C:\Windows\Microsoft.NET\Framework64\v4.0.30319\mscorlib.dll" IsDeviceDependent="False">
      <ValueInfo Value="9" />
    </TypeInfo>
    <TypeInfo ID="146" TypeName="System.Byte, mscorlib, Version=4.0.0.0, Culture=neutral, PublicKeyToken=b77a5c561934e089" AssemblyString="mscorlib, Version=4.0.0.0, Culture=neutral, PublicKeyToken=b77a5c561934e089" AssemblyLocation="C:\Windows\Microsoft.NET\Framework64\v4.0.30319\mscorlib.dll" IsDeviceDependent="False">
      <ValueInfo Value="115" />
    </TypeInfo>
    <TypeInfo ID="147" TypeName="System.Byte, mscorlib, Version=4.0.0.0, Culture=neutral, PublicKeyToken=b77a5c561934e089" AssemblyString="mscorlib, Version=4.0.0.0, Culture=neutral, PublicKeyToken=b77a5c561934e089" AssemblyLocation="C:\Windows\Microsoft.NET\Framework64\v4.0.30319\mscorlib.dll" IsDeviceDependent="False">
      <ValueInfo Value="190" />
    </TypeInfo>
    <TypeInfo ID="148" TypeName="System.Byte, mscorlib, Version=4.0.0.0, Culture=neutral, PublicKeyToken=b77a5c561934e089" AssemblyString="mscorlib, Version=4.0.0.0, Culture=neutral, PublicKeyToken=b77a5c561934e089" AssemblyLocation="C:\Windows\Microsoft.NET\Framework64\v4.0.30319\mscorlib.dll" IsDeviceDependent="False">
      <ValueInfo Value="57" />
    </TypeInfo>
    <TypeInfo ID="149" TypeName="System.Byte, mscorlib, Version=4.0.0.0, Culture=neutral, PublicKeyToken=b77a5c561934e089" AssemblyString="mscorlib, Version=4.0.0.0, Culture=neutral, PublicKeyToken=b77a5c561934e089" AssemblyLocation="C:\Windows\Microsoft.NET\Framework64\v4.0.30319\mscorlib.dll" IsDeviceDependent="False">
      <ValueInfo Value="14" />
    </TypeInfo>
    <TypeInfo ID="150" TypeName="System.Byte, mscorlib, Version=4.0.0.0, Culture=neutral, PublicKeyToken=b77a5c561934e089" AssemblyString="mscorlib, Version=4.0.0.0, Culture=neutral, PublicKeyToken=b77a5c561934e089" AssemblyLocation="C:\Windows\Microsoft.NET\Framework64\v4.0.30319\mscorlib.dll" IsDeviceDependent="False">
      <ValueInfo Value="72" />
    </TypeInfo>
    <TypeInfo ID="151" TypeName="System.Byte, mscorlib, Version=4.0.0.0, Culture=neutral, PublicKeyToken=b77a5c561934e089" AssemblyString="mscorlib, Version=4.0.0.0, Culture=neutral, PublicKeyToken=b77a5c561934e089" AssemblyLocation="C:\Windows\Microsoft.NET\Framework64\v4.0.30319\mscorlib.dll" IsDeviceDependent="False">
      <ValueInfo Value="67" />
    </TypeInfo>
    <TypeInfo ID="152" TypeName="System.Byte, mscorlib, Version=4.0.0.0, Culture=neutral, PublicKeyToken=b77a5c561934e089" AssemblyString="mscorlib, Version=4.0.0.0, Culture=neutral, PublicKeyToken=b77a5c561934e089" AssemblyLocation="C:\Windows\Microsoft.NET\Framework64\v4.0.30319\mscorlib.dll" IsDeviceDependent="False">
      <ValueInfo Value="82" />
    </TypeInfo>
    <TypeInfo ID="153" TypeName="System.Byte, mscorlib, Version=4.0.0.0, Culture=neutral, PublicKeyToken=b77a5c561934e089" AssemblyString="mscorlib, Version=4.0.0.0, Culture=neutral, PublicKeyToken=b77a5c561934e089" AssemblyLocation="C:\Windows\Microsoft.NET\Framework64\v4.0.30319\mscorlib.dll" IsDeviceDependent="False">
      <ValueInfo Value="3" />
    </TypeInfo>
    <TypeInfo ID="154" TypeName="System.Byte, mscorlib, Version=4.0.0.0, Culture=neutral, PublicKeyToken=b77a5c561934e089" AssemblyString="mscorlib, Version=4.0.0.0, Culture=neutral, PublicKeyToken=b77a5c561934e089" AssemblyLocation="C:\Windows\Microsoft.NET\Framework64\v4.0.30319\mscorlib.dll" IsDeviceDependent="False">
      <ValueInfo Value="48" />
    </TypeInfo>
    <TypeInfo ID="155" TypeName="System.Byte, mscorlib, Version=4.0.0.0, Culture=neutral, PublicKeyToken=b77a5c561934e089" AssemblyString="mscorlib, Version=4.0.0.0, Culture=neutral, PublicKeyToken=b77a5c561934e089" AssemblyLocation="C:\Windows\Microsoft.NET\Framework64\v4.0.30319\mscorlib.dll" IsDeviceDependent="False">
      <ValueInfo Value="15" />
    </TypeInfo>
    <TypeInfo ID="156" TypeName="System.Byte, mscorlib, Version=4.0.0.0, Culture=neutral, PublicKeyToken=b77a5c561934e089" AssemblyString="mscorlib, Version=4.0.0.0, Culture=neutral, PublicKeyToken=b77a5c561934e089" AssemblyLocation="C:\Windows\Microsoft.NET\Framework64\v4.0.30319\mscorlib.dll" IsDeviceDependent="False">
      <ValueInfo Value="148" />
    </TypeInfo>
    <TypeInfo ID="157" TypeName="System.Byte, mscorlib, Version=4.0.0.0, Culture=neutral, PublicKeyToken=b77a5c561934e089" AssemblyString="mscorlib, Version=4.0.0.0, Culture=neutral, PublicKeyToken=b77a5c561934e089" AssemblyLocation="C:\Windows\Microsoft.NET\Framework64\v4.0.30319\mscorlib.dll" IsDeviceDependent="False">
      <ValueInfo Value="13" />
    </TypeInfo>
    <TypeInfo ID="158" TypeName="System.Byte, mscorlib, Version=4.0.0.0, Culture=neutral, PublicKeyToken=b77a5c561934e089" AssemblyString="mscorlib, Version=4.0.0.0, Culture=neutral, PublicKeyToken=b77a5c561934e089" AssemblyLocation="C:\Windows\Microsoft.NET\Framework64\v4.0.30319\mscorlib.dll" IsDeviceDependent="False">
      <ValueInfo Value="169" />
    </TypeInfo>
    <TypeInfo ID="159" TypeName="System.Byte, mscorlib, Version=4.0.0.0, Culture=neutral, PublicKeyToken=b77a5c561934e089" AssemblyString="mscorlib, Version=4.0.0.0, Culture=neutral, PublicKeyToken=b77a5c561934e089" AssemblyLocation="C:\Windows\Microsoft.NET\Framework64\v4.0.30319\mscorlib.dll" IsDeviceDependent="False">
      <ValueInfo Value="19" />
    </TypeInfo>
    <TypeInfo ID="160" TypeName="System.Byte, mscorlib, Version=4.0.0.0, Culture=neutral, PublicKeyToken=b77a5c561934e089" AssemblyString="mscorlib, Version=4.0.0.0, Culture=neutral, PublicKeyToken=b77a5c561934e089" AssemblyLocation="C:\Windows\Microsoft.NET\Framework64\v4.0.30319\mscorlib.dll" IsDeviceDependent="False">
      <ValueInfo Value="90" />
    </TypeInfo>
    <TypeInfo ID="161" TypeName="System.Byte, mscorlib, Version=4.0.0.0, Culture=neutral, PublicKeyToken=b77a5c561934e089" AssemblyString="mscorlib, Version=4.0.0.0, Culture=neutral, PublicKeyToken=b77a5c561934e089" AssemblyLocation="C:\Windows\Microsoft.NET\Framework64\v4.0.30319\mscorlib.dll" IsDeviceDependent="False">
      <ValueInfo Value="44" />
    </TypeInfo>
    <TypeInfo ID="162" TypeName="System.Byte, mscorlib, Version=4.0.0.0, Culture=neutral, PublicKeyToken=b77a5c561934e089" AssemblyString="mscorlib, Version=4.0.0.0, Culture=neutral, PublicKeyToken=b77a5c561934e089" AssemblyLocation="C:\Windows\Microsoft.NET\Framework64\v4.0.30319\mscorlib.dll" IsDeviceDependent="False">
      <ValueInfo Value="153" />
    </TypeInfo>
    <TypeInfo ID="163" TypeName="System.Byte, mscorlib, Version=4.0.0.0, Culture=neutral, PublicKeyToken=b77a5c561934e089" AssemblyString="mscorlib, Version=4.0.0.0, Culture=neutral, PublicKeyToken=b77a5c561934e089" AssemblyLocation="C:\Windows\Microsoft.NET\Framework64\v4.0.30319\mscorlib.dll" IsDeviceDependent="False">
      <ValueInfo Value="231" />
    </TypeInfo>
    <TypeInfo ID="164" TypeName="System.Byte, mscorlib, Version=4.0.0.0, Culture=neutral, PublicKeyToken=b77a5c561934e089" AssemblyString="mscorlib, Version=4.0.0.0, Culture=neutral, PublicKeyToken=b77a5c561934e089" AssemblyLocation="C:\Windows\Microsoft.NET\Framework64\v4.0.30319\mscorlib.dll" IsDeviceDependent="False">
      <ValueInfo Value="118" />
    </TypeInfo>
    <TypeInfo ID="165" TypeName="System.Byte, mscorlib, Version=4.0.0.0, Culture=neutral, PublicKeyToken=b77a5c561934e089" AssemblyString="mscorlib, Version=4.0.0.0, Culture=neutral, PublicKeyToken=b77a5c561934e089" AssemblyLocation="C:\Windows\Microsoft.NET\Framework64\v4.0.30319\mscorlib.dll" IsDeviceDependent="False">
      <ValueInfo Value="42" />
    </TypeInfo>
    <TypeInfo ID="166" TypeName="System.Byte, mscorlib, Version=4.0.0.0, Culture=neutral, PublicKeyToken=b77a5c561934e089" AssemblyString="mscorlib, Version=4.0.0.0, Culture=neutral, PublicKeyToken=b77a5c561934e089" AssemblyLocation="C:\Windows\Microsoft.NET\Framework64\v4.0.30319\mscorlib.dll" IsDeviceDependent="False">
      <ValueInfo Value="165" />
    </TypeInfo>
    <TypeInfo ID="167" TypeName="System.Byte, mscorlib, Version=4.0.0.0, Culture=neutral, PublicKeyToken=b77a5c561934e089" AssemblyString="mscorlib, Version=4.0.0.0, Culture=neutral, PublicKeyToken=b77a5c561934e089" AssemblyLocation="C:\Windows\Microsoft.NET\Framework64\v4.0.30319\mscorlib.dll" IsDeviceDependent="False">
      <ValueInfo Value="50" />
    </TypeInfo>
    <TypeInfo ID="168" TypeName="System.Byte, mscorlib, Version=4.0.0.0, Culture=neutral, PublicKeyToken=b77a5c561934e089" AssemblyString="mscorlib, Version=4.0.0.0, Culture=neutral, PublicKeyToken=b77a5c561934e089" AssemblyLocation="C:\Windows\Microsoft.NET\Framework64\v4.0.30319\mscorlib.dll" IsDeviceDependent="False">
      <ValueInfo Value="28" />
    </TypeInfo>
    <TypeInfo ID="169" TypeName="System.Byte, mscorlib, Version=4.0.0.0, Culture=neutral, PublicKeyToken=b77a5c561934e089" AssemblyString="mscorlib, Version=4.0.0.0, Culture=neutral, PublicKeyToken=b77a5c561934e089" AssemblyLocation="C:\Windows\Microsoft.NET\Framework64\v4.0.30319\mscorlib.dll" IsDeviceDependent="False">
      <ValueInfo Value="197" />
    </TypeInfo>
    <TypeInfo ID="170" TypeName="System.Byte, mscorlib, Version=4.0.0.0, Culture=neutral, PublicKeyToken=b77a5c561934e089" AssemblyString="mscorlib, Version=4.0.0.0, Culture=neutral, PublicKeyToken=b77a5c561934e089" AssemblyLocation="C:\Windows\Microsoft.NET\Framework64\v4.0.30319\mscorlib.dll" IsDeviceDependent="False">
      <ValueInfo Value="66" />
    </TypeInfo>
    <TypeInfo ID="171" TypeName="System.Byte, mscorlib, Version=4.0.0.0, Culture=neutral, PublicKeyToken=b77a5c561934e089" AssemblyString="mscorlib, Version=4.0.0.0, Culture=neutral, PublicKeyToken=b77a5c561934e089" AssemblyLocation="C:\Windows\Microsoft.NET\Framework64\v4.0.30319\mscorlib.dll" IsDeviceDependent="False">
      <ValueInfo Value="224" />
    </TypeInfo>
    <TypeInfo ID="172" TypeName="System.Byte, mscorlib, Version=4.0.0.0, Culture=neutral, PublicKeyToken=b77a5c561934e089" AssemblyString="mscorlib, Version=4.0.0.0, Culture=neutral, PublicKeyToken=b77a5c561934e089" AssemblyLocation="C:\Windows\Microsoft.NET\Framework64\v4.0.30319\mscorlib.dll" IsDeviceDependent="False">
      <ValueInfo Value="16" />
    </TypeInfo>
    <TypeInfo ID="173" TypeName="System.Byte, mscorlib, Version=4.0.0.0, Culture=neutral, PublicKeyToken=b77a5c561934e089" AssemblyString="mscorlib, Version=4.0.0.0, Culture=neutral, PublicKeyToken=b77a5c561934e089" AssemblyLocation="C:\Windows\Microsoft.NET\Framework64\v4.0.30319\mscorlib.dll" IsDeviceDependent="False">
      <ValueInfo Value="180" />
    </TypeInfo>
    <TypeInfo ID="174" TypeName="System.Byte, mscorlib, Version=4.0.0.0, Culture=neutral, PublicKeyToken=b77a5c561934e089" AssemblyString="mscorlib, Version=4.0.0.0, Culture=neutral, PublicKeyToken=b77a5c561934e089" AssemblyLocation="C:\Windows\Microsoft.NET\Framework64\v4.0.30319\mscorlib.dll" IsDeviceDependent="False">
      <ValueInfo Value="227" />
    </TypeInfo>
    <TypeInfo ID="175" TypeName="System.Byte, mscorlib, Version=4.0.0.0, Culture=neutral, PublicKeyToken=b77a5c561934e089" AssemblyString="mscorlib, Version=4.0.0.0, Culture=neutral, PublicKeyToken=b77a5c561934e089" AssemblyLocation="C:\Windows\Microsoft.NET\Framework64\v4.0.30319\mscorlib.dll" IsDeviceDependent="False">
      <ValueInfo Value="10" />
    </TypeInfo>
    <TypeInfo ID="176" TypeName="System.Byte, mscorlib, Version=4.0.0.0, Culture=neutral, PublicKeyToken=b77a5c561934e089" AssemblyString="mscorlib, Version=4.0.0.0, Culture=neutral, PublicKeyToken=b77a5c561934e089" AssemblyLocation="C:\Windows\Microsoft.NET\Framework64\v4.0.30319\mscorlib.dll" IsDeviceDependent="False">
      <ValueInfo Value="126" />
    </TypeInfo>
    <TypeInfo ID="177" TypeName="System.Byte, mscorlib, Version=4.0.0.0, Culture=neutral, PublicKeyToken=b77a5c561934e089" AssemblyString="mscorlib, Version=4.0.0.0, Culture=neutral, PublicKeyToken=b77a5c561934e089" AssemblyLocation="C:\Windows\Microsoft.NET\Framework64\v4.0.30319\mscorlib.dll" IsDeviceDependent="False">
      <ValueInfo Value="96" />
    </TypeInfo>
    <TypeInfo ID="178" TypeName="System.Byte, mscorlib, Version=4.0.0.0, Culture=neutral, PublicKeyToken=b77a5c561934e089" AssemblyString="mscorlib, Version=4.0.0.0, Culture=neutral, PublicKeyToken=b77a5c561934e089" AssemblyLocation="C:\Windows\Microsoft.NET\Framework64\v4.0.30319\mscorlib.dll" IsDeviceDependent="False">
      <ValueInfo Value="230" />
    </TypeInfo>
    <TypeInfo ID="179" TypeName="System.Byte, mscorlib, Version=4.0.0.0, Culture=neutral, PublicKeyToken=b77a5c561934e089" AssemblyString="mscorlib, Version=4.0.0.0, Culture=neutral, PublicKeyToken=b77a5c561934e089" AssemblyLocation="C:\Windows\Microsoft.NET\Framework64\v4.0.30319\mscorlib.dll" IsDeviceDependent="False">
      <ValueInfo Value="87" />
    </TypeInfo>
    <TypeInfo ID="180" TypeName="System.Byte, mscorlib, Version=4.0.0.0, Culture=neutral, PublicKeyToken=b77a5c561934e089" AssemblyString="mscorlib, Version=4.0.0.0, Culture=neutral, PublicKeyToken=b77a5c561934e089" AssemblyLocation="C:\Windows\Microsoft.NET\Framework64\v4.0.30319\mscorlib.dll" IsDeviceDependent="False">
      <ValueInfo Value="222" />
    </TypeInfo>
    <TypeInfo ID="181" TypeName="System.Byte, mscorlib, Version=4.0.0.0, Culture=neutral, PublicKeyToken=b77a5c561934e089" AssemblyString="mscorlib, Version=4.0.0.0, Culture=neutral, PublicKeyToken=b77a5c561934e089" AssemblyLocation="C:\Windows\Microsoft.NET\Framework64\v4.0.30319\mscorlib.dll" IsDeviceDependent="False">
      <ValueInfo Value="37" />
    </TypeInfo>
    <TypeInfo ID="182" TypeName="System.Byte, mscorlib, Version=4.0.0.0, Culture=neutral, PublicKeyToken=b77a5c561934e089" AssemblyString="mscorlib, Version=4.0.0.0, Culture=neutral, PublicKeyToken=b77a5c561934e089" AssemblyLocation="C:\Windows\Microsoft.NET\Framework64\v4.0.30319\mscorlib.dll" IsDeviceDependent="False">
      <ValueInfo Value="59" />
    </TypeInfo>
    <TypeInfo ID="183" TypeName="System.Byte, mscorlib, Version=4.0.0.0, Culture=neutral, PublicKeyToken=b77a5c561934e089" AssemblyString="mscorlib, Version=4.0.0.0, Culture=neutral, PublicKeyToken=b77a5c561934e089" AssemblyLocation="C:\Windows\Microsoft.NET\Framework64\v4.0.30319\mscorlib.dll" IsDeviceDependent="False">
      <ValueInfo Value="77" />
    </TypeInfo>
    <TypeInfo ID="184" TypeName="System.Byte, mscorlib, Version=4.0.0.0, Culture=neutral, PublicKeyToken=b77a5c561934e089" AssemblyString="mscorlib, Version=4.0.0.0, Culture=neutral, PublicKeyToken=b77a5c561934e089" AssemblyLocation="C:\Windows\Microsoft.NET\Framework64\v4.0.30319\mscorlib.dll" IsDeviceDependent="False">
      <ValueInfo Value="135" />
    </TypeInfo>
    <TypeInfo ID="185" TypeName="System.Byte, mscorlib, Version=4.0.0.0, Culture=neutral, PublicKeyToken=b77a5c561934e089" AssemblyString="mscorlib, Version=4.0.0.0, Culture=neutral, PublicKeyToken=b77a5c561934e089" AssemblyLocation="C:\Windows\Microsoft.NET\Framework64\v4.0.30319\mscorlib.dll" IsDeviceDependent="False">
      <ValueInfo Value="84" />
    </TypeInfo>
    <TypeInfo ID="186" TypeName="System.Byte, mscorlib, Version=4.0.0.0, Culture=neutral, PublicKeyToken=b77a5c561934e089" AssemblyString="mscorlib, Version=4.0.0.0, Culture=neutral, PublicKeyToken=b77a5c561934e089" AssemblyLocation="C:\Windows\Microsoft.NET\Framework64\v4.0.30319\mscorlib.dll" IsDeviceDependent="False">
      <ValueInfo Value="173" />
    </TypeInfo>
    <TypeInfo ID="187" TypeName="System.Byte, mscorlib, Version=4.0.0.0, Culture=neutral, PublicKeyToken=b77a5c561934e089" AssemblyString="mscorlib, Version=4.0.0.0, Culture=neutral, PublicKeyToken=b77a5c561934e089" AssemblyLocation="C:\Windows\Microsoft.NET\Framework64\v4.0.30319\mscorlib.dll" IsDeviceDependent="False">
      <ValueInfo Value="102" />
    </TypeInfo>
    <TypeInfo ID="188" TypeName="System.Byte, mscorlib, Version=4.0.0.0, Culture=neutral, PublicKeyToken=b77a5c561934e089" AssemblyString="mscorlib, Version=4.0.0.0, Culture=neutral, PublicKeyToken=b77a5c561934e089" AssemblyLocation="C:\Windows\Microsoft.NET\Framework64\v4.0.30319\mscorlib.dll" IsDeviceDependent="False">
      <ValueInfo Value="189" />
    </TypeInfo>
    <TypeInfo ID="189" TypeName="System.Byte, mscorlib, Version=4.0.0.0, Culture=neutral, PublicKeyToken=b77a5c561934e089" AssemblyString="mscorlib, Version=4.0.0.0, Culture=neutral, PublicKeyToken=b77a5c561934e089" AssemblyLocation="C:\Windows\Microsoft.NET\Framework64\v4.0.30319\mscorlib.dll" IsDeviceDependent="False">
      <ValueInfo Value="111" />
    </TypeInfo>
    <TypeInfo ID="190" TypeName="System.Byte, mscorlib, Version=4.0.0.0, Culture=neutral, PublicKeyToken=b77a5c561934e089" AssemblyString="mscorlib, Version=4.0.0.0, Culture=neutral, PublicKeyToken=b77a5c561934e089" AssemblyLocation="C:\Windows\Microsoft.NET\Framework64\v4.0.30319\mscorlib.dll" IsDeviceDependent="False">
      <ValueInfo Value="159" />
    </TypeInfo>
    <TypeInfo ID="191" TypeName="System.Byte, mscorlib, Version=4.0.0.0, Culture=neutral, PublicKeyToken=b77a5c561934e089" AssemblyString="mscorlib, Version=4.0.0.0, Culture=neutral, PublicKeyToken=b77a5c561934e089" AssemblyLocation="C:\Windows\Microsoft.NET\Framework64\v4.0.30319\mscorlib.dll" IsDeviceDependent="False">
      <ValueInfo Value="56" />
    </TypeInfo>
    <TypeInfo ID="192" TypeName="System.Byte, mscorlib, Version=4.0.0.0, Culture=neutral, PublicKeyToken=b77a5c561934e089" AssemblyString="mscorlib, Version=4.0.0.0, Culture=neutral, PublicKeyToken=b77a5c561934e089" AssemblyLocation="C:\Windows\Microsoft.NET\Framework64\v4.0.30319\mscorlib.dll" IsDeviceDependent="False">
      <ValueInfo Value="54" />
    </TypeInfo>
    <TypeInfo ID="193" TypeName="System.Byte, mscorlib, Version=4.0.0.0, Culture=neutral, PublicKeyToken=b77a5c561934e089" AssemblyString="mscorlib, Version=4.0.0.0, Culture=neutral, PublicKeyToken=b77a5c561934e089" AssemblyLocation="C:\Windows\Microsoft.NET\Framework64\v4.0.30319\mscorlib.dll" IsDeviceDependent="False">
      <ValueInfo Value="160" />
    </TypeInfo>
    <TypeInfo ID="194" TypeName="System.Byte, mscorlib, Version=4.0.0.0, Culture=neutral, PublicKeyToken=b77a5c561934e089" AssemblyString="mscorlib, Version=4.0.0.0, Culture=neutral, PublicKeyToken=b77a5c561934e089" AssemblyLocation="C:\Windows\Microsoft.NET\Framework64\v4.0.30319\mscorlib.dll" IsDeviceDependent="False">
      <ValueInfo Value="247" />
    </TypeInfo>
    <TypeInfo ID="195" TypeName="System.Byte, mscorlib, Version=4.0.0.0, Culture=neutral, PublicKeyToken=b77a5c561934e089" AssemblyString="mscorlib, Version=4.0.0.0, Culture=neutral, PublicKeyToken=b77a5c561934e089" AssemblyLocation="C:\Windows\Microsoft.NET\Framework64\v4.0.30319\mscorlib.dll" IsDeviceDependent="False">
      <ValueInfo Value="193" />
    </TypeInfo>
    <TypeInfo ID="196" TypeName="System.Byte, mscorlib, Version=4.0.0.0, Culture=neutral, PublicKeyToken=b77a5c561934e089" AssemblyString="mscorlib, Version=4.0.0.0, Culture=neutral, PublicKeyToken=b77a5c561934e089" AssemblyLocation="C:\Windows\Microsoft.NET\Framework64\v4.0.30319\mscorlib.dll" IsDeviceDependent="False">
      <ValueInfo Value="93" />
    </TypeInfo>
    <TypeInfo ID="197" TypeName="System.Byte, mscorlib, Version=4.0.0.0, Culture=neutral, PublicKeyToken=b77a5c561934e089" AssemblyString="mscorlib, Version=4.0.0.0, Culture=neutral, PublicKeyToken=b77a5c561934e089" AssemblyLocation="C:\Windows\Microsoft.NET\Framework64\v4.0.30319\mscorlib.dll" IsDeviceDependent="False">
      <ValueInfo Value="78" />
    </TypeInfo>
    <TypeInfo ID="198" TypeName="System.Byte, mscorlib, Version=4.0.0.0, Culture=neutral, PublicKeyToken=b77a5c561934e089" AssemblyString="mscorlib, Version=4.0.0.0, Culture=neutral, PublicKeyToken=b77a5c561934e089" AssemblyLocation="C:\Windows\Microsoft.NET\Framework64\v4.0.30319\mscorlib.dll" IsDeviceDependent="False">
      <ValueInfo Value="168" />
    </TypeInfo>
    <TypeInfo ID="199" TypeName="System.Byte, mscorlib, Version=4.0.0.0, Culture=neutral, PublicKeyToken=b77a5c561934e089" AssemblyString="mscorlib, Version=4.0.0.0, Culture=neutral, PublicKeyToken=b77a5c561934e089" AssemblyLocation="C:\Windows\Microsoft.NET\Framework64\v4.0.30319\mscorlib.dll" IsDeviceDependent="False">
      <ValueInfo Value="132" />
    </TypeInfo>
    <TypeInfo ID="200" TypeName="System.Byte, mscorlib, Version=4.0.0.0, Culture=neutral, PublicKeyToken=b77a5c561934e089" AssemblyString="mscorlib, Version=4.0.0.0, Culture=neutral, PublicKeyToken=b77a5c561934e089" AssemblyLocation="C:\Windows\Microsoft.NET\Framework64\v4.0.30319\mscorlib.dll" IsDeviceDependent="False">
      <ValueInfo Value="192" />
    </TypeInfo>
    <TypeInfo ID="201" TypeName="System.Byte, mscorlib, Version=4.0.0.0, Culture=neutral, PublicKeyToken=b77a5c561934e089" AssemblyString="mscorlib, Version=4.0.0.0, Culture=neutral, PublicKeyToken=b77a5c561934e089" AssemblyLocation="C:\Windows\Microsoft.NET\Framework64\v4.0.30319\mscorlib.dll" IsDeviceDependent="False">
      <ValueInfo Value="171" />
    </TypeInfo>
    <TypeInfo ID="202" TypeName="System.Byte, mscorlib, Version=4.0.0.0, Culture=neutral, PublicKeyToken=b77a5c561934e089" AssemblyString="mscorlib, Version=4.0.0.0, Culture=neutral, PublicKeyToken=b77a5c561934e089" AssemblyLocation="C:\Windows\Microsoft.NET\Framework64\v4.0.30319\mscorlib.dll" IsDeviceDependent="False">
      <ValueInfo Value="122" />
    </TypeInfo>
    <TypeInfo ID="203" TypeName="System.Byte, mscorlib, Version=4.0.0.0, Culture=neutral, PublicKeyToken=b77a5c561934e089" AssemblyString="mscorlib, Version=4.0.0.0, Culture=neutral, PublicKeyToken=b77a5c561934e089" AssemblyLocation="C:\Windows\Microsoft.NET\Framework64\v4.0.30319\mscorlib.dll" IsDeviceDependent="False">
      <ValueInfo Value="166" />
    </TypeInfo>
    <TypeInfo ID="204" TypeName="System.Byte, mscorlib, Version=4.0.0.0, Culture=neutral, PublicKeyToken=b77a5c561934e089" AssemblyString="mscorlib, Version=4.0.0.0, Culture=neutral, PublicKeyToken=b77a5c561934e089" AssemblyLocation="C:\Windows\Microsoft.NET\Framework64\v4.0.30319\mscorlib.dll" IsDeviceDependent="False">
      <ValueInfo Value="36" />
    </TypeInfo>
    <TypeInfo ID="205" TypeName="System.Byte, mscorlib, Version=4.0.0.0, Culture=neutral, PublicKeyToken=b77a5c561934e089" AssemblyString="mscorlib, Version=4.0.0.0, Culture=neutral, PublicKeyToken=b77a5c561934e089" AssemblyLocation="C:\Windows\Microsoft.NET\Framework64\v4.0.30319\mscorlib.dll" IsDeviceDependent="False">
      <ValueInfo Value="186" />
    </TypeInfo>
    <TypeInfo ID="206" TypeName="System.Byte, mscorlib, Version=4.0.0.0, Culture=neutral, PublicKeyToken=b77a5c561934e089" AssemblyString="mscorlib, Version=4.0.0.0, Culture=neutral, PublicKeyToken=b77a5c561934e089" AssemblyLocation="C:\Windows\Microsoft.NET\Framework64\v4.0.30319\mscorlib.dll" IsDeviceDependent="False">
      <ValueInfo Value="254" />
    </TypeInfo>
    <TypeInfo ID="207" TypeName="System.Byte, mscorlib, Version=4.0.0.0, Culture=neutral, PublicKeyToken=b77a5c561934e089" AssemblyString="mscorlib, Version=4.0.0.0, Culture=neutral, PublicKeyToken=b77a5c561934e089" AssemblyLocation="C:\Windows\Microsoft.NET\Framework64\v4.0.30319\mscorlib.dll" IsDeviceDependent="False">
      <ValueInfo Value="85" />
    </TypeInfo>
    <TypeInfo ID="208" TypeName="System.Byte, mscorlib, Version=4.0.0.0, Culture=neutral, PublicKeyToken=b77a5c561934e089" AssemblyString="mscorlib, Version=4.0.0.0, Culture=neutral, PublicKeyToken=b77a5c561934e089" AssemblyLocation="C:\Windows\Microsoft.NET\Framework64\v4.0.30319\mscorlib.dll" IsDeviceDependent="False">
      <ValueInfo Value="27" />
    </TypeInfo>
    <TypeInfo ID="209" TypeName="System.Byte, mscorlib, Version=4.0.0.0, Culture=neutral, PublicKeyToken=b77a5c561934e089" AssemblyString="mscorlib, Version=4.0.0.0, Culture=neutral, PublicKeyToken=b77a5c561934e089" AssemblyLocation="C:\Windows\Microsoft.NET\Framework64\v4.0.30319\mscorlib.dll" IsDeviceDependent="False">
      <ValueInfo Value="76" />
    </TypeInfo>
    <TypeInfo ID="210" TypeName="System.Byte, mscorlib, Version=4.0.0.0, Culture=neutral, PublicKeyToken=b77a5c561934e089" AssemblyString="mscorlib, Version=4.0.0.0, Culture=neutral, PublicKeyToken=b77a5c561934e089" AssemblyLocation="C:\Windows\Microsoft.NET\Framework64\v4.0.30319\mscorlib.dll" IsDeviceDependent="False">
      <ValueInfo Value="125" />
    </TypeInfo>
    <TypeInfo ID="211" TypeName="System.Byte, mscorlib, Version=4.0.0.0, Culture=neutral, PublicKeyToken=b77a5c561934e089" AssemblyString="mscorlib, Version=4.0.0.0, Culture=neutral, PublicKeyToken=b77a5c561934e089" AssemblyLocation="C:\Windows\Microsoft.NET\Framework64\v4.0.30319\mscorlib.dll" IsDeviceDependent="False">
      <ValueInfo Value="73" />
    </TypeInfo>
    <TypeInfo ID="212" TypeName="System.Byte, mscorlib, Version=4.0.0.0, Culture=neutral, PublicKeyToken=b77a5c561934e089" AssemblyString="mscorlib, Version=4.0.0.0, Culture=neutral, PublicKeyToken=b77a5c561934e089" AssemblyLocation="C:\Windows\Microsoft.NET\Framework64\v4.0.30319\mscorlib.dll" IsDeviceDependent="False">
      <ValueInfo Value="39" />
    </TypeInfo>
    <TypeInfo ID="213" TypeName="System.Byte, mscorlib, Version=4.0.0.0, Culture=neutral, PublicKeyToken=b77a5c561934e089" AssemblyString="mscorlib, Version=4.0.0.0, Culture=neutral, PublicKeyToken=b77a5c561934e089" AssemblyLocation="C:\Windows\Microsoft.NET\Framework64\v4.0.30319\mscorlib.dll" IsDeviceDependent="False">
      <ValueInfo Value="199" />
    </TypeInfo>
    <TypeInfo ID="214" TypeName="System.Byte, mscorlib, Version=4.0.0.0, Culture=neutral, PublicKeyToken=b77a5c561934e089" AssemblyString="mscorlib, Version=4.0.0.0, Culture=neutral, PublicKeyToken=b77a5c561934e089" AssemblyLocation="C:\Windows\Microsoft.NET\Framework64\v4.0.30319\mscorlib.dll" IsDeviceDependent="False">
      <ValueInfo Value="154" />
    </TypeInfo>
    <TypeInfo ID="215" TypeName="System.Byte, mscorlib, Version=4.0.0.0, Culture=neutral, PublicKeyToken=b77a5c561934e089" AssemblyString="mscorlib, Version=4.0.0.0, Culture=neutral, PublicKeyToken=b77a5c561934e089" AssemblyLocation="C:\Windows\Microsoft.NET\Framework64\v4.0.30319\mscorlib.dll" IsDeviceDependent="False">
      <ValueInfo Value="47" />
    </TypeInfo>
    <TypeInfo ID="216" TypeName="System.Byte, mscorlib, Version=4.0.0.0, Culture=neutral, PublicKeyToken=b77a5c561934e089" AssemblyString="mscorlib, Version=4.0.0.0, Culture=neutral, PublicKeyToken=b77a5c561934e089" AssemblyLocation="C:\Windows\Microsoft.NET\Framework64\v4.0.30319\mscorlib.dll" IsDeviceDependent="False">
      <ValueInfo Value="250" />
    </TypeInfo>
    <TypeInfo ID="217" TypeName="System.Byte, mscorlib, Version=4.0.0.0, Culture=neutral, PublicKeyToken=b77a5c561934e089" AssemblyString="mscorlib, Version=4.0.0.0, Culture=neutral, PublicKeyToken=b77a5c561934e089" AssemblyLocation="C:\Windows\Microsoft.NET\Framework64\v4.0.30319\mscorlib.dll" IsDeviceDependent="False">
      <ValueInfo Value="41" />
    </TypeInfo>
    <TypeInfo ID="218" TypeName="System.Byte, mscorlib, Version=4.0.0.0, Culture=neutral, PublicKeyToken=b77a5c561934e089" AssemblyString="mscorlib, Version=4.0.0.0, Culture=neutral, PublicKeyToken=b77a5c561934e089" AssemblyLocation="C:\Windows\Microsoft.NET\Framework64\v4.0.30319\mscorlib.dll" IsDeviceDependent="False">
      <ValueInfo Value="98" />
    </TypeInfo>
    <TypeInfo ID="219" TypeName="System.Byte, mscorlib, Version=4.0.0.0, Culture=neutral, PublicKeyToken=b77a5c561934e089" AssemblyString="mscorlib, Version=4.0.0.0, Culture=neutral, PublicKeyToken=b77a5c561934e089" AssemblyLocation="C:\Windows\Microsoft.NET\Framework64\v4.0.30319\mscorlib.dll" IsDeviceDependent="False">
      <ValueInfo Value="68" />
    </TypeInfo>
    <TypeInfo ID="220" TypeName="System.Byte, mscorlib, Version=4.0.0.0, Culture=neutral, PublicKeyToken=b77a5c561934e089" AssemblyString="mscorlib, Version=4.0.0.0, Culture=neutral, PublicKeyToken=b77a5c561934e089" AssemblyLocation="C:\Windows\Microsoft.NET\Framework64\v4.0.30319\mscorlib.dll" IsDeviceDependent="False">
      <ValueInfo Value="207" />
    </TypeInfo>
    <TypeInfo ID="221" TypeName="System.Byte, mscorlib, Version=4.0.0.0, Culture=neutral, PublicKeyToken=b77a5c561934e089" AssemblyString="mscorlib, Version=4.0.0.0, Culture=neutral, PublicKeyToken=b77a5c561934e089" AssemblyLocation="C:\Windows\Microsoft.NET\Framework64\v4.0.30319\mscorlib.dll" IsDeviceDependent="False">
      <ValueInfo Value="170" />
    </TypeInfo>
    <TypeInfo ID="222" TypeName="System.Byte, mscorlib, Version=4.0.0.0, Culture=neutral, PublicKeyToken=b77a5c561934e089" AssemblyString="mscorlib, Version=4.0.0.0, Culture=neutral, PublicKeyToken=b77a5c561934e089" AssemblyLocation="C:\Windows\Microsoft.NET\Framework64\v4.0.30319\mscorlib.dll" IsDeviceDependent="False">
      <ValueInfo Value="163" />
    </TypeInfo>
    <TypeInfo ID="223" TypeName="System.Byte, mscorlib, Version=4.0.0.0, Culture=neutral, PublicKeyToken=b77a5c561934e089" AssemblyString="mscorlib, Version=4.0.0.0, Culture=neutral, PublicKeyToken=b77a5c561934e089" AssemblyLocation="C:\Windows\Microsoft.NET\Framework64\v4.0.30319\mscorlib.dll" IsDeviceDependent="False">
      <ValueInfo Value="248" />
    </TypeInfo>
    <TypeInfo ID="224" TypeName="System.Byte, mscorlib, Version=4.0.0.0, Culture=neutral, PublicKeyToken=b77a5c561934e089" AssemblyString="mscorlib, Version=4.0.0.0, Culture=neutral, PublicKeyToken=b77a5c561934e089" AssemblyLocation="C:\Windows\Microsoft.NET\Framework64\v4.0.30319\mscorlib.dll" IsDeviceDependent="False">
      <ValueInfo Value="195" />
    </TypeInfo>
    <TypeInfo ID="225" TypeName="System.Byte, mscorlib, Version=4.0.0.0, Culture=neutral, PublicKeyToken=b77a5c561934e089" AssemblyString="mscorlib, Version=4.0.0.0, Culture=neutral, PublicKeyToken=b77a5c561934e089" AssemblyLocation="C:\Windows\Microsoft.NET\Framework64\v4.0.30319\mscorlib.dll" IsDeviceDependent="False">
      <ValueInfo Value="43" />
    </TypeInfo>
    <TypeInfo ID="226" TypeName="System.Byte, mscorlib, Version=4.0.0.0, Culture=neutral, PublicKeyToken=b77a5c561934e089" AssemblyString="mscorlib, Version=4.0.0.0, Culture=neutral, PublicKeyToken=b77a5c561934e089" AssemblyLocation="C:\Windows\Microsoft.NET\Framework64\v4.0.30319\mscorlib.dll" IsDeviceDependent="False">
      <ValueInfo Value="107" />
    </TypeInfo>
    <TypeInfo ID="227" TypeName="System.Byte, mscorlib, Version=4.0.0.0, Culture=neutral, PublicKeyToken=b77a5c561934e089" AssemblyString="mscorlib, Version=4.0.0.0, Culture=neutral, PublicKeyToken=b77a5c561934e089" AssemblyLocation="C:\Windows\Microsoft.NET\Framework64\v4.0.30319\mscorlib.dll" IsDeviceDependent="False">
      <ValueInfo Value="213" />
    </TypeInfo>
    <TypeInfo ID="228" TypeName="System.Byte, mscorlib, Version=4.0.0.0, Culture=neutral, PublicKeyToken=b77a5c561934e089" AssemblyString="mscorlib, Version=4.0.0.0, Culture=neutral, PublicKeyToken=b77a5c561934e089" AssemblyLocation="C:\Windows\Microsoft.NET\Framework64\v4.0.30319\mscorlib.dll" IsDeviceDependent="False">
      <ValueInfo Value="204" />
    </TypeInfo>
    <TypeInfo ID="229" TypeName="System.Byte, mscorlib, Version=4.0.0.0, Culture=neutral, PublicKeyToken=b77a5c561934e089" AssemblyString="mscorlib, Version=4.0.0.0, Culture=neutral, PublicKeyToken=b77a5c561934e089" AssemblyLocation="C:\Windows\Microsoft.NET\Framework64\v4.0.30319\mscorlib.dll" IsDeviceDependent="False">
      <ValueInfo Value="94" />
    </TypeInfo>
    <TypeInfo ID="230" TypeName="System.Byte, mscorlib, Version=4.0.0.0, Culture=neutral, PublicKeyToken=b77a5c561934e089" AssemblyString="mscorlib, Version=4.0.0.0, Culture=neutral, PublicKeyToken=b77a5c561934e089" AssemblyLocation="C:\Windows\Microsoft.NET\Framework64\v4.0.30319\mscorlib.dll" IsDeviceDependent="False">
      <ValueInfo Value="255" />
    </TypeInfo>
    <TypeInfo ID="231" TypeName="System.Byte, mscorlib, Version=4.0.0.0, Culture=neutral, PublicKeyToken=b77a5c561934e089" AssemblyString="mscorlib, Version=4.0.0.0, Culture=neutral, PublicKeyToken=b77a5c561934e089" AssemblyLocation="C:\Windows\Microsoft.NET\Framework64\v4.0.30319\mscorlib.dll" IsDeviceDependent="False">
      <ValueInfo Value="86" />
    </TypeInfo>
    <TypeInfo ID="232" TypeName="System.Byte, mscorlib, Version=4.0.0.0, Culture=neutral, PublicKeyToken=b77a5c561934e089" AssemblyString="mscorlib, Version=4.0.0.0, Culture=neutral, PublicKeyToken=b77a5c561934e089" AssemblyLocation="C:\Windows\Microsoft.NET\Framework64\v4.0.30319\mscorlib.dll" IsDeviceDependent="False">
      <ValueInfo Value="156" />
    </TypeInfo>
    <TypeInfo ID="233" TypeName="System.Byte, mscorlib, Version=4.0.0.0, Culture=neutral, PublicKeyToken=b77a5c561934e089" AssemblyString="mscorlib, Version=4.0.0.0, Culture=neutral, PublicKeyToken=b77a5c561934e089" AssemblyLocation="C:\Windows\Microsoft.NET\Framework64\v4.0.30319\mscorlib.dll" IsDeviceDependent="False">
      <ValueInfo Value="70" />
    </TypeInfo>
    <TypeInfo ID="234" TypeName="System.Byte, mscorlib, Version=4.0.0.0, Culture=neutral, PublicKeyToken=b77a5c561934e089" AssemblyString="mscorlib, Version=4.0.0.0, Culture=neutral, PublicKeyToken=b77a5c561934e089" AssemblyLocation="C:\Windows\Microsoft.NET\Framework64\v4.0.30319\mscorlib.dll" IsDeviceDependent="False">
      <ValueInfo Value="249" />
    </TypeInfo>
    <TypeInfo ID="235" TypeName="System.Byte, mscorlib, Version=4.0.0.0, Culture=neutral, PublicKeyToken=b77a5c561934e089" AssemblyString="mscorlib, Version=4.0.0.0, Culture=neutral, PublicKeyToken=b77a5c561934e089" AssemblyLocation="C:\Windows\Microsoft.NET\Framework64\v4.0.30319\mscorlib.dll" IsDeviceDependent="False">
      <ValueInfo Value="109" />
    </TypeInfo>
    <TypeInfo ID="236" TypeName="System.Byte, mscorlib, Version=4.0.0.0, Culture=neutral, PublicKeyToken=b77a5c561934e089" AssemblyString="mscorlib, Version=4.0.0.0, Culture=neutral, PublicKeyToken=b77a5c561934e089" AssemblyLocation="C:\Windows\Microsoft.NET\Framework64\v4.0.30319\mscorlib.dll" IsDeviceDependent="False">
      <ValueInfo Value="21" />
    </TypeInfo>
    <TypeInfo ID="237" TypeName="System.Byte, mscorlib, Version=4.0.0.0, Culture=neutral, PublicKeyToken=b77a5c561934e089" AssemblyString="mscorlib, Version=4.0.0.0, Culture=neutral, PublicKeyToken=b77a5c561934e089" AssemblyLocation="C:\Windows\Microsoft.NET\Framework64\v4.0.30319\mscorlib.dll" IsDeviceDependent="False">
      <ValueInfo Value="35" />
    </TypeInfo>
    <TypeInfo ID="238" TypeName="System.Byte, mscorlib, Version=4.0.0.0, Culture=neutral, PublicKeyToken=b77a5c561934e089" AssemblyString="mscorlib, Version=4.0.0.0, Culture=neutral, PublicKeyToken=b77a5c561934e089" AssemblyLocation="C:\Windows\Microsoft.NET\Framework64\v4.0.30319\mscorlib.dll" IsDeviceDependent="False">
      <ValueInfo Value="11" />
    </TypeInfo>
    <TypeInfo ID="239" TypeName="System.Byte, mscorlib, Version=4.0.0.0, Culture=neutral, PublicKeyToken=b77a5c561934e089" AssemblyString="mscorlib, Version=4.0.0.0, Culture=neutral, PublicKeyToken=b77a5c561934e089" AssemblyLocation="C:\Windows\Microsoft.NET\Framework64\v4.0.30319\mscorlib.dll" IsDeviceDependent="False">
      <ValueInfo Value="149" />
    </TypeInfo>
    <TypeInfo ID="240" TypeName="System.Byte, mscorlib, Version=4.0.0.0, Culture=neutral, PublicKeyToken=b77a5c561934e089" AssemblyString="mscorlib, Version=4.0.0.0, Culture=neutral, PublicKeyToken=b77a5c561934e089" AssemblyLocation="C:\Windows\Microsoft.NET\Framework64\v4.0.30319\mscorlib.dll" IsDeviceDependent="False">
      <ValueInfo Value="144" />
    </TypeInfo>
    <TypeInfo ID="241" TypeName="System.Byte, mscorlib, Version=4.0.0.0, Culture=neutral, PublicKeyToken=b77a5c561934e089" AssemblyString="mscorlib, Version=4.0.0.0, Culture=neutral, PublicKeyToken=b77a5c561934e089" AssemblyLocation="C:\Windows\Microsoft.NET\Framework64\v4.0.30319\mscorlib.dll" IsDeviceDependent="False">
      <ValueInfo Value="130" />
    </TypeInfo>
    <TypeInfo ID="242" TypeName="System.Byte, mscorlib, Version=4.0.0.0, Culture=neutral, PublicKeyToken=b77a5c561934e089" AssemblyString="mscorlib, Version=4.0.0.0, Culture=neutral, PublicKeyToken=b77a5c561934e089" AssemblyLocation="C:\Windows\Microsoft.NET\Framework64\v4.0.30319\mscorlib.dll" IsDeviceDependent="False">
      <ValueInfo Value="185" />
    </TypeInfo>
    <TypeInfo ID="243" TypeName="System.Byte, mscorlib, Version=4.0.0.0, Culture=neutral, PublicKeyToken=b77a5c561934e089" AssemblyString="mscorlib, Version=4.0.0.0, Culture=neutral, PublicKeyToken=b77a5c561934e089" AssemblyLocation="C:\Windows\Microsoft.NET\Framework64\v4.0.30319\mscorlib.dll" IsDeviceDependent="False">
      <ValueInfo Value="131" />
    </TypeInfo>
    <TypeInfo ID="244" TypeName="System.Byte, mscorlib, Version=4.0.0.0, Culture=neutral, PublicKeyToken=b77a5c561934e089" AssemblyString="mscorlib, Version=4.0.0.0, Culture=neutral, PublicKeyToken=b77a5c561934e089" AssemblyLocation="C:\Windows\Microsoft.NET\Framework64\v4.0.30319\mscorlib.dll" IsDeviceDependent="False">
      <ValueInfo Value="136" />
    </TypeInfo>
    <TypeInfo ID="245" TypeName="System.Byte, mscorlib, Version=4.0.0.0, Culture=neutral, PublicKeyToken=b77a5c561934e089" AssemblyString="mscorlib, Version=4.0.0.0, Culture=neutral, PublicKeyToken=b77a5c561934e089" AssemblyLocation="C:\Windows\Microsoft.NET\Framework64\v4.0.30319\mscorlib.dll" IsDeviceDependent="False">
      <ValueInfo Value="106" />
    </TypeInfo>
    <TypeInfo ID="246" TypeName="System.Byte, mscorlib, Version=4.0.0.0, Culture=neutral, PublicKeyToken=b77a5c561934e089" AssemblyString="mscorlib, Version=4.0.0.0, Culture=neutral, PublicKeyToken=b77a5c561934e089" AssemblyLocation="C:\Windows\Microsoft.NET\Framework64\v4.0.30319\mscorlib.dll" IsDeviceDependent="False">
      <ValueInfo Value="40" />
    </TypeInfo>
    <TypeInfo ID="247" TypeName="System.Byte, mscorlib, Version=4.0.0.0, Culture=neutral, PublicKeyToken=b77a5c561934e089" AssemblyString="mscorlib, Version=4.0.0.0, Culture=neutral, PublicKeyToken=b77a5c561934e089" AssemblyLocation="C:\Windows\Microsoft.NET\Framework64\v4.0.30319\mscorlib.dll" IsDeviceDependent="False">
      <ValueInfo Value="22" />
    </TypeInfo>
    <TypeInfo ID="248" TypeName="System.Byte, mscorlib, Version=4.0.0.0, Culture=neutral, PublicKeyToken=b77a5c561934e089" AssemblyString="mscorlib, Version=4.0.0.0, Culture=neutral, PublicKeyToken=b77a5c561934e089" AssemblyLocation="C:\Windows\Microsoft.NET\Framework64\v4.0.30319\mscorlib.dll" IsDeviceDependent="False">
      <ValueInfo Value="176" />
    </TypeInfo>
    <TypeInfo ID="249" TypeName="System.Byte, mscorlib, Version=4.0.0.0, Culture=neutral, PublicKeyToken=b77a5c561934e089" AssemblyString="mscorlib, Version=4.0.0.0, Culture=neutral, PublicKeyToken=b77a5c561934e089" AssemblyLocation="C:\Windows\Microsoft.NET\Framework64\v4.0.30319\mscorlib.dll" IsDeviceDependent="False">
      <ValueInfo Value="235" />
    </TypeInfo>
    <TypeInfo ID="250" TypeName="System.Byte, mscorlib, Version=4.0.0.0, Culture=neutral, PublicKeyToken=b77a5c561934e089" AssemblyString="mscorlib, Version=4.0.0.0, Culture=neutral, PublicKeyToken=b77a5c561934e089" AssemblyLocation="C:\Windows\Microsoft.NET\Framework64\v4.0.30319\mscorlib.dll" IsDeviceDependent="False">
      <ValueInfo Value="2" />
    </TypeInfo>
    <TypeInfo ID="251" TypeName="System.Byte, mscorlib, Version=4.0.0.0, Culture=neutral, PublicKeyToken=b77a5c561934e089" AssemblyString="mscorlib, Version=4.0.0.0, Culture=neutral, PublicKeyToken=b77a5c561934e089" AssemblyLocation="C:\Windows\Microsoft.NET\Framework64\v4.0.30319\mscorlib.dll" IsDeviceDependent="False">
      <ValueInfo Value="63" />
    </TypeInfo>
    <TypeInfo ID="252" TypeName="System.Byte, mscorlib, Version=4.0.0.0, Culture=neutral, PublicKeyToken=b77a5c561934e089" AssemblyString="mscorlib, Version=4.0.0.0, Culture=neutral, PublicKeyToken=b77a5c561934e089" AssemblyLocation="C:\Windows\Microsoft.NET\Framework64\v4.0.30319\mscorlib.dll" IsDeviceDependent="False">
      <ValueInfo Value="116" />
    </TypeInfo>
    <TypeInfo ID="253" TypeName="System.Byte, mscorlib, Version=4.0.0.0, Culture=neutral, PublicKeyToken=b77a5c561934e089" AssemblyString="mscorlib, Version=4.0.0.0, Culture=neutral, PublicKeyToken=b77a5c561934e089" AssemblyLocation="C:\Windows\Microsoft.NET\Framework64\v4.0.30319\mscorlib.dll" IsDeviceDependent="False">
      <ValueInfo Value="191" />
    </TypeInfo>
    <TypeInfo ID="254" TypeName="System.Byte, mscorlib, Version=4.0.0.0, Culture=neutral, PublicKeyToken=b77a5c561934e089" AssemblyString="mscorlib, Version=4.0.0.0, Culture=neutral, PublicKeyToken=b77a5c561934e089" AssemblyLocation="C:\Windows\Microsoft.NET\Framework64\v4.0.30319\mscorlib.dll" IsDeviceDependent="False">
      <ValueInfo Value="212" />
    </TypeInfo>
    <TypeInfo ID="255" TypeName="System.Byte, mscorlib, Version=4.0.0.0, Culture=neutral, PublicKeyToken=b77a5c561934e089" AssemblyString="mscorlib, Version=4.0.0.0, Culture=neutral, PublicKeyToken=b77a5c561934e089" AssemblyLocation="C:\Windows\Microsoft.NET\Framework64\v4.0.30319\mscorlib.dll" IsDeviceDependent="False">
      <ValueInfo Value="74" />
    </TypeInfo>
    <TypeInfo ID="256" TypeName="System.Byte, mscorlib, Version=4.0.0.0, Culture=neutral, PublicKeyToken=b77a5c561934e089" AssemblyString="mscorlib, Version=4.0.0.0, Culture=neutral, PublicKeyToken=b77a5c561934e089" AssemblyLocation="C:\Windows\Microsoft.NET\Framework64\v4.0.30319\mscorlib.dll" IsDeviceDependent="False">
      <ValueInfo Value="145" />
    </TypeInfo>
    <TypeInfo ID="257" TypeName="System.Byte, mscorlib, Version=4.0.0.0, Culture=neutral, PublicKeyToken=b77a5c561934e089" AssemblyString="mscorlib, Version=4.0.0.0, Culture=neutral, PublicKeyToken=b77a5c561934e089" AssemblyLocation="C:\Windows\Microsoft.NET\Framework64\v4.0.30319\mscorlib.dll" IsDeviceDependent="False">
      <ValueInfo Value="223" />
    </TypeInfo>
    <TypeInfo ID="258" TypeName="System.Byte, mscorlib, Version=4.0.0.0, Culture=neutral, PublicKeyToken=b77a5c561934e089" AssemblyString="mscorlib, Version=4.0.0.0, Culture=neutral, PublicKeyToken=b77a5c561934e089" AssemblyLocation="C:\Windows\Microsoft.NET\Framework64\v4.0.30319\mscorlib.dll" IsDeviceDependent="False">
      <ValueInfo Value="89" />
    </TypeInfo>
    <TypeInfo ID="259" TypeName="System.Byte, mscorlib, Version=4.0.0.0, Culture=neutral, PublicKeyToken=b77a5c561934e089" AssemblyString="mscorlib, Version=4.0.0.0, Culture=neutral, PublicKeyToken=b77a5c561934e089" AssemblyLocation="C:\Windows\Microsoft.NET\Framework64\v4.0.30319\mscorlib.dll" IsDeviceDependent="False">
      <ValueInfo Value="251" />
    </TypeInfo>
    <TypeInfo ID="260" TypeName="System.Byte, mscorlib, Version=4.0.0.0, Culture=neutral, PublicKeyToken=b77a5c561934e089" AssemblyString="mscorlib, Version=4.0.0.0, Culture=neutral, PublicKeyToken=b77a5c561934e089" AssemblyLocation="C:\Windows\Microsoft.NET\Framework64\v4.0.30319\mscorlib.dll" IsDeviceDependent="False">
      <ValueInfo Value="155" />
    </TypeInfo>
    <TypeInfo ID="261" TypeName="System.Byte, mscorlib, Version=4.0.0.0, Culture=neutral, PublicKeyToken=b77a5c561934e089" AssemblyString="mscorlib, Version=4.0.0.0, Culture=neutral, PublicKeyToken=b77a5c561934e089" AssemblyLocation="C:\Windows\Microsoft.NET\Framework64\v4.0.30319\mscorlib.dll" IsDeviceDependent="False">
      <ValueInfo Value="228" />
    </TypeInfo>
    <TypeInfo ID="262" TypeName="System.Byte, mscorlib, Version=4.0.0.0, Culture=neutral, PublicKeyToken=b77a5c561934e089" AssemblyString="mscorlib, Version=4.0.0.0, Culture=neutral, PublicKeyToken=b77a5c561934e089" AssemblyLocation="C:\Windows\Microsoft.NET\Framework64\v4.0.30319\mscorlib.dll" IsDeviceDependent="False">
      <ValueInfo Value="146" />
    </TypeInfo>
    <TypeInfo ID="263" TypeName="System.Byte, mscorlib, Version=4.0.0.0, Culture=neutral, PublicKeyToken=b77a5c561934e089" AssemblyString="mscorlib, Version=4.0.0.0, Culture=neutral, PublicKeyToken=b77a5c561934e089" AssemblyLocation="C:\Windows\Microsoft.NET\Framework64\v4.0.30319\mscorlib.dll" IsDeviceDependent="False">
      <ValueInfo Value="220" />
    </TypeInfo>
    <TypeInfo ID="264" TypeName="System.Byte, mscorlib, Version=4.0.0.0, Culture=neutral, PublicKeyToken=b77a5c561934e089" AssemblyString="mscorlib, Version=4.0.0.0, Culture=neutral, PublicKeyToken=b77a5c561934e089" AssemblyLocation="C:\Windows\Microsoft.NET\Framework64\v4.0.30319\mscorlib.dll" IsDeviceDependent="False">
      <ValueInfo Value="128" />
    </TypeInfo>
    <TypeInfo ID="265" TypeName="System.Byte, mscorlib, Version=4.0.0.0, Culture=neutral, PublicKeyToken=b77a5c561934e089" AssemblyString="mscorlib, Version=4.0.0.0, Culture=neutral, PublicKeyToken=b77a5c561934e089" AssemblyLocation="C:\Windows\Microsoft.NET\Framework64\v4.0.30319\mscorlib.dll" IsDeviceDependent="False">
      <ValueInfo Value="198" />
    </TypeInfo>
    <TypeInfo ID="266" TypeName="System.Byte, mscorlib, Version=4.0.0.0, Culture=neutral, PublicKeyToken=b77a5c561934e089" AssemblyString="mscorlib, Version=4.0.0.0, Culture=neutral, PublicKeyToken=b77a5c561934e089" AssemblyLocation="C:\Windows\Microsoft.NET\Framework64\v4.0.30319\mscorlib.dll" IsDeviceDependent="False">
      <ValueInfo Value="49" />
    </TypeInfo>
    <TypeInfo ID="267" TypeName="System.Byte, mscorlib, Version=4.0.0.0, Culture=neutral, PublicKeyToken=b77a5c561934e089" AssemblyString="mscorlib, Version=4.0.0.0, Culture=neutral, PublicKeyToken=b77a5c561934e089" AssemblyLocation="C:\Windows\Microsoft.NET\Framework64\v4.0.30319\mscorlib.dll" IsDeviceDependent="False">
      <ValueInfo Value="75" />
    </TypeInfo>
    <TypeInfo ID="268" TypeName="System.Byte, mscorlib, Version=4.0.0.0, Culture=neutral, PublicKeyToken=b77a5c561934e089" AssemblyString="mscorlib, Version=4.0.0.0, Culture=neutral, PublicKeyToken=b77a5c561934e089" AssemblyLocation="C:\Windows\Microsoft.NET\Framework64\v4.0.30319\mscorlib.dll" IsDeviceDependent="False">
      <ValueInfo Value="113" />
    </TypeInfo>
    <TypeInfo ID="269" TypeName="System.Byte, mscorlib, Version=4.0.0.0, Culture=neutral, PublicKeyToken=b77a5c561934e089" AssemblyString="mscorlib, Version=4.0.0.0, Culture=neutral, PublicKeyToken=b77a5c561934e089" AssemblyLocation="C:\Windows\Microsoft.NET\Framework64\v4.0.30319\mscorlib.dll" IsDeviceDependent="False">
      <ValueInfo Value="104" />
    </TypeInfo>
    <TypeInfo ID="270" TypeName="System.Byte, mscorlib, Version=4.0.0.0, Culture=neutral, PublicKeyToken=b77a5c561934e089" AssemblyString="mscorlib, Version=4.0.0.0, Culture=neutral, PublicKeyToken=b77a5c561934e089" AssemblyLocation="C:\Windows\Microsoft.NET\Framework64\v4.0.30319\mscorlib.dll" IsDeviceDependent="False">
      <ValueInfo Value="38" />
    </TypeInfo>
    <TypeInfo ID="271" TypeName="System.Byte, mscorlib, Version=4.0.0.0, Culture=neutral, PublicKeyToken=b77a5c561934e089" AssemblyString="mscorlib, Version=4.0.0.0, Culture=neutral, PublicKeyToken=b77a5c561934e089" AssemblyLocation="C:\Windows\Microsoft.NET\Framework64\v4.0.30319\mscorlib.dll" IsDeviceDependent="False">
      <ValueInfo Value="46" />
    </TypeInfo>
    <TypeInfo ID="272" TypeName="System.Byte, mscorlib, Version=4.0.0.0, Culture=neutral, PublicKeyToken=b77a5c561934e089" AssemblyString="mscorlib, Version=4.0.0.0, Culture=neutral, PublicKeyToken=b77a5c561934e089" AssemblyLocation="C:\Windows\Microsoft.NET\Framework64\v4.0.30319\mscorlib.dll" IsDeviceDependent="False">
      <ValueInfo Value="187" />
    </TypeInfo>
    <TypeInfo ID="273" TypeName="System.Byte, mscorlib, Version=4.0.0.0, Culture=neutral, PublicKeyToken=b77a5c561934e089" AssemblyString="mscorlib, Version=4.0.0.0, Culture=neutral, PublicKeyToken=b77a5c561934e089" AssemblyLocation="C:\Windows\Microsoft.NET\Framework64\v4.0.30319\mscorlib.dll" IsDeviceDependent="False">
      <ValueInfo Value="137" />
    </TypeInfo>
    <TypeInfo ID="274" TypeName="System.Byte, mscorlib, Version=4.0.0.0, Culture=neutral, PublicKeyToken=b77a5c561934e089" AssemblyString="mscorlib, Version=4.0.0.0, Culture=neutral, PublicKeyToken=b77a5c561934e089" AssemblyLocation="C:\Windows\Microsoft.NET\Framework64\v4.0.30319\mscorlib.dll" IsDeviceDependent="False">
      <ValueInfo Value="172" />
    </TypeInfo>
    <TypeInfo ID="275" TypeName="System.Byte, mscorlib, Version=4.0.0.0, Culture=neutral, PublicKeyToken=b77a5c561934e089" AssemblyString="mscorlib, Version=4.0.0.0, Culture=neutral, PublicKeyToken=b77a5c561934e089" AssemblyLocation="C:\Windows\Microsoft.NET\Framework64\v4.0.30319\mscorlib.dll" IsDeviceDependent="False">
      <ValueInfo Value="83" />
    </TypeInfo>
    <TypeInfo ID="276" TypeName="System.Byte, mscorlib, Version=4.0.0.0, Culture=neutral, PublicKeyToken=b77a5c561934e089" AssemblyString="mscorlib, Version=4.0.0.0, Culture=neutral, PublicKeyToken=b77a5c561934e089" AssemblyLocation="C:\Windows\Microsoft.NET\Framework64\v4.0.30319\mscorlib.dll" IsDeviceDependent="False">
      <ValueInfo Value="129" />
    </TypeInfo>
    <TypeInfo ID="277" TypeName="System.Byte, mscorlib, Version=4.0.0.0, Culture=neutral, PublicKeyToken=b77a5c561934e089" AssemblyString="mscorlib, Version=4.0.0.0, Culture=neutral, PublicKeyToken=b77a5c561934e089" AssemblyLocation="C:\Windows\Microsoft.NET\Framework64\v4.0.30319\mscorlib.dll" IsDeviceDependent="False">
      <ValueInfo Value="121" />
    </TypeInfo>
    <TypeInfo ID="278" TypeName="System.Byte, mscorlib, Version=4.0.0.0, Culture=neutral, PublicKeyToken=b77a5c561934e089" AssemblyString="mscorlib, Version=4.0.0.0, Culture=neutral, PublicKeyToken=b77a5c561934e089" AssemblyLocation="C:\Windows\Microsoft.NET\Framework64\v4.0.30319\mscorlib.dll" IsDeviceDependent="False">
      <ValueInfo Value="1" />
    </TypeInfo>
    <TypeInfo ID="279" TypeName="System.Byte, mscorlib, Version=4.0.0.0, Culture=neutral, PublicKeyToken=b77a5c561934e089" AssemblyString="mscorlib, Version=4.0.0.0, Culture=neutral, PublicKeyToken=b77a5c561934e089" AssemblyLocation="C:\Windows\Microsoft.NET\Framework64\v4.0.30319\mscorlib.dll" IsDeviceDependent="False">
      <ValueInfo Value="178" />
    </TypeInfo>
    <TypeInfo ID="280" TypeName="System.Byte, mscorlib, Version=4.0.0.0, Culture=neutral, PublicKeyToken=b77a5c561934e089" AssemblyString="mscorlib, Version=4.0.0.0, Culture=neutral, PublicKeyToken=b77a5c561934e089" AssemblyLocation="C:\Windows\Microsoft.NET\Framework64\v4.0.30319\mscorlib.dll" IsDeviceDependent="False">
      <ValueInfo Value="147" />
    </TypeInfo>
    <TypeInfo ID="281" TypeName="System.Byte, mscorlib, Version=4.0.0.0, Culture=neutral, PublicKeyToken=b77a5c561934e089" AssemblyString="mscorlib, Version=4.0.0.0, Culture=neutral, PublicKeyToken=b77a5c561934e089" AssemblyLocation="C:\Windows\Microsoft.NET\Framework64\v4.0.30319\mscorlib.dll" IsDeviceDependent="False">
      <ValueInfo Value="225" />
    </TypeInfo>
    <TypeInfo ID="282" TypeName="System.Byte, mscorlib, Version=4.0.0.0, Culture=neutral, PublicKeyToken=b77a5c561934e089" AssemblyString="mscorlib, Version=4.0.0.0, Culture=neutral, PublicKeyToken=b77a5c561934e089" AssemblyLocation="C:\Windows\Microsoft.NET\Framework64\v4.0.30319\mscorlib.dll" IsDeviceDependent="False">
      <ValueInfo Value="216" />
    </TypeInfo>
    <TypeInfo ID="283" TypeName="System.Byte, mscorlib, Version=4.0.0.0, Culture=neutral, PublicKeyToken=b77a5c561934e089" AssemblyString="mscorlib, Version=4.0.0.0, Culture=neutral, PublicKeyToken=b77a5c561934e089" AssemblyLocation="C:\Windows\Microsoft.NET\Framework64\v4.0.30319\mscorlib.dll" IsDeviceDependent="False">
      <ValueInfo Value="127" />
    </TypeInfo>
    <TypeInfo ID="284" TypeName="System.Byte, mscorlib, Version=4.0.0.0, Culture=neutral, PublicKeyToken=b77a5c561934e089" AssemblyString="mscorlib, Version=4.0.0.0, Culture=neutral, PublicKeyToken=b77a5c561934e089" AssemblyLocation="C:\Windows\Microsoft.NET\Framework64\v4.0.30319\mscorlib.dll" IsDeviceDependent="False">
      <ValueInfo Value="152" />
    </TypeInfo>
    <TypeInfo ID="285" TypeName="System.Byte, mscorlib, Version=4.0.0.0, Culture=neutral, PublicKeyToken=b77a5c561934e089" AssemblyString="mscorlib, Version=4.0.0.0, Culture=neutral, PublicKeyToken=b77a5c561934e089" AssemblyLocation="C:\Windows\Microsoft.NET\Framework64\v4.0.30319\mscorlib.dll" IsDeviceDependent="False">
      <ValueInfo Value="5" />
    </TypeInfo>
    <TypeInfo ID="286" TypeName="System.Byte, mscorlib, Version=4.0.0.0, Culture=neutral, PublicKeyToken=b77a5c561934e089" AssemblyString="mscorlib, Version=4.0.0.0, Culture=neutral, PublicKeyToken=b77a5c561934e089" AssemblyLocation="C:\Windows\Microsoft.NET\Framework64\v4.0.30319\mscorlib.dll" IsDeviceDependent="False">
      <ValueInfo Value="219" />
    </TypeInfo>
    <TypeInfo ID="287" TypeName="System.Byte, mscorlib, Version=4.0.0.0, Culture=neutral, PublicKeyToken=b77a5c561934e089" AssemblyString="mscorlib, Version=4.0.0.0, Culture=neutral, PublicKeyToken=b77a5c561934e089" AssemblyLocation="C:\Windows\Microsoft.NET\Framework64\v4.0.30319\mscorlib.dll" IsDeviceDependent="False">
      <ValueInfo Value="119" />
    </TypeInfo>
    <TypeInfo ID="288" TypeName="System.Byte, mscorlib, Version=4.0.0.0, Culture=neutral, PublicKeyToken=b77a5c561934e089" AssemblyString="mscorlib, Version=4.0.0.0, Culture=neutral, PublicKeyToken=b77a5c561934e089" AssemblyLocation="C:\Windows\Microsoft.NET\Framework64\v4.0.30319\mscorlib.dll" IsDeviceDependent="False">
      <ValueInfo Value="6" />
    </TypeInfo>
    <TypeInfo ID="289" TypeName="System.Byte, mscorlib, Version=4.0.0.0, Culture=neutral, PublicKeyToken=b77a5c561934e089" AssemblyString="mscorlib, Version=4.0.0.0, Culture=neutral, PublicKeyToken=b77a5c561934e089" AssemblyLocation="C:\Windows\Microsoft.NET\Framework64\v4.0.30319\mscorlib.dll" IsDeviceDependent="False">
      <ValueInfo Value="236" />
    </TypeInfo>
    <TypeInfo ID="290" TypeName="System.Byte, mscorlib, Version=4.0.0.0, Culture=neutral, PublicKeyToken=b77a5c561934e089" AssemblyString="mscorlib, Version=4.0.0.0, Culture=neutral, PublicKeyToken=b77a5c561934e089" AssemblyLocation="C:\Windows\Microsoft.NET\Framework64\v4.0.30319\mscorlib.dll" IsDeviceDependent="False">
      <ValueInfo Value="99" />
    </TypeInfo>
    <TypeInfo ID="291" TypeName="System.Byte, mscorlib, Version=4.0.0.0, Culture=neutral, PublicKeyToken=b77a5c561934e089" AssemblyString="mscorlib, Version=4.0.0.0, Culture=neutral, PublicKeyToken=b77a5c561934e089" AssemblyLocation="C:\Windows\Microsoft.NET\Framework64\v4.0.30319\mscorlib.dll" IsDeviceDependent="False">
      <ValueInfo Value="95" />
    </TypeInfo>
    <TypeInfo ID="292" TypeName="System.Byte, mscorlib, Version=4.0.0.0, Culture=neutral, PublicKeyToken=b77a5c561934e089" AssemblyString="mscorlib, Version=4.0.0.0, Culture=neutral, PublicKeyToken=b77a5c561934e089" AssemblyLocation="C:\Windows\Microsoft.NET\Framework64\v4.0.30319\mscorlib.dll" IsDeviceDependent="False">
      <ValueInfo Value="182" />
    </TypeInfo>
    <TypeInfo ID="293" TypeName="System.Byte, mscorlib, Version=4.0.0.0, Culture=neutral, PublicKeyToken=b77a5c561934e089" AssemblyString="mscorlib, Version=4.0.0.0, Culture=neutral, PublicKeyToken=b77a5c561934e089" AssemblyLocation="C:\Windows\Microsoft.NET\Framework64\v4.0.30319\mscorlib.dll" IsDeviceDependent="False">
      <ValueInfo Value="243" />
    </TypeInfo>
    <TypeInfo ID="294" TypeName="System.Byte, mscorlib, Version=4.0.0.0, Culture=neutral, PublicKeyToken=b77a5c561934e089" AssemblyString="mscorlib, Version=4.0.0.0, Culture=neutral, PublicKeyToken=b77a5c561934e089" AssemblyLocation="C:\Windows\Microsoft.NET\Framework64\v4.0.30319\mscorlib.dll" IsDeviceDependent="False">
      <ValueInfo Value="45" />
    </TypeInfo>
    <TypeInfo ID="295" TypeName="System.Byte, mscorlib, Version=4.0.0.0, Culture=neutral, PublicKeyToken=b77a5c561934e089" AssemblyString="mscorlib, Version=4.0.0.0, Culture=neutral, PublicKeyToken=b77a5c561934e089" AssemblyLocation="C:\Windows\Microsoft.NET\Framework64\v4.0.30319\mscorlib.dll" IsDeviceDependent="False">
      <ValueInfo Value="200" />
    </TypeInfo>
    <TypeInfo ID="296" TypeName="System.Byte, mscorlib, Version=4.0.0.0, Culture=neutral, PublicKeyToken=b77a5c561934e089" AssemblyString="mscorlib, Version=4.0.0.0, Culture=neutral, PublicKeyToken=b77a5c561934e089" AssemblyLocation="C:\Windows\Microsoft.NET\Framework64\v4.0.30319\mscorlib.dll" IsDeviceDependent="False">
      <ValueInfo Value="71" />
    </TypeInfo>
    <TypeInfo ID="297" TypeName="System.Byte, mscorlib, Version=4.0.0.0, Culture=neutral, PublicKeyToken=b77a5c561934e089" AssemblyString="mscorlib, Version=4.0.0.0, Culture=neutral, PublicKeyToken=b77a5c561934e089" AssemblyLocation="C:\Windows\Microsoft.NET\Framework64\v4.0.30319\mscorlib.dll" IsDeviceDependent="False">
      <ValueInfo Value="150" />
    </TypeInfo>
    <TypeInfo ID="298" TypeName="System.Byte, mscorlib, Version=4.0.0.0, Culture=neutral, PublicKeyToken=b77a5c561934e089" AssemblyString="mscorlib, Version=4.0.0.0, Culture=neutral, PublicKeyToken=b77a5c561934e089" AssemblyLocation="C:\Windows\Microsoft.NET\Framework64\v4.0.30319\mscorlib.dll" IsDeviceDependent="False">
      <ValueInfo Value="181" />
    </TypeInfo>
    <TypeInfo ID="299" TypeName="System.Byte, mscorlib, Version=4.0.0.0, Culture=neutral, PublicKeyToken=b77a5c561934e089" AssemblyString="mscorlib, Version=4.0.0.0, Culture=neutral, PublicKeyToken=b77a5c561934e089" AssemblyLocation="C:\Windows\Microsoft.NET\Framework64\v4.0.30319\mscorlib.dll" IsDeviceDependent="False">
      <ValueInfo Value="65" />
    </TypeInfo>
    <TypeInfo ID="300" TypeName="System.Byte, mscorlib, Version=4.0.0.0, Culture=neutral, PublicKeyToken=b77a5c561934e089" AssemblyString="mscorlib, Version=4.0.0.0, Culture=neutral, PublicKeyToken=b77a5c561934e089" AssemblyLocation="C:\Windows\Microsoft.NET\Framework64\v4.0.30319\mscorlib.dll" IsDeviceDependent="False">
      <ValueInfo Value="108" />
    </TypeInfo>
    <TypeInfo ID="301" TypeName="System.Byte, mscorlib, Version=4.0.0.0, Culture=neutral, PublicKeyToken=b77a5c561934e089" AssemblyString="mscorlib, Version=4.0.0.0, Culture=neutral, PublicKeyToken=b77a5c561934e089" AssemblyLocation="C:\Windows\Microsoft.NET\Framework64\v4.0.30319\mscorlib.dll" IsDeviceDependent="False">
      <ValueInfo Value="53" />
    </TypeInfo>
    <TypeInfo ID="302" TypeName="System.Byte, mscorlib, Version=4.0.0.0, Culture=neutral, PublicKeyToken=b77a5c561934e089" AssemblyString="mscorlib, Version=4.0.0.0, Culture=neutral, PublicKeyToken=b77a5c561934e089" AssemblyLocation="C:\Windows\Microsoft.NET\Framework64\v4.0.30319\mscorlib.dll" IsDeviceDependent="False">
      <ValueInfo Value="114" />
    </TypeInfo>
    <TypeInfo ID="303" TypeName="System.Byte, mscorlib, Version=4.0.0.0, Culture=neutral, PublicKeyToken=b77a5c561934e089" AssemblyString="mscorlib, Version=4.0.0.0, Culture=neutral, PublicKeyToken=b77a5c561934e089" AssemblyLocation="C:\Windows\Microsoft.NET\Framework64\v4.0.30319\mscorlib.dll" IsDeviceDependent="False">
      <ValueInfo Value="209" />
    </TypeInfo>
    <TypeInfo ID="304" TypeName="System.Byte, mscorlib, Version=4.0.0.0, Culture=neutral, PublicKeyToken=b77a5c561934e089" AssemblyString="mscorlib, Version=4.0.0.0, Culture=neutral, PublicKeyToken=b77a5c561934e089" AssemblyLocation="C:\Windows\Microsoft.NET\Framework64\v4.0.30319\mscorlib.dll" IsDeviceDependent="False">
      <ValueInfo Value="103" />
    </TypeInfo>
    <TypeInfo ID="305" TypeName="System.Byte, mscorlib, Version=4.0.0.0, Culture=neutral, PublicKeyToken=b77a5c561934e089" AssemblyString="mscorlib, Version=4.0.0.0, Culture=neutral, PublicKeyToken=b77a5c561934e089" AssemblyLocation="C:\Windows\Microsoft.NET\Framework64\v4.0.30319\mscorlib.dll" IsDeviceDependent="False">
      <ValueInfo Value="239" />
    </TypeInfo>
    <TypeInfo ID="306" TypeName="System.Byte, mscorlib, Version=4.0.0.0, Culture=neutral, PublicKeyToken=b77a5c561934e089" AssemblyString="mscorlib, Version=4.0.0.0, Culture=neutral, PublicKeyToken=b77a5c561934e089" AssemblyLocation="C:\Windows\Microsoft.NET\Framework64\v4.0.30319\mscorlib.dll" IsDeviceDependent="False">
      <ValueInfo Value="162" />
    </TypeInfo>
    <TypeInfo ID="307" TypeName="System.Byte, mscorlib, Version=4.0.0.0, Culture=neutral, PublicKeyToken=b77a5c561934e089" AssemblyString="mscorlib, Version=4.0.0.0, Culture=neutral, PublicKeyToken=b77a5c561934e089" AssemblyLocation="C:\Windows\Microsoft.NET\Framework64\v4.0.30319\mscorlib.dll" IsDeviceDependent="False">
      <ValueInfo Value="134" />
    </TypeInfo>
    <TypeInfo ID="308" TypeName="System.Byte, mscorlib, Version=4.0.0.0, Culture=neutral, PublicKeyToken=b77a5c561934e089" AssemblyString="mscorlib, Version=4.0.0.0, Culture=neutral, PublicKeyToken=b77a5c561934e089" AssemblyLocation="C:\Windows\Microsoft.NET\Framework64\v4.0.30319\mscorlib.dll" IsDeviceDependent="False">
      <ValueInfo Value="177" />
    </TypeInfo>
    <TypeInfo ID="309" TypeName="System.Byte, mscorlib, Version=4.0.0.0, Culture=neutral, PublicKeyToken=b77a5c561934e089" AssemblyString="mscorlib, Version=4.0.0.0, Culture=neutral, PublicKeyToken=b77a5c561934e089" AssemblyLocation="C:\Windows\Microsoft.NET\Framework64\v4.0.30319\mscorlib.dll" IsDeviceDependent="False">
      <ValueInfo Value="202" />
    </TypeInfo>
    <TypeInfo ID="310" TypeName="System.Byte, mscorlib, Version=4.0.0.0, Culture=neutral, PublicKeyToken=b77a5c561934e089" AssemblyString="mscorlib, Version=4.0.0.0, Culture=neutral, PublicKeyToken=b77a5c561934e089" AssemblyLocation="C:\Windows\Microsoft.NET\Framework64\v4.0.30319\mscorlib.dll" IsDeviceDependent="False">
      <ValueInfo Value="120" />
    </TypeInfo>
    <TypeInfo ID="311" TypeName="System.Byte, mscorlib, Version=4.0.0.0, Culture=neutral, PublicKeyToken=b77a5c561934e089" AssemblyString="mscorlib, Version=4.0.0.0, Culture=neutral, PublicKeyToken=b77a5c561934e089" AssemblyLocation="C:\Windows\Microsoft.NET\Framework64\v4.0.30319\mscorlib.dll" IsDeviceDependent="False">
      <ValueInfo Value="215" />
    </TypeInfo>
    <TypeInfo ID="312" TypeName="System.Byte, mscorlib, Version=4.0.0.0, Culture=neutral, PublicKeyToken=b77a5c561934e089" AssemblyString="mscorlib, Version=4.0.0.0, Culture=neutral, PublicKeyToken=b77a5c561934e089" AssemblyLocation="C:\Windows\Microsoft.NET\Framework64\v4.0.30319\mscorlib.dll" IsDeviceDependent="False">
      <ValueInfo Value="161" />
    </TypeInfo>
    <TypeInfo ID="313" TypeName="System.String, mscorlib, Version=4.0.0.0, Culture=neutral, PublicKeyToken=b77a5c561934e089" AssemblyString="mscorlib, Version=4.0.0.0, Culture=neutral, PublicKeyToken=b77a5c561934e089" AssemblyLocation="C:\Windows\Microsoft.NET\Framework64\v4.0.30319\mscorlib.dll" IsDeviceDependent="False">
      <ValueInfo Value="TAGACAACGCGGGGTACCTGCACGGTCACTGCGTGCAAAAAACCCCTCAAGACCCGT&#xA;TTAGAGGCCCCAAGGGGTTATGCTAGTTATTGCTCAGCGGTGGCAGCAGCCAACTCA&#xA;GCTTCCTTTCGGGCTTTGTTAGCAGCCGGATCTCAGCCACGTAGGCATAAGCCTTCG&#xA;AGGCCGTTATCATCCAAAATACGGTACGGAGACGTCAACAATATCTCTATTGAACTGC&#xA;AGTCTCGAGATAAGTCGACTCTCCCTATAGTGAGTCGTATTACACCGAGTGCCTGTGC&#xA;AGGTCGACTCTAGAGGATCAGGTACCCTGCAGATTCCCAATTCTGCGAACGCAATCAA" />
    </TypeInfo>
    <TypeInfo ID="314" TypeName="System.Collections.Generic.List`1[[System.String, mscorlib, Version=4.0.0.0, Culture=neutral, PublicKeyToken=b77a5c561934e089]], mscorlib, Version=4.0.0.0, Culture=neutral, PublicKeyToken=b77a5c561934e089" AssemblyString="mscorlib, Version=4.0.0.0, Culture=neutral, PublicKeyToken=b77a5c561934e089" AssemblyLocation="C:\Windows\Microsoft.NET\Framework64\v4.0.30319\mscorlib.dll" IsDeviceDependent="False">
      <ValueInfo Count="0" DeepSerialization="Yes" ShallowSerialization="No" />
    </TypeInfo>
    <TypeInfo ID="315" TypeName="System.Collections.Generic.Dictionary`2[[System.String, mscorlib, Version=4.0.0.0, Culture=neutral, PublicKeyToken=b77a5c561934e089],[System.String, mscorlib, Version=4.0.0.0, Culture=neutral, PublicKeyToken=b77a5c561934e089]], mscorlib, Version=4.0.0.0, Culture=neutral, PublicKeyToken=b77a5c561934e089" AssemblyString="mscorlib, Version=4.0.0.0, Culture=neutral, PublicKeyToken=b77a5c561934e089" AssemblyLocation="C:\Windows\Microsoft.NET\Framework64\v4.0.30319\mscorlib.dll" IsDeviceDependent="False">
      <ValueInfo Count="0" DeepSerialization="Yes" ShallowSerialization="No" />
    </TypeInfo>
    <TypeInfo ID="316" TypeName="Vecute.DNAInfo, Vecute, Version=1.0.0.0, Culture=neutral, PublicKeyToken=6ca157640498cbe3" AssemblyString="Vecute, Version=1.0.0.0, Culture=neutral, PublicKeyToken=6ca157640498cbe3" AssemblyLocation="C:\Users\Jack\Documents\VecuteXI - 2010 Release\Vecute\bin\Debug\Vecute.exe" IsDeviceDependent="False">
      <ValueInfo DeepSerialization="Yes" ShallowSerialization="No" XvName="317" XOperationDescription="-1" XIsVerificationStep="5" XIsConstructionNode="5" XNotDrawMap="5" XHost="318" XvMolecularOperation="320" XUpdateImageEvent="-1" XDNAs="321" XCalculated="5" XFile_Filename="357" XEnzyme_Enzymes="358" XEnzyme_Buffers="359" XEnzyme_Condition="360" XDephosphorylateWhenDigestion="5" XPCR_ForwardPrimer="-1" XPCR_FPrimerName="-1" XPCR_ReversePrimer="-1" XPCR_RPrimerName="-1" XPCR_Overlap="5" XModify_Method="54" XScreen_Features="361" XScreen_OnlyCircular="5" XSource="362" XEditing="32" XCreating="5" XLigation_TriFragment="57" XLigationMethod="57" XGel_Minimum="58" XGel_Maximun="59" XSolutionExtration="5" XSetPosition="60" XScreen_PCRMax="59" XScreen_PCRMin="58" XScreen_FPrimer="9" XScreen_FName="61" XScreen_RPrimer="9" XScreen_RName="62" XScreen_Mode="63" XRecombinationMethod="64" XEnzymeAnalysisParamters="363" XFetchedEnzymes="364" XOnlySignificant="32" XOnlyExtend="32" XAutomaticChoose="32" XSequencingTheorica="-1" XSequencingPrimerName="9" XSequencingPrimer="9" XSequencingSequence="9" XTheorySequences="365" XSequencingResultComment="68" XCompareSelectedGeneFile="-1" XCompareResultComment="68" XPickedDNAs="366" XDescribeType="70" XTransformationMethod="71" XTransformationMode="72" XIncubation="367" XCells="368" XIncludeVerification="5" XSequencingVerify="5" XDX="369" XDY="370" XRealSize="5" XFinished="5" XProgress="77" XPixelPerKBP="18" XIsKeyName="32" XPCRDesignerData="-1" XSequenceDesignerData="-1" XUseFreeDesigner="5" XFreeDesignCode="9" XFreeDesignName="9" XDesignedEnzymeSite="371" XPrimerDesignerMode="5" XDesignedPrimers="372" />
    </TypeInfo>
    <TypeInfo ID="317" TypeName="System.String, mscorlib, Version=4.0.0.0, Culture=neutral, PublicKeyToken=b77a5c561934e089" AssemblyString="mscorlib, Version=4.0.0.0, Culture=neutral, PublicKeyToken=b77a5c561934e089" AssemblyLocation="C:\Windows\Microsoft.NET\Framework64\v4.0.30319\mscorlib.dll" IsDeviceDependent="False">
      <ValueInfo Value="pUnitP" />
    </TypeInfo>
    <TypeInfo ID="318" TypeName="Vecute.Nuctions+Host, Vecute, Version=1.0.0.0, Culture=neutral, PublicKeyToken=6ca157640498cbe3" AssemblyString="Vecute, Version=1.0.0.0, Culture=neutral, PublicKeyToken=6ca157640498cbe3" AssemblyLocation="C:\Users\Jack\Documents\VecuteXI - 2010 Release\Vecute\bin\Debug\Vecute.exe" IsDeviceDependent="False">
      <ValueInfo DeepSerialization="Yes" ShallowSerialization="No" XName="7" XBioFunctions="319" XDescription="9" />
    </TypeInfo>
    <TypeInfo ID="319" TypeName="System.Collections.Generic.List`1[[Vecute.Nuctions+FeatureFunction, Vecute, Version=1.0.0.0, Culture=neutral, PublicKeyToken=6ca157640498cbe3]], mscorlib, Version=4.0.0.0, Culture=neutral, PublicKeyToken=b77a5c561934e089" AssemblyString="mscorlib, Version=4.0.0.0, Culture=neutral, PublicKeyToken=b77a5c561934e089" AssemblyLocation="C:\Windows\Microsoft.NET\Framework64\v4.0.30319\mscorlib.dll" IsDeviceDependent="False">
      <ValueInfo Count="0" DeepSerialization="Yes" ShallowSerialization="No" />
    </TypeInfo>
    <TypeInfo ID="320" TypeName="Vecute.Nuctions+MolecularOperationEnum, Vecute, Version=1.0.0.0, Culture=neutral, PublicKeyToken=6ca157640498cbe3" AssemblyString="Vecute, Version=1.0.0.0, Culture=neutral, PublicKeyToken=6ca157640498cbe3" AssemblyLocation="C:\Users\Jack\Documents\VecuteXI - 2010 Release\Vecute\bin\Debug\Vecute.exe" IsDeviceDependent="False">
      <ValueInfo Enum="Vector" />
    </TypeInfo>
    <TypeInfo ID="321" TypeName="Microsoft.VisualBasic.Collection, Microsoft.VisualBasic, Version=10.0.0.0, Culture=neutral, PublicKeyToken=b03f5f7f11d50a3a" AssemblyString="Microsoft.VisualBasic, Version=10.0.0.0, Culture=neutral, PublicKeyToken=b03f5f7f11d50a3a" AssemblyLocation="C:\Windows\Microsoft.Net\assembly\GAC_MSIL\Microsoft.VisualBasic\v4.0_10.0.0.0__b03f5f7f11d50a3a\Microsoft.VisualBasic.dll" IsDeviceDependent="False">
      <ValueInfo V0="322" Count="1" DeepSerialization="Yes" ShallowSerialization="No" />
    </TypeInfo>
    <TypeInfo ID="322" TypeName="Vecute.Nuctions+GeneFile, Vecute, Version=1.0.0.0, Culture=neutral, PublicKeyToken=6ca157640498cbe3" AssemblyString="Vecute, Version=1.0.0.0, Culture=neutral, PublicKeyToken=6ca157640498cbe3" AssemblyLocation="C:\Users\Jack\Documents\VecuteXI - 2010 Release\Vecute\bin\Debug\Vecute.exe" IsDeviceDependent="False">
      <ValueInfo DeepSerialization="Yes" ShallowSerialization="No" XvName="317" XvIscircular="5" XvDate="323" XvSequence="324" XvRCSequence="325" XvFeatureCol="326" XvEnd_F="354" XvEnd_R="354" XvPhos_F="32" XvPhos_R="32" XFCleavages="355" XRCleavages="356" XtmpCircular="5" />
    </TypeInfo>
    <TypeInfo ID="323" TypeName="System.DateTime, mscorlib, Version=4.0.0.0, Culture=neutral, PublicKeyToken=b77a5c561934e089" AssemblyString="mscorlib, Version=4.0.0.0, Culture=neutral, PublicKeyToken=b77a5c561934e089" AssemblyLocation="C:\Windows\Microsoft.NET\Framework64\v4.0.30319\mscorlib.dll" IsDeviceDependent="False">
      <ValueInfo Value="40216" />
    </TypeInfo>
    <TypeInfo ID="324" TypeName="System.String, mscorlib, Version=4.0.0.0, Culture=neutral, PublicKeyToken=b77a5c561934e089" AssemblyString="mscorlib, Version=4.0.0.0, Culture=neutral, PublicKeyToken=b77a5c561934e089" AssemblyLocation="C:\Windows\Microsoft.NET\Framework64\v4.0.30319\mscorlib.dll" IsDeviceDependent="False">
      <ValueInfo Value="TCGACGCCGTCGAGGCCGATGCCAAGACCCGCCAGCGCATCCGCTTCGCGATCTCGCAATGGGTCGATGCGATGTCGCCCGCCAACTTCCTTGCCACCAATCCCGAGGCGCAGCGCCTGCTGATCGAGTCGGGCGGCGAATCGCTGCGTGCCGGCGTGCGCAACATGATGGAAGACCTGACACGCGGCAAGATCTCGCAGACCGACGAGAGCGCGTTTGAGGTCGGCCGCAATGTCGCGGTGACCGAAGGCGCCGTGGTCTTCGAGAACGAGTACTTCCAGCTGTTGCAGTACAAGCCGCTGACCGACAAGGTGCACGCGCGCCCGCTGCTGATGGTGCCGCCGTGCATCAACAAGTACTACATCCTGGACCTGCAGCCGGAGAGCTCGCTGGTGCGCCATGTGGTGGAGCAGGGACATACGGTGTTTCTGGTGTCGTGGCGCAATCCGGACGCCAGCATGGCCCACGAAAGGCACCACTTTGTACAAGAAAGCTGAACGAGAAACGTAAAATGATATAAATATCAATATATTAAATTAGATTTTGCATAAAAAACAGACTACATAATACTGTAAAACACAACATATCCAGTCACTATGCACGAAAGGCGAGCGCTTTTGAAGCTCACGCTGCCGCAAGCACTCAGGGCGCAAGGGCTGCTAAAGGAAGCGGAACACGTAGAAAGCCAGTCCGCAGAAACGGTGCTGACCCCGGATGAATGTCAGCTACTGGGCTATCTGGACAAGGGAAAACGCAAGCGCAAAGAGAAAGCAGGTAGCTTGCAGTGGGCTTACATGGCGATAGCTAGACTGGGCGGTTTTATGGACAGCAAGCGAACCGGAATTGCCAGCTGGGGCGCCCTCTGGTAAGGTTGGGAAGCCCTGCAAAGTAAACTGGATGGCTTTCTTGCCGCCAAGGATCTGATGGCGCAGGGGATCAAGATCTGATCAAGAGACAGGATGAGGATCGTTTCGCATGATTGAACAAGATGGATTGCACGCAGGTTCTCCGGCCGCTTGGGTGGAGAGGCTATTCGGCTATGACTGGGCACAACAGACAATCGGCTGCTCTGATGCCGCCGTGTTCCGGCTGTCAGCGCAGGGGCGCCCGGTTCTTTTTGTCAAGACCGACCTGTCCGGTGCCCTGAATGAACTGCAGGACGAGGCAGCGCGGCTATCGTGGCTGGCCACGACGGGCGTTCCTTGCGCAGCTGTGCTCGACGTTGTCACTGAAGCGGGAAGGGACTGGCTGCTATTGGGCGAAGTGCCGGGGCAGGATCTCCTGTCATCTCACCTTGCTCCTGCCGAGAAAGTATCCATCATGGCTGATGCAATGCGGCGGCTGCATACGCTTGATCCGGCTACCTGCCCATTCGACCACCAAGCGAAACATCGCATCGAGCGAGCACGTACTCGGATGGAAGCCGGTCTTGTCGATCAGGATGATCTGGACGAAGAGCATCAGGGGCTCGCGCCAGCCGAACTGTTCGCCAGGCTCAAGGCGCGCATGCCCGACGGCGAGGATCTCGTCGTGACCCATGGCGATGCCTGCTTGCCGAATATCATGGTGGAAAATGGCCGCTTTTCTGGATTCATCGACTGTGGCCGGCTGGGTGTGGCGGACCGCTATCAGGACATAGCGTTGGCTACCCGTGATATTGCTGAAGAGCTTGGCGGCGAATGGGCTGACCGCTTCCTCGTGCTTTACGGTATCGCCGCTCCCGATTCGCAGCGCATCGCCTTCTATCGCCTTCTTGACGAGTTCTTCTAATCTCGAGAAAACTTCATTTTTAATTTTTGCGGCCGCAAGATCCGCAGTTCAACCTGTTGATAGTACGTACTAAGCTCTCATGTTTCACGTACTAAGCTCTCATGTTTAACGTACTAAGCTCTCATGTTTAACGAACTAAACCCTCATGGCTAACGTACTAAGCTCTCATGGCTAACGTACTAAGCTCTCATGTTTCACGTACTAAGCTCTCATGTTTGAACAATAAAATTAATATAAATCAGCAACTTAAATAGCCTCTAAGGTTTTAAGTTTTATAAGAAAAAAAAGAATATATAAGGCTTTTAAAGCTTTTAAGGTTTAACGGTTGTGGACAACAAGCCAGGGATGTAACGCACTGAGAAGCCCTTAGAGCCTCTCAAAGCAATTTTCAGTGACACAGGAACACTTAACGGCTGACATGGGAATTAGCCATGGCAAAGCCTCGCCACGAAAGGCGCTGCTAATGCTCTGTCTCAGGTCACTAATACTATCTAAGTAGTTGATTCATAGTGACTGGATATGTTGCGTTTTGTCGCATTATGTAGTCTATCATTTAACCACAGATTAGTGTAATGCGATGATTTTTAAGTGATTAATGTTATTTTGTCATCCTTTAGGTGAATAAGTTGTATATTTAAAATCTCTTTAATTATCAGTAAATTAATGTAAGTAGGTCATTATTAGTCAAAATAAAATCATTTGTCGATTTCAATTTTGTCCCATCACGAAAGGCCAAATAATGATTTTATTTTGACTGATAGTGACCTGTTCGTTGCAACAAATTGATAAGCAATGCTTTTTTATAATGCCAACTTTGTACAAAAAAGCAGGCTCACGAAGTGTAATTATG" />
    </TypeInfo>
    <TypeInfo ID="325" TypeName="System.String, mscorlib, Version=4.0.0.0, Culture=neutral, PublicKeyToken=b77a5c561934e089" AssemblyString="mscorlib, Version=4.0.0.0, Culture=neutral, PublicKeyToken=b77a5c561934e089" AssemblyLocation="C:\Windows\Microsoft.NET\Framework64\v4.0.30319\mscorlib.dll" IsDeviceDependent="False">
      <ValueInfo Value="CATAATTACACTTCGTGAGCCTGCTTTTTTGTACAAAGTTGGCATTATAAAAAAGCATTGCTTATCAATTTGTTGCAACGAACAGGTCACTATCAGTCAAAATAAAATCATTATTTGGCCTTTCGTGATGGGACAAAATTGAAATCGACAAATGATTTTATTTTGACTAATAATGACCTACTTACATTAATTTACTGATAATTAAAGAGATTTTAAATATACAACTTATTCACCTAAAGGATGACAAAATAACATTAATCACTTAAAAATCATCGCATTACACTAATCTGTGGTTAAATGATAGACTACATAATGCGACAAAACGCAACATATCCAGTCACTATGAATCAACTACTTAGATAGTATTAGTGACCTGAGACAGAGCATTAGCAGCGCCTTTCGTGGCGAGGCTTTGCCATGGCTAATTCCCATGTCAGCCGTTAAGTGTTCCTGTGTCACTGAAAATTGCTTTGAGAGGCTCTAAGGGCTTCTCAGTGCGTTACATCCCTGGCTTGTTGTCCACAACCGTTAAACCTTAAAAGCTTTAAAAGCCTTATATATTCTTTTTTTTCTTATAAAACTTAAAACCTTAGAGGCTATTTAAGTTGCTGATTTATATTAATTTTATTGTTCAAACATGAGAGCTTAGTACGTGAAACATGAGAGCTTAGTACGTTAGCCATGAGAGCTTAGTACGTTAGCCATGAGGGTTTAGTTCGTTAAACATGAGAGCTTAGTACGTTAAACATGAGAGCTTAGTACGTGAAACATGAGAGCTTAGTACGTACTATCAACAGGTTGAACTGCGGATCTTGCGGCCGCAAAAATTAAAAATGAAGTTTTCTCGAGATTAGAAGAACTCGTCAAGAAGGCGATAGAAGGCGATGCGCTGCGAATCGGGAGCGGCGATACCGTAAAGCACGAGGAAGCGGTCAGCCCATTCGCCGCCAAGCTCTTCAGCAATATCACGGGTAGCCAACGCTATGTCCTGATAGCGGTCCGCCACACCCAGCCGGCCACAGTCGATGAATCCAGAAAAGCGGCCATTTTCCACCATGATATTCGGCAAGCAGGCATCGCCATGGGTCACGACGAGATCCTCGCCGTCGGGCATGCGCGCCTTGAGCCTGGCGAACAGTTCGGCTGGCGCGAGCCCCTGATGCTCTTCGTCCAGATCATCCTGATCGACAAGACCGGCTTCCATCCGAGTACGTGCTCGCTCGATGCGATGTTTCGCTTGGTGGTCGAATGGGCAGGTAGCCGGATCAAGCGTATGCAGCCGCCGCATTGCATCAGCCATGATGGATACTTTCTCGGCAGGAGCAAGGTGAGATGACAGGAGATCCTGCCCCGGCACTTCGCCCAATAGCAGCCAGTCCCTTCCCGCTTCAGTGACAACGTCGAGCACAGCTGCGCAAGGAACGCCCGTCGTGGCCAGCCACGATAGCCGCGCTGCCTCGTCCTGCAGTTCATTCAGGGCACCGGACAGGTCGGTCTTGACAAAAAGAACCGGGCGCCCCTGCGCTGACAGCCGGAACACGGCGGCATCAGAGCAGCCGATTGTCTGTTGTGCCCAGTCATAGCCGAATAGCCTCTCCACCCAAGCGGCCGGAGAACCTGCGTGCAATCCATCTTGTTCAATCATGCGAAACGATCCTCATCCTGTCTCTTGATCAGATCTTGATCCCCTGCGCCATCAGATCCTTGGCGGCAAGAAAGCCATCCAGTTTACTTTGCAGGGCTTCCCAACCTTACCAGAGGGCGCCCCAGCTGGCAATTCCGGTTCGCTTGCTGTCCATAAAACCGCCCAGTCTAGCTATCGCCATGTAAGCCCACTGCAAGCTACCTGCTTTCTCTTTGCGCTTGCGTTTTCCCTTGTCCAGATAGCCCAGTAGCTGACATTCATCCGGGGTCAGCACCGTTTCTGCGGACTGGCTTTCTACGTGTTCCGCTTCCTTTAGCAGCCCTTGCGCCCTGAGTGCTTGCGGCAGCGTGAGCTTCAAAAGCGCTCGCCTTTCGTGCATAGTGACTGGATATGTTGTGTTTTACAGTATTATGTAGTCTGTTTTTTATGCAAAATCTAATTTAATATATTGATATTTATATCATTTTACGTTTCTCGTTCAGCTTTCTTGTACAAAGTGGTGCCTTTCGTGGGCCATGCTGGCGTCCGGATTGCGCCACGACACCAGAAACACCGTATGTCCCTGCTCCACCACATGGCGCACCAGCGAGCTCTCCGGCTGCAGGTCCAGGATGTAGTACTTGTTGATGCACGGCGGCACCATCAGCAGCGGGCGCGCGTGCACCTTGTCGGTCAGCGGCTTGTACTGCAACAGCTGGAAGTACTCGTTCTCGAAGACCACGGCGCCTTCGGTCACCGCGACATTGCGGCCGACCTCAAACGCGCTCTCGTCGGTCTGCGAGATCTTGCCGCGTGTCAGGTCTTCCATCATGTTGCGCACGCCGGCACGCAGCGATTCGCCGCCCGACTCGATCAGCAGGCGCTGCGCCTCGGGATTGGTGGCAAGGAAGTTGGCGGGCGACATCGCATCGACCCATTGCGAGATCGCGAAGCGGATGCGCTGGCGGGTCTTGGCATCGGCCTCGACGGCGTCGA" />
    </TypeInfo>
    <TypeInfo ID="326" TypeName="System.Collections.Generic.List`1[[Vecute.Nuctions+GeneAnnotation, Vecute, Version=1.0.0.0, Culture=neutral, PublicKeyToken=6ca157640498cbe3]], mscorlib, Version=4.0.0.0, Culture=neutral, PublicKeyToken=b77a5c561934e089" AssemblyString="mscorlib, Version=4.0.0.0, Culture=neutral, PublicKeyToken=b77a5c561934e089" AssemblyLocation="C:\Windows\Microsoft.NET\Framework64\v4.0.30319\mscorlib.dll" IsDeviceDependent="False">
      <ValueInfo V0="327" V1="333" V2="337" V3="341" V4="347" Count="5" DeepSerialization="Yes" ShallowSerialization="No" />
    </TypeInfo>
    <TypeInfo ID="327" TypeName="Vecute.Nuctions+GeneAnnotation, Vecute, Version=1.0.0.0, Culture=neutral, PublicKeyToken=6ca157640498cbe3" AssemblyString="Vecute, Version=1.0.0.0, Culture=neutral, PublicKeyToken=6ca157640498cbe3" AssemblyLocation="C:\Users\Jack\Documents\VecuteXI - 2010 Release\Vecute\bin\Debug\Vecute.exe" IsDeviceDependent="False">
      <ValueInfo DeepSerialization="Yes" ShallowSerialization="No" XIndex="18" XType="328" XNote="329" XLabel="330" XStartPosition="331" XEndPosition="332" XComplement="5" XVector="-1" XFeature="-1" />
    </TypeInfo>
    <TypeInfo ID="328" TypeName="System.String, mscorlib, Version=4.0.0.0, Culture=neutral, PublicKeyToken=b77a5c561934e089" AssemblyString="mscorlib, Version=4.0.0.0, Culture=neutral, PublicKeyToken=b77a5c561934e089" AssemblyLocation="C:\Windows\Microsoft.NET\Framework64\v4.0.30319\mscorlib.dll" IsDeviceDependent="False">
      <ValueInfo Value="recombination_site" />
    </TypeInfo>
    <TypeInfo ID="329" TypeName="System.String, mscorlib, Version=4.0.0.0, Culture=neutral, PublicKeyToken=b77a5c561934e089" AssemblyString="mscorlib, Version=4.0.0.0, Culture=neutral, PublicKeyToken=b77a5c561934e089" AssemblyLocation="C:\Windows\Microsoft.NET\Framework64\v4.0.30319\mscorlib.dll" IsDeviceDependent="False">
      <ValueInfo Value="recombination_site &lt;Lig 2620&gt;" />
    </TypeInfo>
    <TypeInfo ID="330" TypeName="System.String, mscorlib, Version=4.0.0.0, Culture=neutral, PublicKeyToken=b77a5c561934e089" AssemblyString="mscorlib, Version=4.0.0.0, Culture=neutral, PublicKeyToken=b77a5c561934e089" AssemblyLocation="C:\Windows\Microsoft.NET\Framework64\v4.0.30319\mscorlib.dll" IsDeviceDependent="False">
      <ValueInfo Value="attP HK022" />
    </TypeInfo>
    <TypeInfo ID="331" TypeName="System.Int32, mscorlib, Version=4.0.0.0, Culture=neutral, PublicKeyToken=b77a5c561934e089" AssemblyString="mscorlib, Version=4.0.0.0, Culture=neutral, PublicKeyToken=b77a5c561934e089" AssemblyLocation="C:\Windows\Microsoft.NET\Framework64\v4.0.30319\mscorlib.dll" IsDeviceDependent="False">
      <ValueInfo Value="2244" />
    </TypeInfo>
    <TypeInfo ID="332" TypeName="System.Int32, mscorlib, Version=4.0.0.0, Culture=neutral, PublicKeyToken=b77a5c561934e089" AssemblyString="mscorlib, Version=4.0.0.0, Culture=neutral, PublicKeyToken=b77a5c561934e089" AssemblyLocation="C:\Windows\Microsoft.NET\Framework64\v4.0.30319\mscorlib.dll" IsDeviceDependent="False">
      <ValueInfo Value="2474" />
    </TypeInfo>
    <TypeInfo ID="333" TypeName="Vecute.Nuctions+GeneAnnotation, Vecute, Version=1.0.0.0, Culture=neutral, PublicKeyToken=6ca157640498cbe3" AssemblyString="Vecute, Version=1.0.0.0, Culture=neutral, PublicKeyToken=6ca157640498cbe3" AssemblyLocation="C:\Users\Jack\Documents\VecuteXI - 2010 Release\Vecute\bin\Debug\Vecute.exe" IsDeviceDependent="False">
      <ValueInfo DeepSerialization="Yes" ShallowSerialization="No" XIndex="21" XType="328" XNote="329" XLabel="334" XStartPosition="335" XEndPosition="336" XComplement="5" XVector="-1" XFeature="-1" />
    </TypeInfo>
    <TypeInfo ID="334" TypeName="System.String, mscorlib, Version=4.0.0.0, Culture=neutral, PublicKeyToken=b77a5c561934e089" AssemblyString="mscorlib, Version=4.0.0.0, Culture=neutral, PublicKeyToken=b77a5c561934e089" AssemblyLocation="C:\Windows\Microsoft.NET\Framework64\v4.0.30319\mscorlib.dll" IsDeviceDependent="False">
      <ValueInfo Value="attL1 Lambda" />
    </TypeInfo>
    <TypeInfo ID="335" TypeName="System.Int32, mscorlib, Version=4.0.0.0, Culture=neutral, PublicKeyToken=b77a5c561934e089" AssemblyString="mscorlib, Version=4.0.0.0, Culture=neutral, PublicKeyToken=b77a5c561934e089" AssemblyLocation="C:\Windows\Microsoft.NET\Framework64\v4.0.30319\mscorlib.dll" IsDeviceDependent="False">
      <ValueInfo Value="2504" />
    </TypeInfo>
    <TypeInfo ID="336" TypeName="System.Int32, mscorlib, Version=4.0.0.0, Culture=neutral, PublicKeyToken=b77a5c561934e089" AssemblyString="mscorlib, Version=4.0.0.0, Culture=neutral, PublicKeyToken=b77a5c561934e089" AssemblyLocation="C:\Windows\Microsoft.NET\Framework64\v4.0.30319\mscorlib.dll" IsDeviceDependent="False">
      <ValueInfo Value="2603" />
    </TypeInfo>
    <TypeInfo ID="337" TypeName="Vecute.Nuctions+GeneAnnotation, Vecute, Version=1.0.0.0, Culture=neutral, PublicKeyToken=6ca157640498cbe3" AssemblyString="Vecute, Version=1.0.0.0, Culture=neutral, PublicKeyToken=6ca157640498cbe3" AssemblyLocation="C:\Users\Jack\Documents\VecuteXI - 2010 Release\Vecute\bin\Debug\Vecute.exe" IsDeviceDependent="False">
      <ValueInfo DeepSerialization="Yes" ShallowSerialization="No" XIndex="26" XType="328" XNote="329" XLabel="338" XStartPosition="339" XEndPosition="340" XComplement="5" XVector="-1" XFeature="-1" />
    </TypeInfo>
    <TypeInfo ID="338" TypeName="System.String, mscorlib, Version=4.0.0.0, Culture=neutral, PublicKeyToken=b77a5c561934e089" AssemblyString="mscorlib, Version=4.0.0.0, Culture=neutral, PublicKeyToken=b77a5c561934e089" AssemblyLocation="C:\Windows\Microsoft.NET\Framework64\v4.0.30319\mscorlib.dll" IsDeviceDependent="False">
      <ValueInfo Value="attR2 Lambda" />
    </TypeInfo>
    <TypeInfo ID="339" TypeName="System.Int32, mscorlib, Version=4.0.0.0, Culture=neutral, PublicKeyToken=b77a5c561934e089" AssemblyString="mscorlib, Version=4.0.0.0, Culture=neutral, PublicKeyToken=b77a5c561934e089" AssemblyLocation="C:\Windows\Microsoft.NET\Framework64\v4.0.30319\mscorlib.dll" IsDeviceDependent="False">
      <ValueInfo Value="475" />
    </TypeInfo>
    <TypeInfo ID="340" TypeName="System.Int32, mscorlib, Version=4.0.0.0, Culture=neutral, PublicKeyToken=b77a5c561934e089" AssemblyString="mscorlib, Version=4.0.0.0, Culture=neutral, PublicKeyToken=b77a5c561934e089" AssemblyLocation="C:\Windows\Microsoft.NET\Framework64\v4.0.30319\mscorlib.dll" IsDeviceDependent="False">
      <ValueInfo Value="599" />
    </TypeInfo>
    <TypeInfo ID="341" TypeName="Vecute.Nuctions+GeneAnnotation, Vecute, Version=1.0.0.0, Culture=neutral, PublicKeyToken=6ca157640498cbe3" AssemblyString="Vecute, Version=1.0.0.0, Culture=neutral, PublicKeyToken=6ca157640498cbe3" AssemblyLocation="C:\Users\Jack\Documents\VecuteXI - 2010 Release\Vecute\bin\Debug\Vecute.exe" IsDeviceDependent="False">
      <ValueInfo DeepSerialization="Yes" ShallowSerialization="No" XIndex="39" XType="342" XNote="343" XLabel="344" XStartPosition="345" XEndPosition="346" XComplement="5" XVector="-1" XFeature="-1" />
    </TypeInfo>
    <TypeInfo ID="342" TypeName="System.String, mscorlib, Version=4.0.0.0, Culture=neutral, PublicKeyToken=b77a5c561934e089" AssemblyString="mscorlib, Version=4.0.0.0, Culture=neutral, PublicKeyToken=b77a5c561934e089" AssemblyLocation="C:\Windows\Microsoft.NET\Framework64\v4.0.30319\mscorlib.dll" IsDeviceDependent="False">
      <ValueInfo Value="CDS" />
    </TypeInfo>
    <TypeInfo ID="343" TypeName="System.String, mscorlib, Version=4.0.0.0, Culture=neutral, PublicKeyToken=b77a5c561934e089" AssemblyString="mscorlib, Version=4.0.0.0, Culture=neutral, PublicKeyToken=b77a5c561934e089" AssemblyLocation="C:\Windows\Microsoft.NET\Framework64\v4.0.30319\mscorlib.dll" IsDeviceDependent="False">
      <ValueInfo Value="CDS &lt;Lig 2620&gt;" />
    </TypeInfo>
    <TypeInfo ID="344" TypeName="System.String, mscorlib, Version=4.0.0.0, Culture=neutral, PublicKeyToken=b77a5c561934e089" AssemblyString="mscorlib, Version=4.0.0.0, Culture=neutral, PublicKeyToken=b77a5c561934e089" AssemblyLocation="C:\Windows\Microsoft.NET\Framework64\v4.0.30319\mscorlib.dll" IsDeviceDependent="False">
      <ValueInfo Value="kan" />
    </TypeInfo>
    <TypeInfo ID="345" TypeName="System.Int32, mscorlib, Version=4.0.0.0, Culture=neutral, PublicKeyToken=b77a5c561934e089" AssemblyString="mscorlib, Version=4.0.0.0, Culture=neutral, PublicKeyToken=b77a5c561934e089" AssemblyLocation="C:\Windows\Microsoft.NET\Framework64\v4.0.30319\mscorlib.dll" IsDeviceDependent="False">
      <ValueInfo Value="976" />
    </TypeInfo>
    <TypeInfo ID="346" TypeName="System.Int32, mscorlib, Version=4.0.0.0, Culture=neutral, PublicKeyToken=b77a5c561934e089" AssemblyString="mscorlib, Version=4.0.0.0, Culture=neutral, PublicKeyToken=b77a5c561934e089" AssemblyLocation="C:\Windows\Microsoft.NET\Framework64\v4.0.30319\mscorlib.dll" IsDeviceDependent="False">
      <ValueInfo Value="1770" />
    </TypeInfo>
    <TypeInfo ID="347" TypeName="Vecute.Nuctions+GeneAnnotation, Vecute, Version=1.0.0.0, Culture=neutral, PublicKeyToken=6ca157640498cbe3" AssemblyString="Vecute, Version=1.0.0.0, Culture=neutral, PublicKeyToken=6ca157640498cbe3" AssemblyLocation="C:\Users\Jack\Documents\VecuteXI - 2010 Release\Vecute\bin\Debug\Vecute.exe" IsDeviceDependent="False">
      <ValueInfo DeepSerialization="Yes" ShallowSerialization="No" XIndex="348" XType="349" XNote="350" XLabel="351" XStartPosition="352" XEndPosition="353" XComplement="32" XVector="-1" XFeature="-1" />
    </TypeInfo>
    <TypeInfo ID="348" TypeName="System.Int32, mscorlib, Version=4.0.0.0, Culture=neutral, PublicKeyToken=b77a5c561934e089" AssemblyString="mscorlib, Version=4.0.0.0, Culture=neutral, PublicKeyToken=b77a5c561934e089" AssemblyLocation="C:\Windows\Microsoft.NET\Framework64\v4.0.30319\mscorlib.dll" IsDeviceDependent="False">
      <ValueInfo Value="4" />
    </TypeInfo>
    <TypeInfo ID="349" TypeName="System.String, mscorlib, Version=4.0.0.0, Culture=neutral, PublicKeyToken=b77a5c561934e089" AssemblyString="mscorlib, Version=4.0.0.0, Culture=neutral, PublicKeyToken=b77a5c561934e089" AssemblyLocation="C:\Windows\Microsoft.NET\Framework64\v4.0.30319\mscorlib.dll" IsDeviceDependent="False">
      <ValueInfo Value="rep_origin" />
    </TypeInfo>
    <TypeInfo ID="350" TypeName="System.String, mscorlib, Version=4.0.0.0, Culture=neutral, PublicKeyToken=b77a5c561934e089" AssemblyString="mscorlib, Version=4.0.0.0, Culture=neutral, PublicKeyToken=b77a5c561934e089" AssemblyLocation="C:\Windows\Microsoft.NET\Framework64\v4.0.30319\mscorlib.dll" IsDeviceDependent="False">
      <ValueInfo Value="R6K gamma replication origin &lt;Lig 2620&gt;" />
    </TypeInfo>
    <TypeInfo ID="351" TypeName="System.String, mscorlib, Version=4.0.0.0, Culture=neutral, PublicKeyToken=b77a5c561934e089" AssemblyString="mscorlib, Version=4.0.0.0, Culture=neutral, PublicKeyToken=b77a5c561934e089" AssemblyLocation="C:\Windows\Microsoft.NET\Framework64\v4.0.30319\mscorlib.dll" IsDeviceDependent="False">
      <ValueInfo Value="R6Kgamma" />
    </TypeInfo>
    <TypeInfo ID="352" TypeName="System.Int32, mscorlib, Version=4.0.0.0, Culture=neutral, PublicKeyToken=b77a5c561934e089" AssemblyString="mscorlib, Version=4.0.0.0, Culture=neutral, PublicKeyToken=b77a5c561934e089" AssemblyLocation="C:\Windows\Microsoft.NET\Framework64\v4.0.30319\mscorlib.dll" IsDeviceDependent="False">
      <ValueInfo Value="1806" />
    </TypeInfo>
    <TypeInfo ID="353" TypeName="System.Int32, mscorlib, Version=4.0.0.0, Culture=neutral, PublicKeyToken=b77a5c561934e089" AssemblyString="mscorlib, Version=4.0.0.0, Culture=neutral, PublicKeyToken=b77a5c561934e089" AssemblyLocation="C:\Windows\Microsoft.NET\Framework64\v4.0.30319\mscorlib.dll" IsDeviceDependent="False">
      <ValueInfo Value="2205" />
    </TypeInfo>
    <TypeInfo ID="354" TypeName="System.String, mscorlib, Version=4.0.0.0, Culture=neutral, PublicKeyToken=b77a5c561934e089" AssemblyString="mscorlib, Version=4.0.0.0, Culture=neutral, PublicKeyToken=b77a5c561934e089" AssemblyLocation="C:\Windows\Microsoft.NET\Framework64\v4.0.30319\mscorlib.dll" IsDeviceDependent="False">
      <ValueInfo Value="::" />
    </TypeInfo>
    <TypeInfo ID="355" TypeName="System.Collections.Generic.List`1[[System.Int32, mscorlib, Version=4.0.0.0, Culture=neutral, PublicKeyToken=b77a5c561934e089]], mscorlib, Version=4.0.0.0, Culture=neutral, PublicKeyToken=b77a5c561934e089" AssemblyString="mscorlib, Version=4.0.0.0, Culture=neutral, PublicKeyToken=b77a5c561934e089" AssemblyLocation="C:\Windows\Microsoft.NET\Framework64\v4.0.30319\mscorlib.dll" IsDeviceDependent="False">
      <ValueInfo Count="0" DeepSerialization="Yes" ShallowSerialization="No" />
    </TypeInfo>
    <TypeInfo ID="356" TypeName="System.Collections.Generic.List`1[[System.Int32, mscorlib, Version=4.0.0.0, Culture=neutral, PublicKeyToken=b77a5c561934e089]], mscorlib, Version=4.0.0.0, Culture=neutral, PublicKeyToken=b77a5c561934e089" AssemblyString="mscorlib, Version=4.0.0.0, Culture=neutral, PublicKeyToken=b77a5c561934e089" AssemblyLocation="C:\Windows\Microsoft.NET\Framework64\v4.0.30319\mscorlib.dll" IsDeviceDependent="False">
      <ValueInfo Count="0" DeepSerialization="Yes" ShallowSerialization="No" />
    </TypeInfo>
    <TypeInfo ID="357" TypeName="System.String, mscorlib, Version=4.0.0.0, Culture=neutral, PublicKeyToken=b77a5c561934e089" AssemblyString="mscorlib, Version=4.0.0.0, Culture=neutral, PublicKeyToken=b77a5c561934e089" AssemblyLocation="C:\Windows\Microsoft.NET\Framework64\v4.0.30319\mscorlib.dll" IsDeviceDependent="False">
      <ValueInfo Value="J:\VCTRelease\Assembly\pUnitP.gb" />
    </TypeInfo>
    <TypeInfo ID="358" TypeName="System.Collections.Generic.List`1[[System.String, mscorlib, Version=4.0.0.0, Culture=neutral, PublicKeyToken=b77a5c561934e089]], mscorlib, Version=4.0.0.0, Culture=neutral, PublicKeyToken=b77a5c561934e089" AssemblyString="mscorlib, Version=4.0.0.0, Culture=neutral, PublicKeyToken=b77a5c561934e089" AssemblyLocation="C:\Windows\Microsoft.NET\Framework64\v4.0.30319\mscorlib.dll" IsDeviceDependent="False">
      <ValueInfo Count="0" DeepSerialization="Yes" ShallowSerialization="No" />
    </TypeInfo>
    <TypeInfo ID="359" TypeName="System.Collections.Generic.List`1[[Vecute.BufferCondition, Vecute, Version=1.0.0.0, Culture=neutral, PublicKeyToken=6ca157640498cbe3]], mscorlib, Version=4.0.0.0, Culture=neutral, PublicKeyToken=b77a5c561934e089" AssemblyString="mscorlib, Version=4.0.0.0, Culture=neutral, PublicKeyToken=b77a5c561934e089" AssemblyLocation="C:\Windows\Microsoft.NET\Framework64\v4.0.30319\mscorlib.dll" IsDeviceDependent="False">
      <ValueInfo Count="0" DeepSerialization="Yes" ShallowSerialization="No" />
    </TypeInfo>
    <TypeInfo ID="360" TypeName="System.Collections.Generic.List`1[[System.String, mscorlib, Version=4.0.0.0, Culture=neutral, PublicKeyToken=b77a5c561934e089]], mscorlib, Version=4.0.0.0, Culture=neutral, PublicKeyToken=b77a5c561934e089" AssemblyString="mscorlib, Version=4.0.0.0, Culture=neutral, PublicKeyToken=b77a5c561934e089" AssemblyLocation="C:\Windows\Microsoft.NET\Framework64\v4.0.30319\mscorlib.dll" IsDeviceDependent="False">
      <ValueInfo Count="0" DeepSerialization="Yes" ShallowSerialization="No" />
    </TypeInfo>
    <TypeInfo ID="361" TypeName="System.Collections.Generic.List`1[[Vecute.FeatureScreenInfo, Vecute, Version=1.0.0.0, Culture=neutral, PublicKeyToken=6ca157640498cbe3]], mscorlib, Version=4.0.0.0, Culture=neutral, PublicKeyToken=b77a5c561934e089" AssemblyString="mscorlib, Version=4.0.0.0, Culture=neutral, PublicKeyToken=b77a5c561934e089" AssemblyLocation="C:\Windows\Microsoft.NET\Framework64\v4.0.30319\mscorlib.dll" IsDeviceDependent="False">
      <ValueInfo Count="0" DeepSerialization="Yes" ShallowSerialization="No" />
    </TypeInfo>
    <TypeInfo ID="362" TypeName="System.Collections.Generic.List`1[[Vecute.DNAInfo, Vecute, Version=1.0.0.0, Culture=neutral, PublicKeyToken=6ca157640498cbe3]], mscorlib, Version=4.0.0.0, Culture=neutral, PublicKeyToken=b77a5c561934e089" AssemblyString="mscorlib, Version=4.0.0.0, Culture=neutral, PublicKeyToken=b77a5c561934e089" AssemblyLocation="C:\Windows\Microsoft.NET\Framework64\v4.0.30319\mscorlib.dll" IsDeviceDependent="False">
      <ValueInfo Count="0" DeepSerialization="Yes" ShallowSerialization="No" />
    </TypeInfo>
    <TypeInfo ID="363" TypeName="System.Collections.Generic.List`1[[Vecute.EnzymeAnalysisItem, Vecute, Version=1.0.0.0, Culture=neutral, PublicKeyToken=6ca157640498cbe3]], mscorlib, Version=4.0.0.0, Culture=neutral, PublicKeyToken=b77a5c561934e089" AssemblyString="mscorlib, Version=4.0.0.0, Culture=neutral, PublicKeyToken=b77a5c561934e089" AssemblyLocation="C:\Windows\Microsoft.NET\Framework64\v4.0.30319\mscorlib.dll" IsDeviceDependent="False">
      <ValueInfo Count="0" DeepSerialization="Yes" ShallowSerialization="No" />
    </TypeInfo>
    <TypeInfo ID="364" TypeName="System.Collections.Generic.List`1[[System.String, mscorlib, Version=4.0.0.0, Culture=neutral, PublicKeyToken=b77a5c561934e089]], mscorlib, Version=4.0.0.0, Culture=neutral, PublicKeyToken=b77a5c561934e089" AssemblyString="mscorlib, Version=4.0.0.0, Culture=neutral, PublicKeyToken=b77a5c561934e089" AssemblyLocation="C:\Windows\Microsoft.NET\Framework64\v4.0.30319\mscorlib.dll" IsDeviceDependent="False">
      <ValueInfo Count="0" DeepSerialization="Yes" ShallowSerialization="No" />
    </TypeInfo>
    <TypeInfo ID="365" TypeName="System.Collections.Generic.List`1[[System.String, mscorlib, Version=4.0.0.0, Culture=neutral, PublicKeyToken=b77a5c561934e089]], mscorlib, Version=4.0.0.0, Culture=neutral, PublicKeyToken=b77a5c561934e089" AssemblyString="mscorlib, Version=4.0.0.0, Culture=neutral, PublicKeyToken=b77a5c561934e089" AssemblyLocation="C:\Windows\Microsoft.NET\Framework64\v4.0.30319\mscorlib.dll" IsDeviceDependent="False">
      <ValueInfo Count="0" DeepSerialization="Yes" ShallowSerialization="No" />
    </TypeInfo>
    <TypeInfo ID="366" TypeName="System.Collections.Generic.List`1[[System.String, mscorlib, Version=4.0.0.0, Culture=neutral, PublicKeyToken=b77a5c561934e089]], mscorlib, Version=4.0.0.0, Culture=neutral, PublicKeyToken=b77a5c561934e089" AssemblyString="mscorlib, Version=4.0.0.0, Culture=neutral, PublicKeyToken=b77a5c561934e089" AssemblyLocation="C:\Windows\Microsoft.NET\Framework64\v4.0.30319\mscorlib.dll" IsDeviceDependent="False">
      <ValueInfo Count="0" DeepSerialization="Yes" ShallowSerialization="No" />
    </TypeInfo>
    <TypeInfo ID="367" TypeName="System.Collections.Generic.List`1[[Vecute.IncubationStep, Vecute, Version=1.0.0.0, Culture=neutral, PublicKeyToken=6ca157640498cbe3]], mscorlib, Version=4.0.0.0, Culture=neutral, PublicKeyToken=b77a5c561934e089" AssemblyString="mscorlib, Version=4.0.0.0, Culture=neutral, PublicKeyToken=b77a5c561934e089" AssemblyLocation="C:\Windows\Microsoft.NET\Framework64\v4.0.30319\mscorlib.dll" IsDeviceDependent="False">
      <ValueInfo Count="0" DeepSerialization="Yes" ShallowSerialization="No" />
    </TypeInfo>
    <TypeInfo ID="368" TypeName="System.Collections.Generic.List`1[[Vecute.Nuctions+Cell, Vecute, Version=1.0.0.0, Culture=neutral, PublicKeyToken=6ca157640498cbe3]], mscorlib, Version=4.0.0.0, Culture=neutral, PublicKeyToken=b77a5c561934e089" AssemblyString="mscorlib, Version=4.0.0.0, Culture=neutral, PublicKeyToken=b77a5c561934e089" AssemblyLocation="C:\Windows\Microsoft.NET\Framework64\v4.0.30319\mscorlib.dll" IsDeviceDependent="False">
      <ValueInfo Count="0" DeepSerialization="Yes" ShallowSerialization="No" />
    </TypeInfo>
    <TypeInfo ID="369" TypeName="System.Single, mscorlib, Version=4.0.0.0, Culture=neutral, PublicKeyToken=b77a5c561934e089" AssemblyString="mscorlib, Version=4.0.0.0, Culture=neutral, PublicKeyToken=b77a5c561934e089" AssemblyLocation="C:\Windows\Microsoft.NET\Framework64\v4.0.30319\mscorlib.dll" IsDeviceDependent="False">
      <ValueInfo Value="146.6676" />
    </TypeInfo>
    <TypeInfo ID="370" TypeName="System.Single, mscorlib, Version=4.0.0.0, Culture=neutral, PublicKeyToken=b77a5c561934e089" AssemblyString="mscorlib, Version=4.0.0.0, Culture=neutral, PublicKeyToken=b77a5c561934e089" AssemblyLocation="C:\Windows\Microsoft.NET\Framework64\v4.0.30319\mscorlib.dll" IsDeviceDependent="False">
      <ValueInfo Value="800.4334" />
    </TypeInfo>
    <TypeInfo ID="371" TypeName="System.Collections.Generic.List`1[[System.String, mscorlib, Version=4.0.0.0, Culture=neutral, PublicKeyToken=b77a5c561934e089]], mscorlib, Version=4.0.0.0, Culture=neutral, PublicKeyToken=b77a5c561934e089" AssemblyString="mscorlib, Version=4.0.0.0, Culture=neutral, PublicKeyToken=b77a5c561934e089" AssemblyLocation="C:\Windows\Microsoft.NET\Framework64\v4.0.30319\mscorlib.dll" IsDeviceDependent="False">
      <ValueInfo Count="0" DeepSerialization="Yes" ShallowSerialization="No" />
    </TypeInfo>
    <TypeInfo ID="372" TypeName="System.Collections.Generic.Dictionary`2[[System.String, mscorlib, Version=4.0.0.0, Culture=neutral, PublicKeyToken=b77a5c561934e089],[System.String, mscorlib, Version=4.0.0.0, Culture=neutral, PublicKeyToken=b77a5c561934e089]], mscorlib, Version=4.0.0.0, Culture=neutral, PublicKeyToken=b77a5c561934e089" AssemblyString="mscorlib, Version=4.0.0.0, Culture=neutral, PublicKeyToken=b77a5c561934e089" AssemblyLocation="C:\Windows\Microsoft.NET\Framework64\v4.0.30319\mscorlib.dll" IsDeviceDependent="False">
      <ValueInfo Count="0" DeepSerialization="Yes" ShallowSerialization="No" />
    </TypeInfo>
    <TypeInfo ID="373" TypeName="Vecute.DNAInfo, Vecute, Version=1.0.0.0, Culture=neutral, PublicKeyToken=6ca157640498cbe3" AssemblyString="Vecute, Version=1.0.0.0, Culture=neutral, PublicKeyToken=6ca157640498cbe3" AssemblyLocation="C:\Users\Jack\Documents\VecuteXI - 2010 Release\Vecute\bin\Debug\Vecute.exe" IsDeviceDependent="False">
      <ValueInfo DeepSerialization="Yes" ShallowSerialization="No" XvName="374" XOperationDescription="-1" XIsVerificationStep="5" XIsConstructionNode="5" XNotDrawMap="5" XHost="375" XvMolecularOperation="320" XUpdateImageEvent="-1" XDNAs="377" XCalculated="5" XFile_Filename="397" XEnzyme_Enzymes="398" XEnzyme_Buffers="399" XEnzyme_Condition="400" XDephosphorylateWhenDigestion="5" XPCR_ForwardPrimer="-1" XPCR_FPrimerName="-1" XPCR_ReversePrimer="-1" XPCR_RPrimerName="-1" XPCR_Overlap="5" XModify_Method="54" XScreen_Features="401" XScreen_OnlyCircular="5" XSource="402" XEditing="32" XCreating="5" XLigation_TriFragment="57" XLigationMethod="57" XGel_Minimum="58" XGel_Maximun="59" XSolutionExtration="5" XSetPosition="60" XScreen_PCRMax="59" XScreen_PCRMin="58" XScreen_FPrimer="9" XScreen_FName="61" XScreen_RPrimer="9" XScreen_RName="62" XScreen_Mode="63" XRecombinationMethod="64" XEnzymeAnalysisParamters="403" XFetchedEnzymes="404" XOnlySignificant="32" XOnlyExtend="32" XAutomaticChoose="32" XSequencingTheorica="-1" XSequencingPrimerName="9" XSequencingPrimer="9" XSequencingSequence="9" XTheorySequences="405" XSequencingResultComment="68" XCompareSelectedGeneFile="-1" XCompareResultComment="68" XPickedDNAs="406" XDescribeType="70" XTransformationMethod="71" XTransformationMode="72" XIncubation="407" XCells="408" XIncludeVerification="5" XSequencingVerify="5" XDX="409" XDY="410" XRealSize="5" XFinished="5" XProgress="77" XPixelPerKBP="18" XIsKeyName="32" XPCRDesignerData="-1" XSequenceDesignerData="-1" XUseFreeDesigner="5" XFreeDesignCode="9" XFreeDesignName="9" XDesignedEnzymeSite="411" XPrimerDesignerMode="5" XDesignedPrimers="412" />
    </TypeInfo>
    <TypeInfo ID="374" TypeName="System.String, mscorlib, Version=4.0.0.0, Culture=neutral, PublicKeyToken=b77a5c561934e089" AssemblyString="mscorlib, Version=4.0.0.0, Culture=neutral, PublicKeyToken=b77a5c561934e089" AssemblyLocation="C:\Windows\Microsoft.NET\Framework64\v4.0.30319\mscorlib.dll" IsDeviceDependent="False">
      <ValueInfo Value="pUnitR" />
    </TypeInfo>
    <TypeInfo ID="375" TypeName="Vecute.Nuctions+Host, Vecute, Version=1.0.0.0, Culture=neutral, PublicKeyToken=6ca157640498cbe3" AssemblyString="Vecute, Version=1.0.0.0, Culture=neutral, PublicKeyToken=6ca157640498cbe3" AssemblyLocation="C:\Users\Jack\Documents\VecuteXI - 2010 Release\Vecute\bin\Debug\Vecute.exe" IsDeviceDependent="False">
      <ValueInfo DeepSerialization="Yes" ShallowSerialization="No" XName="7" XBioFunctions="376" XDescription="9" />
    </TypeInfo>
    <TypeInfo ID="376" TypeName="System.Collections.Generic.List`1[[Vecute.Nuctions+FeatureFunction, Vecute, Version=1.0.0.0, Culture=neutral, PublicKeyToken=6ca157640498cbe3]], mscorlib, Version=4.0.0.0, Culture=neutral, PublicKeyToken=b77a5c561934e089" AssemblyString="mscorlib, Version=4.0.0.0, Culture=neutral, PublicKeyToken=b77a5c561934e089" AssemblyLocation="C:\Windows\Microsoft.NET\Framework64\v4.0.30319\mscorlib.dll" IsDeviceDependent="False">
      <ValueInfo Count="0" DeepSerialization="Yes" ShallowSerialization="No" />
    </TypeInfo>
    <TypeInfo ID="377" TypeName="Microsoft.VisualBasic.Collection, Microsoft.VisualBasic, Version=10.0.0.0, Culture=neutral, PublicKeyToken=b03f5f7f11d50a3a" AssemblyString="Microsoft.VisualBasic, Version=10.0.0.0, Culture=neutral, PublicKeyToken=b03f5f7f11d50a3a" AssemblyLocation="C:\Windows\Microsoft.Net\assembly\GAC_MSIL\Microsoft.VisualBasic\v4.0_10.0.0.0__b03f5f7f11d50a3a\Microsoft.VisualBasic.dll" IsDeviceDependent="False">
      <ValueInfo V0="378" Count="1" DeepSerialization="Yes" ShallowSerialization="No" />
    </TypeInfo>
    <TypeInfo ID="378" TypeName="Vecute.Nuctions+GeneFile, Vecute, Version=1.0.0.0, Culture=neutral, PublicKeyToken=6ca157640498cbe3" AssemblyString="Vecute, Version=1.0.0.0, Culture=neutral, PublicKeyToken=6ca157640498cbe3" AssemblyLocation="C:\Users\Jack\Documents\VecuteXI - 2010 Release\Vecute\bin\Debug\Vecute.exe" IsDeviceDependent="False">
      <ValueInfo DeepSerialization="Yes" ShallowSerialization="No" XvName="374" XvIscircular="5" XvDate="323" XvSequence="379" XvRCSequence="380" XvFeatureCol="381" XvEnd_F="354" XvEnd_R="354" XvPhos_F="32" XvPhos_R="32" XFCleavages="395" XRCleavages="396" XtmpCircular="5" />
    </TypeInfo>
    <TypeInfo ID="379" TypeName="System.String, mscorlib, Version=4.0.0.0, Culture=neutral, PublicKeyToken=b77a5c561934e089" AssemblyString="mscorlib, Version=4.0.0.0, Culture=neutral, PublicKeyToken=b77a5c561934e089" AssemblyLocation="C:\Windows\Microsoft.NET\Framework64\v4.0.30319\mscorlib.dll" IsDeviceDependent="False">
      <ValueInfo Value="TCGACGCCGTCGAGGCCGATGCCAAGACCCGCCAGCGCATCCGCTTCGCGATCTCGCAATGGGTCGATGCGATGTCGCCCGCCAACTTCCTTGCCACCAATCCCGAGGCGCAGCGCCTGCTGATCGAGTCGGGCGGCGAATCGCTGCGTGCCGGCGTGCGCAACATGATGGAAGACCTGACACGCGGCAAGATCTCGCAGACCGACGAGAGCGCGTTTGAGGTCGGCCGCAATGTCGCGGTGACCGAAGGCGCCGTGGTCTTCGAGAACGAGTACTTCCAGCTGTTGCAGTACAAGCCGCTGACCGACAAGGTGCACGCGCGCCCGCTGCTGATGGTGCCGCCGTGCATCAACAAGTACTACATCCTGGACCTGCAGCCGGAGAGCTCGCTGGTGCGCCATGTGGTGGAGCAGGGACATACGGTGTTTCTGGTGTCGTGGCGCAATCCGGACGCCAGCATGGCCCACGAAAGGCACAAGTTTGTACAAAAAAGCTGAACGAGAAACGTAAAATGATATAAATATCAATATATTAAATTAGATTTTGCATAAAAAACAGACTACATAATACTGTAAAACACAACATATCCAGTCACTATGCACGAAAGGCGAGCGCTTTTGAAGCTCACGCTGCCGCAAGCACTCAGGGCGCAAGGGCTGCTAAAGGAAGCGGAACACGTAGAAAGCCAGTCCGCAGAAACGGTGCTGACCCCGGATGAATGTCAGCTACTGGGCTATCTGGACAAGGGAAAACGCAAGCGCAAAGAGAAAGCAGGTAGCTTGCAGTGGGCTTACATGGCGATAGCTAGACTGGGCGGTTTTATGGACAGCAAGCGAACCGGAATTGCCAGCTGGGGCGCCCTCTGGTAAGGTTGGGAAGCCCTGCAAAGTAAACTGGATGGCTTTCTTGCCGCCAAGGATCTGATGGCGCAGGGGATCAAGATCTGATCAAGAGACAGGATGAGGATCGTTTCGCATGATTGAACAAGATGGATTGCACGCAGGTTCTCCGGCCGCTTGGGTGGAGAGGCTATTCGGCTATGACTGGGCACAACAGACAATCGGCTGCTCTGATGCCGCCGTGTTCCGGCTGTCAGCGCAGGGGCGCCCGGTTCTTTTTGTCAAGACCGACCTGTCCGGTGCCCTGAATGAACTGCAGGACGAGGCAGCGCGGCTATCGTGGCTGGCCACGACGGGCGTTCCTTGCGCAGCTGTGCTCGACGTTGTCACTGAAGCGGGAAGGGACTGGCTGCTATTGGGCGAAGTGCCGGGGCAGGATCTCCTGTCATCTCACCTTGCTCCTGCCGAGAAAGTATCCATCATGGCTGATGCAATGCGGCGGCTGCATACGCTTGATCCGGCTACCTGCCCATTCGACCACCAAGCGAAACATCGCATCGAGCGAGCACGTACTCGGATGGAAGCCGGTCTTGTCGATCAGGATGATCTGGACGAAGAGCATCAGGGGCTCGCGCCAGCCGAACTGTTCGCCAGGCTCAAGGCGCGCATGCCCGACGGCGAGGATCTCGTCGTGACCCATGGCGATGCCTGCTTGCCGAATATCATGGTGGAAAATGGCCGCTTTTCTGGATTCATCGACTGTGGCCGGCTGGGTGTGGCGGACCGCTATCAGGACATAGCGTTGGCTACCCGTGATATTGCTGAAGAGCTTGGCGGCGAATGGGCTGACCGCTTCCTCGTGCTTTACGGTATCGCCGCTCCCGATTCGCAGCGCATCGCCTTCTATCGCCTTCTTGACGAGTTCTTCTAATCTCGAGAAAACTTCATTTTTAATTTTTGCGGCCGCAAGATCCGCAGTTCAACCTGTTGATAGTACGTACTAAGCTCTCATGTTTCACGTACTAAGCTCTCATGTTTAACGTACTAAGCTCTCATGTTTAACGAACTAAACCCTCATGGCTAACGTACTAAGCTCTCATGGCTAACGTACTAAGCTCTCATGTTTCACGTACTAAGCTCTCATGTTTGAACAATAAAATTAATATAAATCAGCAACTTAAATAGCCTCTAAGGTTTTAAGTTTTATAAGAAAAAAAAGAATATATAAGGCTTTTAAAGCTTTTAAGGTTTAACGGTTGTGGACAACAAGCCAGGGATGTAACGCACTGAGAAGCCCTTAGAGCCTCTCAAAGCAATTTTCAGTGACACAGGAACACTTAACGGCTGACATGGGAATTAGCCATGGCAAAGCCTCGCCACGAAAGGCTCAGGTCACTAATACTATCTAAGTAGTTGATTCATAGTGACTGGATATGTTGCGTTTTGTCGCATTATGTAGTCTATCATTTAACCACAGATTAGTGTAATGCGATGATTTTTAAGTGATTAATGTTATTTTGTCATCCTTTAGGTGAAAAAGGTTGAGTCGCAAAGCGGCACGAAAGGCCAAATAATGATTTTATTTTGACTGATAGTGACCTGTTCGTTGCAACAAATTGATAAGCAATGCTTTCTTATAATGCCAACTTTGTACAAGAAAGCTGGGTCACGAAGTGTAATTATG" />
    </TypeInfo>
    <TypeInfo ID="380" TypeName="System.String, mscorlib, Version=4.0.0.0, Culture=neutral, PublicKeyToken=b77a5c561934e089" AssemblyString="mscorlib, Version=4.0.0.0, Culture=neutral, PublicKeyToken=b77a5c561934e089" AssemblyLocation="C:\Windows\Microsoft.NET\Framework64\v4.0.30319\mscorlib.dll" IsDeviceDependent="False">
      <ValueInfo Value="CATAATTACACTTCGTGACCCAGCTTTCTTGTACAAAGTTGGCATTATAAGAAAGCATTGCTTATCAATTTGTTGCAACGAACAGGTCACTATCAGTCAAAATAAAATCATTATTTGGCCTTTCGTGCCGCTTTGCGACTCAACCTTTTTCACCTAAAGGATGACAAAATAACATTAATCACTTAAAAATCATCGCATTACACTAATCTGTGGTTAAATGATAGACTACATAATGCGACAAAACGCAACATATCCAGTCACTATGAATCAACTACTTAGATAGTATTAGTGACCTGAGCCTTTCGTGGCGAGGCTTTGCCATGGCTAATTCCCATGTCAGCCGTTAAGTGTTCCTGTGTCACTGAAAATTGCTTTGAGAGGCTCTAAGGGCTTCTCAGTGCGTTACATCCCTGGCTTGTTGTCCACAACCGTTAAACCTTAAAAGCTTTAAAAGCCTTATATATTCTTTTTTTTCTTATAAAACTTAAAACCTTAGAGGCTATTTAAGTTGCTGATTTATATTAATTTTATTGTTCAAACATGAGAGCTTAGTACGTGAAACATGAGAGCTTAGTACGTTAGCCATGAGAGCTTAGTACGTTAGCCATGAGGGTTTAGTTCGTTAAACATGAGAGCTTAGTACGTTAAACATGAGAGCTTAGTACGTGAAACATGAGAGCTTAGTACGTACTATCAACAGGTTGAACTGCGGATCTTGCGGCCGCAAAAATTAAAAATGAAGTTTTCTCGAGATTAGAAGAACTCGTCAAGAAGGCGATAGAAGGCGATGCGCTGCGAATCGGGAGCGGCGATACCGTAAAGCACGAGGAAGCGGTCAGCCCATTCGCCGCCAAGCTCTTCAGCAATATCACGGGTAGCCAACGCTATGTCCTGATAGCGGTCCGCCACACCCAGCCGGCCACAGTCGATGAATCCAGAAAAGCGGCCATTTTCCACCATGATATTCGGCAAGCAGGCATCGCCATGGGTCACGACGAGATCCTCGCCGTCGGGCATGCGCGCCTTGAGCCTGGCGAACAGTTCGGCTGGCGCGAGCCCCTGATGCTCTTCGTCCAGATCATCCTGATCGACAAGACCGGCTTCCATCCGAGTACGTGCTCGCTCGATGCGATGTTTCGCTTGGTGGTCGAATGGGCAGGTAGCCGGATCAAGCGTATGCAGCCGCCGCATTGCATCAGCCATGATGGATACTTTCTCGGCAGGAGCAAGGTGAGATGACAGGAGATCCTGCCCCGGCACTTCGCCCAATAGCAGCCAGTCCCTTCCCGCTTCAGTGACAACGTCGAGCACAGCTGCGCAAGGAACGCCCGTCGTGGCCAGCCACGATAGCCGCGCTGCCTCGTCCTGCAGTTCATTCAGGGCACCGGACAGGTCGGTCTTGACAAAAAGAACCGGGCGCCCCTGCGCTGACAGCCGGAACACGGCGGCATCAGAGCAGCCGATTGTCTGTTGTGCCCAGTCATAGCCGAATAGCCTCTCCACCCAAGCGGCCGGAGAACCTGCGTGCAATCCATCTTGTTCAATCATGCGAAACGATCCTCATCCTGTCTCTTGATCAGATCTTGATCCCCTGCGCCATCAGATCCTTGGCGGCAAGAAAGCCATCCAGTTTACTTTGCAGGGCTTCCCAACCTTACCAGAGGGCGCCCCAGCTGGCAATTCCGGTTCGCTTGCTGTCCATAAAACCGCCCAGTCTAGCTATCGCCATGTAAGCCCACTGCAAGCTACCTGCTTTCTCTTTGCGCTTGCGTTTTCCCTTGTCCAGATAGCCCAGTAGCTGACATTCATCCGGGGTCAGCACCGTTTCTGCGGACTGGCTTTCTACGTGTTCCGCTTCCTTTAGCAGCCCTTGCGCCCTGAGTGCTTGCGGCAGCGTGAGCTTCAAAAGCGCTCGCCTTTCGTGCATAGTGACTGGATATGTTGTGTTTTACAGTATTATGTAGTCTGTTTTTTATGCAAAATCTAATTTAATATATTGATATTTATATCATTTTACGTTTCTCGTTCAGCTTTTTTGTACAAACTTGTGCCTTTCGTGGGCCATGCTGGCGTCCGGATTGCGCCACGACACCAGAAACACCGTATGTCCCTGCTCCACCACATGGCGCACCAGCGAGCTCTCCGGCTGCAGGTCCAGGATGTAGTACTTGTTGATGCACGGCGGCACCATCAGCAGCGGGCGCGCGTGCACCTTGTCGGTCAGCGGCTTGTACTGCAACAGCTGGAAGTACTCGTTCTCGAAGACCACGGCGCCTTCGGTCACCGCGACATTGCGGCCGACCTCAAACGCGCTCTCGTCGGTCTGCGAGATCTTGCCGCGTGTCAGGTCTTCCATCATGTTGCGCACGCCGGCACGCAGCGATTCGCCGCCCGACTCGATCAGCAGGCGCTGCGCCTCGGGATTGGTGGCAAGGAAGTTGGCGGGCGACATCGCATCGACCCATTGCGAGATCGCGAAGCGGATGCGCTGGCGGGTCTTGGCATCGGCCTCGACGGCGTCGA" />
    </TypeInfo>
    <TypeInfo ID="381" TypeName="System.Collections.Generic.List`1[[Vecute.Nuctions+GeneAnnotation, Vecute, Version=1.0.0.0, Culture=neutral, PublicKeyToken=6ca157640498cbe3]], mscorlib, Version=4.0.0.0, Culture=neutral, PublicKeyToken=b77a5c561934e089" AssemblyString="mscorlib, Version=4.0.0.0, Culture=neutral, PublicKeyToken=b77a5c561934e089" AssemblyLocation="C:\Windows\Microsoft.NET\Framework64\v4.0.30319\mscorlib.dll" IsDeviceDependent="False">
      <ValueInfo V0="382" V1="383" V2="384" V3="387" V4="391" Count="5" DeepSerialization="Yes" ShallowSerialization="No" />
    </TypeInfo>
    <TypeInfo ID="382" TypeName="Vecute.Nuctions+GeneAnnotation, Vecute, Version=1.0.0.0, Culture=neutral, PublicKeyToken=6ca157640498cbe3" AssemblyString="Vecute, Version=1.0.0.0, Culture=neutral, PublicKeyToken=6ca157640498cbe3" AssemblyLocation="C:\Users\Jack\Documents\VecuteXI - 2010 Release\Vecute\bin\Debug\Vecute.exe" IsDeviceDependent="False">
      <ValueInfo DeepSerialization="Yes" ShallowSerialization="No" XIndex="18" XType="342" XNote="343" XLabel="344" XStartPosition="345" XEndPosition="346" XComplement="5" XVector="-1" XFeature="-1" />
    </TypeInfo>
    <TypeInfo ID="383" TypeName="Vecute.Nuctions+GeneAnnotation, Vecute, Version=1.0.0.0, Culture=neutral, PublicKeyToken=6ca157640498cbe3" AssemblyString="Vecute, Version=1.0.0.0, Culture=neutral, PublicKeyToken=6ca157640498cbe3" AssemblyLocation="C:\Users\Jack\Documents\VecuteXI - 2010 Release\Vecute\bin\Debug\Vecute.exe" IsDeviceDependent="False">
      <ValueInfo DeepSerialization="Yes" ShallowSerialization="No" XIndex="21" XType="349" XNote="350" XLabel="351" XStartPosition="352" XEndPosition="353" XComplement="32" XVector="-1" XFeature="-1" />
    </TypeInfo>
    <TypeInfo ID="384" TypeName="Vecute.Nuctions+GeneAnnotation, Vecute, Version=1.0.0.0, Culture=neutral, PublicKeyToken=6ca157640498cbe3" AssemblyString="Vecute, Version=1.0.0.0, Culture=neutral, PublicKeyToken=6ca157640498cbe3" AssemblyLocation="C:\Users\Jack\Documents\VecuteXI - 2010 Release\Vecute\bin\Debug\Vecute.exe" IsDeviceDependent="False">
      <ValueInfo DeepSerialization="Yes" ShallowSerialization="No" XIndex="26" XType="328" XNote="385" XLabel="386" XStartPosition="339" XEndPosition="340" XComplement="5" XVector="-1" XFeature="-1" />
    </TypeInfo>
    <TypeInfo ID="385" TypeName="System.String, mscorlib, Version=4.0.0.0, Culture=neutral, PublicKeyToken=b77a5c561934e089" AssemblyString="mscorlib, Version=4.0.0.0, Culture=neutral, PublicKeyToken=b77a5c561934e089" AssemblyLocation="C:\Windows\Microsoft.NET\Framework64\v4.0.30319\mscorlib.dll" IsDeviceDependent="False">
      <ValueInfo Value="recombination_site &lt;Lig 2523&gt;" />
    </TypeInfo>
    <TypeInfo ID="386" TypeName="System.String, mscorlib, Version=4.0.0.0, Culture=neutral, PublicKeyToken=b77a5c561934e089" AssemblyString="mscorlib, Version=4.0.0.0, Culture=neutral, PublicKeyToken=b77a5c561934e089" AssemblyLocation="C:\Windows\Microsoft.NET\Framework64\v4.0.30319\mscorlib.dll" IsDeviceDependent="False">
      <ValueInfo Value="attR1 Lambda" />
    </TypeInfo>
    <TypeInfo ID="387" TypeName="Vecute.Nuctions+GeneAnnotation, Vecute, Version=1.0.0.0, Culture=neutral, PublicKeyToken=6ca157640498cbe3" AssemblyString="Vecute, Version=1.0.0.0, Culture=neutral, PublicKeyToken=6ca157640498cbe3" AssemblyLocation="C:\Users\Jack\Documents\VecuteXI - 2010 Release\Vecute\bin\Debug\Vecute.exe" IsDeviceDependent="False">
      <ValueInfo DeepSerialization="Yes" ShallowSerialization="No" XIndex="39" XType="328" XNote="385" XLabel="388" XStartPosition="389" XEndPosition="390" XComplement="5" XVector="-1" XFeature="-1" />
    </TypeInfo>
    <TypeInfo ID="388" TypeName="System.String, mscorlib, Version=4.0.0.0, Culture=neutral, PublicKeyToken=b77a5c561934e089" AssemblyString="mscorlib, Version=4.0.0.0, Culture=neutral, PublicKeyToken=b77a5c561934e089" AssemblyLocation="C:\Windows\Microsoft.NET\Framework64\v4.0.30319\mscorlib.dll" IsDeviceDependent="False">
      <ValueInfo Value="attL2 Lambda" />
    </TypeInfo>
    <TypeInfo ID="389" TypeName="System.Int32, mscorlib, Version=4.0.0.0, Culture=neutral, PublicKeyToken=b77a5c561934e089" AssemblyString="mscorlib, Version=4.0.0.0, Culture=neutral, PublicKeyToken=b77a5c561934e089" AssemblyLocation="C:\Windows\Microsoft.NET\Framework64\v4.0.30319\mscorlib.dll" IsDeviceDependent="False">
      <ValueInfo Value="2407" />
    </TypeInfo>
    <TypeInfo ID="390" TypeName="System.Int32, mscorlib, Version=4.0.0.0, Culture=neutral, PublicKeyToken=b77a5c561934e089" AssemblyString="mscorlib, Version=4.0.0.0, Culture=neutral, PublicKeyToken=b77a5c561934e089" AssemblyLocation="C:\Windows\Microsoft.NET\Framework64\v4.0.30319\mscorlib.dll" IsDeviceDependent="False">
      <ValueInfo Value="2506" />
    </TypeInfo>
    <TypeInfo ID="391" TypeName="Vecute.Nuctions+GeneAnnotation, Vecute, Version=1.0.0.0, Culture=neutral, PublicKeyToken=6ca157640498cbe3" AssemblyString="Vecute, Version=1.0.0.0, Culture=neutral, PublicKeyToken=6ca157640498cbe3" AssemblyLocation="C:\Users\Jack\Documents\VecuteXI - 2010 Release\Vecute\bin\Debug\Vecute.exe" IsDeviceDependent="False">
      <ValueInfo DeepSerialization="Yes" ShallowSerialization="No" XIndex="348" XType="328" XNote="385" XLabel="392" XStartPosition="393" XEndPosition="394" XComplement="5" XVector="-1" XFeature="-1" />
    </TypeInfo>
    <TypeInfo ID="392" TypeName="System.String, mscorlib, Version=4.0.0.0, Culture=neutral, PublicKeyToken=b77a5c561934e089" AssemblyString="mscorlib, Version=4.0.0.0, Culture=neutral, PublicKeyToken=b77a5c561934e089" AssemblyLocation="C:\Windows\Microsoft.NET\Framework64\v4.0.30319\mscorlib.dll" IsDeviceDependent="False">
      <ValueInfo Value="attR HK022" />
    </TypeInfo>
    <TypeInfo ID="393" TypeName="System.Int32, mscorlib, Version=4.0.0.0, Culture=neutral, PublicKeyToken=b77a5c561934e089" AssemblyString="mscorlib, Version=4.0.0.0, Culture=neutral, PublicKeyToken=b77a5c561934e089" AssemblyLocation="C:\Windows\Microsoft.NET\Framework64\v4.0.30319\mscorlib.dll" IsDeviceDependent="False">
      <ValueInfo Value="2227" />
    </TypeInfo>
    <TypeInfo ID="394" TypeName="System.Int32, mscorlib, Version=4.0.0.0, Culture=neutral, PublicKeyToken=b77a5c561934e089" AssemblyString="mscorlib, Version=4.0.0.0, Culture=neutral, PublicKeyToken=b77a5c561934e089" AssemblyLocation="C:\Windows\Microsoft.NET\Framework64\v4.0.30319\mscorlib.dll" IsDeviceDependent="False">
      <ValueInfo Value="2395" />
    </TypeInfo>
    <TypeInfo ID="395" TypeName="System.Collections.Generic.List`1[[System.Int32, mscorlib, Version=4.0.0.0, Culture=neutral, PublicKeyToken=b77a5c561934e089]], mscorlib, Version=4.0.0.0, Culture=neutral, PublicKeyToken=b77a5c561934e089" AssemblyString="mscorlib, Version=4.0.0.0, Culture=neutral, PublicKeyToken=b77a5c561934e089" AssemblyLocation="C:\Windows\Microsoft.NET\Framework64\v4.0.30319\mscorlib.dll" IsDeviceDependent="False">
      <ValueInfo Count="0" DeepSerialization="Yes" ShallowSerialization="No" />
    </TypeInfo>
    <TypeInfo ID="396" TypeName="System.Collections.Generic.List`1[[System.Int32, mscorlib, Version=4.0.0.0, Culture=neutral, PublicKeyToken=b77a5c561934e089]], mscorlib, Version=4.0.0.0, Culture=neutral, PublicKeyToken=b77a5c561934e089" AssemblyString="mscorlib, Version=4.0.0.0, Culture=neutral, PublicKeyToken=b77a5c561934e089" AssemblyLocation="C:\Windows\Microsoft.NET\Framework64\v4.0.30319\mscorlib.dll" IsDeviceDependent="False">
      <ValueInfo Count="0" DeepSerialization="Yes" ShallowSerialization="No" />
    </TypeInfo>
    <TypeInfo ID="397" TypeName="System.String, mscorlib, Version=4.0.0.0, Culture=neutral, PublicKeyToken=b77a5c561934e089" AssemblyString="mscorlib, Version=4.0.0.0, Culture=neutral, PublicKeyToken=b77a5c561934e089" AssemblyLocation="C:\Windows\Microsoft.NET\Framework64\v4.0.30319\mscorlib.dll" IsDeviceDependent="False">
      <ValueInfo Value="J:\VCTRelease\Assembly\pUnitR.gb" />
    </TypeInfo>
    <TypeInfo ID="398" TypeName="System.Collections.Generic.List`1[[System.String, mscorlib, Version=4.0.0.0, Culture=neutral, PublicKeyToken=b77a5c561934e089]], mscorlib, Version=4.0.0.0, Culture=neutral, PublicKeyToken=b77a5c561934e089" AssemblyString="mscorlib, Version=4.0.0.0, Culture=neutral, PublicKeyToken=b77a5c561934e089" AssemblyLocation="C:\Windows\Microsoft.NET\Framework64\v4.0.30319\mscorlib.dll" IsDeviceDependent="False">
      <ValueInfo Count="0" DeepSerialization="Yes" ShallowSerialization="No" />
    </TypeInfo>
    <TypeInfo ID="399" TypeName="System.Collections.Generic.List`1[[Vecute.BufferCondition, Vecute, Version=1.0.0.0, Culture=neutral, PublicKeyToken=6ca157640498cbe3]], mscorlib, Version=4.0.0.0, Culture=neutral, PublicKeyToken=b77a5c561934e089" AssemblyString="mscorlib, Version=4.0.0.0, Culture=neutral, PublicKeyToken=b77a5c561934e089" AssemblyLocation="C:\Windows\Microsoft.NET\Framework64\v4.0.30319\mscorlib.dll" IsDeviceDependent="False">
      <ValueInfo Count="0" DeepSerialization="Yes" ShallowSerialization="No" />
    </TypeInfo>
    <TypeInfo ID="400" TypeName="System.Collections.Generic.List`1[[System.String, mscorlib, Version=4.0.0.0, Culture=neutral, PublicKeyToken=b77a5c561934e089]], mscorlib, Version=4.0.0.0, Culture=neutral, PublicKeyToken=b77a5c561934e089" AssemblyString="mscorlib, Version=4.0.0.0, Culture=neutral, PublicKeyToken=b77a5c561934e089" AssemblyLocation="C:\Windows\Microsoft.NET\Framework64\v4.0.30319\mscorlib.dll" IsDeviceDependent="False">
      <ValueInfo Count="0" DeepSerialization="Yes" ShallowSerialization="No" />
    </TypeInfo>
    <TypeInfo ID="401" TypeName="System.Collections.Generic.List`1[[Vecute.FeatureScreenInfo, Vecute, Version=1.0.0.0, Culture=neutral, PublicKeyToken=6ca157640498cbe3]], mscorlib, Version=4.0.0.0, Culture=neutral, PublicKeyToken=b77a5c561934e089" AssemblyString="mscorlib, Version=4.0.0.0, Culture=neutral, PublicKeyToken=b77a5c561934e089" AssemblyLocation="C:\Windows\Microsoft.NET\Framework64\v4.0.30319\mscorlib.dll" IsDeviceDependent="False">
      <ValueInfo Count="0" DeepSerialization="Yes" ShallowSerialization="No" />
    </TypeInfo>
    <TypeInfo ID="402" TypeName="System.Collections.Generic.List`1[[Vecute.DNAInfo, Vecute, Version=1.0.0.0, Culture=neutral, PublicKeyToken=6ca157640498cbe3]], mscorlib, Version=4.0.0.0, Culture=neutral, PublicKeyToken=b77a5c561934e089" AssemblyString="mscorlib, Version=4.0.0.0, Culture=neutral, PublicKeyToken=b77a5c561934e089" AssemblyLocation="C:\Windows\Microsoft.NET\Framework64\v4.0.30319\mscorlib.dll" IsDeviceDependent="False">
      <ValueInfo Count="0" DeepSerialization="Yes" ShallowSerialization="No" />
    </TypeInfo>
    <TypeInfo ID="403" TypeName="System.Collections.Generic.List`1[[Vecute.EnzymeAnalysisItem, Vecute, Version=1.0.0.0, Culture=neutral, PublicKeyToken=6ca157640498cbe3]], mscorlib, Version=4.0.0.0, Culture=neutral, PublicKeyToken=b77a5c561934e089" AssemblyString="mscorlib, Version=4.0.0.0, Culture=neutral, PublicKeyToken=b77a5c561934e089" AssemblyLocation="C:\Windows\Microsoft.NET\Framework64\v4.0.30319\mscorlib.dll" IsDeviceDependent="False">
      <ValueInfo Count="0" DeepSerialization="Yes" ShallowSerialization="No" />
    </TypeInfo>
    <TypeInfo ID="404" TypeName="System.Collections.Generic.List`1[[System.String, mscorlib, Version=4.0.0.0, Culture=neutral, PublicKeyToken=b77a5c561934e089]], mscorlib, Version=4.0.0.0, Culture=neutral, PublicKeyToken=b77a5c561934e089" AssemblyString="mscorlib, Version=4.0.0.0, Culture=neutral, PublicKeyToken=b77a5c561934e089" AssemblyLocation="C:\Windows\Microsoft.NET\Framework64\v4.0.30319\mscorlib.dll" IsDeviceDependent="False">
      <ValueInfo Count="0" DeepSerialization="Yes" ShallowSerialization="No" />
    </TypeInfo>
    <TypeInfo ID="405" TypeName="System.Collections.Generic.List`1[[System.String, mscorlib, Version=4.0.0.0, Culture=neutral, PublicKeyToken=b77a5c561934e089]], mscorlib, Version=4.0.0.0, Culture=neutral, PublicKeyToken=b77a5c561934e089" AssemblyString="mscorlib, Version=4.0.0.0, Culture=neutral, PublicKeyToken=b77a5c561934e089" AssemblyLocation="C:\Windows\Microsoft.NET\Framework64\v4.0.30319\mscorlib.dll" IsDeviceDependent="False">
      <ValueInfo Count="0" DeepSerialization="Yes" ShallowSerialization="No" />
    </TypeInfo>
    <TypeInfo ID="406" TypeName="System.Collections.Generic.List`1[[System.String, mscorlib, Version=4.0.0.0, Culture=neutral, PublicKeyToken=b77a5c561934e089]], mscorlib, Version=4.0.0.0, Culture=neutral, PublicKeyToken=b77a5c561934e089" AssemblyString="mscorlib, Version=4.0.0.0, Culture=neutral, PublicKeyToken=b77a5c561934e089" AssemblyLocation="C:\Windows\Microsoft.NET\Framework64\v4.0.30319\mscorlib.dll" IsDeviceDependent="False">
      <ValueInfo Count="0" DeepSerialization="Yes" ShallowSerialization="No" />
    </TypeInfo>
    <TypeInfo ID="407" TypeName="System.Collections.Generic.List`1[[Vecute.IncubationStep, Vecute, Version=1.0.0.0, Culture=neutral, PublicKeyToken=6ca157640498cbe3]], mscorlib, Version=4.0.0.0, Culture=neutral, PublicKeyToken=b77a5c561934e089" AssemblyString="mscorlib, Version=4.0.0.0, Culture=neutral, PublicKeyToken=b77a5c561934e089" AssemblyLocation="C:\Windows\Microsoft.NET\Framework64\v4.0.30319\mscorlib.dll" IsDeviceDependent="False">
      <ValueInfo Count="0" DeepSerialization="Yes" ShallowSerialization="No" />
    </TypeInfo>
    <TypeInfo ID="408" TypeName="System.Collections.Generic.List`1[[Vecute.Nuctions+Cell, Vecute, Version=1.0.0.0, Culture=neutral, PublicKeyToken=6ca157640498cbe3]], mscorlib, Version=4.0.0.0, Culture=neutral, PublicKeyToken=b77a5c561934e089" AssemblyString="mscorlib, Version=4.0.0.0, Culture=neutral, PublicKeyToken=b77a5c561934e089" AssemblyLocation="C:\Windows\Microsoft.NET\Framework64\v4.0.30319\mscorlib.dll" IsDeviceDependent="False">
      <ValueInfo Count="0" DeepSerialization="Yes" ShallowSerialization="No" />
    </TypeInfo>
    <TypeInfo ID="409" TypeName="System.Single, mscorlib, Version=4.0.0.0, Culture=neutral, PublicKeyToken=b77a5c561934e089" AssemblyString="mscorlib, Version=4.0.0.0, Culture=neutral, PublicKeyToken=b77a5c561934e089" AssemblyLocation="C:\Windows\Microsoft.NET\Framework64\v4.0.30319\mscorlib.dll" IsDeviceDependent="False">
      <ValueInfo Value="1112.312" />
    </TypeInfo>
    <TypeInfo ID="410" TypeName="System.Single, mscorlib, Version=4.0.0.0, Culture=neutral, PublicKeyToken=b77a5c561934e089" AssemblyString="mscorlib, Version=4.0.0.0, Culture=neutral, PublicKeyToken=b77a5c561934e089" AssemblyLocation="C:\Windows\Microsoft.NET\Framework64\v4.0.30319\mscorlib.dll" IsDeviceDependent="False">
      <ValueInfo Value="778.0371" />
    </TypeInfo>
    <TypeInfo ID="411" TypeName="System.Collections.Generic.List`1[[System.String, mscorlib, Version=4.0.0.0, Culture=neutral, PublicKeyToken=b77a5c561934e089]], mscorlib, Version=4.0.0.0, Culture=neutral, PublicKeyToken=b77a5c561934e089" AssemblyString="mscorlib, Version=4.0.0.0, Culture=neutral, PublicKeyToken=b77a5c561934e089" AssemblyLocation="C:\Windows\Microsoft.NET\Framework64\v4.0.30319\mscorlib.dll" IsDeviceDependent="False">
      <ValueInfo Count="0" DeepSerialization="Yes" ShallowSerialization="No" />
    </TypeInfo>
    <TypeInfo ID="412" TypeName="System.Collections.Generic.Dictionary`2[[System.String, mscorlib, Version=4.0.0.0, Culture=neutral, PublicKeyToken=b77a5c561934e089],[System.String, mscorlib, Version=4.0.0.0, Culture=neutral, PublicKeyToken=b77a5c561934e089]], mscorlib, Version=4.0.0.0, Culture=neutral, PublicKeyToken=b77a5c561934e089" AssemblyString="mscorlib, Version=4.0.0.0, Culture=neutral, PublicKeyToken=b77a5c561934e089" AssemblyLocation="C:\Windows\Microsoft.NET\Framework64\v4.0.30319\mscorlib.dll" IsDeviceDependent="False">
      <ValueInfo Count="0" DeepSerialization="Yes" ShallowSerialization="No" />
    </TypeInfo>
    <TypeInfo ID="413" TypeName="Vecute.DNAInfo, Vecute, Version=1.0.0.0, Culture=neutral, PublicKeyToken=6ca157640498cbe3" AssemblyString="Vecute, Version=1.0.0.0, Culture=neutral, PublicKeyToken=6ca157640498cbe3" AssemblyLocation="C:\Users\Jack\Documents\VecuteXI - 2010 Release\Vecute\bin\Debug\Vecute.exe" IsDeviceDependent="False">
      <ValueInfo DeepSerialization="Yes" ShallowSerialization="No" XvName="414" XOperationDescription="-1" XIsVerificationStep="5" XIsConstructionNode="5" XNotDrawMap="5" XHost="415" XvMolecularOperation="417" XUpdateImageEvent="-1" XDNAs="418" XCalculated="5" XFile_Filename="-1" XEnzyme_Enzymes="438" XEnzyme_Buffers="440" XEnzyme_Condition="441" XDephosphorylateWhenDigestion="32" XPCR_ForwardPrimer="-1" XPCR_FPrimerName="-1" XPCR_ReversePrimer="-1" XPCR_RPrimerName="-1" XPCR_Overlap="5" XModify_Method="54" XScreen_Features="443" XScreen_OnlyCircular="5" XSource="444" XEditing="32" XCreating="5" XLigation_TriFragment="57" XLigationMethod="57" XGel_Minimum="58" XGel_Maximun="59" XSolutionExtration="5" XSetPosition="60" XScreen_PCRMax="59" XScreen_PCRMin="58" XScreen_FPrimer="9" XScreen_FName="61" XScreen_RPrimer="9" XScreen_RName="62" XScreen_Mode="63" XRecombinationMethod="64" XEnzymeAnalysisParamters="445" XFetchedEnzymes="446" XOnlySignificant="32" XOnlyExtend="32" XAutomaticChoose="32" XSequencingTheorica="-1" XSequencingPrimerName="9" XSequencingPrimer="9" XSequencingSequence="9" XTheorySequences="447" XSequencingResultComment="68" XCompareSelectedGeneFile="-1" XCompareResultComment="68" XPickedDNAs="448" XDescribeType="70" XTransformationMethod="71" XTransformationMode="72" XIncubation="449" XCells="450" XIncludeVerification="5" XSequencingVerify="5" XDX="369" XDY="451" XRealSize="5" XFinished="5" XProgress="77" XPixelPerKBP="18" XIsKeyName="5" XPCRDesignerData="-1" XSequenceDesignerData="-1" XUseFreeDesigner="5" XFreeDesignCode="9" XFreeDesignName="9" XDesignedEnzymeSite="452" XPrimerDesignerMode="5" XDesignedPrimers="453" />
    </TypeInfo>
    <TypeInfo ID="414" TypeName="System.String, mscorlib, Version=4.0.0.0, Culture=neutral, PublicKeyToken=b77a5c561934e089" AssemblyString="mscorlib, Version=4.0.0.0, Culture=neutral, PublicKeyToken=b77a5c561934e089" AssemblyLocation="C:\Windows\Microsoft.NET\Framework64\v4.0.30319\mscorlib.dll" IsDeviceDependent="False">
      <ValueInfo Value="Digest" />
    </TypeInfo>
    <TypeInfo ID="415" TypeName="Vecute.Nuctions+Host, Vecute, Version=1.0.0.0, Culture=neutral, PublicKeyToken=6ca157640498cbe3" AssemblyString="Vecute, Version=1.0.0.0, Culture=neutral, PublicKeyToken=6ca157640498cbe3" AssemblyLocation="C:\Users\Jack\Documents\VecuteXI - 2010 Release\Vecute\bin\Debug\Vecute.exe" IsDeviceDependent="False">
      <ValueInfo DeepSerialization="Yes" ShallowSerialization="No" XName="7" XBioFunctions="416" XDescription="9" />
    </TypeInfo>
    <TypeInfo ID="416" TypeName="System.Collections.Generic.List`1[[Vecute.Nuctions+FeatureFunction, Vecute, Version=1.0.0.0, Culture=neutral, PublicKeyToken=6ca157640498cbe3]], mscorlib, Version=4.0.0.0, Culture=neutral, PublicKeyToken=b77a5c561934e089" AssemblyString="mscorlib, Version=4.0.0.0, Culture=neutral, PublicKeyToken=b77a5c561934e089" AssemblyLocation="C:\Windows\Microsoft.NET\Framework64\v4.0.30319\mscorlib.dll" IsDeviceDependent="False">
      <ValueInfo Count="0" DeepSerialization="Yes" ShallowSerialization="No" />
    </TypeInfo>
    <TypeInfo ID="417" TypeName="Vecute.Nuctions+MolecularOperationEnum, Vecute, Version=1.0.0.0, Culture=neutral, PublicKeyToken=6ca157640498cbe3" AssemblyString="Vecute, Version=1.0.0.0, Culture=neutral, PublicKeyToken=6ca157640498cbe3" AssemblyLocation="C:\Users\Jack\Documents\VecuteXI - 2010 Release\Vecute\bin\Debug\Vecute.exe" IsDeviceDependent="False">
      <ValueInfo Enum="Enzyme" />
    </TypeInfo>
    <TypeInfo ID="418" TypeName="Microsoft.VisualBasic.Collection, Microsoft.VisualBasic, Version=10.0.0.0, Culture=neutral, PublicKeyToken=b03f5f7f11d50a3a" AssemblyString="Microsoft.VisualBasic, Version=10.0.0.0, Culture=neutral, PublicKeyToken=b03f5f7f11d50a3a" AssemblyLocation="C:\Windows\Microsoft.Net\assembly\GAC_MSIL\Microsoft.VisualBasic\v4.0_10.0.0.0__b03f5f7f11d50a3a\Microsoft.VisualBasic.dll" IsDeviceDependent="False">
      <ValueInfo V0="419" V1="429" Count="2" DeepSerialization="Yes" ShallowSerialization="No" />
    </TypeInfo>
    <TypeInfo ID="419" TypeName="Vecute.Nuctions+GeneFile, Vecute, Version=1.0.0.0, Culture=neutral, PublicKeyToken=6ca157640498cbe3" AssemblyString="Vecute, Version=1.0.0.0, Culture=neutral, PublicKeyToken=6ca157640498cbe3" AssemblyLocation="C:\Users\Jack\Documents\VecuteXI - 2010 Release\Vecute\bin\Debug\Vecute.exe" IsDeviceDependent="False">
      <ValueInfo DeepSerialization="Yes" ShallowSerialization="No" XvName="420" XvIscircular="5" XvDate="421" XvSequence="422" XvRCSequence="423" XvFeatureCol="424" XvEnd_F="425" XvEnd_R="426" XvPhos_F="32" XvPhos_R="32" XFCleavages="427" XRCleavages="428" XtmpCircular="5" />
    </TypeInfo>
    <TypeInfo ID="420" TypeName="System.String, mscorlib, Version=4.0.0.0, Culture=neutral, PublicKeyToken=b77a5c561934e089" AssemblyString="mscorlib, Version=4.0.0.0, Culture=neutral, PublicKeyToken=b77a5c561934e089" AssemblyLocation="C:\Windows\Microsoft.NET\Framework64\v4.0.30319\mscorlib.dll" IsDeviceDependent="False">
      <ValueInfo Value="EnzFrag-pUnitP-0" />
    </TypeInfo>
    <TypeInfo ID="421" TypeName="System.DateTime, mscorlib, Version=4.0.0.0, Culture=neutral, PublicKeyToken=b77a5c561934e089" AssemblyString="mscorlib, Version=4.0.0.0, Culture=neutral, PublicKeyToken=b77a5c561934e089" AssemblyLocation="C:\Windows\Microsoft.NET\Framework64\v4.0.30319\mscorlib.dll" IsDeviceDependent="False">
      <ValueInfo Value="40722.5315930208" />
    </TypeInfo>
    <TypeInfo ID="422" TypeName="System.String, mscorlib, Version=4.0.0.0, Culture=neutral, PublicKeyToken=b77a5c561934e089" AssemblyString="mscorlib, Version=4.0.0.0, Culture=neutral, PublicKeyToken=b77a5c561934e089" AssemblyLocation="C:\Windows\Microsoft.NET\Framework64\v4.0.30319\mscorlib.dll" IsDeviceDependent="False">
      <ValueInfo Value="TCGAGGCCGATGCCAAGACCCGCCAGCGCATCCGCTTCGCGATCTCGCAATGGGTCGATGCGATGTCGCCCGCCAACTTCCTTGCCACCAATCCCGAGGCGCAGCGCCTGCTGATCGAGTCGGGCGGCGAATCGCTGCGTGCCGGCGTGCGCAACATGATGGAAGACCTGACACGCGGCAAGATCTCGCAGACCGACGAGAGCGCGTTTGAGGTCGGCCGCAATGTCGCGGTGACCGAAGGCGCCGTGGTCTTCGAGAACGAGTACTTCCAGCTGTTGCAGTACAAGCCGCTGACCGACAAGGTGCACGCGCGCCCGCTGCTGATGGTGCCGCCGTGCATCAACAAGTACTACATCCTGGACCTGCAGCCGGAGAGCTCGCTGGTGCGCCATGTGGTGGAGCAGGGACATACGGTGTTTCTGGTGTCGTGGCGCAATCCGGACGCCAGCA" />
    </TypeInfo>
    <TypeInfo ID="423" TypeName="System.String, mscorlib, Version=4.0.0.0, Culture=neutral, PublicKeyToken=b77a5c561934e089" AssemblyString="mscorlib, Version=4.0.0.0, Culture=neutral, PublicKeyToken=b77a5c561934e089" AssemblyLocation="C:\Windows\Microsoft.NET\Framework64\v4.0.30319\mscorlib.dll" IsDeviceDependent="False">
      <ValueInfo Value="TGCTGGCGTCCGGATTGCGCCACGACACCAGAAACACCGTATGTCCCTGCTCCACCACATGGCGCACCAGCGAGCTCTCCGGCTGCAGGTCCAGGATGTAGTACTTGTTGATGCACGGCGGCACCATCAGCAGCGGGCGCGCGTGCACCTTGTCGGTCAGCGGCTTGTACTGCAACAGCTGGAAGTACTCGTTCTCGAAGACCACGGCGCCTTCGGTCACCGCGACATTGCGGCCGACCTCAAACGCGCTCTCGTCGGTCTGCGAGATCTTGCCGCGTGTCAGGTCTTCCATCATGTTGCGCACGCCGGCACGCAGCGATTCGCCGCCCGACTCGATCAGCAGGCGCTGCGCCTCGGGATTGGTGGCAAGGAAGTTGGCGGGCGACATCGCATCGACCCATTGCGAGATCGCGAAGCGGATGCGCTGGCGGGTCTTGGCATCGGCCTCGA" />
    </TypeInfo>
    <TypeInfo ID="424" TypeName="System.Collections.Generic.List`1[[Vecute.Nuctions+GeneAnnotation, Vecute, Version=1.0.0.0, Culture=neutral, PublicKeyToken=6ca157640498cbe3]], mscorlib, Version=4.0.0.0, Culture=neutral, PublicKeyToken=b77a5c561934e089" AssemblyString="mscorlib, Version=4.0.0.0, Culture=neutral, PublicKeyToken=b77a5c561934e089" AssemblyLocation="C:\Windows\Microsoft.NET\Framework64\v4.0.30319\mscorlib.dll" IsDeviceDependent="False">
      <ValueInfo Count="0" DeepSerialization="Yes" ShallowSerialization="No" />
    </TypeInfo>
    <TypeInfo ID="425" TypeName="System.String, mscorlib, Version=4.0.0.0, Culture=neutral, PublicKeyToken=b77a5c561934e089" AssemblyString="mscorlib, Version=4.0.0.0, Culture=neutral, PublicKeyToken=b77a5c561934e089" AssemblyLocation="C:\Windows\Microsoft.NET\Framework64\v4.0.30319\mscorlib.dll" IsDeviceDependent="False">
      <ValueInfo Value="^3CGA" />
    </TypeInfo>
    <TypeInfo ID="426" TypeName="System.String, mscorlib, Version=4.0.0.0, Culture=neutral, PublicKeyToken=b77a5c561934e089" AssemblyString="mscorlib, Version=4.0.0.0, Culture=neutral, PublicKeyToken=b77a5c561934e089" AssemblyLocation="C:\Windows\Microsoft.NET\Framework64\v4.0.30319\mscorlib.dll" IsDeviceDependent="False">
      <ValueInfo Value="^3GCA" />
    </TypeInfo>
    <TypeInfo ID="427" TypeName="System.Collections.Generic.List`1[[System.Int32, mscorlib, Version=4.0.0.0, Culture=neutral, PublicKeyToken=b77a5c561934e089]], mscorlib, Version=4.0.0.0, Culture=neutral, PublicKeyToken=b77a5c561934e089" AssemblyString="mscorlib, Version=4.0.0.0, Culture=neutral, PublicKeyToken=b77a5c561934e089" AssemblyLocation="C:\Windows\Microsoft.NET\Framework64\v4.0.30319\mscorlib.dll" IsDeviceDependent="False">
      <ValueInfo Count="0" DeepSerialization="Yes" ShallowSerialization="No" />
    </TypeInfo>
    <TypeInfo ID="428" TypeName="System.Collections.Generic.List`1[[System.Int32, mscorlib, Version=4.0.0.0, Culture=neutral, PublicKeyToken=b77a5c561934e089]], mscorlib, Version=4.0.0.0, Culture=neutral, PublicKeyToken=b77a5c561934e089" AssemblyString="mscorlib, Version=4.0.0.0, Culture=neutral, PublicKeyToken=b77a5c561934e089" AssemblyLocation="C:\Windows\Microsoft.NET\Framework64\v4.0.30319\mscorlib.dll" IsDeviceDependent="False">
      <ValueInfo Count="0" DeepSerialization="Yes" ShallowSerialization="No" />
    </TypeInfo>
    <TypeInfo ID="429" TypeName="Vecute.Nuctions+GeneFile, Vecute, Version=1.0.0.0, Culture=neutral, PublicKeyToken=6ca157640498cbe3" AssemblyString="Vecute, Version=1.0.0.0, Culture=neutral, PublicKeyToken=6ca157640498cbe3" AssemblyLocation="C:\Users\Jack\Documents\VecuteXI - 2010 Release\Vecute\bin\Debug\Vecute.exe" IsDeviceDependent="False">
      <ValueInfo DeepSerialization="Yes" ShallowSerialization="No" XvName="430" XvIscircular="5" XvDate="421" XvSequence="431" XvRCSequence="432" XvFeatureCol="433" XvEnd_F="434" XvEnd_R="435" XvPhos_F="32" XvPhos_R="32" XFCleavages="436" XRCleavages="437" XtmpCircular="5" />
    </TypeInfo>
    <TypeInfo ID="430" TypeName="System.String, mscorlib, Version=4.0.0.0, Culture=neutral, PublicKeyToken=b77a5c561934e089" AssemblyString="mscorlib, Version=4.0.0.0, Culture=neutral, PublicKeyToken=b77a5c561934e089" AssemblyLocation="C:\Windows\Microsoft.NET\Framework64\v4.0.30319\mscorlib.dll" IsDeviceDependent="False">
      <ValueInfo Value="EnzFrag-pUnitP-1" />
    </TypeInfo>
    <TypeInfo ID="431" TypeName="System.String, mscorlib, Version=4.0.0.0, Culture=neutral, PublicKeyToken=b77a5c561934e089" AssemblyString="mscorlib, Version=4.0.0.0, Culture=neutral, PublicKeyToken=b77a5c561934e089" AssemblyLocation="C:\Windows\Microsoft.NET\Framework64\v4.0.30319\mscorlib.dll" IsDeviceDependent="False">
      <ValueInfo Value="GCATGGCCCACGAAAGGCACCACTTTGTACAAGAAAGCTGAACGAGAAACGTAAAATGATATAAATATCAATATATTAAATTAGATTTTGCATAAAAAACAGACTACATAATACTGTAAAACACAACATATCCAGTCACTATGCACGAAAGGCGAGCGCTTTTGAAGCTCACGCTGCCGCAAGCACTCAGGGCGCAAGGGCTGCTAAAGGAAGCGGAACACGTAGAAAGCCAGTCCGCAGAAACGGTGCTGACCCCGGATGAATGTCAGCTACTGGGCTATCTGGACAAGGGAAAACGCAAGCGCAAAGAGAAAGCAGGTAGCTTGCAGTGGGCTTACATGGCGATAGCTAGACTGGGCGGTTTTATGGACAGCAAGCGAACCGGAATTGCCAGCTGGGGCGCCCTCTGGTAAGGTTGGGAAGCCCTGCAAAGTAAACTGGATGGCTTTCTTGCCGCCAAGGATCTGATGGCGCAGGGGATCAAGATCTGATCAAGAGACAGGATGAGGATCGTTTCGCATGATTGAACAAGATGGATTGCACGCAGGTTCTCCGGCCGCTTGGGTGGAGAGGCTATTCGGCTATGACTGGGCACAACAGACAATCGGCTGCTCTGATGCCGCCGTGTTCCGGCTGTCAGCGCAGGGGCGCCCGGTTCTTTTTGTCAAGACCGACCTGTCCGGTGCCCTGAATGAACTGCAGGACGAGGCAGCGCGGCTATCGTGGCTGGCCACGACGGGCGTTCCTTGCGCAGCTGTGCTCGACGTTGTCACTGAAGCGGGAAGGGACTGGCTGCTATTGGGCGAAGTGCCGGGGCAGGATCTCCTGTCATCTCACCTTGCTCCTGCCGAGAAAGTATCCATCATGGCTGATGCAATGCGGCGGCTGCATACGCTTGATCCGGCTACCTGCCCATTCGACCACCAAGCGAAACATCGCATCGAGCGAGCACGTACTCGGATGGAAGCCGGTCTTGTCGATCAGGATGATCTGGACGAAGAGCATCAGGGGCTCGCGCCAGCCGAACTGTTCGCCAGGCTCAAGGCGCGCATGCCCGACGGCGAGGATCTCGTCGTGACCCATGGCGATGCCTGCTTGCCGAATATCATGGTGGAAAATGGCCGCTTTTCTGGATTCATCGACTGTGGCCGGCTGGGTGTGGCGGACCGCTATCAGGACATAGCGTTGGCTACCCGTGATATTGCTGAAGAGCTTGGCGGCGAATGGGCTGACCGCTTCCTCGTGCTTTACGGTATCGCCGCTCCCGATTCGCAGCGCATCGCCTTCTATCGCCTTCTTGACGAGTTCTTCTAATCTCGAGAAAACTTCATTTTTAATTTTTGCGGCCGCAAGATCCGCAGTTCAACCTGTTGATAGTACGTACTAAGCTCTCATGTTTCACGTACTAAGCTCTCATGTTTAACGTACTAAGCTCTCATGTTTAACGAACTAAACCCTCATGGCTAACGTACTAAGCTCTCATGGCTAACGTACTAAGCTCTCATGTTTCACGTACTAAGCTCTCATGTTTGAACAATAAAATTAATATAAATCAGCAACTTAAATAGCCTCTAAGGTTTTAAGTTTTATAAGAAAAAAAAGAATATATAAGGCTTTTAAAGCTTTTAAGGTTTAACGGTTGTGGACAACAAGCCAGGGATGTAACGCACTGAGAAGCCCTTAGAGCCTCTCAAAGCAATTTTCAGTGACACAGGAACACTTAACGGCTGACATGGGAATTAGCCATGGCAAAGCCTCGCCACGAAAGGCGCTGCTAATGCTCTGTCTCAGGTCACTAATACTATCTAAGTAGTTGATTCATAGTGACTGGATATGTTGCGTTTTGTCGCATTATGTAGTCTATCATTTAACCACAGATTAGTGTAATGCGATGATTTTTAAGTGATTAATGTTATTTTGTCATCCTTTAGGTGAATAAGTTGTATATTTAAAATCTCTTTAATTATCAGTAAATTAATGTAAGTAGGTCATTATTAGTCAAAATAAAATCATTTGTCGATTTCAATTTTGTCCCATCACGAAAGGCCAAATAATGATTTTATTTTGACTGATAGTGACCTGTTCGTTGCAACAAATTGATAAGCAATGCTTTTTTATAATGCCAACTTTGTACAAAAAAGCAGGCTCACGAAGTGTAATTATGTCGACGCCGTCG" />
    </TypeInfo>
    <TypeInfo ID="432" TypeName="System.String, mscorlib, Version=4.0.0.0, Culture=neutral, PublicKeyToken=b77a5c561934e089" AssemblyString="mscorlib, Version=4.0.0.0, Culture=neutral, PublicKeyToken=b77a5c561934e089" AssemblyLocation="C:\Windows\Microsoft.NET\Framework64\v4.0.30319\mscorlib.dll" IsDeviceDependent="False">
      <ValueInfo Value="CGACGGCGTCGACATAATTACACTTCGTGAGCCTGCTTTTTTGTACAAAGTTGGCATTATAAAAAAGCATTGCTTATCAATTTGTTGCAACGAACAGGTCACTATCAGTCAAAATAAAATCATTATTTGGCCTTTCGTGATGGGACAAAATTGAAATCGACAAATGATTTTATTTTGACTAATAATGACCTACTTACATTAATTTACTGATAATTAAAGAGATTTTAAATATACAACTTATTCACCTAAAGGATGACAAAATAACATTAATCACTTAAAAATCATCGCATTACACTAATCTGTGGTTAAATGATAGACTACATAATGCGACAAAACGCAACATATCCAGTCACTATGAATCAACTACTTAGATAGTATTAGTGACCTGAGACAGAGCATTAGCAGCGCCTTTCGTGGCGAGGCTTTGCCATGGCTAATTCCCATGTCAGCCGTTAAGTGTTCCTGTGTCACTGAAAATTGCTTTGAGAGGCTCTAAGGGCTTCTCAGTGCGTTACATCCCTGGCTTGTTGTCCACAACCGTTAAACCTTAAAAGCTTTAAAAGCCTTATATATTCTTTTTTTTCTTATAAAACTTAAAACCTTAGAGGCTATTTAAGTTGCTGATTTATATTAATTTTATTGTTCAAACATGAGAGCTTAGTACGTGAAACATGAGAGCTTAGTACGTTAGCCATGAGAGCTTAGTACGTTAGCCATGAGGGTTTAGTTCGTTAAACATGAGAGCTTAGTACGTTAAACATGAGAGCTTAGTACGTGAAACATGAGAGCTTAGTACGTACTATCAACAGGTTGAACTGCGGATCTTGCGGCCGCAAAAATTAAAAATGAAGTTTTCTCGAGATTAGAAGAACTCGTCAAGAAGGCGATAGAAGGCGATGCGCTGCGAATCGGGAGCGGCGATACCGTAAAGCACGAGGAAGCGGTCAGCCCATTCGCCGCCAAGCTCTTCAGCAATATCACGGGTAGCCAACGCTATGTCCTGATAGCGGTCCGCCACACCCAGCCGGCCACAGTCGATGAATCCAGAAAAGCGGCCATTTTCCACCATGATATTCGGCAAGCAGGCATCGCCATGGGTCACGACGAGATCCTCGCCGTCGGGCATGCGCGCCTTGAGCCTGGCGAACAGTTCGGCTGGCGCGAGCCCCTGATGCTCTTCGTCCAGATCATCCTGATCGACAAGACCGGCTTCCATCCGAGTACGTGCTCGCTCGATGCGATGTTTCGCTTGGTGGTCGAATGGGCAGGTAGCCGGATCAAGCGTATGCAGCCGCCGCATTGCATCAGCCATGATGGATACTTTCTCGGCAGGAGCAAGGTGAGATGACAGGAGATCCTGCCCCGGCACTTCGCCCAATAGCAGCCAGTCCCTTCCCGCTTCAGTGACAACGTCGAGCACAGCTGCGCAAGGAACGCCCGTCGTGGCCAGCCACGATAGCCGCGCTGCCTCGTCCTGCAGTTCATTCAGGGCACCGGACAGGTCGGTCTTGACAAAAAGAACCGGGCGCCCCTGCGCTGACAGCCGGAACACGGCGGCATCAGAGCAGCCGATTGTCTGTTGTGCCCAGTCATAGCCGAATAGCCTCTCCACCCAAGCGGCCGGAGAACCTGCGTGCAATCCATCTTGTTCAATCATGCGAAACGATCCTCATCCTGTCTCTTGATCAGATCTTGATCCCCTGCGCCATCAGATCCTTGGCGGCAAGAAAGCCATCCAGTTTACTTTGCAGGGCTTCCCAACCTTACCAGAGGGCGCCCCAGCTGGCAATTCCGGTTCGCTTGCTGTCCATAAAACCGCCCAGTCTAGCTATCGCCATGTAAGCCCACTGCAAGCTACCTGCTTTCTCTTTGCGCTTGCGTTTTCCCTTGTCCAGATAGCCCAGTAGCTGACATTCATCCGGGGTCAGCACCGTTTCTGCGGACTGGCTTTCTACGTGTTCCGCTTCCTTTAGCAGCCCTTGCGCCCTGAGTGCTTGCGGCAGCGTGAGCTTCAAAAGCGCTCGCCTTTCGTGCATAGTGACTGGATATGTTGTGTTTTACAGTATTATGTAGTCTGTTTTTTATGCAAAATCTAATTTAATATATTGATATTTATATCATTTTACGTTTCTCGTTCAGCTTTCTTGTACAAAGTGGTGCCTTTCGTGGGCCATGC" />
    </TypeInfo>
    <TypeInfo ID="433" TypeName="System.Collections.Generic.List`1[[Vecute.Nuctions+GeneAnnotation, Vecute, Version=1.0.0.0, Culture=neutral, PublicKeyToken=6ca157640498cbe3]], mscorlib, Version=4.0.0.0, Culture=neutral, PublicKeyToken=b77a5c561934e089" AssemblyString="mscorlib, Version=4.0.0.0, Culture=neutral, PublicKeyToken=b77a5c561934e089" AssemblyLocation="C:\Windows\Microsoft.NET\Framework64\v4.0.30319\mscorlib.dll" IsDeviceDependent="False">
      <ValueInfo Count="0" DeepSerialization="Yes" ShallowSerialization="No" />
    </TypeInfo>
    <TypeInfo ID="434" TypeName="System.String, mscorlib, Version=4.0.0.0, Culture=neutral, PublicKeyToken=b77a5c561934e089" AssemblyString="mscorlib, Version=4.0.0.0, Culture=neutral, PublicKeyToken=b77a5c561934e089" AssemblyLocation="C:\Windows\Microsoft.NET\Framework64\v4.0.30319\mscorlib.dll" IsDeviceDependent="False">
      <ValueInfo Value="^3TGC" />
    </TypeInfo>
    <TypeInfo ID="435" TypeName="System.String, mscorlib, Version=4.0.0.0, Culture=neutral, PublicKeyToken=b77a5c561934e089" AssemblyString="mscorlib, Version=4.0.0.0, Culture=neutral, PublicKeyToken=b77a5c561934e089" AssemblyLocation="C:\Windows\Microsoft.NET\Framework64\v4.0.30319\mscorlib.dll" IsDeviceDependent="False">
      <ValueInfo Value="^3TCG" />
    </TypeInfo>
    <TypeInfo ID="436" TypeName="System.Collections.Generic.List`1[[System.Int32, mscorlib, Version=4.0.0.0, Culture=neutral, PublicKeyToken=b77a5c561934e089]], mscorlib, Version=4.0.0.0, Culture=neutral, PublicKeyToken=b77a5c561934e089" AssemblyString="mscorlib, Version=4.0.0.0, Culture=neutral, PublicKeyToken=b77a5c561934e089" AssemblyLocation="C:\Windows\Microsoft.NET\Framework64\v4.0.30319\mscorlib.dll" IsDeviceDependent="False">
      <ValueInfo Count="0" DeepSerialization="Yes" ShallowSerialization="No" />
    </TypeInfo>
    <TypeInfo ID="437" TypeName="System.Collections.Generic.List`1[[System.Int32, mscorlib, Version=4.0.0.0, Culture=neutral, PublicKeyToken=b77a5c561934e089]], mscorlib, Version=4.0.0.0, Culture=neutral, PublicKeyToken=b77a5c561934e089" AssemblyString="mscorlib, Version=4.0.0.0, Culture=neutral, PublicKeyToken=b77a5c561934e089" AssemblyLocation="C:\Windows\Microsoft.NET\Framework64\v4.0.30319\mscorlib.dll" IsDeviceDependent="False">
      <ValueInfo Count="0" DeepSerialization="Yes" ShallowSerialization="No" />
    </TypeInfo>
    <TypeInfo ID="438" TypeName="System.Collections.Generic.List`1[[System.String, mscorlib, Version=4.0.0.0, Culture=neutral, PublicKeyToken=b77a5c561934e089]], mscorlib, Version=4.0.0.0, Culture=neutral, PublicKeyToken=b77a5c561934e089" AssemblyString="mscorlib, Version=4.0.0.0, Culture=neutral, PublicKeyToken=b77a5c561934e089" AssemblyLocation="C:\Windows\Microsoft.NET\Framework64\v4.0.30319\mscorlib.dll" IsDeviceDependent="False">
      <ValueInfo V0="439" Count="1" DeepSerialization="Yes" ShallowSerialization="No" />
    </TypeInfo>
    <TypeInfo ID="439" TypeName="System.String, mscorlib, Version=4.0.0.0, Culture=neutral, PublicKeyToken=b77a5c561934e089" AssemblyString="mscorlib, Version=4.0.0.0, Culture=neutral, PublicKeyToken=b77a5c561934e089" AssemblyLocation="C:\Windows\Microsoft.NET\Framework64\v4.0.30319\mscorlib.dll" IsDeviceDependent="False">
      <ValueInfo Value="BglI" />
    </TypeInfo>
    <TypeInfo ID="440" TypeName="System.Collections.Generic.List`1[[Vecute.BufferCondition, Vecute, Version=1.0.0.0, Culture=neutral, PublicKeyToken=6ca157640498cbe3]], mscorlib, Version=4.0.0.0, Culture=neutral, PublicKeyToken=b77a5c561934e089" AssemblyString="mscorlib, Version=4.0.0.0, Culture=neutral, PublicKeyToken=b77a5c561934e089" AssemblyLocation="C:\Windows\Microsoft.NET\Framework64\v4.0.30319\mscorlib.dll" IsDeviceDependent="False">
      <ValueInfo Count="0" DeepSerialization="Yes" ShallowSerialization="No" />
    </TypeInfo>
    <TypeInfo ID="441" TypeName="System.Collections.Generic.List`1[[System.String, mscorlib, Version=4.0.0.0, Culture=neutral, PublicKeyToken=b77a5c561934e089]], mscorlib, Version=4.0.0.0, Culture=neutral, PublicKeyToken=b77a5c561934e089" AssemblyString="mscorlib, Version=4.0.0.0, Culture=neutral, PublicKeyToken=b77a5c561934e089" AssemblyLocation="C:\Windows\Microsoft.NET\Framework64\v4.0.30319\mscorlib.dll" IsDeviceDependent="False">
      <ValueInfo V0="442" Count="1" DeepSerialization="Yes" ShallowSerialization="No" />
    </TypeInfo>
    <TypeInfo ID="442" TypeName="System.String, mscorlib, Version=4.0.0.0, Culture=neutral, PublicKeyToken=b77a5c561934e089" AssemblyString="mscorlib, Version=4.0.0.0, Culture=neutral, PublicKeyToken=b77a5c561934e089" AssemblyLocation="C:\Windows\Microsoft.NET\Framework64\v4.0.30319\mscorlib.dll" IsDeviceDependent="False">
      <ValueInfo Value="Fermentas: R=100%; O=100%; 2T=100%; EcoRI&gt;50%; " />
    </TypeInfo>
    <TypeInfo ID="443" TypeName="System.Collections.Generic.List`1[[Vecute.FeatureScreenInfo, Vecute, Version=1.0.0.0, Culture=neutral, PublicKeyToken=6ca157640498cbe3]], mscorlib, Version=4.0.0.0, Culture=neutral, PublicKeyToken=b77a5c561934e089" AssemblyString="mscorlib, Version=4.0.0.0, Culture=neutral, PublicKeyToken=b77a5c561934e089" AssemblyLocation="C:\Windows\Microsoft.NET\Framework64\v4.0.30319\mscorlib.dll" IsDeviceDependent="False">
      <ValueInfo Count="0" DeepSerialization="Yes" ShallowSerialization="No" />
    </TypeInfo>
    <TypeInfo ID="444" TypeName="System.Collections.Generic.List`1[[Vecute.DNAInfo, Vecute, Version=1.0.0.0, Culture=neutral, PublicKeyToken=6ca157640498cbe3]], mscorlib, Version=4.0.0.0, Culture=neutral, PublicKeyToken=b77a5c561934e089" AssemblyString="mscorlib, Version=4.0.0.0, Culture=neutral, PublicKeyToken=b77a5c561934e089" AssemblyLocation="C:\Windows\Microsoft.NET\Framework64\v4.0.30319\mscorlib.dll" IsDeviceDependent="False">
      <ValueInfo V0="316" Count="1" DeepSerialization="Yes" ShallowSerialization="No" />
    </TypeInfo>
    <TypeInfo ID="445" TypeName="System.Collections.Generic.List`1[[Vecute.EnzymeAnalysisItem, Vecute, Version=1.0.0.0, Culture=neutral, PublicKeyToken=6ca157640498cbe3]], mscorlib, Version=4.0.0.0, Culture=neutral, PublicKeyToken=b77a5c561934e089" AssemblyString="mscorlib, Version=4.0.0.0, Culture=neutral, PublicKeyToken=b77a5c561934e089" AssemblyLocation="C:\Windows\Microsoft.NET\Framework64\v4.0.30319\mscorlib.dll" IsDeviceDependent="False">
      <ValueInfo Count="0" DeepSerialization="Yes" ShallowSerialization="No" />
    </TypeInfo>
    <TypeInfo ID="446" TypeName="System.Collections.Generic.List`1[[System.String, mscorlib, Version=4.0.0.0, Culture=neutral, PublicKeyToken=b77a5c561934e089]], mscorlib, Version=4.0.0.0, Culture=neutral, PublicKeyToken=b77a5c561934e089" AssemblyString="mscorlib, Version=4.0.0.0, Culture=neutral, PublicKeyToken=b77a5c561934e089" AssemblyLocation="C:\Windows\Microsoft.NET\Framework64\v4.0.30319\mscorlib.dll" IsDeviceDependent="False">
      <ValueInfo Count="0" DeepSerialization="Yes" ShallowSerialization="No" />
    </TypeInfo>
    <TypeInfo ID="447" TypeName="System.Collections.Generic.List`1[[System.String, mscorlib, Version=4.0.0.0, Culture=neutral, PublicKeyToken=b77a5c561934e089]], mscorlib, Version=4.0.0.0, Culture=neutral, PublicKeyToken=b77a5c561934e089" AssemblyString="mscorlib, Version=4.0.0.0, Culture=neutral, PublicKeyToken=b77a5c561934e089" AssemblyLocation="C:\Windows\Microsoft.NET\Framework64\v4.0.30319\mscorlib.dll" IsDeviceDependent="False">
      <ValueInfo Count="0" DeepSerialization="Yes" ShallowSerialization="No" />
    </TypeInfo>
    <TypeInfo ID="448" TypeName="System.Collections.Generic.List`1[[System.String, mscorlib, Version=4.0.0.0, Culture=neutral, PublicKeyToken=b77a5c561934e089]], mscorlib, Version=4.0.0.0, Culture=neutral, PublicKeyToken=b77a5c561934e089" AssemblyString="mscorlib, Version=4.0.0.0, Culture=neutral, PublicKeyToken=b77a5c561934e089" AssemblyLocation="C:\Windows\Microsoft.NET\Framework64\v4.0.30319\mscorlib.dll" IsDeviceDependent="False">
      <ValueInfo Count="0" DeepSerialization="Yes" ShallowSerialization="No" />
    </TypeInfo>
    <TypeInfo ID="449" TypeName="System.Collections.Generic.List`1[[Vecute.IncubationStep, Vecute, Version=1.0.0.0, Culture=neutral, PublicKeyToken=6ca157640498cbe3]], mscorlib, Version=4.0.0.0, Culture=neutral, PublicKeyToken=b77a5c561934e089" AssemblyString="mscorlib, Version=4.0.0.0, Culture=neutral, PublicKeyToken=b77a5c561934e089" AssemblyLocation="C:\Windows\Microsoft.NET\Framework64\v4.0.30319\mscorlib.dll" IsDeviceDependent="False">
      <ValueInfo Count="0" DeepSerialization="Yes" ShallowSerialization="No" />
    </TypeInfo>
    <TypeInfo ID="450" TypeName="System.Collections.Generic.List`1[[Vecute.Nuctions+Cell, Vecute, Version=1.0.0.0, Culture=neutral, PublicKeyToken=6ca157640498cbe3]], mscorlib, Version=4.0.0.0, Culture=neutral, PublicKeyToken=b77a5c561934e089" AssemblyString="mscorlib, Version=4.0.0.0, Culture=neutral, PublicKeyToken=b77a5c561934e089" AssemblyLocation="C:\Windows\Microsoft.NET\Framework64\v4.0.30319\mscorlib.dll" IsDeviceDependent="False">
      <ValueInfo Count="0" DeepSerialization="Yes" ShallowSerialization="No" />
    </TypeInfo>
    <TypeInfo ID="451" TypeName="System.Single, mscorlib, Version=4.0.0.0, Culture=neutral, PublicKeyToken=b77a5c561934e089" AssemblyString="mscorlib, Version=4.0.0.0, Culture=neutral, PublicKeyToken=b77a5c561934e089" AssemblyLocation="C:\Windows\Microsoft.NET\Framework64\v4.0.30319\mscorlib.dll" IsDeviceDependent="False">
      <ValueInfo Value="1316.704" />
    </TypeInfo>
    <TypeInfo ID="452" TypeName="System.Collections.Generic.List`1[[System.String, mscorlib, Version=4.0.0.0, Culture=neutral, PublicKeyToken=b77a5c561934e089]], mscorlib, Version=4.0.0.0, Culture=neutral, PublicKeyToken=b77a5c561934e089" AssemblyString="mscorlib, Version=4.0.0.0, Culture=neutral, PublicKeyToken=b77a5c561934e089" AssemblyLocation="C:\Windows\Microsoft.NET\Framework64\v4.0.30319\mscorlib.dll" IsDeviceDependent="False">
      <ValueInfo Count="0" DeepSerialization="Yes" ShallowSerialization="No" />
    </TypeInfo>
    <TypeInfo ID="453" TypeName="System.Collections.Generic.Dictionary`2[[System.String, mscorlib, Version=4.0.0.0, Culture=neutral, PublicKeyToken=b77a5c561934e089],[System.String, mscorlib, Version=4.0.0.0, Culture=neutral, PublicKeyToken=b77a5c561934e089]], mscorlib, Version=4.0.0.0, Culture=neutral, PublicKeyToken=b77a5c561934e089" AssemblyString="mscorlib, Version=4.0.0.0, Culture=neutral, PublicKeyToken=b77a5c561934e089" AssemblyLocation="C:\Windows\Microsoft.NET\Framework64\v4.0.30319\mscorlib.dll" IsDeviceDependent="False">
      <ValueInfo Count="0" DeepSerialization="Yes" ShallowSerialization="No" />
    </TypeInfo>
    <TypeInfo ID="454" TypeName="Vecute.DNAInfo, Vecute, Version=1.0.0.0, Culture=neutral, PublicKeyToken=6ca157640498cbe3" AssemblyString="Vecute, Version=1.0.0.0, Culture=neutral, PublicKeyToken=6ca157640498cbe3" AssemblyLocation="C:\Users\Jack\Documents\VecuteXI - 2010 Release\Vecute\bin\Debug\Vecute.exe" IsDeviceDependent="False">
      <ValueInfo DeepSerialization="Yes" ShallowSerialization="No" XvName="455" XOperationDescription="-1" XIsVerificationStep="5" XIsConstructionNode="5" XNotDrawMap="5" XHost="456" XvMolecularOperation="458" XUpdateImageEvent="-1" XDNAs="459" XCalculated="32" XFile_Filename="-1" XEnzyme_Enzymes="505" XEnzyme_Buffers="506" XEnzyme_Condition="507" XDephosphorylateWhenDigestion="5" XPCR_ForwardPrimer="-1" XPCR_FPrimerName="-1" XPCR_ReversePrimer="-1" XPCR_RPrimerName="-1" XPCR_Overlap="5" XModify_Method="54" XScreen_Features="508" XScreen_OnlyCircular="5" XSource="509" XEditing="32" XCreating="5" XLigation_TriFragment="57" XLigationMethod="57" XGel_Minimum="465" XGel_Maximun="465" XSolutionExtration="32" XSetPosition="60" XScreen_PCRMax="59" XScreen_PCRMin="58" XScreen_FPrimer="9" XScreen_FName="61" XScreen_RPrimer="9" XScreen_RName="62" XScreen_Mode="63" XRecombinationMethod="64" XEnzymeAnalysisParamters="510" XFetchedEnzymes="511" XOnlySignificant="32" XOnlyExtend="32" XAutomaticChoose="32" XSequencingTheorica="-1" XSequencingPrimerName="9" XSequencingPrimer="9" XSequencingSequence="9" XTheorySequences="512" XSequencingResultComment="68" XCompareSelectedGeneFile="-1" XCompareResultComment="68" XPickedDNAs="513" XDescribeType="70" XTransformationMethod="71" XTransformationMode="72" XIncubation="514" XCells="515" XIncludeVerification="5" XSequencingVerify="5" XDX="369" XDY="516" XRealSize="5" XFinished="5" XProgress="77" XPixelPerKBP="18" XIsKeyName="32" XPCRDesignerData="-1" XSequenceDesignerData="-1" XUseFreeDesigner="5" XFreeDesignCode="9" XFreeDesignName="9" XDesignedEnzymeSite="517" XPrimerDesignerMode="5" XDesignedPrimers="518" />
    </TypeInfo>
    <TypeInfo ID="455" TypeName="System.String, mscorlib, Version=4.0.0.0, Culture=neutral, PublicKeyToken=b77a5c561934e089" AssemblyString="mscorlib, Version=4.0.0.0, Culture=neutral, PublicKeyToken=b77a5c561934e089" AssemblyLocation="C:\Windows\Microsoft.NET\Framework64\v4.0.30319\mscorlib.dll" IsDeviceDependent="False">
      <ValueInfo Value="cUnitP" />
    </TypeInfo>
    <TypeInfo ID="456" TypeName="Vecute.Nuctions+Host, Vecute, Version=1.0.0.0, Culture=neutral, PublicKeyToken=6ca157640498cbe3" AssemblyString="Vecute, Version=1.0.0.0, Culture=neutral, PublicKeyToken=6ca157640498cbe3" AssemblyLocation="C:\Users\Jack\Documents\VecuteXI - 2010 Release\Vecute\bin\Debug\Vecute.exe" IsDeviceDependent="False">
      <ValueInfo DeepSerialization="Yes" ShallowSerialization="No" XName="7" XBioFunctions="457" XDescription="9" />
    </TypeInfo>
    <TypeInfo ID="457" TypeName="System.Collections.Generic.List`1[[Vecute.Nuctions+FeatureFunction, Vecute, Version=1.0.0.0, Culture=neutral, PublicKeyToken=6ca157640498cbe3]], mscorlib, Version=4.0.0.0, Culture=neutral, PublicKeyToken=b77a5c561934e089" AssemblyString="mscorlib, Version=4.0.0.0, Culture=neutral, PublicKeyToken=b77a5c561934e089" AssemblyLocation="C:\Windows\Microsoft.NET\Framework64\v4.0.30319\mscorlib.dll" IsDeviceDependent="False">
      <ValueInfo Count="0" DeepSerialization="Yes" ShallowSerialization="No" />
    </TypeInfo>
    <TypeInfo ID="458" TypeName="Vecute.Nuctions+MolecularOperationEnum, Vecute, Version=1.0.0.0, Culture=neutral, PublicKeyToken=6ca157640498cbe3" AssemblyString="Vecute, Version=1.0.0.0, Culture=neutral, PublicKeyToken=6ca157640498cbe3" AssemblyLocation="C:\Users\Jack\Documents\VecuteXI - 2010 Release\Vecute\bin\Debug\Vecute.exe" IsDeviceDependent="False">
      <ValueInfo Enum="Gel" />
    </TypeInfo>
    <TypeInfo ID="459" TypeName="Microsoft.VisualBasic.Collection, Microsoft.VisualBasic, Version=10.0.0.0, Culture=neutral, PublicKeyToken=b03f5f7f11d50a3a" AssemblyString="Microsoft.VisualBasic, Version=10.0.0.0, Culture=neutral, PublicKeyToken=b03f5f7f11d50a3a" AssemblyLocation="C:\Windows\Microsoft.Net\assembly\GAC_MSIL\Microsoft.VisualBasic\v4.0_10.0.0.0__b03f5f7f11d50a3a\Microsoft.VisualBasic.dll" IsDeviceDependent="False">
      <ValueInfo V0="460" Count="1" DeepSerialization="Yes" ShallowSerialization="No" />
    </TypeInfo>
    <TypeInfo ID="460" TypeName="Vecute.Nuctions+GeneFile, Vecute, Version=1.0.0.0, Culture=neutral, PublicKeyToken=6ca157640498cbe3" AssemblyString="Vecute, Version=1.0.0.0, Culture=neutral, PublicKeyToken=6ca157640498cbe3" AssemblyLocation="C:\Users\Jack\Documents\VecuteXI - 2010 Release\Vecute\bin\Debug\Vecute.exe" IsDeviceDependent="False">
      <ValueInfo DeepSerialization="Yes" ShallowSerialization="No" XvName="430" XvIscircular="5" XvDate="421" XvSequence="431" XvRCSequence="432" XvFeatureCol="461" XvEnd_F="434" XvEnd_R="435" XvPhos_F="32" XvPhos_R="32" XFCleavages="503" XRCleavages="504" XtmpCircular="5" />
    </TypeInfo>
    <TypeInfo ID="461" TypeName="System.Collections.Generic.List`1[[Vecute.Nuctions+GeneAnnotation, Vecute, Version=1.0.0.0, Culture=neutral, PublicKeyToken=6ca157640498cbe3]], mscorlib, Version=4.0.0.0, Culture=neutral, PublicKeyToken=b77a5c561934e089" AssemblyString="mscorlib, Version=4.0.0.0, Culture=neutral, PublicKeyToken=b77a5c561934e089" AssemblyLocation="C:\Windows\Microsoft.NET\Framework64\v4.0.30319\mscorlib.dll" IsDeviceDependent="False">
      <ValueInfo V0="462" V1="463" V2="466" V3="473" V4="480" V5="487" V6="495" Count="7" DeepSerialization="Yes" ShallowSerialization="No" />
    </TypeInfo>
    <TypeInfo ID="462" TypeName="Vecute.Nuctions+GeneAnnotation, Vecute, Version=1.0.0.0, Culture=neutral, PublicKeyToken=6ca157640498cbe3" AssemblyString="Vecute, Version=1.0.0.0, Culture=neutral, PublicKeyToken=6ca157640498cbe3" AssemblyLocation="C:\Users\Jack\Documents\VecuteXI - 2010 Release\Vecute\bin\Debug\Vecute.exe" IsDeviceDependent="False">
      <ValueInfo DeepSerialization="Yes" ShallowSerialization="No" XIndex="18" XType="19" XNote="9" XLabel="434" XStartPosition="21" XEndPosition="39" XComplement="5" XVector="460" XFeature="-1" />
    </TypeInfo>
    <TypeInfo ID="463" TypeName="Vecute.Nuctions+GeneAnnotation, Vecute, Version=1.0.0.0, Culture=neutral, PublicKeyToken=6ca157640498cbe3" AssemblyString="Vecute, Version=1.0.0.0, Culture=neutral, PublicKeyToken=6ca157640498cbe3" AssemblyLocation="C:\Users\Jack\Documents\VecuteXI - 2010 Release\Vecute\bin\Debug\Vecute.exe" IsDeviceDependent="False">
      <ValueInfo DeepSerialization="Yes" ShallowSerialization="No" XIndex="21" XType="23" XNote="9" XLabel="435" XStartPosition="464" XEndPosition="465" XComplement="5" XVector="460" XFeature="-1" />
    </TypeInfo>
    <TypeInfo ID="464" TypeName="System.Int32, mscorlib, Version=4.0.0.0, Culture=neutral, PublicKeyToken=b77a5c561934e089" AssemblyString="mscorlib, Version=4.0.0.0, Culture=neutral, PublicKeyToken=b77a5c561934e089" AssemblyLocation="C:\Windows\Microsoft.NET\Framework64\v4.0.30319\mscorlib.dll" IsDeviceDependent="False">
      <ValueInfo Value="2173" />
    </TypeInfo>
    <TypeInfo ID="465" TypeName="System.Int32, mscorlib, Version=4.0.0.0, Culture=neutral, PublicKeyToken=b77a5c561934e089" AssemblyString="mscorlib, Version=4.0.0.0, Culture=neutral, PublicKeyToken=b77a5c561934e089" AssemblyLocation="C:\Windows\Microsoft.NET\Framework64\v4.0.30319\mscorlib.dll" IsDeviceDependent="False">
      <ValueInfo Value="2176" />
    </TypeInfo>
    <TypeInfo ID="466" TypeName="Vecute.Nuctions+GeneAnnotation, Vecute, Version=1.0.0.0, Culture=neutral, PublicKeyToken=6ca157640498cbe3" AssemblyString="Vecute, Version=1.0.0.0, Culture=neutral, PublicKeyToken=6ca157640498cbe3" AssemblyLocation="C:\Users\Jack\Documents\VecuteXI - 2010 Release\Vecute\bin\Debug\Vecute.exe" IsDeviceDependent="False">
      <ValueInfo DeepSerialization="Yes" ShallowSerialization="No" XIndex="26" XType="328" XNote="329" XLabel="330" XStartPosition="467" XEndPosition="468" XComplement="5" XVector="460" XFeature="469" />
    </TypeInfo>
    <TypeInfo ID="467" TypeName="System.Int32, mscorlib, Version=4.0.0.0, Culture=neutral, PublicKeyToken=b77a5c561934e089" AssemblyString="mscorlib, Version=4.0.0.0, Culture=neutral, PublicKeyToken=b77a5c561934e089" AssemblyLocation="C:\Windows\Microsoft.NET\Framework64\v4.0.30319\mscorlib.dll" IsDeviceDependent="False">
      <ValueInfo Value="1788" />
    </TypeInfo>
    <TypeInfo ID="468" TypeName="System.Int32, mscorlib, Version=4.0.0.0, Culture=neutral, PublicKeyToken=b77a5c561934e089" AssemblyString="mscorlib, Version=4.0.0.0, Culture=neutral, PublicKeyToken=b77a5c561934e089" AssemblyLocation="C:\Windows\Microsoft.NET\Framework64\v4.0.30319\mscorlib.dll" IsDeviceDependent="False">
      <ValueInfo Value="2018" />
    </TypeInfo>
    <TypeInfo ID="469" TypeName="Vecute.Nuctions+Feature, Vecute, Version=1.0.0.0, Culture=neutral, PublicKeyToken=6ca157640498cbe3" AssemblyString="Vecute, Version=1.0.0.0, Culture=neutral, PublicKeyToken=6ca157640498cbe3" AssemblyLocation="C:\Users\Jack\Documents\VecuteXI - 2010 Release\Vecute\bin\Debug\Vecute.exe" IsDeviceDependent="False">
      <ValueInfo DeepSerialization="Yes" ShallowSerialization="No" XnSequence="470" XnRCSequence="471" XnName="330" XnLabel="330" XnNote="329" XnType="328" XnUseful="36" XBioFunctions="472" />
    </TypeInfo>
    <TypeInfo ID="470" TypeName="System.String, mscorlib, Version=4.0.0.0, Culture=neutral, PublicKeyToken=b77a5c561934e089" AssemblyString="mscorlib, Version=4.0.0.0, Culture=neutral, PublicKeyToken=b77a5c561934e089" AssemblyLocation="C:\Windows\Microsoft.NET\Framework64\v4.0.30319\mscorlib.dll" IsDeviceDependent="False">
      <ValueInfo Value="TCAGGTCACTAATACTATCTAAGTAGTTGATTCATAGTGACTGGATATGTTGCGTTTTGTCGCATTATGTAGTCTATCATTTAACCACAGATTAGTGTAATGCGATGATTTTTAAGTGATTAATGTTATTTTGTCATCCTTTAGGTGAATAAGTTGTATATTTAAAATCTCTTTAATTATCAGTAAATTAATGTAAGTAGGTCATTATTAGTCAAAATAAAATCATTTGTC" />
    </TypeInfo>
    <TypeInfo ID="471" TypeName="System.String, mscorlib, Version=4.0.0.0, Culture=neutral, PublicKeyToken=b77a5c561934e089" AssemblyString="mscorlib, Version=4.0.0.0, Culture=neutral, PublicKeyToken=b77a5c561934e089" AssemblyLocation="C:\Windows\Microsoft.NET\Framework64\v4.0.30319\mscorlib.dll" IsDeviceDependent="False">
      <ValueInfo Value="GACAAATGATTTTATTTTGACTAATAATGACCTACTTACATTAATTTACTGATAATTAAAGAGATTTTAAATATACAACTTATTCACCTAAAGGATGACAAAATAACATTAATCACTTAAAAATCATCGCATTACACTAATCTGTGGTTAAATGATAGACTACATAATGCGACAAAACGCAACATATCCAGTCACTATGAATCAACTACTTAGATAGTATTAGTGACCTGA" />
    </TypeInfo>
    <TypeInfo ID="472" TypeName="System.Collections.Generic.List`1[[Vecute.Nuctions+FeatureFunction, Vecute, Version=1.0.0.0, Culture=neutral, PublicKeyToken=6ca157640498cbe3]], mscorlib, Version=4.0.0.0, Culture=neutral, PublicKeyToken=b77a5c561934e089" AssemblyString="mscorlib, Version=4.0.0.0, Culture=neutral, PublicKeyToken=b77a5c561934e089" AssemblyLocation="C:\Windows\Microsoft.NET\Framework64\v4.0.30319\mscorlib.dll" IsDeviceDependent="False">
      <ValueInfo Count="0" DeepSerialization="Yes" ShallowSerialization="No" />
    </TypeInfo>
    <TypeInfo ID="473" TypeName="Vecute.Nuctions+GeneAnnotation, Vecute, Version=1.0.0.0, Culture=neutral, PublicKeyToken=6ca157640498cbe3" AssemblyString="Vecute, Version=1.0.0.0, Culture=neutral, PublicKeyToken=6ca157640498cbe3" AssemblyLocation="C:\Users\Jack\Documents\VecuteXI - 2010 Release\Vecute\bin\Debug\Vecute.exe" IsDeviceDependent="False">
      <ValueInfo DeepSerialization="Yes" ShallowSerialization="No" XIndex="39" XType="328" XNote="329" XLabel="334" XStartPosition="474" XEndPosition="475" XComplement="5" XVector="460" XFeature="476" />
    </TypeInfo>
    <TypeInfo ID="474" TypeName="System.Int32, mscorlib, Version=4.0.0.0, Culture=neutral, PublicKeyToken=b77a5c561934e089" AssemblyString="mscorlib, Version=4.0.0.0, Culture=neutral, PublicKeyToken=b77a5c561934e089" AssemblyLocation="C:\Windows\Microsoft.NET\Framework64\v4.0.30319\mscorlib.dll" IsDeviceDependent="False">
      <ValueInfo Value="2048" />
    </TypeInfo>
    <TypeInfo ID="475" TypeName="System.Int32, mscorlib, Version=4.0.0.0, Culture=neutral, PublicKeyToken=b77a5c561934e089" AssemblyString="mscorlib, Version=4.0.0.0, Culture=neutral, PublicKeyToken=b77a5c561934e089" AssemblyLocation="C:\Windows\Microsoft.NET\Framework64\v4.0.30319\mscorlib.dll" IsDeviceDependent="False">
      <ValueInfo Value="2147" />
    </TypeInfo>
    <TypeInfo ID="476" TypeName="Vecute.Nuctions+Feature, Vecute, Version=1.0.0.0, Culture=neutral, PublicKeyToken=6ca157640498cbe3" AssemblyString="Vecute, Version=1.0.0.0, Culture=neutral, PublicKeyToken=6ca157640498cbe3" AssemblyLocation="C:\Users\Jack\Documents\VecuteXI - 2010 Release\Vecute\bin\Debug\Vecute.exe" IsDeviceDependent="False">
      <ValueInfo DeepSerialization="Yes" ShallowSerialization="No" XnSequence="477" XnRCSequence="478" XnName="334" XnLabel="334" XnNote="329" XnType="328" XnUseful="36" XBioFunctions="479" />
    </TypeInfo>
    <TypeInfo ID="477" TypeName="System.String, mscorlib, Version=4.0.0.0, Culture=neutral, PublicKeyToken=b77a5c561934e089" AssemblyString="mscorlib, Version=4.0.0.0, Culture=neutral, PublicKeyToken=b77a5c561934e089" AssemblyLocation="C:\Windows\Microsoft.NET\Framework64\v4.0.30319\mscorlib.dll" IsDeviceDependent="False">
      <ValueInfo Value="CAAATAATGATTTTATTTTGACTGATAGTGACCTGTTCGTTGCAACAAATTGATAAGCAATGCTTTTTTATAATGCCAACTTTGTACAAAAAAGCAGGCT" />
    </TypeInfo>
    <TypeInfo ID="478" TypeName="System.String, mscorlib, Version=4.0.0.0, Culture=neutral, PublicKeyToken=b77a5c561934e089" AssemblyString="mscorlib, Version=4.0.0.0, Culture=neutral, PublicKeyToken=b77a5c561934e089" AssemblyLocation="C:\Windows\Microsoft.NET\Framework64\v4.0.30319\mscorlib.dll" IsDeviceDependent="False">
      <ValueInfo Value="AGCCTGCTTTTTTGTACAAAGTTGGCATTATAAAAAAGCATTGCTTATCAATTTGTTGCAACGAACAGGTCACTATCAGTCAAAATAAAATCATTATTTG" />
    </TypeInfo>
    <TypeInfo ID="479" TypeName="System.Collections.Generic.List`1[[Vecute.Nuctions+FeatureFunction, Vecute, Version=1.0.0.0, Culture=neutral, PublicKeyToken=6ca157640498cbe3]], mscorlib, Version=4.0.0.0, Culture=neutral, PublicKeyToken=b77a5c561934e089" AssemblyString="mscorlib, Version=4.0.0.0, Culture=neutral, PublicKeyToken=b77a5c561934e089" AssemblyLocation="C:\Windows\Microsoft.NET\Framework64\v4.0.30319\mscorlib.dll" IsDeviceDependent="False">
      <ValueInfo Count="0" DeepSerialization="Yes" ShallowSerialization="No" />
    </TypeInfo>
    <TypeInfo ID="480" TypeName="Vecute.Nuctions+GeneAnnotation, Vecute, Version=1.0.0.0, Culture=neutral, PublicKeyToken=6ca157640498cbe3" AssemblyString="Vecute, Version=1.0.0.0, Culture=neutral, PublicKeyToken=6ca157640498cbe3" AssemblyLocation="C:\Users\Jack\Documents\VecuteXI - 2010 Release\Vecute\bin\Debug\Vecute.exe" IsDeviceDependent="False">
      <ValueInfo DeepSerialization="Yes" ShallowSerialization="No" XIndex="348" XType="328" XNote="329" XLabel="338" XStartPosition="481" XEndPosition="482" XComplement="5" XVector="460" XFeature="483" />
    </TypeInfo>
    <TypeInfo ID="481" TypeName="System.Int32, mscorlib, Version=4.0.0.0, Culture=neutral, PublicKeyToken=b77a5c561934e089" AssemblyString="mscorlib, Version=4.0.0.0, Culture=neutral, PublicKeyToken=b77a5c561934e089" AssemblyLocation="C:\Windows\Microsoft.NET\Framework64\v4.0.30319\mscorlib.dll" IsDeviceDependent="False">
      <ValueInfo Value="19" />
    </TypeInfo>
    <TypeInfo ID="482" TypeName="System.Int32, mscorlib, Version=4.0.0.0, Culture=neutral, PublicKeyToken=b77a5c561934e089" AssemblyString="mscorlib, Version=4.0.0.0, Culture=neutral, PublicKeyToken=b77a5c561934e089" AssemblyLocation="C:\Windows\Microsoft.NET\Framework64\v4.0.30319\mscorlib.dll" IsDeviceDependent="False">
      <ValueInfo Value="143" />
    </TypeInfo>
    <TypeInfo ID="483" TypeName="Vecute.Nuctions+Feature, Vecute, Version=1.0.0.0, Culture=neutral, PublicKeyToken=6ca157640498cbe3" AssemblyString="Vecute, Version=1.0.0.0, Culture=neutral, PublicKeyToken=6ca157640498cbe3" AssemblyLocation="C:\Users\Jack\Documents\VecuteXI - 2010 Release\Vecute\bin\Debug\Vecute.exe" IsDeviceDependent="False">
      <ValueInfo DeepSerialization="Yes" ShallowSerialization="No" XnSequence="484" XnRCSequence="485" XnName="338" XnLabel="338" XnNote="329" XnType="328" XnUseful="36" XBioFunctions="486" />
    </TypeInfo>
    <TypeInfo ID="484" TypeName="System.String, mscorlib, Version=4.0.0.0, Culture=neutral, PublicKeyToken=b77a5c561934e089" AssemblyString="mscorlib, Version=4.0.0.0, Culture=neutral, PublicKeyToken=b77a5c561934e089" AssemblyLocation="C:\Windows\Microsoft.NET\Framework64\v4.0.30319\mscorlib.dll" IsDeviceDependent="False">
      <ValueInfo Value="ACCACTTTGTACAAGAAAGCTGAACGAGAAACGTAAAATGATATAAATATCAATATATTAAATTAGATTTTGCATAAAAAACAGACTACATAATACTGTAAAACACAACATATCCAGTCACTATG" />
    </TypeInfo>
    <TypeInfo ID="485" TypeName="System.String, mscorlib, Version=4.0.0.0, Culture=neutral, PublicKeyToken=b77a5c561934e089" AssemblyString="mscorlib, Version=4.0.0.0, Culture=neutral, PublicKeyToken=b77a5c561934e089" AssemblyLocation="C:\Windows\Microsoft.NET\Framework64\v4.0.30319\mscorlib.dll" IsDeviceDependent="False">
      <ValueInfo Value="CATAGTGACTGGATATGTTGTGTTTTACAGTATTATGTAGTCTGTTTTTTATGCAAAATCTAATTTAATATATTGATATTTATATCATTTTACGTTTCTCGTTCAGCTTTCTTGTACAAAGTGGT" />
    </TypeInfo>
    <TypeInfo ID="486" TypeName="System.Collections.Generic.List`1[[Vecute.Nuctions+FeatureFunction, Vecute, Version=1.0.0.0, Culture=neutral, PublicKeyToken=6ca157640498cbe3]], mscorlib, Version=4.0.0.0, Culture=neutral, PublicKeyToken=b77a5c561934e089" AssemblyString="mscorlib, Version=4.0.0.0, Culture=neutral, PublicKeyToken=b77a5c561934e089" AssemblyLocation="C:\Windows\Microsoft.NET\Framework64\v4.0.30319\mscorlib.dll" IsDeviceDependent="False">
      <ValueInfo Count="0" DeepSerialization="Yes" ShallowSerialization="No" />
    </TypeInfo>
    <TypeInfo ID="487" TypeName="Vecute.Nuctions+GeneAnnotation, Vecute, Version=1.0.0.0, Culture=neutral, PublicKeyToken=6ca157640498cbe3" AssemblyString="Vecute, Version=1.0.0.0, Culture=neutral, PublicKeyToken=6ca157640498cbe3" AssemblyLocation="C:\Users\Jack\Documents\VecuteXI - 2010 Release\Vecute\bin\Debug\Vecute.exe" IsDeviceDependent="False">
      <ValueInfo DeepSerialization="Yes" ShallowSerialization="No" XIndex="488" XType="342" XNote="343" XLabel="344" XStartPosition="489" XEndPosition="490" XComplement="5" XVector="460" XFeature="491" />
    </TypeInfo>
    <TypeInfo ID="488" TypeName="System.Int32, mscorlib, Version=4.0.0.0, Culture=neutral, PublicKeyToken=b77a5c561934e089" AssemblyString="mscorlib, Version=4.0.0.0, Culture=neutral, PublicKeyToken=b77a5c561934e089" AssemblyLocation="C:\Windows\Microsoft.NET\Framework64\v4.0.30319\mscorlib.dll" IsDeviceDependent="False">
      <ValueInfo Value="5" />
    </TypeInfo>
    <TypeInfo ID="489" TypeName="System.Int32, mscorlib, Version=4.0.0.0, Culture=neutral, PublicKeyToken=b77a5c561934e089" AssemblyString="mscorlib, Version=4.0.0.0, Culture=neutral, PublicKeyToken=b77a5c561934e089" AssemblyLocation="C:\Windows\Microsoft.NET\Framework64\v4.0.30319\mscorlib.dll" IsDeviceDependent="False">
      <ValueInfo Value="520" />
    </TypeInfo>
    <TypeInfo ID="490" TypeName="System.Int32, mscorlib, Version=4.0.0.0, Culture=neutral, PublicKeyToken=b77a5c561934e089" AssemblyString="mscorlib, Version=4.0.0.0, Culture=neutral, PublicKeyToken=b77a5c561934e089" AssemblyLocation="C:\Windows\Microsoft.NET\Framework64\v4.0.30319\mscorlib.dll" IsDeviceDependent="False">
      <ValueInfo Value="1314" />
    </TypeInfo>
    <TypeInfo ID="491" TypeName="Vecute.Nuctions+Feature, Vecute, Version=1.0.0.0, Culture=neutral, PublicKeyToken=6ca157640498cbe3" AssemblyString="Vecute, Version=1.0.0.0, Culture=neutral, PublicKeyToken=6ca157640498cbe3" AssemblyLocation="C:\Users\Jack\Documents\VecuteXI - 2010 Release\Vecute\bin\Debug\Vecute.exe" IsDeviceDependent="False">
      <ValueInfo DeepSerialization="Yes" ShallowSerialization="No" XnSequence="492" XnRCSequence="493" XnName="344" XnLabel="344" XnNote="343" XnType="342" XnUseful="36" XBioFunctions="494" />
    </TypeInfo>
    <TypeInfo ID="492" TypeName="System.String, mscorlib, Version=4.0.0.0, Culture=neutral, PublicKeyToken=b77a5c561934e089" AssemblyString="mscorlib, Version=4.0.0.0, Culture=neutral, PublicKeyToken=b77a5c561934e089" AssemblyLocation="C:\Windows\Microsoft.NET\Framework64\v4.0.30319\mscorlib.dll" IsDeviceDependent="False">
      <ValueInfo Value="ATGATTGAACAAGATGGATTGCACGCAGGTTCTCCGGCCGCTTGGGTGGAGAGGCTATTCGGCTATGACTGGGCACAACAGACAATCGGCTGCTCTGATGCCGCCGTGTTCCGGCTGTCAGCGCAGGGGCGCCCGGTTCTTTTTGTCAAGACCGACCTGTCCGGTGCCCTGAATGAACTGCAGGACGAGGCAGCGCGGCTATCGTGGCTGGCCACGACGGGCGTTCCTTGCGCAGCTGTGCTCGACGTTGTCACTGAAGCGGGAAGGGACTGGCTGCTATTGGGCGAAGTGCCGGGGCAGGATCTCCTGTCATCTCACCTTGCTCCTGCCGAGAAAGTATCCATCATGGCTGATGCAATGCGGCGGCTGCATACGCTTGATCCGGCTACCTGCCCATTCGACCACCAAGCGAAACATCGCATCGAGCGAGCACGTACTCGGATGGAAGCCGGTCTTGTCGATCAGGATGATCTGGACGAAGAGCATCAGGGGCTCGCGCCAGCCGAACTGTTCGCCAGGCTCAAGGCGCGCATGCCCGACGGCGAGGATCTCGTCGTGACCCATGGCGATGCCTGCTTGCCGAATATCATGGTGGAAAATGGCCGCTTTTCTGGATTCATCGACTGTGGCCGGCTGGGTGTGGCGGACCGCTATCAGGACATAGCGTTGGCTACCCGTGATATTGCTGAAGAGCTTGGCGGCGAATGGGCTGACCGCTTCCTCGTGCTTTACGGTATCGCCGCTCCCGATTCGCAGCGCATCGCCTTCTATCGCCTTCTTGACGAGTTCTTCTAA" />
    </TypeInfo>
    <TypeInfo ID="493" TypeName="System.String, mscorlib, Version=4.0.0.0, Culture=neutral, PublicKeyToken=b77a5c561934e089" AssemblyString="mscorlib, Version=4.0.0.0, Culture=neutral, PublicKeyToken=b77a5c561934e089" AssemblyLocation="C:\Windows\Microsoft.NET\Framework64\v4.0.30319\mscorlib.dll" IsDeviceDependent="False">
      <ValueInfo Value="TTAGAAGAACTCGTCAAGAAGGCGATAGAAGGCGATGCGCTGCGAATCGGGAGCGGCGATACCGTAAAGCACGAGGAAGCGGTCAGCCCATTCGCCGCCAAGCTCTTCAGCAATATCACGGGTAGCCAACGCTATGTCCTGATAGCGGTCCGCCACACCCAGCCGGCCACAGTCGATGAATCCAGAAAAGCGGCCATTTTCCACCATGATATTCGGCAAGCAGGCATCGCCATGGGTCACGACGAGATCCTCGCCGTCGGGCATGCGCGCCTTGAGCCTGGCGAACAGTTCGGCTGGCGCGAGCCCCTGATGCTCTTCGTCCAGATCATCCTGATCGACAAGACCGGCTTCCATCCGAGTACGTGCTCGCTCGATGCGATGTTTCGCTTGGTGGTCGAATGGGCAGGTAGCCGGATCAAGCGTATGCAGCCGCCGCATTGCATCAGCCATGATGGATACTTTCTCGGCAGGAGCAAGGTGAGATGACAGGAGATCCTGCCCCGGCACTTCGCCCAATAGCAGCCAGTCCCTTCCCGCTTCAGTGACAACGTCGAGCACAGCTGCGCAAGGAACGCCCGTCGTGGCCAGCCACGATAGCCGCGCTGCCTCGTCCTGCAGTTCATTCAGGGCACCGGACAGGTCGGTCTTGACAAAAAGAACCGGGCGCCCCTGCGCTGACAGCCGGAACACGGCGGCATCAGAGCAGCCGATTGTCTGTTGTGCCCAGTCATAGCCGAATAGCCTCTCCACCCAAGCGGCCGGAGAACCTGCGTGCAATCCATCTTGTTCAATCAT" />
    </TypeInfo>
    <TypeInfo ID="494" TypeName="System.Collections.Generic.List`1[[Vecute.Nuctions+FeatureFunction, Vecute, Version=1.0.0.0, Culture=neutral, PublicKeyToken=6ca157640498cbe3]], mscorlib, Version=4.0.0.0, Culture=neutral, PublicKeyToken=b77a5c561934e089" AssemblyString="mscorlib, Version=4.0.0.0, Culture=neutral, PublicKeyToken=b77a5c561934e089" AssemblyLocation="C:\Windows\Microsoft.NET\Framework64\v4.0.30319\mscorlib.dll" IsDeviceDependent="False">
      <ValueInfo Count="0" DeepSerialization="Yes" ShallowSerialization="No" />
    </TypeInfo>
    <TypeInfo ID="495" TypeName="Vecute.Nuctions+GeneAnnotation, Vecute, Version=1.0.0.0, Culture=neutral, PublicKeyToken=6ca157640498cbe3" AssemblyString="Vecute, Version=1.0.0.0, Culture=neutral, PublicKeyToken=6ca157640498cbe3" AssemblyLocation="C:\Users\Jack\Documents\VecuteXI - 2010 Release\Vecute\bin\Debug\Vecute.exe" IsDeviceDependent="False">
      <ValueInfo DeepSerialization="Yes" ShallowSerialization="No" XIndex="496" XType="349" XNote="350" XLabel="351" XStartPosition="497" XEndPosition="498" XComplement="32" XVector="460" XFeature="499" />
    </TypeInfo>
    <TypeInfo ID="496" TypeName="System.Int32, mscorlib, Version=4.0.0.0, Culture=neutral, PublicKeyToken=b77a5c561934e089" AssemblyString="mscorlib, Version=4.0.0.0, Culture=neutral, PublicKeyToken=b77a5c561934e089" AssemblyLocation="C:\Windows\Microsoft.NET\Framework64\v4.0.30319\mscorlib.dll" IsDeviceDependent="False">
      <ValueInfo Value="6" />
    </TypeInfo>
    <TypeInfo ID="497" TypeName="System.Int32, mscorlib, Version=4.0.0.0, Culture=neutral, PublicKeyToken=b77a5c561934e089" AssemblyString="mscorlib, Version=4.0.0.0, Culture=neutral, PublicKeyToken=b77a5c561934e089" AssemblyLocation="C:\Windows\Microsoft.NET\Framework64\v4.0.30319\mscorlib.dll" IsDeviceDependent="False">
      <ValueInfo Value="1350" />
    </TypeInfo>
    <TypeInfo ID="498" TypeName="System.Int32, mscorlib, Version=4.0.0.0, Culture=neutral, PublicKeyToken=b77a5c561934e089" AssemblyString="mscorlib, Version=4.0.0.0, Culture=neutral, PublicKeyToken=b77a5c561934e089" AssemblyLocation="C:\Windows\Microsoft.NET\Framework64\v4.0.30319\mscorlib.dll" IsDeviceDependent="False">
      <ValueInfo Value="1749" />
    </TypeInfo>
    <TypeInfo ID="499" TypeName="Vecute.Nuctions+Feature, Vecute, Version=1.0.0.0, Culture=neutral, PublicKeyToken=6ca157640498cbe3" AssemblyString="Vecute, Version=1.0.0.0, Culture=neutral, PublicKeyToken=6ca157640498cbe3" AssemblyLocation="C:\Users\Jack\Documents\VecuteXI - 2010 Release\Vecute\bin\Debug\Vecute.exe" IsDeviceDependent="False">
      <ValueInfo DeepSerialization="Yes" ShallowSerialization="No" XnSequence="500" XnRCSequence="501" XnName="351" XnLabel="351" XnNote="350" XnType="349" XnUseful="36" XBioFunctions="502" />
    </TypeInfo>
    <TypeInfo ID="500" TypeName="System.String, mscorlib, Version=4.0.0.0, Culture=neutral, PublicKeyToken=b77a5c561934e089" AssemblyString="mscorlib, Version=4.0.0.0, Culture=neutral, PublicKeyToken=b77a5c561934e089" AssemblyLocation="C:\Windows\Microsoft.NET\Framework64\v4.0.30319\mscorlib.dll" IsDeviceDependent="False">
      <ValueInfo Value="CCATGGCTAATTCCCATGTCAGCCGTTAAGTGTTCCTGTGTCACTGAAAATTGCTTTGAGAGGCTCTAAGGGCTTCTCAGTGCGTTACATCCCTGGCTTGTTGTCCACAACCGTTAAACCTTAAAAGCTTTAAAAGCCTTATATATTCTTTTTTTTCTTATAAAACTTAAAACCTTAGAGGCTATTTAAGTTGCTGATTTATATTAATTTTATTGTTCAAACATGAGAGCTTAGTACGTGAAACATGAGAGCTTAGTACGTTAGCCATGAGAGCTTAGTACGTTAGCCATGAGGGTTTAGTTCGTTAAACATGAGAGCTTAGTACGTTAAACATGAGAGCTTAGTACGTGAAACATGAGAGCTTAGTACGTACTATCAACAGGTTGAACTGCGGATCTTG" />
    </TypeInfo>
    <TypeInfo ID="501" TypeName="System.String, mscorlib, Version=4.0.0.0, Culture=neutral, PublicKeyToken=b77a5c561934e089" AssemblyString="mscorlib, Version=4.0.0.0, Culture=neutral, PublicKeyToken=b77a5c561934e089" AssemblyLocation="C:\Windows\Microsoft.NET\Framework64\v4.0.30319\mscorlib.dll" IsDeviceDependent="False">
      <ValueInfo Value="CAAGATCCGCAGTTCAACCTGTTGATAGTACGTACTAAGCTCTCATGTTTCACGTACTAAGCTCTCATGTTTAACGTACTAAGCTCTCATGTTTAACGAACTAAACCCTCATGGCTAACGTACTAAGCTCTCATGGCTAACGTACTAAGCTCTCATGTTTCACGTACTAAGCTCTCATGTTTGAACAATAAAATTAATATAAATCAGCAACTTAAATAGCCTCTAAGGTTTTAAGTTTTATAAGAAAAAAAAGAATATATAAGGCTTTTAAAGCTTTTAAGGTTTAACGGTTGTGGACAACAAGCCAGGGATGTAACGCACTGAGAAGCCCTTAGAGCCTCTCAAAGCAATTTTCAGTGACACAGGAACACTTAACGGCTGACATGGGAATTAGCCATGG" />
    </TypeInfo>
    <TypeInfo ID="502" TypeName="System.Collections.Generic.List`1[[Vecute.Nuctions+FeatureFunction, Vecute, Version=1.0.0.0, Culture=neutral, PublicKeyToken=6ca157640498cbe3]], mscorlib, Version=4.0.0.0, Culture=neutral, PublicKeyToken=b77a5c561934e089" AssemblyString="mscorlib, Version=4.0.0.0, Culture=neutral, PublicKeyToken=b77a5c561934e089" AssemblyLocation="C:\Windows\Microsoft.NET\Framework64\v4.0.30319\mscorlib.dll" IsDeviceDependent="False">
      <ValueInfo Count="0" DeepSerialization="Yes" ShallowSerialization="No" />
    </TypeInfo>
    <TypeInfo ID="503" TypeName="System.Collections.Generic.List`1[[System.Int32, mscorlib, Version=4.0.0.0, Culture=neutral, PublicKeyToken=b77a5c561934e089]], mscorlib, Version=4.0.0.0, Culture=neutral, PublicKeyToken=b77a5c561934e089" AssemblyString="mscorlib, Version=4.0.0.0, Culture=neutral, PublicKeyToken=b77a5c561934e089" AssemblyLocation="C:\Windows\Microsoft.NET\Framework64\v4.0.30319\mscorlib.dll" IsDeviceDependent="False">
      <ValueInfo Count="0" DeepSerialization="Yes" ShallowSerialization="No" />
    </TypeInfo>
    <TypeInfo ID="504" TypeName="System.Collections.Generic.List`1[[System.Int32, mscorlib, Version=4.0.0.0, Culture=neutral, PublicKeyToken=b77a5c561934e089]], mscorlib, Version=4.0.0.0, Culture=neutral, PublicKeyToken=b77a5c561934e089" AssemblyString="mscorlib, Version=4.0.0.0, Culture=neutral, PublicKeyToken=b77a5c561934e089" AssemblyLocation="C:\Windows\Microsoft.NET\Framework64\v4.0.30319\mscorlib.dll" IsDeviceDependent="False">
      <ValueInfo Count="0" DeepSerialization="Yes" ShallowSerialization="No" />
    </TypeInfo>
    <TypeInfo ID="505" TypeName="System.Collections.Generic.List`1[[System.String, mscorlib, Version=4.0.0.0, Culture=neutral, PublicKeyToken=b77a5c561934e089]], mscorlib, Version=4.0.0.0, Culture=neutral, PublicKeyToken=b77a5c561934e089" AssemblyString="mscorlib, Version=4.0.0.0, Culture=neutral, PublicKeyToken=b77a5c561934e089" AssemblyLocation="C:\Windows\Microsoft.NET\Framework64\v4.0.30319\mscorlib.dll" IsDeviceDependent="False">
      <ValueInfo Count="0" DeepSerialization="Yes" ShallowSerialization="No" />
    </TypeInfo>
    <TypeInfo ID="506" TypeName="System.Collections.Generic.List`1[[Vecute.BufferCondition, Vecute, Version=1.0.0.0, Culture=neutral, PublicKeyToken=6ca157640498cbe3]], mscorlib, Version=4.0.0.0, Culture=neutral, PublicKeyToken=b77a5c561934e089" AssemblyString="mscorlib, Version=4.0.0.0, Culture=neutral, PublicKeyToken=b77a5c561934e089" AssemblyLocation="C:\Windows\Microsoft.NET\Framework64\v4.0.30319\mscorlib.dll" IsDeviceDependent="False">
      <ValueInfo Count="0" DeepSerialization="Yes" ShallowSerialization="No" />
    </TypeInfo>
    <TypeInfo ID="507" TypeName="System.Collections.Generic.List`1[[System.String, mscorlib, Version=4.0.0.0, Culture=neutral, PublicKeyToken=b77a5c561934e089]], mscorlib, Version=4.0.0.0, Culture=neutral, PublicKeyToken=b77a5c561934e089" AssemblyString="mscorlib, Version=4.0.0.0, Culture=neutral, PublicKeyToken=b77a5c561934e089" AssemblyLocation="C:\Windows\Microsoft.NET\Framework64\v4.0.30319\mscorlib.dll" IsDeviceDependent="False">
      <ValueInfo Count="0" DeepSerialization="Yes" ShallowSerialization="No" />
    </TypeInfo>
    <TypeInfo ID="508" TypeName="System.Collections.Generic.List`1[[Vecute.FeatureScreenInfo, Vecute, Version=1.0.0.0, Culture=neutral, PublicKeyToken=6ca157640498cbe3]], mscorlib, Version=4.0.0.0, Culture=neutral, PublicKeyToken=b77a5c561934e089" AssemblyString="mscorlib, Version=4.0.0.0, Culture=neutral, PublicKeyToken=b77a5c561934e089" AssemblyLocation="C:\Windows\Microsoft.NET\Framework64\v4.0.30319\mscorlib.dll" IsDeviceDependent="False">
      <ValueInfo Count="0" DeepSerialization="Yes" ShallowSerialization="No" />
    </TypeInfo>
    <TypeInfo ID="509" TypeName="System.Collections.Generic.List`1[[Vecute.DNAInfo, Vecute, Version=1.0.0.0, Culture=neutral, PublicKeyToken=6ca157640498cbe3]], mscorlib, Version=4.0.0.0, Culture=neutral, PublicKeyToken=b77a5c561934e089" AssemblyString="mscorlib, Version=4.0.0.0, Culture=neutral, PublicKeyToken=b77a5c561934e089" AssemblyLocation="C:\Windows\Microsoft.NET\Framework64\v4.0.30319\mscorlib.dll" IsDeviceDependent="False">
      <ValueInfo V0="413" Count="1" DeepSerialization="Yes" ShallowSerialization="No" />
    </TypeInfo>
    <TypeInfo ID="510" TypeName="System.Collections.Generic.List`1[[Vecute.EnzymeAnalysisItem, Vecute, Version=1.0.0.0, Culture=neutral, PublicKeyToken=6ca157640498cbe3]], mscorlib, Version=4.0.0.0, Culture=neutral, PublicKeyToken=b77a5c561934e089" AssemblyString="mscorlib, Version=4.0.0.0, Culture=neutral, PublicKeyToken=b77a5c561934e089" AssemblyLocation="C:\Windows\Microsoft.NET\Framework64\v4.0.30319\mscorlib.dll" IsDeviceDependent="False">
      <ValueInfo Count="0" DeepSerialization="Yes" ShallowSerialization="No" />
    </TypeInfo>
    <TypeInfo ID="511" TypeName="System.Collections.Generic.List`1[[System.String, mscorlib, Version=4.0.0.0, Culture=neutral, PublicKeyToken=b77a5c561934e089]], mscorlib, Version=4.0.0.0, Culture=neutral, PublicKeyToken=b77a5c561934e089" AssemblyString="mscorlib, Version=4.0.0.0, Culture=neutral, PublicKeyToken=b77a5c561934e089" AssemblyLocation="C:\Windows\Microsoft.NET\Framework64\v4.0.30319\mscorlib.dll" IsDeviceDependent="False">
      <ValueInfo Count="0" DeepSerialization="Yes" ShallowSerialization="No" />
    </TypeInfo>
    <TypeInfo ID="512" TypeName="System.Collections.Generic.List`1[[System.String, mscorlib, Version=4.0.0.0, Culture=neutral, PublicKeyToken=b77a5c561934e089]], mscorlib, Version=4.0.0.0, Culture=neutral, PublicKeyToken=b77a5c561934e089" AssemblyString="mscorlib, Version=4.0.0.0, Culture=neutral, PublicKeyToken=b77a5c561934e089" AssemblyLocation="C:\Windows\Microsoft.NET\Framework64\v4.0.30319\mscorlib.dll" IsDeviceDependent="False">
      <ValueInfo Count="0" DeepSerialization="Yes" ShallowSerialization="No" />
    </TypeInfo>
    <TypeInfo ID="513" TypeName="System.Collections.Generic.List`1[[System.String, mscorlib, Version=4.0.0.0, Culture=neutral, PublicKeyToken=b77a5c561934e089]], mscorlib, Version=4.0.0.0, Culture=neutral, PublicKeyToken=b77a5c561934e089" AssemblyString="mscorlib, Version=4.0.0.0, Culture=neutral, PublicKeyToken=b77a5c561934e089" AssemblyLocation="C:\Windows\Microsoft.NET\Framework64\v4.0.30319\mscorlib.dll" IsDeviceDependent="False">
      <ValueInfo Count="0" DeepSerialization="Yes" ShallowSerialization="No" />
    </TypeInfo>
    <TypeInfo ID="514" TypeName="System.Collections.Generic.List`1[[Vecute.IncubationStep, Vecute, Version=1.0.0.0, Culture=neutral, PublicKeyToken=6ca157640498cbe3]], mscorlib, Version=4.0.0.0, Culture=neutral, PublicKeyToken=b77a5c561934e089" AssemblyString="mscorlib, Version=4.0.0.0, Culture=neutral, PublicKeyToken=b77a5c561934e089" AssemblyLocation="C:\Windows\Microsoft.NET\Framework64\v4.0.30319\mscorlib.dll" IsDeviceDependent="False">
      <ValueInfo Count="0" DeepSerialization="Yes" ShallowSerialization="No" />
    </TypeInfo>
    <TypeInfo ID="515" TypeName="System.Collections.Generic.List`1[[Vecute.Nuctions+Cell, Vecute, Version=1.0.0.0, Culture=neutral, PublicKeyToken=6ca157640498cbe3]], mscorlib, Version=4.0.0.0, Culture=neutral, PublicKeyToken=b77a5c561934e089" AssemblyString="mscorlib, Version=4.0.0.0, Culture=neutral, PublicKeyToken=b77a5c561934e089" AssemblyLocation="C:\Windows\Microsoft.NET\Framework64\v4.0.30319\mscorlib.dll" IsDeviceDependent="False">
      <ValueInfo Count="0" DeepSerialization="Yes" ShallowSerialization="No" />
    </TypeInfo>
    <TypeInfo ID="516" TypeName="System.Single, mscorlib, Version=4.0.0.0, Culture=neutral, PublicKeyToken=b77a5c561934e089" AssemblyString="mscorlib, Version=4.0.0.0, Culture=neutral, PublicKeyToken=b77a5c561934e089" AssemblyLocation="C:\Windows\Microsoft.NET\Framework64\v4.0.30319\mscorlib.dll" IsDeviceDependent="False">
      <ValueInfo Value="1451.663" />
    </TypeInfo>
    <TypeInfo ID="517" TypeName="System.Collections.Generic.List`1[[System.String, mscorlib, Version=4.0.0.0, Culture=neutral, PublicKeyToken=b77a5c561934e089]], mscorlib, Version=4.0.0.0, Culture=neutral, PublicKeyToken=b77a5c561934e089" AssemblyString="mscorlib, Version=4.0.0.0, Culture=neutral, PublicKeyToken=b77a5c561934e089" AssemblyLocation="C:\Windows\Microsoft.NET\Framework64\v4.0.30319\mscorlib.dll" IsDeviceDependent="False">
      <ValueInfo Count="0" DeepSerialization="Yes" ShallowSerialization="No" />
    </TypeInfo>
    <TypeInfo ID="518" TypeName="System.Collections.Generic.Dictionary`2[[System.String, mscorlib, Version=4.0.0.0, Culture=neutral, PublicKeyToken=b77a5c561934e089],[System.String, mscorlib, Version=4.0.0.0, Culture=neutral, PublicKeyToken=b77a5c561934e089]], mscorlib, Version=4.0.0.0, Culture=neutral, PublicKeyToken=b77a5c561934e089" AssemblyString="mscorlib, Version=4.0.0.0, Culture=neutral, PublicKeyToken=b77a5c561934e089" AssemblyLocation="C:\Windows\Microsoft.NET\Framework64\v4.0.30319\mscorlib.dll" IsDeviceDependent="False">
      <ValueInfo Count="0" DeepSerialization="Yes" ShallowSerialization="No" />
    </TypeInfo>
    <TypeInfo ID="519" TypeName="Vecute.DNAInfo, Vecute, Version=1.0.0.0, Culture=neutral, PublicKeyToken=6ca157640498cbe3" AssemblyString="Vecute, Version=1.0.0.0, Culture=neutral, PublicKeyToken=6ca157640498cbe3" AssemblyLocation="C:\Users\Jack\Documents\VecuteXI - 2010 Release\Vecute\bin\Debug\Vecute.exe" IsDeviceDependent="False">
      <ValueInfo DeepSerialization="Yes" ShallowSerialization="No" XvName="414" XOperationDescription="-1" XIsVerificationStep="5" XIsConstructionNode="5" XNotDrawMap="5" XHost="520" XvMolecularOperation="417" XUpdateImageEvent="-1" XDNAs="522" XCalculated="5" XFile_Filename="-1" XEnzyme_Enzymes="536" XEnzyme_Buffers="537" XEnzyme_Condition="538" XDephosphorylateWhenDigestion="32" XPCR_ForwardPrimer="-1" XPCR_FPrimerName="-1" XPCR_ReversePrimer="-1" XPCR_RPrimerName="-1" XPCR_Overlap="5" XModify_Method="54" XScreen_Features="539" XScreen_OnlyCircular="5" XSource="540" XEditing="32" XCreating="5" XLigation_TriFragment="57" XLigationMethod="57" XGel_Minimum="58" XGel_Maximun="59" XSolutionExtration="5" XSetPosition="60" XScreen_PCRMax="59" XScreen_PCRMin="58" XScreen_FPrimer="9" XScreen_FName="61" XScreen_RPrimer="9" XScreen_RName="62" XScreen_Mode="63" XRecombinationMethod="64" XEnzymeAnalysisParamters="541" XFetchedEnzymes="542" XOnlySignificant="32" XOnlyExtend="32" XAutomaticChoose="32" XSequencingTheorica="-1" XSequencingPrimerName="9" XSequencingPrimer="9" XSequencingSequence="9" XTheorySequences="543" XSequencingResultComment="68" XCompareSelectedGeneFile="-1" XCompareResultComment="68" XPickedDNAs="544" XDescribeType="70" XTransformationMethod="71" XTransformationMode="72" XIncubation="545" XCells="546" XIncludeVerification="5" XSequencingVerify="5" XDX="409" XDY="547" XRealSize="5" XFinished="5" XProgress="77" XPixelPerKBP="18" XIsKeyName="5" XPCRDesignerData="-1" XSequenceDesignerData="-1" XUseFreeDesigner="5" XFreeDesignCode="9" XFreeDesignName="9" XDesignedEnzymeSite="548" XPrimerDesignerMode="5" XDesignedPrimers="549" />
    </TypeInfo>
    <TypeInfo ID="520" TypeName="Vecute.Nuctions+Host, Vecute, Version=1.0.0.0, Culture=neutral, PublicKeyToken=6ca157640498cbe3" AssemblyString="Vecute, Version=1.0.0.0, Culture=neutral, PublicKeyToken=6ca157640498cbe3" AssemblyLocation="C:\Users\Jack\Documents\VecuteXI - 2010 Release\Vecute\bin\Debug\Vecute.exe" IsDeviceDependent="False">
      <ValueInfo DeepSerialization="Yes" ShallowSerialization="No" XName="7" XBioFunctions="521" XDescription="9" />
    </TypeInfo>
    <TypeInfo ID="521" TypeName="System.Collections.Generic.List`1[[Vecute.Nuctions+FeatureFunction, Vecute, Version=1.0.0.0, Culture=neutral, PublicKeyToken=6ca157640498cbe3]], mscorlib, Version=4.0.0.0, Culture=neutral, PublicKeyToken=b77a5c561934e089" AssemblyString="mscorlib, Version=4.0.0.0, Culture=neutral, PublicKeyToken=b77a5c561934e089" AssemblyLocation="C:\Windows\Microsoft.NET\Framework64\v4.0.30319\mscorlib.dll" IsDeviceDependent="False">
      <ValueInfo Count="0" DeepSerialization="Yes" ShallowSerialization="No" />
    </TypeInfo>
    <TypeInfo ID="522" TypeName="Microsoft.VisualBasic.Collection, Microsoft.VisualBasic, Version=10.0.0.0, Culture=neutral, PublicKeyToken=b03f5f7f11d50a3a" AssemblyString="Microsoft.VisualBasic, Version=10.0.0.0, Culture=neutral, PublicKeyToken=b03f5f7f11d50a3a" AssemblyLocation="C:\Windows\Microsoft.Net\assembly\GAC_MSIL\Microsoft.VisualBasic\v4.0_10.0.0.0__b03f5f7f11d50a3a\Microsoft.VisualBasic.dll" IsDeviceDependent="False">
      <ValueInfo V0="523" V1="529" Count="2" DeepSerialization="Yes" ShallowSerialization="No" />
    </TypeInfo>
    <TypeInfo ID="523" TypeName="Vecute.Nuctions+GeneFile, Vecute, Version=1.0.0.0, Culture=neutral, PublicKeyToken=6ca157640498cbe3" AssemblyString="Vecute, Version=1.0.0.0, Culture=neutral, PublicKeyToken=6ca157640498cbe3" AssemblyLocation="C:\Users\Jack\Documents\VecuteXI - 2010 Release\Vecute\bin\Debug\Vecute.exe" IsDeviceDependent="False">
      <ValueInfo DeepSerialization="Yes" ShallowSerialization="No" XvName="524" XvIscircular="5" XvDate="525" XvSequence="422" XvRCSequence="423" XvFeatureCol="526" XvEnd_F="425" XvEnd_R="426" XvPhos_F="32" XvPhos_R="32" XFCleavages="527" XRCleavages="528" XtmpCircular="5" />
    </TypeInfo>
    <TypeInfo ID="524" TypeName="System.String, mscorlib, Version=4.0.0.0, Culture=neutral, PublicKeyToken=b77a5c561934e089" AssemblyString="mscorlib, Version=4.0.0.0, Culture=neutral, PublicKeyToken=b77a5c561934e089" AssemblyLocation="C:\Windows\Microsoft.NET\Framework64\v4.0.30319\mscorlib.dll" IsDeviceDependent="False">
      <ValueInfo Value="EnzFrag-pUnitR-0" />
    </TypeInfo>
    <TypeInfo ID="525" TypeName="System.DateTime, mscorlib, Version=4.0.0.0, Culture=neutral, PublicKeyToken=b77a5c561934e089" AssemblyString="mscorlib, Version=4.0.0.0, Culture=neutral, PublicKeyToken=b77a5c561934e089" AssemblyLocation="C:\Windows\Microsoft.NET\Framework64\v4.0.30319\mscorlib.dll" IsDeviceDependent="False">
      <ValueInfo Value="40722.531657581" />
    </TypeInfo>
    <TypeInfo ID="526" TypeName="System.Collections.Generic.List`1[[Vecute.Nuctions+GeneAnnotation, Vecute, Version=1.0.0.0, Culture=neutral, PublicKeyToken=6ca157640498cbe3]], mscorlib, Version=4.0.0.0, Culture=neutral, PublicKeyToken=b77a5c561934e089" AssemblyString="mscorlib, Version=4.0.0.0, Culture=neutral, PublicKeyToken=b77a5c561934e089" AssemblyLocation="C:\Windows\Microsoft.NET\Framework64\v4.0.30319\mscorlib.dll" IsDeviceDependent="False">
      <ValueInfo Count="0" DeepSerialization="Yes" ShallowSerialization="No" />
    </TypeInfo>
    <TypeInfo ID="527" TypeName="System.Collections.Generic.List`1[[System.Int32, mscorlib, Version=4.0.0.0, Culture=neutral, PublicKeyToken=b77a5c561934e089]], mscorlib, Version=4.0.0.0, Culture=neutral, PublicKeyToken=b77a5c561934e089" AssemblyString="mscorlib, Version=4.0.0.0, Culture=neutral, PublicKeyToken=b77a5c561934e089" AssemblyLocation="C:\Windows\Microsoft.NET\Framework64\v4.0.30319\mscorlib.dll" IsDeviceDependent="False">
      <ValueInfo Count="0" DeepSerialization="Yes" ShallowSerialization="No" />
    </TypeInfo>
    <TypeInfo ID="528" TypeName="System.Collections.Generic.List`1[[System.Int32, mscorlib, Version=4.0.0.0, Culture=neutral, PublicKeyToken=b77a5c561934e089]], mscorlib, Version=4.0.0.0, Culture=neutral, PublicKeyToken=b77a5c561934e089" AssemblyString="mscorlib, Version=4.0.0.0, Culture=neutral, PublicKeyToken=b77a5c561934e089" AssemblyLocation="C:\Windows\Microsoft.NET\Framework64\v4.0.30319\mscorlib.dll" IsDeviceDependent="False">
      <ValueInfo Count="0" DeepSerialization="Yes" ShallowSerialization="No" />
    </TypeInfo>
    <TypeInfo ID="529" TypeName="Vecute.Nuctions+GeneFile, Vecute, Version=1.0.0.0, Culture=neutral, PublicKeyToken=6ca157640498cbe3" AssemblyString="Vecute, Version=1.0.0.0, Culture=neutral, PublicKeyToken=6ca157640498cbe3" AssemblyLocation="C:\Users\Jack\Documents\VecuteXI - 2010 Release\Vecute\bin\Debug\Vecute.exe" IsDeviceDependent="False">
      <ValueInfo DeepSerialization="Yes" ShallowSerialization="No" XvName="530" XvIscircular="5" XvDate="525" XvSequence="531" XvRCSequence="532" XvFeatureCol="533" XvEnd_F="434" XvEnd_R="435" XvPhos_F="32" XvPhos_R="32" XFCleavages="534" XRCleavages="535" XtmpCircular="5" />
    </TypeInfo>
    <TypeInfo ID="530" TypeName="System.String, mscorlib, Version=4.0.0.0, Culture=neutral, PublicKeyToken=b77a5c561934e089" AssemblyString="mscorlib, Version=4.0.0.0, Culture=neutral, PublicKeyToken=b77a5c561934e089" AssemblyLocation="C:\Windows\Microsoft.NET\Framework64\v4.0.30319\mscorlib.dll" IsDeviceDependent="False">
      <ValueInfo Value="EnzFrag-pUnitR-1" />
    </TypeInfo>
    <TypeInfo ID="531" TypeName="System.String, mscorlib, Version=4.0.0.0, Culture=neutral, PublicKeyToken=b77a5c561934e089" AssemblyString="mscorlib, Version=4.0.0.0, Culture=neutral, PublicKeyToken=b77a5c561934e089" AssemblyLocation="C:\Windows\Microsoft.NET\Framework64\v4.0.30319\mscorlib.dll" IsDeviceDependent="False">
      <ValueInfo Value="GCATGGCCCACGAAAGGCACAAGTTTGTACAAAAAAGCTGAACGAGAAACGTAAAATGATATAAATATCAATATATTAAATTAGATTTTGCATAAAAAACAGACTACATAATACTGTAAAACACAACATATCCAGTCACTATGCACGAAAGGCGAGCGCTTTTGAAGCTCACGCTGCCGCAAGCACTCAGGGCGCAAGGGCTGCTAAAGGAAGCGGAACACGTAGAAAGCCAGTCCGCAGAAACGGTGCTGACCCCGGATGAATGTCAGCTACTGGGCTATCTGGACAAGGGAAAACGCAAGCGCAAAGAGAAAGCAGGTAGCTTGCAGTGGGCTTACATGGCGATAGCTAGACTGGGCGGTTTTATGGACAGCAAGCGAACCGGAATTGCCAGCTGGGGCGCCCTCTGGTAAGGTTGGGAAGCCCTGCAAAGTAAACTGGATGGCTTTCTTGCCGCCAAGGATCTGATGGCGCAGGGGATCAAGATCTGATCAAGAGACAGGATGAGGATCGTTTCGCATGATTGAACAAGATGGATTGCACGCAGGTTCTCCGGCCGCTTGGGTGGAGAGGCTATTCGGCTATGACTGGGCACAACAGACAATCGGCTGCTCTGATGCCGCCGTGTTCCGGCTGTCAGCGCAGGGGCGCCCGGTTCTTTTTGTCAAGACCGACCTGTCCGGTGCCCTGAATGAACTGCAGGACGAGGCAGCGCGGCTATCGTGGCTGGCCACGACGGGCGTTCCTTGCGCAGCTGTGCTCGACGTTGTCACTGAAGCGGGAAGGGACTGGCTGCTATTGGGCGAAGTGCCGGGGCAGGATCTCCTGTCATCTCACCTTGCTCCTGCCGAGAAAGTATCCATCATGGCTGATGCAATGCGGCGGCTGCATACGCTTGATCCGGCTACCTGCCCATTCGACCACCAAGCGAAACATCGCATCGAGCGAGCACGTACTCGGATGGAAGCCGGTCTTGTCGATCAGGATGATCTGGACGAAGAGCATCAGGGGCTCGCGCCAGCCGAACTGTTCGCCAGGCTCAAGGCGCGCATGCCCGACGGCGAGGATCTCGTCGTGACCCATGGCGATGCCTGCTTGCCGAATATCATGGTGGAAAATGGCCGCTTTTCTGGATTCATCGACTGTGGCCGGCTGGGTGTGGCGGACCGCTATCAGGACATAGCGTTGGCTACCCGTGATATTGCTGAAGAGCTTGGCGGCGAATGGGCTGACCGCTTCCTCGTGCTTTACGGTATCGCCGCTCCCGATTCGCAGCGCATCGCCTTCTATCGCCTTCTTGACGAGTTCTTCTAATCTCGAGAAAACTTCATTTTTAATTTTTGCGGCCGCAAGATCCGCAGTTCAACCTGTTGATAGTACGTACTAAGCTCTCATGTTTCACGTACTAAGCTCTCATGTTTAACGTACTAAGCTCTCATGTTTAACGAACTAAACCCTCATGGCTAACGTACTAAGCTCTCATGGCTAACGTACTAAGCTCTCATGTTTCACGTACTAAGCTCTCATGTTTGAACAATAAAATTAATATAAATCAGCAACTTAAATAGCCTCTAAGGTTTTAAGTTTTATAAGAAAAAAAAGAATATATAAGGCTTTTAAAGCTTTTAAGGTTTAACGGTTGTGGACAACAAGCCAGGGATGTAACGCACTGAGAAGCCCTTAGAGCCTCTCAAAGCAATTTTCAGTGACACAGGAACACTTAACGGCTGACATGGGAATTAGCCATGGCAAAGCCTCGCCACGAAAGGCTCAGGTCACTAATACTATCTAAGTAGTTGATTCATAGTGACTGGATATGTTGCGTTTTGTCGCATTATGTAGTCTATCATTTAACCACAGATTAGTGTAATGCGATGATTTTTAAGTGATTAATGTTATTTTGTCATCCTTTAGGTGAAAAAGGTTGAGTCGCAAAGCGGCACGAAAGGCCAAATAATGATTTTATTTTGACTGATAGTGACCTGTTCGTTGCAACAAATTGATAAGCAATGCTTTCTTATAATGCCAACTTTGTACAAGAAAGCTGGGTCACGAAGTGTAATTATGTCGACGCCGTCG" />
    </TypeInfo>
    <TypeInfo ID="532" TypeName="System.String, mscorlib, Version=4.0.0.0, Culture=neutral, PublicKeyToken=b77a5c561934e089" AssemblyString="mscorlib, Version=4.0.0.0, Culture=neutral, PublicKeyToken=b77a5c561934e089" AssemblyLocation="C:\Windows\Microsoft.NET\Framework64\v4.0.30319\mscorlib.dll" IsDeviceDependent="False">
      <ValueInfo Value="CGACGGCGTCGACATAATTACACTTCGTGACCCAGCTTTCTTGTACAAAGTTGGCATTATAAGAAAGCATTGCTTATCAATTTGTTGCAACGAACAGGTCACTATCAGTCAAAATAAAATCATTATTTGGCCTTTCGTGCCGCTTTGCGACTCAACCTTTTTCACCTAAAGGATGACAAAATAACATTAATCACTTAAAAATCATCGCATTACACTAATCTGTGGTTAAATGATAGACTACATAATGCGACAAAACGCAACATATCCAGTCACTATGAATCAACTACTTAGATAGTATTAGTGACCTGAGCCTTTCGTGGCGAGGCTTTGCCATGGCTAATTCCCATGTCAGCCGTTAAGTGTTCCTGTGTCACTGAAAATTGCTTTGAGAGGCTCTAAGGGCTTCTCAGTGCGTTACATCCCTGGCTTGTTGTCCACAACCGTTAAACCTTAAAAGCTTTAAAAGCCTTATATATTCTTTTTTTTCTTATAAAACTTAAAACCTTAGAGGCTATTTAAGTTGCTGATTTATATTAATTTTATTGTTCAAACATGAGAGCTTAGTACGTGAAACATGAGAGCTTAGTACGTTAGCCATGAGAGCTTAGTACGTTAGCCATGAGGGTTTAGTTCGTTAAACATGAGAGCTTAGTACGTTAAACATGAGAGCTTAGTACGTGAAACATGAGAGCTTAGTACGTACTATCAACAGGTTGAACTGCGGATCTTGCGGCCGCAAAAATTAAAAATGAAGTTTTCTCGAGATTAGAAGAACTCGTCAAGAAGGCGATAGAAGGCGATGCGCTGCGAATCGGGAGCGGCGATACCGTAAAGCACGAGGAAGCGGTCAGCCCATTCGCCGCCAAGCTCTTCAGCAATATCACGGGTAGCCAACGCTATGTCCTGATAGCGGTCCGCCACACCCAGCCGGCCACAGTCGATGAATCCAGAAAAGCGGCCATTTTCCACCATGATATTCGGCAAGCAGGCATCGCCATGGGTCACGACGAGATCCTCGCCGTCGGGCATGCGCGCCTTGAGCCTGGCGAACAGTTCGGCTGGCGCGAGCCCCTGATGCTCTTCGTCCAGATCATCCTGATCGACAAGACCGGCTTCCATCCGAGTACGTGCTCGCTCGATGCGATGTTTCGCTTGGTGGTCGAATGGGCAGGTAGCCGGATCAAGCGTATGCAGCCGCCGCATTGCATCAGCCATGATGGATACTTTCTCGGCAGGAGCAAGGTGAGATGACAGGAGATCCTGCCCCGGCACTTCGCCCAATAGCAGCCAGTCCCTTCCCGCTTCAGTGACAACGTCGAGCACAGCTGCGCAAGGAACGCCCGTCGTGGCCAGCCACGATAGCCGCGCTGCCTCGTCCTGCAGTTCATTCAGGGCACCGGACAGGTCGGTCTTGACAAAAAGAACCGGGCGCCCCTGCGCTGACAGCCGGAACACGGCGGCATCAGAGCAGCCGATTGTCTGTTGTGCCCAGTCATAGCCGAATAGCCTCTCCACCCAAGCGGCCGGAGAACCTGCGTGCAATCCATCTTGTTCAATCATGCGAAACGATCCTCATCCTGTCTCTTGATCAGATCTTGATCCCCTGCGCCATCAGATCCTTGGCGGCAAGAAAGCCATCCAGTTTACTTTGCAGGGCTTCCCAACCTTACCAGAGGGCGCCCCAGCTGGCAATTCCGGTTCGCTTGCTGTCCATAAAACCGCCCAGTCTAGCTATCGCCATGTAAGCCCACTGCAAGCTACCTGCTTTCTCTTTGCGCTTGCGTTTTCCCTTGTCCAGATAGCCCAGTAGCTGACATTCATCCGGGGTCAGCACCGTTTCTGCGGACTGGCTTTCTACGTGTTCCGCTTCCTTTAGCAGCCCTTGCGCCCTGAGTGCTTGCGGCAGCGTGAGCTTCAAAAGCGCTCGCCTTTCGTGCATAGTGACTGGATATGTTGTGTTTTACAGTATTATGTAGTCTGTTTTTTATGCAAAATCTAATTTAATATATTGATATTTATATCATTTTACGTTTCTCGTTCAGCTTTTTTGTACAAACTTGTGCCTTTCGTGGGCCATGC" />
    </TypeInfo>
    <TypeInfo ID="533" TypeName="System.Collections.Generic.List`1[[Vecute.Nuctions+GeneAnnotation, Vecute, Version=1.0.0.0, Culture=neutral, PublicKeyToken=6ca157640498cbe3]], mscorlib, Version=4.0.0.0, Culture=neutral, PublicKeyToken=b77a5c561934e089" AssemblyString="mscorlib, Version=4.0.0.0, Culture=neutral, PublicKeyToken=b77a5c561934e089" AssemblyLocation="C:\Windows\Microsoft.NET\Framework64\v4.0.30319\mscorlib.dll" IsDeviceDependent="False">
      <ValueInfo Count="0" DeepSerialization="Yes" ShallowSerialization="No" />
    </TypeInfo>
    <TypeInfo ID="534" TypeName="System.Collections.Generic.List`1[[System.Int32, mscorlib, Version=4.0.0.0, Culture=neutral, PublicKeyToken=b77a5c561934e089]], mscorlib, Version=4.0.0.0, Culture=neutral, PublicKeyToken=b77a5c561934e089" AssemblyString="mscorlib, Version=4.0.0.0, Culture=neutral, PublicKeyToken=b77a5c561934e089" AssemblyLocation="C:\Windows\Microsoft.NET\Framework64\v4.0.30319\mscorlib.dll" IsDeviceDependent="False">
      <ValueInfo Count="0" DeepSerialization="Yes" ShallowSerialization="No" />
    </TypeInfo>
    <TypeInfo ID="535" TypeName="System.Collections.Generic.List`1[[System.Int32, mscorlib, Version=4.0.0.0, Culture=neutral, PublicKeyToken=b77a5c561934e089]], mscorlib, Version=4.0.0.0, Culture=neutral, PublicKeyToken=b77a5c561934e089" AssemblyString="mscorlib, Version=4.0.0.0, Culture=neutral, PublicKeyToken=b77a5c561934e089" AssemblyLocation="C:\Windows\Microsoft.NET\Framework64\v4.0.30319\mscorlib.dll" IsDeviceDependent="False">
      <ValueInfo Count="0" DeepSerialization="Yes" ShallowSerialization="No" />
    </TypeInfo>
    <TypeInfo ID="536" TypeName="System.Collections.Generic.List`1[[System.String, mscorlib, Version=4.0.0.0, Culture=neutral, PublicKeyToken=b77a5c561934e089]], mscorlib, Version=4.0.0.0, Culture=neutral, PublicKeyToken=b77a5c561934e089" AssemblyString="mscorlib, Version=4.0.0.0, Culture=neutral, PublicKeyToken=b77a5c561934e089" AssemblyLocation="C:\Windows\Microsoft.NET\Framework64\v4.0.30319\mscorlib.dll" IsDeviceDependent="False">
      <ValueInfo V0="439" Count="1" DeepSerialization="Yes" ShallowSerialization="No" />
    </TypeInfo>
    <TypeInfo ID="537" TypeName="System.Collections.Generic.List`1[[Vecute.BufferCondition, Vecute, Version=1.0.0.0, Culture=neutral, PublicKeyToken=6ca157640498cbe3]], mscorlib, Version=4.0.0.0, Culture=neutral, PublicKeyToken=b77a5c561934e089" AssemblyString="mscorlib, Version=4.0.0.0, Culture=neutral, PublicKeyToken=b77a5c561934e089" AssemblyLocation="C:\Windows\Microsoft.NET\Framework64\v4.0.30319\mscorlib.dll" IsDeviceDependent="False">
      <ValueInfo Count="0" DeepSerialization="Yes" ShallowSerialization="No" />
    </TypeInfo>
    <TypeInfo ID="538" TypeName="System.Collections.Generic.List`1[[System.String, mscorlib, Version=4.0.0.0, Culture=neutral, PublicKeyToken=b77a5c561934e089]], mscorlib, Version=4.0.0.0, Culture=neutral, PublicKeyToken=b77a5c561934e089" AssemblyString="mscorlib, Version=4.0.0.0, Culture=neutral, PublicKeyToken=b77a5c561934e089" AssemblyLocation="C:\Windows\Microsoft.NET\Framework64\v4.0.30319\mscorlib.dll" IsDeviceDependent="False">
      <ValueInfo V0="442" Count="1" DeepSerialization="Yes" ShallowSerialization="No" />
    </TypeInfo>
    <TypeInfo ID="539" TypeName="System.Collections.Generic.List`1[[Vecute.FeatureScreenInfo, Vecute, Version=1.0.0.0, Culture=neutral, PublicKeyToken=6ca157640498cbe3]], mscorlib, Version=4.0.0.0, Culture=neutral, PublicKeyToken=b77a5c561934e089" AssemblyString="mscorlib, Version=4.0.0.0, Culture=neutral, PublicKeyToken=b77a5c561934e089" AssemblyLocation="C:\Windows\Microsoft.NET\Framework64\v4.0.30319\mscorlib.dll" IsDeviceDependent="False">
      <ValueInfo Count="0" DeepSerialization="Yes" ShallowSerialization="No" />
    </TypeInfo>
    <TypeInfo ID="540" TypeName="System.Collections.Generic.List`1[[Vecute.DNAInfo, Vecute, Version=1.0.0.0, Culture=neutral, PublicKeyToken=6ca157640498cbe3]], mscorlib, Version=4.0.0.0, Culture=neutral, PublicKeyToken=b77a5c561934e089" AssemblyString="mscorlib, Version=4.0.0.0, Culture=neutral, PublicKeyToken=b77a5c561934e089" AssemblyLocation="C:\Windows\Microsoft.NET\Framework64\v4.0.30319\mscorlib.dll" IsDeviceDependent="False">
      <ValueInfo V0="373" Count="1" DeepSerialization="Yes" ShallowSerialization="No" />
    </TypeInfo>
    <TypeInfo ID="541" TypeName="System.Collections.Generic.List`1[[Vecute.EnzymeAnalysisItem, Vecute, Version=1.0.0.0, Culture=neutral, PublicKeyToken=6ca157640498cbe3]], mscorlib, Version=4.0.0.0, Culture=neutral, PublicKeyToken=b77a5c561934e089" AssemblyString="mscorlib, Version=4.0.0.0, Culture=neutral, PublicKeyToken=b77a5c561934e089" AssemblyLocation="C:\Windows\Microsoft.NET\Framework64\v4.0.30319\mscorlib.dll" IsDeviceDependent="False">
      <ValueInfo Count="0" DeepSerialization="Yes" ShallowSerialization="No" />
    </TypeInfo>
    <TypeInfo ID="542" TypeName="System.Collections.Generic.List`1[[System.String, mscorlib, Version=4.0.0.0, Culture=neutral, PublicKeyToken=b77a5c561934e089]], mscorlib, Version=4.0.0.0, Culture=neutral, PublicKeyToken=b77a5c561934e089" AssemblyString="mscorlib, Version=4.0.0.0, Culture=neutral, PublicKeyToken=b77a5c561934e089" AssemblyLocation="C:\Windows\Microsoft.NET\Framework64\v4.0.30319\mscorlib.dll" IsDeviceDependent="False">
      <ValueInfo Count="0" DeepSerialization="Yes" ShallowSerialization="No" />
    </TypeInfo>
    <TypeInfo ID="543" TypeName="System.Collections.Generic.List`1[[System.String, mscorlib, Version=4.0.0.0, Culture=neutral, PublicKeyToken=b77a5c561934e089]], mscorlib, Version=4.0.0.0, Culture=neutral, PublicKeyToken=b77a5c561934e089" AssemblyString="mscorlib, Version=4.0.0.0, Culture=neutral, PublicKeyToken=b77a5c561934e089" AssemblyLocation="C:\Windows\Microsoft.NET\Framework64\v4.0.30319\mscorlib.dll" IsDeviceDependent="False">
      <ValueInfo Count="0" DeepSerialization="Yes" ShallowSerialization="No" />
    </TypeInfo>
    <TypeInfo ID="544" TypeName="System.Collections.Generic.List`1[[System.String, mscorlib, Version=4.0.0.0, Culture=neutral, PublicKeyToken=b77a5c561934e089]], mscorlib, Version=4.0.0.0, Culture=neutral, PublicKeyToken=b77a5c561934e089" AssemblyString="mscorlib, Version=4.0.0.0, Culture=neutral, PublicKeyToken=b77a5c561934e089" AssemblyLocation="C:\Windows\Microsoft.NET\Framework64\v4.0.30319\mscorlib.dll" IsDeviceDependent="False">
      <ValueInfo Count="0" DeepSerialization="Yes" ShallowSerialization="No" />
    </TypeInfo>
    <TypeInfo ID="545" TypeName="System.Collections.Generic.List`1[[Vecute.IncubationStep, Vecute, Version=1.0.0.0, Culture=neutral, PublicKeyToken=6ca157640498cbe3]], mscorlib, Version=4.0.0.0, Culture=neutral, PublicKeyToken=b77a5c561934e089" AssemblyString="mscorlib, Version=4.0.0.0, Culture=neutral, PublicKeyToken=b77a5c561934e089" AssemblyLocation="C:\Windows\Microsoft.NET\Framework64\v4.0.30319\mscorlib.dll" IsDeviceDependent="False">
      <ValueInfo Count="0" DeepSerialization="Yes" ShallowSerialization="No" />
    </TypeInfo>
    <TypeInfo ID="546" TypeName="System.Collections.Generic.List`1[[Vecute.Nuctions+Cell, Vecute, Version=1.0.0.0, Culture=neutral, PublicKeyToken=6ca157640498cbe3]], mscorlib, Version=4.0.0.0, Culture=neutral, PublicKeyToken=b77a5c561934e089" AssemblyString="mscorlib, Version=4.0.0.0, Culture=neutral, PublicKeyToken=b77a5c561934e089" AssemblyLocation="C:\Windows\Microsoft.NET\Framework64\v4.0.30319\mscorlib.dll" IsDeviceDependent="False">
      <ValueInfo Count="0" DeepSerialization="Yes" ShallowSerialization="No" />
    </TypeInfo>
    <TypeInfo ID="547" TypeName="System.Single, mscorlib, Version=4.0.0.0, Culture=neutral, PublicKeyToken=b77a5c561934e089" AssemblyString="mscorlib, Version=4.0.0.0, Culture=neutral, PublicKeyToken=b77a5c561934e089" AssemblyLocation="C:\Windows\Microsoft.NET\Framework64\v4.0.30319\mscorlib.dll" IsDeviceDependent="False">
      <ValueInfo Value="1291.308" />
    </TypeInfo>
    <TypeInfo ID="548" TypeName="System.Collections.Generic.List`1[[System.String, mscorlib, Version=4.0.0.0, Culture=neutral, PublicKeyToken=b77a5c561934e089]], mscorlib, Version=4.0.0.0, Culture=neutral, PublicKeyToken=b77a5c561934e089" AssemblyString="mscorlib, Version=4.0.0.0, Culture=neutral, PublicKeyToken=b77a5c561934e089" AssemblyLocation="C:\Windows\Microsoft.NET\Framework64\v4.0.30319\mscorlib.dll" IsDeviceDependent="False">
      <ValueInfo Count="0" DeepSerialization="Yes" ShallowSerialization="No" />
    </TypeInfo>
    <TypeInfo ID="549" TypeName="System.Collections.Generic.Dictionary`2[[System.String, mscorlib, Version=4.0.0.0, Culture=neutral, PublicKeyToken=b77a5c561934e089],[System.String, mscorlib, Version=4.0.0.0, Culture=neutral, PublicKeyToken=b77a5c561934e089]], mscorlib, Version=4.0.0.0, Culture=neutral, PublicKeyToken=b77a5c561934e089" AssemblyString="mscorlib, Version=4.0.0.0, Culture=neutral, PublicKeyToken=b77a5c561934e089" AssemblyLocation="C:\Windows\Microsoft.NET\Framework64\v4.0.30319\mscorlib.dll" IsDeviceDependent="False">
      <ValueInfo Count="0" DeepSerialization="Yes" ShallowSerialization="No" />
    </TypeInfo>
    <TypeInfo ID="550" TypeName="Vecute.DNAInfo, Vecute, Version=1.0.0.0, Culture=neutral, PublicKeyToken=6ca157640498cbe3" AssemblyString="Vecute, Version=1.0.0.0, Culture=neutral, PublicKeyToken=6ca157640498cbe3" AssemblyLocation="C:\Users\Jack\Documents\VecuteXI - 2010 Release\Vecute\bin\Debug\Vecute.exe" IsDeviceDependent="False">
      <ValueInfo DeepSerialization="Yes" ShallowSerialization="No" XvName="551" XOperationDescription="-1" XIsVerificationStep="5" XIsConstructionNode="5" XNotDrawMap="5" XHost="552" XvMolecularOperation="458" XUpdateImageEvent="-1" XDNAs="554" XCalculated="32" XFile_Filename="-1" XEnzyme_Enzymes="584" XEnzyme_Buffers="585" XEnzyme_Condition="586" XDephosphorylateWhenDigestion="5" XPCR_ForwardPrimer="-1" XPCR_FPrimerName="-1" XPCR_ReversePrimer="-1" XPCR_RPrimerName="-1" XPCR_Overlap="5" XModify_Method="54" XScreen_Features="587" XScreen_OnlyCircular="5" XSource="588" XEditing="32" XCreating="5" XLigation_TriFragment="57" XLigationMethod="57" XGel_Minimum="560" XGel_Maximun="560" XSolutionExtration="32" XSetPosition="60" XScreen_PCRMax="59" XScreen_PCRMin="58" XScreen_FPrimer="9" XScreen_FName="61" XScreen_RPrimer="9" XScreen_RName="62" XScreen_Mode="63" XRecombinationMethod="64" XEnzymeAnalysisParamters="589" XFetchedEnzymes="590" XOnlySignificant="32" XOnlyExtend="32" XAutomaticChoose="32" XSequencingTheorica="-1" XSequencingPrimerName="9" XSequencingPrimer="9" XSequencingSequence="9" XTheorySequences="591" XSequencingResultComment="68" XCompareSelectedGeneFile="-1" XCompareResultComment="68" XPickedDNAs="592" XDescribeType="70" XTransformationMethod="71" XTransformationMode="72" XIncubation="593" XCells="594" XIncludeVerification="5" XSequencingVerify="5" XDX="409" XDY="595" XRealSize="5" XFinished="5" XProgress="77" XPixelPerKBP="18" XIsKeyName="32" XPCRDesignerData="-1" XSequenceDesignerData="-1" XUseFreeDesigner="5" XFreeDesignCode="9" XFreeDesignName="9" XDesignedEnzymeSite="596" XPrimerDesignerMode="5" XDesignedPrimers="597" />
    </TypeInfo>
    <TypeInfo ID="551" TypeName="System.String, mscorlib, Version=4.0.0.0, Culture=neutral, PublicKeyToken=b77a5c561934e089" AssemblyString="mscorlib, Version=4.0.0.0, Culture=neutral, PublicKeyToken=b77a5c561934e089" AssemblyLocation="C:\Windows\Microsoft.NET\Framework64\v4.0.30319\mscorlib.dll" IsDeviceDependent="False">
      <ValueInfo Value="cUnitR" />
    </TypeInfo>
    <TypeInfo ID="552" TypeName="Vecute.Nuctions+Host, Vecute, Version=1.0.0.0, Culture=neutral, PublicKeyToken=6ca157640498cbe3" AssemblyString="Vecute, Version=1.0.0.0, Culture=neutral, PublicKeyToken=6ca157640498cbe3" AssemblyLocation="C:\Users\Jack\Documents\VecuteXI - 2010 Release\Vecute\bin\Debug\Vecute.exe" IsDeviceDependent="False">
      <ValueInfo DeepSerialization="Yes" ShallowSerialization="No" XName="7" XBioFunctions="553" XDescription="9" />
    </TypeInfo>
    <TypeInfo ID="553" TypeName="System.Collections.Generic.List`1[[Vecute.Nuctions+FeatureFunction, Vecute, Version=1.0.0.0, Culture=neutral, PublicKeyToken=6ca157640498cbe3]], mscorlib, Version=4.0.0.0, Culture=neutral, PublicKeyToken=b77a5c561934e089" AssemblyString="mscorlib, Version=4.0.0.0, Culture=neutral, PublicKeyToken=b77a5c561934e089" AssemblyLocation="C:\Windows\Microsoft.NET\Framework64\v4.0.30319\mscorlib.dll" IsDeviceDependent="False">
      <ValueInfo Count="0" DeepSerialization="Yes" ShallowSerialization="No" />
    </TypeInfo>
    <TypeInfo ID="554" TypeName="Microsoft.VisualBasic.Collection, Microsoft.VisualBasic, Version=10.0.0.0, Culture=neutral, PublicKeyToken=b03f5f7f11d50a3a" AssemblyString="Microsoft.VisualBasic, Version=10.0.0.0, Culture=neutral, PublicKeyToken=b03f5f7f11d50a3a" AssemblyLocation="C:\Windows\Microsoft.Net\assembly\GAC_MSIL\Microsoft.VisualBasic\v4.0_10.0.0.0__b03f5f7f11d50a3a\Microsoft.VisualBasic.dll" IsDeviceDependent="False">
      <ValueInfo V0="555" Count="1" DeepSerialization="Yes" ShallowSerialization="No" />
    </TypeInfo>
    <TypeInfo ID="555" TypeName="Vecute.Nuctions+GeneFile, Vecute, Version=1.0.0.0, Culture=neutral, PublicKeyToken=6ca157640498cbe3" AssemblyString="Vecute, Version=1.0.0.0, Culture=neutral, PublicKeyToken=6ca157640498cbe3" AssemblyLocation="C:\Users\Jack\Documents\VecuteXI - 2010 Release\Vecute\bin\Debug\Vecute.exe" IsDeviceDependent="False">
      <ValueInfo DeepSerialization="Yes" ShallowSerialization="No" XvName="530" XvIscircular="5" XvDate="525" XvSequence="531" XvRCSequence="532" XvFeatureCol="556" XvEnd_F="434" XvEnd_R="435" XvPhos_F="32" XvPhos_R="32" XFCleavages="582" XRCleavages="583" XtmpCircular="5" />
    </TypeInfo>
    <TypeInfo ID="556" TypeName="System.Collections.Generic.List`1[[Vecute.Nuctions+GeneAnnotation, Vecute, Version=1.0.0.0, Culture=neutral, PublicKeyToken=6ca157640498cbe3]], mscorlib, Version=4.0.0.0, Culture=neutral, PublicKeyToken=b77a5c561934e089" AssemblyString="mscorlib, Version=4.0.0.0, Culture=neutral, PublicKeyToken=b77a5c561934e089" AssemblyLocation="C:\Windows\Microsoft.NET\Framework64\v4.0.30319\mscorlib.dll" IsDeviceDependent="False">
      <ValueInfo V0="557" V1="558" V2="561" V3="562" V4="563" V5="568" V6="575" Count="7" DeepSerialization="Yes" ShallowSerialization="No" />
    </TypeInfo>
    <TypeInfo ID="557" TypeName="Vecute.Nuctions+GeneAnnotation, Vecute, Version=1.0.0.0, Culture=neutral, PublicKeyToken=6ca157640498cbe3" AssemblyString="Vecute, Version=1.0.0.0, Culture=neutral, PublicKeyToken=6ca157640498cbe3" AssemblyLocation="C:\Users\Jack\Documents\VecuteXI - 2010 Release\Vecute\bin\Debug\Vecute.exe" IsDeviceDependent="False">
      <ValueInfo DeepSerialization="Yes" ShallowSerialization="No" XIndex="18" XType="19" XNote="9" XLabel="434" XStartPosition="21" XEndPosition="39" XComplement="5" XVector="555" XFeature="-1" />
    </TypeInfo>
    <TypeInfo ID="558" TypeName="Vecute.Nuctions+GeneAnnotation, Vecute, Version=1.0.0.0, Culture=neutral, PublicKeyToken=6ca157640498cbe3" AssemblyString="Vecute, Version=1.0.0.0, Culture=neutral, PublicKeyToken=6ca157640498cbe3" AssemblyLocation="C:\Users\Jack\Documents\VecuteXI - 2010 Release\Vecute\bin\Debug\Vecute.exe" IsDeviceDependent="False">
      <ValueInfo DeepSerialization="Yes" ShallowSerialization="No" XIndex="21" XType="23" XNote="9" XLabel="435" XStartPosition="559" XEndPosition="560" XComplement="5" XVector="555" XFeature="-1" />
    </TypeInfo>
    <TypeInfo ID="559" TypeName="System.Int32, mscorlib, Version=4.0.0.0, Culture=neutral, PublicKeyToken=b77a5c561934e089" AssemblyString="mscorlib, Version=4.0.0.0, Culture=neutral, PublicKeyToken=b77a5c561934e089" AssemblyLocation="C:\Windows\Microsoft.NET\Framework64\v4.0.30319\mscorlib.dll" IsDeviceDependent="False">
      <ValueInfo Value="2076" />
    </TypeInfo>
    <TypeInfo ID="560" TypeName="System.Int32, mscorlib, Version=4.0.0.0, Culture=neutral, PublicKeyToken=b77a5c561934e089" AssemblyString="mscorlib, Version=4.0.0.0, Culture=neutral, PublicKeyToken=b77a5c561934e089" AssemblyLocation="C:\Windows\Microsoft.NET\Framework64\v4.0.30319\mscorlib.dll" IsDeviceDependent="False">
      <ValueInfo Value="2079" />
    </TypeInfo>
    <TypeInfo ID="561" TypeName="Vecute.Nuctions+GeneAnnotation, Vecute, Version=1.0.0.0, Culture=neutral, PublicKeyToken=6ca157640498cbe3" AssemblyString="Vecute, Version=1.0.0.0, Culture=neutral, PublicKeyToken=6ca157640498cbe3" AssemblyLocation="C:\Users\Jack\Documents\VecuteXI - 2010 Release\Vecute\bin\Debug\Vecute.exe" IsDeviceDependent="False">
      <ValueInfo DeepSerialization="Yes" ShallowSerialization="No" XIndex="26" XType="342" XNote="343" XLabel="344" XStartPosition="489" XEndPosition="490" XComplement="5" XVector="555" XFeature="491" />
    </TypeInfo>
    <TypeInfo ID="562" TypeName="Vecute.Nuctions+GeneAnnotation, Vecute, Version=1.0.0.0, Culture=neutral, PublicKeyToken=6ca157640498cbe3" AssemblyString="Vecute, Version=1.0.0.0, Culture=neutral, PublicKeyToken=6ca157640498cbe3" AssemblyLocation="C:\Users\Jack\Documents\VecuteXI - 2010 Release\Vecute\bin\Debug\Vecute.exe" IsDeviceDependent="False">
      <ValueInfo DeepSerialization="Yes" ShallowSerialization="No" XIndex="39" XType="349" XNote="350" XLabel="351" XStartPosition="497" XEndPosition="498" XComplement="32" XVector="555" XFeature="499" />
    </TypeInfo>
    <TypeInfo ID="563" TypeName="Vecute.Nuctions+GeneAnnotation, Vecute, Version=1.0.0.0, Culture=neutral, PublicKeyToken=6ca157640498cbe3" AssemblyString="Vecute, Version=1.0.0.0, Culture=neutral, PublicKeyToken=6ca157640498cbe3" AssemblyLocation="C:\Users\Jack\Documents\VecuteXI - 2010 Release\Vecute\bin\Debug\Vecute.exe" IsDeviceDependent="False">
      <ValueInfo DeepSerialization="Yes" ShallowSerialization="No" XIndex="348" XType="328" XNote="385" XLabel="386" XStartPosition="481" XEndPosition="482" XComplement="5" XVector="555" XFeature="564" />
    </TypeInfo>
    <TypeInfo ID="564" TypeName="Vecute.Nuctions+Feature, Vecute, Version=1.0.0.0, Culture=neutral, PublicKeyToken=6ca157640498cbe3" AssemblyString="Vecute, Version=1.0.0.0, Culture=neutral, PublicKeyToken=6ca157640498cbe3" AssemblyLocation="C:\Users\Jack\Documents\VecuteXI - 2010 Release\Vecute\bin\Debug\Vecute.exe" IsDeviceDependent="False">
      <ValueInfo DeepSerialization="Yes" ShallowSerialization="No" XnSequence="565" XnRCSequence="566" XnName="386" XnLabel="386" XnNote="385" XnType="328" XnUseful="36" XBioFunctions="567" />
    </TypeInfo>
    <TypeInfo ID="565" TypeName="System.String, mscorlib, Version=4.0.0.0, Culture=neutral, PublicKeyToken=b77a5c561934e089" AssemblyString="mscorlib, Version=4.0.0.0, Culture=neutral, PublicKeyToken=b77a5c561934e089" AssemblyLocation="C:\Windows\Microsoft.NET\Framework64\v4.0.30319\mscorlib.dll" IsDeviceDependent="False">
      <ValueInfo Value="ACAAGTTTGTACAAAAAAGCTGAACGAGAAACGTAAAATGATATAAATATCAATATATTAAATTAGATTTTGCATAAAAAACAGACTACATAATACTGTAAAACACAACATATCCAGTCACTATG" />
    </TypeInfo>
    <TypeInfo ID="566" TypeName="System.String, mscorlib, Version=4.0.0.0, Culture=neutral, PublicKeyToken=b77a5c561934e089" AssemblyString="mscorlib, Version=4.0.0.0, Culture=neutral, PublicKeyToken=b77a5c561934e089" AssemblyLocation="C:\Windows\Microsoft.NET\Framework64\v4.0.30319\mscorlib.dll" IsDeviceDependent="False">
      <ValueInfo Value="CATAGTGACTGGATATGTTGTGTTTTACAGTATTATGTAGTCTGTTTTTTATGCAAAATCTAATTTAATATATTGATATTTATATCATTTTACGTTTCTCGTTCAGCTTTTTTGTACAAACTTGT" />
    </TypeInfo>
    <TypeInfo ID="567" TypeName="System.Collections.Generic.List`1[[Vecute.Nuctions+FeatureFunction, Vecute, Version=1.0.0.0, Culture=neutral, PublicKeyToken=6ca157640498cbe3]], mscorlib, Version=4.0.0.0, Culture=neutral, PublicKeyToken=b77a5c561934e089" AssemblyString="mscorlib, Version=4.0.0.0, Culture=neutral, PublicKeyToken=b77a5c561934e089" AssemblyLocation="C:\Windows\Microsoft.NET\Framework64\v4.0.30319\mscorlib.dll" IsDeviceDependent="False">
      <ValueInfo Count="0" DeepSerialization="Yes" ShallowSerialization="No" />
    </TypeInfo>
    <TypeInfo ID="568" TypeName="Vecute.Nuctions+GeneAnnotation, Vecute, Version=1.0.0.0, Culture=neutral, PublicKeyToken=6ca157640498cbe3" AssemblyString="Vecute, Version=1.0.0.0, Culture=neutral, PublicKeyToken=6ca157640498cbe3" AssemblyLocation="C:\Users\Jack\Documents\VecuteXI - 2010 Release\Vecute\bin\Debug\Vecute.exe" IsDeviceDependent="False">
      <ValueInfo DeepSerialization="Yes" ShallowSerialization="No" XIndex="488" XType="328" XNote="385" XLabel="388" XStartPosition="569" XEndPosition="570" XComplement="5" XVector="555" XFeature="571" />
    </TypeInfo>
    <TypeInfo ID="569" TypeName="System.Int32, mscorlib, Version=4.0.0.0, Culture=neutral, PublicKeyToken=b77a5c561934e089" AssemblyString="mscorlib, Version=4.0.0.0, Culture=neutral, PublicKeyToken=b77a5c561934e089" AssemblyLocation="C:\Windows\Microsoft.NET\Framework64\v4.0.30319\mscorlib.dll" IsDeviceDependent="False">
      <ValueInfo Value="1951" />
    </TypeInfo>
    <TypeInfo ID="570" TypeName="System.Int32, mscorlib, Version=4.0.0.0, Culture=neutral, PublicKeyToken=b77a5c561934e089" AssemblyString="mscorlib, Version=4.0.0.0, Culture=neutral, PublicKeyToken=b77a5c561934e089" AssemblyLocation="C:\Windows\Microsoft.NET\Framework64\v4.0.30319\mscorlib.dll" IsDeviceDependent="False">
      <ValueInfo Value="2050" />
    </TypeInfo>
    <TypeInfo ID="571" TypeName="Vecute.Nuctions+Feature, Vecute, Version=1.0.0.0, Culture=neutral, PublicKeyToken=6ca157640498cbe3" AssemblyString="Vecute, Version=1.0.0.0, Culture=neutral, PublicKeyToken=6ca157640498cbe3" AssemblyLocation="C:\Users\Jack\Documents\VecuteXI - 2010 Release\Vecute\bin\Debug\Vecute.exe" IsDeviceDependent="False">
      <ValueInfo DeepSerialization="Yes" ShallowSerialization="No" XnSequence="572" XnRCSequence="573" XnName="388" XnLabel="388" XnNote="385" XnType="328" XnUseful="36" XBioFunctions="574" />
    </TypeInfo>
    <TypeInfo ID="572" TypeName="System.String, mscorlib, Version=4.0.0.0, Culture=neutral, PublicKeyToken=b77a5c561934e089" AssemblyString="mscorlib, Version=4.0.0.0, Culture=neutral, PublicKeyToken=b77a5c561934e089" AssemblyLocation="C:\Windows\Microsoft.NET\Framework64\v4.0.30319\mscorlib.dll" IsDeviceDependent="False">
      <ValueInfo Value="CAAATAATGATTTTATTTTGACTGATAGTGACCTGTTCGTTGCAACAAATTGATAAGCAATGCTTTCTTATAATGCCAACTTTGTACAAGAAAGCTGGGT" />
    </TypeInfo>
    <TypeInfo ID="573" TypeName="System.String, mscorlib, Version=4.0.0.0, Culture=neutral, PublicKeyToken=b77a5c561934e089" AssemblyString="mscorlib, Version=4.0.0.0, Culture=neutral, PublicKeyToken=b77a5c561934e089" AssemblyLocation="C:\Windows\Microsoft.NET\Framework64\v4.0.30319\mscorlib.dll" IsDeviceDependent="False">
      <ValueInfo Value="ACCCAGCTTTCTTGTACAAAGTTGGCATTATAAGAAAGCATTGCTTATCAATTTGTTGCAACGAACAGGTCACTATCAGTCAAAATAAAATCATTATTTG" />
    </TypeInfo>
    <TypeInfo ID="574" TypeName="System.Collections.Generic.List`1[[Vecute.Nuctions+FeatureFunction, Vecute, Version=1.0.0.0, Culture=neutral, PublicKeyToken=6ca157640498cbe3]], mscorlib, Version=4.0.0.0, Culture=neutral, PublicKeyToken=b77a5c561934e089" AssemblyString="mscorlib, Version=4.0.0.0, Culture=neutral, PublicKeyToken=b77a5c561934e089" AssemblyLocation="C:\Windows\Microsoft.NET\Framework64\v4.0.30319\mscorlib.dll" IsDeviceDependent="False">
      <ValueInfo Count="0" DeepSerialization="Yes" ShallowSerialization="No" />
    </TypeInfo>
    <TypeInfo ID="575" TypeName="Vecute.Nuctions+GeneAnnotation, Vecute, Version=1.0.0.0, Culture=neutral, PublicKeyToken=6ca157640498cbe3" AssemblyString="Vecute, Version=1.0.0.0, Culture=neutral, PublicKeyToken=6ca157640498cbe3" AssemblyLocation="C:\Users\Jack\Documents\VecuteXI - 2010 Release\Vecute\bin\Debug\Vecute.exe" IsDeviceDependent="False">
      <ValueInfo DeepSerialization="Yes" ShallowSerialization="No" XIndex="496" XType="328" XNote="385" XLabel="392" XStartPosition="576" XEndPosition="577" XComplement="5" XVector="555" XFeature="578" />
    </TypeInfo>
    <TypeInfo ID="576" TypeName="System.Int32, mscorlib, Version=4.0.0.0, Culture=neutral, PublicKeyToken=b77a5c561934e089" AssemblyString="mscorlib, Version=4.0.0.0, Culture=neutral, PublicKeyToken=b77a5c561934e089" AssemblyLocation="C:\Windows\Microsoft.NET\Framework64\v4.0.30319\mscorlib.dll" IsDeviceDependent="False">
      <ValueInfo Value="1771" />
    </TypeInfo>
    <TypeInfo ID="577" TypeName="System.Int32, mscorlib, Version=4.0.0.0, Culture=neutral, PublicKeyToken=b77a5c561934e089" AssemblyString="mscorlib, Version=4.0.0.0, Culture=neutral, PublicKeyToken=b77a5c561934e089" AssemblyLocation="C:\Windows\Microsoft.NET\Framework64\v4.0.30319\mscorlib.dll" IsDeviceDependent="False">
      <ValueInfo Value="1939" />
    </TypeInfo>
    <TypeInfo ID="578" TypeName="Vecute.Nuctions+Feature, Vecute, Version=1.0.0.0, Culture=neutral, PublicKeyToken=6ca157640498cbe3" AssemblyString="Vecute, Version=1.0.0.0, Culture=neutral, PublicKeyToken=6ca157640498cbe3" AssemblyLocation="C:\Users\Jack\Documents\VecuteXI - 2010 Release\Vecute\bin\Debug\Vecute.exe" IsDeviceDependent="False">
      <ValueInfo DeepSerialization="Yes" ShallowSerialization="No" XnSequence="579" XnRCSequence="580" XnName="392" XnLabel="392" XnNote="385" XnType="328" XnUseful="36" XBioFunctions="581" />
    </TypeInfo>
    <TypeInfo ID="579" TypeName="System.String, mscorlib, Version=4.0.0.0, Culture=neutral, PublicKeyToken=b77a5c561934e089" AssemblyString="mscorlib, Version=4.0.0.0, Culture=neutral, PublicKeyToken=b77a5c561934e089" AssemblyLocation="C:\Windows\Microsoft.NET\Framework64\v4.0.30319\mscorlib.dll" IsDeviceDependent="False">
      <ValueInfo Value="TCAGGTCACTAATACTATCTAAGTAGTTGATTCATAGTGACTGGATATGTTGCGTTTTGTCGCATTATGTAGTCTATCATTTAACCACAGATTAGTGTAATGCGATGATTTTTAAGTGATTAATGTTATTTTGTCATCCTTTAGGTGAAAAAGGTTGAGTCGCAAAGCG" />
    </TypeInfo>
    <TypeInfo ID="580" TypeName="System.String, mscorlib, Version=4.0.0.0, Culture=neutral, PublicKeyToken=b77a5c561934e089" AssemblyString="mscorlib, Version=4.0.0.0, Culture=neutral, PublicKeyToken=b77a5c561934e089" AssemblyLocation="C:\Windows\Microsoft.NET\Framework64\v4.0.30319\mscorlib.dll" IsDeviceDependent="False">
      <ValueInfo Value="CGCTTTGCGACTCAACCTTTTTCACCTAAAGGATGACAAAATAACATTAATCACTTAAAAATCATCGCATTACACTAATCTGTGGTTAAATGATAGACTACATAATGCGACAAAACGCAACATATCCAGTCACTATGAATCAACTACTTAGATAGTATTAGTGACCTGA" />
    </TypeInfo>
    <TypeInfo ID="581" TypeName="System.Collections.Generic.List`1[[Vecute.Nuctions+FeatureFunction, Vecute, Version=1.0.0.0, Culture=neutral, PublicKeyToken=6ca157640498cbe3]], mscorlib, Version=4.0.0.0, Culture=neutral, PublicKeyToken=b77a5c561934e089" AssemblyString="mscorlib, Version=4.0.0.0, Culture=neutral, PublicKeyToken=b77a5c561934e089" AssemblyLocation="C:\Windows\Microsoft.NET\Framework64\v4.0.30319\mscorlib.dll" IsDeviceDependent="False">
      <ValueInfo Count="0" DeepSerialization="Yes" ShallowSerialization="No" />
    </TypeInfo>
    <TypeInfo ID="582" TypeName="System.Collections.Generic.List`1[[System.Int32, mscorlib, Version=4.0.0.0, Culture=neutral, PublicKeyToken=b77a5c561934e089]], mscorlib, Version=4.0.0.0, Culture=neutral, PublicKeyToken=b77a5c561934e089" AssemblyString="mscorlib, Version=4.0.0.0, Culture=neutral, PublicKeyToken=b77a5c561934e089" AssemblyLocation="C:\Windows\Microsoft.NET\Framework64\v4.0.30319\mscorlib.dll" IsDeviceDependent="False">
      <ValueInfo Count="0" DeepSerialization="Yes" ShallowSerialization="No" />
    </TypeInfo>
    <TypeInfo ID="583" TypeName="System.Collections.Generic.List`1[[System.Int32, mscorlib, Version=4.0.0.0, Culture=neutral, PublicKeyToken=b77a5c561934e089]], mscorlib, Version=4.0.0.0, Culture=neutral, PublicKeyToken=b77a5c561934e089" AssemblyString="mscorlib, Version=4.0.0.0, Culture=neutral, PublicKeyToken=b77a5c561934e089" AssemblyLocation="C:\Windows\Microsoft.NET\Framework64\v4.0.30319\mscorlib.dll" IsDeviceDependent="False">
      <ValueInfo Count="0" DeepSerialization="Yes" ShallowSerialization="No" />
    </TypeInfo>
    <TypeInfo ID="584" TypeName="System.Collections.Generic.List`1[[System.String, mscorlib, Version=4.0.0.0, Culture=neutral, PublicKeyToken=b77a5c561934e089]], mscorlib, Version=4.0.0.0, Culture=neutral, PublicKeyToken=b77a5c561934e089" AssemblyString="mscorlib, Version=4.0.0.0, Culture=neutral, PublicKeyToken=b77a5c561934e089" AssemblyLocation="C:\Windows\Microsoft.NET\Framework64\v4.0.30319\mscorlib.dll" IsDeviceDependent="False">
      <ValueInfo Count="0" DeepSerialization="Yes" ShallowSerialization="No" />
    </TypeInfo>
    <TypeInfo ID="585" TypeName="System.Collections.Generic.List`1[[Vecute.BufferCondition, Vecute, Version=1.0.0.0, Culture=neutral, PublicKeyToken=6ca157640498cbe3]], mscorlib, Version=4.0.0.0, Culture=neutral, PublicKeyToken=b77a5c561934e089" AssemblyString="mscorlib, Version=4.0.0.0, Culture=neutral, PublicKeyToken=b77a5c561934e089" AssemblyLocation="C:\Windows\Microsoft.NET\Framework64\v4.0.30319\mscorlib.dll" IsDeviceDependent="False">
      <ValueInfo Count="0" DeepSerialization="Yes" ShallowSerialization="No" />
    </TypeInfo>
    <TypeInfo ID="586" TypeName="System.Collections.Generic.List`1[[System.String, mscorlib, Version=4.0.0.0, Culture=neutral, PublicKeyToken=b77a5c561934e089]], mscorlib, Version=4.0.0.0, Culture=neutral, PublicKeyToken=b77a5c561934e089" AssemblyString="mscorlib, Version=4.0.0.0, Culture=neutral, PublicKeyToken=b77a5c561934e089" AssemblyLocation="C:\Windows\Microsoft.NET\Framework64\v4.0.30319\mscorlib.dll" IsDeviceDependent="False">
      <ValueInfo Count="0" DeepSerialization="Yes" ShallowSerialization="No" />
    </TypeInfo>
    <TypeInfo ID="587" TypeName="System.Collections.Generic.List`1[[Vecute.FeatureScreenInfo, Vecute, Version=1.0.0.0, Culture=neutral, PublicKeyToken=6ca157640498cbe3]], mscorlib, Version=4.0.0.0, Culture=neutral, PublicKeyToken=b77a5c561934e089" AssemblyString="mscorlib, Version=4.0.0.0, Culture=neutral, PublicKeyToken=b77a5c561934e089" AssemblyLocation="C:\Windows\Microsoft.NET\Framework64\v4.0.30319\mscorlib.dll" IsDeviceDependent="False">
      <ValueInfo Count="0" DeepSerialization="Yes" ShallowSerialization="No" />
    </TypeInfo>
    <TypeInfo ID="588" TypeName="System.Collections.Generic.List`1[[Vecute.DNAInfo, Vecute, Version=1.0.0.0, Culture=neutral, PublicKeyToken=6ca157640498cbe3]], mscorlib, Version=4.0.0.0, Culture=neutral, PublicKeyToken=b77a5c561934e089" AssemblyString="mscorlib, Version=4.0.0.0, Culture=neutral, PublicKeyToken=b77a5c561934e089" AssemblyLocation="C:\Windows\Microsoft.NET\Framework64\v4.0.30319\mscorlib.dll" IsDeviceDependent="False">
      <ValueInfo V0="519" Count="1" DeepSerialization="Yes" ShallowSerialization="No" />
    </TypeInfo>
    <TypeInfo ID="589" TypeName="System.Collections.Generic.List`1[[Vecute.EnzymeAnalysisItem, Vecute, Version=1.0.0.0, Culture=neutral, PublicKeyToken=6ca157640498cbe3]], mscorlib, Version=4.0.0.0, Culture=neutral, PublicKeyToken=b77a5c561934e089" AssemblyString="mscorlib, Version=4.0.0.0, Culture=neutral, PublicKeyToken=b77a5c561934e089" AssemblyLocation="C:\Windows\Microsoft.NET\Framework64\v4.0.30319\mscorlib.dll" IsDeviceDependent="False">
      <ValueInfo Count="0" DeepSerialization="Yes" ShallowSerialization="No" />
    </TypeInfo>
    <TypeInfo ID="590" TypeName="System.Collections.Generic.List`1[[System.String, mscorlib, Version=4.0.0.0, Culture=neutral, PublicKeyToken=b77a5c561934e089]], mscorlib, Version=4.0.0.0, Culture=neutral, PublicKeyToken=b77a5c561934e089" AssemblyString="mscorlib, Version=4.0.0.0, Culture=neutral, PublicKeyToken=b77a5c561934e089" AssemblyLocation="C:\Windows\Microsoft.NET\Framework64\v4.0.30319\mscorlib.dll" IsDeviceDependent="False">
      <ValueInfo Count="0" DeepSerialization="Yes" ShallowSerialization="No" />
    </TypeInfo>
    <TypeInfo ID="591" TypeName="System.Collections.Generic.List`1[[System.String, mscorlib, Version=4.0.0.0, Culture=neutral, PublicKeyToken=b77a5c561934e089]], mscorlib, Version=4.0.0.0, Culture=neutral, PublicKeyToken=b77a5c561934e089" AssemblyString="mscorlib, Version=4.0.0.0, Culture=neutral, PublicKeyToken=b77a5c561934e089" AssemblyLocation="C:\Windows\Microsoft.NET\Framework64\v4.0.30319\mscorlib.dll" IsDeviceDependent="False">
      <ValueInfo Count="0" DeepSerialization="Yes" ShallowSerialization="No" />
    </TypeInfo>
    <TypeInfo ID="592" TypeName="System.Collections.Generic.List`1[[System.String, mscorlib, Version=4.0.0.0, Culture=neutral, PublicKeyToken=b77a5c561934e089]], mscorlib, Version=4.0.0.0, Culture=neutral, PublicKeyToken=b77a5c561934e089" AssemblyString="mscorlib, Version=4.0.0.0, Culture=neutral, PublicKeyToken=b77a5c561934e089" AssemblyLocation="C:\Windows\Microsoft.NET\Framework64\v4.0.30319\mscorlib.dll" IsDeviceDependent="False">
      <ValueInfo Count="0" DeepSerialization="Yes" ShallowSerialization="No" />
    </TypeInfo>
    <TypeInfo ID="593" TypeName="System.Collections.Generic.List`1[[Vecute.IncubationStep, Vecute, Version=1.0.0.0, Culture=neutral, PublicKeyToken=6ca157640498cbe3]], mscorlib, Version=4.0.0.0, Culture=neutral, PublicKeyToken=b77a5c561934e089" AssemblyString="mscorlib, Version=4.0.0.0, Culture=neutral, PublicKeyToken=b77a5c561934e089" AssemblyLocation="C:\Windows\Microsoft.NET\Framework64\v4.0.30319\mscorlib.dll" IsDeviceDependent="False">
      <ValueInfo Count="0" DeepSerialization="Yes" ShallowSerialization="No" />
    </TypeInfo>
    <TypeInfo ID="594" TypeName="System.Collections.Generic.List`1[[Vecute.Nuctions+Cell, Vecute, Version=1.0.0.0, Culture=neutral, PublicKeyToken=6ca157640498cbe3]], mscorlib, Version=4.0.0.0, Culture=neutral, PublicKeyToken=b77a5c561934e089" AssemblyString="mscorlib, Version=4.0.0.0, Culture=neutral, PublicKeyToken=b77a5c561934e089" AssemblyLocation="C:\Windows\Microsoft.NET\Framework64\v4.0.30319\mscorlib.dll" IsDeviceDependent="False">
      <ValueInfo Count="0" DeepSerialization="Yes" ShallowSerialization="No" />
    </TypeInfo>
    <TypeInfo ID="595" TypeName="System.Single, mscorlib, Version=4.0.0.0, Culture=neutral, PublicKeyToken=b77a5c561934e089" AssemblyString="mscorlib, Version=4.0.0.0, Culture=neutral, PublicKeyToken=b77a5c561934e089" AssemblyLocation="C:\Windows\Microsoft.NET\Framework64\v4.0.30319\mscorlib.dll" IsDeviceDependent="False">
      <ValueInfo Value="1426.266" />
    </TypeInfo>
    <TypeInfo ID="596" TypeName="System.Collections.Generic.List`1[[System.String, mscorlib, Version=4.0.0.0, Culture=neutral, PublicKeyToken=b77a5c561934e089]], mscorlib, Version=4.0.0.0, Culture=neutral, PublicKeyToken=b77a5c561934e089" AssemblyString="mscorlib, Version=4.0.0.0, Culture=neutral, PublicKeyToken=b77a5c561934e089" AssemblyLocation="C:\Windows\Microsoft.NET\Framework64\v4.0.30319\mscorlib.dll" IsDeviceDependent="False">
      <ValueInfo Count="0" DeepSerialization="Yes" ShallowSerialization="No" />
    </TypeInfo>
    <TypeInfo ID="597" TypeName="System.Collections.Generic.Dictionary`2[[System.String, mscorlib, Version=4.0.0.0, Culture=neutral, PublicKeyToken=b77a5c561934e089],[System.String, mscorlib, Version=4.0.0.0, Culture=neutral, PublicKeyToken=b77a5c561934e089]], mscorlib, Version=4.0.0.0, Culture=neutral, PublicKeyToken=b77a5c561934e089" AssemblyString="mscorlib, Version=4.0.0.0, Culture=neutral, PublicKeyToken=b77a5c561934e089" AssemblyLocation="C:\Windows\Microsoft.NET\Framework64\v4.0.30319\mscorlib.dll" IsDeviceDependent="False">
      <ValueInfo Count="0" DeepSerialization="Yes" ShallowSerialization="No" />
    </TypeInfo>
    <TypeInfo ID="598" TypeName="Vecute.DNAInfo, Vecute, Version=1.0.0.0, Culture=neutral, PublicKeyToken=6ca157640498cbe3" AssemblyString="Vecute, Version=1.0.0.0, Culture=neutral, PublicKeyToken=6ca157640498cbe3" AssemblyLocation="C:\Users\Jack\Documents\VecuteXI - 2010 Release\Vecute\bin\Debug\Vecute.exe" IsDeviceDependent="False">
      <ValueInfo DeepSerialization="Yes" ShallowSerialization="No" XvName="414" XOperationDescription="-1" XIsVerificationStep="5" XIsConstructionNode="5" XNotDrawMap="5" XHost="599" XvMolecularOperation="417" XUpdateImageEvent="-1" XDNAs="601" XCalculated="5" XFile_Filename="-1" XEnzyme_Enzymes="644" XEnzyme_Buffers="646" XEnzyme_Condition="647" XDephosphorylateWhenDigestion="5" XPCR_ForwardPrimer="-1" XPCR_FPrimerName="-1" XPCR_ReversePrimer="-1" XPCR_RPrimerName="-1" XPCR_Overlap="5" XModify_Method="54" XScreen_Features="650" XScreen_OnlyCircular="5" XSource="651" XEditing="32" XCreating="5" XLigation_TriFragment="57" XLigationMethod="57" XGel_Minimum="58" XGel_Maximun="59" XSolutionExtration="5" XSetPosition="60" XScreen_PCRMax="59" XScreen_PCRMin="58" XScreen_FPrimer="9" XScreen_FName="61" XScreen_RPrimer="9" XScreen_RName="62" XScreen_Mode="63" XRecombinationMethod="64" XEnzymeAnalysisParamters="652" XFetchedEnzymes="653" XOnlySignificant="32" XOnlyExtend="32" XAutomaticChoose="32" XSequencingTheorica="-1" XSequencingPrimerName="9" XSequencingPrimer="9" XSequencingSequence="9" XTheorySequences="654" XSequencingResultComment="68" XCompareSelectedGeneFile="-1" XCompareResultComment="68" XPickedDNAs="655" XDescribeType="70" XTransformationMethod="71" XTransformationMode="72" XIncubation="656" XCells="657" XIncludeVerification="5" XSequencingVerify="5" XDX="75" XDY="658" XRealSize="5" XFinished="5" XProgress="77" XPixelPerKBP="18" XIsKeyName="5" XPCRDesignerData="-1" XSequenceDesignerData="-1" XUseFreeDesigner="5" XFreeDesignCode="9" XFreeDesignName="9" XDesignedEnzymeSite="659" XPrimerDesignerMode="5" XDesignedPrimers="660" />
    </TypeInfo>
    <TypeInfo ID="599" TypeName="Vecute.Nuctions+Host, Vecute, Version=1.0.0.0, Culture=neutral, PublicKeyToken=6ca157640498cbe3" AssemblyString="Vecute, Version=1.0.0.0, Culture=neutral, PublicKeyToken=6ca157640498cbe3" AssemblyLocation="C:\Users\Jack\Documents\VecuteXI - 2010 Release\Vecute\bin\Debug\Vecute.exe" IsDeviceDependent="False">
      <ValueInfo DeepSerialization="Yes" ShallowSerialization="No" XName="7" XBioFunctions="600" XDescription="9" />
    </TypeInfo>
    <TypeInfo ID="600" TypeName="System.Collections.Generic.List`1[[Vecute.Nuctions+FeatureFunction, Vecute, Version=1.0.0.0, Culture=neutral, PublicKeyToken=6ca157640498cbe3]], mscorlib, Version=4.0.0.0, Culture=neutral, PublicKeyToken=b77a5c561934e089" AssemblyString="mscorlib, Version=4.0.0.0, Culture=neutral, PublicKeyToken=b77a5c561934e089" AssemblyLocation="C:\Windows\Microsoft.NET\Framework64\v4.0.30319\mscorlib.dll" IsDeviceDependent="False">
      <ValueInfo Count="0" DeepSerialization="Yes" ShallowSerialization="No" />
    </TypeInfo>
    <TypeInfo ID="601" TypeName="Microsoft.VisualBasic.Collection, Microsoft.VisualBasic, Version=10.0.0.0, Culture=neutral, PublicKeyToken=b03f5f7f11d50a3a" AssemblyString="Microsoft.VisualBasic, Version=10.0.0.0, Culture=neutral, PublicKeyToken=b03f5f7f11d50a3a" AssemblyLocation="C:\Windows\Microsoft.Net\assembly\GAC_MSIL\Microsoft.VisualBasic\v4.0_10.0.0.0__b03f5f7f11d50a3a\Microsoft.VisualBasic.dll" IsDeviceDependent="False">
      <ValueInfo V0="602" V1="615" V2="633" Count="3" DeepSerialization="Yes" ShallowSerialization="No" />
    </TypeInfo>
    <TypeInfo ID="602" TypeName="Vecute.Nuctions+GeneFile, Vecute, Version=1.0.0.0, Culture=neutral, PublicKeyToken=6ca157640498cbe3" AssemblyString="Vecute, Version=1.0.0.0, Culture=neutral, PublicKeyToken=6ca157640498cbe3" AssemblyLocation="C:\Users\Jack\Documents\VecuteXI - 2010 Release\Vecute\bin\Debug\Vecute.exe" IsDeviceDependent="False">
      <ValueInfo DeepSerialization="Yes" ShallowSerialization="No" XvName="603" XvIscircular="5" XvDate="604" XvSequence="605" XvRCSequence="606" XvFeatureCol="607" XvEnd_F="20" XvEnd_R="610" XvPhos_F="32" XvPhos_R="32" XFCleavages="613" XRCleavages="614" XtmpCircular="5" />
    </TypeInfo>
    <TypeInfo ID="603" TypeName="System.String, mscorlib, Version=4.0.0.0, Culture=neutral, PublicKeyToken=b77a5c561934e089" AssemblyString="mscorlib, Version=4.0.0.0, Culture=neutral, PublicKeyToken=b77a5c561934e089" AssemblyLocation="C:\Windows\Microsoft.NET\Framework64\v4.0.30319\mscorlib.dll" IsDeviceDependent="False">
      <ValueInfo Value="EnzFrag-T4HP-0" />
    </TypeInfo>
    <TypeInfo ID="604" TypeName="System.DateTime, mscorlib, Version=4.0.0.0, Culture=neutral, PublicKeyToken=b77a5c561934e089" AssemblyString="mscorlib, Version=4.0.0.0, Culture=neutral, PublicKeyToken=b77a5c561934e089" AssemblyLocation="C:\Windows\Microsoft.NET\Framework64\v4.0.30319\mscorlib.dll" IsDeviceDependent="False">
      <ValueInfo Value="40634.0480010417" />
    </TypeInfo>
    <TypeInfo ID="605" TypeName="System.String, mscorlib, Version=4.0.0.0, Culture=neutral, PublicKeyToken=b77a5c561934e089" AssemblyString="mscorlib, Version=4.0.0.0, Culture=neutral, PublicKeyToken=b77a5c561934e089" AssemblyLocation="C:\Windows\Microsoft.NET\Framework64\v4.0.30319\mscorlib.dll" IsDeviceDependent="False">
      <ValueInfo Value="TAGACAACGCGGGGTACCTGCACGGTCACTGC" />
    </TypeInfo>
    <TypeInfo ID="606" TypeName="System.String, mscorlib, Version=4.0.0.0, Culture=neutral, PublicKeyToken=b77a5c561934e089" AssemblyString="mscorlib, Version=4.0.0.0, Culture=neutral, PublicKeyToken=b77a5c561934e089" AssemblyLocation="C:\Windows\Microsoft.NET\Framework64\v4.0.30319\mscorlib.dll" IsDeviceDependent="False">
      <ValueInfo Value="GCAGTGACCGTGCAGGTACCCCGCGTTGTCTA" />
    </TypeInfo>
    <TypeInfo ID="607" TypeName="System.Collections.Generic.List`1[[Vecute.Nuctions+GeneAnnotation, Vecute, Version=1.0.0.0, Culture=neutral, PublicKeyToken=6ca157640498cbe3]], mscorlib, Version=4.0.0.0, Culture=neutral, PublicKeyToken=b77a5c561934e089" AssemblyString="mscorlib, Version=4.0.0.0, Culture=neutral, PublicKeyToken=b77a5c561934e089" AssemblyLocation="C:\Windows\Microsoft.NET\Framework64\v4.0.30319\mscorlib.dll" IsDeviceDependent="False">
      <ValueInfo V0="608" V1="609" Count="2" DeepSerialization="Yes" ShallowSerialization="No" />
    </TypeInfo>
    <TypeInfo ID="608" TypeName="Vecute.Nuctions+GeneAnnotation, Vecute, Version=1.0.0.0, Culture=neutral, PublicKeyToken=6ca157640498cbe3" AssemblyString="Vecute, Version=1.0.0.0, Culture=neutral, PublicKeyToken=6ca157640498cbe3" AssemblyLocation="C:\Users\Jack\Documents\VecuteXI - 2010 Release\Vecute\bin\Debug\Vecute.exe" IsDeviceDependent="False">
      <ValueInfo DeepSerialization="Yes" ShallowSerialization="No" XIndex="18" XType="19" XNote="9" XLabel="20" XStartPosition="21" XEndPosition="21" XComplement="5" XVector="-1" XFeature="-1" />
    </TypeInfo>
    <TypeInfo ID="609" TypeName="Vecute.Nuctions+GeneAnnotation, Vecute, Version=1.0.0.0, Culture=neutral, PublicKeyToken=6ca157640498cbe3" AssemblyString="Vecute, Version=1.0.0.0, Culture=neutral, PublicKeyToken=6ca157640498cbe3" AssemblyLocation="C:\Users\Jack\Documents\VecuteXI - 2010 Release\Vecute\bin\Debug\Vecute.exe" IsDeviceDependent="False">
      <ValueInfo DeepSerialization="Yes" ShallowSerialization="No" XIndex="21" XType="23" XNote="9" XLabel="610" XStartPosition="611" XEndPosition="612" XComplement="5" XVector="-1" XFeature="-1" />
    </TypeInfo>
    <TypeInfo ID="610" TypeName="System.String, mscorlib, Version=4.0.0.0, Culture=neutral, PublicKeyToken=b77a5c561934e089" AssemblyString="mscorlib, Version=4.0.0.0, Culture=neutral, PublicKeyToken=b77a5c561934e089" AssemblyLocation="C:\Windows\Microsoft.NET\Framework64\v4.0.30319\mscorlib.dll" IsDeviceDependent="False">
      <ValueInfo Value="*3TGC" />
    </TypeInfo>
    <TypeInfo ID="611" TypeName="System.Int32, mscorlib, Version=4.0.0.0, Culture=neutral, PublicKeyToken=b77a5c561934e089" AssemblyString="mscorlib, Version=4.0.0.0, Culture=neutral, PublicKeyToken=b77a5c561934e089" AssemblyLocation="C:\Windows\Microsoft.NET\Framework64\v4.0.30319\mscorlib.dll" IsDeviceDependent="False">
      <ValueInfo Value="29" />
    </TypeInfo>
    <TypeInfo ID="612" TypeName="System.Int32, mscorlib, Version=4.0.0.0, Culture=neutral, PublicKeyToken=b77a5c561934e089" AssemblyString="mscorlib, Version=4.0.0.0, Culture=neutral, PublicKeyToken=b77a5c561934e089" AssemblyLocation="C:\Windows\Microsoft.NET\Framework64\v4.0.30319\mscorlib.dll" IsDeviceDependent="False">
      <ValueInfo Value="32" />
    </TypeInfo>
    <TypeInfo ID="613" TypeName="System.Collections.Generic.List`1[[System.Int32, mscorlib, Version=4.0.0.0, Culture=neutral, PublicKeyToken=b77a5c561934e089]], mscorlib, Version=4.0.0.0, Culture=neutral, PublicKeyToken=b77a5c561934e089" AssemblyString="mscorlib, Version=4.0.0.0, Culture=neutral, PublicKeyToken=b77a5c561934e089" AssemblyLocation="C:\Windows\Microsoft.NET\Framework64\v4.0.30319\mscorlib.dll" IsDeviceDependent="False">
      <ValueInfo Count="0" DeepSerialization="Yes" ShallowSerialization="No" />
    </TypeInfo>
    <TypeInfo ID="614" TypeName="System.Collections.Generic.List`1[[System.Int32, mscorlib, Version=4.0.0.0, Culture=neutral, PublicKeyToken=b77a5c561934e089]], mscorlib, Version=4.0.0.0, Culture=neutral, PublicKeyToken=b77a5c561934e089" AssemblyString="mscorlib, Version=4.0.0.0, Culture=neutral, PublicKeyToken=b77a5c561934e089" AssemblyLocation="C:\Windows\Microsoft.NET\Framework64\v4.0.30319\mscorlib.dll" IsDeviceDependent="False">
      <ValueInfo Count="0" DeepSerialization="Yes" ShallowSerialization="No" />
    </TypeInfo>
    <TypeInfo ID="615" TypeName="Vecute.Nuctions+GeneFile, Vecute, Version=1.0.0.0, Culture=neutral, PublicKeyToken=6ca157640498cbe3" AssemblyString="Vecute, Version=1.0.0.0, Culture=neutral, PublicKeyToken=6ca157640498cbe3" AssemblyLocation="C:\Users\Jack\Documents\VecuteXI - 2010 Release\Vecute\bin\Debug\Vecute.exe" IsDeviceDependent="False">
      <ValueInfo DeepSerialization="Yes" ShallowSerialization="No" XvName="603" XvIscircular="5" XvDate="604" XvSequence="616" XvRCSequence="617" XvFeatureCol="618" XvEnd_F="620" XvEnd_R="622" XvPhos_F="32" XvPhos_R="32" XFCleavages="631" XRCleavages="632" XtmpCircular="5" />
    </TypeInfo>
    <TypeInfo ID="616" TypeName="System.String, mscorlib, Version=4.0.0.0, Culture=neutral, PublicKeyToken=b77a5c561934e089" AssemblyString="mscorlib, Version=4.0.0.0, Culture=neutral, PublicKeyToken=b77a5c561934e089" AssemblyLocation="C:\Windows\Microsoft.NET\Framework64\v4.0.30319\mscorlib.dll" IsDeviceDependent="False">
      <ValueInfo Value="TGCGTGCAAAAAACCCCTCAAGACCCGTTTAGAGGCCCCAAGGGGTTATGCTAGTTATTGCTCAGCGGTGGCAGCAGCCAACTCAGCTTCCTTTCGGGCTTTGTTAGCAGCCGGATCTCAGCCACGTAGGCATAAGCCTTCGAGGCCGTTATCATCCAAAATACGGTACGGAGACGTCAACAATATCTCTATTGAACTGCAGTCTCGAGATAAGTCGACTCTCCCTATAGTGAGTCGTATTACACCGA" />
    </TypeInfo>
    <TypeInfo ID="617" TypeName="System.String, mscorlib, Version=4.0.0.0, Culture=neutral, PublicKeyToken=b77a5c561934e089" AssemblyString="mscorlib, Version=4.0.0.0, Culture=neutral, PublicKeyToken=b77a5c561934e089" AssemblyLocation="C:\Windows\Microsoft.NET\Framework64\v4.0.30319\mscorlib.dll" IsDeviceDependent="False">
      <ValueInfo Value="TCGGTGTAATACGACTCACTATAGGGAGAGTCGACTTATCTCGAGACTGCAGTTCAATAGAGATATTGTTGACGTCTCCGTACCGTATTTTGGATGATAACGGCCTCGAAGGCTTATGCCTACGTGGCTGAGATCCGGCTGCTAACAAAGCCCGAAAGGAAGCTGAGTTGGCTGCTGCCACCGCTGAGCAATAACTAGCATAACCCCTTGGGGCCTCTAAACGGGTCTTGAGGGGTTTTTTGCACGCA" />
    </TypeInfo>
    <TypeInfo ID="618" TypeName="System.Collections.Generic.List`1[[Vecute.Nuctions+GeneAnnotation, Vecute, Version=1.0.0.0, Culture=neutral, PublicKeyToken=6ca157640498cbe3]], mscorlib, Version=4.0.0.0, Culture=neutral, PublicKeyToken=b77a5c561934e089" AssemblyString="mscorlib, Version=4.0.0.0, Culture=neutral, PublicKeyToken=b77a5c561934e089" AssemblyLocation="C:\Windows\Microsoft.NET\Framework64\v4.0.30319\mscorlib.dll" IsDeviceDependent="False">
      <ValueInfo V0="619" V1="621" V2="625" V3="628" Count="4" DeepSerialization="Yes" ShallowSerialization="No" />
    </TypeInfo>
    <TypeInfo ID="619" TypeName="Vecute.Nuctions+GeneAnnotation, Vecute, Version=1.0.0.0, Culture=neutral, PublicKeyToken=6ca157640498cbe3" AssemblyString="Vecute, Version=1.0.0.0, Culture=neutral, PublicKeyToken=6ca157640498cbe3" AssemblyLocation="C:\Users\Jack\Documents\VecuteXI - 2010 Release\Vecute\bin\Debug\Vecute.exe" IsDeviceDependent="False">
      <ValueInfo DeepSerialization="Yes" ShallowSerialization="No" XIndex="18" XType="19" XNote="9" XLabel="620" XStartPosition="21" XEndPosition="39" XComplement="5" XVector="-1" XFeature="-1" />
    </TypeInfo>
    <TypeInfo ID="620" TypeName="System.String, mscorlib, Version=4.0.0.0, Culture=neutral, PublicKeyToken=b77a5c561934e089" AssemblyString="mscorlib, Version=4.0.0.0, Culture=neutral, PublicKeyToken=b77a5c561934e089" AssemblyLocation="C:\Windows\Microsoft.NET\Framework64\v4.0.30319\mscorlib.dll" IsDeviceDependent="False">
      <ValueInfo Value="*3GCA" />
    </TypeInfo>
    <TypeInfo ID="621" TypeName="Vecute.Nuctions+GeneAnnotation, Vecute, Version=1.0.0.0, Culture=neutral, PublicKeyToken=6ca157640498cbe3" AssemblyString="Vecute, Version=1.0.0.0, Culture=neutral, PublicKeyToken=6ca157640498cbe3" AssemblyLocation="C:\Users\Jack\Documents\VecuteXI - 2010 Release\Vecute\bin\Debug\Vecute.exe" IsDeviceDependent="False">
      <ValueInfo DeepSerialization="Yes" ShallowSerialization="No" XIndex="21" XType="23" XNote="9" XLabel="622" XStartPosition="623" XEndPosition="624" XComplement="5" XVector="-1" XFeature="-1" />
    </TypeInfo>
    <TypeInfo ID="622" TypeName="System.String, mscorlib, Version=4.0.0.0, Culture=neutral, PublicKeyToken=b77a5c561934e089" AssemblyString="mscorlib, Version=4.0.0.0, Culture=neutral, PublicKeyToken=b77a5c561934e089" AssemblyLocation="C:\Windows\Microsoft.NET\Framework64\v4.0.30319\mscorlib.dll" IsDeviceDependent="False">
      <ValueInfo Value="*3CGA" />
    </TypeInfo>
    <TypeInfo ID="623" TypeName="System.Int32, mscorlib, Version=4.0.0.0, Culture=neutral, PublicKeyToken=b77a5c561934e089" AssemblyString="mscorlib, Version=4.0.0.0, Culture=neutral, PublicKeyToken=b77a5c561934e089" AssemblyLocation="C:\Windows\Microsoft.NET\Framework64\v4.0.30319\mscorlib.dll" IsDeviceDependent="False">
      <ValueInfo Value="245" />
    </TypeInfo>
    <TypeInfo ID="624" TypeName="System.Int32, mscorlib, Version=4.0.0.0, Culture=neutral, PublicKeyToken=b77a5c561934e089" AssemblyString="mscorlib, Version=4.0.0.0, Culture=neutral, PublicKeyToken=b77a5c561934e089" AssemblyLocation="C:\Windows\Microsoft.NET\Framework64\v4.0.30319\mscorlib.dll" IsDeviceDependent="False">
      <ValueInfo Value="248" />
    </TypeInfo>
    <TypeInfo ID="625" TypeName="Vecute.Nuctions+GeneAnnotation, Vecute, Version=1.0.0.0, Culture=neutral, PublicKeyToken=6ca157640498cbe3" AssemblyString="Vecute, Version=1.0.0.0, Culture=neutral, PublicKeyToken=6ca157640498cbe3" AssemblyLocation="C:\Users\Jack\Documents\VecuteXI - 2010 Release\Vecute\bin\Debug\Vecute.exe" IsDeviceDependent="False">
      <ValueInfo DeepSerialization="Yes" ShallowSerialization="No" XIndex="26" XType="27" XNote="28" XLabel="29" XStartPosition="626" XEndPosition="627" XComplement="32" XVector="-1" XFeature="-1" />
    </TypeInfo>
    <TypeInfo ID="626" TypeName="System.Int32, mscorlib, Version=4.0.0.0, Culture=neutral, PublicKeyToken=b77a5c561934e089" AssemblyString="mscorlib, Version=4.0.0.0, Culture=neutral, PublicKeyToken=b77a5c561934e089" AssemblyLocation="C:\Windows\Microsoft.NET\Framework64\v4.0.30319\mscorlib.dll" IsDeviceDependent="False">
      <ValueInfo Value="220" />
    </TypeInfo>
    <TypeInfo ID="627" TypeName="System.Int32, mscorlib, Version=4.0.0.0, Culture=neutral, PublicKeyToken=b77a5c561934e089" AssemblyString="mscorlib, Version=4.0.0.0, Culture=neutral, PublicKeyToken=b77a5c561934e089" AssemblyLocation="C:\Windows\Microsoft.NET\Framework64\v4.0.30319\mscorlib.dll" IsDeviceDependent="False">
      <ValueInfo Value="242" />
    </TypeInfo>
    <TypeInfo ID="628" TypeName="Vecute.Nuctions+GeneAnnotation, Vecute, Version=1.0.0.0, Culture=neutral, PublicKeyToken=6ca157640498cbe3" AssemblyString="Vecute, Version=1.0.0.0, Culture=neutral, PublicKeyToken=6ca157640498cbe3" AssemblyLocation="C:\Users\Jack\Documents\VecuteXI - 2010 Release\Vecute\bin\Debug\Vecute.exe" IsDeviceDependent="False">
      <ValueInfo DeepSerialization="Yes" ShallowSerialization="No" XIndex="39" XType="40" XNote="41" XLabel="42" XStartPosition="629" XEndPosition="630" XComplement="32" XVector="-1" XFeature="-1" />
    </TypeInfo>
    <TypeInfo ID="629" TypeName="System.Int32, mscorlib, Version=4.0.0.0, Culture=neutral, PublicKeyToken=b77a5c561934e089" AssemblyString="mscorlib, Version=4.0.0.0, Culture=neutral, PublicKeyToken=b77a5c561934e089" AssemblyLocation="C:\Windows\Microsoft.NET\Framework64\v4.0.30319\mscorlib.dll" IsDeviceDependent="False">
      <ValueInfo Value="7" />
    </TypeInfo>
    <TypeInfo ID="630" TypeName="System.Int32, mscorlib, Version=4.0.0.0, Culture=neutral, PublicKeyToken=b77a5c561934e089" AssemblyString="mscorlib, Version=4.0.0.0, Culture=neutral, PublicKeyToken=b77a5c561934e089" AssemblyLocation="C:\Windows\Microsoft.NET\Framework64\v4.0.30319\mscorlib.dll" IsDeviceDependent="False">
      <ValueInfo Value="68" />
    </TypeInfo>
    <TypeInfo ID="631" TypeName="System.Collections.Generic.List`1[[System.Int32, mscorlib, Version=4.0.0.0, Culture=neutral, PublicKeyToken=b77a5c561934e089]], mscorlib, Version=4.0.0.0, Culture=neutral, PublicKeyToken=b77a5c561934e089" AssemblyString="mscorlib, Version=4.0.0.0, Culture=neutral, PublicKeyToken=b77a5c561934e089" AssemblyLocation="C:\Windows\Microsoft.NET\Framework64\v4.0.30319\mscorlib.dll" IsDeviceDependent="False">
      <ValueInfo Count="0" DeepSerialization="Yes" ShallowSerialization="No" />
    </TypeInfo>
    <TypeInfo ID="632" TypeName="System.Collections.Generic.List`1[[System.Int32, mscorlib, Version=4.0.0.0, Culture=neutral, PublicKeyToken=b77a5c561934e089]], mscorlib, Version=4.0.0.0, Culture=neutral, PublicKeyToken=b77a5c561934e089" AssemblyString="mscorlib, Version=4.0.0.0, Culture=neutral, PublicKeyToken=b77a5c561934e089" AssemblyLocation="C:\Windows\Microsoft.NET\Framework64\v4.0.30319\mscorlib.dll" IsDeviceDependent="False">
      <ValueInfo Count="0" DeepSerialization="Yes" ShallowSerialization="No" />
    </TypeInfo>
    <TypeInfo ID="633" TypeName="Vecute.Nuctions+GeneFile, Vecute, Version=1.0.0.0, Culture=neutral, PublicKeyToken=6ca157640498cbe3" AssemblyString="Vecute, Version=1.0.0.0, Culture=neutral, PublicKeyToken=6ca157640498cbe3" AssemblyLocation="C:\Users\Jack\Documents\VecuteXI - 2010 Release\Vecute\bin\Debug\Vecute.exe" IsDeviceDependent="False">
      <ValueInfo DeepSerialization="Yes" ShallowSerialization="No" XvName="634" XvIscircular="5" XvDate="604" XvSequence="635" XvRCSequence="636" XvFeatureCol="637" XvEnd_F="639" XvEnd_R="20" XvPhos_F="32" XvPhos_R="32" XFCleavages="642" XRCleavages="643" XtmpCircular="5" />
    </TypeInfo>
    <TypeInfo ID="634" TypeName="System.String, mscorlib, Version=4.0.0.0, Culture=neutral, PublicKeyToken=b77a5c561934e089" AssemblyString="mscorlib, Version=4.0.0.0, Culture=neutral, PublicKeyToken=b77a5c561934e089" AssemblyLocation="C:\Windows\Microsoft.NET\Framework64\v4.0.30319\mscorlib.dll" IsDeviceDependent="False">
      <ValueInfo Value="EnzFrag-T4HP-1" />
    </TypeInfo>
    <TypeInfo ID="635" TypeName="System.String, mscorlib, Version=4.0.0.0, Culture=neutral, PublicKeyToken=b77a5c561934e089" AssemblyString="mscorlib, Version=4.0.0.0, Culture=neutral, PublicKeyToken=b77a5c561934e089" AssemblyLocation="C:\Windows\Microsoft.NET\Framework64\v4.0.30319\mscorlib.dll" IsDeviceDependent="False">
      <ValueInfo Value="CGAGTGCCTGTGCAGGTCGACTCTAGAGGATCAGGTACCCTGCAGATTCCCAATTCTGCGAACGCAATCAA" />
    </TypeInfo>
    <TypeInfo ID="636" TypeName="System.String, mscorlib, Version=4.0.0.0, Culture=neutral, PublicKeyToken=b77a5c561934e089" AssemblyString="mscorlib, Version=4.0.0.0, Culture=neutral, PublicKeyToken=b77a5c561934e089" AssemblyLocation="C:\Windows\Microsoft.NET\Framework64\v4.0.30319\mscorlib.dll" IsDeviceDependent="False">
      <ValueInfo Value="TTGATTGCGTTCGCAGAATTGGGAATCTGCAGGGTACCTGATCCTCTAGAGTCGACCTGCACAGGCACTCG" />
    </TypeInfo>
    <TypeInfo ID="637" TypeName="System.Collections.Generic.List`1[[Vecute.Nuctions+GeneAnnotation, Vecute, Version=1.0.0.0, Culture=neutral, PublicKeyToken=6ca157640498cbe3]], mscorlib, Version=4.0.0.0, Culture=neutral, PublicKeyToken=b77a5c561934e089" AssemblyString="mscorlib, Version=4.0.0.0, Culture=neutral, PublicKeyToken=b77a5c561934e089" AssemblyLocation="C:\Windows\Microsoft.NET\Framework64\v4.0.30319\mscorlib.dll" IsDeviceDependent="False">
      <ValueInfo V0="638" V1="640" Count="2" DeepSerialization="Yes" ShallowSerialization="No" />
    </TypeInfo>
    <TypeInfo ID="638" TypeName="Vecute.Nuctions+GeneAnnotation, Vecute, Version=1.0.0.0, Culture=neutral, PublicKeyToken=6ca157640498cbe3" AssemblyString="Vecute, Version=1.0.0.0, Culture=neutral, PublicKeyToken=6ca157640498cbe3" AssemblyLocation="C:\Users\Jack\Documents\VecuteXI - 2010 Release\Vecute\bin\Debug\Vecute.exe" IsDeviceDependent="False">
      <ValueInfo DeepSerialization="Yes" ShallowSerialization="No" XIndex="18" XType="19" XNote="9" XLabel="639" XStartPosition="21" XEndPosition="39" XComplement="5" XVector="-1" XFeature="-1" />
    </TypeInfo>
    <TypeInfo ID="639" TypeName="System.String, mscorlib, Version=4.0.0.0, Culture=neutral, PublicKeyToken=b77a5c561934e089" AssemblyString="mscorlib, Version=4.0.0.0, Culture=neutral, PublicKeyToken=b77a5c561934e089" AssemblyLocation="C:\Windows\Microsoft.NET\Framework64\v4.0.30319\mscorlib.dll" IsDeviceDependent="False">
      <ValueInfo Value="*3TCG" />
    </TypeInfo>
    <TypeInfo ID="640" TypeName="Vecute.Nuctions+GeneAnnotation, Vecute, Version=1.0.0.0, Culture=neutral, PublicKeyToken=6ca157640498cbe3" AssemblyString="Vecute, Version=1.0.0.0, Culture=neutral, PublicKeyToken=6ca157640498cbe3" AssemblyLocation="C:\Users\Jack\Documents\VecuteXI - 2010 Release\Vecute\bin\Debug\Vecute.exe" IsDeviceDependent="False">
      <ValueInfo DeepSerialization="Yes" ShallowSerialization="No" XIndex="21" XType="23" XNote="9" XLabel="20" XStartPosition="641" XEndPosition="641" XComplement="5" XVector="-1" XFeature="-1" />
    </TypeInfo>
    <TypeInfo ID="641" TypeName="System.Int32, mscorlib, Version=4.0.0.0, Culture=neutral, PublicKeyToken=b77a5c561934e089" AssemblyString="mscorlib, Version=4.0.0.0, Culture=neutral, PublicKeyToken=b77a5c561934e089" AssemblyLocation="C:\Windows\Microsoft.NET\Framework64\v4.0.30319\mscorlib.dll" IsDeviceDependent="False">
      <ValueInfo Value="71" />
    </TypeInfo>
    <TypeInfo ID="642" TypeName="System.Collections.Generic.List`1[[System.Int32, mscorlib, Version=4.0.0.0, Culture=neutral, PublicKeyToken=b77a5c561934e089]], mscorlib, Version=4.0.0.0, Culture=neutral, PublicKeyToken=b77a5c561934e089" AssemblyString="mscorlib, Version=4.0.0.0, Culture=neutral, PublicKeyToken=b77a5c561934e089" AssemblyLocation="C:\Windows\Microsoft.NET\Framework64\v4.0.30319\mscorlib.dll" IsDeviceDependent="False">
      <ValueInfo Count="0" DeepSerialization="Yes" ShallowSerialization="No" />
    </TypeInfo>
    <TypeInfo ID="643" TypeName="System.Collections.Generic.List`1[[System.Int32, mscorlib, Version=4.0.0.0, Culture=neutral, PublicKeyToken=b77a5c561934e089]], mscorlib, Version=4.0.0.0, Culture=neutral, PublicKeyToken=b77a5c561934e089" AssemblyString="mscorlib, Version=4.0.0.0, Culture=neutral, PublicKeyToken=b77a5c561934e089" AssemblyLocation="C:\Windows\Microsoft.NET\Framework64\v4.0.30319\mscorlib.dll" IsDeviceDependent="False">
      <ValueInfo Count="0" DeepSerialization="Yes" ShallowSerialization="No" />
    </TypeInfo>
    <TypeInfo ID="644" TypeName="System.Collections.Generic.List`1[[System.String, mscorlib, Version=4.0.0.0, Culture=neutral, PublicKeyToken=b77a5c561934e089]], mscorlib, Version=4.0.0.0, Culture=neutral, PublicKeyToken=b77a5c561934e089" AssemblyString="mscorlib, Version=4.0.0.0, Culture=neutral, PublicKeyToken=b77a5c561934e089" AssemblyLocation="C:\Windows\Microsoft.NET\Framework64\v4.0.30319\mscorlib.dll" IsDeviceDependent="False">
      <ValueInfo V0="645" Count="1" DeepSerialization="Yes" ShallowSerialization="No" />
    </TypeInfo>
    <TypeInfo ID="645" TypeName="System.String, mscorlib, Version=4.0.0.0, Culture=neutral, PublicKeyToken=b77a5c561934e089" AssemblyString="mscorlib, Version=4.0.0.0, Culture=neutral, PublicKeyToken=b77a5c561934e089" AssemblyLocation="C:\Windows\Microsoft.NET\Framework64\v4.0.30319\mscorlib.dll" IsDeviceDependent="False">
      <ValueInfo Value="DraIII" />
    </TypeInfo>
    <TypeInfo ID="646" TypeName="System.Collections.Generic.List`1[[Vecute.BufferCondition, Vecute, Version=1.0.0.0, Culture=neutral, PublicKeyToken=6ca157640498cbe3]], mscorlib, Version=4.0.0.0, Culture=neutral, PublicKeyToken=b77a5c561934e089" AssemblyString="mscorlib, Version=4.0.0.0, Culture=neutral, PublicKeyToken=b77a5c561934e089" AssemblyLocation="C:\Windows\Microsoft.NET\Framework64\v4.0.30319\mscorlib.dll" IsDeviceDependent="False">
      <ValueInfo Count="0" DeepSerialization="Yes" ShallowSerialization="No" />
    </TypeInfo>
    <TypeInfo ID="647" TypeName="System.Collections.Generic.List`1[[System.String, mscorlib, Version=4.0.0.0, Culture=neutral, PublicKeyToken=b77a5c561934e089]], mscorlib, Version=4.0.0.0, Culture=neutral, PublicKeyToken=b77a5c561934e089" AssemblyString="mscorlib, Version=4.0.0.0, Culture=neutral, PublicKeyToken=b77a5c561934e089" AssemblyLocation="C:\Windows\Microsoft.NET\Framework64\v4.0.30319\mscorlib.dll" IsDeviceDependent="False">
      <ValueInfo V0="648" V1="649" Count="2" DeepSerialization="Yes" ShallowSerialization="No" />
    </TypeInfo>
    <TypeInfo ID="648" TypeName="System.String, mscorlib, Version=4.0.0.0, Culture=neutral, PublicKeyToken=b77a5c561934e089" AssemblyString="mscorlib, Version=4.0.0.0, Culture=neutral, PublicKeyToken=b77a5c561934e089" AssemblyLocation="C:\Windows\Microsoft.NET\Framework64\v4.0.30319\mscorlib.dll" IsDeviceDependent="False">
      <ValueInfo Value="Fermentas: 1T=100%; R=100%; G=100%; EcoRI&gt;50%; " />
    </TypeInfo>
    <TypeInfo ID="649" TypeName="System.String, mscorlib, Version=4.0.0.0, Culture=neutral, PublicKeyToken=b77a5c561934e089" AssemblyString="mscorlib, Version=4.0.0.0, Culture=neutral, PublicKeyToken=b77a5c561934e089" AssemblyLocation="C:\Windows\Microsoft.NET\Framework64\v4.0.30319\mscorlib.dll" IsDeviceDependent="False">
      <ValueInfo Value="Takara does not have AdeI DraIII ." />
    </TypeInfo>
    <TypeInfo ID="650" TypeName="System.Collections.Generic.List`1[[Vecute.FeatureScreenInfo, Vecute, Version=1.0.0.0, Culture=neutral, PublicKeyToken=6ca157640498cbe3]], mscorlib, Version=4.0.0.0, Culture=neutral, PublicKeyToken=b77a5c561934e089" AssemblyString="mscorlib, Version=4.0.0.0, Culture=neutral, PublicKeyToken=b77a5c561934e089" AssemblyLocation="C:\Windows\Microsoft.NET\Framework64\v4.0.30319\mscorlib.dll" IsDeviceDependent="False">
      <ValueInfo Count="0" DeepSerialization="Yes" ShallowSerialization="No" />
    </TypeInfo>
    <TypeInfo ID="651" TypeName="System.Collections.Generic.List`1[[Vecute.DNAInfo, Vecute, Version=1.0.0.0, Culture=neutral, PublicKeyToken=6ca157640498cbe3]], mscorlib, Version=4.0.0.0, Culture=neutral, PublicKeyToken=b77a5c561934e089" AssemblyString="mscorlib, Version=4.0.0.0, Culture=neutral, PublicKeyToken=b77a5c561934e089" AssemblyLocation="C:\Windows\Microsoft.NET\Framework64\v4.0.30319\mscorlib.dll" IsDeviceDependent="False">
      <ValueInfo V0="2" Count="1" DeepSerialization="Yes" ShallowSerialization="No" />
    </TypeInfo>
    <TypeInfo ID="652" TypeName="System.Collections.Generic.List`1[[Vecute.EnzymeAnalysisItem, Vecute, Version=1.0.0.0, Culture=neutral, PublicKeyToken=6ca157640498cbe3]], mscorlib, Version=4.0.0.0, Culture=neutral, PublicKeyToken=b77a5c561934e089" AssemblyString="mscorlib, Version=4.0.0.0, Culture=neutral, PublicKeyToken=b77a5c561934e089" AssemblyLocation="C:\Windows\Microsoft.NET\Framework64\v4.0.30319\mscorlib.dll" IsDeviceDependent="False">
      <ValueInfo Count="0" DeepSerialization="Yes" ShallowSerialization="No" />
    </TypeInfo>
    <TypeInfo ID="653" TypeName="System.Collections.Generic.List`1[[System.String, mscorlib, Version=4.0.0.0, Culture=neutral, PublicKeyToken=b77a5c561934e089]], mscorlib, Version=4.0.0.0, Culture=neutral, PublicKeyToken=b77a5c561934e089" AssemblyString="mscorlib, Version=4.0.0.0, Culture=neutral, PublicKeyToken=b77a5c561934e089" AssemblyLocation="C:\Windows\Microsoft.NET\Framework64\v4.0.30319\mscorlib.dll" IsDeviceDependent="False">
      <ValueInfo Count="0" DeepSerialization="Yes" ShallowSerialization="No" />
    </TypeInfo>
    <TypeInfo ID="654" TypeName="System.Collections.Generic.List`1[[System.String, mscorlib, Version=4.0.0.0, Culture=neutral, PublicKeyToken=b77a5c561934e089]], mscorlib, Version=4.0.0.0, Culture=neutral, PublicKeyToken=b77a5c561934e089" AssemblyString="mscorlib, Version=4.0.0.0, Culture=neutral, PublicKeyToken=b77a5c561934e089" AssemblyLocation="C:\Windows\Microsoft.NET\Framework64\v4.0.30319\mscorlib.dll" IsDeviceDependent="False">
      <ValueInfo Count="0" DeepSerialization="Yes" ShallowSerialization="No" />
    </TypeInfo>
    <TypeInfo ID="655" TypeName="System.Collections.Generic.List`1[[System.String, mscorlib, Version=4.0.0.0, Culture=neutral, PublicKeyToken=b77a5c561934e089]], mscorlib, Version=4.0.0.0, Culture=neutral, PublicKeyToken=b77a5c561934e089" AssemblyString="mscorlib, Version=4.0.0.0, Culture=neutral, PublicKeyToken=b77a5c561934e089" AssemblyLocation="C:\Windows\Microsoft.NET\Framework64\v4.0.30319\mscorlib.dll" IsDeviceDependent="False">
      <ValueInfo Count="0" DeepSerialization="Yes" ShallowSerialization="No" />
    </TypeInfo>
    <TypeInfo ID="656" TypeName="System.Collections.Generic.List`1[[Vecute.IncubationStep, Vecute, Version=1.0.0.0, Culture=neutral, PublicKeyToken=6ca157640498cbe3]], mscorlib, Version=4.0.0.0, Culture=neutral, PublicKeyToken=b77a5c561934e089" AssemblyString="mscorlib, Version=4.0.0.0, Culture=neutral, PublicKeyToken=b77a5c561934e089" AssemblyLocation="C:\Windows\Microsoft.NET\Framework64\v4.0.30319\mscorlib.dll" IsDeviceDependent="False">
      <ValueInfo Count="0" DeepSerialization="Yes" ShallowSerialization="No" />
    </TypeInfo>
    <TypeInfo ID="657" TypeName="System.Collections.Generic.List`1[[Vecute.Nuctions+Cell, Vecute, Version=1.0.0.0, Culture=neutral, PublicKeyToken=6ca157640498cbe3]], mscorlib, Version=4.0.0.0, Culture=neutral, PublicKeyToken=b77a5c561934e089" AssemblyString="mscorlib, Version=4.0.0.0, Culture=neutral, PublicKeyToken=b77a5c561934e089" AssemblyLocation="C:\Windows\Microsoft.NET\Framework64\v4.0.30319\mscorlib.dll" IsDeviceDependent="False">
      <ValueInfo Count="0" DeepSerialization="Yes" ShallowSerialization="No" />
    </TypeInfo>
    <TypeInfo ID="658" TypeName="System.Single, mscorlib, Version=4.0.0.0, Culture=neutral, PublicKeyToken=b77a5c561934e089" AssemblyString="mscorlib, Version=4.0.0.0, Culture=neutral, PublicKeyToken=b77a5c561934e089" AssemblyLocation="C:\Windows\Microsoft.NET\Framework64\v4.0.30319\mscorlib.dll" IsDeviceDependent="False">
      <ValueInfo Value="1300.177" />
    </TypeInfo>
    <TypeInfo ID="659" TypeName="System.Collections.Generic.List`1[[System.String, mscorlib, Version=4.0.0.0, Culture=neutral, PublicKeyToken=b77a5c561934e089]], mscorlib, Version=4.0.0.0, Culture=neutral, PublicKeyToken=b77a5c561934e089" AssemblyString="mscorlib, Version=4.0.0.0, Culture=neutral, PublicKeyToken=b77a5c561934e089" AssemblyLocation="C:\Windows\Microsoft.NET\Framework64\v4.0.30319\mscorlib.dll" IsDeviceDependent="False">
      <ValueInfo Count="0" DeepSerialization="Yes" ShallowSerialization="No" />
    </TypeInfo>
    <TypeInfo ID="660" TypeName="System.Collections.Generic.Dictionary`2[[System.String, mscorlib, Version=4.0.0.0, Culture=neutral, PublicKeyToken=b77a5c561934e089],[System.String, mscorlib, Version=4.0.0.0, Culture=neutral, PublicKeyToken=b77a5c561934e089]], mscorlib, Version=4.0.0.0, Culture=neutral, PublicKeyToken=b77a5c561934e089" AssemblyString="mscorlib, Version=4.0.0.0, Culture=neutral, PublicKeyToken=b77a5c561934e089" AssemblyLocation="C:\Windows\Microsoft.NET\Framework64\v4.0.30319\mscorlib.dll" IsDeviceDependent="False">
      <ValueInfo Count="0" DeepSerialization="Yes" ShallowSerialization="No" />
    </TypeInfo>
    <TypeInfo ID="661" TypeName="Vecute.DNAInfo, Vecute, Version=1.0.0.0, Culture=neutral, PublicKeyToken=6ca157640498cbe3" AssemblyString="Vecute, Version=1.0.0.0, Culture=neutral, PublicKeyToken=6ca157640498cbe3" AssemblyLocation="C:\Users\Jack\Documents\VecuteXI - 2010 Release\Vecute\bin\Debug\Vecute.exe" IsDeviceDependent="False">
      <ValueInfo DeepSerialization="Yes" ShallowSerialization="No" XvName="662" XOperationDescription="-1" XIsVerificationStep="5" XIsConstructionNode="32" XNotDrawMap="5" XHost="663" XvMolecularOperation="458" XUpdateImageEvent="-1" XDNAs="665" XCalculated="5" XFile_Filename="-1" XEnzyme_Enzymes="674" XEnzyme_Buffers="675" XEnzyme_Condition="676" XDephosphorylateWhenDigestion="5" XPCR_ForwardPrimer="-1" XPCR_FPrimerName="-1" XPCR_ReversePrimer="-1" XPCR_RPrimerName="-1" XPCR_Overlap="5" XModify_Method="54" XScreen_Features="677" XScreen_OnlyCircular="5" XSource="678" XEditing="32" XCreating="5" XLigation_TriFragment="57" XLigationMethod="57" XGel_Minimum="624" XGel_Maximun="624" XSolutionExtration="5" XSetPosition="60" XScreen_PCRMax="59" XScreen_PCRMin="58" XScreen_FPrimer="9" XScreen_FName="61" XScreen_RPrimer="9" XScreen_RName="62" XScreen_Mode="63" XRecombinationMethod="64" XEnzymeAnalysisParamters="679" XFetchedEnzymes="680" XOnlySignificant="32" XOnlyExtend="32" XAutomaticChoose="32" XSequencingTheorica="-1" XSequencingPrimerName="9" XSequencingPrimer="9" XSequencingSequence="9" XTheorySequences="681" XSequencingResultComment="68" XCompareSelectedGeneFile="-1" XCompareResultComment="68" XPickedDNAs="682" XDescribeType="70" XTransformationMethod="71" XTransformationMode="72" XIncubation="683" XCells="684" XIncludeVerification="5" XSequencingVerify="5" XDX="75" XDY="685" XRealSize="5" XFinished="5" XProgress="77" XPixelPerKBP="18" XIsKeyName="32" XPCRDesignerData="-1" XSequenceDesignerData="-1" XUseFreeDesigner="5" XFreeDesignCode="9" XFreeDesignName="9" XDesignedEnzymeSite="686" XPrimerDesignerMode="5" XDesignedPrimers="687" />
    </TypeInfo>
    <TypeInfo ID="662" TypeName="System.String, mscorlib, Version=4.0.0.0, Culture=neutral, PublicKeyToken=b77a5c561934e089" AssemblyString="mscorlib, Version=4.0.0.0, Culture=neutral, PublicKeyToken=b77a5c561934e089" AssemblyLocation="C:\Windows\Microsoft.NET\Framework64\v4.0.30319\mscorlib.dll" IsDeviceDependent="False">
      <ValueInfo Value="cT7HP" />
    </TypeInfo>
    <TypeInfo ID="663" TypeName="Vecute.Nuctions+Host, Vecute, Version=1.0.0.0, Culture=neutral, PublicKeyToken=6ca157640498cbe3" AssemblyString="Vecute, Version=1.0.0.0, Culture=neutral, PublicKeyToken=6ca157640498cbe3" AssemblyLocation="C:\Users\Jack\Documents\VecuteXI - 2010 Release\Vecute\bin\Debug\Vecute.exe" IsDeviceDependent="False">
      <ValueInfo DeepSerialization="Yes" ShallowSerialization="No" XName="7" XBioFunctions="664" XDescription="9" />
    </TypeInfo>
    <TypeInfo ID="664" TypeName="System.Collections.Generic.List`1[[Vecute.Nuctions+FeatureFunction, Vecute, Version=1.0.0.0, Culture=neutral, PublicKeyToken=6ca157640498cbe3]], mscorlib, Version=4.0.0.0, Culture=neutral, PublicKeyToken=b77a5c561934e089" AssemblyString="mscorlib, Version=4.0.0.0, Culture=neutral, PublicKeyToken=b77a5c561934e089" AssemblyLocation="C:\Windows\Microsoft.NET\Framework64\v4.0.30319\mscorlib.dll" IsDeviceDependent="False">
      <ValueInfo Count="0" DeepSerialization="Yes" ShallowSerialization="No" />
    </TypeInfo>
    <TypeInfo ID="665" TypeName="Microsoft.VisualBasic.Collection, Microsoft.VisualBasic, Version=10.0.0.0, Culture=neutral, PublicKeyToken=b03f5f7f11d50a3a" AssemblyString="Microsoft.VisualBasic, Version=10.0.0.0, Culture=neutral, PublicKeyToken=b03f5f7f11d50a3a" AssemblyLocation="C:\Windows\Microsoft.Net\assembly\GAC_MSIL\Microsoft.VisualBasic\v4.0_10.0.0.0__b03f5f7f11d50a3a\Microsoft.VisualBasic.dll" IsDeviceDependent="False">
      <ValueInfo V0="666" Count="1" DeepSerialization="Yes" ShallowSerialization="No" />
    </TypeInfo>
    <TypeInfo ID="666" TypeName="Vecute.Nuctions+GeneFile, Vecute, Version=1.0.0.0, Culture=neutral, PublicKeyToken=6ca157640498cbe3" AssemblyString="Vecute, Version=1.0.0.0, Culture=neutral, PublicKeyToken=6ca157640498cbe3" AssemblyLocation="C:\Users\Jack\Documents\VecuteXI - 2010 Release\Vecute\bin\Debug\Vecute.exe" IsDeviceDependent="False">
      <ValueInfo DeepSerialization="Yes" ShallowSerialization="No" XvName="603" XvIscircular="5" XvDate="604" XvSequence="616" XvRCSequence="617" XvFeatureCol="667" XvEnd_F="620" XvEnd_R="622" XvPhos_F="32" XvPhos_R="32" XFCleavages="672" XRCleavages="673" XtmpCircular="5" />
    </TypeInfo>
    <TypeInfo ID="667" TypeName="System.Collections.Generic.List`1[[Vecute.Nuctions+GeneAnnotation, Vecute, Version=1.0.0.0, Culture=neutral, PublicKeyToken=6ca157640498cbe3]], mscorlib, Version=4.0.0.0, Culture=neutral, PublicKeyToken=b77a5c561934e089" AssemblyString="mscorlib, Version=4.0.0.0, Culture=neutral, PublicKeyToken=b77a5c561934e089" AssemblyLocation="C:\Windows\Microsoft.NET\Framework64\v4.0.30319\mscorlib.dll" IsDeviceDependent="False">
      <ValueInfo V0="668" V1="669" V2="670" V3="671" Count="4" DeepSerialization="Yes" ShallowSerialization="No" />
    </TypeInfo>
    <TypeInfo ID="668" TypeName="Vecute.Nuctions+GeneAnnotation, Vecute, Version=1.0.0.0, Culture=neutral, PublicKeyToken=6ca157640498cbe3" AssemblyString="Vecute, Version=1.0.0.0, Culture=neutral, PublicKeyToken=6ca157640498cbe3" AssemblyLocation="C:\Users\Jack\Documents\VecuteXI - 2010 Release\Vecute\bin\Debug\Vecute.exe" IsDeviceDependent="False">
      <ValueInfo DeepSerialization="Yes" ShallowSerialization="No" XIndex="18" XType="19" XNote="9" XLabel="620" XStartPosition="21" XEndPosition="39" XComplement="5" XVector="-1" XFeature="-1" />
    </TypeInfo>
    <TypeInfo ID="669" TypeName="Vecute.Nuctions+GeneAnnotation, Vecute, Version=1.0.0.0, Culture=neutral, PublicKeyToken=6ca157640498cbe3" AssemblyString="Vecute, Version=1.0.0.0, Culture=neutral, PublicKeyToken=6ca157640498cbe3" AssemblyLocation="C:\Users\Jack\Documents\VecuteXI - 2010 Release\Vecute\bin\Debug\Vecute.exe" IsDeviceDependent="False">
      <ValueInfo DeepSerialization="Yes" ShallowSerialization="No" XIndex="21" XType="23" XNote="9" XLabel="622" XStartPosition="623" XEndPosition="624" XComplement="5" XVector="-1" XFeature="-1" />
    </TypeInfo>
    <TypeInfo ID="670" TypeName="Vecute.Nuctions+GeneAnnotation, Vecute, Version=1.0.0.0, Culture=neutral, PublicKeyToken=6ca157640498cbe3" AssemblyString="Vecute, Version=1.0.0.0, Culture=neutral, PublicKeyToken=6ca157640498cbe3" AssemblyLocation="C:\Users\Jack\Documents\VecuteXI - 2010 Release\Vecute\bin\Debug\Vecute.exe" IsDeviceDependent="False">
      <ValueInfo DeepSerialization="Yes" ShallowSerialization="No" XIndex="26" XType="27" XNote="28" XLabel="29" XStartPosition="626" XEndPosition="627" XComplement="32" XVector="-1" XFeature="-1" />
    </TypeInfo>
    <TypeInfo ID="671" TypeName="Vecute.Nuctions+GeneAnnotation, Vecute, Version=1.0.0.0, Culture=neutral, PublicKeyToken=6ca157640498cbe3" AssemblyString="Vecute, Version=1.0.0.0, Culture=neutral, PublicKeyToken=6ca157640498cbe3" AssemblyLocation="C:\Users\Jack\Documents\VecuteXI - 2010 Release\Vecute\bin\Debug\Vecute.exe" IsDeviceDependent="False">
      <ValueInfo DeepSerialization="Yes" ShallowSerialization="No" XIndex="39" XType="40" XNote="41" XLabel="42" XStartPosition="629" XEndPosition="630" XComplement="32" XVector="-1" XFeature="-1" />
    </TypeInfo>
    <TypeInfo ID="672" TypeName="System.Collections.Generic.List`1[[System.Int32, mscorlib, Version=4.0.0.0, Culture=neutral, PublicKeyToken=b77a5c561934e089]], mscorlib, Version=4.0.0.0, Culture=neutral, PublicKeyToken=b77a5c561934e089" AssemblyString="mscorlib, Version=4.0.0.0, Culture=neutral, PublicKeyToken=b77a5c561934e089" AssemblyLocation="C:\Windows\Microsoft.NET\Framework64\v4.0.30319\mscorlib.dll" IsDeviceDependent="False">
      <ValueInfo Count="0" DeepSerialization="Yes" ShallowSerialization="No" />
    </TypeInfo>
    <TypeInfo ID="673" TypeName="System.Collections.Generic.List`1[[System.Int32, mscorlib, Version=4.0.0.0, Culture=neutral, PublicKeyToken=b77a5c561934e089]], mscorlib, Version=4.0.0.0, Culture=neutral, PublicKeyToken=b77a5c561934e089" AssemblyString="mscorlib, Version=4.0.0.0, Culture=neutral, PublicKeyToken=b77a5c561934e089" AssemblyLocation="C:\Windows\Microsoft.NET\Framework64\v4.0.30319\mscorlib.dll" IsDeviceDependent="False">
      <ValueInfo Count="0" DeepSerialization="Yes" ShallowSerialization="No" />
    </TypeInfo>
    <TypeInfo ID="674" TypeName="System.Collections.Generic.List`1[[System.String, mscorlib, Version=4.0.0.0, Culture=neutral, PublicKeyToken=b77a5c561934e089]], mscorlib, Version=4.0.0.0, Culture=neutral, PublicKeyToken=b77a5c561934e089" AssemblyString="mscorlib, Version=4.0.0.0, Culture=neutral, PublicKeyToken=b77a5c561934e089" AssemblyLocation="C:\Windows\Microsoft.NET\Framework64\v4.0.30319\mscorlib.dll" IsDeviceDependent="False">
      <ValueInfo Count="0" DeepSerialization="Yes" ShallowSerialization="No" />
    </TypeInfo>
    <TypeInfo ID="675" TypeName="System.Collections.Generic.List`1[[Vecute.BufferCondition, Vecute, Version=1.0.0.0, Culture=neutral, PublicKeyToken=6ca157640498cbe3]], mscorlib, Version=4.0.0.0, Culture=neutral, PublicKeyToken=b77a5c561934e089" AssemblyString="mscorlib, Version=4.0.0.0, Culture=neutral, PublicKeyToken=b77a5c561934e089" AssemblyLocation="C:\Windows\Microsoft.NET\Framework64\v4.0.30319\mscorlib.dll" IsDeviceDependent="False">
      <ValueInfo Count="0" DeepSerialization="Yes" ShallowSerialization="No" />
    </TypeInfo>
    <TypeInfo ID="676" TypeName="System.Collections.Generic.List`1[[System.String, mscorlib, Version=4.0.0.0, Culture=neutral, PublicKeyToken=b77a5c561934e089]], mscorlib, Version=4.0.0.0, Culture=neutral, PublicKeyToken=b77a5c561934e089" AssemblyString="mscorlib, Version=4.0.0.0, Culture=neutral, PublicKeyToken=b77a5c561934e089" AssemblyLocation="C:\Windows\Microsoft.NET\Framework64\v4.0.30319\mscorlib.dll" IsDeviceDependent="False">
      <ValueInfo Count="0" DeepSerialization="Yes" ShallowSerialization="No" />
    </TypeInfo>
    <TypeInfo ID="677" TypeName="System.Collections.Generic.List`1[[Vecute.FeatureScreenInfo, Vecute, Version=1.0.0.0, Culture=neutral, PublicKeyToken=6ca157640498cbe3]], mscorlib, Version=4.0.0.0, Culture=neutral, PublicKeyToken=b77a5c561934e089" AssemblyString="mscorlib, Version=4.0.0.0, Culture=neutral, PublicKeyToken=b77a5c561934e089" AssemblyLocation="C:\Windows\Microsoft.NET\Framework64\v4.0.30319\mscorlib.dll" IsDeviceDependent="False">
      <ValueInfo Count="0" DeepSerialization="Yes" ShallowSerialization="No" />
    </TypeInfo>
    <TypeInfo ID="678" TypeName="System.Collections.Generic.List`1[[Vecute.DNAInfo, Vecute, Version=1.0.0.0, Culture=neutral, PublicKeyToken=6ca157640498cbe3]], mscorlib, Version=4.0.0.0, Culture=neutral, PublicKeyToken=b77a5c561934e089" AssemblyString="mscorlib, Version=4.0.0.0, Culture=neutral, PublicKeyToken=b77a5c561934e089" AssemblyLocation="C:\Windows\Microsoft.NET\Framework64\v4.0.30319\mscorlib.dll" IsDeviceDependent="False">
      <ValueInfo V0="598" Count="1" DeepSerialization="Yes" ShallowSerialization="No" />
    </TypeInfo>
    <TypeInfo ID="679" TypeName="System.Collections.Generic.List`1[[Vecute.EnzymeAnalysisItem, Vecute, Version=1.0.0.0, Culture=neutral, PublicKeyToken=6ca157640498cbe3]], mscorlib, Version=4.0.0.0, Culture=neutral, PublicKeyToken=b77a5c561934e089" AssemblyString="mscorlib, Version=4.0.0.0, Culture=neutral, PublicKeyToken=b77a5c561934e089" AssemblyLocation="C:\Windows\Microsoft.NET\Framework64\v4.0.30319\mscorlib.dll" IsDeviceDependent="False">
      <ValueInfo Count="0" DeepSerialization="Yes" ShallowSerialization="No" />
    </TypeInfo>
    <TypeInfo ID="680" TypeName="System.Collections.Generic.List`1[[System.String, mscorlib, Version=4.0.0.0, Culture=neutral, PublicKeyToken=b77a5c561934e089]], mscorlib, Version=4.0.0.0, Culture=neutral, PublicKeyToken=b77a5c561934e089" AssemblyString="mscorlib, Version=4.0.0.0, Culture=neutral, PublicKeyToken=b77a5c561934e089" AssemblyLocation="C:\Windows\Microsoft.NET\Framework64\v4.0.30319\mscorlib.dll" IsDeviceDependent="False">
      <ValueInfo Count="0" DeepSerialization="Yes" ShallowSerialization="No" />
    </TypeInfo>
    <TypeInfo ID="681" TypeName="System.Collections.Generic.List`1[[System.String, mscorlib, Version=4.0.0.0, Culture=neutral, PublicKeyToken=b77a5c561934e089]], mscorlib, Version=4.0.0.0, Culture=neutral, PublicKeyToken=b77a5c561934e089" AssemblyString="mscorlib, Version=4.0.0.0, Culture=neutral, PublicKeyToken=b77a5c561934e089" AssemblyLocation="C:\Windows\Microsoft.NET\Framework64\v4.0.30319\mscorlib.dll" IsDeviceDependent="False">
      <ValueInfo Count="0" DeepSerialization="Yes" ShallowSerialization="No" />
    </TypeInfo>
    <TypeInfo ID="682" TypeName="System.Collections.Generic.List`1[[System.String, mscorlib, Version=4.0.0.0, Culture=neutral, PublicKeyToken=b77a5c561934e089]], mscorlib, Version=4.0.0.0, Culture=neutral, PublicKeyToken=b77a5c561934e089" AssemblyString="mscorlib, Version=4.0.0.0, Culture=neutral, PublicKeyToken=b77a5c561934e089" AssemblyLocation="C:\Windows\Microsoft.NET\Framework64\v4.0.30319\mscorlib.dll" IsDeviceDependent="False">
      <ValueInfo Count="0" DeepSerialization="Yes" ShallowSerialization="No" />
    </TypeInfo>
    <TypeInfo ID="683" TypeName="System.Collections.Generic.List`1[[Vecute.IncubationStep, Vecute, Version=1.0.0.0, Culture=neutral, PublicKeyToken=6ca157640498cbe3]], mscorlib, Version=4.0.0.0, Culture=neutral, PublicKeyToken=b77a5c561934e089" AssemblyString="mscorlib, Version=4.0.0.0, Culture=neutral, PublicKeyToken=b77a5c561934e089" AssemblyLocation="C:\Windows\Microsoft.NET\Framework64\v4.0.30319\mscorlib.dll" IsDeviceDependent="False">
      <ValueInfo Count="0" DeepSerialization="Yes" ShallowSerialization="No" />
    </TypeInfo>
    <TypeInfo ID="684" TypeName="System.Collections.Generic.List`1[[Vecute.Nuctions+Cell, Vecute, Version=1.0.0.0, Culture=neutral, PublicKeyToken=6ca157640498cbe3]], mscorlib, Version=4.0.0.0, Culture=neutral, PublicKeyToken=b77a5c561934e089" AssemblyString="mscorlib, Version=4.0.0.0, Culture=neutral, PublicKeyToken=b77a5c561934e089" AssemblyLocation="C:\Windows\Microsoft.NET\Framework64\v4.0.30319\mscorlib.dll" IsDeviceDependent="False">
      <ValueInfo Count="0" DeepSerialization="Yes" ShallowSerialization="No" />
    </TypeInfo>
    <TypeInfo ID="685" TypeName="System.Single, mscorlib, Version=4.0.0.0, Culture=neutral, PublicKeyToken=b77a5c561934e089" AssemblyString="mscorlib, Version=4.0.0.0, Culture=neutral, PublicKeyToken=b77a5c561934e089" AssemblyLocation="C:\Windows\Microsoft.NET\Framework64\v4.0.30319\mscorlib.dll" IsDeviceDependent="False">
      <ValueInfo Value="1451.698" />
    </TypeInfo>
    <TypeInfo ID="686" TypeName="System.Collections.Generic.List`1[[System.String, mscorlib, Version=4.0.0.0, Culture=neutral, PublicKeyToken=b77a5c561934e089]], mscorlib, Version=4.0.0.0, Culture=neutral, PublicKeyToken=b77a5c561934e089" AssemblyString="mscorlib, Version=4.0.0.0, Culture=neutral, PublicKeyToken=b77a5c561934e089" AssemblyLocation="C:\Windows\Microsoft.NET\Framework64\v4.0.30319\mscorlib.dll" IsDeviceDependent="False">
      <ValueInfo Count="0" DeepSerialization="Yes" ShallowSerialization="No" />
    </TypeInfo>
    <TypeInfo ID="687" TypeName="System.Collections.Generic.Dictionary`2[[System.String, mscorlib, Version=4.0.0.0, Culture=neutral, PublicKeyToken=b77a5c561934e089],[System.String, mscorlib, Version=4.0.0.0, Culture=neutral, PublicKeyToken=b77a5c561934e089]], mscorlib, Version=4.0.0.0, Culture=neutral, PublicKeyToken=b77a5c561934e089" AssemblyString="mscorlib, Version=4.0.0.0, Culture=neutral, PublicKeyToken=b77a5c561934e089" AssemblyLocation="C:\Windows\Microsoft.NET\Framework64\v4.0.30319\mscorlib.dll" IsDeviceDependent="False">
      <ValueInfo Count="0" DeepSerialization="Yes" ShallowSerialization="No" />
    </TypeInfo>
    <TypeInfo ID="688" TypeName="Vecute.DNAInfo, Vecute, Version=1.0.0.0, Culture=neutral, PublicKeyToken=6ca157640498cbe3" AssemblyString="Vecute, Version=1.0.0.0, Culture=neutral, PublicKeyToken=6ca157640498cbe3" AssemblyLocation="C:\Users\Jack\Documents\VecuteXI - 2010 Release\Vecute\bin\Debug\Vecute.exe" IsDeviceDependent="False">
      <ValueInfo DeepSerialization="Yes" ShallowSerialization="No" XvName="689" XOperationDescription="-1" XIsVerificationStep="5" XIsConstructionNode="5" XNotDrawMap="5" XHost="690" XvMolecularOperation="692" XUpdateImageEvent="-1" XDNAs="693" XCalculated="32" XFile_Filename="-1" XEnzyme_Enzymes="794" XEnzyme_Buffers="795" XEnzyme_Condition="796" XDephosphorylateWhenDigestion="5" XPCR_ForwardPrimer="-1" XPCR_FPrimerName="-1" XPCR_ReversePrimer="-1" XPCR_RPrimerName="-1" XPCR_Overlap="5" XModify_Method="54" XScreen_Features="797" XScreen_OnlyCircular="5" XSource="798" XEditing="32" XCreating="5" XLigation_TriFragment="57" XLigationMethod="57" XGel_Minimum="58" XGel_Maximun="59" XSolutionExtration="5" XSetPosition="60" XScreen_PCRMax="59" XScreen_PCRMin="58" XScreen_FPrimer="9" XScreen_FName="61" XScreen_RPrimer="9" XScreen_RName="62" XScreen_Mode="63" XRecombinationMethod="64" XEnzymeAnalysisParamters="799" XFetchedEnzymes="800" XOnlySignificant="32" XOnlyExtend="32" XAutomaticChoose="32" XSequencingTheorica="-1" XSequencingPrimerName="9" XSequencingPrimer="9" XSequencingSequence="9" XTheorySequences="801" XSequencingResultComment="68" XCompareSelectedGeneFile="-1" XCompareResultComment="68" XPickedDNAs="802" XDescribeType="70" XTransformationMethod="71" XTransformationMode="72" XIncubation="803" XCells="804" XIncludeVerification="5" XSequencingVerify="5" XDX="805" XDY="806" XRealSize="5" XFinished="5" XProgress="77" XPixelPerKBP="18" XIsKeyName="5" XPCRDesignerData="-1" XSequenceDesignerData="-1" XUseFreeDesigner="5" XFreeDesignCode="9" XFreeDesignName="9" XDesignedEnzymeSite="807" XPrimerDesignerMode="5" XDesignedPrimers="808" />
    </TypeInfo>
    <TypeInfo ID="689" TypeName="System.String, mscorlib, Version=4.0.0.0, Culture=neutral, PublicKeyToken=b77a5c561934e089" AssemblyString="mscorlib, Version=4.0.0.0, Culture=neutral, PublicKeyToken=b77a5c561934e089" AssemblyLocation="C:\Windows\Microsoft.NET\Framework64\v4.0.30319\mscorlib.dll" IsDeviceDependent="False">
      <ValueInfo Value="Ligation" />
    </TypeInfo>
    <TypeInfo ID="690" TypeName="Vecute.Nuctions+Host, Vecute, Version=1.0.0.0, Culture=neutral, PublicKeyToken=6ca157640498cbe3" AssemblyString="Vecute, Version=1.0.0.0, Culture=neutral, PublicKeyToken=6ca157640498cbe3" AssemblyLocation="C:\Users\Jack\Documents\VecuteXI - 2010 Release\Vecute\bin\Debug\Vecute.exe" IsDeviceDependent="False">
      <ValueInfo DeepSerialization="Yes" ShallowSerialization="No" XName="7" XBioFunctions="691" XDescription="9" />
    </TypeInfo>
    <TypeInfo ID="691" TypeName="System.Collections.Generic.List`1[[Vecute.Nuctions+FeatureFunction, Vecute, Version=1.0.0.0, Culture=neutral, PublicKeyToken=6ca157640498cbe3]], mscorlib, Version=4.0.0.0, Culture=neutral, PublicKeyToken=b77a5c561934e089" AssemblyString="mscorlib, Version=4.0.0.0, Culture=neutral, PublicKeyToken=b77a5c561934e089" AssemblyLocation="C:\Windows\Microsoft.NET\Framework64\v4.0.30319\mscorlib.dll" IsDeviceDependent="False">
      <ValueInfo Count="0" DeepSerialization="Yes" ShallowSerialization="No" />
    </TypeInfo>
    <TypeInfo ID="692" TypeName="Vecute.Nuctions+MolecularOperationEnum, Vecute, Version=1.0.0.0, Culture=neutral, PublicKeyToken=6ca157640498cbe3" AssemblyString="Vecute, Version=1.0.0.0, Culture=neutral, PublicKeyToken=6ca157640498cbe3" AssemblyLocation="C:\Users\Jack\Documents\VecuteXI - 2010 Release\Vecute\bin\Debug\Vecute.exe" IsDeviceDependent="False">
      <ValueInfo Enum="Ligation" />
    </TypeInfo>
    <TypeInfo ID="693" TypeName="Microsoft.VisualBasic.Collection, Microsoft.VisualBasic, Version=10.0.0.0, Culture=neutral, PublicKeyToken=b03f5f7f11d50a3a" AssemblyString="Microsoft.VisualBasic, Version=10.0.0.0, Culture=neutral, PublicKeyToken=b03f5f7f11d50a3a" AssemblyLocation="C:\Windows\Microsoft.Net\assembly\GAC_MSIL\Microsoft.VisualBasic\v4.0_10.0.0.0__b03f5f7f11d50a3a\Microsoft.VisualBasic.dll" IsDeviceDependent="False">
      <ValueInfo V0="694" V1="726" V2="739" V3="748" V4="767" Count="5" DeepSerialization="Yes" ShallowSerialization="No" />
    </TypeInfo>
    <TypeInfo ID="694" TypeName="Vecute.Nuctions+GeneFile, Vecute, Version=1.0.0.0, Culture=neutral, PublicKeyToken=6ca157640498cbe3" AssemblyString="Vecute, Version=1.0.0.0, Culture=neutral, PublicKeyToken=6ca157640498cbe3" AssemblyLocation="C:\Users\Jack\Documents\VecuteXI - 2010 Release\Vecute\bin\Debug\Vecute.exe" IsDeviceDependent="False">
      <ValueInfo DeepSerialization="Yes" ShallowSerialization="No" XvName="695" XvIscircular="32" XvDate="696" XvSequence="697" XvRCSequence="698" XvFeatureCol="699" XvEnd_F="354" XvEnd_R="354" XvPhos_F="32" XvPhos_R="32" XFCleavages="724" XRCleavages="725" XtmpCircular="5" />
    </TypeInfo>
    <TypeInfo ID="695" TypeName="System.String, mscorlib, Version=4.0.0.0, Culture=neutral, PublicKeyToken=b77a5c561934e089" AssemblyString="mscorlib, Version=4.0.0.0, Culture=neutral, PublicKeyToken=b77a5c561934e089" AssemblyLocation="C:\Windows\Microsoft.NET\Framework64\v4.0.30319\mscorlib.dll" IsDeviceDependent="False">
      <ValueInfo Value="Lig 2418" />
    </TypeInfo>
    <TypeInfo ID="696" TypeName="System.DateTime, mscorlib, Version=4.0.0.0, Culture=neutral, PublicKeyToken=b77a5c561934e089" AssemblyString="mscorlib, Version=4.0.0.0, Culture=neutral, PublicKeyToken=b77a5c561934e089" AssemblyLocation="C:\Windows\Microsoft.NET\Framework64\v4.0.30319\mscorlib.dll" IsDeviceDependent="False">
      <ValueInfo Value="40634.0481020139" />
    </TypeInfo>
    <TypeInfo ID="697" TypeName="System.String, mscorlib, Version=4.0.0.0, Culture=neutral, PublicKeyToken=b77a5c561934e089" AssemblyString="mscorlib, Version=4.0.0.0, Culture=neutral, PublicKeyToken=b77a5c561934e089" AssemblyLocation="C:\Windows\Microsoft.NET\Framework64\v4.0.30319\mscorlib.dll" IsDeviceDependent="False">
      <ValueInfo Value="GCATGGCCCACGAAAGGCACCACTTTGTACAAGAAAGCTGAACGAGAAACGTAAAATGATATAAATATCAATATATTAAATTAGATTTTGCATAAAAAACAGACTACATAATACTGTAAAACACAACATATCCAGTCACTATGCACGAAAGGCGAGCGCTTTTGAAGCTCACGCTGCCGCAAGCACTCAGGGCGCAAGGGCTGCTAAAGGAAGCGGAACACGTAGAAAGCCAGTCCGCAGAAACGGTGCTGACCCCGGATGAATGTCAGCTACTGGGCTATCTGGACAAGGGAAAACGCAAGCGCAAAGAGAAAGCAGGTAGCTTGCAGTGGGCTTACATGGCGATAGCTAGACTGGGCGGTTTTATGGACAGCAAGCGAACCGGAATTGCCAGCTGGGGCGCCCTCTGGTAAGGTTGGGAAGCCCTGCAAAGTAAACTGGATGGCTTTCTTGCCGCCAAGGATCTGATGGCGCAGGGGATCAAGATCTGATCAAGAGACAGGATGAGGATCGTTTCGCATGATTGAACAAGATGGATTGCACGCAGGTTCTCCGGCCGCTTGGGTGGAGAGGCTATTCGGCTATGACTGGGCACAACAGACAATCGGCTGCTCTGATGCCGCCGTGTTCCGGCTGTCAGCGCAGGGGCGCCCGGTTCTTTTTGTCAAGACCGACCTGTCCGGTGCCCTGAATGAACTGCAGGACGAGGCAGCGCGGCTATCGTGGCTGGCCACGACGGGCGTTCCTTGCGCAGCTGTGCTCGACGTTGTCACTGAAGCGGGAAGGGACTGGCTGCTATTGGGCGAAGTGCCGGGGCAGGATCTCCTGTCATCTCACCTTGCTCCTGCCGAGAAAGTATCCATCATGGCTGATGCAATGCGGCGGCTGCATACGCTTGATCCGGCTACCTGCCCATTCGACCACCAAGCGAAACATCGCATCGAGCGAGCACGTACTCGGATGGAAGCCGGTCTTGTCGATCAGGATGATCTGGACGAAGAGCATCAGGGGCTCGCGCCAGCCGAACTGTTCGCCAGGCTCAAGGCGCGCATGCCCGACGGCGAGGATCTCGTCGTGACCCATGGCGATGCCTGCTTGCCGAATATCATGGTGGAAAATGGCCGCTTTTCTGGATTCATCGACTGTGGCCGGCTGGGTGTGGCGGACCGCTATCAGGACATAGCGTTGGCTACCCGTGATATTGCTGAAGAGCTTGGCGGCGAATGGGCTGACCGCTTCCTCGTGCTTTACGGTATCGCCGCTCCCGATTCGCAGCGCATCGCCTTCTATCGCCTTCTTGACGAGTTCTTCTAATCTCGAGAAAACTTCATTTTTAATTTTTGCGGCCGCAAGATCCGCAGTTCAACCTGTTGATAGTACGTACTAAGCTCTCATGTTTCACGTACTAAGCTCTCATGTTTAACGTACTAAGCTCTCATGTTTAACGAACTAAACCCTCATGGCTAACGTACTAAGCTCTCATGGCTAACGTACTAAGCTCTCATGTTTCACGTACTAAGCTCTCATGTTTGAACAATAAAATTAATATAAATCAGCAACTTAAATAGCCTCTAAGGTTTTAAGTTTTATAAGAAAAAAAAGAATATATAAGGCTTTTAAAGCTTTTAAGGTTTAACGGTTGTGGACAACAAGCCAGGGATGTAACGCACTGAGAAGCCCTTAGAGCCTCTCAAAGCAATTTTCAGTGACACAGGAACACTTAACGGCTGACATGGGAATTAGCCATGGCAAAGCCTCGCCACGAAAGGCGCTGCTAATGCTCTGTCTCAGGTCACTAATACTATCTAAGTAGTTGATTCATAGTGACTGGATATGTTGCGTTTTGTCGCATTATGTAGTCTATCATTTAACCACAGATTAGTGTAATGCGATGATTTTTAAGTGATTAATGTTATTTTGTCATCCTTTAGGTGAATAAGTTGTATATTTAAAATCTCTTTAATTATCAGTAAATTAATGTAAGTAGGTCATTATTAGTCAAAATAAAATCATTTGTCGATTTCAATTTTGTCCCATCACGAAAGGCCAAATAATGATTTTATTTTGACTGATAGTGACCTGTTCGTTGCAACAAATTGATAAGCAATGCTTTTTTATAATGCCAACTTTGTACAAAAAAGCAGGCTCACGAAGTGTAATTATGTCGACGCCGTCGGTGTAATACGACTCACTATAGGGAGAGTCGACTTATCTCGAGACTGCAGTTCAATAGAGATATTGTTGACGTCTCCGTACCGTATTTTGGATGATAACGGCCTCGAAGGCTTATGCCTACGTGGCTGAGATCCGGCTGCTAACAAAGCCCGAAAGGAAGCTGAGTTGGCTGCTGCCACCGCTGAGCAATAACTAGCATAACCCCTTGGGGCCTCTAAACGGGTCTTGAGGGGTTTTTTGCAC" />
    </TypeInfo>
    <TypeInfo ID="698" TypeName="System.String, mscorlib, Version=4.0.0.0, Culture=neutral, PublicKeyToken=b77a5c561934e089" AssemblyString="mscorlib, Version=4.0.0.0, Culture=neutral, PublicKeyToken=b77a5c561934e089" AssemblyLocation="C:\Windows\Microsoft.NET\Framework64\v4.0.30319\mscorlib.dll" IsDeviceDependent="False">
      <ValueInfo Value="GTGCAAAAAACCCCTCAAGACCCGTTTAGAGGCCCCAAGGGGTTATGCTAGTTATTGCTCAGCGGTGGCAGCAGCCAACTCAGCTTCCTTTCGGGCTTTGTTAGCAGCCGGATCTCAGCCACGTAGGCATAAGCCTTCGAGGCCGTTATCATCCAAAATACGGTACGGAGACGTCAACAATATCTCTATTGAACTGCAGTCTCGAGATAAGTCGACTCTCCCTATAGTGAGTCGTATTACACCGACGGCGTCGACATAATTACACTTCGTGAGCCTGCTTTTTTGTACAAAGTTGGCATTATAAAAAAGCATTGCTTATCAATTTGTTGCAACGAACAGGTCACTATCAGTCAAAATAAAATCATTATTTGGCCTTTCGTGATGGGACAAAATTGAAATCGACAAATGATTTTATTTTGACTAATAATGACCTACTTACATTAATTTACTGATAATTAAAGAGATTTTAAATATACAACTTATTCACCTAAAGGATGACAAAATAACATTAATCACTTAAAAATCATCGCATTACACTAATCTGTGGTTAAATGATAGACTACATAATGCGACAAAACGCAACATATCCAGTCACTATGAATCAACTACTTAGATAGTATTAGTGACCTGAGACAGAGCATTAGCAGCGCCTTTCGTGGCGAGGCTTTGCCATGGCTAATTCCCATGTCAGCCGTTAAGTGTTCCTGTGTCACTGAAAATTGCTTTGAGAGGCTCTAAGGGCTTCTCAGTGCGTTACATCCCTGGCTTGTTGTCCACAACCGTTAAACCTTAAAAGCTTTAAAAGCCTTATATATTCTTTTTTTTCTTATAAAACTTAAAACCTTAGAGGCTATTTAAGTTGCTGATTTATATTAATTTTATTGTTCAAACATGAGAGCTTAGTACGTGAAACATGAGAGCTTAGTACGTTAGCCATGAGAGCTTAGTACGTTAGCCATGAGGGTTTAGTTCGTTAAACATGAGAGCTTAGTACGTTAAACATGAGAGCTTAGTACGTGAAACATGAGAGCTTAGTACGTACTATCAACAGGTTGAACTGCGGATCTTGCGGCCGCAAAAATTAAAAATGAAGTTTTCTCGAGATTAGAAGAACTCGTCAAGAAGGCGATAGAAGGCGATGCGCTGCGAATCGGGAGCGGCGATACCGTAAAGCACGAGGAAGCGGTCAGCCCATTCGCCGCCAAGCTCTTCAGCAATATCACGGGTAGCCAACGCTATGTCCTGATAGCGGTCCGCCACACCCAGCCGGCCACAGTCGATGAATCCAGAAAAGCGGCCATTTTCCACCATGATATTCGGCAAGCAGGCATCGCCATGGGTCACGACGAGATCCTCGCCGTCGGGCATGCGCGCCTTGAGCCTGGCGAACAGTTCGGCTGGCGCGAGCCCCTGATGCTCTTCGTCCAGATCATCCTGATCGACAAGACCGGCTTCCATCCGAGTACGTGCTCGCTCGATGCGATGTTTCGCTTGGTGGTCGAATGGGCAGGTAGCCGGATCAAGCGTATGCAGCCGCCGCATTGCATCAGCCATGATGGATACTTTCTCGGCAGGAGCAAGGTGAGATGACAGGAGATCCTGCCCCGGCACTTCGCCCAATAGCAGCCAGTCCCTTCCCGCTTCAGTGACAACGTCGAGCACAGCTGCGCAAGGAACGCCCGTCGTGGCCAGCCACGATAGCCGCGCTGCCTCGTCCTGCAGTTCATTCAGGGCACCGGACAGGTCGGTCTTGACAAAAAGAACCGGGCGCCCCTGCGCTGACAGCCGGAACACGGCGGCATCAGAGCAGCCGATTGTCTGTTGTGCCCAGTCATAGCCGAATAGCCTCTCCACCCAAGCGGCCGGAGAACCTGCGTGCAATCCATCTTGTTCAATCATGCGAAACGATCCTCATCCTGTCTCTTGATCAGATCTTGATCCCCTGCGCCATCAGATCCTTGGCGGCAAGAAAGCCATCCAGTTTACTTTGCAGGGCTTCCCAACCTTACCAGAGGGCGCCCCAGCTGGCAATTCCGGTTCGCTTGCTGTCCATAAAACCGCCCAGTCTAGCTATCGCCATGTAAGCCCACTGCAAGCTACCTGCTTTCTCTTTGCGCTTGCGTTTTCCCTTGTCCAGATAGCCCAGTAGCTGACATTCATCCGGGGTCAGCACCGTTTCTGCGGACTGGCTTTCTACGTGTTCCGCTTCCTTTAGCAGCCCTTGCGCCCTGAGTGCTTGCGGCAGCGTGAGCTTCAAAAGCGCTCGCCTTTCGTGCATAGTGACTGGATATGTTGTGTTTTACAGTATTATGTAGTCTGTTTTTTATGCAAAATCTAATTTAATATATTGATATTTATATCATTTTACGTTTCTCGTTCAGCTTTCTTGTACAAAGTGGTGCCTTTCGTGGGCCATGC" />
    </TypeInfo>
    <TypeInfo ID="699" TypeName="System.Collections.Generic.List`1[[Vecute.Nuctions+GeneAnnotation, Vecute, Version=1.0.0.0, Culture=neutral, PublicKeyToken=6ca157640498cbe3]], mscorlib, Version=4.0.0.0, Culture=neutral, PublicKeyToken=b77a5c561934e089" AssemblyString="mscorlib, Version=4.0.0.0, Culture=neutral, PublicKeyToken=b77a5c561934e089" AssemblyLocation="C:\Windows\Microsoft.NET\Framework64\v4.0.30319\mscorlib.dll" IsDeviceDependent="False">
      <ValueInfo V0="700" V1="703" V2="706" V3="709" V4="712" V5="715" V6="720" Count="7" DeepSerialization="Yes" ShallowSerialization="No" />
    </TypeInfo>
    <TypeInfo ID="700" TypeName="Vecute.Nuctions+GeneAnnotation, Vecute, Version=1.0.0.0, Culture=neutral, PublicKeyToken=6ca157640498cbe3" AssemblyString="Vecute, Version=1.0.0.0, Culture=neutral, PublicKeyToken=6ca157640498cbe3" AssemblyLocation="C:\Users\Jack\Documents\VecuteXI - 2010 Release\Vecute\bin\Debug\Vecute.exe" IsDeviceDependent="False">
      <ValueInfo DeepSerialization="Yes" ShallowSerialization="No" XIndex="18" XType="27" XNote="28" XLabel="29" XStartPosition="701" XEndPosition="702" XComplement="5" XVector="694" XFeature="33" />
    </TypeInfo>
    <TypeInfo ID="701" TypeName="System.Int32, mscorlib, Version=4.0.0.0, Culture=neutral, PublicKeyToken=b77a5c561934e089" AssemblyString="mscorlib, Version=4.0.0.0, Culture=neutral, PublicKeyToken=b77a5c561934e089" AssemblyLocation="C:\Windows\Microsoft.NET\Framework64\v4.0.30319\mscorlib.dll" IsDeviceDependent="False">
      <ValueInfo Value="2180" />
    </TypeInfo>
    <TypeInfo ID="702" TypeName="System.Int32, mscorlib, Version=4.0.0.0, Culture=neutral, PublicKeyToken=b77a5c561934e089" AssemblyString="mscorlib, Version=4.0.0.0, Culture=neutral, PublicKeyToken=b77a5c561934e089" AssemblyLocation="C:\Windows\Microsoft.NET\Framework64\v4.0.30319\mscorlib.dll" IsDeviceDependent="False">
      <ValueInfo Value="2202" />
    </TypeInfo>
    <TypeInfo ID="703" TypeName="Vecute.Nuctions+GeneAnnotation, Vecute, Version=1.0.0.0, Culture=neutral, PublicKeyToken=6ca157640498cbe3" AssemblyString="Vecute, Version=1.0.0.0, Culture=neutral, PublicKeyToken=6ca157640498cbe3" AssemblyLocation="C:\Users\Jack\Documents\VecuteXI - 2010 Release\Vecute\bin\Debug\Vecute.exe" IsDeviceDependent="False">
      <ValueInfo DeepSerialization="Yes" ShallowSerialization="No" XIndex="21" XType="40" XNote="41" XLabel="42" XStartPosition="704" XEndPosition="705" XComplement="5" XVector="694" XFeature="45" />
    </TypeInfo>
    <TypeInfo ID="704" TypeName="System.Int32, mscorlib, Version=4.0.0.0, Culture=neutral, PublicKeyToken=b77a5c561934e089" AssemblyString="mscorlib, Version=4.0.0.0, Culture=neutral, PublicKeyToken=b77a5c561934e089" AssemblyLocation="C:\Windows\Microsoft.NET\Framework64\v4.0.30319\mscorlib.dll" IsDeviceDependent="False">
      <ValueInfo Value="2354" />
    </TypeInfo>
    <TypeInfo ID="705" TypeName="System.Int32, mscorlib, Version=4.0.0.0, Culture=neutral, PublicKeyToken=b77a5c561934e089" AssemblyString="mscorlib, Version=4.0.0.0, Culture=neutral, PublicKeyToken=b77a5c561934e089" AssemblyLocation="C:\Windows\Microsoft.NET\Framework64\v4.0.30319\mscorlib.dll" IsDeviceDependent="False">
      <ValueInfo Value="2415" />
    </TypeInfo>
    <TypeInfo ID="706" TypeName="Vecute.Nuctions+GeneAnnotation, Vecute, Version=1.0.0.0, Culture=neutral, PublicKeyToken=6ca157640498cbe3" AssemblyString="Vecute, Version=1.0.0.0, Culture=neutral, PublicKeyToken=6ca157640498cbe3" AssemblyLocation="C:\Users\Jack\Documents\VecuteXI - 2010 Release\Vecute\bin\Debug\Vecute.exe" IsDeviceDependent="False">
      <ValueInfo DeepSerialization="Yes" ShallowSerialization="No" XIndex="26" XType="328" XNote="329" XLabel="330" XStartPosition="467" XEndPosition="468" XComplement="5" XVector="694" XFeature="707" />
    </TypeInfo>
    <TypeInfo ID="707" TypeName="Vecute.Nuctions+Feature, Vecute, Version=1.0.0.0, Culture=neutral, PublicKeyToken=6ca157640498cbe3" AssemblyString="Vecute, Version=1.0.0.0, Culture=neutral, PublicKeyToken=6ca157640498cbe3" AssemblyLocation="C:\Users\Jack\Documents\VecuteXI - 2010 Release\Vecute\bin\Debug\Vecute.exe" IsDeviceDependent="False">
      <ValueInfo DeepSerialization="Yes" ShallowSerialization="No" XnSequence="470" XnRCSequence="471" XnName="330" XnLabel="330" XnNote="329" XnType="328" XnUseful="36" XBioFunctions="708" />
    </TypeInfo>
    <TypeInfo ID="708" TypeName="System.Collections.Generic.List`1[[Vecute.Nuctions+FeatureFunction, Vecute, Version=1.0.0.0, Culture=neutral, PublicKeyToken=6ca157640498cbe3]], mscorlib, Version=4.0.0.0, Culture=neutral, PublicKeyToken=b77a5c561934e089" AssemblyString="mscorlib, Version=4.0.0.0, Culture=neutral, PublicKeyToken=b77a5c561934e089" AssemblyLocation="C:\Windows\Microsoft.NET\Framework64\v4.0.30319\mscorlib.dll" IsDeviceDependent="False">
      <ValueInfo Count="0" DeepSerialization="Yes" ShallowSerialization="No" />
    </TypeInfo>
    <TypeInfo ID="709" TypeName="Vecute.Nuctions+GeneAnnotation, Vecute, Version=1.0.0.0, Culture=neutral, PublicKeyToken=6ca157640498cbe3" AssemblyString="Vecute, Version=1.0.0.0, Culture=neutral, PublicKeyToken=6ca157640498cbe3" AssemblyLocation="C:\Users\Jack\Documents\VecuteXI - 2010 Release\Vecute\bin\Debug\Vecute.exe" IsDeviceDependent="False">
      <ValueInfo DeepSerialization="Yes" ShallowSerialization="No" XIndex="39" XType="328" XNote="329" XLabel="334" XStartPosition="474" XEndPosition="475" XComplement="5" XVector="694" XFeature="710" />
    </TypeInfo>
    <TypeInfo ID="710" TypeName="Vecute.Nuctions+Feature, Vecute, Version=1.0.0.0, Culture=neutral, PublicKeyToken=6ca157640498cbe3" AssemblyString="Vecute, Version=1.0.0.0, Culture=neutral, PublicKeyToken=6ca157640498cbe3" AssemblyLocation="C:\Users\Jack\Documents\VecuteXI - 2010 Release\Vecute\bin\Debug\Vecute.exe" IsDeviceDependent="False">
      <ValueInfo DeepSerialization="Yes" ShallowSerialization="No" XnSequence="477" XnRCSequence="478" XnName="334" XnLabel="334" XnNote="329" XnType="328" XnUseful="36" XBioFunctions="711" />
    </TypeInfo>
    <TypeInfo ID="711" TypeName="System.Collections.Generic.List`1[[Vecute.Nuctions+FeatureFunction, Vecute, Version=1.0.0.0, Culture=neutral, PublicKeyToken=6ca157640498cbe3]], mscorlib, Version=4.0.0.0, Culture=neutral, PublicKeyToken=b77a5c561934e089" AssemblyString="mscorlib, Version=4.0.0.0, Culture=neutral, PublicKeyToken=b77a5c561934e089" AssemblyLocation="C:\Windows\Microsoft.NET\Framework64\v4.0.30319\mscorlib.dll" IsDeviceDependent="False">
      <ValueInfo Count="0" DeepSerialization="Yes" ShallowSerialization="No" />
    </TypeInfo>
    <TypeInfo ID="712" TypeName="Vecute.Nuctions+GeneAnnotation, Vecute, Version=1.0.0.0, Culture=neutral, PublicKeyToken=6ca157640498cbe3" AssemblyString="Vecute, Version=1.0.0.0, Culture=neutral, PublicKeyToken=6ca157640498cbe3" AssemblyLocation="C:\Users\Jack\Documents\VecuteXI - 2010 Release\Vecute\bin\Debug\Vecute.exe" IsDeviceDependent="False">
      <ValueInfo DeepSerialization="Yes" ShallowSerialization="No" XIndex="348" XType="328" XNote="329" XLabel="338" XStartPosition="481" XEndPosition="482" XComplement="5" XVector="694" XFeature="713" />
    </TypeInfo>
    <TypeInfo ID="713" TypeName="Vecute.Nuctions+Feature, Vecute, Version=1.0.0.0, Culture=neutral, PublicKeyToken=6ca157640498cbe3" AssemblyString="Vecute, Version=1.0.0.0, Culture=neutral, PublicKeyToken=6ca157640498cbe3" AssemblyLocation="C:\Users\Jack\Documents\VecuteXI - 2010 Release\Vecute\bin\Debug\Vecute.exe" IsDeviceDependent="False">
      <ValueInfo DeepSerialization="Yes" ShallowSerialization="No" XnSequence="484" XnRCSequence="485" XnName="338" XnLabel="338" XnNote="329" XnType="328" XnUseful="36" XBioFunctions="714" />
    </TypeInfo>
    <TypeInfo ID="714" TypeName="System.Collections.Generic.List`1[[Vecute.Nuctions+FeatureFunction, Vecute, Version=1.0.0.0, Culture=neutral, PublicKeyToken=6ca157640498cbe3]], mscorlib, Version=4.0.0.0, Culture=neutral, PublicKeyToken=b77a5c561934e089" AssemblyString="mscorlib, Version=4.0.0.0, Culture=neutral, PublicKeyToken=b77a5c561934e089" AssemblyLocation="C:\Windows\Microsoft.NET\Framework64\v4.0.30319\mscorlib.dll" IsDeviceDependent="False">
      <ValueInfo Count="0" DeepSerialization="Yes" ShallowSerialization="No" />
    </TypeInfo>
    <TypeInfo ID="715" TypeName="Vecute.Nuctions+GeneAnnotation, Vecute, Version=1.0.0.0, Culture=neutral, PublicKeyToken=6ca157640498cbe3" AssemblyString="Vecute, Version=1.0.0.0, Culture=neutral, PublicKeyToken=6ca157640498cbe3" AssemblyLocation="C:\Users\Jack\Documents\VecuteXI - 2010 Release\Vecute\bin\Debug\Vecute.exe" IsDeviceDependent="False">
      <ValueInfo DeepSerialization="Yes" ShallowSerialization="No" XIndex="488" XType="342" XNote="343" XLabel="344" XStartPosition="489" XEndPosition="490" XComplement="5" XVector="694" XFeature="716" />
    </TypeInfo>
    <TypeInfo ID="716" TypeName="Vecute.Nuctions+Feature, Vecute, Version=1.0.0.0, Culture=neutral, PublicKeyToken=6ca157640498cbe3" AssemblyString="Vecute, Version=1.0.0.0, Culture=neutral, PublicKeyToken=6ca157640498cbe3" AssemblyLocation="C:\Users\Jack\Documents\VecuteXI - 2010 Release\Vecute\bin\Debug\Vecute.exe" IsDeviceDependent="False">
      <ValueInfo DeepSerialization="Yes" ShallowSerialization="No" XnSequence="492" XnRCSequence="493" XnName="344" XnLabel="344" XnNote="343" XnType="342" XnUseful="36" XBioFunctions="717" />
    </TypeInfo>
    <TypeInfo ID="717" TypeName="System.Collections.Generic.List`1[[Vecute.Nuctions+FeatureFunction, Vecute, Version=1.0.0.0, Culture=neutral, PublicKeyToken=6ca157640498cbe3]], mscorlib, Version=4.0.0.0, Culture=neutral, PublicKeyToken=b77a5c561934e089" AssemblyString="mscorlib, Version=4.0.0.0, Culture=neutral, PublicKeyToken=b77a5c561934e089" AssemblyLocation="C:\Windows\Microsoft.NET\Framework64\v4.0.30319\mscorlib.dll" IsDeviceDependent="False">
      <ValueInfo V0="718" Count="1" DeepSerialization="Yes" ShallowSerialization="No" />
    </TypeInfo>
    <TypeInfo ID="718" TypeName="Vecute.Nuctions+FeatureFunction, Vecute, Version=1.0.0.0, Culture=neutral, PublicKeyToken=6ca157640498cbe3" AssemblyString="Vecute, Version=1.0.0.0, Culture=neutral, PublicKeyToken=6ca157640498cbe3" AssemblyLocation="C:\Users\Jack\Documents\VecuteXI - 2010 Release\Vecute\bin\Debug\Vecute.exe" IsDeviceDependent="False">
      <ValueInfo DeepSerialization="Yes" ShallowSerialization="No" XBioFunction="719" XParameters="344" />
    </TypeInfo>
    <TypeInfo ID="719" TypeName="Vecute.Nuctions+FeatureFunctionEnum, Vecute, Version=1.0.0.0, Culture=neutral, PublicKeyToken=6ca157640498cbe3" AssemblyString="Vecute, Version=1.0.0.0, Culture=neutral, PublicKeyToken=6ca157640498cbe3" AssemblyLocation="C:\Users\Jack\Documents\VecuteXI - 2010 Release\Vecute\bin\Debug\Vecute.exe" IsDeviceDependent="False">
      <ValueInfo Enum="AntibioticsResistance" />
    </TypeInfo>
    <TypeInfo ID="720" TypeName="Vecute.Nuctions+GeneAnnotation, Vecute, Version=1.0.0.0, Culture=neutral, PublicKeyToken=6ca157640498cbe3" AssemblyString="Vecute, Version=1.0.0.0, Culture=neutral, PublicKeyToken=6ca157640498cbe3" AssemblyLocation="C:\Users\Jack\Documents\VecuteXI - 2010 Release\Vecute\bin\Debug\Vecute.exe" IsDeviceDependent="False">
      <ValueInfo DeepSerialization="Yes" ShallowSerialization="No" XIndex="496" XType="349" XNote="350" XLabel="721" XStartPosition="497" XEndPosition="498" XComplement="32" XVector="694" XFeature="722" />
    </TypeInfo>
    <TypeInfo ID="721" TypeName="System.String, mscorlib, Version=4.0.0.0, Culture=neutral, PublicKeyToken=b77a5c561934e089" AssemblyString="mscorlib, Version=4.0.0.0, Culture=neutral, PublicKeyToken=b77a5c561934e089" AssemblyLocation="C:\Windows\Microsoft.NET\Framework64\v4.0.30319\mscorlib.dll" IsDeviceDependent="False">
      <ValueInfo Value="R6Kγ" />
    </TypeInfo>
    <TypeInfo ID="722" TypeName="Vecute.Nuctions+Feature, Vecute, Version=1.0.0.0, Culture=neutral, PublicKeyToken=6ca157640498cbe3" AssemblyString="Vecute, Version=1.0.0.0, Culture=neutral, PublicKeyToken=6ca157640498cbe3" AssemblyLocation="C:\Users\Jack\Documents\VecuteXI - 2010 Release\Vecute\bin\Debug\Vecute.exe" IsDeviceDependent="False">
      <ValueInfo DeepSerialization="Yes" ShallowSerialization="No" XnSequence="500" XnRCSequence="501" XnName="721" XnLabel="721" XnNote="350" XnType="349" XnUseful="36" XBioFunctions="723" />
    </TypeInfo>
    <TypeInfo ID="723" TypeName="System.Collections.Generic.List`1[[Vecute.Nuctions+FeatureFunction, Vecute, Version=1.0.0.0, Culture=neutral, PublicKeyToken=6ca157640498cbe3]], mscorlib, Version=4.0.0.0, Culture=neutral, PublicKeyToken=b77a5c561934e089" AssemblyString="mscorlib, Version=4.0.0.0, Culture=neutral, PublicKeyToken=b77a5c561934e089" AssemblyLocation="C:\Windows\Microsoft.NET\Framework64\v4.0.30319\mscorlib.dll" IsDeviceDependent="False">
      <ValueInfo Count="0" DeepSerialization="Yes" ShallowSerialization="No" />
    </TypeInfo>
    <TypeInfo ID="724" TypeName="System.Collections.Generic.List`1[[System.Int32, mscorlib, Version=4.0.0.0, Culture=neutral, PublicKeyToken=b77a5c561934e089]], mscorlib, Version=4.0.0.0, Culture=neutral, PublicKeyToken=b77a5c561934e089" AssemblyString="mscorlib, Version=4.0.0.0, Culture=neutral, PublicKeyToken=b77a5c561934e089" AssemblyLocation="C:\Windows\Microsoft.NET\Framework64\v4.0.30319\mscorlib.dll" IsDeviceDependent="False">
      <ValueInfo Count="0" DeepSerialization="Yes" ShallowSerialization="No" />
    </TypeInfo>
    <TypeInfo ID="725" TypeName="System.Collections.Generic.List`1[[System.Int32, mscorlib, Version=4.0.0.0, Culture=neutral, PublicKeyToken=b77a5c561934e089]], mscorlib, Version=4.0.0.0, Culture=neutral, PublicKeyToken=b77a5c561934e089" AssemblyString="mscorlib, Version=4.0.0.0, Culture=neutral, PublicKeyToken=b77a5c561934e089" AssemblyLocation="C:\Windows\Microsoft.NET\Framework64\v4.0.30319\mscorlib.dll" IsDeviceDependent="False">
      <ValueInfo Count="0" DeepSerialization="Yes" ShallowSerialization="No" />
    </TypeInfo>
    <TypeInfo ID="726" TypeName="Vecute.Nuctions+GeneFile, Vecute, Version=1.0.0.0, Culture=neutral, PublicKeyToken=6ca157640498cbe3" AssemblyString="Vecute, Version=1.0.0.0, Culture=neutral, PublicKeyToken=6ca157640498cbe3" AssemblyLocation="C:\Users\Jack\Documents\VecuteXI - 2010 Release\Vecute\bin\Debug\Vecute.exe" IsDeviceDependent="False">
      <ValueInfo DeepSerialization="Yes" ShallowSerialization="No" XvName="727" XvIscircular="5" XvDate="728" XvSequence="431" XvRCSequence="432" XvFeatureCol="729" XvEnd_F="434" XvEnd_R="435" XvPhos_F="32" XvPhos_R="32" XFCleavages="737" XRCleavages="738" XtmpCircular="5" />
    </TypeInfo>
    <TypeInfo ID="727" TypeName="System.String, mscorlib, Version=4.0.0.0, Culture=neutral, PublicKeyToken=b77a5c561934e089" AssemblyString="mscorlib, Version=4.0.0.0, Culture=neutral, PublicKeyToken=b77a5c561934e089" AssemblyLocation="C:\Windows\Microsoft.NET\Framework64\v4.0.30319\mscorlib.dll" IsDeviceDependent="False">
      <ValueInfo Value="Lig 2176" />
    </TypeInfo>
    <TypeInfo ID="728" TypeName="System.DateTime, mscorlib, Version=4.0.0.0, Culture=neutral, PublicKeyToken=b77a5c561934e089" AssemblyString="mscorlib, Version=4.0.0.0, Culture=neutral, PublicKeyToken=b77a5c561934e089" AssemblyLocation="C:\Windows\Microsoft.NET\Framework64\v4.0.30319\mscorlib.dll" IsDeviceDependent="False">
      <ValueInfo Value="40634.0480617014" />
    </TypeInfo>
    <TypeInfo ID="729" TypeName="System.Collections.Generic.List`1[[Vecute.Nuctions+GeneAnnotation, Vecute, Version=1.0.0.0, Culture=neutral, PublicKeyToken=6ca157640498cbe3]], mscorlib, Version=4.0.0.0, Culture=neutral, PublicKeyToken=b77a5c561934e089" AssemblyString="mscorlib, Version=4.0.0.0, Culture=neutral, PublicKeyToken=b77a5c561934e089" AssemblyLocation="C:\Windows\Microsoft.NET\Framework64\v4.0.30319\mscorlib.dll" IsDeviceDependent="False">
      <ValueInfo V0="730" V1="731" V2="732" V3="733" V4="734" V5="735" V6="736" Count="7" DeepSerialization="Yes" ShallowSerialization="No" />
    </TypeInfo>
    <TypeInfo ID="730" TypeName="Vecute.Nuctions+GeneAnnotation, Vecute, Version=1.0.0.0, Culture=neutral, PublicKeyToken=6ca157640498cbe3" AssemblyString="Vecute, Version=1.0.0.0, Culture=neutral, PublicKeyToken=6ca157640498cbe3" AssemblyLocation="C:\Users\Jack\Documents\VecuteXI - 2010 Release\Vecute\bin\Debug\Vecute.exe" IsDeviceDependent="False">
      <ValueInfo DeepSerialization="Yes" ShallowSerialization="No" XIndex="18" XType="19" XNote="9" XLabel="434" XStartPosition="21" XEndPosition="39" XComplement="5" XVector="726" XFeature="-1" />
    </TypeInfo>
    <TypeInfo ID="731" TypeName="Vecute.Nuctions+GeneAnnotation, Vecute, Version=1.0.0.0, Culture=neutral, PublicKeyToken=6ca157640498cbe3" AssemblyString="Vecute, Version=1.0.0.0, Culture=neutral, PublicKeyToken=6ca157640498cbe3" AssemblyLocation="C:\Users\Jack\Documents\VecuteXI - 2010 Release\Vecute\bin\Debug\Vecute.exe" IsDeviceDependent="False">
      <ValueInfo DeepSerialization="Yes" ShallowSerialization="No" XIndex="21" XType="23" XNote="9" XLabel="435" XStartPosition="464" XEndPosition="465" XComplement="5" XVector="726" XFeature="-1" />
    </TypeInfo>
    <TypeInfo ID="732" TypeName="Vecute.Nuctions+GeneAnnotation, Vecute, Version=1.0.0.0, Culture=neutral, PublicKeyToken=6ca157640498cbe3" AssemblyString="Vecute, Version=1.0.0.0, Culture=neutral, PublicKeyToken=6ca157640498cbe3" AssemblyLocation="C:\Users\Jack\Documents\VecuteXI - 2010 Release\Vecute\bin\Debug\Vecute.exe" IsDeviceDependent="False">
      <ValueInfo DeepSerialization="Yes" ShallowSerialization="No" XIndex="26" XType="328" XNote="329" XLabel="330" XStartPosition="467" XEndPosition="468" XComplement="5" XVector="726" XFeature="707" />
    </TypeInfo>
    <TypeInfo ID="733" TypeName="Vecute.Nuctions+GeneAnnotation, Vecute, Version=1.0.0.0, Culture=neutral, PublicKeyToken=6ca157640498cbe3" AssemblyString="Vecute, Version=1.0.0.0, Culture=neutral, PublicKeyToken=6ca157640498cbe3" AssemblyLocation="C:\Users\Jack\Documents\VecuteXI - 2010 Release\Vecute\bin\Debug\Vecute.exe" IsDeviceDependent="False">
      <ValueInfo DeepSerialization="Yes" ShallowSerialization="No" XIndex="39" XType="328" XNote="329" XLabel="334" XStartPosition="474" XEndPosition="475" XComplement="5" XVector="726" XFeature="710" />
    </TypeInfo>
    <TypeInfo ID="734" TypeName="Vecute.Nuctions+GeneAnnotation, Vecute, Version=1.0.0.0, Culture=neutral, PublicKeyToken=6ca157640498cbe3" AssemblyString="Vecute, Version=1.0.0.0, Culture=neutral, PublicKeyToken=6ca157640498cbe3" AssemblyLocation="C:\Users\Jack\Documents\VecuteXI - 2010 Release\Vecute\bin\Debug\Vecute.exe" IsDeviceDependent="False">
      <ValueInfo DeepSerialization="Yes" ShallowSerialization="No" XIndex="348" XType="328" XNote="329" XLabel="338" XStartPosition="481" XEndPosition="482" XComplement="5" XVector="726" XFeature="713" />
    </TypeInfo>
    <TypeInfo ID="735" TypeName="Vecute.Nuctions+GeneAnnotation, Vecute, Version=1.0.0.0, Culture=neutral, PublicKeyToken=6ca157640498cbe3" AssemblyString="Vecute, Version=1.0.0.0, Culture=neutral, PublicKeyToken=6ca157640498cbe3" AssemblyLocation="C:\Users\Jack\Documents\VecuteXI - 2010 Release\Vecute\bin\Debug\Vecute.exe" IsDeviceDependent="False">
      <ValueInfo DeepSerialization="Yes" ShallowSerialization="No" XIndex="488" XType="342" XNote="343" XLabel="344" XStartPosition="489" XEndPosition="490" XComplement="5" XVector="726" XFeature="716" />
    </TypeInfo>
    <TypeInfo ID="736" TypeName="Vecute.Nuctions+GeneAnnotation, Vecute, Version=1.0.0.0, Culture=neutral, PublicKeyToken=6ca157640498cbe3" AssemblyString="Vecute, Version=1.0.0.0, Culture=neutral, PublicKeyToken=6ca157640498cbe3" AssemblyLocation="C:\Users\Jack\Documents\VecuteXI - 2010 Release\Vecute\bin\Debug\Vecute.exe" IsDeviceDependent="False">
      <ValueInfo DeepSerialization="Yes" ShallowSerialization="No" XIndex="496" XType="349" XNote="350" XLabel="721" XStartPosition="497" XEndPosition="498" XComplement="32" XVector="726" XFeature="722" />
    </TypeInfo>
    <TypeInfo ID="737" TypeName="System.Collections.Generic.List`1[[System.Int32, mscorlib, Version=4.0.0.0, Culture=neutral, PublicKeyToken=b77a5c561934e089]], mscorlib, Version=4.0.0.0, Culture=neutral, PublicKeyToken=b77a5c561934e089" AssemblyString="mscorlib, Version=4.0.0.0, Culture=neutral, PublicKeyToken=b77a5c561934e089" AssemblyLocation="C:\Windows\Microsoft.NET\Framework64\v4.0.30319\mscorlib.dll" IsDeviceDependent="False">
      <ValueInfo Count="0" DeepSerialization="Yes" ShallowSerialization="No" />
    </TypeInfo>
    <TypeInfo ID="738" TypeName="System.Collections.Generic.List`1[[System.Int32, mscorlib, Version=4.0.0.0, Culture=neutral, PublicKeyToken=b77a5c561934e089]], mscorlib, Version=4.0.0.0, Culture=neutral, PublicKeyToken=b77a5c561934e089" AssemblyString="mscorlib, Version=4.0.0.0, Culture=neutral, PublicKeyToken=b77a5c561934e089" AssemblyLocation="C:\Windows\Microsoft.NET\Framework64\v4.0.30319\mscorlib.dll" IsDeviceDependent="False">
      <ValueInfo Count="0" DeepSerialization="Yes" ShallowSerialization="No" />
    </TypeInfo>
    <TypeInfo ID="739" TypeName="Vecute.Nuctions+GeneFile, Vecute, Version=1.0.0.0, Culture=neutral, PublicKeyToken=6ca157640498cbe3" AssemblyString="Vecute, Version=1.0.0.0, Culture=neutral, PublicKeyToken=6ca157640498cbe3" AssemblyLocation="C:\Users\Jack\Documents\VecuteXI - 2010 Release\Vecute\bin\Debug\Vecute.exe" IsDeviceDependent="False">
      <ValueInfo DeepSerialization="Yes" ShallowSerialization="No" XvName="740" XvIscircular="5" XvDate="604" XvSequence="616" XvRCSequence="617" XvFeatureCol="741" XvEnd_F="620" XvEnd_R="622" XvPhos_F="32" XvPhos_R="32" XFCleavages="746" XRCleavages="747" XtmpCircular="5" />
    </TypeInfo>
    <TypeInfo ID="740" TypeName="System.String, mscorlib, Version=4.0.0.0, Culture=neutral, PublicKeyToken=b77a5c561934e089" AssemblyString="mscorlib, Version=4.0.0.0, Culture=neutral, PublicKeyToken=b77a5c561934e089" AssemblyLocation="C:\Windows\Microsoft.NET\Framework64\v4.0.30319\mscorlib.dll" IsDeviceDependent="False">
      <ValueInfo Value="Lig 248" />
    </TypeInfo>
    <TypeInfo ID="741" TypeName="System.Collections.Generic.List`1[[Vecute.Nuctions+GeneAnnotation, Vecute, Version=1.0.0.0, Culture=neutral, PublicKeyToken=6ca157640498cbe3]], mscorlib, Version=4.0.0.0, Culture=neutral, PublicKeyToken=b77a5c561934e089" AssemblyString="mscorlib, Version=4.0.0.0, Culture=neutral, PublicKeyToken=b77a5c561934e089" AssemblyLocation="C:\Windows\Microsoft.NET\Framework64\v4.0.30319\mscorlib.dll" IsDeviceDependent="False">
      <ValueInfo V0="742" V1="743" V2="744" V3="745" Count="4" DeepSerialization="Yes" ShallowSerialization="No" />
    </TypeInfo>
    <TypeInfo ID="742" TypeName="Vecute.Nuctions+GeneAnnotation, Vecute, Version=1.0.0.0, Culture=neutral, PublicKeyToken=6ca157640498cbe3" AssemblyString="Vecute, Version=1.0.0.0, Culture=neutral, PublicKeyToken=6ca157640498cbe3" AssemblyLocation="C:\Users\Jack\Documents\VecuteXI - 2010 Release\Vecute\bin\Debug\Vecute.exe" IsDeviceDependent="False">
      <ValueInfo DeepSerialization="Yes" ShallowSerialization="No" XIndex="18" XType="19" XNote="9" XLabel="620" XStartPosition="21" XEndPosition="39" XComplement="5" XVector="739" XFeature="-1" />
    </TypeInfo>
    <TypeInfo ID="743" TypeName="Vecute.Nuctions+GeneAnnotation, Vecute, Version=1.0.0.0, Culture=neutral, PublicKeyToken=6ca157640498cbe3" AssemblyString="Vecute, Version=1.0.0.0, Culture=neutral, PublicKeyToken=6ca157640498cbe3" AssemblyLocation="C:\Users\Jack\Documents\VecuteXI - 2010 Release\Vecute\bin\Debug\Vecute.exe" IsDeviceDependent="False">
      <ValueInfo DeepSerialization="Yes" ShallowSerialization="No" XIndex="21" XType="23" XNote="9" XLabel="622" XStartPosition="623" XEndPosition="624" XComplement="5" XVector="739" XFeature="-1" />
    </TypeInfo>
    <TypeInfo ID="744" TypeName="Vecute.Nuctions+GeneAnnotation, Vecute, Version=1.0.0.0, Culture=neutral, PublicKeyToken=6ca157640498cbe3" AssemblyString="Vecute, Version=1.0.0.0, Culture=neutral, PublicKeyToken=6ca157640498cbe3" AssemblyLocation="C:\Users\Jack\Documents\VecuteXI - 2010 Release\Vecute\bin\Debug\Vecute.exe" IsDeviceDependent="False">
      <ValueInfo DeepSerialization="Yes" ShallowSerialization="No" XIndex="26" XType="27" XNote="28" XLabel="29" XStartPosition="626" XEndPosition="627" XComplement="32" XVector="739" XFeature="33" />
    </TypeInfo>
    <TypeInfo ID="745" TypeName="Vecute.Nuctions+GeneAnnotation, Vecute, Version=1.0.0.0, Culture=neutral, PublicKeyToken=6ca157640498cbe3" AssemblyString="Vecute, Version=1.0.0.0, Culture=neutral, PublicKeyToken=6ca157640498cbe3" AssemblyLocation="C:\Users\Jack\Documents\VecuteXI - 2010 Release\Vecute\bin\Debug\Vecute.exe" IsDeviceDependent="False">
      <ValueInfo DeepSerialization="Yes" ShallowSerialization="No" XIndex="39" XType="40" XNote="41" XLabel="42" XStartPosition="629" XEndPosition="630" XComplement="32" XVector="739" XFeature="45" />
    </TypeInfo>
    <TypeInfo ID="746" TypeName="System.Collections.Generic.List`1[[System.Int32, mscorlib, Version=4.0.0.0, Culture=neutral, PublicKeyToken=b77a5c561934e089]], mscorlib, Version=4.0.0.0, Culture=neutral, PublicKeyToken=b77a5c561934e089" AssemblyString="mscorlib, Version=4.0.0.0, Culture=neutral, PublicKeyToken=b77a5c561934e089" AssemblyLocation="C:\Windows\Microsoft.NET\Framework64\v4.0.30319\mscorlib.dll" IsDeviceDependent="False">
      <ValueInfo Count="0" DeepSerialization="Yes" ShallowSerialization="No" />
    </TypeInfo>
    <TypeInfo ID="747" TypeName="System.Collections.Generic.List`1[[System.Int32, mscorlib, Version=4.0.0.0, Culture=neutral, PublicKeyToken=b77a5c561934e089]], mscorlib, Version=4.0.0.0, Culture=neutral, PublicKeyToken=b77a5c561934e089" AssemblyString="mscorlib, Version=4.0.0.0, Culture=neutral, PublicKeyToken=b77a5c561934e089" AssemblyLocation="C:\Windows\Microsoft.NET\Framework64\v4.0.30319\mscorlib.dll" IsDeviceDependent="False">
      <ValueInfo Count="0" DeepSerialization="Yes" ShallowSerialization="No" />
    </TypeInfo>
    <TypeInfo ID="748" TypeName="Vecute.Nuctions+GeneFile, Vecute, Version=1.0.0.0, Culture=neutral, PublicKeyToken=6ca157640498cbe3" AssemblyString="Vecute, Version=1.0.0.0, Culture=neutral, PublicKeyToken=6ca157640498cbe3" AssemblyLocation="C:\Users\Jack\Documents\VecuteXI - 2010 Release\Vecute\bin\Debug\Vecute.exe" IsDeviceDependent="False">
      <ValueInfo DeepSerialization="Yes" ShallowSerialization="No" XvName="749" XvIscircular="5" XvDate="696" XvSequence="750" XvRCSequence="751" XvFeatureCol="752" XvEnd_F="434" XvEnd_R="620" XvPhos_F="32" XvPhos_R="32" XFCleavages="765" XRCleavages="766" XtmpCircular="5" />
    </TypeInfo>
    <TypeInfo ID="749" TypeName="System.String, mscorlib, Version=4.0.0.0, Culture=neutral, PublicKeyToken=b77a5c561934e089" AssemblyString="mscorlib, Version=4.0.0.0, Culture=neutral, PublicKeyToken=b77a5c561934e089" AssemblyLocation="C:\Windows\Microsoft.NET\Framework64\v4.0.30319\mscorlib.dll" IsDeviceDependent="False">
      <ValueInfo Value="Lig 2421" />
    </TypeInfo>
    <TypeInfo ID="750" TypeName="System.String, mscorlib, Version=4.0.0.0, Culture=neutral, PublicKeyToken=b77a5c561934e089" AssemblyString="mscorlib, Version=4.0.0.0, Culture=neutral, PublicKeyToken=b77a5c561934e089" AssemblyLocation="C:\Windows\Microsoft.NET\Framework64\v4.0.30319\mscorlib.dll" IsDeviceDependent="False">
      <ValueInfo Value="GCATGGCCCACGAAAGGCACCACTTTGTACAAGAAAGCTGAACGAGAAACGTAAAATGATATAAATATCAATATATTAAATTAGATTTTGCATAAAAAACAGACTACATAATACTGTAAAACACAACATATCCAGTCACTATGCACGAAAGGCGAGCGCTTTTGAAGCTCACGCTGCCGCAAGCACTCAGGGCGCAAGGGCTGCTAAAGGAAGCGGAACACGTAGAAAGCCAGTCCGCAGAAACGGTGCTGACCCCGGATGAATGTCAGCTACTGGGCTATCTGGACAAGGGAAAACGCAAGCGCAAAGAGAAAGCAGGTAGCTTGCAGTGGGCTTACATGGCGATAGCTAGACTGGGCGGTTTTATGGACAGCAAGCGAACCGGAATTGCCAGCTGGGGCGCCCTCTGGTAAGGTTGGGAAGCCCTGCAAAGTAAACTGGATGGCTTTCTTGCCGCCAAGGATCTGATGGCGCAGGGGATCAAGATCTGATCAAGAGACAGGATGAGGATCGTTTCGCATGATTGAACAAGATGGATTGCACGCAGGTTCTCCGGCCGCTTGGGTGGAGAGGCTATTCGGCTATGACTGGGCACAACAGACAATCGGCTGCTCTGATGCCGCCGTGTTCCGGCTGTCAGCGCAGGGGCGCCCGGTTCTTTTTGTCAAGACCGACCTGTCCGGTGCCCTGAATGAACTGCAGGACGAGGCAGCGCGGCTATCGTGGCTGGCCACGACGGGCGTTCCTTGCGCAGCTGTGCTCGACGTTGTCACTGAAGCGGGAAGGGACTGGCTGCTATTGGGCGAAGTGCCGGGGCAGGATCTCCTGTCATCTCACCTTGCTCCTGCCGAGAAAGTATCCATCATGGCTGATGCAATGCGGCGGCTGCATACGCTTGATCCGGCTACCTGCCCATTCGACCACCAAGCGAAACATCGCATCGAGCGAGCACGTACTCGGATGGAAGCCGGTCTTGTCGATCAGGATGATCTGGACGAAGAGCATCAGGGGCTCGCGCCAGCCGAACTGTTCGCCAGGCTCAAGGCGCGCATGCCCGACGGCGAGGATCTCGTCGTGACCCATGGCGATGCCTGCTTGCCGAATATCATGGTGGAAAATGGCCGCTTTTCTGGATTCATCGACTGTGGCCGGCTGGGTGTGGCGGACCGCTATCAGGACATAGCGTTGGCTACCCGTGATATTGCTGAAGAGCTTGGCGGCGAATGGGCTGACCGCTTCCTCGTGCTTTACGGTATCGCCGCTCCCGATTCGCAGCGCATCGCCTTCTATCGCCTTCTTGACGAGTTCTTCTAATCTCGAGAAAACTTCATTTTTAATTTTTGCGGCCGCAAGATCCGCAGTTCAACCTGTTGATAGTACGTACTAAGCTCTCATGTTTCACGTACTAAGCTCTCATGTTTAACGTACTAAGCTCTCATGTTTAACGAACTAAACCCTCATGGCTAACGTACTAAGCTCTCATGGCTAACGTACTAAGCTCTCATGTTTCACGTACTAAGCTCTCATGTTTGAACAATAAAATTAATATAAATCAGCAACTTAAATAGCCTCTAAGGTTTTAAGTTTTATAAGAAAAAAAAGAATATATAAGGCTTTTAAAGCTTTTAAGGTTTAACGGTTGTGGACAACAAGCCAGGGATGTAACGCACTGAGAAGCCCTTAGAGCCTCTCAAAGCAATTTTCAGTGACACAGGAACACTTAACGGCTGACATGGGAATTAGCCATGGCAAAGCCTCGCCACGAAAGGCGCTGCTAATGCTCTGTCTCAGGTCACTAATACTATCTAAGTAGTTGATTCATAGTGACTGGATATGTTGCGTTTTGTCGCATTATGTAGTCTATCATTTAACCACAGATTAGTGTAATGCGATGATTTTTAAGTGATTAATGTTATTTTGTCATCCTTTAGGTGAATAAGTTGTATATTTAAAATCTCTTTAATTATCAGTAAATTAATGTAAGTAGGTCATTATTAGTCAAAATAAAATCATTTGTCGATTTCAATTTTGTCCCATCACGAAAGGCCAAATAATGATTTTATTTTGACTGATAGTGACCTGTTCGTTGCAACAAATTGATAAGCAATGCTTTTTTATAATGCCAACTTTGTACAAAAAAGCAGGCTCACGAAGTGTAATTATGTCGACGCCGTCGGTGTAATACGACTCACTATAGGGAGAGTCGACTTATCTCGAGACTGCAGTTCAATAGAGATATTGTTGACGTCTCCGTACCGTATTTTGGATGATAACGGCCTCGAAGGCTTATGCCTACGTGGCTGAGATCCGGCTGCTAACAAAGCCCGAAAGGAAGCTGAGTTGGCTGCTGCCACCGCTGAGCAATAACTAGCATAACCCCTTGGGGCCTCTAAACGGGTCTTGAGGGGTTTTTTGCACGCA" />
    </TypeInfo>
    <TypeInfo ID="751" TypeName="System.String, mscorlib, Version=4.0.0.0, Culture=neutral, PublicKeyToken=b77a5c561934e089" AssemblyString="mscorlib, Version=4.0.0.0, Culture=neutral, PublicKeyToken=b77a5c561934e089" AssemblyLocation="C:\Windows\Microsoft.NET\Framework64\v4.0.30319\mscorlib.dll" IsDeviceDependent="False">
      <ValueInfo Value="TGCGTGCAAAAAACCCCTCAAGACCCGTTTAGAGGCCCCAAGGGGTTATGCTAGTTATTGCTCAGCGGTGGCAGCAGCCAACTCAGCTTCCTTTCGGGCTTTGTTAGCAGCCGGATCTCAGCCACGTAGGCATAAGCCTTCGAGGCCGTTATCATCCAAAATACGGTACGGAGACGTCAACAATATCTCTATTGAACTGCAGTCTCGAGATAAGTCGACTCTCCCTATAGTGAGTCGTATTACACCGACGGCGTCGACATAATTACACTTCGTGAGCCTGCTTTTTTGTACAAAGTTGGCATTATAAAAAAGCATTGCTTATCAATTTGTTGCAACGAACAGGTCACTATCAGTCAAAATAAAATCATTATTTGGCCTTTCGTGATGGGACAAAATTGAAATCGACAAATGATTTTATTTTGACTAATAATGACCTACTTACATTAATTTACTGATAATTAAAGAGATTTTAAATATACAACTTATTCACCTAAAGGATGACAAAATAACATTAATCACTTAAAAATCATCGCATTACACTAATCTGTGGTTAAATGATAGACTACATAATGCGACAAAACGCAACATATCCAGTCACTATGAATCAACTACTTAGATAGTATTAGTGACCTGAGACAGAGCATTAGCAGCGCCTTTCGTGGCGAGGCTTTGCCATGGCTAATTCCCATGTCAGCCGTTAAGTGTTCCTGTGTCACTGAAAATTGCTTTGAGAGGCTCTAAGGGCTTCTCAGTGCGTTACATCCCTGGCTTGTTGTCCACAACCGTTAAACCTTAAAAGCTTTAAAAGCCTTATATATTCTTTTTTTTCTTATAAAACTTAAAACCTTAGAGGCTATTTAAGTTGCTGATTTATATTAATTTTATTGTTCAAACATGAGAGCTTAGTACGTGAAACATGAGAGCTTAGTACGTTAGCCATGAGAGCTTAGTACGTTAGCCATGAGGGTTTAGTTCGTTAAACATGAGAGCTTAGTACGTTAAACATGAGAGCTTAGTACGTGAAACATGAGAGCTTAGTACGTACTATCAACAGGTTGAACTGCGGATCTTGCGGCCGCAAAAATTAAAAATGAAGTTTTCTCGAGATTAGAAGAACTCGTCAAGAAGGCGATAGAAGGCGATGCGCTGCGAATCGGGAGCGGCGATACCGTAAAGCACGAGGAAGCGGTCAGCCCATTCGCCGCCAAGCTCTTCAGCAATATCACGGGTAGCCAACGCTATGTCCTGATAGCGGTCCGCCACACCCAGCCGGCCACAGTCGATGAATCCAGAAAAGCGGCCATTTTCCACCATGATATTCGGCAAGCAGGCATCGCCATGGGTCACGACGAGATCCTCGCCGTCGGGCATGCGCGCCTTGAGCCTGGCGAACAGTTCGGCTGGCGCGAGCCCCTGATGCTCTTCGTCCAGATCATCCTGATCGACAAGACCGGCTTCCATCCGAGTACGTGCTCGCTCGATGCGATGTTTCGCTTGGTGGTCGAATGGGCAGGTAGCCGGATCAAGCGTATGCAGCCGCCGCATTGCATCAGCCATGATGGATACTTTCTCGGCAGGAGCAAGGTGAGATGACAGGAGATCCTGCCCCGGCACTTCGCCCAATAGCAGCCAGTCCCTTCCCGCTTCAGTGACAACGTCGAGCACAGCTGCGCAAGGAACGCCCGTCGTGGCCAGCCACGATAGCCGCGCTGCCTCGTCCTGCAGTTCATTCAGGGCACCGGACAGGTCGGTCTTGACAAAAAGAACCGGGCGCCCCTGCGCTGACAGCCGGAACACGGCGGCATCAGAGCAGCCGATTGTCTGTTGTGCCCAGTCATAGCCGAATAGCCTCTCCACCCAAGCGGCCGGAGAACCTGCGTGCAATCCATCTTGTTCAATCATGCGAAACGATCCTCATCCTGTCTCTTGATCAGATCTTGATCCCCTGCGCCATCAGATCCTTGGCGGCAAGAAAGCCATCCAGTTTACTTTGCAGGGCTTCCCAACCTTACCAGAGGGCGCCCCAGCTGGCAATTCCGGTTCGCTTGCTGTCCATAAAACCGCCCAGTCTAGCTATCGCCATGTAAGCCCACTGCAAGCTACCTGCTTTCTCTTTGCGCTTGCGTTTTCCCTTGTCCAGATAGCCCAGTAGCTGACATTCATCCGGGGTCAGCACCGTTTCTGCGGACTGGCTTTCTACGTGTTCCGCTTCCTTTAGCAGCCCTTGCGCCCTGAGTGCTTGCGGCAGCGTGAGCTTCAAAAGCGCTCGCCTTTCGTGCATAGTGACTGGATATGTTGTGTTTTACAGTATTATGTAGTCTGTTTTTTATGCAAAATCTAATTTAATATATTGATATTTATATCATTTTACGTTTCTCGTTCAGCTTTCTTGTACAAAGTGGTGCCTTTCGTGGGCCATGC" />
    </TypeInfo>
    <TypeInfo ID="752" TypeName="System.Collections.Generic.List`1[[Vecute.Nuctions+GeneAnnotation, Vecute, Version=1.0.0.0, Culture=neutral, PublicKeyToken=6ca157640498cbe3]], mscorlib, Version=4.0.0.0, Culture=neutral, PublicKeyToken=b77a5c561934e089" AssemblyString="mscorlib, Version=4.0.0.0, Culture=neutral, PublicKeyToken=b77a5c561934e089" AssemblyLocation="C:\Windows\Microsoft.NET\Framework64\v4.0.30319\mscorlib.dll" IsDeviceDependent="False">
      <ValueInfo V0="753" V1="754" V2="757" V3="758" V4="759" V5="760" V6="761" V7="762" V8="763" Count="9" DeepSerialization="Yes" ShallowSerialization="No" />
    </TypeInfo>
    <TypeInfo ID="753" TypeName="Vecute.Nuctions+GeneAnnotation, Vecute, Version=1.0.0.0, Culture=neutral, PublicKeyToken=6ca157640498cbe3" AssemblyString="Vecute, Version=1.0.0.0, Culture=neutral, PublicKeyToken=6ca157640498cbe3" AssemblyLocation="C:\Users\Jack\Documents\VecuteXI - 2010 Release\Vecute\bin\Debug\Vecute.exe" IsDeviceDependent="False">
      <ValueInfo DeepSerialization="Yes" ShallowSerialization="No" XIndex="18" XType="19" XNote="9" XLabel="434" XStartPosition="21" XEndPosition="39" XComplement="5" XVector="748" XFeature="-1" />
    </TypeInfo>
    <TypeInfo ID="754" TypeName="Vecute.Nuctions+GeneAnnotation, Vecute, Version=1.0.0.0, Culture=neutral, PublicKeyToken=6ca157640498cbe3" AssemblyString="Vecute, Version=1.0.0.0, Culture=neutral, PublicKeyToken=6ca157640498cbe3" AssemblyLocation="C:\Users\Jack\Documents\VecuteXI - 2010 Release\Vecute\bin\Debug\Vecute.exe" IsDeviceDependent="False">
      <ValueInfo DeepSerialization="Yes" ShallowSerialization="No" XIndex="21" XType="23" XNote="9" XLabel="620" XStartPosition="755" XEndPosition="756" XComplement="5" XVector="748" XFeature="-1" />
    </TypeInfo>
    <TypeInfo ID="755" TypeName="System.Int32, mscorlib, Version=4.0.0.0, Culture=neutral, PublicKeyToken=b77a5c561934e089" AssemblyString="mscorlib, Version=4.0.0.0, Culture=neutral, PublicKeyToken=b77a5c561934e089" AssemblyLocation="C:\Windows\Microsoft.NET\Framework64\v4.0.30319\mscorlib.dll" IsDeviceDependent="False">
      <ValueInfo Value="2418" />
    </TypeInfo>
    <TypeInfo ID="756" TypeName="System.Int32, mscorlib, Version=4.0.0.0, Culture=neutral, PublicKeyToken=b77a5c561934e089" AssemblyString="mscorlib, Version=4.0.0.0, Culture=neutral, PublicKeyToken=b77a5c561934e089" AssemblyLocation="C:\Windows\Microsoft.NET\Framework64\v4.0.30319\mscorlib.dll" IsDeviceDependent="False">
      <ValueInfo Value="2421" />
    </TypeInfo>
    <TypeInfo ID="757" TypeName="Vecute.Nuctions+GeneAnnotation, Vecute, Version=1.0.0.0, Culture=neutral, PublicKeyToken=6ca157640498cbe3" AssemblyString="Vecute, Version=1.0.0.0, Culture=neutral, PublicKeyToken=6ca157640498cbe3" AssemblyLocation="C:\Users\Jack\Documents\VecuteXI - 2010 Release\Vecute\bin\Debug\Vecute.exe" IsDeviceDependent="False">
      <ValueInfo DeepSerialization="Yes" ShallowSerialization="No" XIndex="26" XType="27" XNote="28" XLabel="29" XStartPosition="701" XEndPosition="702" XComplement="5" XVector="748" XFeature="33" />
    </TypeInfo>
    <TypeInfo ID="758" TypeName="Vecute.Nuctions+GeneAnnotation, Vecute, Version=1.0.0.0, Culture=neutral, PublicKeyToken=6ca157640498cbe3" AssemblyString="Vecute, Version=1.0.0.0, Culture=neutral, PublicKeyToken=6ca157640498cbe3" AssemblyLocation="C:\Users\Jack\Documents\VecuteXI - 2010 Release\Vecute\bin\Debug\Vecute.exe" IsDeviceDependent="False">
      <ValueInfo DeepSerialization="Yes" ShallowSerialization="No" XIndex="39" XType="40" XNote="41" XLabel="42" XStartPosition="704" XEndPosition="705" XComplement="5" XVector="748" XFeature="45" />
    </TypeInfo>
    <TypeInfo ID="759" TypeName="Vecute.Nuctions+GeneAnnotation, Vecute, Version=1.0.0.0, Culture=neutral, PublicKeyToken=6ca157640498cbe3" AssemblyString="Vecute, Version=1.0.0.0, Culture=neutral, PublicKeyToken=6ca157640498cbe3" AssemblyLocation="C:\Users\Jack\Documents\VecuteXI - 2010 Release\Vecute\bin\Debug\Vecute.exe" IsDeviceDependent="False">
      <ValueInfo DeepSerialization="Yes" ShallowSerialization="No" XIndex="348" XType="328" XNote="329" XLabel="330" XStartPosition="467" XEndPosition="468" XComplement="5" XVector="748" XFeature="707" />
    </TypeInfo>
    <TypeInfo ID="760" TypeName="Vecute.Nuctions+GeneAnnotation, Vecute, Version=1.0.0.0, Culture=neutral, PublicKeyToken=6ca157640498cbe3" AssemblyString="Vecute, Version=1.0.0.0, Culture=neutral, PublicKeyToken=6ca157640498cbe3" AssemblyLocation="C:\Users\Jack\Documents\VecuteXI - 2010 Release\Vecute\bin\Debug\Vecute.exe" IsDeviceDependent="False">
      <ValueInfo DeepSerialization="Yes" ShallowSerialization="No" XIndex="488" XType="328" XNote="329" XLabel="334" XStartPosition="474" XEndPosition="475" XComplement="5" XVector="748" XFeature="710" />
    </TypeInfo>
[truncated: 258,615 more chars]
