# Supplementary material for: Parallel In Vivo DNA Assembly by Recombination: Experimental Demonstration and Theoretical Approaches
Source: PLoS One. 2013 Feb 28;8(2):e56854. doi: 10.1371/journal.pone.0056854 (PMC3585241; doi:10.1371/journal.pone.0056854)
Supplement: File S5 — Construction of Lux Gene Libraries.vxt. escribes the construction of the pUnit vectors, each containing one of the five genes from the lux operon. (VXT) [file pone.0056854.s008.vxt › pone.0056854.s008.vxt.out]

<XmlObjectSerializer>
  <XmlObjects>
    <TypeInfo ID="0" TypeName="Vecute.WorkSpace, Vecute, Version=1.0.0.0, Culture=neutral, PublicKeyToken=6ca157640498cbe3" AssemblyString="Vecute, Version=1.0.0.0, Culture=neutral, PublicKeyToken=6ca157640498cbe3" AssemblyLocation="C:\Users\Jack\Documents\VecuteXI - 2010 Release\Vecute\bin\Debug\Vecute.exe" IsDeviceDependent="False">
      <ValueInfo DeepSerialization="Yes" ShallowSerialization="No" XChartItems="1" XFeatures="2737" XEnzymes="2857" XSummary="8" XScale="2858" XOffsetX="2859" XOffsetY="2860" XPrintView="4" XPrintPages="2861" XPrimerList="2862" XHosts="2907" />
    </TypeInfo>
    <TypeInfo ID="1" TypeName="System.Collections.Generic.List`1[[Vecute.DNAInfo, Vecute, Version=1.0.0.0, Culture=neutral, PublicKeyToken=6ca157640498cbe3]], mscorlib, Version=4.0.0.0, Culture=neutral, PublicKeyToken=b77a5c561934e089" AssemblyString="mscorlib, Version=4.0.0.0, Culture=neutral, PublicKeyToken=b77a5c561934e089" AssemblyLocation="C:\Windows\Microsoft.NET\Framework64\v4.0.30319\mscorlib.dll" IsDeviceDependent="False">
      <ValueInfo V0="2" V1="338" V2="410" V3="481" V4="552" V5="686" V6="855" V7="894" V8="954" V9="992" V10="1066" V11="1092" V12="1216" V13="1242" V14="1412" V15="1456" V16="1482" V17="1526" V18="1552" V19="1696" V20="1740" V21="1766" V22="796" V23="1905" V24="2024" V25="2143" V26="2176" V27="2205" V28="2241" V29="2303" V30="2321" V31="2360" V32="2326" V33="2413" V34="2431" V35="2470" V36="2436" V37="2522" V38="2540" V39="2579" V40="2545" V41="2629" V42="2647" V43="2686" V44="2652" V45="370" V46="1165" V47="49" V48="442" V49="513" V50="1138" Count="51" DeepSerialization="Yes" ShallowSerialization="No" />
    </TypeInfo>
    <TypeInfo ID="2" TypeName="Vecute.DNAInfo, Vecute, Version=1.0.0.0, Culture=neutral, PublicKeyToken=6ca157640498cbe3" AssemblyString="Vecute, Version=1.0.0.0, Culture=neutral, PublicKeyToken=6ca157640498cbe3" AssemblyLocation="C:\Users\Jack\Documents\VecuteXI - 2010 Release\Vecute\bin\Debug\Vecute.exe" IsDeviceDependent="False">
      <ValueInfo DeepSerialization="Yes" ShallowSerialization="No" XvName="3" XOperationDescription="-1" XIsVerificationStep="4" XIsConstructionNode="4" XNotDrawMap="4" XHost="5" XvMolecularOperation="9" XUpdateImageEvent="-1" XDNAs="10" XCalculated="38" XFile_Filename="-1" XEnzyme_Enzymes="39" XEnzyme_Buffers="40" XEnzyme_Condition="41" XDephosphorylateWhenDigestion="4" XPCR_ForwardPrimer="42" XPCR_FPrimerName="43" XPCR_ReversePrimer="44" XPCR_RPrimerName="45" XPCR_Overlap="4" XModify_Method="46" XScreen_Features="47" XScreen_OnlyCircular="4" XSource="48" XEditing="38" XCreating="4" XLigation_TriFragment="71" XLigationMethod="71" XGel_Minimum="72" XGel_Maximun="73" XSolutionExtration="4" XSetPosition="74" XScreen_PCRMax="73" XScreen_PCRMin="72" XScreen_FPrimer="8" XScreen_FName="75" XScreen_RPrimer="8" XScreen_RName="76" XScreen_Mode="77" XRecombinationMethod="78" XEnzymeAnalysisParamters="329" XFetchedEnzymes="330" XOnlySignificant="38" XOnlyExtend="38" XAutomaticChoose="38" XSequencingTheorica="-1" XSequencingPrimerName="8" XSequencingPrimer="8" XSequencingSequence="8" XTheorySequences="331" XSequencingResultComment="82" XCompareSelectedGeneFile="-1" XCompareResultComment="82" XPickedDNAs="332" XDescribeType="84" XTransformationMethod="85" XTransformationMode="86" XIncubation="333" XCells="334" XIncludeVerification="4" XSequencingVerify="4" XDX="89" XDY="335" XRealSize="4" XFinished="4" XProgress="91" XPixelPerKBP="18" XIsKeyName="4" XPCRDesignerData="-1" XSequenceDesignerData="-1" XUseFreeDesigner="4" XFreeDesignCode="8" XFreeDesignName="8" XDesignedEnzymeSite="336" XPrimerDesignerMode="4" XDesignedPrimers="337" />
    </TypeInfo>
    <TypeInfo ID="3" TypeName="System.String, mscorlib, Version=4.0.0.0, Culture=neutral, PublicKeyToken=b77a5c561934e089" AssemblyString="mscorlib, Version=4.0.0.0, Culture=neutral, PublicKeyToken=b77a5c561934e089" AssemblyLocation="C:\Windows\Microsoft.NET\Framework64\v4.0.30319\mscorlib.dll" IsDeviceDependent="False">
      <ValueInfo Value="PCR" />
    </TypeInfo>
    <TypeInfo ID="4" TypeName="System.Boolean, mscorlib, Version=4.0.0.0, Culture=neutral, PublicKeyToken=b77a5c561934e089" AssemblyString="mscorlib, Version=4.0.0.0, Culture=neutral, PublicKeyToken=b77a5c561934e089" AssemblyLocation="C:\Windows\Microsoft.NET\Framework64\v4.0.30319\mscorlib.dll" IsDeviceDependent="False">
      <ValueInfo Value="False" />
    </TypeInfo>
    <TypeInfo ID="5" TypeName="Vecute.Nuctions+Host, Vecute, Version=1.0.0.0, Culture=neutral, PublicKeyToken=6ca157640498cbe3" AssemblyString="Vecute, Version=1.0.0.0, Culture=neutral, PublicKeyToken=6ca157640498cbe3" AssemblyLocation="C:\Users\Jack\Documents\VecuteXI - 2010 Release\Vecute\bin\Debug\Vecute.exe" IsDeviceDependent="False">
      <ValueInfo DeepSerialization="Yes" ShallowSerialization="No" XName="6" XBioFunctions="7" XDescription="8" />
    </TypeInfo>
    <TypeInfo ID="6" TypeName="System.String, mscorlib, Version=4.0.0.0, Culture=neutral, PublicKeyToken=b77a5c561934e089" AssemblyString="mscorlib, Version=4.0.0.0, Culture=neutral, PublicKeyToken=b77a5c561934e089" AssemblyLocation="C:\Windows\Microsoft.NET\Framework64\v4.0.30319\mscorlib.dll" IsDeviceDependent="False">
      <ValueInfo Value="in vitro" />
    </TypeInfo>
    <TypeInfo ID="7" TypeName="System.Collections.Generic.List`1[[Vecute.Nuctions+FeatureFunction, Vecute, Version=1.0.0.0, Culture=neutral, PublicKeyToken=6ca157640498cbe3]], mscorlib, Version=4.0.0.0, Culture=neutral, PublicKeyToken=b77a5c561934e089" AssemblyString="mscorlib, Version=4.0.0.0, Culture=neutral, PublicKeyToken=b77a5c561934e089" AssemblyLocation="C:\Windows\Microsoft.NET\Framework64\v4.0.30319\mscorlib.dll" IsDeviceDependent="False">
      <ValueInfo Count="0" DeepSerialization="Yes" ShallowSerialization="No" />
    </TypeInfo>
    <TypeInfo ID="8" TypeName="System.String, mscorlib, Version=4.0.0.0, Culture=neutral, PublicKeyToken=b77a5c561934e089" AssemblyString="mscorlib, Version=4.0.0.0, Culture=neutral, PublicKeyToken=b77a5c561934e089" AssemblyLocation="C:\Windows\Microsoft.NET\Framework64\v4.0.30319\mscorlib.dll" IsDeviceDependent="False">
      <ValueInfo Value="" />
    </TypeInfo>
    <TypeInfo ID="9" TypeName="Vecute.Nuctions+MolecularOperationEnum, Vecute, Version=1.0.0.0, Culture=neutral, PublicKeyToken=6ca157640498cbe3" AssemblyString="Vecute, Version=1.0.0.0, Culture=neutral, PublicKeyToken=6ca157640498cbe3" AssemblyLocation="C:\Users\Jack\Documents\VecuteXI - 2010 Release\Vecute\bin\Debug\Vecute.exe" IsDeviceDependent="False">
      <ValueInfo Enum="PCR" />
    </TypeInfo>
    <TypeInfo ID="10" TypeName="Microsoft.VisualBasic.Collection, Microsoft.VisualBasic, Version=10.0.0.0, Culture=neutral, PublicKeyToken=b03f5f7f11d50a3a" AssemblyString="Microsoft.VisualBasic, Version=10.0.0.0, Culture=neutral, PublicKeyToken=b03f5f7f11d50a3a" AssemblyLocation="C:\Windows\Microsoft.Net\assembly\GAC_MSIL\Microsoft.VisualBasic\v4.0_10.0.0.0__b03f5f7f11d50a3a\Microsoft.VisualBasic.dll" IsDeviceDependent="False">
      <ValueInfo V0="11" Count="1" DeepSerialization="Yes" ShallowSerialization="No" />
    </TypeInfo>
    <TypeInfo ID="11" TypeName="Vecute.Nuctions+GeneFile, Vecute, Version=1.0.0.0, Culture=neutral, PublicKeyToken=6ca157640498cbe3" AssemblyString="Vecute, Version=1.0.0.0, Culture=neutral, PublicKeyToken=6ca157640498cbe3" AssemblyLocation="C:\Users\Jack\Documents\VecuteXI - 2010 Release\Vecute\bin\Debug\Vecute.exe" IsDeviceDependent="False">
      <ValueInfo DeepSerialization="Yes" ShallowSerialization="No" XvName="12" XvIscircular="4" XvDate="13" XvSequence="14" XvRCSequence="15" XvFeatureCol="16" XvEnd_F="20" XvEnd_R="20" XvPhos_F="4" XvPhos_R="4" XFCleavages="36" XRCleavages="37" XtmpCircular="4" />
    </TypeInfo>
    <TypeInfo ID="12" TypeName="System.String, mscorlib, Version=4.0.0.0, Culture=neutral, PublicKeyToken=b77a5c561934e089" AssemblyString="mscorlib, Version=4.0.0.0, Culture=neutral, PublicKeyToken=b77a5c561934e089" AssemblyLocation="C:\Windows\Microsoft.NET\Framework64\v4.0.30319\mscorlib.dll" IsDeviceDependent="False">
      <ValueInfo Value="PCR-luxC (0)" />
    </TypeInfo>
    <TypeInfo ID="13" TypeName="System.DateTime, mscorlib, Version=4.0.0.0, Culture=neutral, PublicKeyToken=b77a5c561934e089" AssemblyString="mscorlib, Version=4.0.0.0, Culture=neutral, PublicKeyToken=b77a5c561934e089" AssemblyLocation="C:\Windows\Microsoft.NET\Framework64\v4.0.30319\mscorlib.dll" IsDeviceDependent="False">
      <ValueInfo Value="40723.3258171181" />
    </TypeInfo>
    <TypeInfo ID="14" TypeName="System.String, mscorlib, Version=4.0.0.0, Culture=neutral, PublicKeyToken=b77a5c561934e089" AssemblyString="mscorlib, Version=4.0.0.0, Culture=neutral, PublicKeyToken=b77a5c561934e089" AssemblyLocation="C:\Windows\Microsoft.NET\Framework64\v4.0.30319\mscorlib.dll" IsDeviceDependent="False">
      <ValueInfo Value="CCAGATCACCGAGTGAGGCTAATATGACTAAAAAAATTTCATTCATTATTAACGGCCAGGTTGAAATTTTTCCCGAAAGTGATGATTTAGTGCAATCCATTAATTTTGGTGATAATAGTGTTTACCTGCCAATATTGAATAATTCTCATGTAAAAAACATTATTGATTATAATGAAAATAATAAATTACGGTTGCATAATATTGTCAATTTTCTCTATACGGTAGGGCAAAGATGGAAAAATGAAGAATATTCAAGACGCAGGACATACATTCGTGATTTAAAAAAATATATGGGATATTCAGAAGCAATGGCCAAGTTAGAGGCCAACTGGATATCTATGATTTTATGTTCTAAAGGTGGCCTTTATGATGTTGTAGAAAATGAACTTGGTTCTCGCCATATCATGGATGAATGGCTACCTCAGGATGAAAGTTATATTAAGGCTTTTCCGAAAGGTAAGTCTATACATCTGTTGGCAGGTAATGTTCCATTATCTGGGATCATGTCTATATTACGCGCAATTTTAACCAAGAATCAGTGTATTATAAAAACATCGTCAACCGATCCCTTTACCGCTAATGCATTAGCGTTAAGCTTTATCGATGTAGACCCTAATCATCCGATAACGCGCTCTTTGTCTGTTGTATATTGGCCACACCAAGGTGATACATCACTCGCAAAAGAAATTATGCAACATATGGATGTTATTGTCGCTTGGGGAGGGGAAGATGCGATTAATTGGGCTGTAGAACATGCACCACCCTATGCTGACGTGATTAAATTTGGCTCTAAAAAGAGTTTTTGCATTATTGATAATCCAGTTGATTTAACGTCAGCAGCTACCGGTGCGGCTCATGATATTTGTTTTTACGATCAGCGCGCTTGTTTTTCTGCCCAAAACATATATTACATGGGAAATCAGTATGAGGAATTTAAGTTAGCGTTGATAGAAAAACTTAATCTATATGCGCATATATTACCAAACGCCAAAAAAGATTTTGATGAAAAGGCGGCCTATTCTTTAGTCCAAAAAGAGAGCTTATTTGCTGGATTAAAAGTAGAGGTGGATGTTCATCAACGTTGGATGATTATTGAGTCAAATGCGGGTGTGGAATTTAATCAACCACTTGGCAGATGTGTGTATCTTCATCACGTCGATAATATTGAGCAAGTATTGCCTTATGTTCAAAAAAATAAGACACAAACCATATCTATTTTTCCTTGGGAATCCGCATTTAAGTATCGAGATGCGTTGGCATTAAGAGGTGCGGAAAGGATTGTAGAAGCAGGAATGAATAATATATTTCGAGTTGGTGGATCTCATGACGGAATGAGGCCGTTACAACGATTAGTGACATATATTTCTCATGAGAGGCCATCTCATTATACTGCTAAGGATGTTGCGGTTGAAATAGAACAGACTCGATTCCTGGAAGAAGATAAGTTCCTTGTATTTGTCCCGTAACACACGGTGATCTGG" />
    </TypeInfo>
    <TypeInfo ID="15" TypeName="System.String, mscorlib, Version=4.0.0.0, Culture=neutral, PublicKeyToken=b77a5c561934e089" AssemblyString="mscorlib, Version=4.0.0.0, Culture=neutral, PublicKeyToken=b77a5c561934e089" AssemblyLocation="C:\Windows\Microsoft.NET\Framework64\v4.0.30319\mscorlib.dll" IsDeviceDependent="False">
      <ValueInfo Value="CCAGATCACCGTGTGTTACGGGACAAATACAAGGAACTTATCTTCTTCCAGGAATCGAGTCTGTTCTATTTCAACCGCAACATCCTTAGCAGTATAATGAGATGGCCTCTCATGAGAAATATATGTCACTAATCGTTGTAACGGCCTCATTCCGTCATGAGATCCACCAACTCGAAATATATTATTCATTCCTGCTTCTACAATCCTTTCCGCACCTCTTAATGCCAACGCATCTCGATACTTAAATGCGGATTCCCAAGGAAAAATAGATATGGTTTGTGTCTTATTTTTTTGAACATAAGGCAATACTTGCTCAATATTATCGACGTGATGAAGATACACACATCTGCCAAGTGGTTGATTAAATTCCACACCCGCATTTGACTCAATAATCATCCAACGTTGATGAACATCCACCTCTACTTTTAATCCAGCAAATAAGCTCTCTTTTTGGACTAAAGAATAGGCCGCCTTTTCATCAAAATCTTTTTTGGCGTTTGGTAATATATGCGCATATAGATTAAGTTTTTCTATCAACGCTAACTTAAATTCCTCATACTGATTTCCCATGTAATATATGTTTTGGGCAGAAAAACAAGCGCGCTGATCGTAAAAACAAATATCATGAGCCGCACCGGTAGCTGCTGACGTTAAATCAACTGGATTATCAATAATGCAAAAACTCTTTTTAGAGCCAAATTTAATCACGTCAGCATAGGGTGGTGCATGTTCTACAGCCCAATTAATCGCATCTTCCCCTCCCCAAGCGACAATAACATCCATATGTTGCATAATTTCTTTTGCGAGTGATGTATCACCTTGGTGTGGCCAATATACAACAGACAAAGAGCGCGTTATCGGATGATTAGGGTCTACATCGATAAAGCTTAACGCTAATGCATTAGCGGTAAAGGGATCGGTTGACGATGTTTTTATAATACACTGATTCTTGGTTAAAATTGCGCGTAATATAGACATGATCCCAGATAATGGAACATTACCTGCCAACAGATGTATAGACTTACCTTTCGGAAAAGCCTTAATATAACTTTCATCCTGAGGTAGCCATTCATCCATGATATGGCGAGAACCAAGTTCATTTTCTACAACATCATAAAGGCCACCTTTAGAACATAAAATCATAGATATCCAGTTGGCCTCTAACTTGGCCATTGCTTCTGAATATCCCATATATTTTTTTAAATCACGAATGTATGTCCTGCGTCTTGAATATTCTTCATTTTTCCATCTTTGCCCTACCGTATAGAGAAAATTGACAATATTATGCAACCGTAATTTATTATTTTCATTATAATCAATAATGTTTTTTACATGAGAATTATTCAATATTGGCAGGTAAACACTATTATCACCAAAATTAATGGATTGCACTAAATCATCACTTTCGGGAAAAATTTCAACCTGGCCGTTAATAATGAATGAAATTTTTTTAGTCATATTAGCCTCACTCGGTGATCTGG" />
    </TypeInfo>
    <TypeInfo ID="16" TypeName="System.Collections.Generic.List`1[[Vecute.Nuctions+GeneAnnotation, Vecute, Version=1.0.0.0, Culture=neutral, PublicKeyToken=6ca157640498cbe3]], mscorlib, Version=4.0.0.0, Culture=neutral, PublicKeyToken=b77a5c561934e089" AssemblyString="mscorlib, Version=4.0.0.0, Culture=neutral, PublicKeyToken=b77a5c561934e089" AssemblyLocation="C:\Windows\Microsoft.NET\Framework64\v4.0.30319\mscorlib.dll" IsDeviceDependent="False">
      <ValueInfo V0="17" V1="22" V2="25" Count="3" DeepSerialization="Yes" ShallowSerialization="No" />
    </TypeInfo>
    <TypeInfo ID="17" TypeName="Vecute.Nuctions+GeneAnnotation, Vecute, Version=1.0.0.0, Culture=neutral, PublicKeyToken=6ca157640498cbe3" AssemblyString="Vecute, Version=1.0.0.0, Culture=neutral, PublicKeyToken=6ca157640498cbe3" AssemblyLocation="C:\Users\Jack\Documents\VecuteXI - 2010 Release\Vecute\bin\Debug\Vecute.exe" IsDeviceDependent="False">
      <ValueInfo DeepSerialization="Yes" ShallowSerialization="No" XIndex="18" XType="19" XNote="8" XLabel="20" XStartPosition="21" XEndPosition="21" XComplement="4" XVector="11" XFeature="-1" />
    </TypeInfo>
    <TypeInfo ID="18" TypeName="System.Int32, mscorlib, Version=4.0.0.0, Culture=neutral, PublicKeyToken=b77a5c561934e089" AssemblyString="mscorlib, Version=4.0.0.0, Culture=neutral, PublicKeyToken=b77a5c561934e089" AssemblyLocation="C:\Windows\Microsoft.NET\Framework64\v4.0.30319\mscorlib.dll" IsDeviceDependent="False">
      <ValueInfo Value="0" />
    </TypeInfo>
    <TypeInfo ID="19" TypeName="System.String, mscorlib, Version=4.0.0.0, Culture=neutral, PublicKeyToken=b77a5c561934e089" AssemblyString="mscorlib, Version=4.0.0.0, Culture=neutral, PublicKeyToken=b77a5c561934e089" AssemblyLocation="C:\Windows\Microsoft.NET\Framework64\v4.0.30319\mscorlib.dll" IsDeviceDependent="False">
      <ValueInfo Value="f_end" />
    </TypeInfo>
    <TypeInfo ID="20" TypeName="System.String, mscorlib, Version=4.0.0.0, Culture=neutral, PublicKeyToken=b77a5c561934e089" AssemblyString="mscorlib, Version=4.0.0.0, Culture=neutral, PublicKeyToken=b77a5c561934e089" AssemblyLocation="C:\Windows\Microsoft.NET\Framework64\v4.0.30319\mscorlib.dll" IsDeviceDependent="False">
      <ValueInfo Value="^B" />
    </TypeInfo>
    <TypeInfo ID="21" TypeName="System.Int32, mscorlib, Version=4.0.0.0, Culture=neutral, PublicKeyToken=b77a5c561934e089" AssemblyString="mscorlib, Version=4.0.0.0, Culture=neutral, PublicKeyToken=b77a5c561934e089" AssemblyLocation="C:\Windows\Microsoft.NET\Framework64\v4.0.30319\mscorlib.dll" IsDeviceDependent="False">
      <ValueInfo Value="1" />
    </TypeInfo>
    <TypeInfo ID="22" TypeName="Vecute.Nuctions+GeneAnnotation, Vecute, Version=1.0.0.0, Culture=neutral, PublicKeyToken=6ca157640498cbe3" AssemblyString="Vecute, Version=1.0.0.0, Culture=neutral, PublicKeyToken=6ca157640498cbe3" AssemblyLocation="C:\Users\Jack\Documents\VecuteXI - 2010 Release\Vecute\bin\Debug\Vecute.exe" IsDeviceDependent="False">
      <ValueInfo DeepSerialization="Yes" ShallowSerialization="No" XIndex="21" XType="23" XNote="8" XLabel="20" XStartPosition="24" XEndPosition="24" XComplement="4" XVector="11" XFeature="-1" />
    </TypeInfo>
    <TypeInfo ID="23" TypeName="System.String, mscorlib, Version=4.0.0.0, Culture=neutral, PublicKeyToken=b77a5c561934e089" AssemblyString="mscorlib, Version=4.0.0.0, Culture=neutral, PublicKeyToken=b77a5c561934e089" AssemblyLocation="C:\Windows\Microsoft.NET\Framework64\v4.0.30319\mscorlib.dll" IsDeviceDependent="False">
      <ValueInfo Value="r_end" />
    </TypeInfo>
    <TypeInfo ID="24" TypeName="System.Int32, mscorlib, Version=4.0.0.0, Culture=neutral, PublicKeyToken=b77a5c561934e089" AssemblyString="mscorlib, Version=4.0.0.0, Culture=neutral, PublicKeyToken=b77a5c561934e089" AssemblyLocation="C:\Windows\Microsoft.NET\Framework64\v4.0.30319\mscorlib.dll" IsDeviceDependent="False">
      <ValueInfo Value="1481" />
    </TypeInfo>
    <TypeInfo ID="25" TypeName="Vecute.Nuctions+GeneAnnotation, Vecute, Version=1.0.0.0, Culture=neutral, PublicKeyToken=6ca157640498cbe3" AssemblyString="Vecute, Version=1.0.0.0, Culture=neutral, PublicKeyToken=6ca157640498cbe3" AssemblyLocation="C:\Users\Jack\Documents\VecuteXI - 2010 Release\Vecute\bin\Debug\Vecute.exe" IsDeviceDependent="False">
      <ValueInfo DeepSerialization="Yes" ShallowSerialization="No" XIndex="26" XType="27" XNote="-1" XLabel="28" XStartPosition="29" XEndPosition="30" XComplement="4" XVector="11" XFeature="31" />
    </TypeInfo>
    <TypeInfo ID="26" TypeName="System.Int32, mscorlib, Version=4.0.0.0, Culture=neutral, PublicKeyToken=b77a5c561934e089" AssemblyString="mscorlib, Version=4.0.0.0, Culture=neutral, PublicKeyToken=b77a5c561934e089" AssemblyLocation="C:\Windows\Microsoft.NET\Framework64\v4.0.30319\mscorlib.dll" IsDeviceDependent="False">
      <ValueInfo Value="2" />
    </TypeInfo>
    <TypeInfo ID="27" TypeName="System.String, mscorlib, Version=4.0.0.0, Culture=neutral, PublicKeyToken=b77a5c561934e089" AssemblyString="mscorlib, Version=4.0.0.0, Culture=neutral, PublicKeyToken=b77a5c561934e089" AssemblyLocation="C:\Windows\Microsoft.NET\Framework64\v4.0.30319\mscorlib.dll" IsDeviceDependent="False">
      <ValueInfo Value="gene" />
    </TypeInfo>
    <TypeInfo ID="28" TypeName="System.String, mscorlib, Version=4.0.0.0, Culture=neutral, PublicKeyToken=b77a5c561934e089" AssemblyString="mscorlib, Version=4.0.0.0, Culture=neutral, PublicKeyToken=b77a5c561934e089" AssemblyLocation="C:\Windows\Microsoft.NET\Framework64\v4.0.30319\mscorlib.dll" IsDeviceDependent="False">
      <ValueInfo Value="luxC" />
    </TypeInfo>
    <TypeInfo ID="29" TypeName="System.Int32, mscorlib, Version=4.0.0.0, Culture=neutral, PublicKeyToken=b77a5c561934e089" AssemblyString="mscorlib, Version=4.0.0.0, Culture=neutral, PublicKeyToken=b77a5c561934e089" AssemblyLocation="C:\Windows\Microsoft.NET\Framework64\v4.0.30319\mscorlib.dll" IsDeviceDependent="False">
      <ValueInfo Value="24" />
    </TypeInfo>
    <TypeInfo ID="30" TypeName="System.Int32, mscorlib, Version=4.0.0.0, Culture=neutral, PublicKeyToken=b77a5c561934e089" AssemblyString="mscorlib, Version=4.0.0.0, Culture=neutral, PublicKeyToken=b77a5c561934e089" AssemblyLocation="C:\Windows\Microsoft.NET\Framework64\v4.0.30319\mscorlib.dll" IsDeviceDependent="False">
      <ValueInfo Value="1466" />
    </TypeInfo>
    <TypeInfo ID="31" TypeName="Vecute.Nuctions+Feature, Vecute, Version=1.0.0.0, Culture=neutral, PublicKeyToken=6ca157640498cbe3" AssemblyString="Vecute, Version=1.0.0.0, Culture=neutral, PublicKeyToken=6ca157640498cbe3" AssemblyLocation="C:\Users\Jack\Documents\VecuteXI - 2010 Release\Vecute\bin\Debug\Vecute.exe" IsDeviceDependent="False">
      <ValueInfo DeepSerialization="Yes" ShallowSerialization="No" XnSequence="32" XnRCSequence="33" XnName="28" XnLabel="28" XnNote="-1" XnType="27" XnUseful="34" XBioFunctions="35" />
    </TypeInfo>
    <TypeInfo ID="32" TypeName="System.String, mscorlib, Version=4.0.0.0, Culture=neutral, PublicKeyToken=b77a5c561934e089" AssemblyString="mscorlib, Version=4.0.0.0, Culture=neutral, PublicKeyToken=b77a5c561934e089" AssemblyLocation="C:\Windows\Microsoft.NET\Framework64\v4.0.30319\mscorlib.dll" IsDeviceDependent="False">
      <ValueInfo Value="ATGACTAAAAAAATTTCATTCATTATTAACGGCCAGGTTGAAATTTTTCCCGAAAGTGATGATTTAGTGCAATCCATTAATTTTGGTGATAATAGTGTTTACCTGCCAATATTGAATAATTCTCATGTAAAAAACATTATTGATTATAATGAAAATAATAAATTACGGTTGCATAATATTGTCAATTTTCTCTATACGGTAGGGCAAAGATGGAAAAATGAAGAATATTCAAGACGCAGGACATACATTCGTGATTTAAAAAAATATATGGGATATTCAGAAGCAATGGCCAAGTTAGAGGCCAACTGGATATCTATGATTTTATGTTCTAAAGGTGGCCTTTATGATGTTGTAGAAAATGAACTTGGTTCTCGCCATATCATGGATGAATGGCTACCTCAGGATGAAAGTTATATTAAGGCTTTTCCGAAAGGTAAGTCTATACATCTGTTGGCAGGTAATGTTCCATTATCTGGGATCATGTCTATATTACGCGCAATTTTAACCAAGAATCAGTGTATTATAAAAACATCGTCAACCGATCCCTTTACCGCTAATGCATTAGCGTTAAGCTTTATCGATGTAGACCCTAATCATCCGATAACGCGCTCTTTGTCTGTTGTATATTGGCCACACCAAGGTGATACATCACTCGCAAAAGAAATTATGCAACATATGGATGTTATTGTCGCTTGGGGAGGGGAAGATGCGATTAATTGGGCTGTAGAACATGCACCACCCTATGCTGACGTGATTAAATTTGGCTCTAAAAAGAGTTTTTGCATTATTGATAATCCAGTTGATTTAACGTCAGCAGCTACCGGTGCGGCTCATGATATTTGTTTTTACGATCAGCGCGCTTGTTTTTCTGCCCAAAACATATATTACATGGGAAATCAGTATGAGGAATTTAAGTTAGCGTTGATAGAAAAACTTAATCTATATGCGCATATATTACCAAACGCCAAAAAAGATTTTGATGAAAAGGCGGCCTATTCTTTAGTCCAAAAAGAGAGCTTATTTGCTGGATTAAAAGTAGAGGTGGATGTTCATCAACGTTGGATGATTATTGAGTCAAATGCGGGTGTGGAATTTAATCAACCACTTGGCAGATGTGTGTATCTTCATCACGTCGATAATATTGAGCAAGTATTGCCTTATGTTCAAAAAAATAAGACACAAACCATATCTATTTTTCCTTGGGAATCCGCATTTAAGTATCGAGATGCGTTGGCATTAAGAGGTGCGGAAAGGATTGTAGAAGCAGGAATGAATAATATATTTCGAGTTGGTGGATCTCATGACGGAATGAGGCCGTTACAACGATTAGTGACATATATTTCTCATGAGAGGCCATCTCATTATACTGCTAAGGATGTTGCGGTTGAAATAGAACAGACTCGATTCCTGGAAGAAGATAAGTTCCTTGTATTTGTCCCGTAA" />
    </TypeInfo>
    <TypeInfo ID="33" TypeName="System.String, mscorlib, Version=4.0.0.0, Culture=neutral, PublicKeyToken=b77a5c561934e089" AssemblyString="mscorlib, Version=4.0.0.0, Culture=neutral, PublicKeyToken=b77a5c561934e089" AssemblyLocation="C:\Windows\Microsoft.NET\Framework64\v4.0.30319\mscorlib.dll" IsDeviceDependent="False">
      <ValueInfo Value="TTACGGGACAAATACAAGGAACTTATCTTCTTCCAGGAATCGAGTCTGTTCTATTTCAACCGCAACATCCTTAGCAGTATAATGAGATGGCCTCTCATGAGAAATATATGTCACTAATCGTTGTAACGGCCTCATTCCGTCATGAGATCCACCAACTCGAAATATATTATTCATTCCTGCTTCTACAATCCTTTCCGCACCTCTTAATGCCAACGCATCTCGATACTTAAATGCGGATTCCCAAGGAAAAATAGATATGGTTTGTGTCTTATTTTTTTGAACATAAGGCAATACTTGCTCAATATTATCGACGTGATGAAGATACACACATCTGCCAAGTGGTTGATTAAATTCCACACCCGCATTTGACTCAATAATCATCCAACGTTGATGAACATCCACCTCTACTTTTAATCCAGCAAATAAGCTCTCTTTTTGGACTAAAGAATAGGCCGCCTTTTCATCAAAATCTTTTTTGGCGTTTGGTAATATATGCGCATATAGATTAAGTTTTTCTATCAACGCTAACTTAAATTCCTCATACTGATTTCCCATGTAATATATGTTTTGGGCAGAAAAACAAGCGCGCTGATCGTAAAAACAAATATCATGAGCCGCACCGGTAGCTGCTGACGTTAAATCAACTGGATTATCAATAATGCAAAAACTCTTTTTAGAGCCAAATTTAATCACGTCAGCATAGGGTGGTGCATGTTCTACAGCCCAATTAATCGCATCTTCCCCTCCCCAAGCGACAATAACATCCATATGTTGCATAATTTCTTTTGCGAGTGATGTATCACCTTGGTGTGGCCAATATACAACAGACAAAGAGCGCGTTATCGGATGATTAGGGTCTACATCGATAAAGCTTAACGCTAATGCATTAGCGGTAAAGGGATCGGTTGACGATGTTTTTATAATACACTGATTCTTGGTTAAAATTGCGCGTAATATAGACATGATCCCAGATAATGGAACATTACCTGCCAACAGATGTATAGACTTACCTTTCGGAAAAGCCTTAATATAACTTTCATCCTGAGGTAGCCATTCATCCATGATATGGCGAGAACCAAGTTCATTTTCTACAACATCATAAAGGCCACCTTTAGAACATAAAATCATAGATATCCAGTTGGCCTCTAACTTGGCCATTGCTTCTGAATATCCCATATATTTTTTTAAATCACGAATGTATGTCCTGCGTCTTGAATATTCTTCATTTTTCCATCTTTGCCCTACCGTATAGAGAAAATTGACAATATTATGCAACCGTAATTTATTATTTTCATTATAATCAATAATGTTTTTTACATGAGAATTATTCAATATTGGCAGGTAAACACTATTATCACCAAAATTAATGGATTGCACTAAATCATCACTTTCGGGAAAAATTTCAACCTGGCCGTTAATAATGAATGAAATTTTTTTAGTCAT" />
    </TypeInfo>
    <TypeInfo ID="34" TypeName="System.String, mscorlib, Version=4.0.0.0, Culture=neutral, PublicKeyToken=b77a5c561934e089" AssemblyString="mscorlib, Version=4.0.0.0, Culture=neutral, PublicKeyToken=b77a5c561934e089" AssemblyLocation="C:\Windows\Microsoft.NET\Framework64\v4.0.30319\mscorlib.dll" IsDeviceDependent="False">
      <ValueInfo Value="Local" />
    </TypeInfo>
    <TypeInfo ID="35" TypeName="System.Collections.Generic.List`1[[Vecute.Nuctions+FeatureFunction, Vecute, Version=1.0.0.0, Culture=neutral, PublicKeyToken=6ca157640498cbe3]], mscorlib, Version=4.0.0.0, Culture=neutral, PublicKeyToken=b77a5c561934e089" AssemblyString="mscorlib, Version=4.0.0.0, Culture=neutral, PublicKeyToken=b77a5c561934e089" AssemblyLocation="C:\Windows\Microsoft.NET\Framework64\v4.0.30319\mscorlib.dll" IsDeviceDependent="False">
      <ValueInfo Count="0" DeepSerialization="Yes" ShallowSerialization="No" />
    </TypeInfo>
    <TypeInfo ID="36" TypeName="System.Collections.Generic.List`1[[System.Int32, mscorlib, Version=4.0.0.0, Culture=neutral, PublicKeyToken=b77a5c561934e089]], mscorlib, Version=4.0.0.0, Culture=neutral, PublicKeyToken=b77a5c561934e089" AssemblyString="mscorlib, Version=4.0.0.0, Culture=neutral, PublicKeyToken=b77a5c561934e089" AssemblyLocation="C:\Windows\Microsoft.NET\Framework64\v4.0.30319\mscorlib.dll" IsDeviceDependent="False">
      <ValueInfo Count="0" DeepSerialization="Yes" ShallowSerialization="No" />
    </TypeInfo>
    <TypeInfo ID="37" TypeName="System.Collections.Generic.List`1[[System.Int32, mscorlib, Version=4.0.0.0, Culture=neutral, PublicKeyToken=b77a5c561934e089]], mscorlib, Version=4.0.0.0, Culture=neutral, PublicKeyToken=b77a5c561934e089" AssemblyString="mscorlib, Version=4.0.0.0, Culture=neutral, PublicKeyToken=b77a5c561934e089" AssemblyLocation="C:\Windows\Microsoft.NET\Framework64\v4.0.30319\mscorlib.dll" IsDeviceDependent="False">
      <ValueInfo Count="0" DeepSerialization="Yes" ShallowSerialization="No" />
    </TypeInfo>
    <TypeInfo ID="38" TypeName="System.Boolean, mscorlib, Version=4.0.0.0, Culture=neutral, PublicKeyToken=b77a5c561934e089" AssemblyString="mscorlib, Version=4.0.0.0, Culture=neutral, PublicKeyToken=b77a5c561934e089" AssemblyLocation="C:\Windows\Microsoft.NET\Framework64\v4.0.30319\mscorlib.dll" IsDeviceDependent="False">
      <ValueInfo Value="True" />
    </TypeInfo>
    <TypeInfo ID="39" TypeName="System.Collections.Generic.List`1[[System.String, mscorlib, Version=4.0.0.0, Culture=neutral, PublicKeyToken=b77a5c561934e089]], mscorlib, Version=4.0.0.0, Culture=neutral, PublicKeyToken=b77a5c561934e089" AssemblyString="mscorlib, Version=4.0.0.0, Culture=neutral, PublicKeyToken=b77a5c561934e089" AssemblyLocation="C:\Windows\Microsoft.NET\Framework64\v4.0.30319\mscorlib.dll" IsDeviceDependent="False">
      <ValueInfo Count="0" DeepSerialization="Yes" ShallowSerialization="No" />
    </TypeInfo>
    <TypeInfo ID="40" TypeName="System.Collections.Generic.List`1[[Vecute.BufferCondition, Vecute, Version=1.0.0.0, Culture=neutral, PublicKeyToken=6ca157640498cbe3]], mscorlib, Version=4.0.0.0, Culture=neutral, PublicKeyToken=b77a5c561934e089" AssemblyString="mscorlib, Version=4.0.0.0, Culture=neutral, PublicKeyToken=b77a5c561934e089" AssemblyLocation="C:\Windows\Microsoft.NET\Framework64\v4.0.30319\mscorlib.dll" IsDeviceDependent="False">
      <ValueInfo Count="0" DeepSerialization="Yes" ShallowSerialization="No" />
    </TypeInfo>
    <TypeInfo ID="41" TypeName="System.Collections.Generic.List`1[[System.String, mscorlib, Version=4.0.0.0, Culture=neutral, PublicKeyToken=b77a5c561934e089]], mscorlib, Version=4.0.0.0, Culture=neutral, PublicKeyToken=b77a5c561934e089" AssemblyString="mscorlib, Version=4.0.0.0, Culture=neutral, PublicKeyToken=b77a5c561934e089" AssemblyLocation="C:\Windows\Microsoft.NET\Framework64\v4.0.30319\mscorlib.dll" IsDeviceDependent="False">
      <ValueInfo Count="0" DeepSerialization="Yes" ShallowSerialization="No" />
    </TypeInfo>
    <TypeInfo ID="42" TypeName="System.String, mscorlib, Version=4.0.0.0, Culture=neutral, PublicKeyToken=b77a5c561934e089" AssemblyString="mscorlib, Version=4.0.0.0, Culture=neutral, PublicKeyToken=b77a5c561934e089" AssemblyLocation="C:\Windows\Microsoft.NET\Framework64\v4.0.30319\mscorlib.dll" IsDeviceDependent="False">
      <ValueInfo Value="CCAGATCACCGAGTGA&gt;GGCTAATATGACTAAAAAAATTTCATTCA" />
    </TypeInfo>
    <TypeInfo ID="43" TypeName="System.String, mscorlib, Version=4.0.0.0, Culture=neutral, PublicKeyToken=b77a5c561934e089" AssemblyString="mscorlib, Version=4.0.0.0, Culture=neutral, PublicKeyToken=b77a5c561934e089" AssemblyLocation="C:\Windows\Microsoft.NET\Framework64\v4.0.30319\mscorlib.dll" IsDeviceDependent="False">
      <ValueInfo Value="luxCF" />
    </TypeInfo>
    <TypeInfo ID="44" TypeName="System.String, mscorlib, Version=4.0.0.0, Culture=neutral, PublicKeyToken=b77a5c561934e089" AssemblyString="mscorlib, Version=4.0.0.0, Culture=neutral, PublicKeyToken=b77a5c561934e089" AssemblyLocation="C:\Windows\Microsoft.NET\Framework64\v4.0.30319\mscorlib.dll" IsDeviceDependent="False">
      <ValueInfo Value="CCAGATCACCGTGTG&gt;TTACGGGACAAATACAAGGAACTT" />
    </TypeInfo>
    <TypeInfo ID="45" TypeName="System.String, mscorlib, Version=4.0.0.0, Culture=neutral, PublicKeyToken=b77a5c561934e089" AssemblyString="mscorlib, Version=4.0.0.0, Culture=neutral, PublicKeyToken=b77a5c561934e089" AssemblyLocation="C:\Windows\Microsoft.NET\Framework64\v4.0.30319\mscorlib.dll" IsDeviceDependent="False">
      <ValueInfo Value="luxCR" />
    </TypeInfo>
    <TypeInfo ID="46" TypeName="Vecute.Nuctions+ModificationMethodEnum, Vecute, Version=1.0.0.0, Culture=neutral, PublicKeyToken=6ca157640498cbe3" AssemblyString="Vecute, Version=1.0.0.0, Culture=neutral, PublicKeyToken=6ca157640498cbe3" AssemblyLocation="C:\Users\Jack\Documents\VecuteXI - 2010 Release\Vecute\bin\Debug\Vecute.exe" IsDeviceDependent="False">
      <ValueInfo Enum="T4DNAP" />
    </TypeInfo>
    <TypeInfo ID="47" TypeName="System.Collections.Generic.List`1[[Vecute.FeatureScreenInfo, Vecute, Version=1.0.0.0, Culture=neutral, PublicKeyToken=6ca157640498cbe3]], mscorlib, Version=4.0.0.0, Culture=neutral, PublicKeyToken=b77a5c561934e089" AssemblyString="mscorlib, Version=4.0.0.0, Culture=neutral, PublicKeyToken=b77a5c561934e089" AssemblyLocation="C:\Windows\Microsoft.NET\Framework64\v4.0.30319\mscorlib.dll" IsDeviceDependent="False">
      <ValueInfo Count="0" DeepSerialization="Yes" ShallowSerialization="No" />
    </TypeInfo>
    <TypeInfo ID="48" TypeName="System.Collections.Generic.List`1[[Vecute.DNAInfo, Vecute, Version=1.0.0.0, Culture=neutral, PublicKeyToken=6ca157640498cbe3]], mscorlib, Version=4.0.0.0, Culture=neutral, PublicKeyToken=b77a5c561934e089" AssemblyString="mscorlib, Version=4.0.0.0, Culture=neutral, PublicKeyToken=b77a5c561934e089" AssemblyLocation="C:\Windows\Microsoft.NET\Framework64\v4.0.30319\mscorlib.dll" IsDeviceDependent="False">
      <ValueInfo V0="49" Count="1" DeepSerialization="Yes" ShallowSerialization="No" />
    </TypeInfo>
    <TypeInfo ID="49" TypeName="Vecute.DNAInfo, Vecute, Version=1.0.0.0, Culture=neutral, PublicKeyToken=6ca157640498cbe3" AssemblyString="Vecute, Version=1.0.0.0, Culture=neutral, PublicKeyToken=6ca157640498cbe3" AssemblyLocation="C:\Users\Jack\Documents\VecuteXI - 2010 Release\Vecute\bin\Debug\Vecute.exe" IsDeviceDependent="False">
      <ValueInfo DeepSerialization="Yes" ShallowSerialization="No" XvName="28" XOperationDescription="50" XIsVerificationStep="4" XIsConstructionNode="4" XNotDrawMap="4" XHost="51" XvMolecularOperation="53" XUpdateImageEvent="-1" XDNAs="54" XCalculated="38" XFile_Filename="-1" XEnzyme_Enzymes="65" XEnzyme_Buffers="66" XEnzyme_Condition="67" XDephosphorylateWhenDigestion="4" XPCR_ForwardPrimer="-1" XPCR_FPrimerName="-1" XPCR_ReversePrimer="-1" XPCR_RPrimerName="-1" XPCR_Overlap="4" XModify_Method="68" XScreen_Features="69" XScreen_OnlyCircular="4" XSource="70" XEditing="38" XCreating="4" XLigation_TriFragment="71" XLigationMethod="71" XGel_Minimum="72" XGel_Maximun="73" XSolutionExtration="4" XSetPosition="74" XScreen_PCRMax="73" XScreen_PCRMin="72" XScreen_FPrimer="8" XScreen_FName="75" XScreen_RPrimer="8" XScreen_RName="76" XScreen_Mode="77" XRecombinationMethod="78" XEnzymeAnalysisParamters="79" XFetchedEnzymes="80" XOnlySignificant="38" XOnlyExtend="38" XAutomaticChoose="38" XSequencingTheorica="-1" XSequencingPrimerName="8" XSequencingPrimer="8" XSequencingSequence="8" XTheorySequences="81" XSequencingResultComment="82" XCompareSelectedGeneFile="-1" XCompareResultComment="82" XPickedDNAs="83" XDescribeType="84" XTransformationMethod="85" XTransformationMode="86" XIncubation="87" XCells="88" XIncludeVerification="4" XSequencingVerify="4" XDX="89" XDY="90" XRealSize="4" XFinished="4" XProgress="91" XPixelPerKBP="18" XIsKeyName="4" XPCRDesignerData="-1" XSequenceDesignerData="92" XUseFreeDesigner="4" XFreeDesignCode="32" XFreeDesignName="28" XDesignedEnzymeSite="327" XPrimerDesignerMode="4" XDesignedPrimers="328" />
    </TypeInfo>
    <TypeInfo ID="50" TypeName="System.String, mscorlib, Version=4.0.0.0, Culture=neutral, PublicKeyToken=b77a5c561934e089" AssemblyString="mscorlib, Version=4.0.0.0, Culture=neutral, PublicKeyToken=b77a5c561934e089" AssemblyLocation="C:\Windows\Microsoft.NET\Framework64\v4.0.30319\mscorlib.dll" IsDeviceDependent="False">
      <ValueInfo Value="This is the luxC gene based on our sequencing result.&#xA;The gene fragment was from pSB406 donated by Prof. Elizabeth Hartland.&#xA;But we haven't gotten any sequence information about this plamid.&#xA;Therefore, the lux gene was subcloned and sequence one by one." />
    </TypeInfo>
    <TypeInfo ID="51" TypeName="Vecute.Nuctions+Host, Vecute, Version=1.0.0.0, Culture=neutral, PublicKeyToken=6ca157640498cbe3" AssemblyString="Vecute, Version=1.0.0.0, Culture=neutral, PublicKeyToken=6ca157640498cbe3" AssemblyLocation="C:\Users\Jack\Documents\VecuteXI - 2010 Release\Vecute\bin\Debug\Vecute.exe" IsDeviceDependent="False">
      <ValueInfo DeepSerialization="Yes" ShallowSerialization="No" XName="6" XBioFunctions="52" XDescription="8" />
    </TypeInfo>
    <TypeInfo ID="52" TypeName="System.Collections.Generic.List`1[[Vecute.Nuctions+FeatureFunction, Vecute, Version=1.0.0.0, Culture=neutral, PublicKeyToken=6ca157640498cbe3]], mscorlib, Version=4.0.0.0, Culture=neutral, PublicKeyToken=b77a5c561934e089" AssemblyString="mscorlib, Version=4.0.0.0, Culture=neutral, PublicKeyToken=b77a5c561934e089" AssemblyLocation="C:\Windows\Microsoft.NET\Framework64\v4.0.30319\mscorlib.dll" IsDeviceDependent="False">
      <ValueInfo Count="0" DeepSerialization="Yes" ShallowSerialization="No" />
    </TypeInfo>
    <TypeInfo ID="53" TypeName="Vecute.Nuctions+MolecularOperationEnum, Vecute, Version=1.0.0.0, Culture=neutral, PublicKeyToken=6ca157640498cbe3" AssemblyString="Vecute, Version=1.0.0.0, Culture=neutral, PublicKeyToken=6ca157640498cbe3" AssemblyLocation="C:\Users\Jack\Documents\VecuteXI - 2010 Release\Vecute\bin\Debug\Vecute.exe" IsDeviceDependent="False">
      <ValueInfo Enum="FreeDesign" />
    </TypeInfo>
    <TypeInfo ID="54" TypeName="Microsoft.VisualBasic.Collection, Microsoft.VisualBasic, Version=10.0.0.0, Culture=neutral, PublicKeyToken=b03f5f7f11d50a3a" AssemblyString="Microsoft.VisualBasic, Version=10.0.0.0, Culture=neutral, PublicKeyToken=b03f5f7f11d50a3a" AssemblyLocation="C:\Windows\Microsoft.Net\assembly\GAC_MSIL\Microsoft.VisualBasic\v4.0_10.0.0.0__b03f5f7f11d50a3a\Microsoft.VisualBasic.dll" IsDeviceDependent="False">
      <ValueInfo V0="55" Count="1" DeepSerialization="Yes" ShallowSerialization="No" />
    </TypeInfo>
    <TypeInfo ID="55" TypeName="Vecute.Nuctions+GeneFile, Vecute, Version=1.0.0.0, Culture=neutral, PublicKeyToken=6ca157640498cbe3" AssemblyString="Vecute, Version=1.0.0.0, Culture=neutral, PublicKeyToken=6ca157640498cbe3" AssemblyLocation="C:\Users\Jack\Documents\VecuteXI - 2010 Release\Vecute\bin\Debug\Vecute.exe" IsDeviceDependent="False">
      <ValueInfo DeepSerialization="Yes" ShallowSerialization="No" XvName="28" XvIscircular="4" XvDate="56" XvSequence="32" XvRCSequence="33" XvFeatureCol="57" XvEnd_F="59" XvEnd_R="59" XvPhos_F="38" XvPhos_R="38" XFCleavages="63" XRCleavages="64" XtmpCircular="4" />
    </TypeInfo>
    <TypeInfo ID="56" TypeName="System.DateTime, mscorlib, Version=4.0.0.0, Culture=neutral, PublicKeyToken=b77a5c561934e089" AssemblyString="mscorlib, Version=4.0.0.0, Culture=neutral, PublicKeyToken=b77a5c561934e089" AssemblyLocation="C:\Windows\Microsoft.NET\Framework64\v4.0.30319\mscorlib.dll" IsDeviceDependent="False">
      <ValueInfo Value="41159.5363943519" />
    </TypeInfo>
    <TypeInfo ID="57" TypeName="System.Collections.Generic.List`1[[Vecute.Nuctions+GeneAnnotation, Vecute, Version=1.0.0.0, Culture=neutral, PublicKeyToken=6ca157640498cbe3]], mscorlib, Version=4.0.0.0, Culture=neutral, PublicKeyToken=b77a5c561934e089" AssemblyString="mscorlib, Version=4.0.0.0, Culture=neutral, PublicKeyToken=b77a5c561934e089" AssemblyLocation="C:\Windows\Microsoft.NET\Framework64\v4.0.30319\mscorlib.dll" IsDeviceDependent="False">
      <ValueInfo V0="58" V1="60" V2="62" Count="3" DeepSerialization="Yes" ShallowSerialization="No" />
    </TypeInfo>
    <TypeInfo ID="58" TypeName="Vecute.Nuctions+GeneAnnotation, Vecute, Version=1.0.0.0, Culture=neutral, PublicKeyToken=6ca157640498cbe3" AssemblyString="Vecute, Version=1.0.0.0, Culture=neutral, PublicKeyToken=6ca157640498cbe3" AssemblyLocation="C:\Users\Jack\Documents\VecuteXI - 2010 Release\Vecute\bin\Debug\Vecute.exe" IsDeviceDependent="False">
      <ValueInfo DeepSerialization="Yes" ShallowSerialization="No" XIndex="18" XType="19" XNote="8" XLabel="59" XStartPosition="21" XEndPosition="21" XComplement="4" XVector="55" XFeature="-1" />
    </TypeInfo>
    <TypeInfo ID="59" TypeName="System.String, mscorlib, Version=4.0.0.0, Culture=neutral, PublicKeyToken=b77a5c561934e089" AssemblyString="mscorlib, Version=4.0.0.0, Culture=neutral, PublicKeyToken=b77a5c561934e089" AssemblyLocation="C:\Windows\Microsoft.NET\Framework64\v4.0.30319\mscorlib.dll" IsDeviceDependent="False">
      <ValueInfo Value="*B" />
    </TypeInfo>
    <TypeInfo ID="60" TypeName="Vecute.Nuctions+GeneAnnotation, Vecute, Version=1.0.0.0, Culture=neutral, PublicKeyToken=6ca157640498cbe3" AssemblyString="Vecute, Version=1.0.0.0, Culture=neutral, PublicKeyToken=6ca157640498cbe3" AssemblyLocation="C:\Users\Jack\Documents\VecuteXI - 2010 Release\Vecute\bin\Debug\Vecute.exe" IsDeviceDependent="False">
      <ValueInfo DeepSerialization="Yes" ShallowSerialization="No" XIndex="21" XType="23" XNote="8" XLabel="59" XStartPosition="61" XEndPosition="61" XComplement="4" XVector="55" XFeature="-1" />
    </TypeInfo>
    <TypeInfo ID="61" TypeName="System.Int32, mscorlib, Version=4.0.0.0, Culture=neutral, PublicKeyToken=b77a5c561934e089" AssemblyString="mscorlib, Version=4.0.0.0, Culture=neutral, PublicKeyToken=b77a5c561934e089" AssemblyLocation="C:\Windows\Microsoft.NET\Framework64\v4.0.30319\mscorlib.dll" IsDeviceDependent="False">
      <ValueInfo Value="1443" />
    </TypeInfo>
    <TypeInfo ID="62" TypeName="Vecute.Nuctions+GeneAnnotation, Vecute, Version=1.0.0.0, Culture=neutral, PublicKeyToken=6ca157640498cbe3" AssemblyString="Vecute, Version=1.0.0.0, Culture=neutral, PublicKeyToken=6ca157640498cbe3" AssemblyLocation="C:\Users\Jack\Documents\VecuteXI - 2010 Release\Vecute\bin\Debug\Vecute.exe" IsDeviceDependent="False">
      <ValueInfo DeepSerialization="Yes" ShallowSerialization="No" XIndex="26" XType="27" XNote="-1" XLabel="28" XStartPosition="21" XEndPosition="61" XComplement="4" XVector="55" XFeature="31" />
    </TypeInfo>
    <TypeInfo ID="63" TypeName="System.Collections.Generic.List`1[[System.Int32, mscorlib, Version=4.0.0.0, Culture=neutral, PublicKeyToken=b77a5c561934e089]], mscorlib, Version=4.0.0.0, Culture=neutral, PublicKeyToken=b77a5c561934e089" AssemblyString="mscorlib, Version=4.0.0.0, Culture=neutral, PublicKeyToken=b77a5c561934e089" AssemblyLocation="C:\Windows\Microsoft.NET\Framework64\v4.0.30319\mscorlib.dll" IsDeviceDependent="False">
      <ValueInfo Count="0" DeepSerialization="Yes" ShallowSerialization="No" />
    </TypeInfo>
    <TypeInfo ID="64" TypeName="System.Collections.Generic.List`1[[System.Int32, mscorlib, Version=4.0.0.0, Culture=neutral, PublicKeyToken=b77a5c561934e089]], mscorlib, Version=4.0.0.0, Culture=neutral, PublicKeyToken=b77a5c561934e089" AssemblyString="mscorlib, Version=4.0.0.0, Culture=neutral, PublicKeyToken=b77a5c561934e089" AssemblyLocation="C:\Windows\Microsoft.NET\Framework64\v4.0.30319\mscorlib.dll" IsDeviceDependent="False">
      <ValueInfo Count="0" DeepSerialization="Yes" ShallowSerialization="No" />
    </TypeInfo>
    <TypeInfo ID="65" TypeName="System.Collections.Generic.List`1[[System.String, mscorlib, Version=4.0.0.0, Culture=neutral, PublicKeyToken=b77a5c561934e089]], mscorlib, Version=4.0.0.0, Culture=neutral, PublicKeyToken=b77a5c561934e089" AssemblyString="mscorlib, Version=4.0.0.0, Culture=neutral, PublicKeyToken=b77a5c561934e089" AssemblyLocation="C:\Windows\Microsoft.NET\Framework64\v4.0.30319\mscorlib.dll" IsDeviceDependent="False">
      <ValueInfo Count="0" DeepSerialization="Yes" ShallowSerialization="No" />
    </TypeInfo>
    <TypeInfo ID="66" TypeName="System.Collections.Generic.List`1[[Vecute.BufferCondition, Vecute, Version=1.0.0.0, Culture=neutral, PublicKeyToken=6ca157640498cbe3]], mscorlib, Version=4.0.0.0, Culture=neutral, PublicKeyToken=b77a5c561934e089" AssemblyString="mscorlib, Version=4.0.0.0, Culture=neutral, PublicKeyToken=b77a5c561934e089" AssemblyLocation="C:\Windows\Microsoft.NET\Framework64\v4.0.30319\mscorlib.dll" IsDeviceDependent="False">
      <ValueInfo Count="0" DeepSerialization="Yes" ShallowSerialization="No" />
    </TypeInfo>
    <TypeInfo ID="67" TypeName="System.Collections.Generic.List`1[[System.String, mscorlib, Version=4.0.0.0, Culture=neutral, PublicKeyToken=b77a5c561934e089]], mscorlib, Version=4.0.0.0, Culture=neutral, PublicKeyToken=b77a5c561934e089" AssemblyString="mscorlib, Version=4.0.0.0, Culture=neutral, PublicKeyToken=b77a5c561934e089" AssemblyLocation="C:\Windows\Microsoft.NET\Framework64\v4.0.30319\mscorlib.dll" IsDeviceDependent="False">
      <ValueInfo Count="0" DeepSerialization="Yes" ShallowSerialization="No" />
    </TypeInfo>
    <TypeInfo ID="68" TypeName="Vecute.Nuctions+ModificationMethodEnum, Vecute, Version=1.0.0.0, Culture=neutral, PublicKeyToken=6ca157640498cbe3" AssemblyString="Vecute, Version=1.0.0.0, Culture=neutral, PublicKeyToken=6ca157640498cbe3" AssemblyLocation="C:\Users\Jack\Documents\VecuteXI - 2010 Release\Vecute\bin\Debug\Vecute.exe" IsDeviceDependent="False">
      <ValueInfo Enum="CIAP" />
    </TypeInfo>
    <TypeInfo ID="69" TypeName="System.Collections.Generic.List`1[[Vecute.FeatureScreenInfo, Vecute, Version=1.0.0.0, Culture=neutral, PublicKeyToken=6ca157640498cbe3]], mscorlib, Version=4.0.0.0, Culture=neutral, PublicKeyToken=b77a5c561934e089" AssemblyString="mscorlib, Version=4.0.0.0, Culture=neutral, PublicKeyToken=b77a5c561934e089" AssemblyLocation="C:\Windows\Microsoft.NET\Framework64\v4.0.30319\mscorlib.dll" IsDeviceDependent="False">
      <ValueInfo Count="0" DeepSerialization="Yes" ShallowSerialization="No" />
    </TypeInfo>
    <TypeInfo ID="70" TypeName="System.Collections.Generic.List`1[[Vecute.DNAInfo, Vecute, Version=1.0.0.0, Culture=neutral, PublicKeyToken=6ca157640498cbe3]], mscorlib, Version=4.0.0.0, Culture=neutral, PublicKeyToken=b77a5c561934e089" AssemblyString="mscorlib, Version=4.0.0.0, Culture=neutral, PublicKeyToken=b77a5c561934e089" AssemblyLocation="C:\Windows\Microsoft.NET\Framework64\v4.0.30319\mscorlib.dll" IsDeviceDependent="False">
      <ValueInfo Count="0" DeepSerialization="Yes" ShallowSerialization="No" />
    </TypeInfo>
    <TypeInfo ID="71" TypeName="Vecute.LigationMethod, Vecute, Version=1.0.0.0, Culture=neutral, PublicKeyToken=6ca157640498cbe3" AssemblyString="Vecute, Version=1.0.0.0, Culture=neutral, PublicKeyToken=6ca157640498cbe3" AssemblyLocation="C:\Users\Jack\Documents\VecuteXI - 2010 Release\Vecute\bin\Debug\Vecute.exe" IsDeviceDependent="False">
      <ValueInfo Enum="Normal2Fragment" />
    </TypeInfo>
    <TypeInfo ID="72" TypeName="System.Int32, mscorlib, Version=4.0.0.0, Culture=neutral, PublicKeyToken=b77a5c561934e089" AssemblyString="mscorlib, Version=4.0.0.0, Culture=neutral, PublicKeyToken=b77a5c561934e089" AssemblyLocation="C:\Windows\Microsoft.NET\Framework64\v4.0.30319\mscorlib.dll" IsDeviceDependent="False">
      <ValueInfo Value="1000" />
    </TypeInfo>
    <TypeInfo ID="73" TypeName="System.Int32, mscorlib, Version=4.0.0.0, Culture=neutral, PublicKeyToken=b77a5c561934e089" AssemblyString="mscorlib, Version=4.0.0.0, Culture=neutral, PublicKeyToken=b77a5c561934e089" AssemblyLocation="C:\Windows\Microsoft.NET\Framework64\v4.0.30319\mscorlib.dll" IsDeviceDependent="False">
      <ValueInfo Value="1500" />
    </TypeInfo>
    <TypeInfo ID="74" TypeName="System.Drawing.Point, System.Drawing, Version=4.0.0.0, Culture=neutral, PublicKeyToken=b03f5f7f11d50a3a" AssemblyString="System.Drawing, Version=4.0.0.0, Culture=neutral, PublicKeyToken=b03f5f7f11d50a3a" AssemblyLocation="C:\Windows\Microsoft.Net\assembly\GAC_MSIL\System.Drawing\v4.0_4.0.0.0__b03f5f7f11d50a3a\System.Drawing.dll" IsDeviceDependent="False">
      <ValueInfo X="0" Y="0" />
    </TypeInfo>
    <TypeInfo ID="75" TypeName="System.String, mscorlib, Version=4.0.0.0, Culture=neutral, PublicKeyToken=b77a5c561934e089" AssemblyString="mscorlib, Version=4.0.0.0, Culture=neutral, PublicKeyToken=b77a5c561934e089" AssemblyLocation="C:\Windows\Microsoft.NET\Framework64\v4.0.30319\mscorlib.dll" IsDeviceDependent="False">
      <ValueInfo Value="F" />
    </TypeInfo>
    <TypeInfo ID="76" TypeName="System.String, mscorlib, Version=4.0.0.0, Culture=neutral, PublicKeyToken=b77a5c561934e089" AssemblyString="mscorlib, Version=4.0.0.0, Culture=neutral, PublicKeyToken=b77a5c561934e089" AssemblyLocation="C:\Windows\Microsoft.NET\Framework64\v4.0.30319\mscorlib.dll" IsDeviceDependent="False">
      <ValueInfo Value="R" />
    </TypeInfo>
    <TypeInfo ID="77" TypeName="Vecute.Nuctions+ScreenModeEnum, Vecute, Version=1.0.0.0, Culture=neutral, PublicKeyToken=6ca157640498cbe3" AssemblyString="Vecute, Version=1.0.0.0, Culture=neutral, PublicKeyToken=6ca157640498cbe3" AssemblyLocation="C:\Users\Jack\Documents\VecuteXI - 2010 Release\Vecute\bin\Debug\Vecute.exe" IsDeviceDependent="False">
      <ValueInfo Enum="Features" />
    </TypeInfo>
    <TypeInfo ID="78" TypeName="Vecute.RecombinationMethod, Vecute, Version=1.0.0.0, Culture=neutral, PublicKeyToken=6ca157640498cbe3" AssemblyString="Vecute, Version=1.0.0.0, Culture=neutral, PublicKeyToken=6ca157640498cbe3" AssemblyLocation="C:\Users\Jack\Documents\VecuteXI - 2010 Release\Vecute\bin\Debug\Vecute.exe" IsDeviceDependent="False">
      <ValueInfo Enum="Homologous" />
    </TypeInfo>
    <TypeInfo ID="79" TypeName="System.Collections.Generic.List`1[[Vecute.EnzymeAnalysisItem, Vecute, Version=1.0.0.0, Culture=neutral, PublicKeyToken=6ca157640498cbe3]], mscorlib, Version=4.0.0.0, Culture=neutral, PublicKeyToken=b77a5c561934e089" AssemblyString="mscorlib, Version=4.0.0.0, Culture=neutral, PublicKeyToken=b77a5c561934e089" AssemblyLocation="C:\Windows\Microsoft.NET\Framework64\v4.0.30319\mscorlib.dll" IsDeviceDependent="False">
      <ValueInfo Count="0" DeepSerialization="Yes" ShallowSerialization="No" />
    </TypeInfo>
    <TypeInfo ID="80" TypeName="System.Collections.Generic.List`1[[System.String, mscorlib, Version=4.0.0.0, Culture=neutral, PublicKeyToken=b77a5c561934e089]], mscorlib, Version=4.0.0.0, Culture=neutral, PublicKeyToken=b77a5c561934e089" AssemblyString="mscorlib, Version=4.0.0.0, Culture=neutral, PublicKeyToken=b77a5c561934e089" AssemblyLocation="C:\Windows\Microsoft.NET\Framework64\v4.0.30319\mscorlib.dll" IsDeviceDependent="False">
      <ValueInfo Count="0" DeepSerialization="Yes" ShallowSerialization="No" />
    </TypeInfo>
    <TypeInfo ID="81" TypeName="System.Collections.Generic.List`1[[System.String, mscorlib, Version=4.0.0.0, Culture=neutral, PublicKeyToken=b77a5c561934e089]], mscorlib, Version=4.0.0.0, Culture=neutral, PublicKeyToken=b77a5c561934e089" AssemblyString="mscorlib, Version=4.0.0.0, Culture=neutral, PublicKeyToken=b77a5c561934e089" AssemblyLocation="C:\Windows\Microsoft.NET\Framework64\v4.0.30319\mscorlib.dll" IsDeviceDependent="False">
      <ValueInfo Count="0" DeepSerialization="Yes" ShallowSerialization="No" />
    </TypeInfo>
    <TypeInfo ID="82" TypeName="Vecute.SequenceResultOptions, Vecute, Version=1.0.0.0, Culture=neutral, PublicKeyToken=6ca157640498cbe3" AssemblyString="Vecute, Version=1.0.0.0, Culture=neutral, PublicKeyToken=6ca157640498cbe3" AssemblyLocation="C:\Users\Jack\Documents\VecuteXI - 2010 Release\Vecute\bin\Debug\Vecute.exe" IsDeviceDependent="False">
      <ValueInfo Enum="Unchecked" />
    </TypeInfo>
    <TypeInfo ID="83" TypeName="System.Collections.Generic.List`1[[System.String, mscorlib, Version=4.0.0.0, Culture=neutral, PublicKeyToken=b77a5c561934e089]], mscorlib, Version=4.0.0.0, Culture=neutral, PublicKeyToken=b77a5c561934e089" AssemblyString="mscorlib, Version=4.0.0.0, Culture=neutral, PublicKeyToken=b77a5c561934e089" AssemblyLocation="C:\Windows\Microsoft.NET\Framework64\v4.0.30319\mscorlib.dll" IsDeviceDependent="False">
      <ValueInfo Count="0" DeepSerialization="Yes" ShallowSerialization="No" />
    </TypeInfo>
    <TypeInfo ID="84" TypeName="Vecute.DescribeEnum, Vecute, Version=1.0.0.0, Culture=neutral, PublicKeyToken=6ca157640498cbe3" AssemblyString="Vecute, Version=1.0.0.0, Culture=neutral, PublicKeyToken=6ca157640498cbe3" AssemblyLocation="C:\Users\Jack\Documents\VecuteXI - 2010 Release\Vecute\bin\Debug\Vecute.exe" IsDeviceDependent="False">
      <ValueInfo Enum="Vecotor" />
    </TypeInfo>
    <TypeInfo ID="85" TypeName="Vecute.Nuctions+TransformationMethod, Vecute, Version=1.0.0.0, Culture=neutral, PublicKeyToken=6ca157640498cbe3" AssemblyString="Vecute, Version=1.0.0.0, Culture=neutral, PublicKeyToken=6ca157640498cbe3" AssemblyLocation="C:\Users\Jack\Documents\VecuteXI - 2010 Release\Vecute\bin\Debug\Vecute.exe" IsDeviceDependent="False">
      <ValueInfo Enum="ChemicalTransformation" />
    </TypeInfo>
    <TypeInfo ID="86" TypeName="Vecute.Nuctions+TransformationMode, Vecute, Version=1.0.0.0, Culture=neutral, PublicKeyToken=6ca157640498cbe3" AssemblyString="Vecute, Version=1.0.0.0, Culture=neutral, PublicKeyToken=6ca157640498cbe3" AssemblyLocation="C:\Users\Jack\Documents\VecuteXI - 2010 Release\Vecute\bin\Debug\Vecute.exe" IsDeviceDependent="False">
      <ValueInfo Enum="AllToOneCell" />
    </TypeInfo>
    <TypeInfo ID="87" TypeName="System.Collections.Generic.List`1[[Vecute.IncubationStep, Vecute, Version=1.0.0.0, Culture=neutral, PublicKeyToken=6ca157640498cbe3]], mscorlib, Version=4.0.0.0, Culture=neutral, PublicKeyToken=b77a5c561934e089" AssemblyString="mscorlib, Version=4.0.0.0, Culture=neutral, PublicKeyToken=b77a5c561934e089" AssemblyLocation="C:\Windows\Microsoft.NET\Framework64\v4.0.30319\mscorlib.dll" IsDeviceDependent="False">
      <ValueInfo Count="0" DeepSerialization="Yes" ShallowSerialization="No" />
    </TypeInfo>
    <TypeInfo ID="88" TypeName="System.Collections.Generic.List`1[[Vecute.Nuctions+Cell, Vecute, Version=1.0.0.0, Culture=neutral, PublicKeyToken=6ca157640498cbe3]], mscorlib, Version=4.0.0.0, Culture=neutral, PublicKeyToken=b77a5c561934e089" AssemblyString="mscorlib, Version=4.0.0.0, Culture=neutral, PublicKeyToken=b77a5c561934e089" AssemblyLocation="C:\Windows\Microsoft.NET\Framework64\v4.0.30319\mscorlib.dll" IsDeviceDependent="False">
      <ValueInfo Count="0" DeepSerialization="Yes" ShallowSerialization="No" />
    </TypeInfo>
    <TypeInfo ID="89" TypeName="System.Single, mscorlib, Version=4.0.0.0, Culture=neutral, PublicKeyToken=b77a5c561934e089" AssemblyString="mscorlib, Version=4.0.0.0, Culture=neutral, PublicKeyToken=b77a5c561934e089" AssemblyLocation="C:\Windows\Microsoft.NET\Framework64\v4.0.30319\mscorlib.dll" IsDeviceDependent="False">
      <ValueInfo Value="544.2101" />
    </TypeInfo>
    <TypeInfo ID="90" TypeName="System.Single, mscorlib, Version=4.0.0.0, Culture=neutral, PublicKeyToken=b77a5c561934e089" AssemblyString="mscorlib, Version=4.0.0.0, Culture=neutral, PublicKeyToken=b77a5c561934e089" AssemblyLocation="C:\Windows\Microsoft.NET\Framework64\v4.0.30319\mscorlib.dll" IsDeviceDependent="False">
      <ValueInfo Value="-1016.843" />
    </TypeInfo>
    <TypeInfo ID="91" TypeName="Vecute.ProgressEnum, Vecute, Version=1.0.0.0, Culture=neutral, PublicKeyToken=6ca157640498cbe3" AssemblyString="Vecute, Version=1.0.0.0, Culture=neutral, PublicKeyToken=6ca157640498cbe3" AssemblyLocation="C:\Users\Jack\Documents\VecuteXI - 2010 Release\Vecute\bin\Debug\Vecute.exe" IsDeviceDependent="False">
      <ValueInfo Enum="Unstarted" />
    </TypeInfo>
    <TypeInfo ID="92" TypeName="System.Byte[], mscorlib, Version=4.0.0.0, Culture=neutral, PublicKeyToken=b77a5c561934e089" AssemblyString="mscorlib, Version=4.0.0.0, Culture=neutral, PublicKeyToken=b77a5c561934e089" AssemblyLocation="C:\Windows\Microsoft.NET\Framework64\v4.0.30319\mscorlib.dll" IsDeviceDependent="False">
      <ValueInfo V0="93" V1="94" V2="95" V3="96" V4="96" V5="96" V6="96" V7="96" V8="97" V9="96" V10="98" V11="99" V12="100" V13="101" V14="102" V15="103" V16="104" V17="105" V18="106" V19="107" V20="108" V21="109" V22="110" V23="111" V24="112" V25="113" V26="114" V27="115" V28="96" V29="116" V30="117" V31="118" V32="119" V33="109" V34="120" V35="121" V36="122" V37="123" V38="124" V39="125" V40="126" V41="127" V42="128" V43="120" V44="129" V45="130" V46="131" V47="132" V48="133" V49="134" V50="135" V51="136" V52="137" V53="138" V54="139" V55="121" V56="140" V57="141" V58="130" V59="142" V60="143" V61="144" V62="145" V63="146" V64="147" V65="114" V66="148" V67="149" V68="150" V69="151" V70="127" V71="152" V72="153" V73="154" V74="128" V75="155" V76="156" V77="157" V78="158" V79="159" V80="157" V81="160" V82="161" V83="160" V84="161" V85="162" V86="160" V87="163" V88="164" V89="165" V90="95" V91="158" V92="166" V93="167" V94="135" V95="168" V96="163" V97="169" V98="170" V99="112" V100="171" V101="172" V102="173" V103="164" V104="174" V105="175" V106="126" V107="172" V108="121" V109="176" V110="177" V111="178" V112="179" V113="180" V114="181" V115="182" V116="183" V117="184" V118="127" V119="185" V120="181" V121="186" V122="187" V123="188" V124="102" V125="103" V126="189" V127="155" V128="94" V129="113" V130="190" V131="191" V132="160" V133="192" V134="115" V135="129" V136="136" V137="193" V138="194" V139="195" V140="130" V141="196" V142="197" V143="198" V144="199" V145="138" V146="200" V147="201" V148="202" V149="119" V150="203" V151="204" V152="205" V153="206" V154="200" V155="176" V156="207" V157="208" V158="209" V159="119" V160="210" V161="154" V162="109" V163="211" V164="205" V165="208" V166="194" V167="171" V168="212" V169="191" V170="213" V171="118" V172="208" V173="199" V174="214" V175="119" V176="148" V177="215" V178="216" V179="217" V180="218" V181="206" V182="129" V183="219" V184="220" V185="221" V186="222" V187="223" V188="224" V189="225" V190="226" V191="180" V192="135" V193="227" V194="162" V195="130" V196="128" V197="228" V198="150" V199="229" V200="157" V201="180" V202="135" V203="230" V204="214" V205="231" V206="157" V207="232" V208="118" V209="110" V210="233" V211="223" V212="234" V213="235" V214="236" V215="124" V216="237" V217="238" V218="105" V219="239" V220="240" V221="241" V222="232" V223="120" V224="131" V225="196" V226="105" V227="185" V228="242" V229="243" V230="99" V231="119" V232="244" V233="107" V234="94" V235="98" V236="245" V237="94" V238="156" V239="246" V240="247" V241="118" V242="102" V243="135" V244="241" V245="154" V246="248" V247="128" V248="249" V249="250" V250="251" V251="100" V252="229" V253="98" V254="252" V255="153" V256="238" V257="201" V258="253" V259="107" V260="127" V261="198" V262="205" V263="254" V264="255" V265="256" V266="203" V267="232" V268="155" V269="108" V270="257" V271="244" V272="175" V273="258" V274="259" V275="247" V276="149" V277="120" V278="260" V279="120" V280="214" V281="100" V282="163" V283="97" V284="261" V285="262" V286="217" V287="165" V288="157" V289="123" V290="263" V291="197" V292="135" V293="258" V294="207" V295="264" V296="265" V297="251" V298="220" V299="248" V300="103" V301="124" V302="158" V303="164" V304="224" V305="162" V306="218" V307="115" V308="207" V309="224" V310="155" V311="213" V312="122" V313="266" V314="128" V315="188" V316="122" V317="215" V318="142" V319="125" V320="243" V321="93" V322="267" V323="171" V324="268" V325="269" V326="270" V327="136" V328="164" V329="271" V330="272" V331="195" V332="211" V333="149" V334="272" V335="237" V336="273" V337="179" V338="274" V339="220" V340="213" V341="254" V342="275" V343="164" V344="144" V345="175" V346="164" V347="269" V348="143" V349="173" V350="276" V351="169" V352="277" V353="128" V354="278" V355="180" V356="279" V357="174" V358="175" V359="197" V360="277" V361="150" V362="139" V363="280" V364="281" V365="265" V366="100" V367="101" V368="180" V369="282" V370="205" V371="283" V372="157" V373="228" V374="284" V375="285" V376="199" V377="116" V378="197" V379="136" V380="146" V381="197" V382="280" V383="134" V384="104" V385="164" V386="286" V387="113" V388="287" V389="167" V390="179" V391="198" V392="156" V393="288" V394="251" V395="128" V396="113" V397="129" V398="220" V399="249" V400="110" V401="166" V402="287" V403="145" V404="289" V405="253" V406="211" V407="196" V408="290" V409="266" V410="245" V411="235" V412="210" V413="102" V414="172" V415="291" V416="171" V417="283" V418="134" V419="292" V420="262" V421="146" V422="153" V423="293" V424="214" V425="225" V426="191" V427="112" V428="206" V429="217" V430="287" V431="143" V432="231" V433="145" V434="200" V435="225" V436="176" V437="123" V438="152" V439="120" V440="117" V441="99" V442="294" V443="170" V444="287" V445="165" V446="219" V447="223" V448="269" V449="171" V450="295" V451="268" V452="120" V453="296" V454="279" V455="151" V456="173" V457="212" V458="291" V459="297" V460="256" V461="145" V462="298" V463="229" V464="126" V465="164" V466="289" V467="192" V468="237" V469="299" V470="176" V471="134" V472="268" V473="173" V474="247" V475="248" V476="240" V477="265" V478="300" V479="110" V480="194" V481="250" V482="250" V483="276" V484="124" V485="265" V486="301" V487="269" V488="218" V489="210" V490="115" V491="138" V492="129" V493="242" V494="114" V495="302" V496="303" V497="117" V498="228" V499="163" V500="304" V501="149" V502="189" V503="213" V504="157" V505="152" V506="244" V507="292" V508="131" V509="198" V510="250" V511="95" V512="290" V513="136" V514="280" V515="114" V516="167" V517="305" V518="306" V519="235" V520="100" V521="94" V522="239" V523="307" V524="128" V525="101" V526="170" V527="237" V528="288" V529="308" V530="177" V531="298" V532="309" V533="286" V534="295" V535="300" V536="194" V537="165" V538="310" V539="216" V540="264" V541="217" V542="277" V543="134" V544="93" V545="179" V546="311" V547="312" V548="313" V549="153" V550="176" V551="182" V552="314" V553="131" V554="291" V555="186" V556="227" V557="151" V558="133" V559="179" V560="270" V561="315" V562="316" V563="286" V564="317" V565="189" V566="137" V567="239" V568="107" V569="116" V570="221" V571="160" V572="203" V573="318" V574="319" V575="257" V576="320" V577="217" V578="96" V579="321" V580="270" V581="271" V582="227" V583="179" V584="280" V585="322" V586="148" V587="194" V588="227" V589="179" V590="280" V591="322" V592="255" V593="223" V594="237" V595="122" V596="127" V597="124" V598="121" V599="304" V600="259" V601="242" V602="170" V603="216" V604="271" V605="182" V606="273" V607="323" V608="130" V609="324" V610="142" V611="157" V612="325" V613="235" V614="288" V615="152" V616="108" V617="318" V618="133" V619="326" V620="183" V621="309" V622="310" V623="169" V624="237" V625="132" V626="203" V627="218" V628="296" V629="172" V630="293" V631="136" V632="110" V633="96" V634="96" Count="635" DeepSerialization="Yes" ShallowSerialization="No" />
    </TypeInfo>
    <TypeInfo ID="93" TypeName="System.Byte, mscorlib, Version=4.0.0.0, Culture=neutral, PublicKeyToken=b77a5c561934e089" AssemblyString="mscorlib, Version=4.0.0.0, Culture=neutral, PublicKeyToken=b77a5c561934e089" AssemblyLocation="C:\Windows\Microsoft.NET\Framework64\v4.0.30319\mscorlib.dll" IsDeviceDependent="False">
      <ValueInfo Value="31" />
    </TypeInfo>
    <TypeInfo ID="94" TypeName="System.Byte, mscorlib, Version=4.0.0.0, Culture=neutral, PublicKeyToken=b77a5c561934e089" AssemblyString="mscorlib, Version=4.0.0.0, Culture=neutral, PublicKeyToken=b77a5c561934e089" AssemblyLocation="C:\Windows\Microsoft.NET\Framework64\v4.0.30319\mscorlib.dll" IsDeviceDependent="False">
      <ValueInfo Value="139" />
    </TypeInfo>
    <TypeInfo ID="95" TypeName="System.Byte, mscorlib, Version=4.0.0.0, Culture=neutral, PublicKeyToken=b77a5c561934e089" AssemblyString="mscorlib, Version=4.0.0.0, Culture=neutral, PublicKeyToken=b77a5c561934e089" AssemblyLocation="C:\Windows\Microsoft.NET\Framework64\v4.0.30319\mscorlib.dll" IsDeviceDependent="False">
      <ValueInfo Value="8" />
    </TypeInfo>
    <TypeInfo ID="96" TypeName="System.Byte, mscorlib, Version=4.0.0.0, Culture=neutral, PublicKeyToken=b77a5c561934e089" AssemblyString="mscorlib, Version=4.0.0.0, Culture=neutral, PublicKeyToken=b77a5c561934e089" AssemblyLocation="C:\Windows\Microsoft.NET\Framework64\v4.0.30319\mscorlib.dll" IsDeviceDependent="False">
      <ValueInfo Value="0" />
    </TypeInfo>
    <TypeInfo ID="97" TypeName="System.Byte, mscorlib, Version=4.0.0.0, Culture=neutral, PublicKeyToken=b77a5c561934e089" AssemblyString="mscorlib, Version=4.0.0.0, Culture=neutral, PublicKeyToken=b77a5c561934e089" AssemblyLocation="C:\Windows\Microsoft.NET\Framework64\v4.0.30319\mscorlib.dll" IsDeviceDependent="False">
      <ValueInfo Value="4" />
    </TypeInfo>
    <TypeInfo ID="98" TypeName="System.Byte, mscorlib, Version=4.0.0.0, Culture=neutral, PublicKeyToken=b77a5c561934e089" AssemblyString="mscorlib, Version=4.0.0.0, Culture=neutral, PublicKeyToken=b77a5c561934e089" AssemblyLocation="C:\Windows\Microsoft.NET\Framework64\v4.0.30319\mscorlib.dll" IsDeviceDependent="False">
      <ValueInfo Value="237" />
    </TypeInfo>
    <TypeInfo ID="99" TypeName="System.Byte, mscorlib, Version=4.0.0.0, Culture=neutral, PublicKeyToken=b77a5c561934e089" AssemblyString="mscorlib, Version=4.0.0.0, Culture=neutral, PublicKeyToken=b77a5c561934e089" AssemblyLocation="C:\Windows\Microsoft.NET\Framework64\v4.0.30319\mscorlib.dll" IsDeviceDependent="False">
      <ValueInfo Value="88" />
    </TypeInfo>
    <TypeInfo ID="100" TypeName="System.Byte, mscorlib, Version=4.0.0.0, Culture=neutral, PublicKeyToken=b77a5c561934e089" AssemblyString="mscorlib, Version=4.0.0.0, Culture=neutral, PublicKeyToken=b77a5c561934e089" AssemblyLocation="C:\Windows\Microsoft.NET\Framework64\v4.0.30319\mscorlib.dll" IsDeviceDependent="False">
      <ValueInfo Value="221" />
    </TypeInfo>
    <TypeInfo ID="101" TypeName="System.Byte, mscorlib, Version=4.0.0.0, Culture=neutral, PublicKeyToken=b77a5c561934e089" AssemblyString="mscorlib, Version=4.0.0.0, Culture=neutral, PublicKeyToken=b77a5c561934e089" AssemblyLocation="C:\Windows\Microsoft.NET\Framework64\v4.0.30319\mscorlib.dll" IsDeviceDependent="False">
      <ValueInfo Value="142" />
    </TypeInfo>
    <TypeInfo ID="102" TypeName="System.Byte, mscorlib, Version=4.0.0.0, Culture=neutral, PublicKeyToken=b77a5c561934e089" AssemblyString="mscorlib, Version=4.0.0.0, Culture=neutral, PublicKeyToken=b77a5c561934e089" AssemblyLocation="C:\Windows\Microsoft.NET\Framework64\v4.0.30319\mscorlib.dll" IsDeviceDependent="False">
      <ValueInfo Value="210" />
    </TypeInfo>
    <TypeInfo ID="103" TypeName="System.Byte, mscorlib, Version=4.0.0.0, Culture=neutral, PublicKeyToken=b77a5c561934e089" AssemblyString="mscorlib, Version=4.0.0.0, Culture=neutral, PublicKeyToken=b77a5c561934e089" AssemblyLocation="C:\Windows\Microsoft.NET\Framework64\v4.0.30319\mscorlib.dll" IsDeviceDependent="False">
      <ValueInfo Value="64" />
    </TypeInfo>
    <TypeInfo ID="104" TypeName="System.Byte, mscorlib, Version=4.0.0.0, Culture=neutral, PublicKeyToken=b77a5c561934e089" AssemblyString="mscorlib, Version=4.0.0.0, Culture=neutral, PublicKeyToken=b77a5c561934e089" AssemblyLocation="C:\Windows\Microsoft.NET\Framework64\v4.0.30319\mscorlib.dll" IsDeviceDependent="False">
      <ValueInfo Value="20" />
    </TypeInfo>
    <TypeInfo ID="105" TypeName="System.Byte, mscorlib, Version=4.0.0.0, Culture=neutral, PublicKeyToken=b77a5c561934e089" AssemblyString="mscorlib, Version=4.0.0.0, Culture=neutral, PublicKeyToken=b77a5c561934e089" AssemblyLocation="C:\Windows\Microsoft.NET\Framework64\v4.0.30319\mscorlib.dll" IsDeviceDependent="False">
      <ValueInfo Value="158" />
    </TypeInfo>
    <TypeInfo ID="106" TypeName="System.Byte, mscorlib, Version=4.0.0.0, Culture=neutral, PublicKeyToken=b77a5c561934e089" AssemblyString="mscorlib, Version=4.0.0.0, Culture=neutral, PublicKeyToken=b77a5c561934e089" AssemblyLocation="C:\Windows\Microsoft.NET\Framework64\v4.0.30319\mscorlib.dll" IsDeviceDependent="False">
      <ValueInfo Value="110" />
    </TypeInfo>
    <TypeInfo ID="107" TypeName="System.Byte, mscorlib, Version=4.0.0.0, Culture=neutral, PublicKeyToken=b77a5c561934e089" AssemblyString="mscorlib, Version=4.0.0.0, Culture=neutral, PublicKeyToken=b77a5c561934e089" AssemblyLocation="C:\Windows\Microsoft.NET\Framework64\v4.0.30319\mscorlib.dll" IsDeviceDependent="False">
      <ValueInfo Value="91" />
    </TypeInfo>
    <TypeInfo ID="108" TypeName="System.Byte, mscorlib, Version=4.0.0.0, Culture=neutral, PublicKeyToken=b77a5c561934e089" AssemblyString="mscorlib, Version=4.0.0.0, Culture=neutral, PublicKeyToken=b77a5c561934e089" AssemblyLocation="C:\Windows\Microsoft.NET\Framework64\v4.0.30319\mscorlib.dll" IsDeviceDependent="False">
      <ValueInfo Value="24" />
    </TypeInfo>
    <TypeInfo ID="109" TypeName="System.Byte, mscorlib, Version=4.0.0.0, Culture=neutral, PublicKeyToken=b77a5c561934e089" AssemblyString="mscorlib, Version=4.0.0.0, Culture=neutral, PublicKeyToken=b77a5c561934e089" AssemblyLocation="C:\Windows\Microsoft.NET\Framework64\v4.0.30319\mscorlib.dll" IsDeviceDependent="False">
      <ValueInfo Value="112" />
    </TypeInfo>
    <TypeInfo ID="110" TypeName="System.Byte, mscorlib, Version=4.0.0.0, Culture=neutral, PublicKeyToken=b77a5c561934e089" AssemblyString="mscorlib, Version=4.0.0.0, Culture=neutral, PublicKeyToken=b77a5c561934e089" AssemblyLocation="C:\Windows\Microsoft.NET\Framework64\v4.0.30319\mscorlib.dll" IsDeviceDependent="False">
      <ValueInfo Value="23" />
    </TypeInfo>
    <TypeInfo ID="111" TypeName="System.Byte, mscorlib, Version=4.0.0.0, Culture=neutral, PublicKeyToken=b77a5c561934e089" AssemblyString="mscorlib, Version=4.0.0.0, Culture=neutral, PublicKeyToken=b77a5c561934e089" AssemblyLocation="C:\Windows\Microsoft.NET\Framework64\v4.0.30319\mscorlib.dll" IsDeviceDependent="False">
      <ValueInfo Value="214" />
    </TypeInfo>
    <TypeInfo ID="112" TypeName="System.Byte, mscorlib, Version=4.0.0.0, Culture=neutral, PublicKeyToken=b77a5c561934e089" AssemblyString="mscorlib, Version=4.0.0.0, Culture=neutral, PublicKeyToken=b77a5c561934e089" AssemblyLocation="C:\Windows\Microsoft.NET\Framework64\v4.0.30319\mscorlib.dll" IsDeviceDependent="False">
      <ValueInfo Value="232" />
    </TypeInfo>
    <TypeInfo ID="113" TypeName="System.Byte, mscorlib, Version=4.0.0.0, Culture=neutral, PublicKeyToken=b77a5c561934e089" AssemblyString="mscorlib, Version=4.0.0.0, Culture=neutral, PublicKeyToken=b77a5c561934e089" AssemblyLocation="C:\Windows\Microsoft.NET\Framework64\v4.0.30319\mscorlib.dll" IsDeviceDependent="False">
      <ValueInfo Value="133" />
    </TypeInfo>
    <TypeInfo ID="114" TypeName="System.Byte, mscorlib, Version=4.0.0.0, Culture=neutral, PublicKeyToken=b77a5c561934e089" AssemblyString="mscorlib, Version=4.0.0.0, Culture=neutral, PublicKeyToken=b77a5c561934e089" AssemblyLocation="C:\Windows\Microsoft.NET\Framework64\v4.0.30319\mscorlib.dll" IsDeviceDependent="False">
      <ValueInfo Value="151" />
    </TypeInfo>
    <TypeInfo ID="115" TypeName="System.Byte, mscorlib, Version=4.0.0.0, Culture=neutral, PublicKeyToken=b77a5c561934e089" AssemblyString="mscorlib, Version=4.0.0.0, Culture=neutral, PublicKeyToken=b77a5c561934e089" AssemblyLocation="C:\Windows\Microsoft.NET\Framework64\v4.0.30319\mscorlib.dll" IsDeviceDependent="False">
      <ValueInfo Value="60" />
    </TypeInfo>
    <TypeInfo ID="116" TypeName="System.Byte, mscorlib, Version=4.0.0.0, Culture=neutral, PublicKeyToken=b77a5c561934e089" AssemblyString="mscorlib, Version=4.0.0.0, Culture=neutral, PublicKeyToken=b77a5c561934e089" AssemblyLocation="C:\Windows\Microsoft.NET\Framework64\v4.0.30319\mscorlib.dll" IsDeviceDependent="False">
      <ValueInfo Value="33" />
    </TypeInfo>
    <TypeInfo ID="117" TypeName="System.Byte, mscorlib, Version=4.0.0.0, Culture=neutral, PublicKeyToken=b77a5c561934e089" AssemblyString="mscorlib, Version=4.0.0.0, Culture=neutral, PublicKeyToken=b77a5c561934e089" AssemblyLocation="C:\Windows\Microsoft.NET\Framework64\v4.0.30319\mscorlib.dll" IsDeviceDependent="False">
      <ValueInfo Value="252" />
    </TypeInfo>
    <TypeInfo ID="118" TypeName="System.Byte, mscorlib, Version=4.0.0.0, Culture=neutral, PublicKeyToken=b77a5c561934e089" AssemblyString="mscorlib, Version=4.0.0.0, Culture=neutral, PublicKeyToken=b77a5c561934e089" AssemblyLocation="C:\Windows\Microsoft.NET\Framework64\v4.0.30319\mscorlib.dll" IsDeviceDependent="False">
      <ValueInfo Value="179" />
    </TypeInfo>
    <TypeInfo ID="119" TypeName="System.Byte, mscorlib, Version=4.0.0.0, Culture=neutral, PublicKeyToken=b77a5c561934e089" AssemblyString="mscorlib, Version=4.0.0.0, Culture=neutral, PublicKeyToken=b77a5c561934e089" AssemblyLocation="C:\Windows\Microsoft.NET\Framework64\v4.0.30319\mscorlib.dll" IsDeviceDependent="False">
      <ValueInfo Value="92" />
    </TypeInfo>
    <TypeInfo ID="120" TypeName="System.Byte, mscorlib, Version=4.0.0.0, Culture=neutral, PublicKeyToken=b77a5c561934e089" AssemblyString="mscorlib, Version=4.0.0.0, Culture=neutral, PublicKeyToken=b77a5c561934e089" AssemblyLocation="C:\Windows\Microsoft.NET\Framework64\v4.0.30319\mscorlib.dll" IsDeviceDependent="False">
      <ValueInfo Value="97" />
    </TypeInfo>
    <TypeInfo ID="121" TypeName="System.Byte, mscorlib, Version=4.0.0.0, Culture=neutral, PublicKeyToken=b77a5c561934e089" AssemblyString="mscorlib, Version=4.0.0.0, Culture=neutral, PublicKeyToken=b77a5c561934e089" AssemblyLocation="C:\Windows\Microsoft.NET\Framework64\v4.0.30319\mscorlib.dll" IsDeviceDependent="False">
      <ValueInfo Value="240" />
    </TypeInfo>
    <TypeInfo ID="122" TypeName="System.Byte, mscorlib, Version=4.0.0.0, Culture=neutral, PublicKeyToken=b77a5c561934e089" AssemblyString="mscorlib, Version=4.0.0.0, Culture=neutral, PublicKeyToken=b77a5c561934e089" AssemblyLocation="C:\Windows\Microsoft.NET\Framework64\v4.0.30319\mscorlib.dll" IsDeviceDependent="False">
      <ValueInfo Value="143" />
    </TypeInfo>
    <TypeInfo ID="123" TypeName="System.Byte, mscorlib, Version=4.0.0.0, Culture=neutral, PublicKeyToken=b77a5c561934e089" AssemblyString="mscorlib, Version=4.0.0.0, Culture=neutral, PublicKeyToken=b77a5c561934e089" AssemblyLocation="C:\Windows\Microsoft.NET\Framework64\v4.0.30319\mscorlib.dll" IsDeviceDependent="False">
      <ValueInfo Value="184" />
    </TypeInfo>
    <TypeInfo ID="124" TypeName="System.Byte, mscorlib, Version=4.0.0.0, Culture=neutral, PublicKeyToken=b77a5c561934e089" AssemblyString="mscorlib, Version=4.0.0.0, Culture=neutral, PublicKeyToken=b77a5c561934e089" AssemblyLocation="C:\Windows\Microsoft.NET\Framework64\v4.0.30319\mscorlib.dll" IsDeviceDependent="False">
      <ValueInfo Value="81" />
    </TypeInfo>
    <TypeInfo ID="125" TypeName="System.Byte, mscorlib, Version=4.0.0.0, Culture=neutral, PublicKeyToken=b77a5c561934e089" AssemblyString="mscorlib, Version=4.0.0.0, Culture=neutral, PublicKeyToken=b77a5c561934e089" AssemblyLocation="C:\Windows\Microsoft.NET\Framework64\v4.0.30319\mscorlib.dll" IsDeviceDependent="False">
      <ValueInfo Value="18" />
    </TypeInfo>
    <TypeInfo ID="126" TypeName="System.Byte, mscorlib, Version=4.0.0.0, Culture=neutral, PublicKeyToken=b77a5c561934e089" AssemblyString="mscorlib, Version=4.0.0.0, Culture=neutral, PublicKeyToken=b77a5c561934e089" AssemblyLocation="C:\Windows\Microsoft.NET\Framework64\v4.0.30319\mscorlib.dll" IsDeviceDependent="False">
      <ValueInfo Value="12" />
    </TypeInfo>
    <TypeInfo ID="127" TypeName="System.Byte, mscorlib, Version=4.0.0.0, Culture=neutral, PublicKeyToken=b77a5c561934e089" AssemblyString="mscorlib, Version=4.0.0.0, Culture=neutral, PublicKeyToken=b77a5c561934e089" AssemblyLocation="C:\Windows\Microsoft.NET\Framework64\v4.0.30319\mscorlib.dll" IsDeviceDependent="False">
      <ValueInfo Value="55" />
    </TypeInfo>
    <TypeInfo ID="128" TypeName="System.Byte, mscorlib, Version=4.0.0.0, Culture=neutral, PublicKeyToken=b77a5c561934e089" AssemblyString="mscorlib, Version=4.0.0.0, Culture=neutral, PublicKeyToken=b77a5c561934e089" AssemblyLocation="C:\Windows\Microsoft.NET\Framework64\v4.0.30319\mscorlib.dll" IsDeviceDependent="False">
      <ValueInfo Value="164" />
    </TypeInfo>
    <TypeInfo ID="129" TypeName="System.Byte, mscorlib, Version=4.0.0.0, Culture=neutral, PublicKeyToken=b77a5c561934e089" AssemblyString="mscorlib, Version=4.0.0.0, Culture=neutral, PublicKeyToken=b77a5c561934e089" AssemblyLocation="C:\Windows\Microsoft.NET\Framework64\v4.0.30319\mscorlib.dll" IsDeviceDependent="False">
      <ValueInfo Value="167" />
    </TypeInfo>
    <TypeInfo ID="130" TypeName="System.Byte, mscorlib, Version=4.0.0.0, Culture=neutral, PublicKeyToken=b77a5c561934e089" AssemblyString="mscorlib, Version=4.0.0.0, Culture=neutral, PublicKeyToken=b77a5c561934e089" AssemblyLocation="C:\Windows\Microsoft.NET\Framework64\v4.0.30319\mscorlib.dll" IsDeviceDependent="False">
      <ValueInfo Value="117" />
    </TypeInfo>
    <TypeInfo ID="131" TypeName="System.Byte, mscorlib, Version=4.0.0.0, Culture=neutral, PublicKeyToken=b77a5c561934e089" AssemblyString="mscorlib, Version=4.0.0.0, Culture=neutral, PublicKeyToken=b77a5c561934e089" AssemblyLocation="C:\Windows\Microsoft.NET\Framework64\v4.0.30319\mscorlib.dll" IsDeviceDependent="False">
      <ValueInfo Value="226" />
    </TypeInfo>
    <TypeInfo ID="132" TypeName="System.Byte, mscorlib, Version=4.0.0.0, Culture=neutral, PublicKeyToken=b77a5c561934e089" AssemblyString="mscorlib, Version=4.0.0.0, Culture=neutral, PublicKeyToken=b77a5c561934e089" AssemblyLocation="C:\Windows\Microsoft.NET\Framework64\v4.0.30319\mscorlib.dll" IsDeviceDependent="False">
      <ValueInfo Value="206" />
    </TypeInfo>
    <TypeInfo ID="133" TypeName="System.Byte, mscorlib, Version=4.0.0.0, Culture=neutral, PublicKeyToken=b77a5c561934e089" AssemblyString="mscorlib, Version=4.0.0.0, Culture=neutral, PublicKeyToken=b77a5c561934e089" AssemblyLocation="C:\Windows\Microsoft.NET\Framework64\v4.0.30319\mscorlib.dll" IsDeviceDependent="False">
      <ValueInfo Value="238" />
    </TypeInfo>
    <TypeInfo ID="134" TypeName="System.Byte, mscorlib, Version=4.0.0.0, Culture=neutral, PublicKeyToken=b77a5c561934e089" AssemblyString="mscorlib, Version=4.0.0.0, Culture=neutral, PublicKeyToken=b77a5c561934e089" AssemblyLocation="C:\Windows\Microsoft.NET\Framework64\v4.0.30319\mscorlib.dll" IsDeviceDependent="False">
      <ValueInfo Value="208" />
    </TypeInfo>
    <TypeInfo ID="135" TypeName="System.Byte, mscorlib, Version=4.0.0.0, Culture=neutral, PublicKeyToken=b77a5c561934e089" AssemblyString="mscorlib, Version=4.0.0.0, Culture=neutral, PublicKeyToken=b77a5c561934e089" AssemblyLocation="C:\Windows\Microsoft.NET\Framework64\v4.0.30319\mscorlib.dll" IsDeviceDependent="False">
      <ValueInfo Value="174" />
    </TypeInfo>
    <TypeInfo ID="136" TypeName="System.Byte, mscorlib, Version=4.0.0.0, Culture=neutral, PublicKeyToken=b77a5c561934e089" AssemblyString="mscorlib, Version=4.0.0.0, Culture=neutral, PublicKeyToken=b77a5c561934e089" AssemblyLocation="C:\Windows\Microsoft.NET\Framework64\v4.0.30319\mscorlib.dll" IsDeviceDependent="False">
      <ValueInfo Value="211" />
    </TypeInfo>
    <TypeInfo ID="137" TypeName="System.Byte, mscorlib, Version=4.0.0.0, Culture=neutral, PublicKeyToken=b77a5c561934e089" AssemblyString="mscorlib, Version=4.0.0.0, Culture=neutral, PublicKeyToken=b77a5c561934e089" AssemblyLocation="C:\Windows\Microsoft.NET\Framework64\v4.0.30319\mscorlib.dll" IsDeviceDependent="False">
      <ValueInfo Value="233" />
    </TypeInfo>
    <TypeInfo ID="138" TypeName="System.Byte, mscorlib, Version=4.0.0.0, Culture=neutral, PublicKeyToken=b77a5c561934e089" AssemblyString="mscorlib, Version=4.0.0.0, Culture=neutral, PublicKeyToken=b77a5c561934e089" AssemblyLocation="C:\Windows\Microsoft.NET\Framework64\v4.0.30319\mscorlib.dll" IsDeviceDependent="False">
      <ValueInfo Value="26" />
    </TypeInfo>
    <TypeInfo ID="139" TypeName="System.Byte, mscorlib, Version=4.0.0.0, Culture=neutral, PublicKeyToken=b77a5c561934e089" AssemblyString="mscorlib, Version=4.0.0.0, Culture=neutral, PublicKeyToken=b77a5c561934e089" AssemblyLocation="C:\Windows\Microsoft.NET\Framework64\v4.0.30319\mscorlib.dll" IsDeviceDependent="False">
      <ValueInfo Value="188" />
    </TypeInfo>
    <TypeInfo ID="140" TypeName="System.Byte, mscorlib, Version=4.0.0.0, Culture=neutral, PublicKeyToken=b77a5c561934e089" AssemblyString="mscorlib, Version=4.0.0.0, Culture=neutral, PublicKeyToken=b77a5c561934e089" AssemblyLocation="C:\Windows\Microsoft.NET\Framework64\v4.0.30319\mscorlib.dll" IsDeviceDependent="False">
      <ValueInfo Value="29" />
    </TypeInfo>
    <TypeInfo ID="141" TypeName="System.Byte, mscorlib, Version=4.0.0.0, Culture=neutral, PublicKeyToken=b77a5c561934e089" AssemblyString="mscorlib, Version=4.0.0.0, Culture=neutral, PublicKeyToken=b77a5c561934e089" AssemblyLocation="C:\Windows\Microsoft.NET\Framework64\v4.0.30319\mscorlib.dll" IsDeviceDependent="False">
      <ValueInfo Value="244" />
    </TypeInfo>
    <TypeInfo ID="142" TypeName="System.Byte, mscorlib, Version=4.0.0.0, Culture=neutral, PublicKeyToken=b77a5c561934e089" AssemblyString="mscorlib, Version=4.0.0.0, Culture=neutral, PublicKeyToken=b77a5c561934e089" AssemblyLocation="C:\Windows\Microsoft.NET\Framework64\v4.0.30319\mscorlib.dll" IsDeviceDependent="False">
      <ValueInfo Value="124" />
    </TypeInfo>
    <TypeInfo ID="143" TypeName="System.Byte, mscorlib, Version=4.0.0.0, Culture=neutral, PublicKeyToken=b77a5c561934e089" AssemblyString="mscorlib, Version=4.0.0.0, Culture=neutral, PublicKeyToken=b77a5c561934e089" AssemblyLocation="C:\Windows\Microsoft.NET\Framework64\v4.0.30319\mscorlib.dll" IsDeviceDependent="False">
      <ValueInfo Value="25" />
    </TypeInfo>
    <TypeInfo ID="144" TypeName="System.Byte, mscorlib, Version=4.0.0.0, Culture=neutral, PublicKeyToken=b77a5c561934e089" AssemblyString="mscorlib, Version=4.0.0.0, Culture=neutral, PublicKeyToken=b77a5c561934e089" AssemblyLocation="C:\Windows\Microsoft.NET\Framework64\v4.0.30319\mscorlib.dll" IsDeviceDependent="False">
      <ValueInfo Value="141" />
    </TypeInfo>
    <TypeInfo ID="145" TypeName="System.Byte, mscorlib, Version=4.0.0.0, Culture=neutral, PublicKeyToken=b77a5c561934e089" AssemblyString="mscorlib, Version=4.0.0.0, Culture=neutral, PublicKeyToken=b77a5c561934e089" AssemblyLocation="C:\Windows\Microsoft.NET\Framework64\v4.0.30319\mscorlib.dll" IsDeviceDependent="False">
      <ValueInfo Value="241" />
    </TypeInfo>
    <TypeInfo ID="146" TypeName="System.Byte, mscorlib, Version=4.0.0.0, Culture=neutral, PublicKeyToken=b77a5c561934e089" AssemblyString="mscorlib, Version=4.0.0.0, Culture=neutral, PublicKeyToken=b77a5c561934e089" AssemblyLocation="C:\Windows\Microsoft.NET\Framework64\v4.0.30319\mscorlib.dll" IsDeviceDependent="False">
      <ValueInfo Value="17" />
    </TypeInfo>
    <TypeInfo ID="147" TypeName="System.Byte, mscorlib, Version=4.0.0.0, Culture=neutral, PublicKeyToken=b77a5c561934e089" AssemblyString="mscorlib, Version=4.0.0.0, Culture=neutral, PublicKeyToken=b77a5c561934e089" AssemblyLocation="C:\Windows\Microsoft.NET\Framework64\v4.0.30319\mscorlib.dll" IsDeviceDependent="False">
      <ValueInfo Value="140" />
    </TypeInfo>
    <TypeInfo ID="148" TypeName="System.Byte, mscorlib, Version=4.0.0.0, Culture=neutral, PublicKeyToken=b77a5c561934e089" AssemblyString="mscorlib, Version=4.0.0.0, Culture=neutral, PublicKeyToken=b77a5c561934e089" AssemblyLocation="C:\Windows\Microsoft.NET\Framework64\v4.0.30319\mscorlib.dll" IsDeviceDependent="False">
      <ValueInfo Value="58" />
    </TypeInfo>
    <TypeInfo ID="149" TypeName="System.Byte, mscorlib, Version=4.0.0.0, Culture=neutral, PublicKeyToken=b77a5c561934e089" AssemblyString="mscorlib, Version=4.0.0.0, Culture=neutral, PublicKeyToken=b77a5c561934e089" AssemblyLocation="C:\Windows\Microsoft.NET\Framework64\v4.0.30319\mscorlib.dll" IsDeviceDependent="False">
      <ValueInfo Value="7" />
    </TypeInfo>
    <TypeInfo ID="150" TypeName="System.Byte, mscorlib, Version=4.0.0.0, Culture=neutral, PublicKeyToken=b77a5c561934e089" AssemblyString="mscorlib, Version=4.0.0.0, Culture=neutral, PublicKeyToken=b77a5c561934e089" AssemblyLocation="C:\Windows\Microsoft.NET\Framework64\v4.0.30319\mscorlib.dll" IsDeviceDependent="False">
      <ValueInfo Value="218" />
    </TypeInfo>
    <TypeInfo ID="151" TypeName="System.Byte, mscorlib, Version=4.0.0.0, Culture=neutral, PublicKeyToken=b77a5c561934e089" AssemblyString="mscorlib, Version=4.0.0.0, Culture=neutral, PublicKeyToken=b77a5c561934e089" AssemblyLocation="C:\Windows\Microsoft.NET\Framework64\v4.0.30319\mscorlib.dll" IsDeviceDependent="False">
      <ValueInfo Value="32" />
    </TypeInfo>
    <TypeInfo ID="152" TypeName="System.Byte, mscorlib, Version=4.0.0.0, Culture=neutral, PublicKeyToken=b77a5c561934e089" AssemblyString="mscorlib, Version=4.0.0.0, Culture=neutral, PublicKeyToken=b77a5c561934e089" AssemblyLocation="C:\Windows\Microsoft.NET\Framework64\v4.0.30319\mscorlib.dll" IsDeviceDependent="False">
      <ValueInfo Value="196" />
    </TypeInfo>
    <TypeInfo ID="153" TypeName="System.Byte, mscorlib, Version=4.0.0.0, Culture=neutral, PublicKeyToken=b77a5c561934e089" AssemblyString="mscorlib, Version=4.0.0.0, Culture=neutral, PublicKeyToken=b77a5c561934e089" AssemblyLocation="C:\Windows\Microsoft.NET\Framework64\v4.0.30319\mscorlib.dll" IsDeviceDependent="False">
      <ValueInfo Value="101" />
    </TypeInfo>
    <TypeInfo ID="154" TypeName="System.Byte, mscorlib, Version=4.0.0.0, Culture=neutral, PublicKeyToken=b77a5c561934e089" AssemblyString="mscorlib, Version=4.0.0.0, Culture=neutral, PublicKeyToken=b77a5c561934e089" AssemblyLocation="C:\Windows\Microsoft.NET\Framework64\v4.0.30319\mscorlib.dll" IsDeviceDependent="False">
      <ValueInfo Value="105" />
    </TypeInfo>
    <TypeInfo ID="155" TypeName="System.Byte, mscorlib, Version=4.0.0.0, Culture=neutral, PublicKeyToken=b77a5c561934e089" AssemblyString="mscorlib, Version=4.0.0.0, Culture=neutral, PublicKeyToken=b77a5c561934e089" AssemblyLocation="C:\Windows\Microsoft.NET\Framework64\v4.0.30319\mscorlib.dll" IsDeviceDependent="False">
      <ValueInfo Value="194" />
    </TypeInfo>
    <TypeInfo ID="156" TypeName="System.Byte, mscorlib, Version=4.0.0.0, Culture=neutral, PublicKeyToken=b77a5c561934e089" AssemblyString="mscorlib, Version=4.0.0.0, Culture=neutral, PublicKeyToken=b77a5c561934e089" AssemblyLocation="C:\Windows\Microsoft.NET\Framework64\v4.0.30319\mscorlib.dll" IsDeviceDependent="False">
      <ValueInfo Value="52" />
    </TypeInfo>
    <TypeInfo ID="157" TypeName="System.Byte, mscorlib, Version=4.0.0.0, Culture=neutral, PublicKeyToken=b77a5c561934e089" AssemblyString="mscorlib, Version=4.0.0.0, Culture=neutral, PublicKeyToken=b77a5c561934e089" AssemblyLocation="C:\Windows\Microsoft.NET\Framework64\v4.0.30319\mscorlib.dll" IsDeviceDependent="False">
      <ValueInfo Value="61" />
    </TypeInfo>
    <TypeInfo ID="158" TypeName="System.Byte, mscorlib, Version=4.0.0.0, Culture=neutral, PublicKeyToken=b77a5c561934e089" AssemblyString="mscorlib, Version=4.0.0.0, Culture=neutral, PublicKeyToken=b77a5c561934e089" AssemblyLocation="C:\Windows\Microsoft.NET\Framework64\v4.0.30319\mscorlib.dll" IsDeviceDependent="False">
      <ValueInfo Value="253" />
    </TypeInfo>
    <TypeInfo ID="159" TypeName="System.Byte, mscorlib, Version=4.0.0.0, Culture=neutral, PublicKeyToken=b77a5c561934e089" AssemblyString="mscorlib, Version=4.0.0.0, Culture=neutral, PublicKeyToken=b77a5c561934e089" AssemblyLocation="C:\Windows\Microsoft.NET\Framework64\v4.0.30319\mscorlib.dll" IsDeviceDependent="False">
      <ValueInfo Value="9" />
    </TypeInfo>
    <TypeInfo ID="160" TypeName="System.Byte, mscorlib, Version=4.0.0.0, Culture=neutral, PublicKeyToken=b77a5c561934e089" AssemblyString="mscorlib, Version=4.0.0.0, Culture=neutral, PublicKeyToken=b77a5c561934e089" AssemblyLocation="C:\Windows\Microsoft.NET\Framework64\v4.0.30319\mscorlib.dll" IsDeviceDependent="False">
      <ValueInfo Value="115" />
    </TypeInfo>
    <TypeInfo ID="161" TypeName="System.Byte, mscorlib, Version=4.0.0.0, Culture=neutral, PublicKeyToken=b77a5c561934e089" AssemblyString="mscorlib, Version=4.0.0.0, Culture=neutral, PublicKeyToken=b77a5c561934e089" AssemblyLocation="C:\Windows\Microsoft.NET\Framework64\v4.0.30319\mscorlib.dll" IsDeviceDependent="False">
      <ValueInfo Value="190" />
    </TypeInfo>
    <TypeInfo ID="162" TypeName="System.Byte, mscorlib, Version=4.0.0.0, Culture=neutral, PublicKeyToken=b77a5c561934e089" AssemblyString="mscorlib, Version=4.0.0.0, Culture=neutral, PublicKeyToken=b77a5c561934e089" AssemblyLocation="C:\Windows\Microsoft.NET\Framework64\v4.0.30319\mscorlib.dll" IsDeviceDependent="False">
      <ValueInfo Value="57" />
    </TypeInfo>
    <TypeInfo ID="163" TypeName="System.Byte, mscorlib, Version=4.0.0.0, Culture=neutral, PublicKeyToken=b77a5c561934e089" AssemblyString="mscorlib, Version=4.0.0.0, Culture=neutral, PublicKeyToken=b77a5c561934e089" AssemblyLocation="C:\Windows\Microsoft.NET\Framework64\v4.0.30319\mscorlib.dll" IsDeviceDependent="False">
      <ValueInfo Value="14" />
    </TypeInfo>
    <TypeInfo ID="164" TypeName="System.Byte, mscorlib, Version=4.0.0.0, Culture=neutral, PublicKeyToken=b77a5c561934e089" AssemblyString="mscorlib, Version=4.0.0.0, Culture=neutral, PublicKeyToken=b77a5c561934e089" AssemblyLocation="C:\Windows\Microsoft.NET\Framework64\v4.0.30319\mscorlib.dll" IsDeviceDependent="False">
      <ValueInfo Value="72" />
    </TypeInfo>
    <TypeInfo ID="165" TypeName="System.Byte, mscorlib, Version=4.0.0.0, Culture=neutral, PublicKeyToken=b77a5c561934e089" AssemblyString="mscorlib, Version=4.0.0.0, Culture=neutral, PublicKeyToken=b77a5c561934e089" AssemblyLocation="C:\Windows\Microsoft.NET\Framework64\v4.0.30319\mscorlib.dll" IsDeviceDependent="False">
      <ValueInfo Value="67" />
    </TypeInfo>
    <TypeInfo ID="166" TypeName="System.Byte, mscorlib, Version=4.0.0.0, Culture=neutral, PublicKeyToken=b77a5c561934e089" AssemblyString="mscorlib, Version=4.0.0.0, Culture=neutral, PublicKeyToken=b77a5c561934e089" AssemblyLocation="C:\Windows\Microsoft.NET\Framework64\v4.0.30319\mscorlib.dll" IsDeviceDependent="False">
      <ValueInfo Value="82" />
    </TypeInfo>
    <TypeInfo ID="167" TypeName="System.Byte, mscorlib, Version=4.0.0.0, Culture=neutral, PublicKeyToken=b77a5c561934e089" AssemblyString="mscorlib, Version=4.0.0.0, Culture=neutral, PublicKeyToken=b77a5c561934e089" AssemblyLocation="C:\Windows\Microsoft.NET\Framework64\v4.0.30319\mscorlib.dll" IsDeviceDependent="False">
      <ValueInfo Value="3" />
    </TypeInfo>
    <TypeInfo ID="168" TypeName="System.Byte, mscorlib, Version=4.0.0.0, Culture=neutral, PublicKeyToken=b77a5c561934e089" AssemblyString="mscorlib, Version=4.0.0.0, Culture=neutral, PublicKeyToken=b77a5c561934e089" AssemblyLocation="C:\Windows\Microsoft.NET\Framework64\v4.0.30319\mscorlib.dll" IsDeviceDependent="False">
      <ValueInfo Value="48" />
    </TypeInfo>
    <TypeInfo ID="169" TypeName="System.Byte, mscorlib, Version=4.0.0.0, Culture=neutral, PublicKeyToken=b77a5c561934e089" AssemblyString="mscorlib, Version=4.0.0.0, Culture=neutral, PublicKeyToken=b77a5c561934e089" AssemblyLocation="C:\Windows\Microsoft.NET\Framework64\v4.0.30319\mscorlib.dll" IsDeviceDependent="False">
      <ValueInfo Value="15" />
    </TypeInfo>
    <TypeInfo ID="170" TypeName="System.Byte, mscorlib, Version=4.0.0.0, Culture=neutral, PublicKeyToken=b77a5c561934e089" AssemblyString="mscorlib, Version=4.0.0.0, Culture=neutral, PublicKeyToken=b77a5c561934e089" AssemblyLocation="C:\Windows\Microsoft.NET\Framework64\v4.0.30319\mscorlib.dll" IsDeviceDependent="False">
      <ValueInfo Value="148" />
    </TypeInfo>
    <TypeInfo ID="171" TypeName="System.Byte, mscorlib, Version=4.0.0.0, Culture=neutral, PublicKeyToken=b77a5c561934e089" AssemblyString="mscorlib, Version=4.0.0.0, Culture=neutral, PublicKeyToken=b77a5c561934e089" AssemblyLocation="C:\Windows\Microsoft.NET\Framework64\v4.0.30319\mscorlib.dll" IsDeviceDependent="False">
      <ValueInfo Value="13" />
    </TypeInfo>
    <TypeInfo ID="172" TypeName="System.Byte, mscorlib, Version=4.0.0.0, Culture=neutral, PublicKeyToken=b77a5c561934e089" AssemblyString="mscorlib, Version=4.0.0.0, Culture=neutral, PublicKeyToken=b77a5c561934e089" AssemblyLocation="C:\Windows\Microsoft.NET\Framework64\v4.0.30319\mscorlib.dll" IsDeviceDependent="False">
      <ValueInfo Value="169" />
    </TypeInfo>
    <TypeInfo ID="173" TypeName="System.Byte, mscorlib, Version=4.0.0.0, Culture=neutral, PublicKeyToken=b77a5c561934e089" AssemblyString="mscorlib, Version=4.0.0.0, Culture=neutral, PublicKeyToken=b77a5c561934e089" AssemblyLocation="C:\Windows\Microsoft.NET\Framework64\v4.0.30319\mscorlib.dll" IsDeviceDependent="False">
      <ValueInfo Value="19" />
    </TypeInfo>
    <TypeInfo ID="174" TypeName="System.Byte, mscorlib, Version=4.0.0.0, Culture=neutral, PublicKeyToken=b77a5c561934e089" AssemblyString="mscorlib, Version=4.0.0.0, Culture=neutral, PublicKeyToken=b77a5c561934e089" AssemblyLocation="C:\Windows\Microsoft.NET\Framework64\v4.0.30319\mscorlib.dll" IsDeviceDependent="False">
      <ValueInfo Value="90" />
    </TypeInfo>
    <TypeInfo ID="175" TypeName="System.Byte, mscorlib, Version=4.0.0.0, Culture=neutral, PublicKeyToken=b77a5c561934e089" AssemblyString="mscorlib, Version=4.0.0.0, Culture=neutral, PublicKeyToken=b77a5c561934e089" AssemblyLocation="C:\Windows\Microsoft.NET\Framework64\v4.0.30319\mscorlib.dll" IsDeviceDependent="False">
      <ValueInfo Value="44" />
    </TypeInfo>
    <TypeInfo ID="176" TypeName="System.Byte, mscorlib, Version=4.0.0.0, Culture=neutral, PublicKeyToken=b77a5c561934e089" AssemblyString="mscorlib, Version=4.0.0.0, Culture=neutral, PublicKeyToken=b77a5c561934e089" AssemblyLocation="C:\Windows\Microsoft.NET\Framework64\v4.0.30319\mscorlib.dll" IsDeviceDependent="False">
      <ValueInfo Value="153" />
    </TypeInfo>
    <TypeInfo ID="177" TypeName="System.Byte, mscorlib, Version=4.0.0.0, Culture=neutral, PublicKeyToken=b77a5c561934e089" AssemblyString="mscorlib, Version=4.0.0.0, Culture=neutral, PublicKeyToken=b77a5c561934e089" AssemblyLocation="C:\Windows\Microsoft.NET\Framework64\v4.0.30319\mscorlib.dll" IsDeviceDependent="False">
      <ValueInfo Value="231" />
    </TypeInfo>
    <TypeInfo ID="178" TypeName="System.Byte, mscorlib, Version=4.0.0.0, Culture=neutral, PublicKeyToken=b77a5c561934e089" AssemblyString="mscorlib, Version=4.0.0.0, Culture=neutral, PublicKeyToken=b77a5c561934e089" AssemblyLocation="C:\Windows\Microsoft.NET\Framework64\v4.0.30319\mscorlib.dll" IsDeviceDependent="False">
      <ValueInfo Value="118" />
    </TypeInfo>
    <TypeInfo ID="179" TypeName="System.Byte, mscorlib, Version=4.0.0.0, Culture=neutral, PublicKeyToken=b77a5c561934e089" AssemblyString="mscorlib, Version=4.0.0.0, Culture=neutral, PublicKeyToken=b77a5c561934e089" AssemblyLocation="C:\Windows\Microsoft.NET\Framework64\v4.0.30319\mscorlib.dll" IsDeviceDependent="False">
      <ValueInfo Value="42" />
    </TypeInfo>
    <TypeInfo ID="180" TypeName="System.Byte, mscorlib, Version=4.0.0.0, Culture=neutral, PublicKeyToken=b77a5c561934e089" AssemblyString="mscorlib, Version=4.0.0.0, Culture=neutral, PublicKeyToken=b77a5c561934e089" AssemblyLocation="C:\Windows\Microsoft.NET\Framework64\v4.0.30319\mscorlib.dll" IsDeviceDependent="False">
      <ValueInfo Value="165" />
    </TypeInfo>
    <TypeInfo ID="181" TypeName="System.Byte, mscorlib, Version=4.0.0.0, Culture=neutral, PublicKeyToken=b77a5c561934e089" AssemblyString="mscorlib, Version=4.0.0.0, Culture=neutral, PublicKeyToken=b77a5c561934e089" AssemblyLocation="C:\Windows\Microsoft.NET\Framework64\v4.0.30319\mscorlib.dll" IsDeviceDependent="False">
      <ValueInfo Value="50" />
    </TypeInfo>
    <TypeInfo ID="182" TypeName="System.Byte, mscorlib, Version=4.0.0.0, Culture=neutral, PublicKeyToken=b77a5c561934e089" AssemblyString="mscorlib, Version=4.0.0.0, Culture=neutral, PublicKeyToken=b77a5c561934e089" AssemblyLocation="C:\Windows\Microsoft.NET\Framework64\v4.0.30319\mscorlib.dll" IsDeviceDependent="False">
      <ValueInfo Value="28" />
    </TypeInfo>
    <TypeInfo ID="183" TypeName="System.Byte, mscorlib, Version=4.0.0.0, Culture=neutral, PublicKeyToken=b77a5c561934e089" AssemblyString="mscorlib, Version=4.0.0.0, Culture=neutral, PublicKeyToken=b77a5c561934e089" AssemblyLocation="C:\Windows\Microsoft.NET\Framework64\v4.0.30319\mscorlib.dll" IsDeviceDependent="False">
      <ValueInfo Value="197" />
    </TypeInfo>
    <TypeInfo ID="184" TypeName="System.Byte, mscorlib, Version=4.0.0.0, Culture=neutral, PublicKeyToken=b77a5c561934e089" AssemblyString="mscorlib, Version=4.0.0.0, Culture=neutral, PublicKeyToken=b77a5c561934e089" AssemblyLocation="C:\Windows\Microsoft.NET\Framework64\v4.0.30319\mscorlib.dll" IsDeviceDependent="False">
      <ValueInfo Value="66" />
    </TypeInfo>
    <TypeInfo ID="185" TypeName="System.Byte, mscorlib, Version=4.0.0.0, Culture=neutral, PublicKeyToken=b77a5c561934e089" AssemblyString="mscorlib, Version=4.0.0.0, Culture=neutral, PublicKeyToken=b77a5c561934e089" AssemblyLocation="C:\Windows\Microsoft.NET\Framework64\v4.0.30319\mscorlib.dll" IsDeviceDependent="False">
      <ValueInfo Value="224" />
    </TypeInfo>
    <TypeInfo ID="186" TypeName="System.Byte, mscorlib, Version=4.0.0.0, Culture=neutral, PublicKeyToken=b77a5c561934e089" AssemblyString="mscorlib, Version=4.0.0.0, Culture=neutral, PublicKeyToken=b77a5c561934e089" AssemblyLocation="C:\Windows\Microsoft.NET\Framework64\v4.0.30319\mscorlib.dll" IsDeviceDependent="False">
      <ValueInfo Value="16" />
    </TypeInfo>
    <TypeInfo ID="187" TypeName="System.Byte, mscorlib, Version=4.0.0.0, Culture=neutral, PublicKeyToken=b77a5c561934e089" AssemblyString="mscorlib, Version=4.0.0.0, Culture=neutral, PublicKeyToken=b77a5c561934e089" AssemblyLocation="C:\Windows\Microsoft.NET\Framework64\v4.0.30319\mscorlib.dll" IsDeviceDependent="False">
      <ValueInfo Value="180" />
    </TypeInfo>
    <TypeInfo ID="188" TypeName="System.Byte, mscorlib, Version=4.0.0.0, Culture=neutral, PublicKeyToken=b77a5c561934e089" AssemblyString="mscorlib, Version=4.0.0.0, Culture=neutral, PublicKeyToken=b77a5c561934e089" AssemblyLocation="C:\Windows\Microsoft.NET\Framework64\v4.0.30319\mscorlib.dll" IsDeviceDependent="False">
      <ValueInfo Value="227" />
    </TypeInfo>
    <TypeInfo ID="189" TypeName="System.Byte, mscorlib, Version=4.0.0.0, Culture=neutral, PublicKeyToken=b77a5c561934e089" AssemblyString="mscorlib, Version=4.0.0.0, Culture=neutral, PublicKeyToken=b77a5c561934e089" AssemblyLocation="C:\Windows\Microsoft.NET\Framework64\v4.0.30319\mscorlib.dll" IsDeviceDependent="False">
      <ValueInfo Value="10" />
    </TypeInfo>
    <TypeInfo ID="190" TypeName="System.Byte, mscorlib, Version=4.0.0.0, Culture=neutral, PublicKeyToken=b77a5c561934e089" AssemblyString="mscorlib, Version=4.0.0.0, Culture=neutral, PublicKeyToken=b77a5c561934e089" AssemblyLocation="C:\Windows\Microsoft.NET\Framework64\v4.0.30319\mscorlib.dll" IsDeviceDependent="False">
      <ValueInfo Value="126" />
    </TypeInfo>
    <TypeInfo ID="191" TypeName="System.Byte, mscorlib, Version=4.0.0.0, Culture=neutral, PublicKeyToken=b77a5c561934e089" AssemblyString="mscorlib, Version=4.0.0.0, Culture=neutral, PublicKeyToken=b77a5c561934e089" AssemblyLocation="C:\Windows\Microsoft.NET\Framework64\v4.0.30319\mscorlib.dll" IsDeviceDependent="False">
      <ValueInfo Value="96" />
    </TypeInfo>
    <TypeInfo ID="192" TypeName="System.Byte, mscorlib, Version=4.0.0.0, Culture=neutral, PublicKeyToken=b77a5c561934e089" AssemblyString="mscorlib, Version=4.0.0.0, Culture=neutral, PublicKeyToken=b77a5c561934e089" AssemblyLocation="C:\Windows\Microsoft.NET\Framework64\v4.0.30319\mscorlib.dll" IsDeviceDependent="False">
      <ValueInfo Value="230" />
    </TypeInfo>
    <TypeInfo ID="193" TypeName="System.Byte, mscorlib, Version=4.0.0.0, Culture=neutral, PublicKeyToken=b77a5c561934e089" AssemblyString="mscorlib, Version=4.0.0.0, Culture=neutral, PublicKeyToken=b77a5c561934e089" AssemblyLocation="C:\Windows\Microsoft.NET\Framework64\v4.0.30319\mscorlib.dll" IsDeviceDependent="False">
      <ValueInfo Value="87" />
    </TypeInfo>
    <TypeInfo ID="194" TypeName="System.Byte, mscorlib, Version=4.0.0.0, Culture=neutral, PublicKeyToken=b77a5c561934e089" AssemblyString="mscorlib, Version=4.0.0.0, Culture=neutral, PublicKeyToken=b77a5c561934e089" AssemblyLocation="C:\Windows\Microsoft.NET\Framework64\v4.0.30319\mscorlib.dll" IsDeviceDependent="False">
      <ValueInfo Value="222" />
    </TypeInfo>
    <TypeInfo ID="195" TypeName="System.Byte, mscorlib, Version=4.0.0.0, Culture=neutral, PublicKeyToken=b77a5c561934e089" AssemblyString="mscorlib, Version=4.0.0.0, Culture=neutral, PublicKeyToken=b77a5c561934e089" AssemblyLocation="C:\Windows\Microsoft.NET\Framework64\v4.0.30319\mscorlib.dll" IsDeviceDependent="False">
      <ValueInfo Value="37" />
    </TypeInfo>
    <TypeInfo ID="196" TypeName="System.Byte, mscorlib, Version=4.0.0.0, Culture=neutral, PublicKeyToken=b77a5c561934e089" AssemblyString="mscorlib, Version=4.0.0.0, Culture=neutral, PublicKeyToken=b77a5c561934e089" AssemblyLocation="C:\Windows\Microsoft.NET\Framework64\v4.0.30319\mscorlib.dll" IsDeviceDependent="False">
      <ValueInfo Value="59" />
    </TypeInfo>
    <TypeInfo ID="197" TypeName="System.Byte, mscorlib, Version=4.0.0.0, Culture=neutral, PublicKeyToken=b77a5c561934e089" AssemblyString="mscorlib, Version=4.0.0.0, Culture=neutral, PublicKeyToken=b77a5c561934e089" AssemblyLocation="C:\Windows\Microsoft.NET\Framework64\v4.0.30319\mscorlib.dll" IsDeviceDependent="False">
      <ValueInfo Value="77" />
    </TypeInfo>
    <TypeInfo ID="198" TypeName="System.Byte, mscorlib, Version=4.0.0.0, Culture=neutral, PublicKeyToken=b77a5c561934e089" AssemblyString="mscorlib, Version=4.0.0.0, Culture=neutral, PublicKeyToken=b77a5c561934e089" AssemblyLocation="C:\Windows\Microsoft.NET\Framework64\v4.0.30319\mscorlib.dll" IsDeviceDependent="False">
      <ValueInfo Value="135" />
    </TypeInfo>
    <TypeInfo ID="199" TypeName="System.Byte, mscorlib, Version=4.0.0.0, Culture=neutral, PublicKeyToken=b77a5c561934e089" AssemblyString="mscorlib, Version=4.0.0.0, Culture=neutral, PublicKeyToken=b77a5c561934e089" AssemblyLocation="C:\Windows\Microsoft.NET\Framework64\v4.0.30319\mscorlib.dll" IsDeviceDependent="False">
      <ValueInfo Value="84" />
    </TypeInfo>
    <TypeInfo ID="200" TypeName="System.Byte, mscorlib, Version=4.0.0.0, Culture=neutral, PublicKeyToken=b77a5c561934e089" AssemblyString="mscorlib, Version=4.0.0.0, Culture=neutral, PublicKeyToken=b77a5c561934e089" AssemblyLocation="C:\Windows\Microsoft.NET\Framework64\v4.0.30319\mscorlib.dll" IsDeviceDependent="False">
      <ValueInfo Value="173" />
    </TypeInfo>
    <TypeInfo ID="201" TypeName="System.Byte, mscorlib, Version=4.0.0.0, Culture=neutral, PublicKeyToken=b77a5c561934e089" AssemblyString="mscorlib, Version=4.0.0.0, Culture=neutral, PublicKeyToken=b77a5c561934e089" AssemblyLocation="C:\Windows\Microsoft.NET\Framework64\v4.0.30319\mscorlib.dll" IsDeviceDependent="False">
      <ValueInfo Value="102" />
    </TypeInfo>
    <TypeInfo ID="202" TypeName="System.Byte, mscorlib, Version=4.0.0.0, Culture=neutral, PublicKeyToken=b77a5c561934e089" AssemblyString="mscorlib, Version=4.0.0.0, Culture=neutral, PublicKeyToken=b77a5c561934e089" AssemblyLocation="C:\Windows\Microsoft.NET\Framework64\v4.0.30319\mscorlib.dll" IsDeviceDependent="False">
      <ValueInfo Value="189" />
    </TypeInfo>
    <TypeInfo ID="203" TypeName="System.Byte, mscorlib, Version=4.0.0.0, Culture=neutral, PublicKeyToken=b77a5c561934e089" AssemblyString="mscorlib, Version=4.0.0.0, Culture=neutral, PublicKeyToken=b77a5c561934e089" AssemblyLocation="C:\Windows\Microsoft.NET\Framework64\v4.0.30319\mscorlib.dll" IsDeviceDependent="False">
      <ValueInfo Value="111" />
    </TypeInfo>
    <TypeInfo ID="204" TypeName="System.Byte, mscorlib, Version=4.0.0.0, Culture=neutral, PublicKeyToken=b77a5c561934e089" AssemblyString="mscorlib, Version=4.0.0.0, Culture=neutral, PublicKeyToken=b77a5c561934e089" AssemblyLocation="C:\Windows\Microsoft.NET\Framework64\v4.0.30319\mscorlib.dll" IsDeviceDependent="False">
      <ValueInfo Value="159" />
    </TypeInfo>
    <TypeInfo ID="205" TypeName="System.Byte, mscorlib, Version=4.0.0.0, Culture=neutral, PublicKeyToken=b77a5c561934e089" AssemblyString="mscorlib, Version=4.0.0.0, Culture=neutral, PublicKeyToken=b77a5c561934e089" AssemblyLocation="C:\Windows\Microsoft.NET\Framework64\v4.0.30319\mscorlib.dll" IsDeviceDependent="False">
      <ValueInfo Value="56" />
    </TypeInfo>
    <TypeInfo ID="206" TypeName="System.Byte, mscorlib, Version=4.0.0.0, Culture=neutral, PublicKeyToken=b77a5c561934e089" AssemblyString="mscorlib, Version=4.0.0.0, Culture=neutral, PublicKeyToken=b77a5c561934e089" AssemblyLocation="C:\Windows\Microsoft.NET\Framework64\v4.0.30319\mscorlib.dll" IsDeviceDependent="False">
      <ValueInfo Value="54" />
    </TypeInfo>
    <TypeInfo ID="207" TypeName="System.Byte, mscorlib, Version=4.0.0.0, Culture=neutral, PublicKeyToken=b77a5c561934e089" AssemblyString="mscorlib, Version=4.0.0.0, Culture=neutral, PublicKeyToken=b77a5c561934e089" AssemblyLocation="C:\Windows\Microsoft.NET\Framework64\v4.0.30319\mscorlib.dll" IsDeviceDependent="False">
      <ValueInfo Value="160" />
    </TypeInfo>
    <TypeInfo ID="208" TypeName="System.Byte, mscorlib, Version=4.0.0.0, Culture=neutral, PublicKeyToken=b77a5c561934e089" AssemblyString="mscorlib, Version=4.0.0.0, Culture=neutral, PublicKeyToken=b77a5c561934e089" AssemblyLocation="C:\Windows\Microsoft.NET\Framework64\v4.0.30319\mscorlib.dll" IsDeviceDependent="False">
      <ValueInfo Value="247" />
    </TypeInfo>
    <TypeInfo ID="209" TypeName="System.Byte, mscorlib, Version=4.0.0.0, Culture=neutral, PublicKeyToken=b77a5c561934e089" AssemblyString="mscorlib, Version=4.0.0.0, Culture=neutral, PublicKeyToken=b77a5c561934e089" AssemblyLocation="C:\Windows\Microsoft.NET\Framework64\v4.0.30319\mscorlib.dll" IsDeviceDependent="False">
      <ValueInfo Value="193" />
    </TypeInfo>
    <TypeInfo ID="210" TypeName="System.Byte, mscorlib, Version=4.0.0.0, Culture=neutral, PublicKeyToken=b77a5c561934e089" AssemblyString="mscorlib, Version=4.0.0.0, Culture=neutral, PublicKeyToken=b77a5c561934e089" AssemblyLocation="C:\Windows\Microsoft.NET\Framework64\v4.0.30319\mscorlib.dll" IsDeviceDependent="False">
      <ValueInfo Value="93" />
    </TypeInfo>
    <TypeInfo ID="211" TypeName="System.Byte, mscorlib, Version=4.0.0.0, Culture=neutral, PublicKeyToken=b77a5c561934e089" AssemblyString="mscorlib, Version=4.0.0.0, Culture=neutral, PublicKeyToken=b77a5c561934e089" AssemblyLocation="C:\Windows\Microsoft.NET\Framework64\v4.0.30319\mscorlib.dll" IsDeviceDependent="False">
      <ValueInfo Value="78" />
    </TypeInfo>
    <TypeInfo ID="212" TypeName="System.Byte, mscorlib, Version=4.0.0.0, Culture=neutral, PublicKeyToken=b77a5c561934e089" AssemblyString="mscorlib, Version=4.0.0.0, Culture=neutral, PublicKeyToken=b77a5c561934e089" AssemblyLocation="C:\Windows\Microsoft.NET\Framework64\v4.0.30319\mscorlib.dll" IsDeviceDependent="False">
      <ValueInfo Value="168" />
    </TypeInfo>
    <TypeInfo ID="213" TypeName="System.Byte, mscorlib, Version=4.0.0.0, Culture=neutral, PublicKeyToken=b77a5c561934e089" AssemblyString="mscorlib, Version=4.0.0.0, Culture=neutral, PublicKeyToken=b77a5c561934e089" AssemblyLocation="C:\Windows\Microsoft.NET\Framework64\v4.0.30319\mscorlib.dll" IsDeviceDependent="False">
      <ValueInfo Value="132" />
    </TypeInfo>
    <TypeInfo ID="214" TypeName="System.Byte, mscorlib, Version=4.0.0.0, Culture=neutral, PublicKeyToken=b77a5c561934e089" AssemblyString="mscorlib, Version=4.0.0.0, Culture=neutral, PublicKeyToken=b77a5c561934e089" AssemblyLocation="C:\Windows\Microsoft.NET\Framework64\v4.0.30319\mscorlib.dll" IsDeviceDependent="False">
      <ValueInfo Value="192" />
    </TypeInfo>
    <TypeInfo ID="215" TypeName="System.Byte, mscorlib, Version=4.0.0.0, Culture=neutral, PublicKeyToken=b77a5c561934e089" AssemblyString="mscorlib, Version=4.0.0.0, Culture=neutral, PublicKeyToken=b77a5c561934e089" AssemblyLocation="C:\Windows\Microsoft.NET\Framework64\v4.0.30319\mscorlib.dll" IsDeviceDependent="False">
      <ValueInfo Value="171" />
    </TypeInfo>
    <TypeInfo ID="216" TypeName="System.Byte, mscorlib, Version=4.0.0.0, Culture=neutral, PublicKeyToken=b77a5c561934e089" AssemblyString="mscorlib, Version=4.0.0.0, Culture=neutral, PublicKeyToken=b77a5c561934e089" AssemblyLocation="C:\Windows\Microsoft.NET\Framework64\v4.0.30319\mscorlib.dll" IsDeviceDependent="False">
      <ValueInfo Value="122" />
    </TypeInfo>
    <TypeInfo ID="217" TypeName="System.Byte, mscorlib, Version=4.0.0.0, Culture=neutral, PublicKeyToken=b77a5c561934e089" AssemblyString="mscorlib, Version=4.0.0.0, Culture=neutral, PublicKeyToken=b77a5c561934e089" AssemblyLocation="C:\Windows\Microsoft.NET\Framework64\v4.0.30319\mscorlib.dll" IsDeviceDependent="False">
      <ValueInfo Value="166" />
    </TypeInfo>
    <TypeInfo ID="218" TypeName="System.Byte, mscorlib, Version=4.0.0.0, Culture=neutral, PublicKeyToken=b77a5c561934e089" AssemblyString="mscorlib, Version=4.0.0.0, Culture=neutral, PublicKeyToken=b77a5c561934e089" AssemblyLocation="C:\Windows\Microsoft.NET\Framework64\v4.0.30319\mscorlib.dll" IsDeviceDependent="False">
      <ValueInfo Value="36" />
    </TypeInfo>
    <TypeInfo ID="219" TypeName="System.Byte, mscorlib, Version=4.0.0.0, Culture=neutral, PublicKeyToken=b77a5c561934e089" AssemblyString="mscorlib, Version=4.0.0.0, Culture=neutral, PublicKeyToken=b77a5c561934e089" AssemblyLocation="C:\Windows\Microsoft.NET\Framework64\v4.0.30319\mscorlib.dll" IsDeviceDependent="False">
      <ValueInfo Value="186" />
    </TypeInfo>
    <TypeInfo ID="220" TypeName="System.Byte, mscorlib, Version=4.0.0.0, Culture=neutral, PublicKeyToken=b77a5c561934e089" AssemblyString="mscorlib, Version=4.0.0.0, Culture=neutral, PublicKeyToken=b77a5c561934e089" AssemblyLocation="C:\Windows\Microsoft.NET\Framework64\v4.0.30319\mscorlib.dll" IsDeviceDependent="False">
      <ValueInfo Value="254" />
    </TypeInfo>
    <TypeInfo ID="221" TypeName="System.Byte, mscorlib, Version=4.0.0.0, Culture=neutral, PublicKeyToken=b77a5c561934e089" AssemblyString="mscorlib, Version=4.0.0.0, Culture=neutral, PublicKeyToken=b77a5c561934e089" AssemblyLocation="C:\Windows\Microsoft.NET\Framework64\v4.0.30319\mscorlib.dll" IsDeviceDependent="False">
      <ValueInfo Value="85" />
    </TypeInfo>
    <TypeInfo ID="222" TypeName="System.Byte, mscorlib, Version=4.0.0.0, Culture=neutral, PublicKeyToken=b77a5c561934e089" AssemblyString="mscorlib, Version=4.0.0.0, Culture=neutral, PublicKeyToken=b77a5c561934e089" AssemblyLocation="C:\Windows\Microsoft.NET\Framework64\v4.0.30319\mscorlib.dll" IsDeviceDependent="False">
      <ValueInfo Value="27" />
    </TypeInfo>
    <TypeInfo ID="223" TypeName="System.Byte, mscorlib, Version=4.0.0.0, Culture=neutral, PublicKeyToken=b77a5c561934e089" AssemblyString="mscorlib, Version=4.0.0.0, Culture=neutral, PublicKeyToken=b77a5c561934e089" AssemblyLocation="C:\Windows\Microsoft.NET\Framework64\v4.0.30319\mscorlib.dll" IsDeviceDependent="False">
      <ValueInfo Value="76" />
    </TypeInfo>
    <TypeInfo ID="224" TypeName="System.Byte, mscorlib, Version=4.0.0.0, Culture=neutral, PublicKeyToken=b77a5c561934e089" AssemblyString="mscorlib, Version=4.0.0.0, Culture=neutral, PublicKeyToken=b77a5c561934e089" AssemblyLocation="C:\Windows\Microsoft.NET\Framework64\v4.0.30319\mscorlib.dll" IsDeviceDependent="False">
      <ValueInfo Value="125" />
    </TypeInfo>
    <TypeInfo ID="225" TypeName="System.Byte, mscorlib, Version=4.0.0.0, Culture=neutral, PublicKeyToken=b77a5c561934e089" AssemblyString="mscorlib, Version=4.0.0.0, Culture=neutral, PublicKeyToken=b77a5c561934e089" AssemblyLocation="C:\Windows\Microsoft.NET\Framework64\v4.0.30319\mscorlib.dll" IsDeviceDependent="False">
      <ValueInfo Value="73" />
    </TypeInfo>
    <TypeInfo ID="226" TypeName="System.Byte, mscorlib, Version=4.0.0.0, Culture=neutral, PublicKeyToken=b77a5c561934e089" AssemblyString="mscorlib, Version=4.0.0.0, Culture=neutral, PublicKeyToken=b77a5c561934e089" AssemblyLocation="C:\Windows\Microsoft.NET\Framework64\v4.0.30319\mscorlib.dll" IsDeviceDependent="False">
      <ValueInfo Value="39" />
    </TypeInfo>
    <TypeInfo ID="227" TypeName="System.Byte, mscorlib, Version=4.0.0.0, Culture=neutral, PublicKeyToken=b77a5c561934e089" AssemblyString="mscorlib, Version=4.0.0.0, Culture=neutral, PublicKeyToken=b77a5c561934e089" AssemblyLocation="C:\Windows\Microsoft.NET\Framework64\v4.0.30319\mscorlib.dll" IsDeviceDependent="False">
      <ValueInfo Value="199" />
    </TypeInfo>
    <TypeInfo ID="228" TypeName="System.Byte, mscorlib, Version=4.0.0.0, Culture=neutral, PublicKeyToken=b77a5c561934e089" AssemblyString="mscorlib, Version=4.0.0.0, Culture=neutral, PublicKeyToken=b77a5c561934e089" AssemblyLocation="C:\Windows\Microsoft.NET\Framework64\v4.0.30319\mscorlib.dll" IsDeviceDependent="False">
      <ValueInfo Value="154" />
    </TypeInfo>
    <TypeInfo ID="229" TypeName="System.Byte, mscorlib, Version=4.0.0.0, Culture=neutral, PublicKeyToken=b77a5c561934e089" AssemblyString="mscorlib, Version=4.0.0.0, Culture=neutral, PublicKeyToken=b77a5c561934e089" AssemblyLocation="C:\Windows\Microsoft.NET\Framework64\v4.0.30319\mscorlib.dll" IsDeviceDependent="False">
      <ValueInfo Value="47" />
    </TypeInfo>
    <TypeInfo ID="230" TypeName="System.Byte, mscorlib, Version=4.0.0.0, Culture=neutral, PublicKeyToken=b77a5c561934e089" AssemblyString="mscorlib, Version=4.0.0.0, Culture=neutral, PublicKeyToken=b77a5c561934e089" AssemblyLocation="C:\Windows\Microsoft.NET\Framework64\v4.0.30319\mscorlib.dll" IsDeviceDependent="False">
      <ValueInfo Value="250" />
    </TypeInfo>
    <TypeInfo ID="231" TypeName="System.Byte, mscorlib, Version=4.0.0.0, Culture=neutral, PublicKeyToken=b77a5c561934e089" AssemblyString="mscorlib, Version=4.0.0.0, Culture=neutral, PublicKeyToken=b77a5c561934e089" AssemblyLocation="C:\Windows\Microsoft.NET\Framework64\v4.0.30319\mscorlib.dll" IsDeviceDependent="False">
      <ValueInfo Value="41" />
    </TypeInfo>
    <TypeInfo ID="232" TypeName="System.Byte, mscorlib, Version=4.0.0.0, Culture=neutral, PublicKeyToken=b77a5c561934e089" AssemblyString="mscorlib, Version=4.0.0.0, Culture=neutral, PublicKeyToken=b77a5c561934e089" AssemblyLocation="C:\Windows\Microsoft.NET\Framework64\v4.0.30319\mscorlib.dll" IsDeviceDependent="False">
      <ValueInfo Value="98" />
    </TypeInfo>
    <TypeInfo ID="233" TypeName="System.Byte, mscorlib, Version=4.0.0.0, Culture=neutral, PublicKeyToken=b77a5c561934e089" AssemblyString="mscorlib, Version=4.0.0.0, Culture=neutral, PublicKeyToken=b77a5c561934e089" AssemblyLocation="C:\Windows\Microsoft.NET\Framework64\v4.0.30319\mscorlib.dll" IsDeviceDependent="False">
      <ValueInfo Value="68" />
    </TypeInfo>
    <TypeInfo ID="234" TypeName="System.Byte, mscorlib, Version=4.0.0.0, Culture=neutral, PublicKeyToken=b77a5c561934e089" AssemblyString="mscorlib, Version=4.0.0.0, Culture=neutral, PublicKeyToken=b77a5c561934e089" AssemblyLocation="C:\Windows\Microsoft.NET\Framework64\v4.0.30319\mscorlib.dll" IsDeviceDependent="False">
      <ValueInfo Value="207" />
    </TypeInfo>
    <TypeInfo ID="235" TypeName="System.Byte, mscorlib, Version=4.0.0.0, Culture=neutral, PublicKeyToken=b77a5c561934e089" AssemblyString="mscorlib, Version=4.0.0.0, Culture=neutral, PublicKeyToken=b77a5c561934e089" AssemblyLocation="C:\Windows\Microsoft.NET\Framework64\v4.0.30319\mscorlib.dll" IsDeviceDependent="False">
      <ValueInfo Value="170" />
    </TypeInfo>
    <TypeInfo ID="236" TypeName="System.Byte, mscorlib, Version=4.0.0.0, Culture=neutral, PublicKeyToken=b77a5c561934e089" AssemblyString="mscorlib, Version=4.0.0.0, Culture=neutral, PublicKeyToken=b77a5c561934e089" AssemblyLocation="C:\Windows\Microsoft.NET\Framework64\v4.0.30319\mscorlib.dll" IsDeviceDependent="False">
      <ValueInfo Value="163" />
    </TypeInfo>
    <TypeInfo ID="237" TypeName="System.Byte, mscorlib, Version=4.0.0.0, Culture=neutral, PublicKeyToken=b77a5c561934e089" AssemblyString="mscorlib, Version=4.0.0.0, Culture=neutral, PublicKeyToken=b77a5c561934e089" AssemblyLocation="C:\Windows\Microsoft.NET\Framework64\v4.0.30319\mscorlib.dll" IsDeviceDependent="False">
      <ValueInfo Value="248" />
    </TypeInfo>
    <TypeInfo ID="238" TypeName="System.Byte, mscorlib, Version=4.0.0.0, Culture=neutral, PublicKeyToken=b77a5c561934e089" AssemblyString="mscorlib, Version=4.0.0.0, Culture=neutral, PublicKeyToken=b77a5c561934e089" AssemblyLocation="C:\Windows\Microsoft.NET\Framework64\v4.0.30319\mscorlib.dll" IsDeviceDependent="False">
      <ValueInfo Value="195" />
    </TypeInfo>
    <TypeInfo ID="239" TypeName="System.Byte, mscorlib, Version=4.0.0.0, Culture=neutral, PublicKeyToken=b77a5c561934e089" AssemblyString="mscorlib, Version=4.0.0.0, Culture=neutral, PublicKeyToken=b77a5c561934e089" AssemblyLocation="C:\Windows\Microsoft.NET\Framework64\v4.0.30319\mscorlib.dll" IsDeviceDependent="False">
      <ValueInfo Value="43" />
    </TypeInfo>
    <TypeInfo ID="240" TypeName="System.Byte, mscorlib, Version=4.0.0.0, Culture=neutral, PublicKeyToken=b77a5c561934e089" AssemblyString="mscorlib, Version=4.0.0.0, Culture=neutral, PublicKeyToken=b77a5c561934e089" AssemblyLocation="C:\Windows\Microsoft.NET\Framework64\v4.0.30319\mscorlib.dll" IsDeviceDependent="False">
      <ValueInfo Value="107" />
    </TypeInfo>
    <TypeInfo ID="241" TypeName="System.Byte, mscorlib, Version=4.0.0.0, Culture=neutral, PublicKeyToken=b77a5c561934e089" AssemblyString="mscorlib, Version=4.0.0.0, Culture=neutral, PublicKeyToken=b77a5c561934e089" AssemblyLocation="C:\Windows\Microsoft.NET\Framework64\v4.0.30319\mscorlib.dll" IsDeviceDependent="False">
      <ValueInfo Value="213" />
    </TypeInfo>
    <TypeInfo ID="242" TypeName="System.Byte, mscorlib, Version=4.0.0.0, Culture=neutral, PublicKeyToken=b77a5c561934e089" AssemblyString="mscorlib, Version=4.0.0.0, Culture=neutral, PublicKeyToken=b77a5c561934e089" AssemblyLocation="C:\Windows\Microsoft.NET\Framework64\v4.0.30319\mscorlib.dll" IsDeviceDependent="False">
      <ValueInfo Value="204" />
    </TypeInfo>
    <TypeInfo ID="243" TypeName="System.Byte, mscorlib, Version=4.0.0.0, Culture=neutral, PublicKeyToken=b77a5c561934e089" AssemblyString="mscorlib, Version=4.0.0.0, Culture=neutral, PublicKeyToken=b77a5c561934e089" AssemblyLocation="C:\Windows\Microsoft.NET\Framework64\v4.0.30319\mscorlib.dll" IsDeviceDependent="False">
      <ValueInfo Value="94" />
    </TypeInfo>
    <TypeInfo ID="244" TypeName="System.Byte, mscorlib, Version=4.0.0.0, Culture=neutral, PublicKeyToken=b77a5c561934e089" AssemblyString="mscorlib, Version=4.0.0.0, Culture=neutral, PublicKeyToken=b77a5c561934e089" AssemblyLocation="C:\Windows\Microsoft.NET\Framework64\v4.0.30319\mscorlib.dll" IsDeviceDependent="False">
      <ValueInfo Value="255" />
    </TypeInfo>
    <TypeInfo ID="245" TypeName="System.Byte, mscorlib, Version=4.0.0.0, Culture=neutral, PublicKeyToken=b77a5c561934e089" AssemblyString="mscorlib, Version=4.0.0.0, Culture=neutral, PublicKeyToken=b77a5c561934e089" AssemblyLocation="C:\Windows\Microsoft.NET\Framework64\v4.0.30319\mscorlib.dll" IsDeviceDependent="False">
      <ValueInfo Value="86" />
    </TypeInfo>
    <TypeInfo ID="246" TypeName="System.Byte, mscorlib, Version=4.0.0.0, Culture=neutral, PublicKeyToken=b77a5c561934e089" AssemblyString="mscorlib, Version=4.0.0.0, Culture=neutral, PublicKeyToken=b77a5c561934e089" AssemblyLocation="C:\Windows\Microsoft.NET\Framework64\v4.0.30319\mscorlib.dll" IsDeviceDependent="False">
      <ValueInfo Value="156" />
    </TypeInfo>
    <TypeInfo ID="247" TypeName="System.Byte, mscorlib, Version=4.0.0.0, Culture=neutral, PublicKeyToken=b77a5c561934e089" AssemblyString="mscorlib, Version=4.0.0.0, Culture=neutral, PublicKeyToken=b77a5c561934e089" AssemblyLocation="C:\Windows\Microsoft.NET\Framework64\v4.0.30319\mscorlib.dll" IsDeviceDependent="False">
      <ValueInfo Value="70" />
    </TypeInfo>
    <TypeInfo ID="248" TypeName="System.Byte, mscorlib, Version=4.0.0.0, Culture=neutral, PublicKeyToken=b77a5c561934e089" AssemblyString="mscorlib, Version=4.0.0.0, Culture=neutral, PublicKeyToken=b77a5c561934e089" AssemblyLocation="C:\Windows\Microsoft.NET\Framework64\v4.0.30319\mscorlib.dll" IsDeviceDependent="False">
      <ValueInfo Value="249" />
    </TypeInfo>
    <TypeInfo ID="249" TypeName="System.Byte, mscorlib, Version=4.0.0.0, Culture=neutral, PublicKeyToken=b77a5c561934e089" AssemblyString="mscorlib, Version=4.0.0.0, Culture=neutral, PublicKeyToken=b77a5c561934e089" AssemblyLocation="C:\Windows\Microsoft.NET\Framework64\v4.0.30319\mscorlib.dll" IsDeviceDependent="False">
      <ValueInfo Value="109" />
    </TypeInfo>
    <TypeInfo ID="250" TypeName="System.Byte, mscorlib, Version=4.0.0.0, Culture=neutral, PublicKeyToken=b77a5c561934e089" AssemblyString="mscorlib, Version=4.0.0.0, Culture=neutral, PublicKeyToken=b77a5c561934e089" AssemblyLocation="C:\Windows\Microsoft.NET\Framework64\v4.0.30319\mscorlib.dll" IsDeviceDependent="False">
      <ValueInfo Value="21" />
    </TypeInfo>
    <TypeInfo ID="251" TypeName="System.Byte, mscorlib, Version=4.0.0.0, Culture=neutral, PublicKeyToken=b77a5c561934e089" AssemblyString="mscorlib, Version=4.0.0.0, Culture=neutral, PublicKeyToken=b77a5c561934e089" AssemblyLocation="C:\Windows\Microsoft.NET\Framework64\v4.0.30319\mscorlib.dll" IsDeviceDependent="False">
      <ValueInfo Value="35" />
    </TypeInfo>
    <TypeInfo ID="252" TypeName="System.Byte, mscorlib, Version=4.0.0.0, Culture=neutral, PublicKeyToken=b77a5c561934e089" AssemblyString="mscorlib, Version=4.0.0.0, Culture=neutral, PublicKeyToken=b77a5c561934e089" AssemblyLocation="C:\Windows\Microsoft.NET\Framework64\v4.0.30319\mscorlib.dll" IsDeviceDependent="False">
      <ValueInfo Value="11" />
    </TypeInfo>
    <TypeInfo ID="253" TypeName="System.Byte, mscorlib, Version=4.0.0.0, Culture=neutral, PublicKeyToken=b77a5c561934e089" AssemblyString="mscorlib, Version=4.0.0.0, Culture=neutral, PublicKeyToken=b77a5c561934e089" AssemblyLocation="C:\Windows\Microsoft.NET\Framework64\v4.0.30319\mscorlib.dll" IsDeviceDependent="False">
      <ValueInfo Value="149" />
    </TypeInfo>
    <TypeInfo ID="254" TypeName="System.Byte, mscorlib, Version=4.0.0.0, Culture=neutral, PublicKeyToken=b77a5c561934e089" AssemblyString="mscorlib, Version=4.0.0.0, Culture=neutral, PublicKeyToken=b77a5c561934e089" AssemblyLocation="C:\Windows\Microsoft.NET\Framework64\v4.0.30319\mscorlib.dll" IsDeviceDependent="False">
      <ValueInfo Value="144" />
    </TypeInfo>
    <TypeInfo ID="255" TypeName="System.Byte, mscorlib, Version=4.0.0.0, Culture=neutral, PublicKeyToken=b77a5c561934e089" AssemblyString="mscorlib, Version=4.0.0.0, Culture=neutral, PublicKeyToken=b77a5c561934e089" AssemblyLocation="C:\Windows\Microsoft.NET\Framework64\v4.0.30319\mscorlib.dll" IsDeviceDependent="False">
      <ValueInfo Value="130" />
    </TypeInfo>
    <TypeInfo ID="256" TypeName="System.Byte, mscorlib, Version=4.0.0.0, Culture=neutral, PublicKeyToken=b77a5c561934e089" AssemblyString="mscorlib, Version=4.0.0.0, Culture=neutral, PublicKeyToken=b77a5c561934e089" AssemblyLocation="C:\Windows\Microsoft.NET\Framework64\v4.0.30319\mscorlib.dll" IsDeviceDependent="False">
      <ValueInfo Value="185" />
    </TypeInfo>
    <TypeInfo ID="257" TypeName="System.Byte, mscorlib, Version=4.0.0.0, Culture=neutral, PublicKeyToken=b77a5c561934e089" AssemblyString="mscorlib, Version=4.0.0.0, Culture=neutral, PublicKeyToken=b77a5c561934e089" AssemblyLocation="C:\Windows\Microsoft.NET\Framework64\v4.0.30319\mscorlib.dll" IsDeviceDependent="False">
      <ValueInfo Value="131" />
    </TypeInfo>
    <TypeInfo ID="258" TypeName="System.Byte, mscorlib, Version=4.0.0.0, Culture=neutral, PublicKeyToken=b77a5c561934e089" AssemblyString="mscorlib, Version=4.0.0.0, Culture=neutral, PublicKeyToken=b77a5c561934e089" AssemblyLocation="C:\Windows\Microsoft.NET\Framework64\v4.0.30319\mscorlib.dll" IsDeviceDependent="False">
      <ValueInfo Value="136" />
    </TypeInfo>
    <TypeInfo ID="259" TypeName="System.Byte, mscorlib, Version=4.0.0.0, Culture=neutral, PublicKeyToken=b77a5c561934e089" AssemblyString="mscorlib, Version=4.0.0.0, Culture=neutral, PublicKeyToken=b77a5c561934e089" AssemblyLocation="C:\Windows\Microsoft.NET\Framework64\v4.0.30319\mscorlib.dll" IsDeviceDependent="False">
      <ValueInfo Value="106" />
    </TypeInfo>
    <TypeInfo ID="260" TypeName="System.Byte, mscorlib, Version=4.0.0.0, Culture=neutral, PublicKeyToken=b77a5c561934e089" AssemblyString="mscorlib, Version=4.0.0.0, Culture=neutral, PublicKeyToken=b77a5c561934e089" AssemblyLocation="C:\Windows\Microsoft.NET\Framework64\v4.0.30319\mscorlib.dll" IsDeviceDependent="False">
      <ValueInfo Value="40" />
    </TypeInfo>
    <TypeInfo ID="261" TypeName="System.Byte, mscorlib, Version=4.0.0.0, Culture=neutral, PublicKeyToken=b77a5c561934e089" AssemblyString="mscorlib, Version=4.0.0.0, Culture=neutral, PublicKeyToken=b77a5c561934e089" AssemblyLocation="C:\Windows\Microsoft.NET\Framework64\v4.0.30319\mscorlib.dll" IsDeviceDependent="False">
      <ValueInfo Value="22" />
    </TypeInfo>
    <TypeInfo ID="262" TypeName="System.Byte, mscorlib, Version=4.0.0.0, Culture=neutral, PublicKeyToken=b77a5c561934e089" AssemblyString="mscorlib, Version=4.0.0.0, Culture=neutral, PublicKeyToken=b77a5c561934e089" AssemblyLocation="C:\Windows\Microsoft.NET\Framework64\v4.0.30319\mscorlib.dll" IsDeviceDependent="False">
      <ValueInfo Value="176" />
    </TypeInfo>
    <TypeInfo ID="263" TypeName="System.Byte, mscorlib, Version=4.0.0.0, Culture=neutral, PublicKeyToken=b77a5c561934e089" AssemblyString="mscorlib, Version=4.0.0.0, Culture=neutral, PublicKeyToken=b77a5c561934e089" AssemblyLocation="C:\Windows\Microsoft.NET\Framework64\v4.0.30319\mscorlib.dll" IsDeviceDependent="False">
      <ValueInfo Value="235" />
    </TypeInfo>
    <TypeInfo ID="264" TypeName="System.Byte, mscorlib, Version=4.0.0.0, Culture=neutral, PublicKeyToken=b77a5c561934e089" AssemblyString="mscorlib, Version=4.0.0.0, Culture=neutral, PublicKeyToken=b77a5c561934e089" AssemblyLocation="C:\Windows\Microsoft.NET\Framework64\v4.0.30319\mscorlib.dll" IsDeviceDependent="False">
      <ValueInfo Value="2" />
    </TypeInfo>
    <TypeInfo ID="265" TypeName="System.Byte, mscorlib, Version=4.0.0.0, Culture=neutral, PublicKeyToken=b77a5c561934e089" AssemblyString="mscorlib, Version=4.0.0.0, Culture=neutral, PublicKeyToken=b77a5c561934e089" AssemblyLocation="C:\Windows\Microsoft.NET\Framework64\v4.0.30319\mscorlib.dll" IsDeviceDependent="False">
      <ValueInfo Value="63" />
    </TypeInfo>
    <TypeInfo ID="266" TypeName="System.Byte, mscorlib, Version=4.0.0.0, Culture=neutral, PublicKeyToken=b77a5c561934e089" AssemblyString="mscorlib, Version=4.0.0.0, Culture=neutral, PublicKeyToken=b77a5c561934e089" AssemblyLocation="C:\Windows\Microsoft.NET\Framework64\v4.0.30319\mscorlib.dll" IsDeviceDependent="False">
      <ValueInfo Value="116" />
    </TypeInfo>
    <TypeInfo ID="267" TypeName="System.Byte, mscorlib, Version=4.0.0.0, Culture=neutral, PublicKeyToken=b77a5c561934e089" AssemblyString="mscorlib, Version=4.0.0.0, Culture=neutral, PublicKeyToken=b77a5c561934e089" AssemblyLocation="C:\Windows\Microsoft.NET\Framework64\v4.0.30319\mscorlib.dll" IsDeviceDependent="False">
      <ValueInfo Value="191" />
    </TypeInfo>
    <TypeInfo ID="268" TypeName="System.Byte, mscorlib, Version=4.0.0.0, Culture=neutral, PublicKeyToken=b77a5c561934e089" AssemblyString="mscorlib, Version=4.0.0.0, Culture=neutral, PublicKeyToken=b77a5c561934e089" AssemblyLocation="C:\Windows\Microsoft.NET\Framework64\v4.0.30319\mscorlib.dll" IsDeviceDependent="False">
      <ValueInfo Value="212" />
    </TypeInfo>
    <TypeInfo ID="269" TypeName="System.Byte, mscorlib, Version=4.0.0.0, Culture=neutral, PublicKeyToken=b77a5c561934e089" AssemblyString="mscorlib, Version=4.0.0.0, Culture=neutral, PublicKeyToken=b77a5c561934e089" AssemblyLocation="C:\Windows\Microsoft.NET\Framework64\v4.0.30319\mscorlib.dll" IsDeviceDependent="False">
      <ValueInfo Value="74" />
    </TypeInfo>
    <TypeInfo ID="270" TypeName="System.Byte, mscorlib, Version=4.0.0.0, Culture=neutral, PublicKeyToken=b77a5c561934e089" AssemblyString="mscorlib, Version=4.0.0.0, Culture=neutral, PublicKeyToken=b77a5c561934e089" AssemblyLocation="C:\Windows\Microsoft.NET\Framework64\v4.0.30319\mscorlib.dll" IsDeviceDependent="False">
      <ValueInfo Value="145" />
    </TypeInfo>
    <TypeInfo ID="271" TypeName="System.Byte, mscorlib, Version=4.0.0.0, Culture=neutral, PublicKeyToken=b77a5c561934e089" AssemblyString="mscorlib, Version=4.0.0.0, Culture=neutral, PublicKeyToken=b77a5c561934e089" AssemblyLocation="C:\Windows\Microsoft.NET\Framework64\v4.0.30319\mscorlib.dll" IsDeviceDependent="False">
      <ValueInfo Value="223" />
    </TypeInfo>
    <TypeInfo ID="272" TypeName="System.Byte, mscorlib, Version=4.0.0.0, Culture=neutral, PublicKeyToken=b77a5c561934e089" AssemblyString="mscorlib, Version=4.0.0.0, Culture=neutral, PublicKeyToken=b77a5c561934e089" AssemblyLocation="C:\Windows\Microsoft.NET\Framework64\v4.0.30319\mscorlib.dll" IsDeviceDependent="False">
      <ValueInfo Value="89" />
    </TypeInfo>
    <TypeInfo ID="273" TypeName="System.Byte, mscorlib, Version=4.0.0.0, Culture=neutral, PublicKeyToken=b77a5c561934e089" AssemblyString="mscorlib, Version=4.0.0.0, Culture=neutral, PublicKeyToken=b77a5c561934e089" AssemblyLocation="C:\Windows\Microsoft.NET\Framework64\v4.0.30319\mscorlib.dll" IsDeviceDependent="False">
      <ValueInfo Value="251" />
    </TypeInfo>
    <TypeInfo ID="274" TypeName="System.Byte, mscorlib, Version=4.0.0.0, Culture=neutral, PublicKeyToken=b77a5c561934e089" AssemblyString="mscorlib, Version=4.0.0.0, Culture=neutral, PublicKeyToken=b77a5c561934e089" AssemblyLocation="C:\Windows\Microsoft.NET\Framework64\v4.0.30319\mscorlib.dll" IsDeviceDependent="False">
      <ValueInfo Value="155" />
    </TypeInfo>
    <TypeInfo ID="275" TypeName="System.Byte, mscorlib, Version=4.0.0.0, Culture=neutral, PublicKeyToken=b77a5c561934e089" AssemblyString="mscorlib, Version=4.0.0.0, Culture=neutral, PublicKeyToken=b77a5c561934e089" AssemblyLocation="C:\Windows\Microsoft.NET\Framework64\v4.0.30319\mscorlib.dll" IsDeviceDependent="False">
      <ValueInfo Value="228" />
    </TypeInfo>
    <TypeInfo ID="276" TypeName="System.Byte, mscorlib, Version=4.0.0.0, Culture=neutral, PublicKeyToken=b77a5c561934e089" AssemblyString="mscorlib, Version=4.0.0.0, Culture=neutral, PublicKeyToken=b77a5c561934e089" AssemblyLocation="C:\Windows\Microsoft.NET\Framework64\v4.0.30319\mscorlib.dll" IsDeviceDependent="False">
      <ValueInfo Value="146" />
    </TypeInfo>
    <TypeInfo ID="277" TypeName="System.Byte, mscorlib, Version=4.0.0.0, Culture=neutral, PublicKeyToken=b77a5c561934e089" AssemblyString="mscorlib, Version=4.0.0.0, Culture=neutral, PublicKeyToken=b77a5c561934e089" AssemblyLocation="C:\Windows\Microsoft.NET\Framework64\v4.0.30319\mscorlib.dll" IsDeviceDependent="False">
      <ValueInfo Value="220" />
    </TypeInfo>
    <TypeInfo ID="278" TypeName="System.Byte, mscorlib, Version=4.0.0.0, Culture=neutral, PublicKeyToken=b77a5c561934e089" AssemblyString="mscorlib, Version=4.0.0.0, Culture=neutral, PublicKeyToken=b77a5c561934e089" AssemblyLocation="C:\Windows\Microsoft.NET\Framework64\v4.0.30319\mscorlib.dll" IsDeviceDependent="False">
      <ValueInfo Value="128" />
    </TypeInfo>
    <TypeInfo ID="279" TypeName="System.Byte, mscorlib, Version=4.0.0.0, Culture=neutral, PublicKeyToken=b77a5c561934e089" AssemblyString="mscorlib, Version=4.0.0.0, Culture=neutral, PublicKeyToken=b77a5c561934e089" AssemblyLocation="C:\Windows\Microsoft.NET\Framework64\v4.0.30319\mscorlib.dll" IsDeviceDependent="False">
      <ValueInfo Value="198" />
    </TypeInfo>
    <TypeInfo ID="280" TypeName="System.Byte, mscorlib, Version=4.0.0.0, Culture=neutral, PublicKeyToken=b77a5c561934e089" AssemblyString="mscorlib, Version=4.0.0.0, Culture=neutral, PublicKeyToken=b77a5c561934e089" AssemblyLocation="C:\Windows\Microsoft.NET\Framework64\v4.0.30319\mscorlib.dll" IsDeviceDependent="False">
      <ValueInfo Value="49" />
    </TypeInfo>
    <TypeInfo ID="281" TypeName="System.Byte, mscorlib, Version=4.0.0.0, Culture=neutral, PublicKeyToken=b77a5c561934e089" AssemblyString="mscorlib, Version=4.0.0.0, Culture=neutral, PublicKeyToken=b77a5c561934e089" AssemblyLocation="C:\Windows\Microsoft.NET\Framework64\v4.0.30319\mscorlib.dll" IsDeviceDependent="False">
      <ValueInfo Value="75" />
    </TypeInfo>
    <TypeInfo ID="282" TypeName="System.Byte, mscorlib, Version=4.0.0.0, Culture=neutral, PublicKeyToken=b77a5c561934e089" AssemblyString="mscorlib, Version=4.0.0.0, Culture=neutral, PublicKeyToken=b77a5c561934e089" AssemblyLocation="C:\Windows\Microsoft.NET\Framework64\v4.0.30319\mscorlib.dll" IsDeviceDependent="False">
      <ValueInfo Value="113" />
    </TypeInfo>
    <TypeInfo ID="283" TypeName="System.Byte, mscorlib, Version=4.0.0.0, Culture=neutral, PublicKeyToken=b77a5c561934e089" AssemblyString="mscorlib, Version=4.0.0.0, Culture=neutral, PublicKeyToken=b77a5c561934e089" AssemblyLocation="C:\Windows\Microsoft.NET\Framework64\v4.0.30319\mscorlib.dll" IsDeviceDependent="False">
      <ValueInfo Value="104" />
    </TypeInfo>
    <TypeInfo ID="284" TypeName="System.Byte, mscorlib, Version=4.0.0.0, Culture=neutral, PublicKeyToken=b77a5c561934e089" AssemblyString="mscorlib, Version=4.0.0.0, Culture=neutral, PublicKeyToken=b77a5c561934e089" AssemblyLocation="C:\Windows\Microsoft.NET\Framework64\v4.0.30319\mscorlib.dll" IsDeviceDependent="False">
      <ValueInfo Value="38" />
    </TypeInfo>
    <TypeInfo ID="285" TypeName="System.Byte, mscorlib, Version=4.0.0.0, Culture=neutral, PublicKeyToken=b77a5c561934e089" AssemblyString="mscorlib, Version=4.0.0.0, Culture=neutral, PublicKeyToken=b77a5c561934e089" AssemblyLocation="C:\Windows\Microsoft.NET\Framework64\v4.0.30319\mscorlib.dll" IsDeviceDependent="False">
      <ValueInfo Value="46" />
    </TypeInfo>
    <TypeInfo ID="286" TypeName="System.Byte, mscorlib, Version=4.0.0.0, Culture=neutral, PublicKeyToken=b77a5c561934e089" AssemblyString="mscorlib, Version=4.0.0.0, Culture=neutral, PublicKeyToken=b77a5c561934e089" AssemblyLocation="C:\Windows\Microsoft.NET\Framework64\v4.0.30319\mscorlib.dll" IsDeviceDependent="False">
      <ValueInfo Value="187" />
    </TypeInfo>
    <TypeInfo ID="287" TypeName="System.Byte, mscorlib, Version=4.0.0.0, Culture=neutral, PublicKeyToken=b77a5c561934e089" AssemblyString="mscorlib, Version=4.0.0.0, Culture=neutral, PublicKeyToken=b77a5c561934e089" AssemblyLocation="C:\Windows\Microsoft.NET\Framework64\v4.0.30319\mscorlib.dll" IsDeviceDependent="False">
      <ValueInfo Value="137" />
    </TypeInfo>
    <TypeInfo ID="288" TypeName="System.Byte, mscorlib, Version=4.0.0.0, Culture=neutral, PublicKeyToken=b77a5c561934e089" AssemblyString="mscorlib, Version=4.0.0.0, Culture=neutral, PublicKeyToken=b77a5c561934e089" AssemblyLocation="C:\Windows\Microsoft.NET\Framework64\v4.0.30319\mscorlib.dll" IsDeviceDependent="False">
      <ValueInfo Value="172" />
    </TypeInfo>
    <TypeInfo ID="289" TypeName="System.Byte, mscorlib, Version=4.0.0.0, Culture=neutral, PublicKeyToken=b77a5c561934e089" AssemblyString="mscorlib, Version=4.0.0.0, Culture=neutral, PublicKeyToken=b77a5c561934e089" AssemblyLocation="C:\Windows\Microsoft.NET\Framework64\v4.0.30319\mscorlib.dll" IsDeviceDependent="False">
      <ValueInfo Value="83" />
    </TypeInfo>
    <TypeInfo ID="290" TypeName="System.Byte, mscorlib, Version=4.0.0.0, Culture=neutral, PublicKeyToken=b77a5c561934e089" AssemblyString="mscorlib, Version=4.0.0.0, Culture=neutral, PublicKeyToken=b77a5c561934e089" AssemblyLocation="C:\Windows\Microsoft.NET\Framework64\v4.0.30319\mscorlib.dll" IsDeviceDependent="False">
      <ValueInfo Value="129" />
    </TypeInfo>
    <TypeInfo ID="291" TypeName="System.Byte, mscorlib, Version=4.0.0.0, Culture=neutral, PublicKeyToken=b77a5c561934e089" AssemblyString="mscorlib, Version=4.0.0.0, Culture=neutral, PublicKeyToken=b77a5c561934e089" AssemblyLocation="C:\Windows\Microsoft.NET\Framework64\v4.0.30319\mscorlib.dll" IsDeviceDependent="False">
      <ValueInfo Value="121" />
    </TypeInfo>
    <TypeInfo ID="292" TypeName="System.Byte, mscorlib, Version=4.0.0.0, Culture=neutral, PublicKeyToken=b77a5c561934e089" AssemblyString="mscorlib, Version=4.0.0.0, Culture=neutral, PublicKeyToken=b77a5c561934e089" AssemblyLocation="C:\Windows\Microsoft.NET\Framework64\v4.0.30319\mscorlib.dll" IsDeviceDependent="False">
      <ValueInfo Value="1" />
    </TypeInfo>
    <TypeInfo ID="293" TypeName="System.Byte, mscorlib, Version=4.0.0.0, Culture=neutral, PublicKeyToken=b77a5c561934e089" AssemblyString="mscorlib, Version=4.0.0.0, Culture=neutral, PublicKeyToken=b77a5c561934e089" AssemblyLocation="C:\Windows\Microsoft.NET\Framework64\v4.0.30319\mscorlib.dll" IsDeviceDependent="False">
      <ValueInfo Value="178" />
    </TypeInfo>
    <TypeInfo ID="294" TypeName="System.Byte, mscorlib, Version=4.0.0.0, Culture=neutral, PublicKeyToken=b77a5c561934e089" AssemblyString="mscorlib, Version=4.0.0.0, Culture=neutral, PublicKeyToken=b77a5c561934e089" AssemblyLocation="C:\Windows\Microsoft.NET\Framework64\v4.0.30319\mscorlib.dll" IsDeviceDependent="False">
      <ValueInfo Value="147" />
    </TypeInfo>
    <TypeInfo ID="295" TypeName="System.Byte, mscorlib, Version=4.0.0.0, Culture=neutral, PublicKeyToken=b77a5c561934e089" AssemblyString="mscorlib, Version=4.0.0.0, Culture=neutral, PublicKeyToken=b77a5c561934e089" AssemblyLocation="C:\Windows\Microsoft.NET\Framework64\v4.0.30319\mscorlib.dll" IsDeviceDependent="False">
      <ValueInfo Value="225" />
    </TypeInfo>
    <TypeInfo ID="296" TypeName="System.Byte, mscorlib, Version=4.0.0.0, Culture=neutral, PublicKeyToken=b77a5c561934e089" AssemblyString="mscorlib, Version=4.0.0.0, Culture=neutral, PublicKeyToken=b77a5c561934e089" AssemblyLocation="C:\Windows\Microsoft.NET\Framework64\v4.0.30319\mscorlib.dll" IsDeviceDependent="False">
      <ValueInfo Value="216" />
    </TypeInfo>
    <TypeInfo ID="297" TypeName="System.Byte, mscorlib, Version=4.0.0.0, Culture=neutral, PublicKeyToken=b77a5c561934e089" AssemblyString="mscorlib, Version=4.0.0.0, Culture=neutral, PublicKeyToken=b77a5c561934e089" AssemblyLocation="C:\Windows\Microsoft.NET\Framework64\v4.0.30319\mscorlib.dll" IsDeviceDependent="False">
      <ValueInfo Value="127" />
    </TypeInfo>
    <TypeInfo ID="298" TypeName="System.Byte, mscorlib, Version=4.0.0.0, Culture=neutral, PublicKeyToken=b77a5c561934e089" AssemblyString="mscorlib, Version=4.0.0.0, Culture=neutral, PublicKeyToken=b77a5c561934e089" AssemblyLocation="C:\Windows\Microsoft.NET\Framework64\v4.0.30319\mscorlib.dll" IsDeviceDependent="False">
      <ValueInfo Value="152" />
    </TypeInfo>
    <TypeInfo ID="299" TypeName="System.Byte, mscorlib, Version=4.0.0.0, Culture=neutral, PublicKeyToken=b77a5c561934e089" AssemblyString="mscorlib, Version=4.0.0.0, Culture=neutral, PublicKeyToken=b77a5c561934e089" AssemblyLocation="C:\Windows\Microsoft.NET\Framework64\v4.0.30319\mscorlib.dll" IsDeviceDependent="False">
      <ValueInfo Value="5" />
    </TypeInfo>
    <TypeInfo ID="300" TypeName="System.Byte, mscorlib, Version=4.0.0.0, Culture=neutral, PublicKeyToken=b77a5c561934e089" AssemblyString="mscorlib, Version=4.0.0.0, Culture=neutral, PublicKeyToken=b77a5c561934e089" AssemblyLocation="C:\Windows\Microsoft.NET\Framework64\v4.0.30319\mscorlib.dll" IsDeviceDependent="False">
      <ValueInfo Value="219" />
    </TypeInfo>
    <TypeInfo ID="301" TypeName="System.Byte, mscorlib, Version=4.0.0.0, Culture=neutral, PublicKeyToken=b77a5c561934e089" AssemblyString="mscorlib, Version=4.0.0.0, Culture=neutral, PublicKeyToken=b77a5c561934e089" AssemblyLocation="C:\Windows\Microsoft.NET\Framework64\v4.0.30319\mscorlib.dll" IsDeviceDependent="False">
      <ValueInfo Value="119" />
    </TypeInfo>
    <TypeInfo ID="302" TypeName="System.Byte, mscorlib, Version=4.0.0.0, Culture=neutral, PublicKeyToken=b77a5c561934e089" AssemblyString="mscorlib, Version=4.0.0.0, Culture=neutral, PublicKeyToken=b77a5c561934e089" AssemblyLocation="C:\Windows\Microsoft.NET\Framework64\v4.0.30319\mscorlib.dll" IsDeviceDependent="False">
      <ValueInfo Value="6" />
    </TypeInfo>
    <TypeInfo ID="303" TypeName="System.Byte, mscorlib, Version=4.0.0.0, Culture=neutral, PublicKeyToken=b77a5c561934e089" AssemblyString="mscorlib, Version=4.0.0.0, Culture=neutral, PublicKeyToken=b77a5c561934e089" AssemblyLocation="C:\Windows\Microsoft.NET\Framework64\v4.0.30319\mscorlib.dll" IsDeviceDependent="False">
      <ValueInfo Value="236" />
    </TypeInfo>
    <TypeInfo ID="304" TypeName="System.Byte, mscorlib, Version=4.0.0.0, Culture=neutral, PublicKeyToken=b77a5c561934e089" AssemblyString="mscorlib, Version=4.0.0.0, Culture=neutral, PublicKeyToken=b77a5c561934e089" AssemblyLocation="C:\Windows\Microsoft.NET\Framework64\v4.0.30319\mscorlib.dll" IsDeviceDependent="False">
      <ValueInfo Value="99" />
    </TypeInfo>
    <TypeInfo ID="305" TypeName="System.Byte, mscorlib, Version=4.0.0.0, Culture=neutral, PublicKeyToken=b77a5c561934e089" AssemblyString="mscorlib, Version=4.0.0.0, Culture=neutral, PublicKeyToken=b77a5c561934e089" AssemblyLocation="C:\Windows\Microsoft.NET\Framework64\v4.0.30319\mscorlib.dll" IsDeviceDependent="False">
      <ValueInfo Value="95" />
    </TypeInfo>
    <TypeInfo ID="306" TypeName="System.Byte, mscorlib, Version=4.0.0.0, Culture=neutral, PublicKeyToken=b77a5c561934e089" AssemblyString="mscorlib, Version=4.0.0.0, Culture=neutral, PublicKeyToken=b77a5c561934e089" AssemblyLocation="C:\Windows\Microsoft.NET\Framework64\v4.0.30319\mscorlib.dll" IsDeviceDependent="False">
      <ValueInfo Value="182" />
    </TypeInfo>
    <TypeInfo ID="307" TypeName="System.Byte, mscorlib, Version=4.0.0.0, Culture=neutral, PublicKeyToken=b77a5c561934e089" AssemblyString="mscorlib, Version=4.0.0.0, Culture=neutral, PublicKeyToken=b77a5c561934e089" AssemblyLocation="C:\Windows\Microsoft.NET\Framework64\v4.0.30319\mscorlib.dll" IsDeviceDependent="False">
      <ValueInfo Value="243" />
    </TypeInfo>
    <TypeInfo ID="308" TypeName="System.Byte, mscorlib, Version=4.0.0.0, Culture=neutral, PublicKeyToken=b77a5c561934e089" AssemblyString="mscorlib, Version=4.0.0.0, Culture=neutral, PublicKeyToken=b77a5c561934e089" AssemblyLocation="C:\Windows\Microsoft.NET\Framework64\v4.0.30319\mscorlib.dll" IsDeviceDependent="False">
      <ValueInfo Value="45" />
    </TypeInfo>
    <TypeInfo ID="309" TypeName="System.Byte, mscorlib, Version=4.0.0.0, Culture=neutral, PublicKeyToken=b77a5c561934e089" AssemblyString="mscorlib, Version=4.0.0.0, Culture=neutral, PublicKeyToken=b77a5c561934e089" AssemblyLocation="C:\Windows\Microsoft.NET\Framework64\v4.0.30319\mscorlib.dll" IsDeviceDependent="False">
      <ValueInfo Value="200" />
    </TypeInfo>
    <TypeInfo ID="310" TypeName="System.Byte, mscorlib, Version=4.0.0.0, Culture=neutral, PublicKeyToken=b77a5c561934e089" AssemblyString="mscorlib, Version=4.0.0.0, Culture=neutral, PublicKeyToken=b77a5c561934e089" AssemblyLocation="C:\Windows\Microsoft.NET\Framework64\v4.0.30319\mscorlib.dll" IsDeviceDependent="False">
      <ValueInfo Value="71" />
    </TypeInfo>
    <TypeInfo ID="311" TypeName="System.Byte, mscorlib, Version=4.0.0.0, Culture=neutral, PublicKeyToken=b77a5c561934e089" AssemblyString="mscorlib, Version=4.0.0.0, Culture=neutral, PublicKeyToken=b77a5c561934e089" AssemblyLocation="C:\Windows\Microsoft.NET\Framework64\v4.0.30319\mscorlib.dll" IsDeviceDependent="False">
      <ValueInfo Value="150" />
    </TypeInfo>
    <TypeInfo ID="312" TypeName="System.Byte, mscorlib, Version=4.0.0.0, Culture=neutral, PublicKeyToken=b77a5c561934e089" AssemblyString="mscorlib, Version=4.0.0.0, Culture=neutral, PublicKeyToken=b77a5c561934e089" AssemblyLocation="C:\Windows\Microsoft.NET\Framework64\v4.0.30319\mscorlib.dll" IsDeviceDependent="False">
      <ValueInfo Value="181" />
    </TypeInfo>
    <TypeInfo ID="313" TypeName="System.Byte, mscorlib, Version=4.0.0.0, Culture=neutral, PublicKeyToken=b77a5c561934e089" AssemblyString="mscorlib, Version=4.0.0.0, Culture=neutral, PublicKeyToken=b77a5c561934e089" AssemblyLocation="C:\Windows\Microsoft.NET\Framework64\v4.0.30319\mscorlib.dll" IsDeviceDependent="False">
      <ValueInfo Value="65" />
    </TypeInfo>
    <TypeInfo ID="314" TypeName="System.Byte, mscorlib, Version=4.0.0.0, Culture=neutral, PublicKeyToken=b77a5c561934e089" AssemblyString="mscorlib, Version=4.0.0.0, Culture=neutral, PublicKeyToken=b77a5c561934e089" AssemblyLocation="C:\Windows\Microsoft.NET\Framework64\v4.0.30319\mscorlib.dll" IsDeviceDependent="False">
      <ValueInfo Value="108" />
    </TypeInfo>
    <TypeInfo ID="315" TypeName="System.Byte, mscorlib, Version=4.0.0.0, Culture=neutral, PublicKeyToken=b77a5c561934e089" AssemblyString="mscorlib, Version=4.0.0.0, Culture=neutral, PublicKeyToken=b77a5c561934e089" AssemblyLocation="C:\Windows\Microsoft.NET\Framework64\v4.0.30319\mscorlib.dll" IsDeviceDependent="False">
      <ValueInfo Value="53" />
    </TypeInfo>
    <TypeInfo ID="316" TypeName="System.Byte, mscorlib, Version=4.0.0.0, Culture=neutral, PublicKeyToken=b77a5c561934e089" AssemblyString="mscorlib, Version=4.0.0.0, Culture=neutral, PublicKeyToken=b77a5c561934e089" AssemblyLocation="C:\Windows\Microsoft.NET\Framework64\v4.0.30319\mscorlib.dll" IsDeviceDependent="False">
      <ValueInfo Value="114" />
    </TypeInfo>
    <TypeInfo ID="317" TypeName="System.Byte, mscorlib, Version=4.0.0.0, Culture=neutral, PublicKeyToken=b77a5c561934e089" AssemblyString="mscorlib, Version=4.0.0.0, Culture=neutral, PublicKeyToken=b77a5c561934e089" AssemblyLocation="C:\Windows\Microsoft.NET\Framework64\v4.0.30319\mscorlib.dll" IsDeviceDependent="False">
      <ValueInfo Value="209" />
    </TypeInfo>
    <TypeInfo ID="318" TypeName="System.Byte, mscorlib, Version=4.0.0.0, Culture=neutral, PublicKeyToken=b77a5c561934e089" AssemblyString="mscorlib, Version=4.0.0.0, Culture=neutral, PublicKeyToken=b77a5c561934e089" AssemblyLocation="C:\Windows\Microsoft.NET\Framework64\v4.0.30319\mscorlib.dll" IsDeviceDependent="False">
      <ValueInfo Value="103" />
    </TypeInfo>
    <TypeInfo ID="319" TypeName="System.Byte, mscorlib, Version=4.0.0.0, Culture=neutral, PublicKeyToken=b77a5c561934e089" AssemblyString="mscorlib, Version=4.0.0.0, Culture=neutral, PublicKeyToken=b77a5c561934e089" AssemblyLocation="C:\Windows\Microsoft.NET\Framework64\v4.0.30319\mscorlib.dll" IsDeviceDependent="False">
      <ValueInfo Value="239" />
    </TypeInfo>
    <TypeInfo ID="320" TypeName="System.Byte, mscorlib, Version=4.0.0.0, Culture=neutral, PublicKeyToken=b77a5c561934e089" AssemblyString="mscorlib, Version=4.0.0.0, Culture=neutral, PublicKeyToken=b77a5c561934e089" AssemblyLocation="C:\Windows\Microsoft.NET\Framework64\v4.0.30319\mscorlib.dll" IsDeviceDependent="False">
      <ValueInfo Value="162" />
    </TypeInfo>
    <TypeInfo ID="321" TypeName="System.Byte, mscorlib, Version=4.0.0.0, Culture=neutral, PublicKeyToken=b77a5c561934e089" AssemblyString="mscorlib, Version=4.0.0.0, Culture=neutral, PublicKeyToken=b77a5c561934e089" AssemblyLocation="C:\Windows\Microsoft.NET\Framework64\v4.0.30319\mscorlib.dll" IsDeviceDependent="False">
      <ValueInfo Value="134" />
    </TypeInfo>
    <TypeInfo ID="322" TypeName="System.Byte, mscorlib, Version=4.0.0.0, Culture=neutral, PublicKeyToken=b77a5c561934e089" AssemblyString="mscorlib, Version=4.0.0.0, Culture=neutral, PublicKeyToken=b77a5c561934e089" AssemblyLocation="C:\Windows\Microsoft.NET\Framework64\v4.0.30319\mscorlib.dll" IsDeviceDependent="False">
      <ValueInfo Value="177" />
    </TypeInfo>
    <TypeInfo ID="323" TypeName="System.Byte, mscorlib, Version=4.0.0.0, Culture=neutral, PublicKeyToken=b77a5c561934e089" AssemblyString="mscorlib, Version=4.0.0.0, Culture=neutral, PublicKeyToken=b77a5c561934e089" AssemblyLocation="C:\Windows\Microsoft.NET\Framework64\v4.0.30319\mscorlib.dll" IsDeviceDependent="False">
      <ValueInfo Value="202" />
    </TypeInfo>
    <TypeInfo ID="324" TypeName="System.Byte, mscorlib, Version=4.0.0.0, Culture=neutral, PublicKeyToken=b77a5c561934e089" AssemblyString="mscorlib, Version=4.0.0.0, Culture=neutral, PublicKeyToken=b77a5c561934e089" AssemblyLocation="C:\Windows\Microsoft.NET\Framework64\v4.0.30319\mscorlib.dll" IsDeviceDependent="False">
      <ValueInfo Value="120" />
    </TypeInfo>
    <TypeInfo ID="325" TypeName="System.Byte, mscorlib, Version=4.0.0.0, Culture=neutral, PublicKeyToken=b77a5c561934e089" AssemblyString="mscorlib, Version=4.0.0.0, Culture=neutral, PublicKeyToken=b77a5c561934e089" AssemblyLocation="C:\Windows\Microsoft.NET\Framework64\v4.0.30319\mscorlib.dll" IsDeviceDependent="False">
      <ValueInfo Value="215" />
    </TypeInfo>
    <TypeInfo ID="326" TypeName="System.Byte, mscorlib, Version=4.0.0.0, Culture=neutral, PublicKeyToken=b77a5c561934e089" AssemblyString="mscorlib, Version=4.0.0.0, Culture=neutral, PublicKeyToken=b77a5c561934e089" AssemblyLocation="C:\Windows\Microsoft.NET\Framework64\v4.0.30319\mscorlib.dll" IsDeviceDependent="False">
      <ValueInfo Value="161" />
    </TypeInfo>
    <TypeInfo ID="327" TypeName="System.Collections.Generic.List`1[[System.String, mscorlib, Version=4.0.0.0, Culture=neutral, PublicKeyToken=b77a5c561934e089]], mscorlib, Version=4.0.0.0, Culture=neutral, PublicKeyToken=b77a5c561934e089" AssemblyString="mscorlib, Version=4.0.0.0, Culture=neutral, PublicKeyToken=b77a5c561934e089" AssemblyLocation="C:\Windows\Microsoft.NET\Framework64\v4.0.30319\mscorlib.dll" IsDeviceDependent="False">
      <ValueInfo Count="0" DeepSerialization="Yes" ShallowSerialization="No" />
    </TypeInfo>
    <TypeInfo ID="328" TypeName="System.Collections.Generic.Dictionary`2[[System.String, mscorlib, Version=4.0.0.0, Culture=neutral, PublicKeyToken=b77a5c561934e089],[System.String, mscorlib, Version=4.0.0.0, Culture=neutral, PublicKeyToken=b77a5c561934e089]], mscorlib, Version=4.0.0.0, Culture=neutral, PublicKeyToken=b77a5c561934e089" AssemblyString="mscorlib, Version=4.0.0.0, Culture=neutral, PublicKeyToken=b77a5c561934e089" AssemblyLocation="C:\Windows\Microsoft.NET\Framework64\v4.0.30319\mscorlib.dll" IsDeviceDependent="False">
      <ValueInfo Count="0" DeepSerialization="Yes" ShallowSerialization="No" />
    </TypeInfo>
    <TypeInfo ID="329" TypeName="System.Collections.Generic.List`1[[Vecute.EnzymeAnalysisItem, Vecute, Version=1.0.0.0, Culture=neutral, PublicKeyToken=6ca157640498cbe3]], mscorlib, Version=4.0.0.0, Culture=neutral, PublicKeyToken=b77a5c561934e089" AssemblyString="mscorlib, Version=4.0.0.0, Culture=neutral, PublicKeyToken=b77a5c561934e089" AssemblyLocation="C:\Windows\Microsoft.NET\Framework64\v4.0.30319\mscorlib.dll" IsDeviceDependent="False">
      <ValueInfo Count="0" DeepSerialization="Yes" ShallowSerialization="No" />
    </TypeInfo>
    <TypeInfo ID="330" TypeName="System.Collections.Generic.List`1[[System.String, mscorlib, Version=4.0.0.0, Culture=neutral, PublicKeyToken=b77a5c561934e089]], mscorlib, Version=4.0.0.0, Culture=neutral, PublicKeyToken=b77a5c561934e089" AssemblyString="mscorlib, Version=4.0.0.0, Culture=neutral, PublicKeyToken=b77a5c561934e089" AssemblyLocation="C:\Windows\Microsoft.NET\Framework64\v4.0.30319\mscorlib.dll" IsDeviceDependent="False">
      <ValueInfo Count="0" DeepSerialization="Yes" ShallowSerialization="No" />
    </TypeInfo>
    <TypeInfo ID="331" TypeName="System.Collections.Generic.List`1[[System.String, mscorlib, Version=4.0.0.0, Culture=neutral, PublicKeyToken=b77a5c561934e089]], mscorlib, Version=4.0.0.0, Culture=neutral, PublicKeyToken=b77a5c561934e089" AssemblyString="mscorlib, Version=4.0.0.0, Culture=neutral, PublicKeyToken=b77a5c561934e089" AssemblyLocation="C:\Windows\Microsoft.NET\Framework64\v4.0.30319\mscorlib.dll" IsDeviceDependent="False">
      <ValueInfo Count="0" DeepSerialization="Yes" ShallowSerialization="No" />
    </TypeInfo>
    <TypeInfo ID="332" TypeName="System.Collections.Generic.List`1[[System.String, mscorlib, Version=4.0.0.0, Culture=neutral, PublicKeyToken=b77a5c561934e089]], mscorlib, Version=4.0.0.0, Culture=neutral, PublicKeyToken=b77a5c561934e089" AssemblyString="mscorlib, Version=4.0.0.0, Culture=neutral, PublicKeyToken=b77a5c561934e089" AssemblyLocation="C:\Windows\Microsoft.NET\Framework64\v4.0.30319\mscorlib.dll" IsDeviceDependent="False">
      <ValueInfo Count="0" DeepSerialization="Yes" ShallowSerialization="No" />
    </TypeInfo>
    <TypeInfo ID="333" TypeName="System.Collections.Generic.List`1[[Vecute.IncubationStep, Vecute, Version=1.0.0.0, Culture=neutral, PublicKeyToken=6ca157640498cbe3]], mscorlib, Version=4.0.0.0, Culture=neutral, PublicKeyToken=b77a5c561934e089" AssemblyString="mscorlib, Version=4.0.0.0, Culture=neutral, PublicKeyToken=b77a5c561934e089" AssemblyLocation="C:\Windows\Microsoft.NET\Framework64\v4.0.30319\mscorlib.dll" IsDeviceDependent="False">
      <ValueInfo Count="0" DeepSerialization="Yes" ShallowSerialization="No" />
    </TypeInfo>
    <TypeInfo ID="334" TypeName="System.Collections.Generic.List`1[[Vecute.Nuctions+Cell, Vecute, Version=1.0.0.0, Culture=neutral, PublicKeyToken=6ca157640498cbe3]], mscorlib, Version=4.0.0.0, Culture=neutral, PublicKeyToken=b77a5c561934e089" AssemblyString="mscorlib, Version=4.0.0.0, Culture=neutral, PublicKeyToken=b77a5c561934e089" AssemblyLocation="C:\Windows\Microsoft.NET\Framework64\v4.0.30319\mscorlib.dll" IsDeviceDependent="False">
      <ValueInfo Count="0" DeepSerialization="Yes" ShallowSerialization="No" />
    </TypeInfo>
    <TypeInfo ID="335" TypeName="System.Single, mscorlib, Version=4.0.0.0, Culture=neutral, PublicKeyToken=b77a5c561934e089" AssemblyString="mscorlib, Version=4.0.0.0, Culture=neutral, PublicKeyToken=b77a5c561934e089" AssemblyLocation="C:\Windows\Microsoft.NET\Framework64\v4.0.30319\mscorlib.dll" IsDeviceDependent="False">
      <ValueInfo Value="-633.5778" />
    </TypeInfo>
    <TypeInfo ID="336" TypeName="System.Collections.Generic.List`1[[System.String, mscorlib, Version=4.0.0.0, Culture=neutral, PublicKeyToken=b77a5c561934e089]], mscorlib, Version=4.0.0.0, Culture=neutral, PublicKeyToken=b77a5c561934e089" AssemblyString="mscorlib, Version=4.0.0.0, Culture=neutral, PublicKeyToken=b77a5c561934e089" AssemblyLocation="C:\Windows\Microsoft.NET\Framework64\v4.0.30319\mscorlib.dll" IsDeviceDependent="False">
      <ValueInfo Count="0" DeepSerialization="Yes" ShallowSerialization="No" />
    </TypeInfo>
    <TypeInfo ID="337" TypeName="System.Collections.Generic.Dictionary`2[[System.String, mscorlib, Version=4.0.0.0, Culture=neutral, PublicKeyToken=b77a5c561934e089],[System.String, mscorlib, Version=4.0.0.0, Culture=neutral, PublicKeyToken=b77a5c561934e089]], mscorlib, Version=4.0.0.0, Culture=neutral, PublicKeyToken=b77a5c561934e089" AssemblyString="mscorlib, Version=4.0.0.0, Culture=neutral, PublicKeyToken=b77a5c561934e089" AssemblyLocation="C:\Windows\Microsoft.NET\Framework64\v4.0.30319\mscorlib.dll" IsDeviceDependent="False">
      <ValueInfo Count="0" DeepSerialization="Yes" ShallowSerialization="No" />
    </TypeInfo>
    <TypeInfo ID="338" TypeName="Vecute.DNAInfo, Vecute, Version=1.0.0.0, Culture=neutral, PublicKeyToken=6ca157640498cbe3" AssemblyString="Vecute, Version=1.0.0.0, Culture=neutral, PublicKeyToken=6ca157640498cbe3" AssemblyLocation="C:\Users\Jack\Documents\VecuteXI - 2010 Release\Vecute\bin\Debug\Vecute.exe" IsDeviceDependent="False">
      <ValueInfo DeepSerialization="Yes" ShallowSerialization="No" XvName="3" XOperationDescription="-1" XIsVerificationStep="4" XIsConstructionNode="4" XNotDrawMap="4" XHost="339" XvMolecularOperation="9" XUpdateImageEvent="-1" XDNAs="341" XCalculated="38" XFile_Filename="-1" XEnzyme_Enzymes="361" XEnzyme_Buffers="362" XEnzyme_Condition="363" XDephosphorylateWhenDigestion="4" XPCR_ForwardPrimer="364" XPCR_FPrimerName="365" XPCR_ReversePrimer="366" XPCR_RPrimerName="367" XPCR_Overlap="4" XModify_Method="46" XScreen_Features="368" XScreen_OnlyCircular="4" XSource="369" XEditing="38" XCreating="4" XLigation_TriFragment="71" XLigationMethod="71" XGel_Minimum="72" XGel_Maximun="73" XSolutionExtration="4" XSetPosition="74" XScreen_PCRMax="73" XScreen_PCRMin="72" XScreen_FPrimer="8" XScreen_FName="75" XScreen_RPrimer="8" XScreen_RName="76" XScreen_Mode="77" XRecombinationMethod="78" XEnzymeAnalysisParamters="400" XFetchedEnzymes="401" XOnlySignificant="38" XOnlyExtend="38" XAutomaticChoose="38" XSequencingTheorica="-1" XSequencingPrimerName="8" XSequencingPrimer="8" XSequencingSequence="8" XTheorySequences="402" XSequencingResultComment="82" XCompareSelectedGeneFile="-1" XCompareResultComment="82" XPickedDNAs="403" XDescribeType="84" XTransformationMethod="85" XTransformationMode="86" XIncubation="404" XCells="405" XIncludeVerification="4" XSequencingVerify="4" XDX="395" XDY="406" XRealSize="4" XFinished="4" XProgress="91" XPixelPerKBP="18" XIsKeyName="4" XPCRDesignerData="407" XSequenceDesignerData="-1" XUseFreeDesigner="4" XFreeDesignCode="8" XFreeDesignName="8" XDesignedEnzymeSite="408" XPrimerDesignerMode="4" XDesignedPrimers="409" />
    </TypeInfo>
    <TypeInfo ID="339" TypeName="Vecute.Nuctions+Host, Vecute, Version=1.0.0.0, Culture=neutral, PublicKeyToken=6ca157640498cbe3" AssemblyString="Vecute, Version=1.0.0.0, Culture=neutral, PublicKeyToken=6ca157640498cbe3" AssemblyLocation="C:\Users\Jack\Documents\VecuteXI - 2010 Release\Vecute\bin\Debug\Vecute.exe" IsDeviceDependent="False">
      <ValueInfo DeepSerialization="Yes" ShallowSerialization="No" XName="6" XBioFunctions="340" XDescription="8" />
    </TypeInfo>
    <TypeInfo ID="340" TypeName="System.Collections.Generic.List`1[[Vecute.Nuctions+FeatureFunction, Vecute, Version=1.0.0.0, Culture=neutral, PublicKeyToken=6ca157640498cbe3]], mscorlib, Version=4.0.0.0, Culture=neutral, PublicKeyToken=b77a5c561934e089" AssemblyString="mscorlib, Version=4.0.0.0, Culture=neutral, PublicKeyToken=b77a5c561934e089" AssemblyLocation="C:\Windows\Microsoft.NET\Framework64\v4.0.30319\mscorlib.dll" IsDeviceDependent="False">
      <ValueInfo Count="0" DeepSerialization="Yes" ShallowSerialization="No" />
    </TypeInfo>
    <TypeInfo ID="341" TypeName="Microsoft.VisualBasic.Collection, Microsoft.VisualBasic, Version=10.0.0.0, Culture=neutral, PublicKeyToken=b03f5f7f11d50a3a" AssemblyString="Microsoft.VisualBasic, Version=10.0.0.0, Culture=neutral, PublicKeyToken=b03f5f7f11d50a3a" AssemblyLocation="C:\Windows\Microsoft.Net\assembly\GAC_MSIL\Microsoft.VisualBasic\v4.0_10.0.0.0__b03f5f7f11d50a3a\Microsoft.VisualBasic.dll" IsDeviceDependent="False">
      <ValueInfo V0="342" Count="1" DeepSerialization="Yes" ShallowSerialization="No" />
    </TypeInfo>
    <TypeInfo ID="342" TypeName="Vecute.Nuctions+GeneFile, Vecute, Version=1.0.0.0, Culture=neutral, PublicKeyToken=6ca157640498cbe3" AssemblyString="Vecute, Version=1.0.0.0, Culture=neutral, PublicKeyToken=6ca157640498cbe3" AssemblyLocation="C:\Users\Jack\Documents\VecuteXI - 2010 Release\Vecute\bin\Debug\Vecute.exe" IsDeviceDependent="False">
      <ValueInfo DeepSerialization="Yes" ShallowSerialization="No" XvName="343" XvIscircular="4" XvDate="344" XvSequence="345" XvRCSequence="346" XvFeatureCol="347" XvEnd_F="20" XvEnd_R="20" XvPhos_F="4" XvPhos_R="4" XFCleavages="359" XRCleavages="360" XtmpCircular="4" />
    </TypeInfo>
    <TypeInfo ID="343" TypeName="System.String, mscorlib, Version=4.0.0.0, Culture=neutral, PublicKeyToken=b77a5c561934e089" AssemblyString="mscorlib, Version=4.0.0.0, Culture=neutral, PublicKeyToken=b77a5c561934e089" AssemblyLocation="C:\Windows\Microsoft.NET\Framework64\v4.0.30319\mscorlib.dll" IsDeviceDependent="False">
      <ValueInfo Value="PCR-luxA (0)" />
    </TypeInfo>
    <TypeInfo ID="344" TypeName="System.DateTime, mscorlib, Version=4.0.0.0, Culture=neutral, PublicKeyToken=b77a5c561934e089" AssemblyString="mscorlib, Version=4.0.0.0, Culture=neutral, PublicKeyToken=b77a5c561934e089" AssemblyLocation="C:\Windows\Microsoft.NET\Framework64\v4.0.30319\mscorlib.dll" IsDeviceDependent="False">
      <ValueInfo Value="40723.3254607176" />
    </TypeInfo>
    <TypeInfo ID="345" TypeName="System.String, mscorlib, Version=4.0.0.0, Culture=neutral, PublicKeyToken=b77a5c561934e089" AssemblyString="mscorlib, Version=4.0.0.0, Culture=neutral, PublicKeyToken=b77a5c561934e089" AssemblyLocation="C:\Windows\Microsoft.NET\Framework64\v4.0.30319\mscorlib.dll" IsDeviceDependent="False">
      <ValueInfo Value="CCAGATCACCGAGTGAGGGCTCTCTATGAAATTTGGAAACTTTTTGCTTACATACCAACCCCCCCAATTTTCTCAAACAGAAGTAATGAAACGTTTGGTTAAATTAGGTCGTATTTCTGAGGAGTGTGGTTTTGATACTGTATGGTTACTGGAGCATCATTTCACGGAGTTTGGTTTGCTTGGTAACCCTTATGTCGCTGCTGCATATTTACTTGGTGCAACCAAAAAATTGAATGTAGGGACTGCGGCTATTGTTCTTCCCACCGCTCATCCAGTGCGCCAACTTGAAGATGTGAATTTATTGGATCAAATGTCAAAAGGACGATTTCGGTTTGGTATTTGTCGGGGGCTTTACAATAAAGACTTTCGCGTATTTGGCACGGATATGAATAACAGTCGCGCTTTAACGGAGTGCTGGTACGGGTTGATAAAAAATGGCATGACAGAGGGATATATGGAAGCTGATAATGAACATATCAAGTTCCATAAGGTAAAAGTAAACCCGACAGCATATAGTAAAGGTGGAGCCCCTGTTTATGTGGTTGCTGAATCAGCCTCGACAACTGAATGGGCCGCTCAATTTGGTTTACCGATGATATTAAGTTGGATTATAAATACTAACGAAAAGAAAGCACAGCTTGAGCTTTATAACGAGGTGGCTCAAGAATATGGGCACGATATTCATAATATCGACCATTGCTTATCATATATAACATCTGTAAATTATGACTCAAATAAAGCGCAAGAGATTTGTCGGGATTTTCTAGGGCATTGGTATGATTCTTATGTGAATGCCACGACCATTTTTGATGATTCAGACAAAACAAGAGGTTATGATTTCAATAAAGGGCAGTGGCGTGACTTTGTATTAAAGGGACATAGAGATACTAATCGCCGCATTGATTACAGTTACGAAATCAATCCCGTGGGAACCCCGCAGGAATGCATTGACATAATTCAAAAAGACATTGATGCCACGGGAATATCAAATATCTGTTGTGGGTTTGAAGCGAATGGAACAGTAGACGAAATTATTGCTTCCATGAAGCTCTTCCAGTCTGATGTCATGCCGTTTCTTAAAGAAAAACAACGTTCGCTATTATAGCACACGGTGATCTGG" />
    </TypeInfo>
    <TypeInfo ID="346" TypeName="System.String, mscorlib, Version=4.0.0.0, Culture=neutral, PublicKeyToken=b77a5c561934e089" AssemblyString="mscorlib, Version=4.0.0.0, Culture=neutral, PublicKeyToken=b77a5c561934e089" AssemblyLocation="C:\Windows\Microsoft.NET\Framework64\v4.0.30319\mscorlib.dll" IsDeviceDependent="False">
      <ValueInfo Value="CCAGATCACCGTGTGCTATAATAGCGAACGTTGTTTTTCTTTAAGAAACGGCATGACATCAGACTGGAAGAGCTTCATGGAAGCAATAATTTCGTCTACTGTTCCATTCGCTTCAAACCCACAACAGATATTTGATATTCCCGTGGCATCAATGTCTTTTTGAATTATGTCAATGCATTCCTGCGGGGTTCCCACGGGATTGATTTCGTAACTGTAATCAATGCGGCGATTAGTATCTCTATGTCCCTTTAATACAAAGTCACGCCACTGCCCTTTATTGAAATCATAACCTCTTGTTTTGTCTGAATCATCAAAAATGGTCGTGGCATTCACATAAGAATCATACCAATGCCCTAGAAAATCCCGACAAATCTCTTGCGCTTTATTTGAGTCATAATTTACAGATGTTATATATGATAAGCAATGGTCGATATTATGAATATCGTGCCCATATTCTTGAGCCACCTCGTTATAAAGCTCAAGCTGTGCTTTCTTTTCGTTAGTATTTATAATCCAACTTAATATCATCGGTAAACCAAATTGAGCGGCCCATTCAGTTGTCGAGGCTGATTCAGCAACCACATAAACAGGGGCTCCACCTTTACTATATGCTGTCGGGTTTACTTTTACCTTATGGAACTTGATATGTTCATTATCAGCTTCCATATATCCCTCTGTCATGCCATTTTTTATCAACCCGTACCAGCACTCCGTTAAAGCGCGACTGTTATTCATATCCGTGCCAAATACGCGAAAGTCTTTATTGTAAAGCCCCCGACAAATACCAAACCGAAATCGTCCTTTTGACATTTGATCCAATAAATTCACATCTTCAAGTTGGCGCACTGGATGAGCGGTGGGAAGAACAATAGCCGCAGTCCCTACATTCAATTTTTTGGTTGCACCAAGTAAATATGCAGCAGCGACATAAGGGTTACCAAGCAAACCAAACTCCGTGAAATGATGCTCCAGTAACCATACAGTATCAAAACCACACTCCTCAGAAATACGACCTAATTTAACCAAACGTTTCATTACTTCTGTTTGAGAAAATTGGGGGGGTTGGTATGTAAGCAAAAAGTTTCCAAATTTCATAGAGAGCCCTCACTCGGTGATCTGG" />
    </TypeInfo>
    <TypeInfo ID="347" TypeName="System.Collections.Generic.List`1[[Vecute.Nuctions+GeneAnnotation, Vecute, Version=1.0.0.0, Culture=neutral, PublicKeyToken=6ca157640498cbe3]], mscorlib, Version=4.0.0.0, Culture=neutral, PublicKeyToken=b77a5c561934e089" AssemblyString="mscorlib, Version=4.0.0.0, Culture=neutral, PublicKeyToken=b77a5c561934e089" AssemblyLocation="C:\Windows\Microsoft.NET\Framework64\v4.0.30319\mscorlib.dll" IsDeviceDependent="False">
      <ValueInfo V0="348" V1="349" V2="351" Count="3" DeepSerialization="Yes" ShallowSerialization="No" />
    </TypeInfo>
    <TypeInfo ID="348" TypeName="Vecute.Nuctions+GeneAnnotation, Vecute, Version=1.0.0.0, Culture=neutral, PublicKeyToken=6ca157640498cbe3" AssemblyString="Vecute, Version=1.0.0.0, Culture=neutral, PublicKeyToken=6ca157640498cbe3" AssemblyLocation="C:\Users\Jack\Documents\VecuteXI - 2010 Release\Vecute\bin\Debug\Vecute.exe" IsDeviceDependent="False">
      <ValueInfo DeepSerialization="Yes" ShallowSerialization="No" XIndex="18" XType="19" XNote="8" XLabel="20" XStartPosition="21" XEndPosition="21" XComplement="4" XVector="342" XFeature="-1" />
    </TypeInfo>
    <TypeInfo ID="349" TypeName="Vecute.Nuctions+GeneAnnotation, Vecute, Version=1.0.0.0, Culture=neutral, PublicKeyToken=6ca157640498cbe3" AssemblyString="Vecute, Version=1.0.0.0, Culture=neutral, PublicKeyToken=6ca157640498cbe3" AssemblyLocation="C:\Users\Jack\Documents\VecuteXI - 2010 Release\Vecute\bin\Debug\Vecute.exe" IsDeviceDependent="False">
      <ValueInfo DeepSerialization="Yes" ShallowSerialization="No" XIndex="21" XType="23" XNote="8" XLabel="20" XStartPosition="350" XEndPosition="350" XComplement="4" XVector="342" XFeature="-1" />
    </TypeInfo>
    <TypeInfo ID="350" TypeName="System.Int32, mscorlib, Version=4.0.0.0, Culture=neutral, PublicKeyToken=b77a5c561934e089" AssemblyString="mscorlib, Version=4.0.0.0, Culture=neutral, PublicKeyToken=b77a5c561934e089" AssemblyLocation="C:\Windows\Microsoft.NET\Framework64\v4.0.30319\mscorlib.dll" IsDeviceDependent="False">
      <ValueInfo Value="1120" />
    </TypeInfo>
    <TypeInfo ID="351" TypeName="Vecute.Nuctions+GeneAnnotation, Vecute, Version=1.0.0.0, Culture=neutral, PublicKeyToken=6ca157640498cbe3" AssemblyString="Vecute, Version=1.0.0.0, Culture=neutral, PublicKeyToken=6ca157640498cbe3" AssemblyLocation="C:\Users\Jack\Documents\VecuteXI - 2010 Release\Vecute\bin\Debug\Vecute.exe" IsDeviceDependent="False">
      <ValueInfo DeepSerialization="Yes" ShallowSerialization="No" XIndex="26" XType="27" XNote="-1" XLabel="352" XStartPosition="353" XEndPosition="354" XComplement="4" XVector="342" XFeature="355" />
    </TypeInfo>
    <TypeInfo ID="352" TypeName="System.String, mscorlib, Version=4.0.0.0, Culture=neutral, PublicKeyToken=b77a5c561934e089" AssemblyString="mscorlib, Version=4.0.0.0, Culture=neutral, PublicKeyToken=b77a5c561934e089" AssemblyLocation="C:\Windows\Microsoft.NET\Framework64\v4.0.30319\mscorlib.dll" IsDeviceDependent="False">
      <ValueInfo Value="luxA" />
    </TypeInfo>
    <TypeInfo ID="353" TypeName="System.Int32, mscorlib, Version=4.0.0.0, Culture=neutral, PublicKeyToken=b77a5c561934e089" AssemblyString="mscorlib, Version=4.0.0.0, Culture=neutral, PublicKeyToken=b77a5c561934e089" AssemblyLocation="C:\Windows\Microsoft.NET\Framework64\v4.0.30319\mscorlib.dll" IsDeviceDependent="False">
      <ValueInfo Value="26" />
    </TypeInfo>
    <TypeInfo ID="354" TypeName="System.Int32, mscorlib, Version=4.0.0.0, Culture=neutral, PublicKeyToken=b77a5c561934e089" AssemblyString="mscorlib, Version=4.0.0.0, Culture=neutral, PublicKeyToken=b77a5c561934e089" AssemblyLocation="C:\Windows\Microsoft.NET\Framework64\v4.0.30319\mscorlib.dll" IsDeviceDependent="False">
      <ValueInfo Value="1105" />
    </TypeInfo>
    <TypeInfo ID="355" TypeName="Vecute.Nuctions+Feature, Vecute, Version=1.0.0.0, Culture=neutral, PublicKeyToken=6ca157640498cbe3" AssemblyString="Vecute, Version=1.0.0.0, Culture=neutral, PublicKeyToken=6ca157640498cbe3" AssemblyLocation="C:\Users\Jack\Documents\VecuteXI - 2010 Release\Vecute\bin\Debug\Vecute.exe" IsDeviceDependent="False">
      <ValueInfo DeepSerialization="Yes" ShallowSerialization="No" XnSequence="356" XnRCSequence="357" XnName="352" XnLabel="352" XnNote="-1" XnType="27" XnUseful="34" XBioFunctions="358" />
    </TypeInfo>
    <TypeInfo ID="356" TypeName="System.String, mscorlib, Version=4.0.0.0, Culture=neutral, PublicKeyToken=b77a5c561934e089" AssemblyString="mscorlib, Version=4.0.0.0, Culture=neutral, PublicKeyToken=b77a5c561934e089" AssemblyLocation="C:\Windows\Microsoft.NET\Framework64\v4.0.30319\mscorlib.dll" IsDeviceDependent="False">
      <ValueInfo Value="ATGAAATTTGGAAACTTTTTGCTTACATACCAACCCCCCCAATTTTCTCAAACAGAAGTAATGAAACGTTTGGTTAAATTAGGTCGTATTTCTGAGGAGTGTGGTTTTGATACTGTATGGTTACTGGAGCATCATTTCACGGAGTTTGGTTTGCTTGGTAACCCTTATGTCGCTGCTGCATATTTACTTGGTGCAACCAAAAAATTGAATGTAGGGACTGCGGCTATTGTTCTTCCCACCGCTCATCCAGTGCGCCAACTTGAAGATGTGAATTTATTGGATCAAATGTCAAAAGGACGATTTCGGTTTGGTATTTGTCGGGGGCTTTACAATAAAGACTTTCGCGTATTTGGCACGGATATGAATAACAGTCGCGCTTTAACGGAGTGCTGGTACGGGTTGATAAAAAATGGCATGACAGAGGGATATATGGAAGCTGATAATGAACATATCAAGTTCCATAAGGTAAAAGTAAACCCGACAGCATATAGTAAAGGTGGAGCCCCTGTTTATGTGGTTGCTGAATCAGCCTCGACAACTGAATGGGCCGCTCAATTTGGTTTACCGATGATATTAAGTTGGATTATAAATACTAACGAAAAGAAAGCACAGCTTGAGCTTTATAACGAGGTGGCTCAAGAATATGGGCACGATATTCATAATATCGACCATTGCTTATCATATATAACATCTGTAAATTATGACTCAAATAAAGCGCAAGAGATTTGTCGGGATTTTCTAGGGCATTGGTATGATTCTTATGTGAATGCCACGACCATTTTTGATGATTCAGACAAAACAAGAGGTTATGATTTCAATAAAGGGCAGTGGCGTGACTTTGTATTAAAGGGACATAGAGATACTAATCGCCGCATTGATTACAGTTACGAAATCAATCCCGTGGGAACCCCGCAGGAATGCATTGACATAATTCAAAAAGACATTGATGCCACGGGAATATCAAATATCTGTTGTGGGTTTGAAGCGAATGGAACAGTAGACGAAATTATTGCTTCCATGAAGCTCTTCCAGTCTGATGTCATGCCGTTTCTTAAAGAAAAACAACGTTCGCTATTATAG" />
    </TypeInfo>
    <TypeInfo ID="357" TypeName="System.String, mscorlib, Version=4.0.0.0, Culture=neutral, PublicKeyToken=b77a5c561934e089" AssemblyString="mscorlib, Version=4.0.0.0, Culture=neutral, PublicKeyToken=b77a5c561934e089" AssemblyLocation="C:\Windows\Microsoft.NET\Framework64\v4.0.30319\mscorlib.dll" IsDeviceDependent="False">
      <ValueInfo Value="CTATAATAGCGAACGTTGTTTTTCTTTAAGAAACGGCATGACATCAGACTGGAAGAGCTTCATGGAAGCAATAATTTCGTCTACTGTTCCATTCGCTTCAAACCCACAACAGATATTTGATATTCCCGTGGCATCAATGTCTTTTTGAATTATGTCAATGCATTCCTGCGGGGTTCCCACGGGATTGATTTCGTAACTGTAATCAATGCGGCGATTAGTATCTCTATGTCCCTTTAATACAAAGTCACGCCACTGCCCTTTATTGAAATCATAACCTCTTGTTTTGTCTGAATCATCAAAAATGGTCGTGGCATTCACATAAGAATCATACCAATGCCCTAGAAAATCCCGACAAATCTCTTGCGCTTTATTTGAGTCATAATTTACAGATGTTATATATGATAAGCAATGGTCGATATTATGAATATCGTGCCCATATTCTTGAGCCACCTCGTTATAAAGCTCAAGCTGTGCTTTCTTTTCGTTAGTATTTATAATCCAACTTAATATCATCGGTAAACCAAATTGAGCGGCCCATTCAGTTGTCGAGGCTGATTCAGCAACCACATAAACAGGGGCTCCACCTTTACTATATGCTGTCGGGTTTACTTTTACCTTATGGAACTTGATATGTTCATTATCAGCTTCCATATATCCCTCTGTCATGCCATTTTTTATCAACCCGTACCAGCACTCCGTTAAAGCGCGACTGTTATTCATATCCGTGCCAAATACGCGAAAGTCTTTATTGTAAAGCCCCCGACAAATACCAAACCGAAATCGTCCTTTTGACATTTGATCCAATAAATTCACATCTTCAAGTTGGCGCACTGGATGAGCGGTGGGAAGAACAATAGCCGCAGTCCCTACATTCAATTTTTTGGTTGCACCAAGTAAATATGCAGCAGCGACATAAGGGTTACCAAGCAAACCAAACTCCGTGAAATGATGCTCCAGTAACCATACAGTATCAAAACCACACTCCTCAGAAATACGACCTAATTTAACCAAACGTTTCATTACTTCTGTTTGAGAAAATTGGGGGGGTTGGTATGTAAGCAAAAAGTTTCCAAATTTCAT" />
    </TypeInfo>
    <TypeInfo ID="358" TypeName="System.Collections.Generic.List`1[[Vecute.Nuctions+FeatureFunction, Vecute, Version=1.0.0.0, Culture=neutral, PublicKeyToken=6ca157640498cbe3]], mscorlib, Version=4.0.0.0, Culture=neutral, PublicKeyToken=b77a5c561934e089" AssemblyString="mscorlib, Version=4.0.0.0, Culture=neutral, PublicKeyToken=b77a5c561934e089" AssemblyLocation="C:\Windows\Microsoft.NET\Framework64\v4.0.30319\mscorlib.dll" IsDeviceDependent="False">
      <ValueInfo Count="0" DeepSerialization="Yes" ShallowSerialization="No" />
    </TypeInfo>
    <TypeInfo ID="359" TypeName="System.Collections.Generic.List`1[[System.Int32, mscorlib, Version=4.0.0.0, Culture=neutral, PublicKeyToken=b77a5c561934e089]], mscorlib, Version=4.0.0.0, Culture=neutral, PublicKeyToken=b77a5c561934e089" AssemblyString="mscorlib, Version=4.0.0.0, Culture=neutral, PublicKeyToken=b77a5c561934e089" AssemblyLocation="C:\Windows\Microsoft.NET\Framework64\v4.0.30319\mscorlib.dll" IsDeviceDependent="False">
      <ValueInfo Count="0" DeepSerialization="Yes" ShallowSerialization="No" />
    </TypeInfo>
    <TypeInfo ID="360" TypeName="System.Collections.Generic.List`1[[System.Int32, mscorlib, Version=4.0.0.0, Culture=neutral, PublicKeyToken=b77a5c561934e089]], mscorlib, Version=4.0.0.0, Culture=neutral, PublicKeyToken=b77a5c561934e089" AssemblyString="mscorlib, Version=4.0.0.0, Culture=neutral, PublicKeyToken=b77a5c561934e089" AssemblyLocation="C:\Windows\Microsoft.NET\Framework64\v4.0.30319\mscorlib.dll" IsDeviceDependent="False">
      <ValueInfo Count="0" DeepSerialization="Yes" ShallowSerialization="No" />
    </TypeInfo>
    <TypeInfo ID="361" TypeName="System.Collections.Generic.List`1[[System.String, mscorlib, Version=4.0.0.0, Culture=neutral, PublicKeyToken=b77a5c561934e089]], mscorlib, Version=4.0.0.0, Culture=neutral, PublicKeyToken=b77a5c561934e089" AssemblyString="mscorlib, Version=4.0.0.0, Culture=neutral, PublicKeyToken=b77a5c561934e089" AssemblyLocation="C:\Windows\Microsoft.NET\Framework64\v4.0.30319\mscorlib.dll" IsDeviceDependent="False">
      <ValueInfo Count="0" DeepSerialization="Yes" ShallowSerialization="No" />
    </TypeInfo>
    <TypeInfo ID="362" TypeName="System.Collections.Generic.List`1[[Vecute.BufferCondition, Vecute, Version=1.0.0.0, Culture=neutral, PublicKeyToken=6ca157640498cbe3]], mscorlib, Version=4.0.0.0, Culture=neutral, PublicKeyToken=b77a5c561934e089" AssemblyString="mscorlib, Version=4.0.0.0, Culture=neutral, PublicKeyToken=b77a5c561934e089" AssemblyLocation="C:\Windows\Microsoft.NET\Framework64\v4.0.30319\mscorlib.dll" IsDeviceDependent="False">
      <ValueInfo Count="0" DeepSerialization="Yes" ShallowSerialization="No" />
    </TypeInfo>
    <TypeInfo ID="363" TypeName="System.Collections.Generic.List`1[[System.String, mscorlib, Version=4.0.0.0, Culture=neutral, PublicKeyToken=b77a5c561934e089]], mscorlib, Version=4.0.0.0, Culture=neutral, PublicKeyToken=b77a5c561934e089" AssemblyString="mscorlib, Version=4.0.0.0, Culture=neutral, PublicKeyToken=b77a5c561934e089" AssemblyLocation="C:\Windows\Microsoft.NET\Framework64\v4.0.30319\mscorlib.dll" IsDeviceDependent="False">
      <ValueInfo Count="0" DeepSerialization="Yes" ShallowSerialization="No" />
    </TypeInfo>
    <TypeInfo ID="364" TypeName="System.String, mscorlib, Version=4.0.0.0, Culture=neutral, PublicKeyToken=b77a5c561934e089" AssemblyString="mscorlib, Version=4.0.0.0, Culture=neutral, PublicKeyToken=b77a5c561934e089" AssemblyLocation="C:\Windows\Microsoft.NET\Framework64\v4.0.30319\mscorlib.dll" IsDeviceDependent="False">
      <ValueInfo Value="CCAGATCACCGAGTG&gt;AGGGCTCTCTATGAAATTTGGAA" />
    </TypeInfo>
    <TypeInfo ID="365" TypeName="System.String, mscorlib, Version=4.0.0.0, Culture=neutral, PublicKeyToken=b77a5c561934e089" AssemblyString="mscorlib, Version=4.0.0.0, Culture=neutral, PublicKeyToken=b77a5c561934e089" AssemblyLocation="C:\Windows\Microsoft.NET\Framework64\v4.0.30319\mscorlib.dll" IsDeviceDependent="False">
      <ValueInfo Value="luxAF" />
    </TypeInfo>
    <TypeInfo ID="366" TypeName="System.String, mscorlib, Version=4.0.0.0, Culture=neutral, PublicKeyToken=b77a5c561934e089" AssemblyString="mscorlib, Version=4.0.0.0, Culture=neutral, PublicKeyToken=b77a5c561934e089" AssemblyLocation="C:\Windows\Microsoft.NET\Framework64\v4.0.30319\mscorlib.dll" IsDeviceDependent="False">
      <ValueInfo Value="CCAGATCACCGTGTG&gt;CTATAATAGCGAACGTTGTTTTTCTTT" />
    </TypeInfo>
    <TypeInfo ID="367" TypeName="System.String, mscorlib, Version=4.0.0.0, Culture=neutral, PublicKeyToken=b77a5c561934e089" AssemblyString="mscorlib, Version=4.0.0.0, Culture=neutral, PublicKeyToken=b77a5c561934e089" AssemblyLocation="C:\Windows\Microsoft.NET\Framework64\v4.0.30319\mscorlib.dll" IsDeviceDependent="False">
      <ValueInfo Value="luxAR" />
    </TypeInfo>
    <TypeInfo ID="368" TypeName="System.Collections.Generic.List`1[[Vecute.FeatureScreenInfo, Vecute, Version=1.0.0.0, Culture=neutral, PublicKeyToken=6ca157640498cbe3]], mscorlib, Version=4.0.0.0, Culture=neutral, PublicKeyToken=b77a5c561934e089" AssemblyString="mscorlib, Version=4.0.0.0, Culture=neutral, PublicKeyToken=b77a5c561934e089" AssemblyLocation="C:\Windows\Microsoft.NET\Framework64\v4.0.30319\mscorlib.dll" IsDeviceDependent="False">
      <ValueInfo Count="0" DeepSerialization="Yes" ShallowSerialization="No" />
    </TypeInfo>
    <TypeInfo ID="369" TypeName="System.Collections.Generic.List`1[[Vecute.DNAInfo, Vecute, Version=1.0.0.0, Culture=neutral, PublicKeyToken=6ca157640498cbe3]], mscorlib, Version=4.0.0.0, Culture=neutral, PublicKeyToken=b77a5c561934e089" AssemblyString="mscorlib, Version=4.0.0.0, Culture=neutral, PublicKeyToken=b77a5c561934e089" AssemblyLocation="C:\Windows\Microsoft.NET\Framework64\v4.0.30319\mscorlib.dll" IsDeviceDependent="False">
      <ValueInfo V0="370" Count="1" DeepSerialization="Yes" ShallowSerialization="No" />
    </TypeInfo>
    <TypeInfo ID="370" TypeName="Vecute.DNAInfo, Vecute, Version=1.0.0.0, Culture=neutral, PublicKeyToken=6ca157640498cbe3" AssemblyString="Vecute, Version=1.0.0.0, Culture=neutral, PublicKeyToken=6ca157640498cbe3" AssemblyLocation="C:\Users\Jack\Documents\VecuteXI - 2010 Release\Vecute\bin\Debug\Vecute.exe" IsDeviceDependent="False">
      <ValueInfo DeepSerialization="Yes" ShallowSerialization="No" XvName="352" XOperationDescription="371" XIsVerificationStep="4" XIsConstructionNode="4" XNotDrawMap="4" XHost="372" XvMolecularOperation="53" XUpdateImageEvent="-1" XDNAs="374" XCalculated="38" XFile_Filename="-1" XEnzyme_Enzymes="384" XEnzyme_Buffers="385" XEnzyme_Condition="386" XDephosphorylateWhenDigestion="4" XPCR_ForwardPrimer="-1" XPCR_FPrimerName="-1" XPCR_ReversePrimer="-1" XPCR_RPrimerName="-1" XPCR_Overlap="4" XModify_Method="68" XScreen_Features="387" XScreen_OnlyCircular="4" XSource="388" XEditing="38" XCreating="4" XLigation_TriFragment="71" XLigationMethod="71" XGel_Minimum="72" XGel_Maximun="73" XSolutionExtration="4" XSetPosition="74" XScreen_PCRMax="73" XScreen_PCRMin="72" XScreen_FPrimer="8" XScreen_FName="75" XScreen_RPrimer="8" XScreen_RName="76" XScreen_Mode="77" XRecombinationMethod="78" XEnzymeAnalysisParamters="389" XFetchedEnzymes="390" XOnlySignificant="38" XOnlyExtend="38" XAutomaticChoose="38" XSequencingTheorica="-1" XSequencingPrimerName="8" XSequencingPrimer="8" XSequencingSequence="8" XTheorySequences="391" XSequencingResultComment="82" XCompareSelectedGeneFile="-1" XCompareResultComment="82" XPickedDNAs="392" XDescribeType="84" XTransformationMethod="85" XTransformationMode="86" XIncubation="393" XCells="394" XIncludeVerification="4" XSequencingVerify="4" XDX="395" XDY="396" XRealSize="4" XFinished="4" XProgress="91" XPixelPerKBP="18" XIsKeyName="4" XPCRDesignerData="-1" XSequenceDesignerData="397" XUseFreeDesigner="4" XFreeDesignCode="356" XFreeDesignName="352" XDesignedEnzymeSite="398" XPrimerDesignerMode="4" XDesignedPrimers="399" />
    </TypeInfo>
    <TypeInfo ID="371" TypeName="System.String, mscorlib, Version=4.0.0.0, Culture=neutral, PublicKeyToken=b77a5c561934e089" AssemblyString="mscorlib, Version=4.0.0.0, Culture=neutral, PublicKeyToken=b77a5c561934e089" AssemblyLocation="C:\Windows\Microsoft.NET\Framework64\v4.0.30319\mscorlib.dll" IsDeviceDependent="False">
      <ValueInfo Value="This is the luxA gene based on our sequencing result.&#xA;The gene fragment was from pSB406 donated by Prof. Elizabeth Hartland.&#xA;But we haven't gotten any sequence information about this plamid.&#xA;Therefore, the lux gene was subcloned and sequence one by one." />
    </TypeInfo>
    <TypeInfo ID="372" TypeName="Vecute.Nuctions+Host, Vecute, Version=1.0.0.0, Culture=neutral, PublicKeyToken=6ca157640498cbe3" AssemblyString="Vecute, Version=1.0.0.0, Culture=neutral, PublicKeyToken=6ca157640498cbe3" AssemblyLocation="C:\Users\Jack\Documents\VecuteXI - 2010 Release\Vecute\bin\Debug\Vecute.exe" IsDeviceDependent="False">
      <ValueInfo DeepSerialization="Yes" ShallowSerialization="No" XName="6" XBioFunctions="373" XDescription="8" />
    </TypeInfo>
    <TypeInfo ID="373" TypeName="System.Collections.Generic.List`1[[Vecute.Nuctions+FeatureFunction, Vecute, Version=1.0.0.0, Culture=neutral, PublicKeyToken=6ca157640498cbe3]], mscorlib, Version=4.0.0.0, Culture=neutral, PublicKeyToken=b77a5c561934e089" AssemblyString="mscorlib, Version=4.0.0.0, Culture=neutral, PublicKeyToken=b77a5c561934e089" AssemblyLocation="C:\Windows\Microsoft.NET\Framework64\v4.0.30319\mscorlib.dll" IsDeviceDependent="False">
      <ValueInfo Count="0" DeepSerialization="Yes" ShallowSerialization="No" />
    </TypeInfo>
    <TypeInfo ID="374" TypeName="Microsoft.VisualBasic.Collection, Microsoft.VisualBasic, Version=10.0.0.0, Culture=neutral, PublicKeyToken=b03f5f7f11d50a3a" AssemblyString="Microsoft.VisualBasic, Version=10.0.0.0, Culture=neutral, PublicKeyToken=b03f5f7f11d50a3a" AssemblyLocation="C:\Windows\Microsoft.Net\assembly\GAC_MSIL\Microsoft.VisualBasic\v4.0_10.0.0.0__b03f5f7f11d50a3a\Microsoft.VisualBasic.dll" IsDeviceDependent="False">
      <ValueInfo V0="375" Count="1" DeepSerialization="Yes" ShallowSerialization="No" />
    </TypeInfo>
    <TypeInfo ID="375" TypeName="Vecute.Nuctions+GeneFile, Vecute, Version=1.0.0.0, Culture=neutral, PublicKeyToken=6ca157640498cbe3" AssemblyString="Vecute, Version=1.0.0.0, Culture=neutral, PublicKeyToken=6ca157640498cbe3" AssemblyLocation="C:\Users\Jack\Documents\VecuteXI - 2010 Release\Vecute\bin\Debug\Vecute.exe" IsDeviceDependent="False">
      <ValueInfo DeepSerialization="Yes" ShallowSerialization="No" XvName="352" XvIscircular="4" XvDate="376" XvSequence="356" XvRCSequence="357" XvFeatureCol="377" XvEnd_F="59" XvEnd_R="59" XvPhos_F="38" XvPhos_R="38" XFCleavages="382" XRCleavages="383" XtmpCircular="4" />
    </TypeInfo>
    <TypeInfo ID="376" TypeName="System.DateTime, mscorlib, Version=4.0.0.0, Culture=neutral, PublicKeyToken=b77a5c561934e089" AssemblyString="mscorlib, Version=4.0.0.0, Culture=neutral, PublicKeyToken=b77a5c561934e089" AssemblyLocation="C:\Windows\Microsoft.NET\Framework64\v4.0.30319\mscorlib.dll" IsDeviceDependent="False">
      <ValueInfo Value="41159.5361593171" />
    </TypeInfo>
    <TypeInfo ID="377" TypeName="System.Collections.Generic.List`1[[Vecute.Nuctions+GeneAnnotation, Vecute, Version=1.0.0.0, Culture=neutral, PublicKeyToken=6ca157640498cbe3]], mscorlib, Version=4.0.0.0, Culture=neutral, PublicKeyToken=b77a5c561934e089" AssemblyString="mscorlib, Version=4.0.0.0, Culture=neutral, PublicKeyToken=b77a5c561934e089" AssemblyLocation="C:\Windows\Microsoft.NET\Framework64\v4.0.30319\mscorlib.dll" IsDeviceDependent="False">
      <ValueInfo V0="378" V1="379" V2="381" Count="3" DeepSerialization="Yes" ShallowSerialization="No" />
    </TypeInfo>
    <TypeInfo ID="378" TypeName="Vecute.Nuctions+GeneAnnotation, Vecute, Version=1.0.0.0, Culture=neutral, PublicKeyToken=6ca157640498cbe3" AssemblyString="Vecute, Version=1.0.0.0, Culture=neutral, PublicKeyToken=6ca157640498cbe3" AssemblyLocation="C:\Users\Jack\Documents\VecuteXI - 2010 Release\Vecute\bin\Debug\Vecute.exe" IsDeviceDependent="False">
      <ValueInfo DeepSerialization="Yes" ShallowSerialization="No" XIndex="18" XType="19" XNote="8" XLabel="59" XStartPosition="21" XEndPosition="21" XComplement="4" XVector="375" XFeature="-1" />
    </TypeInfo>
    <TypeInfo ID="379" TypeName="Vecute.Nuctions+GeneAnnotation, Vecute, Version=1.0.0.0, Culture=neutral, PublicKeyToken=6ca157640498cbe3" AssemblyString="Vecute, Version=1.0.0.0, Culture=neutral, PublicKeyToken=6ca157640498cbe3" AssemblyLocation="C:\Users\Jack\Documents\VecuteXI - 2010 Release\Vecute\bin\Debug\Vecute.exe" IsDeviceDependent="False">
      <ValueInfo DeepSerialization="Yes" ShallowSerialization="No" XIndex="21" XType="23" XNote="8" XLabel="59" XStartPosition="380" XEndPosition="380" XComplement="4" XVector="375" XFeature="-1" />
    </TypeInfo>
    <TypeInfo ID="380" TypeName="System.Int32, mscorlib, Version=4.0.0.0, Culture=neutral, PublicKeyToken=b77a5c561934e089" AssemblyString="mscorlib, Version=4.0.0.0, Culture=neutral, PublicKeyToken=b77a5c561934e089" AssemblyLocation="C:\Windows\Microsoft.NET\Framework64\v4.0.30319\mscorlib.dll" IsDeviceDependent="False">
      <ValueInfo Value="1080" />
    </TypeInfo>
    <TypeInfo ID="381" TypeName="Vecute.Nuctions+GeneAnnotation, Vecute, Version=1.0.0.0, Culture=neutral, PublicKeyToken=6ca157640498cbe3" AssemblyString="Vecute, Version=1.0.0.0, Culture=neutral, PublicKeyToken=6ca157640498cbe3" AssemblyLocation="C:\Users\Jack\Documents\VecuteXI - 2010 Release\Vecute\bin\Debug\Vecute.exe" IsDeviceDependent="False">
      <ValueInfo DeepSerialization="Yes" ShallowSerialization="No" XIndex="26" XType="27" XNote="-1" XLabel="352" XStartPosition="21" XEndPosition="380" XComplement="4" XVector="375" XFeature="355" />
    </TypeInfo>
    <TypeInfo ID="382" TypeName="System.Collections.Generic.List`1[[System.Int32, mscorlib, Version=4.0.0.0, Culture=neutral, PublicKeyToken=b77a5c561934e089]], mscorlib, Version=4.0.0.0, Culture=neutral, PublicKeyToken=b77a5c561934e089" AssemblyString="mscorlib, Version=4.0.0.0, Culture=neutral, PublicKeyToken=b77a5c561934e089" AssemblyLocation="C:\Windows\Microsoft.NET\Framework64\v4.0.30319\mscorlib.dll" IsDeviceDependent="False">
      <ValueInfo Count="0" DeepSerialization="Yes" ShallowSerialization="No" />
    </TypeInfo>
    <TypeInfo ID="383" TypeName="System.Collections.Generic.List`1[[System.Int32, mscorlib, Version=4.0.0.0, Culture=neutral, PublicKeyToken=b77a5c561934e089]], mscorlib, Version=4.0.0.0, Culture=neutral, PublicKeyToken=b77a5c561934e089" AssemblyString="mscorlib, Version=4.0.0.0, Culture=neutral, PublicKeyToken=b77a5c561934e089" AssemblyLocation="C:\Windows\Microsoft.NET\Framework64\v4.0.30319\mscorlib.dll" IsDeviceDependent="False">
      <ValueInfo Count="0" DeepSerialization="Yes" ShallowSerialization="No" />
    </TypeInfo>
    <TypeInfo ID="384" TypeName="System.Collections.Generic.List`1[[System.String, mscorlib, Version=4.0.0.0, Culture=neutral, PublicKeyToken=b77a5c561934e089]], mscorlib, Version=4.0.0.0, Culture=neutral, PublicKeyToken=b77a5c561934e089" AssemblyString="mscorlib, Version=4.0.0.0, Culture=neutral, PublicKeyToken=b77a5c561934e089" AssemblyLocation="C:\Windows\Microsoft.NET\Framework64\v4.0.30319\mscorlib.dll" IsDeviceDependent="False">
      <ValueInfo Count="0" DeepSerialization="Yes" ShallowSerialization="No" />
    </TypeInfo>
    <TypeInfo ID="385" TypeName="System.Collections.Generic.List`1[[Vecute.BufferCondition, Vecute, Version=1.0.0.0, Culture=neutral, PublicKeyToken=6ca157640498cbe3]], mscorlib, Version=4.0.0.0, Culture=neutral, PublicKeyToken=b77a5c561934e089" AssemblyString="mscorlib, Version=4.0.0.0, Culture=neutral, PublicKeyToken=b77a5c561934e089" AssemblyLocation="C:\Windows\Microsoft.NET\Framework64\v4.0.30319\mscorlib.dll" IsDeviceDependent="False">
      <ValueInfo Count="0" DeepSerialization="Yes" ShallowSerialization="No" />
    </TypeInfo>
    <TypeInfo ID="386" TypeName="System.Collections.Generic.List`1[[System.String, mscorlib, Version=4.0.0.0, Culture=neutral, PublicKeyToken=b77a5c561934e089]], mscorlib, Version=4.0.0.0, Culture=neutral, PublicKeyToken=b77a5c561934e089" AssemblyString="mscorlib, Version=4.0.0.0, Culture=neutral, PublicKeyToken=b77a5c561934e089" AssemblyLocation="C:\Windows\Microsoft.NET\Framework64\v4.0.30319\mscorlib.dll" IsDeviceDependent="False">
      <ValueInfo Count="0" DeepSerialization="Yes" ShallowSerialization="No" />
    </TypeInfo>
    <TypeInfo ID="387" TypeName="System.Collections.Generic.List`1[[Vecute.FeatureScreenInfo, Vecute, Version=1.0.0.0, Culture=neutral, PublicKeyToken=6ca157640498cbe3]], mscorlib, Version=4.0.0.0, Culture=neutral, PublicKeyToken=b77a5c561934e089" AssemblyString="mscorlib, Version=4.0.0.0, Culture=neutral, PublicKeyToken=b77a5c561934e089" AssemblyLocation="C:\Windows\Microsoft.NET\Framework64\v4.0.30319\mscorlib.dll" IsDeviceDependent="False">
      <ValueInfo Count="0" DeepSerialization="Yes" ShallowSerialization="No" />
    </TypeInfo>
    <TypeInfo ID="388" TypeName="System.Collections.Generic.List`1[[Vecute.DNAInfo, Vecute, Version=1.0.0.0, Culture=neutral, PublicKeyToken=6ca157640498cbe3]], mscorlib, Version=4.0.0.0, Culture=neutral, PublicKeyToken=b77a5c561934e089" AssemblyString="mscorlib, Version=4.0.0.0, Culture=neutral, PublicKeyToken=b77a5c561934e089" AssemblyLocation="C:\Windows\Microsoft.NET\Framework64\v4.0.30319\mscorlib.dll" IsDeviceDependent="False">
      <ValueInfo Count="0" DeepSerialization="Yes" ShallowSerialization="No" />
    </TypeInfo>
    <TypeInfo ID="389" TypeName="System.Collections.Generic.List`1[[Vecute.EnzymeAnalysisItem, Vecute, Version=1.0.0.0, Culture=neutral, PublicKeyToken=6ca157640498cbe3]], mscorlib, Version=4.0.0.0, Culture=neutral, PublicKeyToken=b77a5c561934e089" AssemblyString="mscorlib, Version=4.0.0.0, Culture=neutral, PublicKeyToken=b77a5c561934e089" AssemblyLocation="C:\Windows\Microsoft.NET\Framework64\v4.0.30319\mscorlib.dll" IsDeviceDependent="False">
      <ValueInfo Count="0" DeepSerialization="Yes" ShallowSerialization="No" />
    </TypeInfo>
    <TypeInfo ID="390" TypeName="System.Collections.Generic.List`1[[System.String, mscorlib, Version=4.0.0.0, Culture=neutral, PublicKeyToken=b77a5c561934e089]], mscorlib, Version=4.0.0.0, Culture=neutral, PublicKeyToken=b77a5c561934e089" AssemblyString="mscorlib, Version=4.0.0.0, Culture=neutral, PublicKeyToken=b77a5c561934e089" AssemblyLocation="C:\Windows\Microsoft.NET\Framework64\v4.0.30319\mscorlib.dll" IsDeviceDependent="False">
      <ValueInfo Count="0" DeepSerialization="Yes" ShallowSerialization="No" />
    </TypeInfo>
    <TypeInfo ID="391" TypeName="System.Collections.Generic.List`1[[System.String, mscorlib, Version=4.0.0.0, Culture=neutral, PublicKeyToken=b77a5c561934e089]], mscorlib, Version=4.0.0.0, Culture=neutral, PublicKeyToken=b77a5c561934e089" AssemblyString="mscorlib, Version=4.0.0.0, Culture=neutral, PublicKeyToken=b77a5c561934e089" AssemblyLocation="C:\Windows\Microsoft.NET\Framework64\v4.0.30319\mscorlib.dll" IsDeviceDependent="False">
      <ValueInfo Count="0" DeepSerialization="Yes" ShallowSerialization="No" />
    </TypeInfo>
    <TypeInfo ID="392" TypeName="System.Collections.Generic.List`1[[System.String, mscorlib, Version=4.0.0.0, Culture=neutral, PublicKeyToken=b77a5c561934e089]], mscorlib, Version=4.0.0.0, Culture=neutral, PublicKeyToken=b77a5c561934e089" AssemblyString="mscorlib, Version=4.0.0.0, Culture=neutral, PublicKeyToken=b77a5c561934e089" AssemblyLocation="C:\Windows\Microsoft.NET\Framework64\v4.0.30319\mscorlib.dll" IsDeviceDependent="False">
      <ValueInfo Count="0" DeepSerialization="Yes" ShallowSerialization="No" />
    </TypeInfo>
    <TypeInfo ID="393" TypeName="System.Collections.Generic.List`1[[Vecute.IncubationStep, Vecute, Version=1.0.0.0, Culture=neutral, PublicKeyToken=6ca157640498cbe3]], mscorlib, Version=4.0.0.0, Culture=neutral, PublicKeyToken=b77a5c561934e089" AssemblyString="mscorlib, Version=4.0.0.0, Culture=neutral, PublicKeyToken=b77a5c561934e089" AssemblyLocation="C:\Windows\Microsoft.NET\Framework64\v4.0.30319\mscorlib.dll" IsDeviceDependent="False">
      <ValueInfo Count="0" DeepSerialization="Yes" ShallowSerialization="No" />
    </TypeInfo>
    <TypeInfo ID="394" TypeName="System.Collections.Generic.List`1[[Vecute.Nuctions+Cell, Vecute, Version=1.0.0.0, Culture=neutral, PublicKeyToken=6ca157640498cbe3]], mscorlib, Version=4.0.0.0, Culture=neutral, PublicKeyToken=b77a5c561934e089" AssemblyString="mscorlib, Version=4.0.0.0, Culture=neutral, PublicKeyToken=b77a5c561934e089" AssemblyLocation="C:\Windows\Microsoft.NET\Framework64\v4.0.30319\mscorlib.dll" IsDeviceDependent="False">
      <ValueInfo Count="0" DeepSerialization="Yes" ShallowSerialization="No" />
    </TypeInfo>
    <TypeInfo ID="395" TypeName="System.Single, mscorlib, Version=4.0.0.0, Culture=neutral, PublicKeyToken=b77a5c561934e089" AssemblyString="mscorlib, Version=4.0.0.0, Culture=neutral, PublicKeyToken=b77a5c561934e089" AssemblyLocation="C:\Windows\Microsoft.NET\Framework64\v4.0.30319\mscorlib.dll" IsDeviceDependent="False">
      <ValueInfo Value="-1386.873" />
    </TypeInfo>
    <TypeInfo ID="396" TypeName="System.Single, mscorlib, Version=4.0.0.0, Culture=neutral, PublicKeyToken=b77a5c561934e089" AssemblyString="mscorlib, Version=4.0.0.0, Culture=neutral, PublicKeyToken=b77a5c561934e089" AssemblyLocation="C:\Windows\Microsoft.NET\Framework64\v4.0.30319\mscorlib.dll" IsDeviceDependent="False">
      <ValueInfo Value="-1090.686" />
    </TypeInfo>
    <TypeInfo ID="397" TypeName="System.Byte[], mscorlib, Version=4.0.0.0, Culture=neutral, PublicKeyToken=b77a5c561934e089" AssemblyString="mscorlib, Version=4.0.0.0, Culture=neutral, PublicKeyToken=b77a5c561934e089" AssemblyLocation="C:\Windows\Microsoft.NET\Framework64\v4.0.30319\mscorlib.dll" IsDeviceDependent="False">
      <ValueInfo V0="93" V1="94" V2="95" V3="96" V4="96" V5="96" V6="96" V7="96" V8="97" V9="96" V10="98" V11="99" V12="100" V13="101" V14="102" V15="103" V16="104" V17="105" V18="106" V19="107" V20="108" V21="109" V22="110" V23="111" V24="112" V25="113" V26="114" V27="115" V28="96" V29="116" V30="117" V31="118" V32="119" V33="109" V34="120" V35="121" V36="122" V37="123" V38="124" V39="125" V40="126" V41="127" V42="128" V43="120" V44="129" V45="130" V46="131" V47="132" V48="133" V49="134" V50="135" V51="136" V52="137" V53="138" V54="139" V55="121" V56="140" V57="141" V58="130" V59="142" V60="143" V61="144" V62="145" V63="146" V64="147" V65="114" V66="148" V67="149" V68="150" V69="151" V70="127" V71="152" V72="153" V73="154" V74="128" V75="155" V76="156" V77="157" V78="158" V79="159" V80="157" V81="160" V82="161" V83="160" V84="161" V85="162" V86="160" V87="163" V88="164" V89="165" V90="95" V91="158" V92="166" V93="167" V94="135" V95="168" V96="163" V97="169" V98="170" V99="112" V100="171" V101="172" V102="173" V103="164" V104="174" V105="175" V106="126" V107="172" V108="121" V109="176" V110="177" V111="178" V112="179" V113="180" V114="181" V115="182" V116="183" V117="184" V118="127" V119="185" V120="181" V121="186" V122="187" V123="188" V124="102" V125="103" V126="189" V127="155" V128="94" V129="113" V130="190" V131="191" V132="160" V133="192" V134="115" V135="129" V136="136" V137="193" V138="194" V139="195" V140="130" V141="196" V142="197" V143="198" V144="199" V145="138" V146="200" V147="201" V148="202" V149="119" V150="203" V151="204" V152="205" V153="206" V154="200" V155="176" V156="207" V157="208" V158="209" V159="119" V160="210" V161="154" V162="109" V163="211" V164="205" V165="208" V166="194" V167="171" V168="212" V169="191" V170="213" V171="118" V172="208" V173="199" V174="214" V175="119" V176="148" V177="215" V178="216" V179="217" V180="218" V181="206" V182="129" V183="219" V184="220" V185="221" V186="222" V187="223" V188="224" V189="225" V190="226" V191="180" V192="135" V193="227" V194="162" V195="130" V196="128" V197="228" V198="150" V199="229" V200="157" V201="180" V202="135" V203="230" V204="214" V205="231" V206="157" V207="232" V208="118" V209="110" V210="233" V211="223" V212="234" V213="235" V214="236" V215="124" V216="237" V217="238" V218="105" V219="239" V220="240" V221="241" V222="232" V223="120" V224="131" V225="196" V226="105" V227="185" V228="242" V229="243" V230="99" V231="119" V232="244" V233="107" V234="94" V235="98" V236="245" V237="94" V238="156" V239="246" V240="247" V241="118" V242="102" V243="135" V244="241" V245="154" V246="248" V247="128" V248="249" V249="250" V250="251" V251="100" V252="229" V253="98" V254="252" V255="153" V256="238" V257="201" V258="253" V259="107" V260="127" V261="198" V262="205" V263="254" V264="255" V265="256" V266="203" V267="232" V268="155" V269="108" V270="257" V271="244" V272="175" V273="258" V274="259" V275="247" V276="149" V277="120" V278="260" V279="120" V280="214" V281="100" V282="163" V283="97" V284="261" V285="262" V286="217" V287="165" V288="157" V289="123" V290="263" V291="197" V292="135" V293="258" V294="207" V295="264" V296="265" V297="251" V298="220" V299="248" V300="103" V301="124" V302="158" V303="164" V304="224" V305="162" V306="218" V307="115" V308="207" V309="224" V310="155" V311="213" V312="122" V313="266" V314="128" V315="188" V316="122" V317="215" V318="142" V319="125" V320="243" V321="93" V322="267" V323="171" V324="268" V325="269" V326="270" V327="136" V328="164" V329="271" V330="272" V331="195" V332="211" V333="149" V334="272" V335="237" V336="273" V337="179" V338="274" V339="220" V340="213" V341="254" V342="275" V343="164" V344="144" V345="175" V346="164" V347="269" V348="143" V349="173" V350="276" V351="169" V352="277" V353="128" V354="278" V355="180" V356="279" V357="174" V358="175" V359="197" V360="277" V361="150" V362="139" V363="280" V364="281" V365="265" V366="100" V367="101" V368="180" V369="282" V370="205" V371="283" V372="157" V373="228" V374="284" V375="285" V376="199" V377="116" V378="197" V379="136" V380="146" V381="197" V382="280" V383="134" V384="104" V385="164" V386="286" V387="113" V388="287" V389="167" V390="179" V391="198" V392="156" V393="288" V394="251" V395="128" V396="113" V397="129" V398="220" V399="249" V400="110" V401="166" V402="287" V403="145" V404="289" V405="253" V406="211" V407="196" V408="290" V409="266" V410="245" V411="235" V412="210" V413="102" V414="172" V415="291" V416="171" V417="283" V418="134" V419="292" V420="262" V421="146" V422="153" V423="293" V424="214" V425="225" V426="191" V427="112" V428="206" V429="217" V430="287" V431="143" V432="231" V433="145" V434="200" V435="225" V436="176" V437="123" V438="152" V439="120" V440="117" V441="99" V442="294" V443="170" V444="287" V445="165" V446="219" V447="223" V448="269" V449="171" V450="295" V451="268" V452="120" V453="296" V454="279" V455="151" V456="173" V457="212" V458="291" V459="297" V460="256" V461="145" V462="298" V463="229" V464="126" V465="164" V466="289" V467="192" V468="237" V469="299" V470="176" V471="134" V472="268" V473="173" V474="247" V475="248" V476="240" V477="265" V478="300" V479="110" V480="194" V481="250" V482="250" V483="276" V484="124" V485="265" V486="301" V487="269" V488="218" V489="210" V490="115" V491="138" V492="129" V493="242" V494="114" V495="302" V496="303" V497="117" V498="228" V499="163" V500="304" V501="149" V502="189" V503="213" V504="157" V505="152" V506="244" V507="292" V508="131" V509="198" V510="250" V511="95" V512="290" V513="136" V514="280" V515="114" V516="167" V517="305" V518="306" V519="235" V520="100" V521="94" V522="239" V523="307" V524="128" V525="101" V526="170" V527="237" V528="288" V529="308" V530="177" V531="298" V532="309" V533="286" V534="295" V535="300" V536="194" V537="165" V538="310" V539="216" V540="264" V541="217" V542="277" V543="134" V544="93" V545="179" V546="311" V547="312" V548="313" V549="153" V550="176" V551="182" V552="314" V553="131" V554="291" V555="186" V556="227" V557="151" V558="133" V559="179" V560="270" V561="315" V562="316" V563="286" V564="317" V565="189" V566="137" V567="239" V568="107" V569="116" V570="221" V571="160" V572="203" V573="318" V574="319" V575="257" V576="320" V577="217" V578="96" V579="321" V580="270" V581="271" V582="227" V583="179" V584="280" V585="322" V586="148" V587="194" V588="227" V589="179" V590="280" V591="322" V592="255" V593="223" V594="237" V595="122" V596="127" V597="124" V598="121" V599="304" V600="259" V601="242" V602="170" V603="216" V604="271" V605="182" V606="273" V607="323" V608="130" V609="324" V610="142" V611="157" V612="325" V613="235" V614="288" V615="152" V616="108" V617="318" V618="133" V619="326" V620="183" V621="309" V622="310" V623="169" V624="237" V625="132" V626="203" V627="218" V628="296" V629="172" V630="293" V631="136" V632="110" V633="96" V634="96" Count="635" DeepSerialization="Yes" ShallowSerialization="No" />
    </TypeInfo>
    <TypeInfo ID="398" TypeName="System.Collections.Generic.List`1[[System.String, mscorlib, Version=4.0.0.0, Culture=neutral, PublicKeyToken=b77a5c561934e089]], mscorlib, Version=4.0.0.0, Culture=neutral, PublicKeyToken=b77a5c561934e089" AssemblyString="mscorlib, Version=4.0.0.0, Culture=neutral, PublicKeyToken=b77a5c561934e089" AssemblyLocation="C:\Windows\Microsoft.NET\Framework64\v4.0.30319\mscorlib.dll" IsDeviceDependent="False">
      <ValueInfo Count="0" DeepSerialization="Yes" ShallowSerialization="No" />
    </TypeInfo>
    <TypeInfo ID="399" TypeName="System.Collections.Generic.Dictionary`2[[System.String, mscorlib, Version=4.0.0.0, Culture=neutral, PublicKeyToken=b77a5c561934e089],[System.String, mscorlib, Version=4.0.0.0, Culture=neutral, PublicKeyToken=b77a5c561934e089]], mscorlib, Version=4.0.0.0, Culture=neutral, PublicKeyToken=b77a5c561934e089" AssemblyString="mscorlib, Version=4.0.0.0, Culture=neutral, PublicKeyToken=b77a5c561934e089" AssemblyLocation="C:\Windows\Microsoft.NET\Framework64\v4.0.30319\mscorlib.dll" IsDeviceDependent="False">
      <ValueInfo Count="0" DeepSerialization="Yes" ShallowSerialization="No" />
    </TypeInfo>
    <TypeInfo ID="400" TypeName="System.Collections.Generic.List`1[[Vecute.EnzymeAnalysisItem, Vecute, Version=1.0.0.0, Culture=neutral, PublicKeyToken=6ca157640498cbe3]], mscorlib, Version=4.0.0.0, Culture=neutral, PublicKeyToken=b77a5c561934e089" AssemblyString="mscorlib, Version=4.0.0.0, Culture=neutral, PublicKeyToken=b77a5c561934e089" AssemblyLocation="C:\Windows\Microsoft.NET\Framework64\v4.0.30319\mscorlib.dll" IsDeviceDependent="False">
      <ValueInfo Count="0" DeepSerialization="Yes" ShallowSerialization="No" />
    </TypeInfo>
    <TypeInfo ID="401" TypeName="System.Collections.Generic.List`1[[System.String, mscorlib, Version=4.0.0.0, Culture=neutral, PublicKeyToken=b77a5c561934e089]], mscorlib, Version=4.0.0.0, Culture=neutral, PublicKeyToken=b77a5c561934e089" AssemblyString="mscorlib, Version=4.0.0.0, Culture=neutral, PublicKeyToken=b77a5c561934e089" AssemblyLocation="C:\Windows\Microsoft.NET\Framework64\v4.0.30319\mscorlib.dll" IsDeviceDependent="False">
      <ValueInfo Count="0" DeepSerialization="Yes" ShallowSerialization="No" />
    </TypeInfo>
    <TypeInfo ID="402" TypeName="System.Collections.Generic.List`1[[System.String, mscorlib, Version=4.0.0.0, Culture=neutral, PublicKeyToken=b77a5c561934e089]], mscorlib, Version=4.0.0.0, Culture=neutral, PublicKeyToken=b77a5c561934e089" AssemblyString="mscorlib, Version=4.0.0.0, Culture=neutral, PublicKeyToken=b77a5c561934e089" AssemblyLocation="C:\Windows\Microsoft.NET\Framework64\v4.0.30319\mscorlib.dll" IsDeviceDependent="False">
      <ValueInfo Count="0" DeepSerialization="Yes" ShallowSerialization="No" />
    </TypeInfo>
    <TypeInfo ID="403" TypeName="System.Collections.Generic.List`1[[System.String, mscorlib, Version=4.0.0.0, Culture=neutral, PublicKeyToken=b77a5c561934e089]], mscorlib, Version=4.0.0.0, Culture=neutral, PublicKeyToken=b77a5c561934e089" AssemblyString="mscorlib, Version=4.0.0.0, Culture=neutral, PublicKeyToken=b77a5c561934e089" AssemblyLocation="C:\Windows\Microsoft.NET\Framework64\v4.0.30319\mscorlib.dll" IsDeviceDependent="False">
      <ValueInfo Count="0" DeepSerialization="Yes" ShallowSerialization="No" />
    </TypeInfo>
    <TypeInfo ID="404" TypeName="System.Collections.Generic.List`1[[Vecute.IncubationStep, Vecute, Version=1.0.0.0, Culture=neutral, PublicKeyToken=6ca157640498cbe3]], mscorlib, Version=4.0.0.0, Culture=neutral, PublicKeyToken=b77a5c561934e089" AssemblyString="mscorlib, Version=4.0.0.0, Culture=neutral, PublicKeyToken=b77a5c561934e089" AssemblyLocation="C:\Windows\Microsoft.NET\Framework64\v4.0.30319\mscorlib.dll" IsDeviceDependent="False">
      <ValueInfo Count="0" DeepSerialization="Yes" ShallowSerialization="No" />
    </TypeInfo>
    <TypeInfo ID="405" TypeName="System.Collections.Generic.List`1[[Vecute.Nuctions+Cell, Vecute, Version=1.0.0.0, Culture=neutral, PublicKeyToken=6ca157640498cbe3]], mscorlib, Version=4.0.0.0, Culture=neutral, PublicKeyToken=b77a5c561934e089" AssemblyString="mscorlib, Version=4.0.0.0, Culture=neutral, PublicKeyToken=b77a5c561934e089" AssemblyLocation="C:\Windows\Microsoft.NET\Framework64\v4.0.30319\mscorlib.dll" IsDeviceDependent="False">
      <ValueInfo Count="0" DeepSerialization="Yes" ShallowSerialization="No" />
    </TypeInfo>
    <TypeInfo ID="406" TypeName="System.Single, mscorlib, Version=4.0.0.0, Culture=neutral, PublicKeyToken=b77a5c561934e089" AssemblyString="mscorlib, Version=4.0.0.0, Culture=neutral, PublicKeyToken=b77a5c561934e089" AssemblyLocation="C:\Windows\Microsoft.NET\Framework64\v4.0.30319\mscorlib.dll" IsDeviceDependent="False">
      <ValueInfo Value="-707.4202" />
    </TypeInfo>
    <TypeInfo ID="407" TypeName="System.Byte[], mscorlib, Version=4.0.0.0, Culture=neutral, PublicKeyToken=b77a5c561934e089" AssemblyString="mscorlib, Version=4.0.0.0, Culture=neutral, PublicKeyToken=b77a5c561934e089" AssemblyLocation="C:\Windows\Microsoft.NET\Framework64\v4.0.30319\mscorlib.dll" IsDeviceDependent="False">
      <ValueInfo V0="93" V1="94" V2="95" V3="96" V4="96" V5="96" V6="96" V7="96" V8="97" V9="96" V10="98" V11="99" V12="100" V13="101" V14="102" V15="103" V16="104" V17="105" V18="106" V19="107" V20="108" V21="109" V22="110" V23="111" V24="112" V25="113" V26="114" V27="115" V28="96" V29="116" V30="117" V31="118" V32="119" V33="109" V34="120" V35="121" V36="122" V37="123" V38="124" V39="125" V40="126" V41="127" V42="128" V43="120" V44="129" V45="130" V46="131" V47="132" V48="133" V49="134" V50="135" V51="136" V52="137" V53="138" V54="139" V55="121" V56="140" V57="141" V58="130" V59="142" V60="143" V61="144" V62="145" V63="146" V64="147" V65="114" V66="148" V67="149" V68="150" V69="151" V70="127" V71="152" V72="153" V73="154" V74="128" V75="155" V76="156" V77="157" V78="158" V79="159" V80="157" V81="160" V82="161" V83="160" V84="161" V85="162" V86="160" V87="163" V88="164" V89="165" V90="95" V91="158" V92="166" V93="167" V94="135" V95="168" V96="163" V97="169" V98="170" V99="112" V100="171" V101="172" V102="173" V103="164" V104="174" V105="175" V106="126" V107="172" V108="121" V109="176" V110="177" V111="178" V112="179" V113="180" V114="181" V115="182" V116="183" V117="184" V118="127" V119="185" V120="181" V121="186" V122="187" V123="188" V124="102" V125="103" V126="189" V127="155" V128="94" V129="113" V130="190" V131="191" V132="160" V133="192" V134="115" V135="129" V136="136" V137="193" V138="194" V139="195" V140="130" V141="196" V142="197" V143="198" V144="199" V145="138" V146="200" V147="201" V148="202" V149="119" V150="203" V151="204" V152="205" V153="206" V154="200" V155="176" V156="207" V157="208" V158="209" V159="119" V160="210" V161="154" V162="109" V163="211" V164="205" V165="208" V166="194" V167="171" V168="212" V169="191" V170="213" V171="118" V172="208" V173="199" V174="214" V175="119" V176="148" V177="215" V178="216" V179="217" V180="218" V181="206" V182="129" V183="219" V184="220" V185="221" V186="222" V187="223" V188="224" V189="225" V190="226" V191="180" V192="135" V193="227" V194="162" V195="130" V196="128" V197="228" V198="150" V199="229" V200="157" V201="180" V202="135" V203="230" V204="214" V205="231" V206="157" V207="232" V208="118" V209="110" V210="233" V211="223" V212="234" V213="235" V214="236" V215="124" V216="237" V217="238" V218="105" V219="239" V220="240" V221="241" V222="232" V223="120" V224="131" V225="196" V226="105" V227="185" V228="242" V229="243" V230="99" V231="119" V232="244" V233="107" V234="94" V235="98" V236="245" V237="94" V238="156" V239="246" V240="247" V241="118" V242="102" V243="135" V244="241" V245="154" V246="248" V247="128" V248="249" V249="250" V250="251" V251="100" V252="229" V253="98" V254="252" V255="153" V256="238" V257="201" V258="253" V259="107" V260="127" V261="198" V262="205" V263="254" V264="255" V265="256" V266="203" V267="232" V268="155" V269="108" V270="257" V271="244" V272="175" V273="258" V274="259" V275="247" V276="149" V277="120" V278="260" V279="120" V280="214" V281="100" V282="163" V283="97" V284="261" V285="262" V286="217" V287="165" V288="157" V289="123" V290="263" V291="197" V292="135" V293="258" V294="207" V295="264" V296="265" V297="251" V298="220" V299="248" V300="103" V301="124" V302="158" V303="164" V304="224" V305="162" V306="218" V307="115" V308="207" V309="224" V310="155" V311="213" V312="122" V313="266" V314="128" V315="188" V316="122" V317="215" V318="142" V319="125" V320="243" V321="93" V322="267" V323="171" V324="268" V325="269" V326="270" V327="136" V328="164" V329="271" V330="272" V331="195" V332="211" V333="149" V334="272" V335="237" V336="273" V337="179" V338="274" V339="220" V340="213" V341="254" V342="275" V343="164" V344="144" V345="175" V346="164" V347="269" V348="143" V349="173" V350="276" V351="169" V352="277" V353="128" V354="278" V355="180" V356="279" V357="174" V358="175" V359="197" V360="277" V361="150" V362="139" V363="280" V364="281" V365="265" V366="100" V367="101" V368="180" V369="282" V370="205" V371="283" V372="157" V373="228" V374="284" V375="285" V376="199" V377="116" V378="197" V379="136" V380="146" V381="197" V382="280" V383="134" V384="104" V385="164" V386="286" V387="113" V388="287" V389="167" V390="179" V391="198" V392="156" V393="288" V394="251" V395="128" V396="113" V397="129" V398="220" V399="249" V400="110" V401="166" V402="287" V403="145" V404="289" V405="253" V406="211" V407="196" V408="290" V409="266" V410="245" V411="235" V412="210" V413="102" V414="172" V415="291" V416="171" V417="283" V418="134" V419="292" V420="262" V421="146" V422="153" V423="293" V424="214" V425="225" V426="191" V427="112" V428="206" V429="217" V430="287" V431="143" V432="231" V433="145" V434="200" V435="225" V436="176" V437="123" V438="152" V439="120" V440="117" V441="99" V442="294" V443="170" V444="287" V445="165" V446="219" V447="223" V448="269" V449="171" V450="295" V451="268" V452="120" V453="296" V454="279" V455="151" V456="173" V457="212" V458="291" V459="297" V460="256" V461="145" V462="298" V463="229" V464="126" V465="164" V466="289" V467="192" V468="237" V469="299" V470="176" V471="134" V472="268" V473="173" V474="247" V475="248" V476="240" V477="265" V478="300" V479="110" V480="194" V481="250" V482="250" V483="276" V484="124" V485="265" V486="301" V487="269" V488="218" V489="210" V490="115" V491="138" V492="129" V493="242" V494="114" V495="302" V496="303" V497="117" V498="228" V499="163" V500="304" V501="149" V502="189" V503="213" V504="157" V505="152" V506="244" V507="292" V508="131" V509="198" V510="250" V511="95" V512="290" V513="136" V514="280" V515="114" V516="167" V517="305" V518="306" V519="235" V520="100" V521="94" V522="239" V523="307" V524="128" V525="101" V526="170" V527="237" V528="288" V529="308" V530="177" V531="298" V532="309" V533="286" V534="295" V535="300" V536="194" V537="165" V538="310" V539="216" V540="264" V541="217" V542="277" V543="134" V544="93" V545="179" V546="311" V547="312" V548="313" V549="153" V550="176" V551="182" V552="314" V553="131" V554="291" V555="186" V556="227" V557="151" V558="133" V559="179" V560="270" V561="315" V562="316" V563="286" V564="317" V565="189" V566="137" V567="239" V568="107" V569="116" V570="221" V571="160" V572="203" V573="318" V574="319" V575="257" V576="320" V577="217" V578="96" V579="321" V580="270" V581="271" V582="227" V583="179" V584="280" V585="322" V586="148" V587="194" V588="227" V589="179" V590="280" V591="322" V592="255" V593="223" V594="237" V595="122" V596="127" V597="124" V598="121" V599="304" V600="259" V601="242" V602="170" V603="216" V604="271" V605="182" V606="273" V607="323" V608="130" V609="324" V610="142" V611="157" V612="325" V613="235" V614="288" V615="152" V616="108" V617="318" V618="133" V619="326" V620="183" V621="309" V622="310" V623="169" V624="237" V625="132" V626="203" V627="218" V628="296" V629="172" V630="293" V631="136" V632="110" V633="96" V634="96" Count="635" DeepSerialization="Yes" ShallowSerialization="No" />
    </TypeInfo>
    <TypeInfo ID="408" TypeName="System.Collections.Generic.List`1[[System.String, mscorlib, Version=4.0.0.0, Culture=neutral, PublicKeyToken=b77a5c561934e089]], mscorlib, Version=4.0.0.0, Culture=neutral, PublicKeyToken=b77a5c561934e089" AssemblyString="mscorlib, Version=4.0.0.0, Culture=neutral, PublicKeyToken=b77a5c561934e089" AssemblyLocation="C:\Windows\Microsoft.NET\Framework64\v4.0.30319\mscorlib.dll" IsDeviceDependent="False">
      <ValueInfo Count="0" DeepSerialization="Yes" ShallowSerialization="No" />
    </TypeInfo>
    <TypeInfo ID="409" TypeName="System.Collections.Generic.Dictionary`2[[System.String, mscorlib, Version=4.0.0.0, Culture=neutral, PublicKeyToken=b77a5c561934e089],[System.String, mscorlib, Version=4.0.0.0, Culture=neutral, PublicKeyToken=b77a5c561934e089]], mscorlib, Version=4.0.0.0, Culture=neutral, PublicKeyToken=b77a5c561934e089" AssemblyString="mscorlib, Version=4.0.0.0, Culture=neutral, PublicKeyToken=b77a5c561934e089" AssemblyLocation="C:\Windows\Microsoft.NET\Framework64\v4.0.30319\mscorlib.dll" IsDeviceDependent="False">
      <ValueInfo Count="0" DeepSerialization="Yes" ShallowSerialization="No" />
    </TypeInfo>
    <TypeInfo ID="410" TypeName="Vecute.DNAInfo, Vecute, Version=1.0.0.0, Culture=neutral, PublicKeyToken=6ca157640498cbe3" AssemblyString="Vecute, Version=1.0.0.0, Culture=neutral, PublicKeyToken=6ca157640498cbe3" AssemblyLocation="C:\Users\Jack\Documents\VecuteXI - 2010 Release\Vecute\bin\Debug\Vecute.exe" IsDeviceDependent="False">
      <ValueInfo DeepSerialization="Yes" ShallowSerialization="No" XvName="3" XOperationDescription="-1" XIsVerificationStep="4" XIsConstructionNode="4" XNotDrawMap="4" XHost="411" XvMolecularOperation="9" XUpdateImageEvent="-1" XDNAs="413" XCalculated="38" XFile_Filename="-1" XEnzyme_Enzymes="433" XEnzyme_Buffers="434" XEnzyme_Condition="435" XDephosphorylateWhenDigestion="4" XPCR_ForwardPrimer="436" XPCR_FPrimerName="437" XPCR_ReversePrimer="438" XPCR_RPrimerName="439" XPCR_Overlap="4" XModify_Method="46" XScreen_Features="440" XScreen_OnlyCircular="4" XSource="441" XEditing="38" XCreating="4" XLigation_TriFragment="71" XLigationMethod="71" XGel_Minimum="72" XGel_Maximun="73" XSolutionExtration="4" XSetPosition="74" XScreen_PCRMax="73" XScreen_PCRMin="72" XScreen_FPrimer="8" XScreen_FName="75" XScreen_RPrimer="8" XScreen_RName="76" XScreen_Mode="77" XRecombinationMethod="78" XEnzymeAnalysisParamters="472" XFetchedEnzymes="473" XOnlySignificant="38" XOnlyExtend="38" XAutomaticChoose="38" XSequencingTheorica="-1" XSequencingPrimerName="8" XSequencingPrimer="8" XSequencingSequence="8" XTheorySequences="474" XSequencingResultComment="82" XCompareSelectedGeneFile="-1" XCompareResultComment="82" XPickedDNAs="475" XDescribeType="84" XTransformationMethod="85" XTransformationMode="86" XIncubation="476" XCells="477" XIncludeVerification="4" XSequencingVerify="4" XDX="467" XDY="478" XRealSize="4" XFinished="4" XProgress="91" XPixelPerKBP="18" XIsKeyName="4" XPCRDesignerData="-1" XSequenceDesignerData="-1" XUseFreeDesigner="4" XFreeDesignCode="8" XFreeDesignName="8" XDesignedEnzymeSite="479" XPrimerDesignerMode="4" XDesignedPrimers="480" />
    </TypeInfo>
    <TypeInfo ID="411" TypeName="Vecute.Nuctions+Host, Vecute, Version=1.0.0.0, Culture=neutral, PublicKeyToken=6ca157640498cbe3" AssemblyString="Vecute, Version=1.0.0.0, Culture=neutral, PublicKeyToken=6ca157640498cbe3" AssemblyLocation="C:\Users\Jack\Documents\VecuteXI - 2010 Release\Vecute\bin\Debug\Vecute.exe" IsDeviceDependent="False">
      <ValueInfo DeepSerialization="Yes" ShallowSerialization="No" XName="6" XBioFunctions="412" XDescription="8" />
    </TypeInfo>
    <TypeInfo ID="412" TypeName="System.Collections.Generic.List`1[[Vecute.Nuctions+FeatureFunction, Vecute, Version=1.0.0.0, Culture=neutral, PublicKeyToken=6ca157640498cbe3]], mscorlib, Version=4.0.0.0, Culture=neutral, PublicKeyToken=b77a5c561934e089" AssemblyString="mscorlib, Version=4.0.0.0, Culture=neutral, PublicKeyToken=b77a5c561934e089" AssemblyLocation="C:\Windows\Microsoft.NET\Framework64\v4.0.30319\mscorlib.dll" IsDeviceDependent="False">
      <ValueInfo Count="0" DeepSerialization="Yes" ShallowSerialization="No" />
    </TypeInfo>
    <TypeInfo ID="413" TypeName="Microsoft.VisualBasic.Collection, Microsoft.VisualBasic, Version=10.0.0.0, Culture=neutral, PublicKeyToken=b03f5f7f11d50a3a" AssemblyString="Microsoft.VisualBasic, Version=10.0.0.0, Culture=neutral, PublicKeyToken=b03f5f7f11d50a3a" AssemblyLocation="C:\Windows\Microsoft.Net\assembly\GAC_MSIL\Microsoft.VisualBasic\v4.0_10.0.0.0__b03f5f7f11d50a3a\Microsoft.VisualBasic.dll" IsDeviceDependent="False">
      <ValueInfo V0="414" Count="1" DeepSerialization="Yes" ShallowSerialization="No" />
    </TypeInfo>
    <TypeInfo ID="414" TypeName="Vecute.Nuctions+GeneFile, Vecute, Version=1.0.0.0, Culture=neutral, PublicKeyToken=6ca157640498cbe3" AssemblyString="Vecute, Version=1.0.0.0, Culture=neutral, PublicKeyToken=6ca157640498cbe3" AssemblyLocation="C:\Users\Jack\Documents\VecuteXI - 2010 Release\Vecute\bin\Debug\Vecute.exe" IsDeviceDependent="False">
      <ValueInfo DeepSerialization="Yes" ShallowSerialization="No" XvName="415" XvIscircular="4" XvDate="416" XvSequence="417" XvRCSequence="418" XvFeatureCol="419" XvEnd_F="20" XvEnd_R="20" XvPhos_F="4" XvPhos_R="4" XFCleavages="431" XRCleavages="432" XtmpCircular="4" />
    </TypeInfo>
    <TypeInfo ID="415" TypeName="System.String, mscorlib, Version=4.0.0.0, Culture=neutral, PublicKeyToken=b77a5c561934e089" AssemblyString="mscorlib, Version=4.0.0.0, Culture=neutral, PublicKeyToken=b77a5c561934e089" AssemblyLocation="C:\Windows\Microsoft.NET\Framework64\v4.0.30319\mscorlib.dll" IsDeviceDependent="False">
      <ValueInfo Value="PCR-luxB (0)" />
    </TypeInfo>
    <TypeInfo ID="416" TypeName="System.DateTime, mscorlib, Version=4.0.0.0, Culture=neutral, PublicKeyToken=b77a5c561934e089" AssemblyString="mscorlib, Version=4.0.0.0, Culture=neutral, PublicKeyToken=b77a5c561934e089" AssemblyLocation="C:\Windows\Microsoft.NET\Framework64\v4.0.30319\mscorlib.dll" IsDeviceDependent="False">
      <ValueInfo Value="40723.3258838657" />
    </TypeInfo>
    <TypeInfo ID="417" TypeName="System.String, mscorlib, Version=4.0.0.0, Culture=neutral, PublicKeyToken=b77a5c561934e089" AssemblyString="mscorlib, Version=4.0.0.0, Culture=neutral, PublicKeyToken=b77a5c561934e089" AssemblyLocation="C:\Windows\Microsoft.NET\Framework64\v4.0.30319\mscorlib.dll" IsDeviceDependent="False">
      <ValueInfo Value="CCAGATCACCGAGTGAGGAAAAAGAAATGAAATTTGGATTGTTCTTCCTTAACTTCATCAATTCAACAACTGTTCAAGAACAAAGTATAGTTCGCATGCAGGAAATAACAGAGTATGTTGATAAGTTGAATTTTGAACAGATTTTGGTGTATGAAAATCATTTTTCAGGTAATGGTGTTGTCGGTGCTCCTCTGACTGTTTCTGGTTTTTTGCTCGGTTTAACAGAAAAAATTAAAATTGGCTCATTGAATCACATCATTACAACTCATCATCCTGTCCGAATAGCGGAGGAGGCTTGCTTATTGGATCAATTAAGCGAAGGGAGATTTATTTTAGGGTTTAGTGATTGTGAAAAAAAAGATGAAATGCGTCTTTTTAATCGCCCTGTTGAATATCAACAGCAACTATTTGAAGAGTGTTATGAAATCATTAACGATGCTTTAACAACAGGCTATTGTAATCCCGATAATGATTTTTATAGTTTCCCTAAAATATCGGTAAACCCCCACGCTTATACCCAAGGCGGGCCTCGGAGATATGTCACAGCAACCAGTCATCATATTGTTGAGTGGGCGGCTAAAAAAGGCATTCCTCTCATCTTTAAGTGGGATGACTCCAATGATGTTAGATATGAATATGCTGAAAGGTATAAAGCCGTTGCTGATAAATATGGTATTGACTTATCAGCGATAGATCATCAGTTAATGGTATTGGTTAACTATAACGAAGATAGTCACAAAGCTAAACAAGAGACGCGTGCATTTATCCGTGATTATGTTCTTGAAATGTATCCTAATGAAAATCTCGAAAATAAACTTGAAGAGATAATCACAGAAAACGCTGTCGGAGATTATACGGAATGTATAGCTGCGGCTAAGCTGGCAATTGAAAAGTGCGGTGCAAAAAGTGTATTGTTATCTTTTGAACCAATGAATGACTTGATGCACCAAAAAAACGTAATCAATATTGTTAATGATAATATTAAAAAGTACCACATGTAGCACACGGTGATCTGG" />
    </TypeInfo>
    <TypeInfo ID="418" TypeName="System.String, mscorlib, Version=4.0.0.0, Culture=neutral, PublicKeyToken=b77a5c561934e089" AssemblyString="mscorlib, Version=4.0.0.0, Culture=neutral, PublicKeyToken=b77a5c561934e089" AssemblyLocation="C:\Windows\Microsoft.NET\Framework64\v4.0.30319\mscorlib.dll" IsDeviceDependent="False">
      <ValueInfo Value="CCAGATCACCGTGTGCTACATGTGGTACTTTTTAATATTATCATTAACAATATTGATTACGTTTTTTTGGTGCATCAAGTCATTCATTGGTTCAAAAGATAACAATACACTTTTTGCACCGCACTTTTCAATTGCCAGCTTAGCCGCAGCTATACATTCCGTATAATCTCCGACAGCGTTTTCTGTGATTATCTCTTCAAGTTTATTTTCGAGATTTTCATTAGGATACATTTCAAGAACATAATCACGGATAAATGCACGCGTCTCTTGTTTAGCTTTGTGACTATCTTCGTTATAGTTAACCAATACCATTAACTGATGATCTATCGCTGATAAGTCAATACCATATTTATCAGCAACGGCTTTATACCTTTCAGCATATTCATATCTAACATCATTGGAGTCATCCCACTTAAAGATGAGAGGAATGCCTTTTTTAGCCGCCCACTCAACAATATGATGACTGGTTGCTGTGACATATCTCCGAGGCCCGCCTTGGGTATAAGCGTGGGGGTTTACCGATATTTTAGGGAAACTATAAAAATCATTATCGGGATTACAATAGCCTGTTGTTAAAGCATCGTTAATGATTTCATAACACTCTTCAAATAGTTGCTGTTGATATTCAACAGGGCGATTAAAAAGACGCATTTCATCTTTTTTTTCACAATCACTAAACCCTAAAATAAATCTCCCTTCGCTTAATTGATCCAATAAGCAAGCCTCCTCCGCTATTCGGACAGGATGATGAGTTGTAATGATGTGATTCAATGAGCCAATTTTAATTTTTTCTGTTAAACCGAGCAAAAAACCAGAAACAGTCAGAGGAGCACCGACAACACCATTACCTGAAAAATGATTTTCATACACCAAAATCTGTTCAAAATTCAACTTATCAACATACTCTGTTATTTCCTGCATGCGAACTATACTTTGTTCTTGAACAGTTGTTGAATTGATGAAGTTAAGGAAGAACAATCCAAATTTCATTTCTTTTTCCTCACTCGGTGATCTGG" />
    </TypeInfo>
    <TypeInfo ID="419" TypeName="System.Collections.Generic.List`1[[Vecute.Nuctions+GeneAnnotation, Vecute, Version=1.0.0.0, Culture=neutral, PublicKeyToken=6ca157640498cbe3]], mscorlib, Version=4.0.0.0, Culture=neutral, PublicKeyToken=b77a5c561934e089" AssemblyString="mscorlib, Version=4.0.0.0, Culture=neutral, PublicKeyToken=b77a5c561934e089" AssemblyLocation="C:\Windows\Microsoft.NET\Framework64\v4.0.30319\mscorlib.dll" IsDeviceDependent="False">
      <ValueInfo V0="420" V1="421" V2="423" Count="3" DeepSerialization="Yes" ShallowSerialization="No" />
    </TypeInfo>
    <TypeInfo ID="420" TypeName="Vecute.Nuctions+GeneAnnotation, Vecute, Version=1.0.0.0, Culture=neutral, PublicKeyToken=6ca157640498cbe3" AssemblyString="Vecute, Version=1.0.0.0, Culture=neutral, PublicKeyToken=6ca157640498cbe3" AssemblyLocation="C:\Users\Jack\Documents\VecuteXI - 2010 Release\Vecute\bin\Debug\Vecute.exe" IsDeviceDependent="False">
      <ValueInfo DeepSerialization="Yes" ShallowSerialization="No" XIndex="18" XType="19" XNote="8" XLabel="20" XStartPosition="21" XEndPosition="21" XComplement="4" XVector="414" XFeature="-1" />
    </TypeInfo>
    <TypeInfo ID="421" TypeName="Vecute.Nuctions+GeneAnnotation, Vecute, Version=1.0.0.0, Culture=neutral, PublicKeyToken=6ca157640498cbe3" AssemblyString="Vecute, Version=1.0.0.0, Culture=neutral, PublicKeyToken=6ca157640498cbe3" AssemblyLocation="C:\Users\Jack\Documents\VecuteXI - 2010 Release\Vecute\bin\Debug\Vecute.exe" IsDeviceDependent="False">
      <ValueInfo DeepSerialization="Yes" ShallowSerialization="No" XIndex="21" XType="23" XNote="8" XLabel="20" XStartPosition="422" XEndPosition="422" XComplement="4" XVector="414" XFeature="-1" />
    </TypeInfo>
    <TypeInfo ID="422" TypeName="System.Int32, mscorlib, Version=4.0.0.0, Culture=neutral, PublicKeyToken=b77a5c561934e089" AssemblyString="mscorlib, Version=4.0.0.0, Culture=neutral, PublicKeyToken=b77a5c561934e089" AssemblyLocation="C:\Windows\Microsoft.NET\Framework64\v4.0.30319\mscorlib.dll" IsDeviceDependent="False">
      <ValueInfo Value="1016" />
    </TypeInfo>
    <TypeInfo ID="423" TypeName="Vecute.Nuctions+GeneAnnotation, Vecute, Version=1.0.0.0, Culture=neutral, PublicKeyToken=6ca157640498cbe3" AssemblyString="Vecute, Version=1.0.0.0, Culture=neutral, PublicKeyToken=6ca157640498cbe3" AssemblyLocation="C:\Users\Jack\Documents\VecuteXI - 2010 Release\Vecute\bin\Debug\Vecute.exe" IsDeviceDependent="False">
      <ValueInfo DeepSerialization="Yes" ShallowSerialization="No" XIndex="26" XType="27" XNote="-1" XLabel="424" XStartPosition="425" XEndPosition="426" XComplement="4" XVector="414" XFeature="427" />
    </TypeInfo>
    <TypeInfo ID="424" TypeName="System.String, mscorlib, Version=4.0.0.0, Culture=neutral, PublicKeyToken=b77a5c561934e089" AssemblyString="mscorlib, Version=4.0.0.0, Culture=neutral, PublicKeyToken=b77a5c561934e089" AssemblyLocation="C:\Windows\Microsoft.NET\Framework64\v4.0.30319\mscorlib.dll" IsDeviceDependent="False">
      <ValueInfo Value="luxB" />
    </TypeInfo>
    <TypeInfo ID="425" TypeName="System.Int32, mscorlib, Version=4.0.0.0, Culture=neutral, PublicKeyToken=b77a5c561934e089" AssemblyString="mscorlib, Version=4.0.0.0, Culture=neutral, PublicKeyToken=b77a5c561934e089" AssemblyLocation="C:\Windows\Microsoft.NET\Framework64\v4.0.30319\mscorlib.dll" IsDeviceDependent="False">
      <ValueInfo Value="27" />
    </TypeInfo>
    <TypeInfo ID="426" TypeName="System.Int32, mscorlib, Version=4.0.0.0, Culture=neutral, PublicKeyToken=b77a5c561934e089" AssemblyString="mscorlib, Version=4.0.0.0, Culture=neutral, PublicKeyToken=b77a5c561934e089" AssemblyLocation="C:\Windows\Microsoft.NET\Framework64\v4.0.30319\mscorlib.dll" IsDeviceDependent="False">
      <ValueInfo Value="1001" />
    </TypeInfo>
    <TypeInfo ID="427" TypeName="Vecute.Nuctions+Feature, Vecute, Version=1.0.0.0, Culture=neutral, PublicKeyToken=6ca157640498cbe3" AssemblyString="Vecute, Version=1.0.0.0, Culture=neutral, PublicKeyToken=6ca157640498cbe3" AssemblyLocation="C:\Users\Jack\Documents\VecuteXI - 2010 Release\Vecute\bin\Debug\Vecute.exe" IsDeviceDependent="False">
      <ValueInfo DeepSerialization="Yes" ShallowSerialization="No" XnSequence="428" XnRCSequence="429" XnName="424" XnLabel="424" XnNote="-1" XnType="27" XnUseful="34" XBioFunctions="430" />
    </TypeInfo>
    <TypeInfo ID="428" TypeName="System.String, mscorlib, Version=4.0.0.0, Culture=neutral, PublicKeyToken=b77a5c561934e089" AssemblyString="mscorlib, Version=4.0.0.0, Culture=neutral, PublicKeyToken=b77a5c561934e089" AssemblyLocation="C:\Windows\Microsoft.NET\Framework64\v4.0.30319\mscorlib.dll" IsDeviceDependent="False">
      <ValueInfo Value="ATGAAATTTGGATTGTTCTTCCTTAACTTCATCAATTCAACAACTGTTCAAGAACAAAGTATAGTTCGCATGCAGGAAATAACAGAGTATGTTGATAAGTTGAATTTTGAACAGATTTTGGTGTATGAAAATCATTTTTCAGGTAATGGTGTTGTCGGTGCTCCTCTGACTGTTTCTGGTTTTTTGCTCGGTTTAACAGAAAAAATTAAAATTGGCTCATTGAATCACATCATTACAACTCATCATCCTGTCCGAATAGCGGAGGAGGCTTGCTTATTGGATCAATTAAGCGAAGGGAGATTTATTTTAGGGTTTAGTGATTGTGAAAAAAAAGATGAAATGCGTCTTTTTAATCGCCCTGTTGAATATCAACAGCAACTATTTGAAGAGTGTTATGAAATCATTAACGATGCTTTAACAACAGGCTATTGTAATCCCGATAATGATTTTTATAGTTTCCCTAAAATATCGGTAAACCCCCACGCTTATACCCAAGGCGGGCCTCGGAGATATGTCACAGCAACCAGTCATCATATTGTTGAGTGGGCGGCTAAAAAAGGCATTCCTCTCATCTTTAAGTGGGATGACTCCAATGATGTTAGATATGAATATGCTGAAAGGTATAAAGCCGTTGCTGATAAATATGGTATTGACTTATCAGCGATAGATCATCAGTTAATGGTATTGGTTAACTATAACGAAGATAGTCACAAAGCTAAACAAGAGACGCGTGCATTTATCCGTGATTATGTTCTTGAAATGTATCCTAATGAAAATCTCGAAAATAAACTTGAAGAGATAATCACAGAAAACGCTGTCGGAGATTATACGGAATGTATAGCTGCGGCTAAGCTGGCAATTGAAAAGTGCGGTGCAAAAAGTGTATTGTTATCTTTTGAACCAATGAATGACTTGATGCACCAAAAAAACGTAATCAATATTGTTAATGATAATATTAAAAAGTACCACATGTAG" />
    </TypeInfo>
    <TypeInfo ID="429" TypeName="System.String, mscorlib, Version=4.0.0.0, Culture=neutral, PublicKeyToken=b77a5c561934e089" AssemblyString="mscorlib, Version=4.0.0.0, Culture=neutral, PublicKeyToken=b77a5c561934e089" AssemblyLocation="C:\Windows\Microsoft.NET\Framework64\v4.0.30319\mscorlib.dll" IsDeviceDependent="False">
      <ValueInfo Value="CTACATGTGGTACTTTTTAATATTATCATTAACAATATTGATTACGTTTTTTTGGTGCATCAAGTCATTCATTGGTTCAAAAGATAACAATACACTTTTTGCACCGCACTTTTCAATTGCCAGCTTAGCCGCAGCTATACATTCCGTATAATCTCCGACAGCGTTTTCTGTGATTATCTCTTCAAGTTTATTTTCGAGATTTTCATTAGGATACATTTCAAGAACATAATCACGGATAAATGCACGCGTCTCTTGTTTAGCTTTGTGACTATCTTCGTTATAGTTAACCAATACCATTAACTGATGATCTATCGCTGATAAGTCAATACCATATTTATCAGCAACGGCTTTATACCTTTCAGCATATTCATATCTAACATCATTGGAGTCATCCCACTTAAAGATGAGAGGAATGCCTTTTTTAGCCGCCCACTCAACAATATGATGACTGGTTGCTGTGACATATCTCCGAGGCCCGCCTTGGGTATAAGCGTGGGGGTTTACCGATATTTTAGGGAAACTATAAAAATCATTATCGGGATTACAATAGCCTGTTGTTAAAGCATCGTTAATGATTTCATAACACTCTTCAAATAGTTGCTGTTGATATTCAACAGGGCGATTAAAAAGACGCATTTCATCTTTTTTTTCACAATCACTAAACCCTAAAATAAATCTCCCTTCGCTTAATTGATCCAATAAGCAAGCCTCCTCCGCTATTCGGACAGGATGATGAGTTGTAATGATGTGATTCAATGAGCCAATTTTAATTTTTTCTGTTAAACCGAGCAAAAAACCAGAAACAGTCAGAGGAGCACCGACAACACCATTACCTGAAAAATGATTTTCATACACCAAAATCTGTTCAAAATTCAACTTATCAACATACTCTGTTATTTCCTGCATGCGAACTATACTTTGTTCTTGAACAGTTGTTGAATTGATGAAGTTAAGGAAGAACAATCCAAATTTCAT" />
    </TypeInfo>
    <TypeInfo ID="430" TypeName="System.Collections.Generic.List`1[[Vecute.Nuctions+FeatureFunction, Vecute, Version=1.0.0.0, Culture=neutral, PublicKeyToken=6ca157640498cbe3]], mscorlib, Version=4.0.0.0, Culture=neutral, PublicKeyToken=b77a5c561934e089" AssemblyString="mscorlib, Version=4.0.0.0, Culture=neutral, PublicKeyToken=b77a5c561934e089" AssemblyLocation="C:\Windows\Microsoft.NET\Framework64\v4.0.30319\mscorlib.dll" IsDeviceDependent="False">
      <ValueInfo Count="0" DeepSerialization="Yes" ShallowSerialization="No" />
    </TypeInfo>
    <TypeInfo ID="431" TypeName="System.Collections.Generic.List`1[[System.Int32, mscorlib, Version=4.0.0.0, Culture=neutral, PublicKeyToken=b77a5c561934e089]], mscorlib, Version=4.0.0.0, Culture=neutral, PublicKeyToken=b77a5c561934e089" AssemblyString="mscorlib, Version=4.0.0.0, Culture=neutral, PublicKeyToken=b77a5c561934e089" AssemblyLocation="C:\Windows\Microsoft.NET\Framework64\v4.0.30319\mscorlib.dll" IsDeviceDependent="False">
      <ValueInfo Count="0" DeepSerialization="Yes" ShallowSerialization="No" />
    </TypeInfo>
    <TypeInfo ID="432" TypeName="System.Collections.Generic.List`1[[System.Int32, mscorlib, Version=4.0.0.0, Culture=neutral, PublicKeyToken=b77a5c561934e089]], mscorlib, Version=4.0.0.0, Culture=neutral, PublicKeyToken=b77a5c561934e089" AssemblyString="mscorlib, Version=4.0.0.0, Culture=neutral, PublicKeyToken=b77a5c561934e089" AssemblyLocation="C:\Windows\Microsoft.NET\Framework64\v4.0.30319\mscorlib.dll" IsDeviceDependent="False">
      <ValueInfo Count="0" DeepSerialization="Yes" ShallowSerialization="No" />
    </TypeInfo>
    <TypeInfo ID="433" TypeName="System.Collections.Generic.List`1[[System.String, mscorlib, Version=4.0.0.0, Culture=neutral, PublicKeyToken=b77a5c561934e089]], mscorlib, Version=4.0.0.0, Culture=neutral, PublicKeyToken=b77a5c561934e089" AssemblyString="mscorlib, Version=4.0.0.0, Culture=neutral, PublicKeyToken=b77a5c561934e089" AssemblyLocation="C:\Windows\Microsoft.NET\Framework64\v4.0.30319\mscorlib.dll" IsDeviceDependent="False">
      <ValueInfo Count="0" DeepSerialization="Yes" ShallowSerialization="No" />
    </TypeInfo>
    <TypeInfo ID="434" TypeName="System.Collections.Generic.List`1[[Vecute.BufferCondition, Vecute, Version=1.0.0.0, Culture=neutral, PublicKeyToken=6ca157640498cbe3]], mscorlib, Version=4.0.0.0, Culture=neutral, PublicKeyToken=b77a5c561934e089" AssemblyString="mscorlib, Version=4.0.0.0, Culture=neutral, PublicKeyToken=b77a5c561934e089" AssemblyLocation="C:\Windows\Microsoft.NET\Framework64\v4.0.30319\mscorlib.dll" IsDeviceDependent="False">
      <ValueInfo Count="0" DeepSerialization="Yes" ShallowSerialization="No" />
    </TypeInfo>
    <TypeInfo ID="435" TypeName="System.Collections.Generic.List`1[[System.String, mscorlib, Version=4.0.0.0, Culture=neutral, PublicKeyToken=b77a5c561934e089]], mscorlib, Version=4.0.0.0, Culture=neutral, PublicKeyToken=b77a5c561934e089" AssemblyString="mscorlib, Version=4.0.0.0, Culture=neutral, PublicKeyToken=b77a5c561934e089" AssemblyLocation="C:\Windows\Microsoft.NET\Framework64\v4.0.30319\mscorlib.dll" IsDeviceDependent="False">
      <ValueInfo Count="0" DeepSerialization="Yes" ShallowSerialization="No" />
    </TypeInfo>
    <TypeInfo ID="436" TypeName="System.String, mscorlib, Version=4.0.0.0, Culture=neutral, PublicKeyToken=b77a5c561934e089" AssemblyString="mscorlib, Version=4.0.0.0, Culture=neutral, PublicKeyToken=b77a5c561934e089" AssemblyLocation="C:\Windows\Microsoft.NET\Framework64\v4.0.30319\mscorlib.dll" IsDeviceDependent="False">
      <ValueInfo Value="CCAGATCACCGAGTG&gt;AGGAAAAAGAAATGAAATTTGGATT" />
    </TypeInfo>
    <TypeInfo ID="437" TypeName="System.String, mscorlib, Version=4.0.0.0, Culture=neutral, PublicKeyToken=b77a5c561934e089" AssemblyString="mscorlib, Version=4.0.0.0, Culture=neutral, PublicKeyToken=b77a5c561934e089" AssemblyLocation="C:\Windows\Microsoft.NET\Framework64\v4.0.30319\mscorlib.dll" IsDeviceDependent="False">
      <ValueInfo Value="luxBF" />
    </TypeInfo>
    <TypeInfo ID="438" TypeName="System.String, mscorlib, Version=4.0.0.0, Culture=neutral, PublicKeyToken=b77a5c561934e089" AssemblyString="mscorlib, Version=4.0.0.0, Culture=neutral, PublicKeyToken=b77a5c561934e089" AssemblyLocation="C:\Windows\Microsoft.NET\Framework64\v4.0.30319\mscorlib.dll" IsDeviceDependent="False">
      <ValueInfo Value="CCAGATCACCGTGTG&gt;CTACATGTGGTACTTTTTAATATTATCATT" />
    </TypeInfo>
    <TypeInfo ID="439" TypeName="System.String, mscorlib, Version=4.0.0.0, Culture=neutral, PublicKeyToken=b77a5c561934e089" AssemblyString="mscorlib, Version=4.0.0.0, Culture=neutral, PublicKeyToken=b77a5c561934e089" AssemblyLocation="C:\Windows\Microsoft.NET\Framework64\v4.0.30319\mscorlib.dll" IsDeviceDependent="False">
      <ValueInfo Value="luxBR" />
    </TypeInfo>
    <TypeInfo ID="440" TypeName="System.Collections.Generic.List`1[[Vecute.FeatureScreenInfo, Vecute, Version=1.0.0.0, Culture=neutral, PublicKeyToken=6ca157640498cbe3]], mscorlib, Version=4.0.0.0, Culture=neutral, PublicKeyToken=b77a5c561934e089" AssemblyString="mscorlib, Version=4.0.0.0, Culture=neutral, PublicKeyToken=b77a5c561934e089" AssemblyLocation="C:\Windows\Microsoft.NET\Framework64\v4.0.30319\mscorlib.dll" IsDeviceDependent="False">
      <ValueInfo Count="0" DeepSerialization="Yes" ShallowSerialization="No" />
    </TypeInfo>
    <TypeInfo ID="441" TypeName="System.Collections.Generic.List`1[[Vecute.DNAInfo, Vecute, Version=1.0.0.0, Culture=neutral, PublicKeyToken=6ca157640498cbe3]], mscorlib, Version=4.0.0.0, Culture=neutral, PublicKeyToken=b77a5c561934e089" AssemblyString="mscorlib, Version=4.0.0.0, Culture=neutral, PublicKeyToken=b77a5c561934e089" AssemblyLocation="C:\Windows\Microsoft.NET\Framework64\v4.0.30319\mscorlib.dll" IsDeviceDependent="False">
      <ValueInfo V0="442" Count="1" DeepSerialization="Yes" ShallowSerialization="No" />
    </TypeInfo>
    <TypeInfo ID="442" TypeName="Vecute.DNAInfo, Vecute, Version=1.0.0.0, Culture=neutral, PublicKeyToken=6ca157640498cbe3" AssemblyString="Vecute, Version=1.0.0.0, Culture=neutral, PublicKeyToken=6ca157640498cbe3" AssemblyLocation="C:\Users\Jack\Documents\VecuteXI - 2010 Release\Vecute\bin\Debug\Vecute.exe" IsDeviceDependent="False">
      <ValueInfo DeepSerialization="Yes" ShallowSerialization="No" XvName="424" XOperationDescription="443" XIsVerificationStep="4" XIsConstructionNode="4" XNotDrawMap="4" XHost="444" XvMolecularOperation="53" XUpdateImageEvent="-1" XDNAs="446" XCalculated="38" XFile_Filename="-1" XEnzyme_Enzymes="456" XEnzyme_Buffers="457" XEnzyme_Condition="458" XDephosphorylateWhenDigestion="4" XPCR_ForwardPrimer="-1" XPCR_FPrimerName="-1" XPCR_ReversePrimer="-1" XPCR_RPrimerName="-1" XPCR_Overlap="4" XModify_Method="68" XScreen_Features="459" XScreen_OnlyCircular="4" XSource="460" XEditing="38" XCreating="4" XLigation_TriFragment="71" XLigationMethod="71" XGel_Minimum="72" XGel_Maximun="73" XSolutionExtration="4" XSetPosition="74" XScreen_PCRMax="73" XScreen_PCRMin="72" XScreen_FPrimer="8" XScreen_FName="75" XScreen_RPrimer="8" XScreen_RName="76" XScreen_Mode="77" XRecombinationMethod="78" XEnzymeAnalysisParamters="461" XFetchedEnzymes="462" XOnlySignificant="38" XOnlyExtend="38" XAutomaticChoose="38" XSequencingTheorica="-1" XSequencingPrimerName="8" XSequencingPrimer="8" XSequencingSequence="8" XTheorySequences="463" XSequencingResultComment="82" XCompareSelectedGeneFile="-1" XCompareResultComment="82" XPickedDNAs="464" XDescribeType="84" XTransformationMethod="85" XTransformationMode="86" XIncubation="465" XCells="466" XIncludeVerification="4" XSequencingVerify="4" XDX="467" XDY="468" XRealSize="4" XFinished="4" XProgress="91" XPixelPerKBP="18" XIsKeyName="4" XPCRDesignerData="-1" XSequenceDesignerData="469" XUseFreeDesigner="4" XFreeDesignCode="428" XFreeDesignName="424" XDesignedEnzymeSite="470" XPrimerDesignerMode="4" XDesignedPrimers="471" />
    </TypeInfo>
    <TypeInfo ID="443" TypeName="System.String, mscorlib, Version=4.0.0.0, Culture=neutral, PublicKeyToken=b77a5c561934e089" AssemblyString="mscorlib, Version=4.0.0.0, Culture=neutral, PublicKeyToken=b77a5c561934e089" AssemblyLocation="C:\Windows\Microsoft.NET\Framework64\v4.0.30319\mscorlib.dll" IsDeviceDependent="False">
      <ValueInfo Value="This is the luxB gene based on our sequencing result.&#xA;The gene fragment was from pSB406 donated by Prof. Elizabeth Hartland.&#xA;But we haven't gotten any sequence information about this plamid.&#xA;Therefore, the lux gene was subcloned and sequence one by one." />
    </TypeInfo>
    <TypeInfo ID="444" TypeName="Vecute.Nuctions+Host, Vecute, Version=1.0.0.0, Culture=neutral, PublicKeyToken=6ca157640498cbe3" AssemblyString="Vecute, Version=1.0.0.0, Culture=neutral, PublicKeyToken=6ca157640498cbe3" AssemblyLocation="C:\Users\Jack\Documents\VecuteXI - 2010 Release\Vecute\bin\Debug\Vecute.exe" IsDeviceDependent="False">
      <ValueInfo DeepSerialization="Yes" ShallowSerialization="No" XName="6" XBioFunctions="445" XDescription="8" />
    </TypeInfo>
    <TypeInfo ID="445" TypeName="System.Collections.Generic.List`1[[Vecute.Nuctions+FeatureFunction, Vecute, Version=1.0.0.0, Culture=neutral, PublicKeyToken=6ca157640498cbe3]], mscorlib, Version=4.0.0.0, Culture=neutral, PublicKeyToken=b77a5c561934e089" AssemblyString="mscorlib, Version=4.0.0.0, Culture=neutral, PublicKeyToken=b77a5c561934e089" AssemblyLocation="C:\Windows\Microsoft.NET\Framework64\v4.0.30319\mscorlib.dll" IsDeviceDependent="False">
      <ValueInfo Count="0" DeepSerialization="Yes" ShallowSerialization="No" />
    </TypeInfo>
    <TypeInfo ID="446" TypeName="Microsoft.VisualBasic.Collection, Microsoft.VisualBasic, Version=10.0.0.0, Culture=neutral, PublicKeyToken=b03f5f7f11d50a3a" AssemblyString="Microsoft.VisualBasic, Version=10.0.0.0, Culture=neutral, PublicKeyToken=b03f5f7f11d50a3a" AssemblyLocation="C:\Windows\Microsoft.Net\assembly\GAC_MSIL\Microsoft.VisualBasic\v4.0_10.0.0.0__b03f5f7f11d50a3a\Microsoft.VisualBasic.dll" IsDeviceDependent="False">
      <ValueInfo V0="447" Count="1" DeepSerialization="Yes" ShallowSerialization="No" />
    </TypeInfo>
    <TypeInfo ID="447" TypeName="Vecute.Nuctions+GeneFile, Vecute, Version=1.0.0.0, Culture=neutral, PublicKeyToken=6ca157640498cbe3" AssemblyString="Vecute, Version=1.0.0.0, Culture=neutral, PublicKeyToken=6ca157640498cbe3" AssemblyLocation="C:\Users\Jack\Documents\VecuteXI - 2010 Release\Vecute\bin\Debug\Vecute.exe" IsDeviceDependent="False">
      <ValueInfo DeepSerialization="Yes" ShallowSerialization="No" XvName="424" XvIscircular="4" XvDate="448" XvSequence="428" XvRCSequence="429" XvFeatureCol="449" XvEnd_F="59" XvEnd_R="59" XvPhos_F="38" XvPhos_R="38" XFCleavages="454" XRCleavages="455" XtmpCircular="4" />
    </TypeInfo>
    <TypeInfo ID="448" TypeName="System.DateTime, mscorlib, Version=4.0.0.0, Culture=neutral, PublicKeyToken=b77a5c561934e089" AssemblyString="mscorlib, Version=4.0.0.0, Culture=neutral, PublicKeyToken=b77a5c561934e089" AssemblyLocation="C:\Windows\Microsoft.NET\Framework64\v4.0.30319\mscorlib.dll" IsDeviceDependent="False">
      <ValueInfo Value="41159.5364562616" />
    </TypeInfo>
    <TypeInfo ID="449" TypeName="System.Collections.Generic.List`1[[Vecute.Nuctions+GeneAnnotation, Vecute, Version=1.0.0.0, Culture=neutral, PublicKeyToken=6ca157640498cbe3]], mscorlib, Version=4.0.0.0, Culture=neutral, PublicKeyToken=b77a5c561934e089" AssemblyString="mscorlib, Version=4.0.0.0, Culture=neutral, PublicKeyToken=b77a5c561934e089" AssemblyLocation="C:\Windows\Microsoft.NET\Framework64\v4.0.30319\mscorlib.dll" IsDeviceDependent="False">
      <ValueInfo V0="450" V1="451" V2="453" Count="3" DeepSerialization="Yes" ShallowSerialization="No" />
    </TypeInfo>
    <TypeInfo ID="450" TypeName="Vecute.Nuctions+GeneAnnotation, Vecute, Version=1.0.0.0, Culture=neutral, PublicKeyToken=6ca157640498cbe3" AssemblyString="Vecute, Version=1.0.0.0, Culture=neutral, PublicKeyToken=6ca157640498cbe3" AssemblyLocation="C:\Users\Jack\Documents\VecuteXI - 2010 Release\Vecute\bin\Debug\Vecute.exe" IsDeviceDependent="False">
      <ValueInfo DeepSerialization="Yes" ShallowSerialization="No" XIndex="18" XType="19" XNote="8" XLabel="59" XStartPosition="21" XEndPosition="21" XComplement="4" XVector="447" XFeature="-1" />
    </TypeInfo>
    <TypeInfo ID="451" TypeName="Vecute.Nuctions+GeneAnnotation, Vecute, Version=1.0.0.0, Culture=neutral, PublicKeyToken=6ca157640498cbe3" AssemblyString="Vecute, Version=1.0.0.0, Culture=neutral, PublicKeyToken=6ca157640498cbe3" AssemblyLocation="C:\Users\Jack\Documents\VecuteXI - 2010 Release\Vecute\bin\Debug\Vecute.exe" IsDeviceDependent="False">
      <ValueInfo DeepSerialization="Yes" ShallowSerialization="No" XIndex="21" XType="23" XNote="8" XLabel="59" XStartPosition="452" XEndPosition="452" XComplement="4" XVector="447" XFeature="-1" />
    </TypeInfo>
    <TypeInfo ID="452" TypeName="System.Int32, mscorlib, Version=4.0.0.0, Culture=neutral, PublicKeyToken=b77a5c561934e089" AssemblyString="mscorlib, Version=4.0.0.0, Culture=neutral, PublicKeyToken=b77a5c561934e089" AssemblyLocation="C:\Windows\Microsoft.NET\Framework64\v4.0.30319\mscorlib.dll" IsDeviceDependent="False">
      <ValueInfo Value="975" />
    </TypeInfo>
    <TypeInfo ID="453" TypeName="Vecute.Nuctions+GeneAnnotation, Vecute, Version=1.0.0.0, Culture=neutral, PublicKeyToken=6ca157640498cbe3" AssemblyString="Vecute, Version=1.0.0.0, Culture=neutral, PublicKeyToken=6ca157640498cbe3" AssemblyLocation="C:\Users\Jack\Documents\VecuteXI - 2010 Release\Vecute\bin\Debug\Vecute.exe" IsDeviceDependent="False">
      <ValueInfo DeepSerialization="Yes" ShallowSerialization="No" XIndex="26" XType="27" XNote="-1" XLabel="424" XStartPosition="21" XEndPosition="452" XComplement="4" XVector="447" XFeature="427" />
    </TypeInfo>
    <TypeInfo ID="454" TypeName="System.Collections.Generic.List`1[[System.Int32, mscorlib, Version=4.0.0.0, Culture=neutral, PublicKeyToken=b77a5c561934e089]], mscorlib, Version=4.0.0.0, Culture=neutral, PublicKeyToken=b77a5c561934e089" AssemblyString="mscorlib, Version=4.0.0.0, Culture=neutral, PublicKeyToken=b77a5c561934e089" AssemblyLocation="C:\Windows\Microsoft.NET\Framework64\v4.0.30319\mscorlib.dll" IsDeviceDependent="False">
      <ValueInfo Count="0" DeepSerialization="Yes" ShallowSerialization="No" />
    </TypeInfo>
    <TypeInfo ID="455" TypeName="System.Collections.Generic.List`1[[System.Int32, mscorlib, Version=4.0.0.0, Culture=neutral, PublicKeyToken=b77a5c561934e089]], mscorlib, Version=4.0.0.0, Culture=neutral, PublicKeyToken=b77a5c561934e089" AssemblyString="mscorlib, Version=4.0.0.0, Culture=neutral, PublicKeyToken=b77a5c561934e089" AssemblyLocation="C:\Windows\Microsoft.NET\Framework64\v4.0.30319\mscorlib.dll" IsDeviceDependent="False">
      <ValueInfo Count="0" DeepSerialization="Yes" ShallowSerialization="No" />
    </TypeInfo>
    <TypeInfo ID="456" TypeName="System.Collections.Generic.List`1[[System.String, mscorlib, Version=4.0.0.0, Culture=neutral, PublicKeyToken=b77a5c561934e089]], mscorlib, Version=4.0.0.0, Culture=neutral, PublicKeyToken=b77a5c561934e089" AssemblyString="mscorlib, Version=4.0.0.0, Culture=neutral, PublicKeyToken=b77a5c561934e089" AssemblyLocation="C:\Windows\Microsoft.NET\Framework64\v4.0.30319\mscorlib.dll" IsDeviceDependent="False">
      <ValueInfo Count="0" DeepSerialization="Yes" ShallowSerialization="No" />
    </TypeInfo>
    <TypeInfo ID="457" TypeName="System.Collections.Generic.List`1[[Vecute.BufferCondition, Vecute, Version=1.0.0.0, Culture=neutral, PublicKeyToken=6ca157640498cbe3]], mscorlib, Version=4.0.0.0, Culture=neutral, PublicKeyToken=b77a5c561934e089" AssemblyString="mscorlib, Version=4.0.0.0, Culture=neutral, PublicKeyToken=b77a5c561934e089" AssemblyLocation="C:\Windows\Microsoft.NET\Framework64\v4.0.30319\mscorlib.dll" IsDeviceDependent="False">
      <ValueInfo Count="0" DeepSerialization="Yes" ShallowSerialization="No" />
    </TypeInfo>
    <TypeInfo ID="458" TypeName="System.Collections.Generic.List`1[[System.String, mscorlib, Version=4.0.0.0, Culture=neutral, PublicKeyToken=b77a5c561934e089]], mscorlib, Version=4.0.0.0, Culture=neutral, PublicKeyToken=b77a5c561934e089" AssemblyString="mscorlib, Version=4.0.0.0, Culture=neutral, PublicKeyToken=b77a5c561934e089" AssemblyLocation="C:\Windows\Microsoft.NET\Framework64\v4.0.30319\mscorlib.dll" IsDeviceDependent="False">
      <ValueInfo Count="0" DeepSerialization="Yes" ShallowSerialization="No" />
    </TypeInfo>
    <TypeInfo ID="459" TypeName="System.Collections.Generic.List`1[[Vecute.FeatureScreenInfo, Vecute, Version=1.0.0.0, Culture=neutral, PublicKeyToken=6ca157640498cbe3]], mscorlib, Version=4.0.0.0, Culture=neutral, PublicKeyToken=b77a5c561934e089" AssemblyString="mscorlib, Version=4.0.0.0, Culture=neutral, PublicKeyToken=b77a5c561934e089" AssemblyLocation="C:\Windows\Microsoft.NET\Framework64\v4.0.30319\mscorlib.dll" IsDeviceDependent="False">
      <ValueInfo Count="0" DeepSerialization="Yes" ShallowSerialization="No" />
    </TypeInfo>
    <TypeInfo ID="460" TypeName="System.Collections.Generic.List`1[[Vecute.DNAInfo, Vecute, Version=1.0.0.0, Culture=neutral, PublicKeyToken=6ca157640498cbe3]], mscorlib, Version=4.0.0.0, Culture=neutral, PublicKeyToken=b77a5c561934e089" AssemblyString="mscorlib, Version=4.0.0.0, Culture=neutral, PublicKeyToken=b77a5c561934e089" AssemblyLocation="C:\Windows\Microsoft.NET\Framework64\v4.0.30319\mscorlib.dll" IsDeviceDependent="False">
      <ValueInfo Count="0" DeepSerialization="Yes" ShallowSerialization="No" />
    </TypeInfo>
    <TypeInfo ID="461" TypeName="System.Collections.Generic.List`1[[Vecute.EnzymeAnalysisItem, Vecute, Version=1.0.0.0, Culture=neutral, PublicKeyToken=6ca157640498cbe3]], mscorlib, Version=4.0.0.0, Culture=neutral, PublicKeyToken=b77a5c561934e089" AssemblyString="mscorlib, Version=4.0.0.0, Culture=neutral, PublicKeyToken=b77a5c561934e089" AssemblyLocation="C:\Windows\Microsoft.NET\Framework64\v4.0.30319\mscorlib.dll" IsDeviceDependent="False">
      <ValueInfo Count="0" DeepSerialization="Yes" ShallowSerialization="No" />
    </TypeInfo>
    <TypeInfo ID="462" TypeName="System.Collections.Generic.List`1[[System.String, mscorlib, Version=4.0.0.0, Culture=neutral, PublicKeyToken=b77a5c561934e089]], mscorlib, Version=4.0.0.0, Culture=neutral, PublicKeyToken=b77a5c561934e089" AssemblyString="mscorlib, Version=4.0.0.0, Culture=neutral, PublicKeyToken=b77a5c561934e089" AssemblyLocation="C:\Windows\Microsoft.NET\Framework64\v4.0.30319\mscorlib.dll" IsDeviceDependent="False">
      <ValueInfo Count="0" DeepSerialization="Yes" ShallowSerialization="No" />
    </TypeInfo>
    <TypeInfo ID="463" TypeName="System.Collections.Generic.List`1[[System.String, mscorlib, Version=4.0.0.0, Culture=neutral, PublicKeyToken=b77a5c561934e089]], mscorlib, Version=4.0.0.0, Culture=neutral, PublicKeyToken=b77a5c561934e089" AssemblyString="mscorlib, Version=4.0.0.0, Culture=neutral, PublicKeyToken=b77a5c561934e089" AssemblyLocation="C:\Windows\Microsoft.NET\Framework64\v4.0.30319\mscorlib.dll" IsDeviceDependent="False">
      <ValueInfo Count="0" DeepSerialization="Yes" ShallowSerialization="No" />
    </TypeInfo>
    <TypeInfo ID="464" TypeName="System.Collections.Generic.List`1[[System.String, mscorlib, Version=4.0.0.0, Culture=neutral, PublicKeyToken=b77a5c561934e089]], mscorlib, Version=4.0.0.0, Culture=neutral, PublicKeyToken=b77a5c561934e089" AssemblyString="mscorlib, Version=4.0.0.0, Culture=neutral, PublicKeyToken=b77a5c561934e089" AssemblyLocation="C:\Windows\Microsoft.NET\Framework64\v4.0.30319\mscorlib.dll" IsDeviceDependent="False">
      <ValueInfo Count="0" DeepSerialization="Yes" ShallowSerialization="No" />
    </TypeInfo>
    <TypeInfo ID="465" TypeName="System.Collections.Generic.List`1[[Vecute.IncubationStep, Vecute, Version=1.0.0.0, Culture=neutral, PublicKeyToken=6ca157640498cbe3]], mscorlib, Version=4.0.0.0, Culture=neutral, PublicKeyToken=b77a5c561934e089" AssemblyString="mscorlib, Version=4.0.0.0, Culture=neutral, PublicKeyToken=b77a5c561934e089" AssemblyLocation="C:\Windows\Microsoft.NET\Framework64\v4.0.30319\mscorlib.dll" IsDeviceDependent="False">
      <ValueInfo Count="0" DeepSerialization="Yes" ShallowSerialization="No" />
    </TypeInfo>
    <TypeInfo ID="466" TypeName="System.Collections.Generic.List`1[[Vecute.Nuctions+Cell, Vecute, Version=1.0.0.0, Culture=neutral, PublicKeyToken=6ca157640498cbe3]], mscorlib, Version=4.0.0.0, Culture=neutral, PublicKeyToken=b77a5c561934e089" AssemblyString="mscorlib, Version=4.0.0.0, Culture=neutral, PublicKeyToken=b77a5c561934e089" AssemblyLocation="C:\Windows\Microsoft.NET\Framework64\v4.0.30319\mscorlib.dll" IsDeviceDependent="False">
      <ValueInfo Count="0" DeepSerialization="Yes" ShallowSerialization="No" />
    </TypeInfo>
    <TypeInfo ID="467" TypeName="System.Single, mscorlib, Version=4.0.0.0, Culture=neutral, PublicKeyToken=b77a5c561934e089" AssemblyString="mscorlib, Version=4.0.0.0, Culture=neutral, PublicKeyToken=b77a5c561934e089" AssemblyLocation="C:\Windows\Microsoft.NET\Framework64\v4.0.30319\mscorlib.dll" IsDeviceDependent="False">
      <ValueInfo Value="1665.487" />
    </TypeInfo>
    <TypeInfo ID="468" TypeName="System.Single, mscorlib, Version=4.0.0.0, Culture=neutral, PublicKeyToken=b77a5c561934e089" AssemblyString="mscorlib, Version=4.0.0.0, Culture=neutral, PublicKeyToken=b77a5c561934e089" AssemblyLocation="C:\Windows\Microsoft.NET\Framework64\v4.0.30319\mscorlib.dll" IsDeviceDependent="False">
      <ValueInfo Value="-990.4119" />
    </TypeInfo>
    <TypeInfo ID="469" TypeName="System.Byte[], mscorlib, Version=4.0.0.0, Culture=neutral, PublicKeyToken=b77a5c561934e089" AssemblyString="mscorlib, Version=4.0.0.0, Culture=neutral, PublicKeyToken=b77a5c561934e089" AssemblyLocation="C:\Windows\Microsoft.NET\Framework64\v4.0.30319\mscorlib.dll" IsDeviceDependent="False">
      <ValueInfo V0="93" V1="94" V2="95" V3="96" V4="96" V5="96" V6="96" V7="96" V8="97" V9="96" V10="98" V11="99" V12="100" V13="101" V14="102" V15="103" V16="104" V17="105" V18="106" V19="107" V20="108" V21="109" V22="110" V23="111" V24="112" V25="113" V26="114" V27="115" V28="96" V29="116" V30="117" V31="118" V32="119" V33="109" V34="120" V35="121" V36="122" V37="123" V38="124" V39="125" V40="126" V41="127" V42="128" V43="120" V44="129" V45="130" V46="131" V47="132" V48="133" V49="134" V50="135" V51="136" V52="137" V53="138" V54="139" V55="121" V56="140" V57="141" V58="130" V59="142" V60="143" V61="144" V62="145" V63="146" V64="147" V65="114" V66="148" V67="149" V68="150" V69="151" V70="127" V71="152" V72="153" V73="154" V74="128" V75="155" V76="156" V77="157" V78="158" V79="159" V80="157" V81="160" V82="161" V83="160" V84="161" V85="162" V86="160" V87="163" V88="164" V89="165" V90="95" V91="158" V92="166" V93="167" V94="135" V95="168" V96="163" V97="169" V98="170" V99="112" V100="171" V101="172" V102="173" V103="164" V104="174" V105="175" V106="126" V107="172" V108="121" V109="176" V110="177" V111="178" V112="179" V113="180" V114="181" V115="182" V116="183" V117="184" V118="127" V119="185" V120="181" V121="186" V122="187" V123="188" V124="102" V125="103" V126="189" V127="155" V128="94" V129="113" V130="190" V131="191" V132="160" V133="192" V134="115" V135="129" V136="136" V137="193" V138="194" V139="195" V140="130" V141="196" V142="197" V143="198" V144="199" V145="138" V146="200" V147="201" V148="202" V149="119" V150="203" V151="204" V152="205" V153="206" V154="200" V155="176" V156="207" V157="208" V158="209" V159="119" V160="210" V161="154" V162="109" V163="211" V164="205" V165="208" V166="194" V167="171" V168="212" V169="191" V170="213" V171="118" V172="208" V173="199" V174="214" V175="119" V176="148" V177="215" V178="216" V179="217" V180="218" V181="206" V182="129" V183="219" V184="220" V185="221" V186="222" V187="223" V188="224" V189="225" V190="226" V191="180" V192="135" V193="227" V194="162" V195="130" V196="128" V197="228" V198="150" V199="229" V200="157" V201="180" V202="135" V203="230" V204="214" V205="231" V206="157" V207="232" V208="118" V209="110" V210="233" V211="223" V212="234" V213="235" V214="236" V215="124" V216="237" V217="238" V218="105" V219="239" V220="240" V221="241" V222="232" V223="120" V224="131" V225="196" V226="105" V227="185" V228="242" V229="243" V230="99" V231="119" V232="244" V233="107" V234="94" V235="98" V236="245" V237="94" V238="156" V239="246" V240="247" V241="118" V242="102" V243="135" V244="241" V245="154" V246="248" V247="128" V248="249" V249="250" V250="251" V251="100" V252="229" V253="98" V254="252" V255="153" V256="238" V257="201" V258="253" V259="107" V260="127" V261="198" V262="205" V263="254" V264="255" V265="256" V266="203" V267="232" V268="155" V269="108" V270="257" V271="244" V272="175" V273="258" V274="259" V275="247" V276="149" V277="120" V278="260" V279="120" V280="214" V281="100" V282="163" V283="97" V284="261" V285="262" V286="217" V287="165" V288="157" V289="123" V290="263" V291="197" V292="135" V293="258" V294="207" V295="264" V296="265" V297="251" V298="220" V299="248" V300="103" V301="124" V302="158" V303="164" V304="224" V305="162" V306="218" V307="115" V308="207" V309="224" V310="155" V311="213" V312="122" V313="266" V314="128" V315="188" V316="122" V317="215" V318="142" V319="125" V320="243" V321="93" V322="267" V323="171" V324="268" V325="269" V326="270" V327="136" V328="164" V329="271" V330="272" V331="195" V332="211" V333="149" V334="272" V335="237" V336="273" V337="179" V338="274" V339="220" V340="213" V341="254" V342="275" V343="164" V344="144" V345="175" V346="164" V347="269" V348="143" V349="173" V350="276" V351="169" V352="277" V353="128" V354="278" V355="180" V356="279" V357="174" V358="175" V359="197" V360="277" V361="150" V362="139" V363="280" V364="281" V365="265" V366="100" V367="101" V368="180" V369="282" V370="205" V371="283" V372="157" V373="228" V374="284" V375="285" V376="199" V377="116" V378="197" V379="136" V380="146" V381="197" V382="280" V383="134" V384="104" V385="164" V386="286" V387="113" V388="287" V389="167" V390="179" V391="198" V392="156" V393="288" V394="251" V395="128" V396="113" V397="129" V398="220" V399="249" V400="110" V401="166" V402="287" V403="145" V404="289" V405="253" V406="211" V407="196" V408="290" V409="266" V410="245" V411="235" V412="210" V413="102" V414="172" V415="291" V416="171" V417="283" V418="134" V419="292" V420="262" V421="146" V422="153" V423="293" V424="214" V425="225" V426="191" V427="112" V428="206" V429="217" V430="287" V431="143" V432="231" V433="145" V434="200" V435="225" V436="176" V437="123" V438="152" V439="120" V440="117" V441="99" V442="294" V443="170" V444="287" V445="165" V446="219" V447="223" V448="269" V449="171" V450="295" V451="268" V452="120" V453="296" V454="279" V455="151" V456="173" V457="212" V458="291" V459="297" V460="256" V461="145" V462="298" V463="229" V464="126" V465="164" V466="289" V467="192" V468="237" V469="299" V470="176" V471="134" V472="268" V473="173" V474="247" V475="248" V476="240" V477="265" V478="300" V479="110" V480="194" V481="250" V482="250" V483="276" V484="124" V485="265" V486="301" V487="269" V488="218" V489="210" V490="115" V491="138" V492="129" V493="242" V494="114" V495="302" V496="303" V497="117" V498="228" V499="163" V500="304" V501="149" V502="189" V503="213" V504="157" V505="152" V506="244" V507="292" V508="131" V509="198" V510="250" V511="95" V512="290" V513="136" V514="280" V515="114" V516="167" V517="305" V518="306" V519="235" V520="100" V521="94" V522="239" V523="307" V524="128" V525="101" V526="170" V527="237" V528="288" V529="308" V530="177" V531="298" V532="309" V533="286" V534="295" V535="300" V536="194" V537="165" V538="310" V539="216" V540="264" V541="217" V542="277" V543="134" V544="93" V545="179" V546="311" V547="312" V548="313" V549="153" V550="176" V551="182" V552="314" V553="131" V554="291" V555="186" V556="227" V557="151" V558="133" V559="179" V560="270" V561="315" V562="316" V563="286" V564="317" V565="189" V566="137" V567="239" V568="107" V569="116" V570="221" V571="160" V572="203" V573="318" V574="319" V575="257" V576="320" V577="217" V578="96" V579="321" V580="270" V581="271" V582="227" V583="179" V584="280" V585="322" V586="148" V587="194" V588="227" V589="179" V590="280" V591="322" V592="255" V593="223" V594="237" V595="122" V596="127" V597="124" V598="121" V599="304" V600="259" V601="242" V602="170" V603="216" V604="271" V605="182" V606="273" V607="323" V608="130" V609="324" V610="142" V611="157" V612="325" V613="235" V614="288" V615="152" V616="108" V617="318" V618="133" V619="326" V620="183" V621="309" V622="310" V623="169" V624="237" V625="132" V626="203" V627="218" V628="296" V629="172" V630="293" V631="136" V632="110" V633="96" V634="96" Count="635" DeepSerialization="Yes" ShallowSerialization="No" />
    </TypeInfo>
    <TypeInfo ID="470" TypeName="System.Collections.Generic.List`1[[System.String, mscorlib, Version=4.0.0.0, Culture=neutral, PublicKeyToken=b77a5c561934e089]], mscorlib, Version=4.0.0.0, Culture=neutral, PublicKeyToken=b77a5c561934e089" AssemblyString="mscorlib, Version=4.0.0.0, Culture=neutral, PublicKeyToken=b77a5c561934e089" AssemblyLocation="C:\Windows\Microsoft.NET\Framework64\v4.0.30319\mscorlib.dll" IsDeviceDependent="False">
      <ValueInfo Count="0" DeepSerialization="Yes" ShallowSerialization="No" />
    </TypeInfo>
    <TypeInfo ID="471" TypeName="System.Collections.Generic.Dictionary`2[[System.String, mscorlib, Version=4.0.0.0, Culture=neutral, PublicKeyToken=b77a5c561934e089],[System.String, mscorlib, Version=4.0.0.0, Culture=neutral, PublicKeyToken=b77a5c561934e089]], mscorlib, Version=4.0.0.0, Culture=neutral, PublicKeyToken=b77a5c561934e089" AssemblyString="mscorlib, Version=4.0.0.0, Culture=neutral, PublicKeyToken=b77a5c561934e089" AssemblyLocation="C:\Windows\Microsoft.NET\Framework64\v4.0.30319\mscorlib.dll" IsDeviceDependent="False">
      <ValueInfo Count="0" DeepSerialization="Yes" ShallowSerialization="No" />
    </TypeInfo>
    <TypeInfo ID="472" TypeName="System.Collections.Generic.List`1[[Vecute.EnzymeAnalysisItem, Vecute, Version=1.0.0.0, Culture=neutral, PublicKeyToken=6ca157640498cbe3]], mscorlib, Version=4.0.0.0, Culture=neutral, PublicKeyToken=b77a5c561934e089" AssemblyString="mscorlib, Version=4.0.0.0, Culture=neutral, PublicKeyToken=b77a5c561934e089" AssemblyLocation="C:\Windows\Microsoft.NET\Framework64\v4.0.30319\mscorlib.dll" IsDeviceDependent="False">
      <ValueInfo Count="0" DeepSerialization="Yes" ShallowSerialization="No" />
    </TypeInfo>
    <TypeInfo ID="473" TypeName="System.Collections.Generic.List`1[[System.String, mscorlib, Version=4.0.0.0, Culture=neutral, PublicKeyToken=b77a5c561934e089]], mscorlib, Version=4.0.0.0, Culture=neutral, PublicKeyToken=b77a5c561934e089" AssemblyString="mscorlib, Version=4.0.0.0, Culture=neutral, PublicKeyToken=b77a5c561934e089" AssemblyLocation="C:\Windows\Microsoft.NET\Framework64\v4.0.30319\mscorlib.dll" IsDeviceDependent="False">
      <ValueInfo Count="0" DeepSerialization="Yes" ShallowSerialization="No" />
    </TypeInfo>
    <TypeInfo ID="474" TypeName="System.Collections.Generic.List`1[[System.String, mscorlib, Version=4.0.0.0, Culture=neutral, PublicKeyToken=b77a5c561934e089]], mscorlib, Version=4.0.0.0, Culture=neutral, PublicKeyToken=b77a5c561934e089" AssemblyString="mscorlib, Version=4.0.0.0, Culture=neutral, PublicKeyToken=b77a5c561934e089" AssemblyLocation="C:\Windows\Microsoft.NET\Framework64\v4.0.30319\mscorlib.dll" IsDeviceDependent="False">
      <ValueInfo Count="0" DeepSerialization="Yes" ShallowSerialization="No" />
    </TypeInfo>
    <TypeInfo ID="475" TypeName="System.Collections.Generic.List`1[[System.String, mscorlib, Version=4.0.0.0, Culture=neutral, PublicKeyToken=b77a5c561934e089]], mscorlib, Version=4.0.0.0, Culture=neutral, PublicKeyToken=b77a5c561934e089" AssemblyString="mscorlib, Version=4.0.0.0, Culture=neutral, PublicKeyToken=b77a5c561934e089" AssemblyLocation="C:\Windows\Microsoft.NET\Framework64\v4.0.30319\mscorlib.dll" IsDeviceDependent="False">
      <ValueInfo Count="0" DeepSerialization="Yes" ShallowSerialization="No" />
    </TypeInfo>
    <TypeInfo ID="476" TypeName="System.Collections.Generic.List`1[[Vecute.IncubationStep, Vecute, Version=1.0.0.0, Culture=neutral, PublicKeyToken=6ca157640498cbe3]], mscorlib, Version=4.0.0.0, Culture=neutral, PublicKeyToken=b77a5c561934e089" AssemblyString="mscorlib, Version=4.0.0.0, Culture=neutral, PublicKeyToken=b77a5c561934e089" AssemblyLocation="C:\Windows\Microsoft.NET\Framework64\v4.0.30319\mscorlib.dll" IsDeviceDependent="False">
      <ValueInfo Count="0" DeepSerialization="Yes" ShallowSerialization="No" />
    </TypeInfo>
    <TypeInfo ID="477" TypeName="System.Collections.Generic.List`1[[Vecute.Nuctions+Cell, Vecute, Version=1.0.0.0, Culture=neutral, PublicKeyToken=6ca157640498cbe3]], mscorlib, Version=4.0.0.0, Culture=neutral, PublicKeyToken=b77a5c561934e089" AssemblyString="mscorlib, Version=4.0.0.0, Culture=neutral, PublicKeyToken=b77a5c561934e089" AssemblyLocation="C:\Windows\Microsoft.NET\Framework64\v4.0.30319\mscorlib.dll" IsDeviceDependent="False">
      <ValueInfo Count="0" DeepSerialization="Yes" ShallowSerialization="No" />
    </TypeInfo>
    <TypeInfo ID="478" TypeName="System.Single, mscorlib, Version=4.0.0.0, Culture=neutral, PublicKeyToken=b77a5c561934e089" AssemblyString="mscorlib, Version=4.0.0.0, Culture=neutral, PublicKeyToken=b77a5c561934e089" AssemblyLocation="C:\Windows\Microsoft.NET\Framework64\v4.0.30319\mscorlib.dll" IsDeviceDependent="False">
      <ValueInfo Value="-607.1463" />
    </TypeInfo>
    <TypeInfo ID="479" TypeName="System.Collections.Generic.List`1[[System.String, mscorlib, Version=4.0.0.0, Culture=neutral, PublicKeyToken=b77a5c561934e089]], mscorlib, Version=4.0.0.0, Culture=neutral, PublicKeyToken=b77a5c561934e089" AssemblyString="mscorlib, Version=4.0.0.0, Culture=neutral, PublicKeyToken=b77a5c561934e089" AssemblyLocation="C:\Windows\Microsoft.NET\Framework64\v4.0.30319\mscorlib.dll" IsDeviceDependent="False">
      <ValueInfo Count="0" DeepSerialization="Yes" ShallowSerialization="No" />
    </TypeInfo>
    <TypeInfo ID="480" TypeName="System.Collections.Generic.Dictionary`2[[System.String, mscorlib, Version=4.0.0.0, Culture=neutral, PublicKeyToken=b77a5c561934e089],[System.String, mscorlib, Version=4.0.0.0, Culture=neutral, PublicKeyToken=b77a5c561934e089]], mscorlib, Version=4.0.0.0, Culture=neutral, PublicKeyToken=b77a5c561934e089" AssemblyString="mscorlib, Version=4.0.0.0, Culture=neutral, PublicKeyToken=b77a5c561934e089" AssemblyLocation="C:\Windows\Microsoft.NET\Framework64\v4.0.30319\mscorlib.dll" IsDeviceDependent="False">
      <ValueInfo Count="0" DeepSerialization="Yes" ShallowSerialization="No" />
    </TypeInfo>
    <TypeInfo ID="481" TypeName="Vecute.DNAInfo, Vecute, Version=1.0.0.0, Culture=neutral, PublicKeyToken=6ca157640498cbe3" AssemblyString="Vecute, Version=1.0.0.0, Culture=neutral, PublicKeyToken=6ca157640498cbe3" AssemblyLocation="C:\Users\Jack\Documents\VecuteXI - 2010 Release\Vecute\bin\Debug\Vecute.exe" IsDeviceDependent="False">
      <ValueInfo DeepSerialization="Yes" ShallowSerialization="No" XvName="3" XOperationDescription="-1" XIsVerificationStep="4" XIsConstructionNode="4" XNotDrawMap="4" XHost="482" XvMolecularOperation="9" XUpdateImageEvent="-1" XDNAs="484" XCalculated="38" XFile_Filename="-1" XEnzyme_Enzymes="504" XEnzyme_Buffers="505" XEnzyme_Condition="506" XDephosphorylateWhenDigestion="4" XPCR_ForwardPrimer="507" XPCR_FPrimerName="508" XPCR_ReversePrimer="509" XPCR_RPrimerName="510" XPCR_Overlap="4" XModify_Method="46" XScreen_Features="511" XScreen_OnlyCircular="4" XSource="512" XEditing="38" XCreating="4" XLigation_TriFragment="71" XLigationMethod="71" XGel_Minimum="72" XGel_Maximun="73" XSolutionExtration="4" XSetPosition="74" XScreen_PCRMax="73" XScreen_PCRMin="72" XScreen_FPrimer="8" XScreen_FName="75" XScreen_RPrimer="8" XScreen_RName="76" XScreen_Mode="77" XRecombinationMethod="78" XEnzymeAnalysisParamters="543" XFetchedEnzymes="544" XOnlySignificant="38" XOnlyExtend="38" XAutomaticChoose="38" XSequencingTheorica="-1" XSequencingPrimerName="8" XSequencingPrimer="8" XSequencingSequence="8" XTheorySequences="545" XSequencingResultComment="82" XCompareSelectedGeneFile="-1" XCompareResultComment="82" XPickedDNAs="546" XDescribeType="84" XTransformationMethod="85" XTransformationMode="86" XIncubation="547" XCells="548" XIncludeVerification="4" XSequencingVerify="4" XDX="538" XDY="549" XRealSize="4" XFinished="4" XProgress="91" XPixelPerKBP="18" XIsKeyName="4" XPCRDesignerData="-1" XSequenceDesignerData="-1" XUseFreeDesigner="4" XFreeDesignCode="8" XFreeDesignName="8" XDesignedEnzymeSite="550" XPrimerDesignerMode="4" XDesignedPrimers="551" />
    </TypeInfo>
    <TypeInfo ID="482" TypeName="Vecute.Nuctions+Host, Vecute, Version=1.0.0.0, Culture=neutral, PublicKeyToken=6ca157640498cbe3" AssemblyString="Vecute, Version=1.0.0.0, Culture=neutral, PublicKeyToken=6ca157640498cbe3" AssemblyLocation="C:\Users\Jack\Documents\VecuteXI - 2010 Release\Vecute\bin\Debug\Vecute.exe" IsDeviceDependent="False">
      <ValueInfo DeepSerialization="Yes" ShallowSerialization="No" XName="6" XBioFunctions="483" XDescription="8" />
    </TypeInfo>
    <TypeInfo ID="483" TypeName="System.Collections.Generic.List`1[[Vecute.Nuctions+FeatureFunction, Vecute, Version=1.0.0.0, Culture=neutral, PublicKeyToken=6ca157640498cbe3]], mscorlib, Version=4.0.0.0, Culture=neutral, PublicKeyToken=b77a5c561934e089" AssemblyString="mscorlib, Version=4.0.0.0, Culture=neutral, PublicKeyToken=b77a5c561934e089" AssemblyLocation="C:\Windows\Microsoft.NET\Framework64\v4.0.30319\mscorlib.dll" IsDeviceDependent="False">
      <ValueInfo Count="0" DeepSerialization="Yes" ShallowSerialization="No" />
    </TypeInfo>
    <TypeInfo ID="484" TypeName="Microsoft.VisualBasic.Collection, Microsoft.VisualBasic, Version=10.0.0.0, Culture=neutral, PublicKeyToken=b03f5f7f11d50a3a" AssemblyString="Microsoft.VisualBasic, Version=10.0.0.0, Culture=neutral, PublicKeyToken=b03f5f7f11d50a3a" AssemblyLocation="C:\Windows\Microsoft.Net\assembly\GAC_MSIL\Microsoft.VisualBasic\v4.0_10.0.0.0__b03f5f7f11d50a3a\Microsoft.VisualBasic.dll" IsDeviceDependent="False">
      <ValueInfo V0="485" Count="1" DeepSerialization="Yes" ShallowSerialization="No" />
    </TypeInfo>
    <TypeInfo ID="485" TypeName="Vecute.Nuctions+GeneFile, Vecute, Version=1.0.0.0, Culture=neutral, PublicKeyToken=6ca157640498cbe3" AssemblyString="Vecute, Version=1.0.0.0, Culture=neutral, PublicKeyToken=6ca157640498cbe3" AssemblyLocation="C:\Users\Jack\Documents\VecuteXI - 2010 Release\Vecute\bin\Debug\Vecute.exe" IsDeviceDependent="False">
      <ValueInfo DeepSerialization="Yes" ShallowSerialization="No" XvName="486" XvIscircular="4" XvDate="487" XvSequence="488" XvRCSequence="489" XvFeatureCol="490" XvEnd_F="20" XvEnd_R="20" XvPhos_F="4" XvPhos_R="4" XFCleavages="502" XRCleavages="503" XtmpCircular="4" />
    </TypeInfo>
    <TypeInfo ID="486" TypeName="System.String, mscorlib, Version=4.0.0.0, Culture=neutral, PublicKeyToken=b77a5c561934e089" AssemblyString="mscorlib, Version=4.0.0.0, Culture=neutral, PublicKeyToken=b77a5c561934e089" AssemblyLocation="C:\Windows\Microsoft.NET\Framework64\v4.0.30319\mscorlib.dll" IsDeviceDependent="False">
      <ValueInfo Value="PCR-luxE (0)" />
    </TypeInfo>
    <TypeInfo ID="487" TypeName="System.DateTime, mscorlib, Version=4.0.0.0, Culture=neutral, PublicKeyToken=b77a5c561934e089" AssemblyString="mscorlib, Version=4.0.0.0, Culture=neutral, PublicKeyToken=b77a5c561934e089" AssemblyLocation="C:\Windows\Microsoft.NET\Framework64\v4.0.30319\mscorlib.dll" IsDeviceDependent="False">
      <ValueInfo Value="40723.3259607292" />
    </TypeInfo>
    <TypeInfo ID="488" TypeName="System.String, mscorlib, Version=4.0.0.0, Culture=neutral, PublicKeyToken=b77a5c561934e089" AssemblyString="mscorlib, Version=4.0.0.0, Culture=neutral, PublicKeyToken=b77a5c561934e089" AssemblyLocation="C:\Windows\Microsoft.NET\Framework64\v4.0.30319\mscorlib.dll" IsDeviceDependent="False">
      <ValueInfo Value="CCAGATCACCGAGTGAGGACAGGTATGACTTCATATGTTGATAAACAAGAGATCATAGCAAGCTCAGAAATTGATGATTTGATTTTTTCCAGCGATCCATTAGCTTGGTCTTACGATGAACAGGAAAAAATCAGAAACAAATTTGTTCTTGATGCATTTCGTAATCACTATAAACATTGTCAAGAATACCGTCACTACTGTCAGGTACACAAAGTAGACGACAATATTACGGAAATTGATGACATACCTGTATTCCCAACATCAGTTTTTAAGTTTACTCGCTTATTAACTTCTCAGGAGAACGAGATTGAAAGTTGGTTTACCAGCAGCGGCACGAGTGGTTTAAAAAGTCAGGTGGCGCGTAACAGACTAAGTATTGAGAGACTCTTAGGCTCTGTGAGTTATGGCATGAAATATGTTGGTAGTTGGTTTGATCATCAAATAGAGTTGGTCAACTTAGGGCCAGATAGATTTAATGCTCATAACATTTGGTTTAAATATGTTATGAGCTTGGTAGAATTATTATATCCCACGACATTTACCGTAATGGAAGAACGAATAGATTTTGTTAAGACATTGAATAGCCTTGAGCGAATAAAAAATCAAGGAAAAGATATTTGTCTTATCGGCTCACCATACTTTATTTATTTGCTCTGCCAGTATATGAAAGATAAAAATATCTCATTTTATGGGGATAAAAACCTTTATATCATAACGGGGGGCGGCTGGAAAAGTTATGAAAAAGAGTCCCTAAAACGCGATGATTTCAATCATCTTTTATTCGACACGTTCAACCTCAATAATATTAGTCAAATCCGCGATATATTTAATCAAGTTGAACTCAACACTTGTTTCTTTGAGGATGAAATGCAACGTAAACGTGTTCCGCCGTGGGTATATGCGCGAGCACTTGATCCTGAAACATTGAAACCTGTACCTGATGGAATGCCGGGTTTGATGAGTTATATGGATGCGTCATCAACGAGTTATCCGGCATTTATTGTTACCGATGATGTCGGGATAATGAGCAGAGAATATGGTCAATATCCTGGTGTACTTGTTGAGATTTTACGTCGCGTCAATACGAGGGCACAGAAAGGGTGTGCTTTAAGCTTAAACCAAGCATTTAATAGTTGACACACGGTGATCTGG" />
    </TypeInfo>
    <TypeInfo ID="489" TypeName="System.String, mscorlib, Version=4.0.0.0, Culture=neutral, PublicKeyToken=b77a5c561934e089" AssemblyString="mscorlib, Version=4.0.0.0, Culture=neutral, PublicKeyToken=b77a5c561934e089" AssemblyLocation="C:\Windows\Microsoft.NET\Framework64\v4.0.30319\mscorlib.dll" IsDeviceDependent="False">
      <ValueInfo Value="CCAGATCACCGTGTGTCAACTATTAAATGCTTGGTTTAAGCTTAAAGCACACCCTTTCTGTGCCCTCGTATTGACGCGACGTAAAATCTCAACAAGTACACCAGGATATTGACCATATTCTCTGCTCATTATCCCGACATCATCGGTAACAATAAATGCCGGATAACTCGTTGATGACGCATCCATATAACTCATCAAACCCGGCATTCCATCAGGTACAGGTTTCAATGTTTCAGGATCAAGTGCTCGCGCATATACCCACGGCGGAACACGTTTACGTTGCATTTCATCCTCAAAGAAACAAGTGTTGAGTTCAACTTGATTAAATATATCGCGGATTTGACTAATATTATTGAGGTTGAACGTGTCGAATAAAAGATGATTGAAATCATCGCGTTTTAGGGACTCTTTTTCATAACTTTTCCAGCCGCCCCCCGTTATGATATAAAGGTTTTTATCCCCATAAAATGAGATATTTTTATCTTTCATATACTGGCAGAGCAAATAAATAAAGTATGGTGAGCCGATAAGACAAATATCTTTTCCTTGATTTTTTATTCGCTCAAGGCTATTCAATGTCTTAACAAAATCTATTCGTTCTTCCATTACGGTAAATGTCGTGGGATATAATAATTCTACCAAGCTCATAACATATTTAAACCAAATGTTATGAGCATTAAATCTATCTGGCCCTAAGTTGACCAACTCTATTTGATGATCAAACCAACTACCAACATATTTCATGCCATAACTCACAGAGCCTAAGAGTCTCTCAATACTTAGTCTGTTACGCGCCACCTGACTTTTTAAACCACTCGTGCCGCTGCTGGTAAACCAACTTTCAATCTCGTTCTCCTGAGAAGTTAATAAGCGAGTAAACTTAAAAACTGATGTTGGGAATACAGGTATGTCATCAATTTCCGTAATATTGTCGTCTACTTTGTGTACCTGACAGTAGTGACGGTATTCTTGACAATGTTTATAGTGATTACGAAATGCATCAAGAACAAATTTGTTTCTGATTTTTTCCTGTTCATCGTAAGACCAAGCTAATGGATCGCTGGAAAAAATCAAATCATCAATTTCTGAGCTTGCTATGATCTCTTGTTTATCAACATATGAAGTCATACCTGTCCTCACTCGGTGATCTGG" />
    </TypeInfo>
    <TypeInfo ID="490" TypeName="System.Collections.Generic.List`1[[Vecute.Nuctions+GeneAnnotation, Vecute, Version=1.0.0.0, Culture=neutral, PublicKeyToken=6ca157640498cbe3]], mscorlib, Version=4.0.0.0, Culture=neutral, PublicKeyToken=b77a5c561934e089" AssemblyString="mscorlib, Version=4.0.0.0, Culture=neutral, PublicKeyToken=b77a5c561934e089" AssemblyLocation="C:\Windows\Microsoft.NET\Framework64\v4.0.30319\mscorlib.dll" IsDeviceDependent="False">
      <ValueInfo V0="491" V1="492" V2="494" Count="3" DeepSerialization="Yes" ShallowSerialization="No" />
    </TypeInfo>
    <TypeInfo ID="491" TypeName="Vecute.Nuctions+GeneAnnotation, Vecute, Version=1.0.0.0, Culture=neutral, PublicKeyToken=6ca157640498cbe3" AssemblyString="Vecute, Version=1.0.0.0, Culture=neutral, PublicKeyToken=6ca157640498cbe3" AssemblyLocation="C:\Users\Jack\Documents\VecuteXI - 2010 Release\Vecute\bin\Debug\Vecute.exe" IsDeviceDependent="False">
      <ValueInfo DeepSerialization="Yes" ShallowSerialization="No" XIndex="18" XType="19" XNote="8" XLabel="20" XStartPosition="21" XEndPosition="21" XComplement="4" XVector="485" XFeature="-1" />
    </TypeInfo>
    <TypeInfo ID="492" TypeName="Vecute.Nuctions+GeneAnnotation, Vecute, Version=1.0.0.0, Culture=neutral, PublicKeyToken=6ca157640498cbe3" AssemblyString="Vecute, Version=1.0.0.0, Culture=neutral, PublicKeyToken=6ca157640498cbe3" AssemblyLocation="C:\Users\Jack\Documents\VecuteXI - 2010 Release\Vecute\bin\Debug\Vecute.exe" IsDeviceDependent="False">
      <ValueInfo DeepSerialization="Yes" ShallowSerialization="No" XIndex="21" XType="23" XNote="8" XLabel="20" XStartPosition="493" XEndPosition="493" XComplement="4" XVector="485" XFeature="-1" />
    </TypeInfo>
    <TypeInfo ID="493" TypeName="System.Int32, mscorlib, Version=4.0.0.0, Culture=neutral, PublicKeyToken=b77a5c561934e089" AssemblyString="mscorlib, Version=4.0.0.0, Culture=neutral, PublicKeyToken=b77a5c561934e089" AssemblyLocation="C:\Windows\Microsoft.NET\Framework64\v4.0.30319\mscorlib.dll" IsDeviceDependent="False">
      <ValueInfo Value="1152" />
    </TypeInfo>
    <TypeInfo ID="494" TypeName="Vecute.Nuctions+GeneAnnotation, Vecute, Version=1.0.0.0, Culture=neutral, PublicKeyToken=6ca157640498cbe3" AssemblyString="Vecute, Version=1.0.0.0, Culture=neutral, PublicKeyToken=6ca157640498cbe3" AssemblyLocation="C:\Users\Jack\Documents\VecuteXI - 2010 Release\Vecute\bin\Debug\Vecute.exe" IsDeviceDependent="False">
      <ValueInfo DeepSerialization="Yes" ShallowSerialization="No" XIndex="26" XType="27" XNote="-1" XLabel="495" XStartPosition="496" XEndPosition="497" XComplement="4" XVector="485" XFeature="498" />
    </TypeInfo>
    <TypeInfo ID="495" TypeName="System.String, mscorlib, Version=4.0.0.0, Culture=neutral, PublicKeyToken=b77a5c561934e089" AssemblyString="mscorlib, Version=4.0.0.0, Culture=neutral, PublicKeyToken=b77a5c561934e089" AssemblyLocation="C:\Windows\Microsoft.NET\Framework64\v4.0.30319\mscorlib.dll" IsDeviceDependent="False">
      <ValueInfo Value="luxE" />
    </TypeInfo>
    <TypeInfo ID="496" TypeName="System.Int32, mscorlib, Version=4.0.0.0, Culture=neutral, PublicKeyToken=b77a5c561934e089" AssemblyString="mscorlib, Version=4.0.0.0, Culture=neutral, PublicKeyToken=b77a5c561934e089" AssemblyLocation="C:\Windows\Microsoft.NET\Framework64\v4.0.30319\mscorlib.dll" IsDeviceDependent="False">
      <ValueInfo Value="25" />
    </TypeInfo>
    <TypeInfo ID="497" TypeName="System.Int32, mscorlib, Version=4.0.0.0, Culture=neutral, PublicKeyToken=b77a5c561934e089" AssemblyString="mscorlib, Version=4.0.0.0, Culture=neutral, PublicKeyToken=b77a5c561934e089" AssemblyLocation="C:\Windows\Microsoft.NET\Framework64\v4.0.30319\mscorlib.dll" IsDeviceDependent="False">
      <ValueInfo Value="1137" />
    </TypeInfo>
    <TypeInfo ID="498" TypeName="Vecute.Nuctions+Feature, Vecute, Version=1.0.0.0, Culture=neutral, PublicKeyToken=6ca157640498cbe3" AssemblyString="Vecute, Version=1.0.0.0, Culture=neutral, PublicKeyToken=6ca157640498cbe3" AssemblyLocation="C:\Users\Jack\Documents\VecuteXI - 2010 Release\Vecute\bin\Debug\Vecute.exe" IsDeviceDependent="False">
      <ValueInfo DeepSerialization="Yes" ShallowSerialization="No" XnSequence="499" XnRCSequence="500" XnName="495" XnLabel="495" XnNote="-1" XnType="27" XnUseful="34" XBioFunctions="501" />
    </TypeInfo>
    <TypeInfo ID="499" TypeName="System.String, mscorlib, Version=4.0.0.0, Culture=neutral, PublicKeyToken=b77a5c561934e089" AssemblyString="mscorlib, Version=4.0.0.0, Culture=neutral, PublicKeyToken=b77a5c561934e089" AssemblyLocation="C:\Windows\Microsoft.NET\Framework64\v4.0.30319\mscorlib.dll" IsDeviceDependent="False">
      <ValueInfo Value="ATGACTTCATATGTTGATAAACAAGAGATCATAGCAAGCTCAGAAATTGATGATTTGATTTTTTCCAGCGATCCATTAGCTTGGTCTTACGATGAACAGGAAAAAATCAGAAACAAATTTGTTCTTGATGCATTTCGTAATCACTATAAACATTGTCAAGAATACCGTCACTACTGTCAGGTACACAAAGTAGACGACAATATTACGGAAATTGATGACATACCTGTATTCCCAACATCAGTTTTTAAGTTTACTCGCTTATTAACTTCTCAGGAGAACGAGATTGAAAGTTGGTTTACCAGCAGCGGCACGAGTGGTTTAAAAAGTCAGGTGGCGCGTAACAGACTAAGTATTGAGAGACTCTTAGGCTCTGTGAGTTATGGCATGAAATATGTTGGTAGTTGGTTTGATCATCAAATAGAGTTGGTCAACTTAGGGCCAGATAGATTTAATGCTCATAACATTTGGTTTAAATATGTTATGAGCTTGGTAGAATTATTATATCCCACGACATTTACCGTAATGGAAGAACGAATAGATTTTGTTAAGACATTGAATAGCCTTGAGCGAATAAAAAATCAAGGAAAAGATATTTGTCTTATCGGCTCACCATACTTTATTTATTTGCTCTGCCAGTATATGAAAGATAAAAATATCTCATTTTATGGGGATAAAAACCTTTATATCATAACGGGGGGCGGCTGGAAAAGTTATGAAAAAGAGTCCCTAAAACGCGATGATTTCAATCATCTTTTATTCGACACGTTCAACCTCAATAATATTAGTCAAATCCGCGATATATTTAATCAAGTTGAACTCAACACTTGTTTCTTTGAGGATGAAATGCAACGTAAACGTGTTCCGCCGTGGGTATATGCGCGAGCACTTGATCCTGAAACATTGAAACCTGTACCTGATGGAATGCCGGGTTTGATGAGTTATATGGATGCGTCATCAACGAGTTATCCGGCATTTATTGTTACCGATGATGTCGGGATAATGAGCAGAGAATATGGTCAATATCCTGGTGTACTTGTTGAGATTTTACGTCGCGTCAATACGAGGGCACAGAAAGGGTGTGCTTTAAGCTTAAACCAAGCATTTAATAGTTGA" />
    </TypeInfo>
    <TypeInfo ID="500" TypeName="System.String, mscorlib, Version=4.0.0.0, Culture=neutral, PublicKeyToken=b77a5c561934e089" AssemblyString="mscorlib, Version=4.0.0.0, Culture=neutral, PublicKeyToken=b77a5c561934e089" AssemblyLocation="C:\Windows\Microsoft.NET\Framework64\v4.0.30319\mscorlib.dll" IsDeviceDependent="False">
      <ValueInfo Value="TCAACTATTAAATGCTTGGTTTAAGCTTAAAGCACACCCTTTCTGTGCCCTCGTATTGACGCGACGTAAAATCTCAACAAGTACACCAGGATATTGACCATATTCTCTGCTCATTATCCCGACATCATCGGTAACAATAAATGCCGGATAACTCGTTGATGACGCATCCATATAACTCATCAAACCCGGCATTCCATCAGGTACAGGTTTCAATGTTTCAGGATCAAGTGCTCGCGCATATACCCACGGCGGAACACGTTTACGTTGCATTTCATCCTCAAAGAAACAAGTGTTGAGTTCAACTTGATTAAATATATCGCGGATTTGACTAATATTATTGAGGTTGAACGTGTCGAATAAAAGATGATTGAAATCATCGCGTTTTAGGGACTCTTTTTCATAACTTTTCCAGCCGCCCCCCGTTATGATATAAAGGTTTTTATCCCCATAAAATGAGATATTTTTATCTTTCATATACTGGCAGAGCAAATAAATAAAGTATGGTGAGCCGATAAGACAAATATCTTTTCCTTGATTTTTTATTCGCTCAAGGCTATTCAATGTCTTAACAAAATCTATTCGTTCTTCCATTACGGTAAATGTCGTGGGATATAATAATTCTACCAAGCTCATAACATATTTAAACCAAATGTTATGAGCATTAAATCTATCTGGCCCTAAGTTGACCAACTCTATTTGATGATCAAACCAACTACCAACATATTTCATGCCATAACTCACAGAGCCTAAGAGTCTCTCAATACTTAGTCTGTTACGCGCCACCTGACTTTTTAAACCACTCGTGCCGCTGCTGGTAAACCAACTTTCAATCTCGTTCTCCTGAGAAGTTAATAAGCGAGTAAACTTAAAAACTGATGTTGGGAATACAGGTATGTCATCAATTTCCGTAATATTGTCGTCTACTTTGTGTACCTGACAGTAGTGACGGTATTCTTGACAATGTTTATAGTGATTACGAAATGCATCAAGAACAAATTTGTTTCTGATTTTTTCCTGTTCATCGTAAGACCAAGCTAATGGATCGCTGGAAAAAATCAAATCATCAATTTCTGAGCTTGCTATGATCTCTTGTTTATCAACATATGAAGTCAT" />
    </TypeInfo>
    <TypeInfo ID="501" TypeName="System.Collections.Generic.List`1[[Vecute.Nuctions+FeatureFunction, Vecute, Version=1.0.0.0, Culture=neutral, PublicKeyToken=6ca157640498cbe3]], mscorlib, Version=4.0.0.0, Culture=neutral, PublicKeyToken=b77a5c561934e089" AssemblyString="mscorlib, Version=4.0.0.0, Culture=neutral, PublicKeyToken=b77a5c561934e089" AssemblyLocation="C:\Windows\Microsoft.NET\Framework64\v4.0.30319\mscorlib.dll" IsDeviceDependent="False">
      <ValueInfo Count="0" DeepSerialization="Yes" ShallowSerialization="No" />
    </TypeInfo>
    <TypeInfo ID="502" TypeName="System.Collections.Generic.List`1[[System.Int32, mscorlib, Version=4.0.0.0, Culture=neutral, PublicKeyToken=b77a5c561934e089]], mscorlib, Version=4.0.0.0, Culture=neutral, PublicKeyToken=b77a5c561934e089" AssemblyString="mscorlib, Version=4.0.0.0, Culture=neutral, PublicKeyToken=b77a5c561934e089" AssemblyLocation="C:\Windows\Microsoft.NET\Framework64\v4.0.30319\mscorlib.dll" IsDeviceDependent="False">
      <ValueInfo Count="0" DeepSerialization="Yes" ShallowSerialization="No" />
    </TypeInfo>
    <TypeInfo ID="503" TypeName="System.Collections.Generic.List`1[[System.Int32, mscorlib, Version=4.0.0.0, Culture=neutral, PublicKeyToken=b77a5c561934e089]], mscorlib, Version=4.0.0.0, Culture=neutral, PublicKeyToken=b77a5c561934e089" AssemblyString="mscorlib, Version=4.0.0.0, Culture=neutral, PublicKeyToken=b77a5c561934e089" AssemblyLocation="C:\Windows\Microsoft.NET\Framework64\v4.0.30319\mscorlib.dll" IsDeviceDependent="False">
      <ValueInfo Count="0" DeepSerialization="Yes" ShallowSerialization="No" />
    </TypeInfo>
    <TypeInfo ID="504" TypeName="System.Collections.Generic.List`1[[System.String, mscorlib, Version=4.0.0.0, Culture=neutral, PublicKeyToken=b77a5c561934e089]], mscorlib, Version=4.0.0.0, Culture=neutral, PublicKeyToken=b77a5c561934e089" AssemblyString="mscorlib, Version=4.0.0.0, Culture=neutral, PublicKeyToken=b77a5c561934e089" AssemblyLocation="C:\Windows\Microsoft.NET\Framework64\v4.0.30319\mscorlib.dll" IsDeviceDependent="False">
      <ValueInfo Count="0" DeepSerialization="Yes" ShallowSerialization="No" />
    </TypeInfo>
    <TypeInfo ID="505" TypeName="System.Collections.Generic.List`1[[Vecute.BufferCondition, Vecute, Version=1.0.0.0, Culture=neutral, PublicKeyToken=6ca157640498cbe3]], mscorlib, Version=4.0.0.0, Culture=neutral, PublicKeyToken=b77a5c561934e089" AssemblyString="mscorlib, Version=4.0.0.0, Culture=neutral, PublicKeyToken=b77a5c561934e089" AssemblyLocation="C:\Windows\Microsoft.NET\Framework64\v4.0.30319\mscorlib.dll" IsDeviceDependent="False">
      <ValueInfo Count="0" DeepSerialization="Yes" ShallowSerialization="No" />
    </TypeInfo>
    <TypeInfo ID="506" TypeName="System.Collections.Generic.List`1[[System.String, mscorlib, Version=4.0.0.0, Culture=neutral, PublicKeyToken=b77a5c561934e089]], mscorlib, Version=4.0.0.0, Culture=neutral, PublicKeyToken=b77a5c561934e089" AssemblyString="mscorlib, Version=4.0.0.0, Culture=neutral, PublicKeyToken=b77a5c561934e089" AssemblyLocation="C:\Windows\Microsoft.NET\Framework64\v4.0.30319\mscorlib.dll" IsDeviceDependent="False">
      <ValueInfo Count="0" DeepSerialization="Yes" ShallowSerialization="No" />
    </TypeInfo>
    <TypeInfo ID="507" TypeName="System.String, mscorlib, Version=4.0.0.0, Culture=neutral, PublicKeyToken=b77a5c561934e089" AssemblyString="mscorlib, Version=4.0.0.0, Culture=neutral, PublicKeyToken=b77a5c561934e089" AssemblyLocation="C:\Windows\Microsoft.NET\Framework64\v4.0.30319\mscorlib.dll" IsDeviceDependent="False">
      <ValueInfo Value="CCAGATCACCGAGTGAGG&gt;ACAGGTATGACTTCATATGTTGATAAACA" />
    </TypeInfo>
    <TypeInfo ID="508" TypeName="System.String, mscorlib, Version=4.0.0.0, Culture=neutral, PublicKeyToken=b77a5c561934e089" AssemblyString="mscorlib, Version=4.0.0.0, Culture=neutral, PublicKeyToken=b77a5c561934e089" AssemblyLocation="C:\Windows\Microsoft.NET\Framework64\v4.0.30319\mscorlib.dll" IsDeviceDependent="False">
      <ValueInfo Value="luxEF" />
    </TypeInfo>
    <TypeInfo ID="509" TypeName="System.String, mscorlib, Version=4.0.0.0, Culture=neutral, PublicKeyToken=b77a5c561934e089" AssemblyString="mscorlib, Version=4.0.0.0, Culture=neutral, PublicKeyToken=b77a5c561934e089" AssemblyLocation="C:\Windows\Microsoft.NET\Framework64\v4.0.30319\mscorlib.dll" IsDeviceDependent="False">
      <ValueInfo Value="CCAGATCACCGTGTG&gt;TCAACTATTAAATGCTTGGTTTAAGC" />
    </TypeInfo>
    <TypeInfo ID="510" TypeName="System.String, mscorlib, Version=4.0.0.0, Culture=neutral, PublicKeyToken=b77a5c561934e089" AssemblyString="mscorlib, Version=4.0.0.0, Culture=neutral, PublicKeyToken=b77a5c561934e089" AssemblyLocation="C:\Windows\Microsoft.NET\Framework64\v4.0.30319\mscorlib.dll" IsDeviceDependent="False">
      <ValueInfo Value="luxER" />
    </TypeInfo>
    <TypeInfo ID="511" TypeName="System.Collections.Generic.List`1[[Vecute.FeatureScreenInfo, Vecute, Version=1.0.0.0, Culture=neutral, PublicKeyToken=6ca157640498cbe3]], mscorlib, Version=4.0.0.0, Culture=neutral, PublicKeyToken=b77a5c561934e089" AssemblyString="mscorlib, Version=4.0.0.0, Culture=neutral, PublicKeyToken=b77a5c561934e089" AssemblyLocation="C:\Windows\Microsoft.NET\Framework64\v4.0.30319\mscorlib.dll" IsDeviceDependent="False">
      <ValueInfo Count="0" DeepSerialization="Yes" ShallowSerialization="No" />
    </TypeInfo>
    <TypeInfo ID="512" TypeName="System.Collections.Generic.List`1[[Vecute.DNAInfo, Vecute, Version=1.0.0.0, Culture=neutral, PublicKeyToken=6ca157640498cbe3]], mscorlib, Version=4.0.0.0, Culture=neutral, PublicKeyToken=b77a5c561934e089" AssemblyString="mscorlib, Version=4.0.0.0, Culture=neutral, PublicKeyToken=b77a5c561934e089" AssemblyLocation="C:\Windows\Microsoft.NET\Framework64\v4.0.30319\mscorlib.dll" IsDeviceDependent="False">
      <ValueInfo V0="513" Count="1" DeepSerialization="Yes" ShallowSerialization="No" />
    </TypeInfo>
    <TypeInfo ID="513" TypeName="Vecute.DNAInfo, Vecute, Version=1.0.0.0, Culture=neutral, PublicKeyToken=6ca157640498cbe3" AssemblyString="Vecute, Version=1.0.0.0, Culture=neutral, PublicKeyToken=6ca157640498cbe3" AssemblyLocation="C:\Users\Jack\Documents\VecuteXI - 2010 Release\Vecute\bin\Debug\Vecute.exe" IsDeviceDependent="False">
      <ValueInfo DeepSerialization="Yes" ShallowSerialization="No" XvName="495" XOperationDescription="514" XIsVerificationStep="4" XIsConstructionNode="4" XNotDrawMap="4" XHost="515" XvMolecularOperation="53" XUpdateImageEvent="-1" XDNAs="517" XCalculated="38" XFile_Filename="-1" XEnzyme_Enzymes="527" XEnzyme_Buffers="528" XEnzyme_Condition="529" XDephosphorylateWhenDigestion="4" XPCR_ForwardPrimer="-1" XPCR_FPrimerName="-1" XPCR_ReversePrimer="-1" XPCR_RPrimerName="-1" XPCR_Overlap="4" XModify_Method="68" XScreen_Features="530" XScreen_OnlyCircular="4" XSource="531" XEditing="38" XCreating="4" XLigation_TriFragment="71" XLigationMethod="71" XGel_Minimum="72" XGel_Maximun="73" XSolutionExtration="4" XSetPosition="74" XScreen_PCRMax="73" XScreen_PCRMin="72" XScreen_FPrimer="8" XScreen_FName="75" XScreen_RPrimer="8" XScreen_RName="76" XScreen_Mode="77" XRecombinationMethod="78" XEnzymeAnalysisParamters="532" XFetchedEnzymes="533" XOnlySignificant="38" XOnlyExtend="38" XAutomaticChoose="38" XSequencingTheorica="-1" XSequencingPrimerName="8" XSequencingPrimer="8" XSequencingSequence="8" XTheorySequences="534" XSequencingResultComment="82" XCompareSelectedGeneFile="-1" XCompareResultComment="82" XPickedDNAs="535" XDescribeType="84" XTransformationMethod="85" XTransformationMode="86" XIncubation="536" XCells="537" XIncludeVerification="4" XSequencingVerify="4" XDX="538" XDY="539" XRealSize="4" XFinished="4" XProgress="91" XPixelPerKBP="18" XIsKeyName="4" XPCRDesignerData="-1" XSequenceDesignerData="540" XUseFreeDesigner="4" XFreeDesignCode="499" XFreeDesignName="495" XDesignedEnzymeSite="541" XPrimerDesignerMode="4" XDesignedPrimers="542" />
    </TypeInfo>
    <TypeInfo ID="514" TypeName="System.String, mscorlib, Version=4.0.0.0, Culture=neutral, PublicKeyToken=b77a5c561934e089" AssemblyString="mscorlib, Version=4.0.0.0, Culture=neutral, PublicKeyToken=b77a5c561934e089" AssemblyLocation="C:\Windows\Microsoft.NET\Framework64\v4.0.30319\mscorlib.dll" IsDeviceDependent="False">
      <ValueInfo Value="This is the luxE gene based on our sequencing result.&#xA;The gene fragment was from pSB406 donated by Prof. Elizabeth Hartland.&#xA;But we haven't gotten any sequence information about this plamid.&#xA;Therefore, the lux gene was subcloned and sequence one by one." />
    </TypeInfo>
    <TypeInfo ID="515" TypeName="Vecute.Nuctions+Host, Vecute, Version=1.0.0.0, Culture=neutral, PublicKeyToken=6ca157640498cbe3" AssemblyString="Vecute, Version=1.0.0.0, Culture=neutral, PublicKeyToken=6ca157640498cbe3" AssemblyLocation="C:\Users\Jack\Documents\VecuteXI - 2010 Release\Vecute\bin\Debug\Vecute.exe" IsDeviceDependent="False">
      <ValueInfo DeepSerialization="Yes" ShallowSerialization="No" XName="6" XBioFunctions="516" XDescription="8" />
    </TypeInfo>
    <TypeInfo ID="516" TypeName="System.Collections.Generic.List`1[[Vecute.Nuctions+FeatureFunction, Vecute, Version=1.0.0.0, Culture=neutral, PublicKeyToken=6ca157640498cbe3]], mscorlib, Version=4.0.0.0, Culture=neutral, PublicKeyToken=b77a5c561934e089" AssemblyString="mscorlib, Version=4.0.0.0, Culture=neutral, PublicKeyToken=b77a5c561934e089" AssemblyLocation="C:\Windows\Microsoft.NET\Framework64\v4.0.30319\mscorlib.dll" IsDeviceDependent="False">
      <ValueInfo Count="0" DeepSerialization="Yes" ShallowSerialization="No" />
    </TypeInfo>
    <TypeInfo ID="517" TypeName="Microsoft.VisualBasic.Collection, Microsoft.VisualBasic, Version=10.0.0.0, Culture=neutral, PublicKeyToken=b03f5f7f11d50a3a" AssemblyString="Microsoft.VisualBasic, Version=10.0.0.0, Culture=neutral, PublicKeyToken=b03f5f7f11d50a3a" AssemblyLocation="C:\Windows\Microsoft.Net\assembly\GAC_MSIL\Microsoft.VisualBasic\v4.0_10.0.0.0__b03f5f7f11d50a3a\Microsoft.VisualBasic.dll" IsDeviceDependent="False">
      <ValueInfo V0="518" Count="1" DeepSerialization="Yes" ShallowSerialization="No" />
    </TypeInfo>
    <TypeInfo ID="518" TypeName="Vecute.Nuctions+GeneFile, Vecute, Version=1.0.0.0, Culture=neutral, PublicKeyToken=6ca157640498cbe3" AssemblyString="Vecute, Version=1.0.0.0, Culture=neutral, PublicKeyToken=6ca157640498cbe3" AssemblyLocation="C:\Users\Jack\Documents\VecuteXI - 2010 Release\Vecute\bin\Debug\Vecute.exe" IsDeviceDependent="False">
      <ValueInfo DeepSerialization="Yes" ShallowSerialization="No" XvName="495" XvIscircular="4" XvDate="519" XvSequence="499" XvRCSequence="500" XvFeatureCol="520" XvEnd_F="59" XvEnd_R="59" XvPhos_F="38" XvPhos_R="38" XFCleavages="525" XRCleavages="526" XtmpCircular="4" />
    </TypeInfo>
    <TypeInfo ID="519" TypeName="System.DateTime, mscorlib, Version=4.0.0.0, Culture=neutral, PublicKeyToken=b77a5c561934e089" AssemblyString="mscorlib, Version=4.0.0.0, Culture=neutral, PublicKeyToken=b77a5c561934e089" AssemblyLocation="C:\Windows\Microsoft.NET\Framework64\v4.0.30319\mscorlib.dll" IsDeviceDependent="False">
      <ValueInfo Value="41159.5365078125" />
    </TypeInfo>
    <TypeInfo ID="520" TypeName="System.Collections.Generic.List`1[[Vecute.Nuctions+GeneAnnotation, Vecute, Version=1.0.0.0, Culture=neutral, PublicKeyToken=6ca157640498cbe3]], mscorlib, Version=4.0.0.0, Culture=neutral, PublicKeyToken=b77a5c561934e089" AssemblyString="mscorlib, Version=4.0.0.0, Culture=neutral, PublicKeyToken=b77a5c561934e089" AssemblyLocation="C:\Windows\Microsoft.NET\Framework64\v4.0.30319\mscorlib.dll" IsDeviceDependent="False">
      <ValueInfo V0="521" V1="522" V2="524" Count="3" DeepSerialization="Yes" ShallowSerialization="No" />
    </TypeInfo>
    <TypeInfo ID="521" TypeName="Vecute.Nuctions+GeneAnnotation, Vecute, Version=1.0.0.0, Culture=neutral, PublicKeyToken=6ca157640498cbe3" AssemblyString="Vecute, Version=1.0.0.0, Culture=neutral, PublicKeyToken=6ca157640498cbe3" AssemblyLocation="C:\Users\Jack\Documents\VecuteXI - 2010 Release\Vecute\bin\Debug\Vecute.exe" IsDeviceDependent="False">
      <ValueInfo DeepSerialization="Yes" ShallowSerialization="No" XIndex="18" XType="19" XNote="8" XLabel="59" XStartPosition="21" XEndPosition="21" XComplement="4" XVector="518" XFeature="-1" />
    </TypeInfo>
    <TypeInfo ID="522" TypeName="Vecute.Nuctions+GeneAnnotation, Vecute, Version=1.0.0.0, Culture=neutral, PublicKeyToken=6ca157640498cbe3" AssemblyString="Vecute, Version=1.0.0.0, Culture=neutral, PublicKeyToken=6ca157640498cbe3" AssemblyLocation="C:\Users\Jack\Documents\VecuteXI - 2010 Release\Vecute\bin\Debug\Vecute.exe" IsDeviceDependent="False">
      <ValueInfo DeepSerialization="Yes" ShallowSerialization="No" XIndex="21" XType="23" XNote="8" XLabel="59" XStartPosition="523" XEndPosition="523" XComplement="4" XVector="518" XFeature="-1" />
    </TypeInfo>
    <TypeInfo ID="523" TypeName="System.Int32, mscorlib, Version=4.0.0.0, Culture=neutral, PublicKeyToken=b77a5c561934e089" AssemblyString="mscorlib, Version=4.0.0.0, Culture=neutral, PublicKeyToken=b77a5c561934e089" AssemblyLocation="C:\Windows\Microsoft.NET\Framework64\v4.0.30319\mscorlib.dll" IsDeviceDependent="False">
      <ValueInfo Value="1113" />
    </TypeInfo>
    <TypeInfo ID="524" TypeName="Vecute.Nuctions+GeneAnnotation, Vecute, Version=1.0.0.0, Culture=neutral, PublicKeyToken=6ca157640498cbe3" AssemblyString="Vecute, Version=1.0.0.0, Culture=neutral, PublicKeyToken=6ca157640498cbe3" AssemblyLocation="C:\Users\Jack\Documents\VecuteXI - 2010 Release\Vecute\bin\Debug\Vecute.exe" IsDeviceDependent="False">
      <ValueInfo DeepSerialization="Yes" ShallowSerialization="No" XIndex="26" XType="27" XNote="-1" XLabel="495" XStartPosition="21" XEndPosition="523" XComplement="4" XVector="518" XFeature="498" />
    </TypeInfo>
    <TypeInfo ID="525" TypeName="System.Collections.Generic.List`1[[System.Int32, mscorlib, Version=4.0.0.0, Culture=neutral, PublicKeyToken=b77a5c561934e089]], mscorlib, Version=4.0.0.0, Culture=neutral, PublicKeyToken=b77a5c561934e089" AssemblyString="mscorlib, Version=4.0.0.0, Culture=neutral, PublicKeyToken=b77a5c561934e089" AssemblyLocation="C:\Windows\Microsoft.NET\Framework64\v4.0.30319\mscorlib.dll" IsDeviceDependent="False">
      <ValueInfo Count="0" DeepSerialization="Yes" ShallowSerialization="No" />
    </TypeInfo>
    <TypeInfo ID="526" TypeName="System.Collections.Generic.List`1[[System.Int32, mscorlib, Version=4.0.0.0, Culture=neutral, PublicKeyToken=b77a5c561934e089]], mscorlib, Version=4.0.0.0, Culture=neutral, PublicKeyToken=b77a5c561934e089" AssemblyString="mscorlib, Version=4.0.0.0, Culture=neutral, PublicKeyToken=b77a5c561934e089" AssemblyLocation="C:\Windows\Microsoft.NET\Framework64\v4.0.30319\mscorlib.dll" IsDeviceDependent="False">
      <ValueInfo Count="0" DeepSerialization="Yes" ShallowSerialization="No" />
    </TypeInfo>
    <TypeInfo ID="527" TypeName="System.Collections.Generic.List`1[[System.String, mscorlib, Version=4.0.0.0, Culture=neutral, PublicKeyToken=b77a5c561934e089]], mscorlib, Version=4.0.0.0, Culture=neutral, PublicKeyToken=b77a5c561934e089" AssemblyString="mscorlib, Version=4.0.0.0, Culture=neutral, PublicKeyToken=b77a5c561934e089" AssemblyLocation="C:\Windows\Microsoft.NET\Framework64\v4.0.30319\mscorlib.dll" IsDeviceDependent="False">
      <ValueInfo Count="0" DeepSerialization="Yes" ShallowSerialization="No" />
    </TypeInfo>
    <TypeInfo ID="528" TypeName="System.Collections.Generic.List`1[[Vecute.BufferCondition, Vecute, Version=1.0.0.0, Culture=neutral, PublicKeyToken=6ca157640498cbe3]], mscorlib, Version=4.0.0.0, Culture=neutral, PublicKeyToken=b77a5c561934e089" AssemblyString="mscorlib, Version=4.0.0.0, Culture=neutral, PublicKeyToken=b77a5c561934e089" AssemblyLocation="C:\Windows\Microsoft.NET\Framework64\v4.0.30319\mscorlib.dll" IsDeviceDependent="False">
      <ValueInfo Count="0" DeepSerialization="Yes" ShallowSerialization="No" />
    </TypeInfo>
    <TypeInfo ID="529" TypeName="System.Collections.Generic.List`1[[System.String, mscorlib, Version=4.0.0.0, Culture=neutral, PublicKeyToken=b77a5c561934e089]], mscorlib, Version=4.0.0.0, Culture=neutral, PublicKeyToken=b77a5c561934e089" AssemblyString="mscorlib, Version=4.0.0.0, Culture=neutral, PublicKeyToken=b77a5c561934e089" AssemblyLocation="C:\Windows\Microsoft.NET\Framework64\v4.0.30319\mscorlib.dll" IsDeviceDependent="False">
      <ValueInfo Count="0" DeepSerialization="Yes" ShallowSerialization="No" />
    </TypeInfo>
    <TypeInfo ID="530" TypeName="System.Collections.Generic.List`1[[Vecute.FeatureScreenInfo, Vecute, Version=1.0.0.0, Culture=neutral, PublicKeyToken=6ca157640498cbe3]], mscorlib, Version=4.0.0.0, Culture=neutral, PublicKeyToken=b77a5c561934e089" AssemblyString="mscorlib, Version=4.0.0.0, Culture=neutral, PublicKeyToken=b77a5c561934e089" AssemblyLocation="C:\Windows\Microsoft.NET\Framework64\v4.0.30319\mscorlib.dll" IsDeviceDependent="False">
      <ValueInfo Count="0" DeepSerialization="Yes" ShallowSerialization="No" />
    </TypeInfo>
    <TypeInfo ID="531" TypeName="System.Collections.Generic.List`1[[Vecute.DNAInfo, Vecute, Version=1.0.0.0, Culture=neutral, PublicKeyToken=6ca157640498cbe3]], mscorlib, Version=4.0.0.0, Culture=neutral, PublicKeyToken=b77a5c561934e089" AssemblyString="mscorlib, Version=4.0.0.0, Culture=neutral, PublicKeyToken=b77a5c561934e089" AssemblyLocation="C:\Windows\Microsoft.NET\Framework64\v4.0.30319\mscorlib.dll" IsDeviceDependent="False">
      <ValueInfo Count="0" DeepSerialization="Yes" ShallowSerialization="No" />
    </TypeInfo>
    <TypeInfo ID="532" TypeName="System.Collections.Generic.List`1[[Vecute.EnzymeAnalysisItem, Vecute, Version=1.0.0.0, Culture=neutral, PublicKeyToken=6ca157640498cbe3]], mscorlib, Version=4.0.0.0, Culture=neutral, PublicKeyToken=b77a5c561934e089" AssemblyString="mscorlib, Version=4.0.0.0, Culture=neutral, PublicKeyToken=b77a5c561934e089" AssemblyLocation="C:\Windows\Microsoft.NET\Framework64\v4.0.30319\mscorlib.dll" IsDeviceDependent="False">
      <ValueInfo Count="0" DeepSerialization="Yes" ShallowSerialization="No" />
    </TypeInfo>
    <TypeInfo ID="533" TypeName="System.Collections.Generic.List`1[[System.String, mscorlib, Version=4.0.0.0, Culture=neutral, PublicKeyToken=b77a5c561934e089]], mscorlib, Version=4.0.0.0, Culture=neutral, PublicKeyToken=b77a5c561934e089" AssemblyString="mscorlib, Version=4.0.0.0, Culture=neutral, PublicKeyToken=b77a5c561934e089" AssemblyLocation="C:\Windows\Microsoft.NET\Framework64\v4.0.30319\mscorlib.dll" IsDeviceDependent="False">
      <ValueInfo Count="0" DeepSerialization="Yes" ShallowSerialization="No" />
    </TypeInfo>
    <TypeInfo ID="534" TypeName="System.Collections.Generic.List`1[[System.String, mscorlib, Version=4.0.0.0, Culture=neutral, PublicKeyToken=b77a5c561934e089]], mscorlib, Version=4.0.0.0, Culture=neutral, PublicKeyToken=b77a5c561934e089" AssemblyString="mscorlib, Version=4.0.0.0, Culture=neutral, PublicKeyToken=b77a5c561934e089" AssemblyLocation="C:\Windows\Microsoft.NET\Framework64\v4.0.30319\mscorlib.dll" IsDeviceDependent="False">
      <ValueInfo Count="0" DeepSerialization="Yes" ShallowSerialization="No" />
    </TypeInfo>
    <TypeInfo ID="535" TypeName="System.Collections.Generic.List`1[[System.String, mscorlib, Version=4.0.0.0, Culture=neutral, PublicKeyToken=b77a5c561934e089]], mscorlib, Version=4.0.0.0, Culture=neutral, PublicKeyToken=b77a5c561934e089" AssemblyString="mscorlib, Version=4.0.0.0, Culture=neutral, PublicKeyToken=b77a5c561934e089" AssemblyLocation="C:\Windows\Microsoft.NET\Framework64\v4.0.30319\mscorlib.dll" IsDeviceDependent="False">
      <ValueInfo Count="0" DeepSerialization="Yes" ShallowSerialization="No" />
    </TypeInfo>
    <TypeInfo ID="536" TypeName="System.Collections.Generic.List`1[[Vecute.IncubationStep, Vecute, Version=1.0.0.0, Culture=neutral, PublicKeyToken=6ca157640498cbe3]], mscorlib, Version=4.0.0.0, Culture=neutral, PublicKeyToken=b77a5c561934e089" AssemblyString="mscorlib, Version=4.0.0.0, Culture=neutral, PublicKeyToken=b77a5c561934e089" AssemblyLocation="C:\Windows\Microsoft.NET\Framework64\v4.0.30319\mscorlib.dll" IsDeviceDependent="False">
      <ValueInfo Count="0" DeepSerialization="Yes" ShallowSerialization="No" />
    </TypeInfo>
    <TypeInfo ID="537" TypeName="System.Collections.Generic.List`1[[Vecute.Nuctions+Cell, Vecute, Version=1.0.0.0, Culture=neutral, PublicKeyToken=6ca157640498cbe3]], mscorlib, Version=4.0.0.0, Culture=neutral, PublicKeyToken=b77a5c561934e089" AssemblyString="mscorlib, Version=4.0.0.0, Culture=neutral, PublicKeyToken=b77a5c561934e089" AssemblyLocation="C:\Windows\Microsoft.NET\Framework64\v4.0.30319\mscorlib.dll" IsDeviceDependent="False">
      <ValueInfo Count="0" DeepSerialization="Yes" ShallowSerialization="No" />
    </TypeInfo>
    <TypeInfo ID="538" TypeName="System.Single, mscorlib, Version=4.0.0.0, Culture=neutral, PublicKeyToken=b77a5c561934e089" AssemblyString="mscorlib, Version=4.0.0.0, Culture=neutral, PublicKeyToken=b77a5c561934e089" AssemblyLocation="C:\Windows\Microsoft.NET\Framework64\v4.0.30319\mscorlib.dll" IsDeviceDependent="False">
      <ValueInfo Value="2739.166" />
    </TypeInfo>
    <TypeInfo ID="539" TypeName="System.Single, mscorlib, Version=4.0.0.0, Culture=neutral, PublicKeyToken=b77a5c561934e089" AssemblyString="mscorlib, Version=4.0.0.0, Culture=neutral, PublicKeyToken=b77a5c561934e089" AssemblyLocation="C:\Windows\Microsoft.NET\Framework64\v4.0.30319\mscorlib.dll" IsDeviceDependent="False">
      <ValueInfo Value="-1147.925" />
    </TypeInfo>
    <TypeInfo ID="540" TypeName="System.Byte[], mscorlib, Version=4.0.0.0, Culture=neutral, PublicKeyToken=b77a5c561934e089" AssemblyString="mscorlib, Version=4.0.0.0, Culture=neutral, PublicKeyToken=b77a5c561934e089" AssemblyLocation="C:\Windows\Microsoft.NET\Framework64\v4.0.30319\mscorlib.dll" IsDeviceDependent="False">
      <ValueInfo V0="93" V1="94" V2="95" V3="96" V4="96" V5="96" V6="96" V7="96" V8="97" V9="96" V10="98" V11="99" V12="100" V13="101" V14="102" V15="103" V16="104" V17="105" V18="106" V19="107" V20="108" V21="109" V22="110" V23="111" V24="112" V25="113" V26="114" V27="115" V28="96" V29="116" V30="117" V31="118" V32="119" V33="109" V34="120" V35="121" V36="122" V37="123" V38="124" V39="125" V40="126" V41="127" V42="128" V43="120" V44="129" V45="130" V46="131" V47="132" V48="133" V49="134" V50="135" V51="136" V52="137" V53="138" V54="139" V55="121" V56="140" V57="141" V58="130" V59="142" V60="143" V61="144" V62="145" V63="146" V64="147" V65="114" V66="148" V67="149" V68="150" V69="151" V70="127" V71="152" V72="153" V73="154" V74="128" V75="155" V76="156" V77="157" V78="158" V79="159" V80="157" V81="160" V82="161" V83="160" V84="161" V85="162" V86="160" V87="163" V88="164" V89="165" V90="95" V91="158" V92="166" V93="167" V94="135" V95="168" V96="163" V97="169" V98="170" V99="112" V100="171" V101="172" V102="173" V103="164" V104="174" V105="175" V106="126" V107="172" V108="121" V109="176" V110="177" V111="178" V112="179" V113="180" V114="181" V115="182" V116="183" V117="184" V118="127" V119="185" V120="181" V121="186" V122="187" V123="188" V124="102" V125="103" V126="189" V127="155" V128="94" V129="113" V130="190" V131="191" V132="160" V133="192" V134="115" V135="129" V136="136" V137="193" V138="194" V139="195" V140="130" V141="196" V142="197" V143="198" V144="199" V145="138" V146="200" V147="201" V148="202" V149="119" V150="203" V151="204" V152="205" V153="206" V154="200" V155="176" V156="207" V157="208" V158="209" V159="119" V160="210" V161="154" V162="109" V163="211" V164="205" V165="208" V166="194" V167="171" V168="212" V169="191" V170="213" V171="118" V172="208" V173="199" V174="214" V175="119" V176="148" V177="215" V178="216" V179="217" V180="218" V181="206" V182="129" V183="219" V184="220" V185="221" V186="222" V187="223" V188="224" V189="225" V190="226" V191="180" V192="135" V193="227" V194="162" V195="130" V196="128" V197="228" V198="150" V199="229" V200="157" V201="180" V202="135" V203="230" V204="214" V205="231" V206="157" V207="232" V208="118" V209="110" V210="233" V211="223" V212="234" V213="235" V214="236" V215="124" V216="237" V217="238" V218="105" V219="239" V220="240" V221="241" V222="232" V223="120" V224="131" V225="196" V226="105" V227="185" V228="242" V229="243" V230="99" V231="119" V232="244" V233="107" V234="94" V235="98" V236="245" V237="94" V238="156" V239="246" V240="247" V241="118" V242="102" V243="135" V244="241" V245="154" V246="248" V247="128" V248="249" V249="250" V250="251" V251="100" V252="229" V253="98" V254="252" V255="153" V256="238" V257="201" V258="253" V259="107" V260="127" V261="198" V262="205" V263="254" V264="255" V265="256" V266="203" V267="232" V268="155" V269="108" V270="257" V271="244" V272="175" V273="258" V274="259" V275="247" V276="149" V277="120" V278="260" V279="120" V280="214" V281="100" V282="163" V283="97" V284="261" V285="262" V286="217" V287="165" V288="157" V289="123" V290="263" V291="197" V292="135" V293="258" V294="207" V295="264" V296="265" V297="251" V298="220" V299="248" V300="103" V301="124" V302="158" V303="164" V304="224" V305="162" V306="218" V307="115" V308="207" V309="224" V310="155" V311="213" V312="122" V313="266" V314="128" V315="188" V316="122" V317="215" V318="142" V319="125" V320="243" V321="93" V322="267" V323="171" V324="268" V325="269" V326="270" V327="136" V328="164" V329="271" V330="272" V331="195" V332="211" V333="149" V334="272" V335="237" V336="273" V337="179" V338="274" V339="220" V340="213" V341="254" V342="275" V343="164" V344="144" V345="175" V346="164" V347="269" V348="143" V349="173" V350="276" V351="169" V352="277" V353="128" V354="278" V355="180" V356="279" V357="174" V358="175" V359="197" V360="277" V361="150" V362="139" V363="280" V364="281" V365="265" V366="100" V367="101" V368="180" V369="282" V370="205" V371="283" V372="157" V373="228" V374="284" V375="285" V376="199" V377="116" V378="197" V379="136" V380="146" V381="197" V382="280" V383="134" V384="104" V385="164" V386="286" V387="113" V388="287" V389="167" V390="179" V391="198" V392="156" V393="288" V394="251" V395="128" V396="113" V397="129" V398="220" V399="249" V400="110" V401="166" V402="287" V403="145" V404="289" V405="253" V406="211" V407="196" V408="290" V409="266" V410="245" V411="235" V412="210" V413="102" V414="172" V415="291" V416="171" V417="283" V418="134" V419="292" V420="262" V421="146" V422="153" V423="293" V424="214" V425="225" V426="191" V427="112" V428="206" V429="217" V430="287" V431="143" V432="231" V433="145" V434="200" V435="225" V436="176" V437="123" V438="152" V439="120" V440="117" V441="99" V442="294" V443="170" V444="287" V445="165" V446="219" V447="223" V448="269" V449="171" V450="295" V451="268" V452="120" V453="296" V454="279" V455="151" V456="173" V457="212" V458="291" V459="297" V460="256" V461="145" V462="298" V463="229" V464="126" V465="164" V466="289" V467="192" V468="237" V469="299" V470="176" V471="134" V472="268" V473="173" V474="247" V475="248" V476="240" V477="265" V478="300" V479="110" V480="194" V481="250" V482="250" V483="276" V484="124" V485="265" V486="301" V487="269" V488="218" V489="210" V490="115" V491="138" V492="129" V493="242" V494="114" V495="302" V496="303" V497="117" V498="228" V499="163" V500="304" V501="149" V502="189" V503="213" V504="157" V505="152" V506="244" V507="292" V508="131" V509="198" V510="250" V511="95" V512="290" V513="136" V514="280" V515="114" V516="167" V517="305" V518="306" V519="235" V520="100" V521="94" V522="239" V523="307" V524="128" V525="101" V526="170" V527="237" V528="288" V529="308" V530="177" V531="298" V532="309" V533="286" V534="295" V535="300" V536="194" V537="165" V538="310" V539="216" V540="264" V541="217" V542="277" V543="134" V544="93" V545="179" V546="311" V547="312" V548="313" V549="153" V550="176" V551="182" V552="314" V553="131" V554="291" V555="186" V556="227" V557="151" V558="133" V559="179" V560="270" V561="315" V562="316" V563="286" V564="317" V565="189" V566="137" V567="239" V568="107" V569="116" V570="221" V571="160" V572="203" V573="318" V574="319" V575="257" V576="320" V577="217" V578="96" V579="321" V580="270" V581="271" V582="227" V583="179" V584="280" V585="322" V586="148" V587="194" V588="227" V589="179" V590="280" V591="322" V592="255" V593="223" V594="237" V595="122" V596="127" V597="124" V598="121" V599="304" V600="259" V601="242" V602="170" V603="216" V604="271" V605="182" V606="273" V607="323" V608="130" V609="324" V610="142" V611="157" V612="325" V613="235" V614="288" V615="152" V616="108" V617="318" V618="133" V619="326" V620="183" V621="309" V622="310" V623="169" V624="237" V625="132" V626="203" V627="218" V628="296" V629="172" V630="293" V631="136" V632="110" V633="96" V634="96" Count="635" DeepSerialization="Yes" ShallowSerialization="No" />
    </TypeInfo>
    <TypeInfo ID="541" TypeName="System.Collections.Generic.List`1[[System.String, mscorlib, Version=4.0.0.0, Culture=neutral, PublicKeyToken=b77a5c561934e089]], mscorlib, Version=4.0.0.0, Culture=neutral, PublicKeyToken=b77a5c561934e089" AssemblyString="mscorlib, Version=4.0.0.0, Culture=neutral, PublicKeyToken=b77a5c561934e089" AssemblyLocation="C:\Windows\Microsoft.NET\Framework64\v4.0.30319\mscorlib.dll" IsDeviceDependent="False">
      <ValueInfo Count="0" DeepSerialization="Yes" ShallowSerialization="No" />
    </TypeInfo>
    <TypeInfo ID="542" TypeName="System.Collections.Generic.Dictionary`2[[System.String, mscorlib, Version=4.0.0.0, Culture=neutral, PublicKeyToken=b77a5c561934e089],[System.String, mscorlib, Version=4.0.0.0, Culture=neutral, PublicKeyToken=b77a5c561934e089]], mscorlib, Version=4.0.0.0, Culture=neutral, PublicKeyToken=b77a5c561934e089" AssemblyString="mscorlib, Version=4.0.0.0, Culture=neutral, PublicKeyToken=b77a5c561934e089" AssemblyLocation="C:\Windows\Microsoft.NET\Framework64\v4.0.30319\mscorlib.dll" IsDeviceDependent="False">
      <ValueInfo Count="0" DeepSerialization="Yes" ShallowSerialization="No" />
    </TypeInfo>
    <TypeInfo ID="543" TypeName="System.Collections.Generic.List`1[[Vecute.EnzymeAnalysisItem, Vecute, Version=1.0.0.0, Culture=neutral, PublicKeyToken=6ca157640498cbe3]], mscorlib, Version=4.0.0.0, Culture=neutral, PublicKeyToken=b77a5c561934e089" AssemblyString="mscorlib, Version=4.0.0.0, Culture=neutral, PublicKeyToken=b77a5c561934e089" AssemblyLocation="C:\Windows\Microsoft.NET\Framework64\v4.0.30319\mscorlib.dll" IsDeviceDependent="False">
      <ValueInfo Count="0" DeepSerialization="Yes" ShallowSerialization="No" />
    </TypeInfo>
    <TypeInfo ID="544" TypeName="System.Collections.Generic.List`1[[System.String, mscorlib, Version=4.0.0.0, Culture=neutral, PublicKeyToken=b77a5c561934e089]], mscorlib, Version=4.0.0.0, Culture=neutral, PublicKeyToken=b77a5c561934e089" AssemblyString="mscorlib, Version=4.0.0.0, Culture=neutral, PublicKeyToken=b77a5c561934e089" AssemblyLocation="C:\Windows\Microsoft.NET\Framework64\v4.0.30319\mscorlib.dll" IsDeviceDependent="False">
      <ValueInfo Count="0" DeepSerialization="Yes" ShallowSerialization="No" />
    </TypeInfo>
    <TypeInfo ID="545" TypeName="System.Collections.Generic.List`1[[System.String, mscorlib, Version=4.0.0.0, Culture=neutral, PublicKeyToken=b77a5c561934e089]], mscorlib, Version=4.0.0.0, Culture=neutral, PublicKeyToken=b77a5c561934e089" AssemblyString="mscorlib, Version=4.0.0.0, Culture=neutral, PublicKeyToken=b77a5c561934e089" AssemblyLocation="C:\Windows\Microsoft.NET\Framework64\v4.0.30319\mscorlib.dll" IsDeviceDependent="False">
      <ValueInfo Count="0" DeepSerialization="Yes" ShallowSerialization="No" />
    </TypeInfo>
    <TypeInfo ID="546" TypeName="System.Collections.Generic.List`1[[System.String, mscorlib, Version=4.0.0.0, Culture=neutral, PublicKeyToken=b77a5c561934e089]], mscorlib, Version=4.0.0.0, Culture=neutral, PublicKeyToken=b77a5c561934e089" AssemblyString="mscorlib, Version=4.0.0.0, Culture=neutral, PublicKeyToken=b77a5c561934e089" AssemblyLocation="C:\Windows\Microsoft.NET\Framework64\v4.0.30319\mscorlib.dll" IsDeviceDependent="False">
      <ValueInfo Count="0" DeepSerialization="Yes" ShallowSerialization="No" />
    </TypeInfo>
    <TypeInfo ID="547" TypeName="System.Collections.Generic.List`1[[Vecute.IncubationStep, Vecute, Version=1.0.0.0, Culture=neutral, PublicKeyToken=6ca157640498cbe3]], mscorlib, Version=4.0.0.0, Culture=neutral, PublicKeyToken=b77a5c561934e089" AssemblyString="mscorlib, Version=4.0.0.0, Culture=neutral, PublicKeyToken=b77a5c561934e089" AssemblyLocation="C:\Windows\Microsoft.NET\Framework64\v4.0.30319\mscorlib.dll" IsDeviceDependent="False">
      <ValueInfo Count="0" DeepSerialization="Yes" ShallowSerialization="No" />
    </TypeInfo>
    <TypeInfo ID="548" TypeName="System.Collections.Generic.List`1[[Vecute.Nuctions+Cell, Vecute, Version=1.0.0.0, Culture=neutral, PublicKeyToken=6ca157640498cbe3]], mscorlib, Version=4.0.0.0, Culture=neutral, PublicKeyToken=b77a5c561934e089" AssemblyString="mscorlib, Version=4.0.0.0, Culture=neutral, PublicKeyToken=b77a5c561934e089" AssemblyLocation="C:\Windows\Microsoft.NET\Framework64\v4.0.30319\mscorlib.dll" IsDeviceDependent="False">
      <ValueInfo Count="0" DeepSerialization="Yes" ShallowSerialization="No" />
    </TypeInfo>
    <TypeInfo ID="549" TypeName="System.Single, mscorlib, Version=4.0.0.0, Culture=neutral, PublicKeyToken=b77a5c561934e089" AssemblyString="mscorlib, Version=4.0.0.0, Culture=neutral, PublicKeyToken=b77a5c561934e089" AssemblyLocation="C:\Windows\Microsoft.NET\Framework64\v4.0.30319\mscorlib.dll" IsDeviceDependent="False">
      <ValueInfo Value="-764.6589" />
    </TypeInfo>
    <TypeInfo ID="550" TypeName="System.Collections.Generic.List`1[[System.String, mscorlib, Version=4.0.0.0, Culture=neutral, PublicKeyToken=b77a5c561934e089]], mscorlib, Version=4.0.0.0, Culture=neutral, PublicKeyToken=b77a5c561934e089" AssemblyString="mscorlib, Version=4.0.0.0, Culture=neutral, PublicKeyToken=b77a5c561934e089" AssemblyLocation="C:\Windows\Microsoft.NET\Framework64\v4.0.30319\mscorlib.dll" IsDeviceDependent="False">
      <ValueInfo Count="0" DeepSerialization="Yes" ShallowSerialization="No" />
    </TypeInfo>
    <TypeInfo ID="551" TypeName="System.Collections.Generic.Dictionary`2[[System.String, mscorlib, Version=4.0.0.0, Culture=neutral, PublicKeyToken=b77a5c561934e089],[System.String, mscorlib, Version=4.0.0.0, Culture=neutral, PublicKeyToken=b77a5c561934e089]], mscorlib, Version=4.0.0.0, Culture=neutral, PublicKeyToken=b77a5c561934e089" AssemblyString="mscorlib, Version=4.0.0.0, Culture=neutral, PublicKeyToken=b77a5c561934e089" AssemblyLocation="C:\Windows\Microsoft.NET\Framework64\v4.0.30319\mscorlib.dll" IsDeviceDependent="False">
      <ValueInfo Count="0" DeepSerialization="Yes" ShallowSerialization="No" />
    </TypeInfo>
    <TypeInfo ID="552" TypeName="Vecute.DNAInfo, Vecute, Version=1.0.0.0, Culture=neutral, PublicKeyToken=6ca157640498cbe3" AssemblyString="Vecute, Version=1.0.0.0, Culture=neutral, PublicKeyToken=6ca157640498cbe3" AssemblyLocation="C:\Users\Jack\Documents\VecuteXI - 2010 Release\Vecute\bin\Debug\Vecute.exe" IsDeviceDependent="False">
      <ValueInfo DeepSerialization="Yes" ShallowSerialization="No" XvName="553" XOperationDescription="-1" XIsVerificationStep="4" XIsConstructionNode="4" XNotDrawMap="4" XHost="554" XvMolecularOperation="556" XUpdateImageEvent="-1" XDNAs="557" XCalculated="4" XFile_Filename="670" XEnzyme_Enzymes="671" XEnzyme_Buffers="672" XEnzyme_Condition="673" XDephosphorylateWhenDigestion="4" XPCR_ForwardPrimer="-1" XPCR_FPrimerName="-1" XPCR_ReversePrimer="-1" XPCR_RPrimerName="-1" XPCR_Overlap="4" XModify_Method="46" XScreen_Features="674" XScreen_OnlyCircular="4" XSource="675" XEditing="38" XCreating="4" XLigation_TriFragment="71" XLigationMethod="71" XGel_Minimum="72" XGel_Maximun="73" XSolutionExtration="4" XSetPosition="74" XScreen_PCRMax="73" XScreen_PCRMin="72" XScreen_FPrimer="8" XScreen_FName="75" XScreen_RPrimer="8" XScreen_RName="76" XScreen_Mode="77" XRecombinationMethod="78" XEnzymeAnalysisParamters="676" XFetchedEnzymes="677" XOnlySignificant="38" XOnlyExtend="38" XAutomaticChoose="38" XSequencingTheorica="-1" XSequencingPrimerName="8" XSequencingPrimer="8" XSequencingSequence="8" XTheorySequences="678" XSequencingResultComment="82" XCompareSelectedGeneFile="-1" XCompareResultComment="82" XPickedDNAs="679" XDescribeType="84" XTransformationMethod="85" XTransformationMode="86" XIncubation="680" XCells="681" XIncludeVerification="4" XSequencingVerify="4" XDX="682" XDY="683" XRealSize="4" XFinished="4" XProgress="91" XPixelPerKBP="18" XIsKeyName="4" XPCRDesignerData="-1" XSequenceDesignerData="-1" XUseFreeDesigner="4" XFreeDesignCode="8" XFreeDesignName="8" XDesignedEnzymeSite="684" XPrimerDesignerMode="4" XDesignedPrimers="685" />
    </TypeInfo>
    <TypeInfo ID="553" TypeName="System.String, mscorlib, Version=4.0.0.0, Culture=neutral, PublicKeyToken=b77a5c561934e089" AssemblyString="mscorlib, Version=4.0.0.0, Culture=neutral, PublicKeyToken=b77a5c561934e089" AssemblyLocation="C:\Windows\Microsoft.NET\Framework64\v4.0.30319\mscorlib.dll" IsDeviceDependent="False">
      <ValueInfo Value="pUnitRHP" />
    </TypeInfo>
    <TypeInfo ID="554" TypeName="Vecute.Nuctions+Host, Vecute, Version=1.0.0.0, Culture=neutral, PublicKeyToken=6ca157640498cbe3" AssemblyString="Vecute, Version=1.0.0.0, Culture=neutral, PublicKeyToken=6ca157640498cbe3" AssemblyLocation="C:\Users\Jack\Documents\VecuteXI - 2010 Release\Vecute\bin\Debug\Vecute.exe" IsDeviceDependent="False">
      <ValueInfo DeepSerialization="Yes" ShallowSerialization="No" XName="6" XBioFunctions="555" XDescription="8" />
    </TypeInfo>
    <TypeInfo ID="555" TypeName="System.Collections.Generic.List`1[[Vecute.Nuctions+FeatureFunction, Vecute, Version=1.0.0.0, Culture=neutral, PublicKeyToken=6ca157640498cbe3]], mscorlib, Version=4.0.0.0, Culture=neutral, PublicKeyToken=b77a5c561934e089" AssemblyString="mscorlib, Version=4.0.0.0, Culture=neutral, PublicKeyToken=b77a5c561934e089" AssemblyLocation="C:\Windows\Microsoft.NET\Framework64\v4.0.30319\mscorlib.dll" IsDeviceDependent="False">
      <ValueInfo Count="0" DeepSerialization="Yes" ShallowSerialization="No" />
    </TypeInfo>
    <TypeInfo ID="556" TypeName="Vecute.Nuctions+MolecularOperationEnum, Vecute, Version=1.0.0.0, Culture=neutral, PublicKeyToken=6ca157640498cbe3" AssemblyString="Vecute, Version=1.0.0.0, Culture=neutral, PublicKeyToken=6ca157640498cbe3" AssemblyLocation="C:\Users\Jack\Documents\VecuteXI - 2010 Release\Vecute\bin\Debug\Vecute.exe" IsDeviceDependent="False">
      <ValueInfo Enum="Vector" />
    </TypeInfo>
    <TypeInfo ID="557" TypeName="Microsoft.VisualBasic.Collection, Microsoft.VisualBasic, Version=10.0.0.0, Culture=neutral, PublicKeyToken=b03f5f7f11d50a3a" AssemblyString="Microsoft.VisualBasic, Version=10.0.0.0, Culture=neutral, PublicKeyToken=b03f5f7f11d50a3a" AssemblyLocation="C:\Windows\Microsoft.Net\assembly\GAC_MSIL\Microsoft.VisualBasic\v4.0_10.0.0.0__b03f5f7f11d50a3a\Microsoft.VisualBasic.dll" IsDeviceDependent="False">
      <ValueInfo V0="558" Count="1" DeepSerialization="Yes" ShallowSerialization="No" />
    </TypeInfo>
    <TypeInfo ID="558" TypeName="Vecute.Nuctions+GeneFile, Vecute, Version=1.0.0.0, Culture=neutral, PublicKeyToken=6ca157640498cbe3" AssemblyString="Vecute, Version=1.0.0.0, Culture=neutral, PublicKeyToken=6ca157640498cbe3" AssemblyLocation="C:\Users\Jack\Documents\VecuteXI - 2010 Release\Vecute\bin\Debug\Vecute.exe" IsDeviceDependent="False">
      <ValueInfo DeepSerialization="Yes" ShallowSerialization="No" XvName="553" XvIscircular="4" XvDate="559" XvSequence="560" XvRCSequence="561" XvFeatureCol="562" XvEnd_F="667" XvEnd_R="667" XvPhos_F="38" XvPhos_R="38" XFCleavages="668" XRCleavages="669" XtmpCircular="4" />
    </TypeInfo>
    <TypeInfo ID="559" TypeName="System.DateTime, mscorlib, Version=4.0.0.0, Culture=neutral, PublicKeyToken=b77a5c561934e089" AssemblyString="mscorlib, Version=4.0.0.0, Culture=neutral, PublicKeyToken=b77a5c561934e089" AssemblyLocation="C:\Windows\Microsoft.NET\Framework64\v4.0.30319\mscorlib.dll" IsDeviceDependent="False">
      <ValueInfo Value="40478" />
    </TypeInfo>
    <TypeInfo ID="560" TypeName="System.String, mscorlib, Version=4.0.0.0, Culture=neutral, PublicKeyToken=b77a5c561934e089" AssemblyString="mscorlib, Version=4.0.0.0, Culture=neutral, PublicKeyToken=b77a5c561934e089" AssemblyLocation="C:\Windows\Microsoft.NET\Framework64\v4.0.30319\mscorlib.dll" IsDeviceDependent="False">
      <ValueInfo Value="GCATGGCCCACGAAAGGCACAAGTTTGTACAAAAAAGCTGAACGAGAAACGTAAAATGATATAAATATCAATATATTAAATTAGATTTTGCATAAAAAACAGACTACATAATACTGTAAAACACAACATATCCAGTCACTATGCACGAAAGGCGAGCGCTTTTGAAGCTCACGCTGCCGCAAGCACTCAGGGCGCAAGGGCTGCTAAAGGAAGCGGAACACGTAGAAAGCCAGTCCGCAGAAACGGTGCTGACCCCGGATGAATGTCAGCTACTGGGCTATCTGGACAAGGGAAAACGCAAGCGCAAAGAGAAAGCAGGTAGCTTGCAGTGGGCTTACATGGCGATAGCTAGACTGGGCGGTTTTATGGACAGCAAGCGAACCGGAATTGCCAGCTGGGGCGCCCTCTGGTAAGGTTGGGAAGCCCTGCAAAGTAAACTGGATGGCTTTCTTGCCGCCAAGGATCTGATGGCGCAGGGGATCAAGATCTGATCAAGAGACAGGATGAGGATCGTTTCGCATGATTGAACAAGATGGATTGCACGCAGGTTCTCCGGCCGCTTGGGTGGAGAGGCTATTCGGCTATGACTGGGCACAACAGACAATCGGCTGCTCTGATGCCGCCGTGTTCCGGCTGTCAGCGCAGGGGCGCCCGGTTCTTTTTGTCAAGACCGACCTGTCCGGTGCCCTGAATGAACTGCAGGACGAGGCAGCGCGGCTATCGTGGCTGGCCACGACGGGCGTTCCTTGCGCAGCTGTGCTCGACGTTGTCACTGAAGCGGGAAGGGACTGGCTGCTATTGGGCGAAGTGCCGGGGCAGGATCTCCTGTCATCTCACCTTGCTCCTGCCGAGAAAGTATCCATCATGGCTGATGCAATGCGGCGGCTGCATACGCTTGATCCGGCTACCTGCCCATTCGACCACCAAGCGAAACATCGCATCGAGCGAGCACGTACTCGGATGGAAGCCGGTCTTGTCGATCAGGATGATCTGGACGAAGAGCATCAGGGGCTCGCGCCAGCCGAACTGTTCGCCAGGCTCAAGGCGCGCATGCCCGACGGCGAGGATCTCGTCGTGACCCATGGCGATGCCTGCTTGCCGAATATCATGGTGGAAAATGGCCGCTTTTCTGGATTCATCGACTGTGGCCGGCTGGGTGTGGCGGACCGCTATCAGGACATAGCGTTGGCTACCCGTGATATTGCTGAAGAGCTTGGCGGCGAATGGGCTGACCGCTTCCTCGTGCTTTACGGTATCGCCGCTCCCGATTCGCAGCGCATCGCCTTCTATCGCCTTCTTGACGAGTTCTTCTAATCTCGAGAAAACTTCATTTTTAATTTTTGCGGCCGCAAGATCCGCAGTTCAACCTGTTGATAGTACGTACTAAGCTCTCATGTTTCACGTACTAAGCTCTCATGTTTAACGTACTAAGCTCTCATGTTTAACGAACTAAACCCTCATGGCTAACGTACTAAGCTCTCATGGCTAACGTACTAAGCTCTCATGTTTCACGTACTAAGCTCTCATGTTTGAACAATAAAATTAATATAAATCAGCAACTTAAATAGCCTCTAAGGTTTTAAGTTTTATAAGAAAAAAAAGAATATATAAGGCTTTTAAAGCTTTTAAGGTTTAACGGTTGTGGACAACAAGCCAGGGATGTAACGCACTGAGAAGCCCTTAGAGCCTCTCAAAGCAATTTTCAGTGACACAGGAACACTTAACGGCTGACATGGGAATTAGCCATGGCAAAGCCTCGCCACGAAAGGCTCAGGTCACTAATACTATCTAAGTAGTTGATTCATAGTGACTGGATATGTTGCGTTTTGTCGCATTATGTAGTCTATCATTTAACCACAGATTAGTGTAATGCGATGATTTTTAAGTGATTAATGTTATTTTGTCATCCTTTAGGTGAAAAAGGTTGAGTCGCAAAGCGGCACGAAAGGCCAAATAATGATTTTATTTTGACTGATAGTGACCTGTTCGTTGCAACAAATTGATAAGCAATGCTTTCTTATAATGCCAACTTTGTACAAGAAAGCTGGGTCACGAAGTGTAATTATGTCGACGCCGTCGGTGTAATACGACTCACTATAGGGAGAGTCGACTTATCTCGAGACTGCAGTTCAATAGAGATATTGTTGACGTCTCCGTACCGTATTTTGGATGATAACGGCCTCGAAGGCTTATGCCTACGTGGCTGAGATCCGGCTGCTAACAAAGCCCGAAAGGAAGCTGAGTTGGCTGCTGCCACCGCTGAGCAATAACTAGCATAACCCCTTGGGGCCTCTAAACGGGTCTTGAGGGGTTTTTTGCAC" />
    </TypeInfo>
    <TypeInfo ID="561" TypeName="System.String, mscorlib, Version=4.0.0.0, Culture=neutral, PublicKeyToken=b77a5c561934e089" AssemblyString="mscorlib, Version=4.0.0.0, Culture=neutral, PublicKeyToken=b77a5c561934e089" AssemblyLocation="C:\Windows\Microsoft.NET\Framework64\v4.0.30319\mscorlib.dll" IsDeviceDependent="False">
      <ValueInfo Value="GTGCAAAAAACCCCTCAAGACCCGTTTAGAGGCCCCAAGGGGTTATGCTAGTTATTGCTCAGCGGTGGCAGCAGCCAACTCAGCTTCCTTTCGGGCTTTGTTAGCAGCCGGATCTCAGCCACGTAGGCATAAGCCTTCGAGGCCGTTATCATCCAAAATACGGTACGGAGACGTCAACAATATCTCTATTGAACTGCAGTCTCGAGATAAGTCGACTCTCCCTATAGTGAGTCGTATTACACCGACGGCGTCGACATAATTACACTTCGTGACCCAGCTTTCTTGTACAAAGTTGGCATTATAAGAAAGCATTGCTTATCAATTTGTTGCAACGAACAGGTCACTATCAGTCAAAATAAAATCATTATTTGGCCTTTCGTGCCGCTTTGCGACTCAACCTTTTTCACCTAAAGGATGACAAAATAACATTAATCACTTAAAAATCATCGCATTACACTAATCTGTGGTTAAATGATAGACTACATAATGCGACAAAACGCAACATATCCAGTCACTATGAATCAACTACTTAGATAGTATTAGTGACCTGAGCCTTTCGTGGCGAGGCTTTGCCATGGCTAATTCCCATGTCAGCCGTTAAGTGTTCCTGTGTCACTGAAAATTGCTTTGAGAGGCTCTAAGGGCTTCTCAGTGCGTTACATCCCTGGCTTGTTGTCCACAACCGTTAAACCTTAAAAGCTTTAAAAGCCTTATATATTCTTTTTTTTCTTATAAAACTTAAAACCTTAGAGGCTATTTAAGTTGCTGATTTATATTAATTTTATTGTTCAAACATGAGAGCTTAGTACGTGAAACATGAGAGCTTAGTACGTTAGCCATGAGAGCTTAGTACGTTAGCCATGAGGGTTTAGTTCGTTAAACATGAGAGCTTAGTACGTTAAACATGAGAGCTTAGTACGTGAAACATGAGAGCTTAGTACGTACTATCAACAGGTTGAACTGCGGATCTTGCGGCCGCAAAAATTAAAAATGAAGTTTTCTCGAGATTAGAAGAACTCGTCAAGAAGGCGATAGAAGGCGATGCGCTGCGAATCGGGAGCGGCGATACCGTAAAGCACGAGGAAGCGGTCAGCCCATTCGCCGCCAAGCTCTTCAGCAATATCACGGGTAGCCAACGCTATGTCCTGATAGCGGTCCGCCACACCCAGCCGGCCACAGTCGATGAATCCAGAAAAGCGGCCATTTTCCACCATGATATTCGGCAAGCAGGCATCGCCATGGGTCACGACGAGATCCTCGCCGTCGGGCATGCGCGCCTTGAGCCTGGCGAACAGTTCGGCTGGCGCGAGCCCCTGATGCTCTTCGTCCAGATCATCCTGATCGACAAGACCGGCTTCCATCCGAGTACGTGCTCGCTCGATGCGATGTTTCGCTTGGTGGTCGAATGGGCAGGTAGCCGGATCAAGCGTATGCAGCCGCCGCATTGCATCAGCCATGATGGATACTTTCTCGGCAGGAGCAAGGTGAGATGACAGGAGATCCTGCCCCGGCACTTCGCCCAATAGCAGCCAGTCCCTTCCCGCTTCAGTGACAACGTCGAGCACAGCTGCGCAAGGAACGCCCGTCGTGGCCAGCCACGATAGCCGCGCTGCCTCGTCCTGCAGTTCATTCAGGGCACCGGACAGGTCGGTCTTGACAAAAAGAACCGGGCGCCCCTGCGCTGACAGCCGGAACACGGCGGCATCAGAGCAGCCGATTGTCTGTTGTGCCCAGTCATAGCCGAATAGCCTCTCCACCCAAGCGGCCGGAGAACCTGCGTGCAATCCATCTTGTTCAATCATGCGAAACGATCCTCATCCTGTCTCTTGATCAGATCTTGATCCCCTGCGCCATCAGATCCTTGGCGGCAAGAAAGCCATCCAGTTTACTTTGCAGGGCTTCCCAACCTTACCAGAGGGCGCCCCAGCTGGCAATTCCGGTTCGCTTGCTGTCCATAAAACCGCCCAGTCTAGCTATCGCCATGTAAGCCCACTGCAAGCTACCTGCTTTCTCTTTGCGCTTGCGTTTTCCCTTGTCCAGATAGCCCAGTAGCTGACATTCATCCGGGGTCAGCACCGTTTCTGCGGACTGGCTTTCTACGTGTTCCGCTTCCTTTAGCAGCCCTTGCGCCCTGAGTGCTTGCGGCAGCGTGAGCTTCAAAAGCGCTCGCCTTTCGTGCATAGTGACTGGATATGTTGTGTTTTACAGTATTATGTAGTCTGTTTTTTATGCAAAATCTAATTTAATATATTGATATTTATATCATTTTACGTTTCTCGTTCAGCTTTTTTGTACAAACTTGTGCCTTTCGTGGGCCATGC" />
    </TypeInfo>
    <TypeInfo ID="562" TypeName="System.Collections.Generic.List`1[[Vecute.Nuctions+GeneAnnotation, Vecute, Version=1.0.0.0, Culture=neutral, PublicKeyToken=6ca157640498cbe3]], mscorlib, Version=4.0.0.0, Culture=neutral, PublicKeyToken=b77a5c561934e089" AssemblyString="mscorlib, Version=4.0.0.0, Culture=neutral, PublicKeyToken=b77a5c561934e089" AssemblyLocation="C:\Windows\Microsoft.NET\Framework64\v4.0.30319\mscorlib.dll" IsDeviceDependent="False">
      <ValueInfo V0="563" V1="573" V2="581" V3="589" V4="600" V5="611" V6="622" V7="631" V8="640" V9="644" V10="655" Count="11" DeepSerialization="Yes" ShallowSerialization="No" />
    </TypeInfo>
    <TypeInfo ID="563" TypeName="Vecute.Nuctions+GeneAnnotation, Vecute, Version=1.0.0.0, Culture=neutral, PublicKeyToken=6ca157640498cbe3" AssemblyString="Vecute, Version=1.0.0.0, Culture=neutral, PublicKeyToken=6ca157640498cbe3" AssemblyLocation="C:\Users\Jack\Documents\VecuteXI - 2010 Release\Vecute\bin\Debug\Vecute.exe" IsDeviceDependent="False">
      <ValueInfo DeepSerialization="Yes" ShallowSerialization="No" XIndex="18" XType="564" XNote="565" XLabel="566" XStartPosition="567" XEndPosition="568" XComplement="4" XVector="558" XFeature="569" />
    </TypeInfo>
    <TypeInfo ID="564" TypeName="System.String, mscorlib, Version=4.0.0.0, Culture=neutral, PublicKeyToken=b77a5c561934e089" AssemblyString="mscorlib, Version=4.0.0.0, Culture=neutral, PublicKeyToken=b77a5c561934e089" AssemblyLocation="C:\Windows\Microsoft.NET\Framework64\v4.0.30319\mscorlib.dll" IsDeviceDependent="False">
      <ValueInfo Value="recombination_site" />
    </TypeInfo>
    <TypeInfo ID="565" TypeName="System.String, mscorlib, Version=4.0.0.0, Culture=neutral, PublicKeyToken=b77a5c561934e089" AssemblyString="mscorlib, Version=4.0.0.0, Culture=neutral, PublicKeyToken=b77a5c561934e089" AssemblyLocation="C:\Windows\Microsoft.NET\Framework64\v4.0.30319\mscorlib.dll" IsDeviceDependent="False">
      <ValueInfo Value="recombination_site &lt;Lig 2321&gt;" />
    </TypeInfo>
    <TypeInfo ID="566" TypeName="System.String, mscorlib, Version=4.0.0.0, Culture=neutral, PublicKeyToken=b77a5c561934e089" AssemblyString="mscorlib, Version=4.0.0.0, Culture=neutral, PublicKeyToken=b77a5c561934e089" AssemblyLocation="C:\Windows\Microsoft.NET\Framework64\v4.0.30319\mscorlib.dll" IsDeviceDependent="False">
      <ValueInfo Value="attR1L" />
    </TypeInfo>
    <TypeInfo ID="567" TypeName="System.Int32, mscorlib, Version=4.0.0.0, Culture=neutral, PublicKeyToken=b77a5c561934e089" AssemblyString="mscorlib, Version=4.0.0.0, Culture=neutral, PublicKeyToken=b77a5c561934e089" AssemblyLocation="C:\Windows\Microsoft.NET\Framework64\v4.0.30319\mscorlib.dll" IsDeviceDependent="False">
      <ValueInfo Value="19" />
    </TypeInfo>
    <TypeInfo ID="568" TypeName="System.Int32, mscorlib, Version=4.0.0.0, Culture=neutral, PublicKeyToken=b77a5c561934e089" AssemblyString="mscorlib, Version=4.0.0.0, Culture=neutral, PublicKeyToken=b77a5c561934e089" AssemblyLocation="C:\Windows\Microsoft.NET\Framework64\v4.0.30319\mscorlib.dll" IsDeviceDependent="False">
      <ValueInfo Value="143" />
    </TypeInfo>
    <TypeInfo ID="569" TypeName="Vecute.Nuctions+Feature, Vecute, Version=1.0.0.0, Culture=neutral, PublicKeyToken=6ca157640498cbe3" AssemblyString="Vecute, Version=1.0.0.0, Culture=neutral, PublicKeyToken=6ca157640498cbe3" AssemblyLocation="C:\Users\Jack\Documents\VecuteXI - 2010 Release\Vecute\bin\Debug\Vecute.exe" IsDeviceDependent="False">
      <ValueInfo DeepSerialization="Yes" ShallowSerialization="No" XnSequence="570" XnRCSequence="571" XnName="566" XnLabel="566" XnNote="565" XnType="564" XnUseful="34" XBioFunctions="572" />
    </TypeInfo>
    <TypeInfo ID="570" TypeName="System.String, mscorlib, Version=4.0.0.0, Culture=neutral, PublicKeyToken=b77a5c561934e089" AssemblyString="mscorlib, Version=4.0.0.0, Culture=neutral, PublicKeyToken=b77a5c561934e089" AssemblyLocation="C:\Windows\Microsoft.NET\Framework64\v4.0.30319\mscorlib.dll" IsDeviceDependent="False">
      <ValueInfo Value="ACAAGTTTGTACAAAAAAGCTGAACGAGAAACGTAAAATGATATAAATATCAATATATTAAATTAGATTTTGCATAAAAAACAGACTACATAATACTGTAAAACACAACATATCCAGTCACTATG" />
    </TypeInfo>
    <TypeInfo ID="571" TypeName="System.String, mscorlib, Version=4.0.0.0, Culture=neutral, PublicKeyToken=b77a5c561934e089" AssemblyString="mscorlib, Version=4.0.0.0, Culture=neutral, PublicKeyToken=b77a5c561934e089" AssemblyLocation="C:\Windows\Microsoft.NET\Framework64\v4.0.30319\mscorlib.dll" IsDeviceDependent="False">
      <ValueInfo Value="CATAGTGACTGGATATGTTGTGTTTTACAGTATTATGTAGTCTGTTTTTTATGCAAAATCTAATTTAATATATTGATATTTATATCATTTTACGTTTCTCGTTCAGCTTTTTTGTACAAACTTGT" />
    </TypeInfo>
    <TypeInfo ID="572" TypeName="System.Collections.Generic.List`1[[Vecute.Nuctions+FeatureFunction, Vecute, Version=1.0.0.0, Culture=neutral, PublicKeyToken=6ca157640498cbe3]], mscorlib, Version=4.0.0.0, Culture=neutral, PublicKeyToken=b77a5c561934e089" AssemblyString="mscorlib, Version=4.0.0.0, Culture=neutral, PublicKeyToken=b77a5c561934e089" AssemblyLocation="C:\Windows\Microsoft.NET\Framework64\v4.0.30319\mscorlib.dll" IsDeviceDependent="False">
      <ValueInfo Count="0" DeepSerialization="Yes" ShallowSerialization="No" />
    </TypeInfo>
    <TypeInfo ID="573" TypeName="Vecute.Nuctions+GeneAnnotation, Vecute, Version=1.0.0.0, Culture=neutral, PublicKeyToken=6ca157640498cbe3" AssemblyString="Vecute, Version=1.0.0.0, Culture=neutral, PublicKeyToken=6ca157640498cbe3" AssemblyLocation="C:\Users\Jack\Documents\VecuteXI - 2010 Release\Vecute\bin\Debug\Vecute.exe" IsDeviceDependent="False">
      <ValueInfo DeepSerialization="Yes" ShallowSerialization="No" XIndex="21" XType="564" XNote="565" XLabel="574" XStartPosition="575" XEndPosition="576" XComplement="4" XVector="558" XFeature="577" />
    </TypeInfo>
    <TypeInfo ID="574" TypeName="System.String, mscorlib, Version=4.0.0.0, Culture=neutral, PublicKeyToken=b77a5c561934e089" AssemblyString="mscorlib, Version=4.0.0.0, Culture=neutral, PublicKeyToken=b77a5c561934e089" AssemblyLocation="C:\Windows\Microsoft.NET\Framework64\v4.0.30319\mscorlib.dll" IsDeviceDependent="False">
      <ValueInfo Value="attL2L" />
    </TypeInfo>
    <TypeInfo ID="575" TypeName="System.Int32, mscorlib, Version=4.0.0.0, Culture=neutral, PublicKeyToken=b77a5c561934e089" AssemblyString="mscorlib, Version=4.0.0.0, Culture=neutral, PublicKeyToken=b77a5c561934e089" AssemblyLocation="C:\Windows\Microsoft.NET\Framework64\v4.0.30319\mscorlib.dll" IsDeviceDependent="False">
      <ValueInfo Value="1951" />
    </TypeInfo>
    <TypeInfo ID="576" TypeName="System.Int32, mscorlib, Version=4.0.0.0, Culture=neutral, PublicKeyToken=b77a5c561934e089" AssemblyString="mscorlib, Version=4.0.0.0, Culture=neutral, PublicKeyToken=b77a5c561934e089" AssemblyLocation="C:\Windows\Microsoft.NET\Framework64\v4.0.30319\mscorlib.dll" IsDeviceDependent="False">
      <ValueInfo Value="2050" />
    </TypeInfo>
    <TypeInfo ID="577" TypeName="Vecute.Nuctions+Feature, Vecute, Version=1.0.0.0, Culture=neutral, PublicKeyToken=6ca157640498cbe3" AssemblyString="Vecute, Version=1.0.0.0, Culture=neutral, PublicKeyToken=6ca157640498cbe3" AssemblyLocation="C:\Users\Jack\Documents\VecuteXI - 2010 Release\Vecute\bin\Debug\Vecute.exe" IsDeviceDependent="False">
      <ValueInfo DeepSerialization="Yes" ShallowSerialization="No" XnSequence="578" XnRCSequence="579" XnName="574" XnLabel="574" XnNote="565" XnType="564" XnUseful="34" XBioFunctions="580" />
    </TypeInfo>
    <TypeInfo ID="578" TypeName="System.String, mscorlib, Version=4.0.0.0, Culture=neutral, PublicKeyToken=b77a5c561934e089" AssemblyString="mscorlib, Version=4.0.0.0, Culture=neutral, PublicKeyToken=b77a5c561934e089" AssemblyLocation="C:\Windows\Microsoft.NET\Framework64\v4.0.30319\mscorlib.dll" IsDeviceDependent="False">
      <ValueInfo Value="CAAATAATGATTTTATTTTGACTGATAGTGACCTGTTCGTTGCAACAAATTGATAAGCAATGCTTTCTTATAATGCCAACTTTGTACAAGAAAGCTGGGT" />
    </TypeInfo>
    <TypeInfo ID="579" TypeName="System.String, mscorlib, Version=4.0.0.0, Culture=neutral, PublicKeyToken=b77a5c561934e089" AssemblyString="mscorlib, Version=4.0.0.0, Culture=neutral, PublicKeyToken=b77a5c561934e089" AssemblyLocation="C:\Windows\Microsoft.NET\Framework64\v4.0.30319\mscorlib.dll" IsDeviceDependent="False">
      <ValueInfo Value="ACCCAGCTTTCTTGTACAAAGTTGGCATTATAAGAAAGCATTGCTTATCAATTTGTTGCAACGAACAGGTCACTATCAGTCAAAATAAAATCATTATTTG" />
    </TypeInfo>
    <TypeInfo ID="580" TypeName="System.Collections.Generic.List`1[[Vecute.Nuctions+FeatureFunction, Vecute, Version=1.0.0.0, Culture=neutral, PublicKeyToken=6ca157640498cbe3]], mscorlib, Version=4.0.0.0, Culture=neutral, PublicKeyToken=b77a5c561934e089" AssemblyString="mscorlib, Version=4.0.0.0, Culture=neutral, PublicKeyToken=b77a5c561934e089" AssemblyLocation="C:\Windows\Microsoft.NET\Framework64\v4.0.30319\mscorlib.dll" IsDeviceDependent="False">
      <ValueInfo Count="0" DeepSerialization="Yes" ShallowSerialization="No" />
    </TypeInfo>
    <TypeInfo ID="581" TypeName="Vecute.Nuctions+GeneAnnotation, Vecute, Version=1.0.0.0, Culture=neutral, PublicKeyToken=6ca157640498cbe3" AssemblyString="Vecute, Version=1.0.0.0, Culture=neutral, PublicKeyToken=6ca157640498cbe3" AssemblyLocation="C:\Users\Jack\Documents\VecuteXI - 2010 Release\Vecute\bin\Debug\Vecute.exe" IsDeviceDependent="False">
      <ValueInfo DeepSerialization="Yes" ShallowSerialization="No" XIndex="26" XType="564" XNote="565" XLabel="582" XStartPosition="583" XEndPosition="584" XComplement="4" XVector="558" XFeature="585" />
    </TypeInfo>
    <TypeInfo ID="582" TypeName="System.String, mscorlib, Version=4.0.0.0, Culture=neutral, PublicKeyToken=b77a5c561934e089" AssemblyString="mscorlib, Version=4.0.0.0, Culture=neutral, PublicKeyToken=b77a5c561934e089" AssemblyLocation="C:\Windows\Microsoft.NET\Framework64\v4.0.30319\mscorlib.dll" IsDeviceDependent="False">
      <ValueInfo Value="attRH" />
    </TypeInfo>
    <TypeInfo ID="583" TypeName="System.Int32, mscorlib, Version=4.0.0.0, Culture=neutral, PublicKeyToken=b77a5c561934e089" AssemblyString="mscorlib, Version=4.0.0.0, Culture=neutral, PublicKeyToken=b77a5c561934e089" AssemblyLocation="C:\Windows\Microsoft.NET\Framework64\v4.0.30319\mscorlib.dll" IsDeviceDependent="False">
      <ValueInfo Value="1771" />
    </TypeInfo>
    <TypeInfo ID="584" TypeName="System.Int32, mscorlib, Version=4.0.0.0, Culture=neutral, PublicKeyToken=b77a5c561934e089" AssemblyString="mscorlib, Version=4.0.0.0, Culture=neutral, PublicKeyToken=b77a5c561934e089" AssemblyLocation="C:\Windows\Microsoft.NET\Framework64\v4.0.30319\mscorlib.dll" IsDeviceDependent="False">
      <ValueInfo Value="1939" />
    </TypeInfo>
    <TypeInfo ID="585" TypeName="Vecute.Nuctions+Feature, Vecute, Version=1.0.0.0, Culture=neutral, PublicKeyToken=6ca157640498cbe3" AssemblyString="Vecute, Version=1.0.0.0, Culture=neutral, PublicKeyToken=6ca157640498cbe3" AssemblyLocation="C:\Users\Jack\Documents\VecuteXI - 2010 Release\Vecute\bin\Debug\Vecute.exe" IsDeviceDependent="False">
      <ValueInfo DeepSerialization="Yes" ShallowSerialization="No" XnSequence="586" XnRCSequence="587" XnName="582" XnLabel="582" XnNote="565" XnType="564" XnUseful="34" XBioFunctions="588" />
    </TypeInfo>
    <TypeInfo ID="586" TypeName="System.String, mscorlib, Version=4.0.0.0, Culture=neutral, PublicKeyToken=b77a5c561934e089" AssemblyString="mscorlib, Version=4.0.0.0, Culture=neutral, PublicKeyToken=b77a5c561934e089" AssemblyLocation="C:\Windows\Microsoft.NET\Framework64\v4.0.30319\mscorlib.dll" IsDeviceDependent="False">
      <ValueInfo Value="TCAGGTCACTAATACTATCTAAGTAGTTGATTCATAGTGACTGGATATGTTGCGTTTTGTCGCATTATGTAGTCTATCATTTAACCACAGATTAGTGTAATGCGATGATTTTTAAGTGATTAATGTTATTTTGTCATCCTTTAGGTGAAAAAGGTTGAGTCGCAAAGCG" />
    </TypeInfo>
    <TypeInfo ID="587" TypeName="System.String, mscorlib, Version=4.0.0.0, Culture=neutral, PublicKeyToken=b77a5c561934e089" AssemblyString="mscorlib, Version=4.0.0.0, Culture=neutral, PublicKeyToken=b77a5c561934e089" AssemblyLocation="C:\Windows\Microsoft.NET\Framework64\v4.0.30319\mscorlib.dll" IsDeviceDependent="False">
      <ValueInfo Value="CGCTTTGCGACTCAACCTTTTTCACCTAAAGGATGACAAAATAACATTAATCACTTAAAAATCATCGCATTACACTAATCTGTGGTTAAATGATAGACTACATAATGCGACAAAACGCAACATATCCAGTCACTATGAATCAACTACTTAGATAGTATTAGTGACCTGA" />
    </TypeInfo>
    <TypeInfo ID="588" TypeName="System.Collections.Generic.List`1[[Vecute.Nuctions+FeatureFunction, Vecute, Version=1.0.0.0, Culture=neutral, PublicKeyToken=6ca157640498cbe3]], mscorlib, Version=4.0.0.0, Culture=neutral, PublicKeyToken=b77a5c561934e089" AssemblyString="mscorlib, Version=4.0.0.0, Culture=neutral, PublicKeyToken=b77a5c561934e089" AssemblyLocation="C:\Windows\Microsoft.NET\Framework64\v4.0.30319\mscorlib.dll" IsDeviceDependent="False">
      <ValueInfo Count="0" DeepSerialization="Yes" ShallowSerialization="No" />
    </TypeInfo>
    <TypeInfo ID="589" TypeName="Vecute.Nuctions+GeneAnnotation, Vecute, Version=1.0.0.0, Culture=neutral, PublicKeyToken=6ca157640498cbe3" AssemblyString="Vecute, Version=1.0.0.0, Culture=neutral, PublicKeyToken=6ca157640498cbe3" AssemblyLocation="C:\Users\Jack\Documents\VecuteXI - 2010 Release\Vecute\bin\Debug\Vecute.exe" IsDeviceDependent="False">
      <ValueInfo DeepSerialization="Yes" ShallowSerialization="No" XIndex="590" XType="591" XNote="592" XLabel="593" XStartPosition="594" XEndPosition="595" XComplement="4" XVector="558" XFeature="596" />
    </TypeInfo>
    <TypeInfo ID="590" TypeName="System.Int32, mscorlib, Version=4.0.0.0, Culture=neutral, PublicKeyToken=b77a5c561934e089" AssemblyString="mscorlib, Version=4.0.0.0, Culture=neutral, PublicKeyToken=b77a5c561934e089" AssemblyLocation="C:\Windows\Microsoft.NET\Framework64\v4.0.30319\mscorlib.dll" IsDeviceDependent="False">
      <ValueInfo Value="3" />
    </TypeInfo>
    <TypeInfo ID="591" TypeName="System.String, mscorlib, Version=4.0.0.0, Culture=neutral, PublicKeyToken=b77a5c561934e089" AssemblyString="mscorlib, Version=4.0.0.0, Culture=neutral, PublicKeyToken=b77a5c561934e089" AssemblyLocation="C:\Windows\Microsoft.NET\Framework64\v4.0.30319\mscorlib.dll" IsDeviceDependent="False">
      <ValueInfo Value="terminator" />
    </TypeInfo>
    <TypeInfo ID="592" TypeName="System.String, mscorlib, Version=4.0.0.0, Culture=neutral, PublicKeyToken=b77a5c561934e089" AssemblyString="mscorlib, Version=4.0.0.0, Culture=neutral, PublicKeyToken=b77a5c561934e089" AssemblyLocation="C:\Windows\Microsoft.NET\Framework64\v4.0.30319\mscorlib.dll" IsDeviceDependent="False">
      <ValueInfo Value=" &lt;[DA]T7HairPin&gt; &lt;Lig 2321&gt;" />
    </TypeInfo>
    <TypeInfo ID="593" TypeName="System.String, mscorlib, Version=4.0.0.0, Culture=neutral, PublicKeyToken=b77a5c561934e089" AssemblyString="mscorlib, Version=4.0.0.0, Culture=neutral, PublicKeyToken=b77a5c561934e089" AssemblyLocation="C:\Windows\Microsoft.NET\Framework64\v4.0.30319\mscorlib.dll" IsDeviceDependent="False">
      <ValueInfo Value="T7Ter" />
    </TypeInfo>
    <TypeInfo ID="594" TypeName="System.Int32, mscorlib, Version=4.0.0.0, Culture=neutral, PublicKeyToken=b77a5c561934e089" AssemblyString="mscorlib, Version=4.0.0.0, Culture=neutral, PublicKeyToken=b77a5c561934e089" AssemblyLocation="C:\Windows\Microsoft.NET\Framework64\v4.0.30319\mscorlib.dll" IsDeviceDependent="False">
      <ValueInfo Value="2257" />
    </TypeInfo>
    <TypeInfo ID="595" TypeName="System.Int32, mscorlib, Version=4.0.0.0, Culture=neutral, PublicKeyToken=b77a5c561934e089" AssemblyString="mscorlib, Version=4.0.0.0, Culture=neutral, PublicKeyToken=b77a5c561934e089" AssemblyLocation="C:\Windows\Microsoft.NET\Framework64\v4.0.30319\mscorlib.dll" IsDeviceDependent="False">
      <ValueInfo Value="2318" />
    </TypeInfo>
    <TypeInfo ID="596" TypeName="Vecute.Nuctions+Feature, Vecute, Version=1.0.0.0, Culture=neutral, PublicKeyToken=6ca157640498cbe3" AssemblyString="Vecute, Version=1.0.0.0, Culture=neutral, PublicKeyToken=6ca157640498cbe3" AssemblyLocation="C:\Users\Jack\Documents\VecuteXI - 2010 Release\Vecute\bin\Debug\Vecute.exe" IsDeviceDependent="False">
      <ValueInfo DeepSerialization="Yes" ShallowSerialization="No" XnSequence="597" XnRCSequence="598" XnName="593" XnLabel="593" XnNote="592" XnType="591" XnUseful="34" XBioFunctions="599" />
    </TypeInfo>
    <TypeInfo ID="597" TypeName="System.String, mscorlib, Version=4.0.0.0, Culture=neutral, PublicKeyToken=b77a5c561934e089" AssemblyString="mscorlib, Version=4.0.0.0, Culture=neutral, PublicKeyToken=b77a5c561934e089" AssemblyLocation="C:\Windows\Microsoft.NET\Framework64\v4.0.30319\mscorlib.dll" IsDeviceDependent="False">
      <ValueInfo Value="CCGCTGAGCAATAACTAGCATAACCCCTTGGGGCCTCTAAACGGGTCTTGAGGGGTTTTTTG" />
    </TypeInfo>
    <TypeInfo ID="598" TypeName="System.String, mscorlib, Version=4.0.0.0, Culture=neutral, PublicKeyToken=b77a5c561934e089" AssemblyString="mscorlib, Version=4.0.0.0, Culture=neutral, PublicKeyToken=b77a5c561934e089" AssemblyLocation="C:\Windows\Microsoft.NET\Framework64\v4.0.30319\mscorlib.dll" IsDeviceDependent="False">
      <ValueInfo Value="CAAAAAACCCCTCAAGACCCGTTTAGAGGCCCCAAGGGGTTATGCTAGTTATTGCTCAGCGG" />
    </TypeInfo>
    <TypeInfo ID="599" TypeName="System.Collections.Generic.List`1[[Vecute.Nuctions+FeatureFunction, Vecute, Version=1.0.0.0, Culture=neutral, PublicKeyToken=6ca157640498cbe3]], mscorlib, Version=4.0.0.0, Culture=neutral, PublicKeyToken=b77a5c561934e089" AssemblyString="mscorlib, Version=4.0.0.0, Culture=neutral, PublicKeyToken=b77a5c561934e089" AssemblyLocation="C:\Windows\Microsoft.NET\Framework64\v4.0.30319\mscorlib.dll" IsDeviceDependent="False">
      <ValueInfo Count="0" DeepSerialization="Yes" ShallowSerialization="No" />
    </TypeInfo>
    <TypeInfo ID="600" TypeName="Vecute.Nuctions+GeneAnnotation, Vecute, Version=1.0.0.0, Culture=neutral, PublicKeyToken=6ca157640498cbe3" AssemblyString="Vecute, Version=1.0.0.0, Culture=neutral, PublicKeyToken=6ca157640498cbe3" AssemblyLocation="C:\Users\Jack\Documents\VecuteXI - 2010 Release\Vecute\bin\Debug\Vecute.exe" IsDeviceDependent="False">
      <ValueInfo DeepSerialization="Yes" ShallowSerialization="No" XIndex="601" XType="602" XNote="603" XLabel="604" XStartPosition="605" XEndPosition="606" XComplement="4" XVector="558" XFeature="607" />
    </TypeInfo>
    <TypeInfo ID="601" TypeName="System.Int32, mscorlib, Version=4.0.0.0, Culture=neutral, PublicKeyToken=b77a5c561934e089" AssemblyString="mscorlib, Version=4.0.0.0, Culture=neutral, PublicKeyToken=b77a5c561934e089" AssemblyLocation="C:\Windows\Microsoft.NET\Framework64\v4.0.30319\mscorlib.dll" IsDeviceDependent="False">
      <ValueInfo Value="4" />
    </TypeInfo>
    <TypeInfo ID="602" TypeName="System.String, mscorlib, Version=4.0.0.0, Culture=neutral, PublicKeyToken=b77a5c561934e089" AssemblyString="mscorlib, Version=4.0.0.0, Culture=neutral, PublicKeyToken=b77a5c561934e089" AssemblyLocation="C:\Windows\Microsoft.NET\Framework64\v4.0.30319\mscorlib.dll" IsDeviceDependent="False">
      <ValueInfo Value="promoter" />
    </TypeInfo>
    <TypeInfo ID="603" TypeName="System.String, mscorlib, Version=4.0.0.0, Culture=neutral, PublicKeyToken=b77a5c561934e089" AssemblyString="mscorlib, Version=4.0.0.0, Culture=neutral, PublicKeyToken=b77a5c561934e089" AssemblyLocation="C:\Windows\Microsoft.NET\Framework64\v4.0.30319\mscorlib.dll" IsDeviceDependent="False">
      <ValueInfo Value="promoter &lt;Lig 2225&gt;" />
    </TypeInfo>
    <TypeInfo ID="604" TypeName="System.String, mscorlib, Version=4.0.0.0, Culture=neutral, PublicKeyToken=b77a5c561934e089" AssemblyString="mscorlib, Version=4.0.0.0, Culture=neutral, PublicKeyToken=b77a5c561934e089" AssemblyLocation="C:\Windows\Microsoft.NET\Framework64\v4.0.30319\mscorlib.dll" IsDeviceDependent="False">
      <ValueInfo Value="T7pr" />
    </TypeInfo>
    <TypeInfo ID="605" TypeName="System.Int32, mscorlib, Version=4.0.0.0, Culture=neutral, PublicKeyToken=b77a5c561934e089" AssemblyString="mscorlib, Version=4.0.0.0, Culture=neutral, PublicKeyToken=b77a5c561934e089" AssemblyLocation="C:\Windows\Microsoft.NET\Framework64\v4.0.30319\mscorlib.dll" IsDeviceDependent="False">
      <ValueInfo Value="2083" />
    </TypeInfo>
    <TypeInfo ID="606" TypeName="System.Int32, mscorlib, Version=4.0.0.0, Culture=neutral, PublicKeyToken=b77a5c561934e089" AssemblyString="mscorlib, Version=4.0.0.0, Culture=neutral, PublicKeyToken=b77a5c561934e089" AssemblyLocation="C:\Windows\Microsoft.NET\Framework64\v4.0.30319\mscorlib.dll" IsDeviceDependent="False">
      <ValueInfo Value="2105" />
    </TypeInfo>
    <TypeInfo ID="607" TypeName="Vecute.Nuctions+Feature, Vecute, Version=1.0.0.0, Culture=neutral, PublicKeyToken=6ca157640498cbe3" AssemblyString="Vecute, Version=1.0.0.0, Culture=neutral, PublicKeyToken=6ca157640498cbe3" AssemblyLocation="C:\Users\Jack\Documents\VecuteXI - 2010 Release\Vecute\bin\Debug\Vecute.exe" IsDeviceDependent="False">
      <ValueInfo DeepSerialization="Yes" ShallowSerialization="No" XnSequence="608" XnRCSequence="609" XnName="604" XnLabel="604" XnNote="603" XnType="602" XnUseful="34" XBioFunctions="610" />
    </TypeInfo>
    <TypeInfo ID="608" TypeName="System.String, mscorlib, Version=4.0.0.0, Culture=neutral, PublicKeyToken=b77a5c561934e089" AssemblyString="mscorlib, Version=4.0.0.0, Culture=neutral, PublicKeyToken=b77a5c561934e089" AssemblyLocation="C:\Windows\Microsoft.NET\Framework64\v4.0.30319\mscorlib.dll" IsDeviceDependent="False">
      <ValueInfo Value="TAATACGACTCACTATAGGGAGA" />
    </TypeInfo>
    <TypeInfo ID="609" TypeName="System.String, mscorlib, Version=4.0.0.0, Culture=neutral, PublicKeyToken=b77a5c561934e089" AssemblyString="mscorlib, Version=4.0.0.0, Culture=neutral, PublicKeyToken=b77a5c561934e089" AssemblyLocation="C:\Windows\Microsoft.NET\Framework64\v4.0.30319\mscorlib.dll" IsDeviceDependent="False">
      <ValueInfo Value="TCTCCCTATAGTGAGTCGTATTA" />
    </TypeInfo>
    <TypeInfo ID="610" TypeName="System.Collections.Generic.List`1[[Vecute.Nuctions+FeatureFunction, Vecute, Version=1.0.0.0, Culture=neutral, PublicKeyToken=6ca157640498cbe3]], mscorlib, Version=4.0.0.0, Culture=neutral, PublicKeyToken=b77a5c561934e089" AssemblyString="mscorlib, Version=4.0.0.0, Culture=neutral, PublicKeyToken=b77a5c561934e089" AssemblyLocation="C:\Windows\Microsoft.NET\Framework64\v4.0.30319\mscorlib.dll" IsDeviceDependent="False">
      <ValueInfo Count="0" DeepSerialization="Yes" ShallowSerialization="No" />
    </TypeInfo>
    <TypeInfo ID="611" TypeName="Vecute.Nuctions+GeneAnnotation, Vecute, Version=1.0.0.0, Culture=neutral, PublicKeyToken=6ca157640498cbe3" AssemblyString="Vecute, Version=1.0.0.0, Culture=neutral, PublicKeyToken=6ca157640498cbe3" AssemblyLocation="C:\Users\Jack\Documents\VecuteXI - 2010 Release\Vecute\bin\Debug\Vecute.exe" IsDeviceDependent="False">
      <ValueInfo DeepSerialization="Yes" ShallowSerialization="No" XIndex="612" XType="564" XNote="613" XLabel="614" XStartPosition="615" XEndPosition="616" XComplement="4" XVector="558" XFeature="617" />
    </TypeInfo>
    <TypeInfo ID="612" TypeName="System.Int32, mscorlib, Version=4.0.0.0, Culture=neutral, PublicKeyToken=b77a5c561934e089" AssemblyString="mscorlib, Version=4.0.0.0, Culture=neutral, PublicKeyToken=b77a5c561934e089" AssemblyLocation="C:\Windows\Microsoft.NET\Framework64\v4.0.30319\mscorlib.dll" IsDeviceDependent="False">
      <ValueInfo Value="5" />
    </TypeInfo>
    <TypeInfo ID="613" TypeName="System.String, mscorlib, Version=4.0.0.0, Culture=neutral, PublicKeyToken=b77a5c561934e089" AssemblyString="mscorlib, Version=4.0.0.0, Culture=neutral, PublicKeyToken=b77a5c561934e089" AssemblyLocation="C:\Windows\Microsoft.NET\Framework64\v4.0.30319\mscorlib.dll" IsDeviceDependent="False">
      <ValueInfo Value="recombination_site &lt;Lig 2152&gt;" />
    </TypeInfo>
    <TypeInfo ID="614" TypeName="System.String, mscorlib, Version=4.0.0.0, Culture=neutral, PublicKeyToken=b77a5c561934e089" AssemblyString="mscorlib, Version=4.0.0.0, Culture=neutral, PublicKeyToken=b77a5c561934e089" AssemblyLocation="C:\Windows\Microsoft.NET\Framework64\v4.0.30319\mscorlib.dll" IsDeviceDependent="False">
      <ValueInfo Value="att Core2 Labmda" />
    </TypeInfo>
    <TypeInfo ID="615" TypeName="System.Int32, mscorlib, Version=4.0.0.0, Culture=neutral, PublicKeyToken=b77a5c561934e089" AssemblyString="mscorlib, Version=4.0.0.0, Culture=neutral, PublicKeyToken=b77a5c561934e089" AssemblyLocation="C:\Windows\Microsoft.NET\Framework64\v4.0.30319\mscorlib.dll" IsDeviceDependent="False">
      <ValueInfo Value="2031" />
    </TypeInfo>
    <TypeInfo ID="616" TypeName="System.Int32, mscorlib, Version=4.0.0.0, Culture=neutral, PublicKeyToken=b77a5c561934e089" AssemblyString="mscorlib, Version=4.0.0.0, Culture=neutral, PublicKeyToken=b77a5c561934e089" AssemblyLocation="C:\Windows\Microsoft.NET\Framework64\v4.0.30319\mscorlib.dll" IsDeviceDependent="False">
      <ValueInfo Value="2045" />
    </TypeInfo>
    <TypeInfo ID="617" TypeName="Vecute.Nuctions+Feature, Vecute, Version=1.0.0.0, Culture=neutral, PublicKeyToken=6ca157640498cbe3" AssemblyString="Vecute, Version=1.0.0.0, Culture=neutral, PublicKeyToken=6ca157640498cbe3" AssemblyLocation="C:\Users\Jack\Documents\VecuteXI - 2010 Release\Vecute\bin\Debug\Vecute.exe" IsDeviceDependent="False">
      <ValueInfo DeepSerialization="Yes" ShallowSerialization="No" XnSequence="618" XnRCSequence="619" XnName="614" XnLabel="614" XnNote="613" XnType="564" XnUseful="620" XBioFunctions="621" />
    </TypeInfo>
    <TypeInfo ID="618" TypeName="System.String, mscorlib, Version=4.0.0.0, Culture=neutral, PublicKeyToken=b77a5c561934e089" AssemblyString="mscorlib, Version=4.0.0.0, Culture=neutral, PublicKeyToken=b77a5c561934e089" AssemblyLocation="C:\Windows\Microsoft.NET\Framework64\v4.0.30319\mscorlib.dll" IsDeviceDependent="False">
      <ValueInfo Value="TTTGTACAAGAAAGC" />
    </TypeInfo>
    <TypeInfo ID="619" TypeName="System.String, mscorlib, Version=4.0.0.0, Culture=neutral, PublicKeyToken=b77a5c561934e089" AssemblyString="mscorlib, Version=4.0.0.0, Culture=neutral, PublicKeyToken=b77a5c561934e089" AssemblyLocation="C:\Windows\Microsoft.NET\Framework64\v4.0.30319\mscorlib.dll" IsDeviceDependent="False">
      <ValueInfo Value="GCTTTCTTGTACAAA" />
    </TypeInfo>
    <TypeInfo ID="620" TypeName="System.String, mscorlib, Version=4.0.0.0, Culture=neutral, PublicKeyToken=b77a5c561934e089" AssemblyString="mscorlib, Version=4.0.0.0, Culture=neutral, PublicKeyToken=b77a5c561934e089" AssemblyLocation="C:\Windows\Microsoft.NET\Framework64\v4.0.30319\mscorlib.dll" IsDeviceDependent="False">
      <ValueInfo Value="Native" />
    </TypeInfo>
    <TypeInfo ID="621" TypeName="System.Collections.Generic.List`1[[Vecute.Nuctions+FeatureFunction, Vecute, Version=1.0.0.0, Culture=neutral, PublicKeyToken=6ca157640498cbe3]], mscorlib, Version=4.0.0.0, Culture=neutral, PublicKeyToken=b77a5c561934e089" AssemblyString="mscorlib, Version=4.0.0.0, Culture=neutral, PublicKeyToken=b77a5c561934e089" AssemblyLocation="C:\Windows\Microsoft.NET\Framework64\v4.0.30319\mscorlib.dll" IsDeviceDependent="False">
      <ValueInfo Count="0" DeepSerialization="Yes" ShallowSerialization="No" />
    </TypeInfo>
    <TypeInfo ID="622" TypeName="Vecute.Nuctions+GeneAnnotation, Vecute, Version=1.0.0.0, Culture=neutral, PublicKeyToken=6ca157640498cbe3" AssemblyString="Vecute, Version=1.0.0.0, Culture=neutral, PublicKeyToken=6ca157640498cbe3" AssemblyLocation="C:\Users\Jack\Documents\VecuteXI - 2010 Release\Vecute\bin\Debug\Vecute.exe" IsDeviceDependent="False">
      <ValueInfo DeepSerialization="Yes" ShallowSerialization="No" XIndex="623" XType="564" XNote="613" XLabel="624" XStartPosition="625" XEndPosition="626" XComplement="4" XVector="558" XFeature="627" />
    </TypeInfo>
    <TypeInfo ID="623" TypeName="System.Int32, mscorlib, Version=4.0.0.0, Culture=neutral, PublicKeyToken=b77a5c561934e089" AssemblyString="mscorlib, Version=4.0.0.0, Culture=neutral, PublicKeyToken=b77a5c561934e089" AssemblyLocation="C:\Windows\Microsoft.NET\Framework64\v4.0.30319\mscorlib.dll" IsDeviceDependent="False">
      <ValueInfo Value="6" />
    </TypeInfo>
    <TypeInfo ID="624" TypeName="System.String, mscorlib, Version=4.0.0.0, Culture=neutral, PublicKeyToken=b77a5c561934e089" AssemblyString="mscorlib, Version=4.0.0.0, Culture=neutral, PublicKeyToken=b77a5c561934e089" AssemblyLocation="C:\Windows\Microsoft.NET\Framework64\v4.0.30319\mscorlib.dll" IsDeviceDependent="False">
      <ValueInfo Value="att Core HK022" />
    </TypeInfo>
    <TypeInfo ID="625" TypeName="System.Int32, mscorlib, Version=4.0.0.0, Culture=neutral, PublicKeyToken=b77a5c561934e089" AssemblyString="mscorlib, Version=4.0.0.0, Culture=neutral, PublicKeyToken=b77a5c561934e089" AssemblyLocation="C:\Windows\Microsoft.NET\Framework64\v4.0.30319\mscorlib.dll" IsDeviceDependent="False">
      <ValueInfo Value="1909" />
    </TypeInfo>
    <TypeInfo ID="626" TypeName="System.Int32, mscorlib, Version=4.0.0.0, Culture=neutral, PublicKeyToken=b77a5c561934e089" AssemblyString="mscorlib, Version=4.0.0.0, Culture=neutral, PublicKeyToken=b77a5c561934e089" AssemblyLocation="C:\Windows\Microsoft.NET\Framework64\v4.0.30319\mscorlib.dll" IsDeviceDependent="False">
      <ValueInfo Value="1919" />
    </TypeInfo>
    <TypeInfo ID="627" TypeName="Vecute.Nuctions+Feature, Vecute, Version=1.0.0.0, Culture=neutral, PublicKeyToken=6ca157640498cbe3" AssemblyString="Vecute, Version=1.0.0.0, Culture=neutral, PublicKeyToken=6ca157640498cbe3" AssemblyLocation="C:\Users\Jack\Documents\VecuteXI - 2010 Release\Vecute\bin\Debug\Vecute.exe" IsDeviceDependent="False">
      <ValueInfo DeepSerialization="Yes" ShallowSerialization="No" XnSequence="628" XnRCSequence="629" XnName="624" XnLabel="624" XnNote="613" XnType="564" XnUseful="620" XBioFunctions="630" />
    </TypeInfo>
    <TypeInfo ID="628" TypeName="System.String, mscorlib, Version=4.0.0.0, Culture=neutral, PublicKeyToken=b77a5c561934e089" AssemblyString="mscorlib, Version=4.0.0.0, Culture=neutral, PublicKeyToken=b77a5c561934e089" AssemblyLocation="C:\Windows\Microsoft.NET\Framework64\v4.0.30319\mscorlib.dll" IsDeviceDependent="False">
      <ValueInfo Value="CTTTAGGTGAA" />
    </TypeInfo>
    <TypeInfo ID="629" TypeName="System.String, mscorlib, Version=4.0.0.0, Culture=neutral, PublicKeyToken=b77a5c561934e089" AssemblyString="mscorlib, Version=4.0.0.0, Culture=neutral, PublicKeyToken=b77a5c561934e089" AssemblyLocation="C:\Windows\Microsoft.NET\Framework64\v4.0.30319\mscorlib.dll" IsDeviceDependent="False">
      <ValueInfo Value="TTCACCTAAAG" />
    </TypeInfo>
    <TypeInfo ID="630" TypeName="System.Collections.Generic.List`1[[Vecute.Nuctions+FeatureFunction, Vecute, Version=1.0.0.0, Culture=neutral, PublicKeyToken=6ca157640498cbe3]], mscorlib, Version=4.0.0.0, Culture=neutral, PublicKeyToken=b77a5c561934e089" AssemblyString="mscorlib, Version=4.0.0.0, Culture=neutral, PublicKeyToken=b77a5c561934e089" AssemblyLocation="C:\Windows\Microsoft.NET\Framework64\v4.0.30319\mscorlib.dll" IsDeviceDependent="False">
      <ValueInfo Count="0" DeepSerialization="Yes" ShallowSerialization="No" />
    </TypeInfo>
    <TypeInfo ID="631" TypeName="Vecute.Nuctions+GeneAnnotation, Vecute, Version=1.0.0.0, Culture=neutral, PublicKeyToken=6ca157640498cbe3" AssemblyString="Vecute, Version=1.0.0.0, Culture=neutral, PublicKeyToken=6ca157640498cbe3" AssemblyLocation="C:\Users\Jack\Documents\VecuteXI - 2010 Release\Vecute\bin\Debug\Vecute.exe" IsDeviceDependent="False">
      <ValueInfo DeepSerialization="Yes" ShallowSerialization="No" XIndex="632" XType="564" XNote="633" XLabel="634" XStartPosition="29" XEndPosition="635" XComplement="4" XVector="558" XFeature="636" />
    </TypeInfo>
    <TypeInfo ID="632" TypeName="System.Int32, mscorlib, Version=4.0.0.0, Culture=neutral, PublicKeyToken=b77a5c561934e089" AssemblyString="mscorlib, Version=4.0.0.0, Culture=neutral, PublicKeyToken=b77a5c561934e089" AssemblyLocation="C:\Windows\Microsoft.NET\Framework64\v4.0.30319\mscorlib.dll" IsDeviceDependent="False">
      <ValueInfo Value="7" />
    </TypeInfo>
    <TypeInfo ID="633" TypeName="System.String, mscorlib, Version=4.0.0.0, Culture=neutral, PublicKeyToken=b77a5c561934e089" AssemblyString="mscorlib, Version=4.0.0.0, Culture=neutral, PublicKeyToken=b77a5c561934e089" AssemblyLocation="C:\Windows\Microsoft.NET\Framework64\v4.0.30319\mscorlib.dll" IsDeviceDependent="False">
      <ValueInfo Value="recombination_site &lt;Lig 2249&gt;" />
    </TypeInfo>
    <TypeInfo ID="634" TypeName="System.String, mscorlib, Version=4.0.0.0, Culture=neutral, PublicKeyToken=b77a5c561934e089" AssemblyString="mscorlib, Version=4.0.0.0, Culture=neutral, PublicKeyToken=b77a5c561934e089" AssemblyLocation="C:\Windows\Microsoft.NET\Framework64\v4.0.30319\mscorlib.dll" IsDeviceDependent="False">
      <ValueInfo Value="att Core1 Lambda" />
    </TypeInfo>
    <TypeInfo ID="635" TypeName="System.Int32, mscorlib, Version=4.0.0.0, Culture=neutral, PublicKeyToken=b77a5c561934e089" AssemblyString="mscorlib, Version=4.0.0.0, Culture=neutral, PublicKeyToken=b77a5c561934e089" AssemblyLocation="C:\Windows\Microsoft.NET\Framework64\v4.0.30319\mscorlib.dll" IsDeviceDependent="False">
      <ValueInfo Value="38" />
    </TypeInfo>
    <TypeInfo ID="636" TypeName="Vecute.Nuctions+Feature, Vecute, Version=1.0.0.0, Culture=neutral, PublicKeyToken=6ca157640498cbe3" AssemblyString="Vecute, Version=1.0.0.0, Culture=neutral, PublicKeyToken=6ca157640498cbe3" AssemblyLocation="C:\Users\Jack\Documents\VecuteXI - 2010 Release\Vecute\bin\Debug\Vecute.exe" IsDeviceDependent="False">
      <ValueInfo DeepSerialization="Yes" ShallowSerialization="No" XnSequence="637" XnRCSequence="638" XnName="634" XnLabel="634" XnNote="633" XnType="564" XnUseful="620" XBioFunctions="639" />
    </TypeInfo>
    <TypeInfo ID="637" TypeName="System.String, mscorlib, Version=4.0.0.0, Culture=neutral, PublicKeyToken=b77a5c561934e089" AssemblyString="mscorlib, Version=4.0.0.0, Culture=neutral, PublicKeyToken=b77a5c561934e089" AssemblyLocation="C:\Windows\Microsoft.NET\Framework64\v4.0.30319\mscorlib.dll" IsDeviceDependent="False">
      <ValueInfo Value="TTTGTACAAAAAAGC" />
    </TypeInfo>
    <TypeInfo ID="638" TypeName="System.String, mscorlib, Version=4.0.0.0, Culture=neutral, PublicKeyToken=b77a5c561934e089" AssemblyString="mscorlib, Version=4.0.0.0, Culture=neutral, PublicKeyToken=b77a5c561934e089" AssemblyLocation="C:\Windows\Microsoft.NET\Framework64\v4.0.30319\mscorlib.dll" IsDeviceDependent="False">
      <ValueInfo Value="GCTTTTTTGTACAAA" />
    </TypeInfo>
    <TypeInfo ID="639" TypeName="System.Collections.Generic.List`1[[Vecute.Nuctions+FeatureFunction, Vecute, Version=1.0.0.0, Culture=neutral, PublicKeyToken=6ca157640498cbe3]], mscorlib, Version=4.0.0.0, Culture=neutral, PublicKeyToken=b77a5c561934e089" AssemblyString="mscorlib, Version=4.0.0.0, Culture=neutral, PublicKeyToken=b77a5c561934e089" AssemblyLocation="C:\Windows\Microsoft.NET\Framework64\v4.0.30319\mscorlib.dll" IsDeviceDependent="False">
      <ValueInfo Count="0" DeepSerialization="Yes" ShallowSerialization="No" />
    </TypeInfo>
    <TypeInfo ID="640" TypeName="Vecute.Nuctions+GeneAnnotation, Vecute, Version=1.0.0.0, Culture=neutral, PublicKeyToken=6ca157640498cbe3" AssemblyString="Vecute, Version=1.0.0.0, Culture=neutral, PublicKeyToken=6ca157640498cbe3" AssemblyLocation="C:\Users\Jack\Documents\VecuteXI - 2010 Release\Vecute\bin\Debug\Vecute.exe" IsDeviceDependent="False">
      <ValueInfo DeepSerialization="Yes" ShallowSerialization="No" XIndex="641" XType="564" XNote="633" XLabel="624" XStartPosition="625" XEndPosition="626" XComplement="4" XVector="558" XFeature="642" />
    </TypeInfo>
    <TypeInfo ID="641" TypeName="System.Int32, mscorlib, Version=4.0.0.0, Culture=neutral, PublicKeyToken=b77a5c561934e089" AssemblyString="mscorlib, Version=4.0.0.0, Culture=neutral, PublicKeyToken=b77a5c561934e089" AssemblyLocation="C:\Windows\Microsoft.NET\Framework64\v4.0.30319\mscorlib.dll" IsDeviceDependent="False">
      <ValueInfo Value="8" />
    </TypeInfo>
    <TypeInfo ID="642" TypeName="Vecute.Nuctions+Feature, Vecute, Version=1.0.0.0, Culture=neutral, PublicKeyToken=6ca157640498cbe3" AssemblyString="Vecute, Version=1.0.0.0, Culture=neutral, PublicKeyToken=6ca157640498cbe3" AssemblyLocation="C:\Users\Jack\Documents\VecuteXI - 2010 Release\Vecute\bin\Debug\Vecute.exe" IsDeviceDependent="False">
      <ValueInfo DeepSerialization="Yes" ShallowSerialization="No" XnSequence="628" XnRCSequence="629" XnName="624" XnLabel="624" XnNote="633" XnType="564" XnUseful="620" XBioFunctions="643" />
    </TypeInfo>
    <TypeInfo ID="643" TypeName="System.Collections.Generic.List`1[[Vecute.Nuctions+FeatureFunction, Vecute, Version=1.0.0.0, Culture=neutral, PublicKeyToken=6ca157640498cbe3]], mscorlib, Version=4.0.0.0, Culture=neutral, PublicKeyToken=b77a5c561934e089" AssemblyString="mscorlib, Version=4.0.0.0, Culture=neutral, PublicKeyToken=b77a5c561934e089" AssemblyLocation="C:\Windows\Microsoft.NET\Framework64\v4.0.30319\mscorlib.dll" IsDeviceDependent="False">
      <ValueInfo Count="0" DeepSerialization="Yes" ShallowSerialization="No" />
    </TypeInfo>
    <TypeInfo ID="644" TypeName="Vecute.Nuctions+GeneAnnotation, Vecute, Version=1.0.0.0, Culture=neutral, PublicKeyToken=6ca157640498cbe3" AssemblyString="Vecute, Version=1.0.0.0, Culture=neutral, PublicKeyToken=6ca157640498cbe3" AssemblyLocation="C:\Users\Jack\Documents\VecuteXI - 2010 Release\Vecute\bin\Debug\Vecute.exe" IsDeviceDependent="False">
      <ValueInfo DeepSerialization="Yes" ShallowSerialization="No" XIndex="645" XType="646" XNote="647" XLabel="648" XStartPosition="649" XEndPosition="650" XComplement="38" XVector="558" XFeature="651" />
    </TypeInfo>
    <TypeInfo ID="645" TypeName="System.Int32, mscorlib, Version=4.0.0.0, Culture=neutral, PublicKeyToken=b77a5c561934e089" AssemblyString="mscorlib, Version=4.0.0.0, Culture=neutral, PublicKeyToken=b77a5c561934e089" AssemblyLocation="C:\Windows\Microsoft.NET\Framework64\v4.0.30319\mscorlib.dll" IsDeviceDependent="False">
      <ValueInfo Value="9" />
    </TypeInfo>
    <TypeInfo ID="646" TypeName="System.String, mscorlib, Version=4.0.0.0, Culture=neutral, PublicKeyToken=b77a5c561934e089" AssemblyString="mscorlib, Version=4.0.0.0, Culture=neutral, PublicKeyToken=b77a5c561934e089" AssemblyLocation="C:\Windows\Microsoft.NET\Framework64\v4.0.30319\mscorlib.dll" IsDeviceDependent="False">
      <ValueInfo Value="rep_origin" />
    </TypeInfo>
    <TypeInfo ID="647" TypeName="System.String, mscorlib, Version=4.0.0.0, Culture=neutral, PublicKeyToken=b77a5c561934e089" AssemblyString="mscorlib, Version=4.0.0.0, Culture=neutral, PublicKeyToken=b77a5c561934e089" AssemblyLocation="C:\Windows\Microsoft.NET\Framework64\v4.0.30319\mscorlib.dll" IsDeviceDependent="False">
      <ValueInfo Value="&quot;R6K gamma replication origin&quot;" />
    </TypeInfo>
    <TypeInfo ID="648" TypeName="System.String, mscorlib, Version=4.0.0.0, Culture=neutral, PublicKeyToken=b77a5c561934e089" AssemblyString="mscorlib, Version=4.0.0.0, Culture=neutral, PublicKeyToken=b77a5c561934e089" AssemblyLocation="C:\Windows\Microsoft.NET\Framework64\v4.0.30319\mscorlib.dll" IsDeviceDependent="False">
      <ValueInfo Value="R6Kγ" />
    </TypeInfo>
    <TypeInfo ID="649" TypeName="System.Int32, mscorlib, Version=4.0.0.0, Culture=neutral, PublicKeyToken=b77a5c561934e089" AssemblyString="mscorlib, Version=4.0.0.0, Culture=neutral, PublicKeyToken=b77a5c561934e089" AssemblyLocation="C:\Windows\Microsoft.NET\Framework64\v4.0.30319\mscorlib.dll" IsDeviceDependent="False">
      <ValueInfo Value="1350" />
    </TypeInfo>
    <TypeInfo ID="650" TypeName="System.Int32, mscorlib, Version=4.0.0.0, Culture=neutral, PublicKeyToken=b77a5c561934e089" AssemblyString="mscorlib, Version=4.0.0.0, Culture=neutral, PublicKeyToken=b77a5c561934e089" AssemblyLocation="C:\Windows\Microsoft.NET\Framework64\v4.0.30319\mscorlib.dll" IsDeviceDependent="False">
      <ValueInfo Value="1749" />
    </TypeInfo>
    <TypeInfo ID="651" TypeName="Vecute.Nuctions+Feature, Vecute, Version=1.0.0.0, Culture=neutral, PublicKeyToken=6ca157640498cbe3" AssemblyString="Vecute, Version=1.0.0.0, Culture=neutral, PublicKeyToken=6ca157640498cbe3" AssemblyLocation="C:\Users\Jack\Documents\VecuteXI - 2010 Release\Vecute\bin\Debug\Vecute.exe" IsDeviceDependent="False">
      <ValueInfo DeepSerialization="Yes" ShallowSerialization="No" XnSequence="652" XnRCSequence="653" XnName="648" XnLabel="648" XnNote="647" XnType="646" XnUseful="34" XBioFunctions="654" />
    </TypeInfo>
    <TypeInfo ID="652" TypeName="System.String, mscorlib, Version=4.0.0.0, Culture=neutral, PublicKeyToken=b77a5c561934e089" AssemblyString="mscorlib, Version=4.0.0.0, Culture=neutral, PublicKeyToken=b77a5c561934e089" AssemblyLocation="C:\Windows\Microsoft.NET\Framework64\v4.0.30319\mscorlib.dll" IsDeviceDependent="False">
      <ValueInfo Value="CCATGGCTAATTCCCATGTCAGCCGTTAAGTGTTCCTGTGTCACTGAAAATTGCTTTGAGAGGCTCTAAGGGCTTCTCAGTGCGTTACATCCCTGGCTTGTTGTCCACAACCGTTAAACCTTAAAAGCTTTAAAAGCCTTATATATTCTTTTTTTTCTTATAAAACTTAAAACCTTAGAGGCTATTTAAGTTGCTGATTTATATTAATTTTATTGTTCAAACATGAGAGCTTAGTACGTGAAACATGAGAGCTTAGTACGTTAGCCATGAGAGCTTAGTACGTTAGCCATGAGGGTTTAGTTCGTTAAACATGAGAGCTTAGTACGTTAAACATGAGAGCTTAGTACGTGAAACATGAGAGCTTAGTACGTACTATCAACAGGTTGAACTGCGGATCTTG" />
    </TypeInfo>
    <TypeInfo ID="653" TypeName="System.String, mscorlib, Version=4.0.0.0, Culture=neutral, PublicKeyToken=b77a5c561934e089" AssemblyString="mscorlib, Version=4.0.0.0, Culture=neutral, PublicKeyToken=b77a5c561934e089" AssemblyLocation="C:\Windows\Microsoft.NET\Framework64\v4.0.30319\mscorlib.dll" IsDeviceDependent="False">
      <ValueInfo Value="CAAGATCCGCAGTTCAACCTGTTGATAGTACGTACTAAGCTCTCATGTTTCACGTACTAAGCTCTCATGTTTAACGTACTAAGCTCTCATGTTTAACGAACTAAACCCTCATGGCTAACGTACTAAGCTCTCATGGCTAACGTACTAAGCTCTCATGTTTCACGTACTAAGCTCTCATGTTTGAACAATAAAATTAATATAAATCAGCAACTTAAATAGCCTCTAAGGTTTTAAGTTTTATAAGAAAAAAAAGAATATATAAGGCTTTTAAAGCTTTTAAGGTTTAACGGTTGTGGACAACAAGCCAGGGATGTAACGCACTGAGAAGCCCTTAGAGCCTCTCAAAGCAATTTTCAGTGACACAGGAACACTTAACGGCTGACATGGGAATTAGCCATGG" />
    </TypeInfo>
    <TypeInfo ID="654" TypeName="System.Collections.Generic.List`1[[Vecute.Nuctions+FeatureFunction, Vecute, Version=1.0.0.0, Culture=neutral, PublicKeyToken=6ca157640498cbe3]], mscorlib, Version=4.0.0.0, Culture=neutral, PublicKeyToken=b77a5c561934e089" AssemblyString="mscorlib, Version=4.0.0.0, Culture=neutral, PublicKeyToken=b77a5c561934e089" AssemblyLocation="C:\Windows\Microsoft.NET\Framework64\v4.0.30319\mscorlib.dll" IsDeviceDependent="False">
      <ValueInfo Count="0" DeepSerialization="Yes" ShallowSerialization="No" />
    </TypeInfo>
    <TypeInfo ID="655" TypeName="Vecute.Nuctions+GeneAnnotation, Vecute, Version=1.0.0.0, Culture=neutral, PublicKeyToken=6ca157640498cbe3" AssemblyString="Vecute, Version=1.0.0.0, Culture=neutral, PublicKeyToken=6ca157640498cbe3" AssemblyLocation="C:\Users\Jack\Documents\VecuteXI - 2010 Release\Vecute\bin\Debug\Vecute.exe" IsDeviceDependent="False">
      <ValueInfo DeepSerialization="Yes" ShallowSerialization="No" XIndex="656" XType="657" XNote="8" XLabel="658" XStartPosition="659" XEndPosition="660" XComplement="4" XVector="558" XFeature="661" />
    </TypeInfo>
    <TypeInfo ID="656" TypeName="System.Int32, mscorlib, Version=4.0.0.0, Culture=neutral, PublicKeyToken=b77a5c561934e089" AssemblyString="mscorlib, Version=4.0.0.0, Culture=neutral, PublicKeyToken=b77a5c561934e089" AssemblyLocation="C:\Windows\Microsoft.NET\Framework64\v4.0.30319\mscorlib.dll" IsDeviceDependent="False">
      <ValueInfo Value="10" />
    </TypeInfo>
    <TypeInfo ID="657" TypeName="System.String, mscorlib, Version=4.0.0.0, Culture=neutral, PublicKeyToken=b77a5c561934e089" AssemblyString="mscorlib, Version=4.0.0.0, Culture=neutral, PublicKeyToken=b77a5c561934e089" AssemblyLocation="C:\Windows\Microsoft.NET\Framework64\v4.0.30319\mscorlib.dll" IsDeviceDependent="False">
      <ValueInfo Value="CDS" />
    </TypeInfo>
    <TypeInfo ID="658" TypeName="System.String, mscorlib, Version=4.0.0.0, Culture=neutral, PublicKeyToken=b77a5c561934e089" AssemblyString="mscorlib, Version=4.0.0.0, Culture=neutral, PublicKeyToken=b77a5c561934e089" AssemblyLocation="C:\Windows\Microsoft.NET\Framework64\v4.0.30319\mscorlib.dll" IsDeviceDependent="False">
      <ValueInfo Value="kan" />
    </TypeInfo>
    <TypeInfo ID="659" TypeName="System.Int32, mscorlib, Version=4.0.0.0, Culture=neutral, PublicKeyToken=b77a5c561934e089" AssemblyString="mscorlib, Version=4.0.0.0, Culture=neutral, PublicKeyToken=b77a5c561934e089" AssemblyLocation="C:\Windows\Microsoft.NET\Framework64\v4.0.30319\mscorlib.dll" IsDeviceDependent="False">
      <ValueInfo Value="520" />
    </TypeInfo>
    <TypeInfo ID="660" TypeName="System.Int32, mscorlib, Version=4.0.0.0, Culture=neutral, PublicKeyToken=b77a5c561934e089" AssemblyString="mscorlib, Version=4.0.0.0, Culture=neutral, PublicKeyToken=b77a5c561934e089" AssemblyLocation="C:\Windows\Microsoft.NET\Framework64\v4.0.30319\mscorlib.dll" IsDeviceDependent="False">
      <ValueInfo Value="1314" />
    </TypeInfo>
    <TypeInfo ID="661" TypeName="Vecute.Nuctions+Feature, Vecute, Version=1.0.0.0, Culture=neutral, PublicKeyToken=6ca157640498cbe3" AssemblyString="Vecute, Version=1.0.0.0, Culture=neutral, PublicKeyToken=6ca157640498cbe3" AssemblyLocation="C:\Users\Jack\Documents\VecuteXI - 2010 Release\Vecute\bin\Debug\Vecute.exe" IsDeviceDependent="False">
      <ValueInfo DeepSerialization="Yes" ShallowSerialization="No" XnSequence="662" XnRCSequence="663" XnName="658" XnLabel="658" XnNote="8" XnType="657" XnUseful="34" XBioFunctions="664" />
    </TypeInfo>
    <TypeInfo ID="662" TypeName="System.String, mscorlib, Version=4.0.0.0, Culture=neutral, PublicKeyToken=b77a5c561934e089" AssemblyString="mscorlib, Version=4.0.0.0, Culture=neutral, PublicKeyToken=b77a5c561934e089" AssemblyLocation="C:\Windows\Microsoft.NET\Framework64\v4.0.30319\mscorlib.dll" IsDeviceDependent="False">
      <ValueInfo Value="ATGATTGAACAAGATGGATTGCACGCAGGTTCTCCGGCCGCTTGGGTGGAGAGGCTATTCGGCTATGACTGGGCACAACAGACAATCGGCTGCTCTGATGCCGCCGTGTTCCGGCTGTCAGCGCAGGGGCGCCCGGTTCTTTTTGTCAAGACCGACCTGTCCGGTGCCCTGAATGAACTGCAGGACGAGGCAGCGCGGCTATCGTGGCTGGCCACGACGGGCGTTCCTTGCGCAGCTGTGCTCGACGTTGTCACTGAAGCGGGAAGGGACTGGCTGCTATTGGGCGAAGTGCCGGGGCAGGATCTCCTGTCATCTCACCTTGCTCCTGCCGAGAAAGTATCCATCATGGCTGATGCAATGCGGCGGCTGCATACGCTTGATCCGGCTACCTGCCCATTCGACCACCAAGCGAAACATCGCATCGAGCGAGCACGTACTCGGATGGAAGCCGGTCTTGTCGATCAGGATGATCTGGACGAAGAGCATCAGGGGCTCGCGCCAGCCGAACTGTTCGCCAGGCTCAAGGCGCGCATGCCCGACGGCGAGGATCTCGTCGTGACCCATGGCGATGCCTGCTTGCCGAATATCATGGTGGAAAATGGCCGCTTTTCTGGATTCATCGACTGTGGCCGGCTGGGTGTGGCGGACCGCTATCAGGACATAGCGTTGGCTACCCGTGATATTGCTGAAGAGCTTGGCGGCGAATGGGCTGACCGCTTCCTCGTGCTTTACGGTATCGCCGCTCCCGATTCGCAGCGCATCGCCTTCTATCGCCTTCTTGACGAGTTCTTCTAA" />
    </TypeInfo>
    <TypeInfo ID="663" TypeName="System.String, mscorlib, Version=4.0.0.0, Culture=neutral, PublicKeyToken=b77a5c561934e089" AssemblyString="mscorlib, Version=4.0.0.0, Culture=neutral, PublicKeyToken=b77a5c561934e089" AssemblyLocation="C:\Windows\Microsoft.NET\Framework64\v4.0.30319\mscorlib.dll" IsDeviceDependent="False">
      <ValueInfo Value="TTAGAAGAACTCGTCAAGAAGGCGATAGAAGGCGATGCGCTGCGAATCGGGAGCGGCGATACCGTAAAGCACGAGGAAGCGGTCAGCCCATTCGCCGCCAAGCTCTTCAGCAATATCACGGGTAGCCAACGCTATGTCCTGATAGCGGTCCGCCACACCCAGCCGGCCACAGTCGATGAATCCAGAAAAGCGGCCATTTTCCACCATGATATTCGGCAAGCAGGCATCGCCATGGGTCACGACGAGATCCTCGCCGTCGGGCATGCGCGCCTTGAGCCTGGCGAACAGTTCGGCTGGCGCGAGCCCCTGATGCTCTTCGTCCAGATCATCCTGATCGACAAGACCGGCTTCCATCCGAGTACGTGCTCGCTCGATGCGATGTTTCGCTTGGTGGTCGAATGGGCAGGTAGCCGGATCAAGCGTATGCAGCCGCCGCATTGCATCAGCCATGATGGATACTTTCTCGGCAGGAGCAAGGTGAGATGACAGGAGATCCTGCCCCGGCACTTCGCCCAATAGCAGCCAGTCCCTTCCCGCTTCAGTGACAACGTCGAGCACAGCTGCGCAAGGAACGCCCGTCGTGGCCAGCCACGATAGCCGCGCTGCCTCGTCCTGCAGTTCATTCAGGGCACCGGACAGGTCGGTCTTGACAAAAAGAACCGGGCGCCCCTGCGCTGACAGCCGGAACACGGCGGCATCAGAGCAGCCGATTGTCTGTTGTGCCCAGTCATAGCCGAATAGCCTCTCCACCCAAGCGGCCGGAGAACCTGCGTGCAATCCATCTTGTTCAATCAT" />
    </TypeInfo>
    <TypeInfo ID="664" TypeName="System.Collections.Generic.List`1[[Vecute.Nuctions+FeatureFunction, Vecute, Version=1.0.0.0, Culture=neutral, PublicKeyToken=6ca157640498cbe3]], mscorlib, Version=4.0.0.0, Culture=neutral, PublicKeyToken=b77a5c561934e089" AssemblyString="mscorlib, Version=4.0.0.0, Culture=neutral, PublicKeyToken=b77a5c561934e089" AssemblyLocation="C:\Windows\Microsoft.NET\Framework64\v4.0.30319\mscorlib.dll" IsDeviceDependent="False">
      <ValueInfo V0="665" Count="1" DeepSerialization="Yes" ShallowSerialization="No" />
    </TypeInfo>
    <TypeInfo ID="665" TypeName="Vecute.Nuctions+FeatureFunction, Vecute, Version=1.0.0.0, Culture=neutral, PublicKeyToken=6ca157640498cbe3" AssemblyString="Vecute, Version=1.0.0.0, Culture=neutral, PublicKeyToken=6ca157640498cbe3" AssemblyLocation="C:\Users\Jack\Documents\VecuteXI - 2010 Release\Vecute\bin\Debug\Vecute.exe" IsDeviceDependent="False">
      <ValueInfo DeepSerialization="Yes" ShallowSerialization="No" XBioFunction="666" XParameters="658" />
    </TypeInfo>
    <TypeInfo ID="666" TypeName="Vecute.Nuctions+FeatureFunctionEnum, Vecute, Version=1.0.0.0, Culture=neutral, PublicKeyToken=6ca157640498cbe3" AssemblyString="Vecute, Version=1.0.0.0, Culture=neutral, PublicKeyToken=6ca157640498cbe3" AssemblyLocation="C:\Users\Jack\Documents\VecuteXI - 2010 Release\Vecute\bin\Debug\Vecute.exe" IsDeviceDependent="False">
      <ValueInfo Enum="AntibioticsResistance" />
    </TypeInfo>
    <TypeInfo ID="667" TypeName="System.String, mscorlib, Version=4.0.0.0, Culture=neutral, PublicKeyToken=b77a5c561934e089" AssemblyString="mscorlib, Version=4.0.0.0, Culture=neutral, PublicKeyToken=b77a5c561934e089" AssemblyLocation="C:\Windows\Microsoft.NET\Framework64\v4.0.30319\mscorlib.dll" IsDeviceDependent="False">
      <ValueInfo Value="::" />
    </TypeInfo>
    <TypeInfo ID="668" TypeName="System.Collections.Generic.List`1[[System.Int32, mscorlib, Version=4.0.0.0, Culture=neutral, PublicKeyToken=b77a5c561934e089]], mscorlib, Version=4.0.0.0, Culture=neutral, PublicKeyToken=b77a5c561934e089" AssemblyString="mscorlib, Version=4.0.0.0, Culture=neutral, PublicKeyToken=b77a5c561934e089" AssemblyLocation="C:\Windows\Microsoft.NET\Framework64\v4.0.30319\mscorlib.dll" IsDeviceDependent="False">
      <ValueInfo Count="0" DeepSerialization="Yes" ShallowSerialization="No" />
    </TypeInfo>
    <TypeInfo ID="669" TypeName="System.Collections.Generic.List`1[[System.Int32, mscorlib, Version=4.0.0.0, Culture=neutral, PublicKeyToken=b77a5c561934e089]], mscorlib, Version=4.0.0.0, Culture=neutral, PublicKeyToken=b77a5c561934e089" AssemblyString="mscorlib, Version=4.0.0.0, Culture=neutral, PublicKeyToken=b77a5c561934e089" AssemblyLocation="C:\Windows\Microsoft.NET\Framework64\v4.0.30319\mscorlib.dll" IsDeviceDependent="False">
      <ValueInfo Count="0" DeepSerialization="Yes" ShallowSerialization="No" />
    </TypeInfo>
    <TypeInfo ID="670" TypeName="System.String, mscorlib, Version=4.0.0.0, Culture=neutral, PublicKeyToken=b77a5c561934e089" AssemblyString="mscorlib, Version=4.0.0.0, Culture=neutral, PublicKeyToken=b77a5c561934e089" AssemblyLocation="C:\Windows\Microsoft.NET\Framework64\v4.0.30319\mscorlib.dll" IsDeviceDependent="False">
      <ValueInfo Value="E:\info\VecuteData\DNA Assembling\pUnitRHP.gb" />
    </TypeInfo>
    <TypeInfo ID="671" TypeName="System.Collections.Generic.List`1[[System.String, mscorlib, Version=4.0.0.0, Culture=neutral, PublicKeyToken=b77a5c561934e089]], mscorlib, Version=4.0.0.0, Culture=neutral, PublicKeyToken=b77a5c561934e089" AssemblyString="mscorlib, Version=4.0.0.0, Culture=neutral, PublicKeyToken=b77a5c561934e089" AssemblyLocation="C:\Windows\Microsoft.NET\Framework64\v4.0.30319\mscorlib.dll" IsDeviceDependent="False">
      <ValueInfo Count="0" DeepSerialization="Yes" ShallowSerialization="No" />
    </TypeInfo>
    <TypeInfo ID="672" TypeName="System.Collections.Generic.List`1[[Vecute.BufferCondition, Vecute, Version=1.0.0.0, Culture=neutral, PublicKeyToken=6ca157640498cbe3]], mscorlib, Version=4.0.0.0, Culture=neutral, PublicKeyToken=b77a5c561934e089" AssemblyString="mscorlib, Version=4.0.0.0, Culture=neutral, PublicKeyToken=b77a5c561934e089" AssemblyLocation="C:\Windows\Microsoft.NET\Framework64\v4.0.30319\mscorlib.dll" IsDeviceDependent="False">
      <ValueInfo Count="0" DeepSerialization="Yes" ShallowSerialization="No" />
    </TypeInfo>
    <TypeInfo ID="673" TypeName="System.Collections.Generic.List`1[[System.String, mscorlib, Version=4.0.0.0, Culture=neutral, PublicKeyToken=b77a5c561934e089]], mscorlib, Version=4.0.0.0, Culture=neutral, PublicKeyToken=b77a5c561934e089" AssemblyString="mscorlib, Version=4.0.0.0, Culture=neutral, PublicKeyToken=b77a5c561934e089" AssemblyLocation="C:\Windows\Microsoft.NET\Framework64\v4.0.30319\mscorlib.dll" IsDeviceDependent="False">
      <ValueInfo Count="0" DeepSerialization="Yes" ShallowSerialization="No" />
    </TypeInfo>
    <TypeInfo ID="674" TypeName="System.Collections.Generic.List`1[[Vecute.FeatureScreenInfo, Vecute, Version=1.0.0.0, Culture=neutral, PublicKeyToken=6ca157640498cbe3]], mscorlib, Version=4.0.0.0, Culture=neutral, PublicKeyToken=b77a5c561934e089" AssemblyString="mscorlib, Version=4.0.0.0, Culture=neutral, PublicKeyToken=b77a5c561934e089" AssemblyLocation="C:\Windows\Microsoft.NET\Framework64\v4.0.30319\mscorlib.dll" IsDeviceDependent="False">
      <ValueInfo Count="0" DeepSerialization="Yes" ShallowSerialization="No" />
    </TypeInfo>
    <TypeInfo ID="675" TypeName="System.Collections.Generic.List`1[[Vecute.DNAInfo, Vecute, Version=1.0.0.0, Culture=neutral, PublicKeyToken=6ca157640498cbe3]], mscorlib, Version=4.0.0.0, Culture=neutral, PublicKeyToken=b77a5c561934e089" AssemblyString="mscorlib, Version=4.0.0.0, Culture=neutral, PublicKeyToken=b77a5c561934e089" AssemblyLocation="C:\Windows\Microsoft.NET\Framework64\v4.0.30319\mscorlib.dll" IsDeviceDependent="False">
      <ValueInfo Count="0" DeepSerialization="Yes" ShallowSerialization="No" />
    </TypeInfo>
    <TypeInfo ID="676" TypeName="System.Collections.Generic.List`1[[Vecute.EnzymeAnalysisItem, Vecute, Version=1.0.0.0, Culture=neutral, PublicKeyToken=6ca157640498cbe3]], mscorlib, Version=4.0.0.0, Culture=neutral, PublicKeyToken=b77a5c561934e089" AssemblyString="mscorlib, Version=4.0.0.0, Culture=neutral, PublicKeyToken=b77a5c561934e089" AssemblyLocation="C:\Windows\Microsoft.NET\Framework64\v4.0.30319\mscorlib.dll" IsDeviceDependent="False">
      <ValueInfo Count="0" DeepSerialization="Yes" ShallowSerialization="No" />
    </TypeInfo>
    <TypeInfo ID="677" TypeName="System.Collections.Generic.List`1[[System.String, mscorlib, Version=4.0.0.0, Culture=neutral, PublicKeyToken=b77a5c561934e089]], mscorlib, Version=4.0.0.0, Culture=neutral, PublicKeyToken=b77a5c561934e089" AssemblyString="mscorlib, Version=4.0.0.0, Culture=neutral, PublicKeyToken=b77a5c561934e089" AssemblyLocation="C:\Windows\Microsoft.NET\Framework64\v4.0.30319\mscorlib.dll" IsDeviceDependent="False">
      <ValueInfo Count="0" DeepSerialization="Yes" ShallowSerialization="No" />
    </TypeInfo>
    <TypeInfo ID="678" TypeName="System.Collections.Generic.List`1[[System.String, mscorlib, Version=4.0.0.0, Culture=neutral, PublicKeyToken=b77a5c561934e089]], mscorlib, Version=4.0.0.0, Culture=neutral, PublicKeyToken=b77a5c561934e089" AssemblyString="mscorlib, Version=4.0.0.0, Culture=neutral, PublicKeyToken=b77a5c561934e089" AssemblyLocation="C:\Windows\Microsoft.NET\Framework64\v4.0.30319\mscorlib.dll" IsDeviceDependent="False">
      <ValueInfo Count="0" DeepSerialization="Yes" ShallowSerialization="No" />
    </TypeInfo>
    <TypeInfo ID="679" TypeName="System.Collections.Generic.List`1[[System.String, mscorlib, Version=4.0.0.0, Culture=neutral, PublicKeyToken=b77a5c561934e089]], mscorlib, Version=4.0.0.0, Culture=neutral, PublicKeyToken=b77a5c561934e089" AssemblyString="mscorlib, Version=4.0.0.0, Culture=neutral, PublicKeyToken=b77a5c561934e089" AssemblyLocation="C:\Windows\Microsoft.NET\Framework64\v4.0.30319\mscorlib.dll" IsDeviceDependent="False">
      <ValueInfo Count="0" DeepSerialization="Yes" ShallowSerialization="No" />
    </TypeInfo>
    <TypeInfo ID="680" TypeName="System.Collections.Generic.List`1[[Vecute.IncubationStep, Vecute, Version=1.0.0.0, Culture=neutral, PublicKeyToken=6ca157640498cbe3]], mscorlib, Version=4.0.0.0, Culture=neutral, PublicKeyToken=b77a5c561934e089" AssemblyString="mscorlib, Version=4.0.0.0, Culture=neutral, PublicKeyToken=b77a5c561934e089" AssemblyLocation="C:\Windows\Microsoft.NET\Framework64\v4.0.30319\mscorlib.dll" IsDeviceDependent="False">
      <ValueInfo Count="0" DeepSerialization="Yes" ShallowSerialization="No" />
    </TypeInfo>
    <TypeInfo ID="681" TypeName="System.Collections.Generic.List`1[[Vecute.Nuctions+Cell, Vecute, Version=1.0.0.0, Culture=neutral, PublicKeyToken=6ca157640498cbe3]], mscorlib, Version=4.0.0.0, Culture=neutral, PublicKeyToken=b77a5c561934e089" AssemblyString="mscorlib, Version=4.0.0.0, Culture=neutral, PublicKeyToken=b77a5c561934e089" AssemblyLocation="C:\Windows\Microsoft.NET\Framework64\v4.0.30319\mscorlib.dll" IsDeviceDependent="False">
      <ValueInfo Count="0" DeepSerialization="Yes" ShallowSerialization="No" />
    </TypeInfo>
    <TypeInfo ID="682" TypeName="System.Single, mscorlib, Version=4.0.0.0, Culture=neutral, PublicKeyToken=b77a5c561934e089" AssemblyString="mscorlib, Version=4.0.0.0, Culture=neutral, PublicKeyToken=b77a5c561934e089" AssemblyLocation="C:\Windows\Microsoft.NET\Framework64\v4.0.30319\mscorlib.dll" IsDeviceDependent="False">
      <ValueInfo Value="-2740.107" />
    </TypeInfo>
    <TypeInfo ID="683" TypeName="System.Single, mscorlib, Version=4.0.0.0, Culture=neutral, PublicKeyToken=b77a5c561934e089" AssemblyString="mscorlib, Version=4.0.0.0, Culture=neutral, PublicKeyToken=b77a5c561934e089" AssemblyLocation="C:\Windows\Microsoft.NET\Framework64\v4.0.30319\mscorlib.dll" IsDeviceDependent="False">
      <ValueInfo Value="-946.5808" />
    </TypeInfo>
    <TypeInfo ID="684" TypeName="System.Collections.Generic.List`1[[System.String, mscorlib, Version=4.0.0.0, Culture=neutral, PublicKeyToken=b77a5c561934e089]], mscorlib, Version=4.0.0.0, Culture=neutral, PublicKeyToken=b77a5c561934e089" AssemblyString="mscorlib, Version=4.0.0.0, Culture=neutral, PublicKeyToken=b77a5c561934e089" AssemblyLocation="C:\Windows\Microsoft.NET\Framework64\v4.0.30319\mscorlib.dll" IsDeviceDependent="False">
      <ValueInfo Count="0" DeepSerialization="Yes" ShallowSerialization="No" />
    </TypeInfo>
    <TypeInfo ID="685" TypeName="System.Collections.Generic.Dictionary`2[[System.String, mscorlib, Version=4.0.0.0, Culture=neutral, PublicKeyToken=b77a5c561934e089],[System.String, mscorlib, Version=4.0.0.0, Culture=neutral, PublicKeyToken=b77a5c561934e089]], mscorlib, Version=4.0.0.0, Culture=neutral, PublicKeyToken=b77a5c561934e089" AssemblyString="mscorlib, Version=4.0.0.0, Culture=neutral, PublicKeyToken=b77a5c561934e089" AssemblyLocation="C:\Windows\Microsoft.NET\Framework64\v4.0.30319\mscorlib.dll" IsDeviceDependent="False">
      <ValueInfo Count="0" DeepSerialization="Yes" ShallowSerialization="No" />
    </TypeInfo>
    <TypeInfo ID="686" TypeName="Vecute.DNAInfo, Vecute, Version=1.0.0.0, Culture=neutral, PublicKeyToken=6ca157640498cbe3" AssemblyString="Vecute, Version=1.0.0.0, Culture=neutral, PublicKeyToken=6ca157640498cbe3" AssemblyLocation="C:\Users\Jack\Documents\VecuteXI - 2010 Release\Vecute\bin\Debug\Vecute.exe" IsDeviceDependent="False">
      <ValueInfo DeepSerialization="Yes" ShallowSerialization="No" XvName="687" XOperationDescription="-1" XIsVerificationStep="4" XIsConstructionNode="4" XNotDrawMap="4" XHost="688" XvMolecularOperation="690" XUpdateImageEvent="-1" XDNAs="691" XCalculated="38" XFile_Filename="-1" XEnzyme_Enzymes="789" XEnzyme_Buffers="791" XEnzyme_Condition="792" XDephosphorylateWhenDigestion="38" XPCR_ForwardPrimer="-1" XPCR_FPrimerName="-1" XPCR_ReversePrimer="-1" XPCR_RPrimerName="-1" XPCR_Overlap="4" XModify_Method="46" XScreen_Features="794" XScreen_OnlyCircular="4" XSource="795" XEditing="38" XCreating="4" XLigation_TriFragment="71" XLigationMethod="71" XGel_Minimum="72" XGel_Maximun="73" XSolutionExtration="4" XSetPosition="74" XScreen_PCRMax="73" XScreen_PCRMin="72" XScreen_FPrimer="8" XScreen_FName="75" XScreen_RPrimer="8" XScreen_RName="76" XScreen_Mode="77" XRecombinationMethod="78" XEnzymeAnalysisParamters="846" XFetchedEnzymes="847" XOnlySignificant="38" XOnlyExtend="38" XAutomaticChoose="38" XSequencingTheorica="-1" XSequencingPrimerName="8" XSequencingPrimer="8" XSequencingSequence="8" XTheorySequences="848" XSequencingResultComment="82" XCompareSelectedGeneFile="-1" XCompareResultComment="82" XPickedDNAs="849" XDescribeType="84" XTransformationMethod="85" XTransformationMode="86" XIncubation="850" XCells="851" XIncludeVerification="4" XSequencingVerify="4" XDX="842" XDY="852" XRealSize="4" XFinished="4" XProgress="91" XPixelPerKBP="18" XIsKeyName="4" XPCRDesignerData="-1" XSequenceDesignerData="-1" XUseFreeDesigner="4" XFreeDesignCode="8" XFreeDesignName="8" XDesignedEnzymeSite="853" XPrimerDesignerMode="4" XDesignedPrimers="854" />
    </TypeInfo>
    <TypeInfo ID="687" TypeName="System.String, mscorlib, Version=4.0.0.0, Culture=neutral, PublicKeyToken=b77a5c561934e089" AssemblyString="mscorlib, Version=4.0.0.0, Culture=neutral, PublicKeyToken=b77a5c561934e089" AssemblyLocation="C:\Windows\Microsoft.NET\Framework64\v4.0.30319\mscorlib.dll" IsDeviceDependent="False">
      <ValueInfo Value="BglI " />
    </TypeInfo>
    <TypeInfo ID="688" TypeName="Vecute.Nuctions+Host, Vecute, Version=1.0.0.0, Culture=neutral, PublicKeyToken=6ca157640498cbe3" AssemblyString="Vecute, Version=1.0.0.0, Culture=neutral, PublicKeyToken=6ca157640498cbe3" AssemblyLocation="C:\Users\Jack\Documents\VecuteXI - 2010 Release\Vecute\bin\Debug\Vecute.exe" IsDeviceDependent="False">
      <ValueInfo DeepSerialization="Yes" ShallowSerialization="No" XName="6" XBioFunctions="689" XDescription="8" />
    </TypeInfo>
    <TypeInfo ID="689" TypeName="System.Collections.Generic.List`1[[Vecute.Nuctions+FeatureFunction, Vecute, Version=1.0.0.0, Culture=neutral, PublicKeyToken=6ca157640498cbe3]], mscorlib, Version=4.0.0.0, Culture=neutral, PublicKeyToken=b77a5c561934e089" AssemblyString="mscorlib, Version=4.0.0.0, Culture=neutral, PublicKeyToken=b77a5c561934e089" AssemblyLocation="C:\Windows\Microsoft.NET\Framework64\v4.0.30319\mscorlib.dll" IsDeviceDependent="False">
      <ValueInfo Count="0" DeepSerialization="Yes" ShallowSerialization="No" />
    </TypeInfo>
    <TypeInfo ID="690" TypeName="Vecute.Nuctions+MolecularOperationEnum, Vecute, Version=1.0.0.0, Culture=neutral, PublicKeyToken=6ca157640498cbe3" AssemblyString="Vecute, Version=1.0.0.0, Culture=neutral, PublicKeyToken=6ca157640498cbe3" AssemblyLocation="C:\Users\Jack\Documents\VecuteXI - 2010 Release\Vecute\bin\Debug\Vecute.exe" IsDeviceDependent="False">
      <ValueInfo Enum="Enzyme" />
    </TypeInfo>
    <TypeInfo ID="691" TypeName="Microsoft.VisualBasic.Collection, Microsoft.VisualBasic, Version=10.0.0.0, Culture=neutral, PublicKeyToken=b03f5f7f11d50a3a" AssemblyString="Microsoft.VisualBasic, Version=10.0.0.0, Culture=neutral, PublicKeyToken=b03f5f7f11d50a3a" AssemblyLocation="C:\Windows\Microsoft.Net\assembly\GAC_MSIL\Microsoft.VisualBasic\v4.0_10.0.0.0__b03f5f7f11d50a3a\Microsoft.VisualBasic.dll" IsDeviceDependent="False">
      <ValueInfo V0="692" V1="706" Count="2" DeepSerialization="Yes" ShallowSerialization="No" />
    </TypeInfo>
    <TypeInfo ID="692" TypeName="Vecute.Nuctions+GeneFile, Vecute, Version=1.0.0.0, Culture=neutral, PublicKeyToken=6ca157640498cbe3" AssemblyString="Vecute, Version=1.0.0.0, Culture=neutral, PublicKeyToken=6ca157640498cbe3" AssemblyLocation="C:\Users\Jack\Documents\VecuteXI - 2010 Release\Vecute\bin\Debug\Vecute.exe" IsDeviceDependent="False">
      <ValueInfo DeepSerialization="Yes" ShallowSerialization="No" XvName="693" XvIscircular="4" XvDate="694" XvSequence="695" XvRCSequence="696" XvFeatureCol="697" XvEnd_F="699" XvEnd_R="701" XvPhos_F="38" XvPhos_R="38" XFCleavages="704" XRCleavages="705" XtmpCircular="4" />
    </TypeInfo>
    <TypeInfo ID="693" TypeName="System.String, mscorlib, Version=4.0.0.0, Culture=neutral, PublicKeyToken=b77a5c561934e089" AssemblyString="mscorlib, Version=4.0.0.0, Culture=neutral, PublicKeyToken=b77a5c561934e089" AssemblyLocation="C:\Windows\Microsoft.NET\Framework64\v4.0.30319\mscorlib.dll" IsDeviceDependent="False">
      <ValueInfo Value="EnzFrag-pUnitPHP-0" />
    </TypeInfo>
    <TypeInfo ID="694" TypeName="System.DateTime, mscorlib, Version=4.0.0.0, Culture=neutral, PublicKeyToken=b77a5c561934e089" AssemblyString="mscorlib, Version=4.0.0.0, Culture=neutral, PublicKeyToken=b77a5c561934e089" AssemblyLocation="C:\Windows\Microsoft.NET\Framework64\v4.0.30319\mscorlib.dll" IsDeviceDependent="False">
      <ValueInfo Value="40723.3286079514" />
    </TypeInfo>
    <TypeInfo ID="695" TypeName="System.String, mscorlib, Version=4.0.0.0, Culture=neutral, PublicKeyToken=b77a5c561934e089" AssemblyString="mscorlib, Version=4.0.0.0, Culture=neutral, PublicKeyToken=b77a5c561934e089" AssemblyLocation="C:\Windows\Microsoft.NET\Framework64\v4.0.30319\mscorlib.dll" IsDeviceDependent="False">
      <ValueInfo Value="CGAAGGCTTATGCCTACG" />
    </TypeInfo>
    <TypeInfo ID="696" TypeName="System.String, mscorlib, Version=4.0.0.0, Culture=neutral, PublicKeyToken=b77a5c561934e089" AssemblyString="mscorlib, Version=4.0.0.0, Culture=neutral, PublicKeyToken=b77a5c561934e089" AssemblyLocation="C:\Windows\Microsoft.NET\Framework64\v4.0.30319\mscorlib.dll" IsDeviceDependent="False">
      <ValueInfo Value="CGTAGGCATAAGCCTTCG" />
    </TypeInfo>
    <TypeInfo ID="697" TypeName="System.Collections.Generic.List`1[[Vecute.Nuctions+GeneAnnotation, Vecute, Version=1.0.0.0, Culture=neutral, PublicKeyToken=6ca157640498cbe3]], mscorlib, Version=4.0.0.0, Culture=neutral, PublicKeyToken=b77a5c561934e089" AssemblyString="mscorlib, Version=4.0.0.0, Culture=neutral, PublicKeyToken=b77a5c561934e089" AssemblyLocation="C:\Windows\Microsoft.NET\Framework64\v4.0.30319\mscorlib.dll" IsDeviceDependent="False">
      <ValueInfo V0="698" V1="700" Count="2" DeepSerialization="Yes" ShallowSerialization="No" />
    </TypeInfo>
    <TypeInfo ID="698" TypeName="Vecute.Nuctions+GeneAnnotation, Vecute, Version=1.0.0.0, Culture=neutral, PublicKeyToken=6ca157640498cbe3" AssemblyString="Vecute, Version=1.0.0.0, Culture=neutral, PublicKeyToken=6ca157640498cbe3" AssemblyLocation="C:\Users\Jack\Documents\VecuteXI - 2010 Release\Vecute\bin\Debug\Vecute.exe" IsDeviceDependent="False">
      <ValueInfo DeepSerialization="Yes" ShallowSerialization="No" XIndex="18" XType="19" XNote="8" XLabel="699" XStartPosition="21" XEndPosition="590" XComplement="4" XVector="692" XFeature="-1" />
    </TypeInfo>
    <TypeInfo ID="699" TypeName="System.String, mscorlib, Version=4.0.0.0, Culture=neutral, PublicKeyToken=b77a5c561934e089" AssemblyString="mscorlib, Version=4.0.0.0, Culture=neutral, PublicKeyToken=b77a5c561934e089" AssemblyLocation="C:\Windows\Microsoft.NET\Framework64\v4.0.30319\mscorlib.dll" IsDeviceDependent="False">
      <ValueInfo Value="^3TCG" />
    </TypeInfo>
    <TypeInfo ID="700" TypeName="Vecute.Nuctions+GeneAnnotation, Vecute, Version=1.0.0.0, Culture=neutral, PublicKeyToken=6ca157640498cbe3" AssemblyString="Vecute, Version=1.0.0.0, Culture=neutral, PublicKeyToken=6ca157640498cbe3" AssemblyLocation="C:\Users\Jack\Documents\VecuteXI - 2010 Release\Vecute\bin\Debug\Vecute.exe" IsDeviceDependent="False">
      <ValueInfo DeepSerialization="Yes" ShallowSerialization="No" XIndex="21" XType="23" XNote="8" XLabel="701" XStartPosition="702" XEndPosition="703" XComplement="4" XVector="692" XFeature="-1" />
    </TypeInfo>
    <TypeInfo ID="701" TypeName="System.String, mscorlib, Version=4.0.0.0, Culture=neutral, PublicKeyToken=b77a5c561934e089" AssemblyString="mscorlib, Version=4.0.0.0, Culture=neutral, PublicKeyToken=b77a5c561934e089" AssemblyLocation="C:\Windows\Microsoft.NET\Framework64\v4.0.30319\mscorlib.dll" IsDeviceDependent="False">
      <ValueInfo Value="^3ACG" />
    </TypeInfo>
    <TypeInfo ID="702" TypeName="System.Int32, mscorlib, Version=4.0.0.0, Culture=neutral, PublicKeyToken=b77a5c561934e089" AssemblyString="mscorlib, Version=4.0.0.0, Culture=neutral, PublicKeyToken=b77a5c561934e089" AssemblyLocation="C:\Windows\Microsoft.NET\Framework64\v4.0.30319\mscorlib.dll" IsDeviceDependent="False">
      <ValueInfo Value="15" />
    </TypeInfo>
    <TypeInfo ID="703" TypeName="System.Int32, mscorlib, Version=4.0.0.0, Culture=neutral, PublicKeyToken=b77a5c561934e089" AssemblyString="mscorlib, Version=4.0.0.0, Culture=neutral, PublicKeyToken=b77a5c561934e089" AssemblyLocation="C:\Windows\Microsoft.NET\Framework64\v4.0.30319\mscorlib.dll" IsDeviceDependent="False">
      <ValueInfo Value="18" />
    </TypeInfo>
    <TypeInfo ID="704" TypeName="System.Collections.Generic.List`1[[System.Int32, mscorlib, Version=4.0.0.0, Culture=neutral, PublicKeyToken=b77a5c561934e089]], mscorlib, Version=4.0.0.0, Culture=neutral, PublicKeyToken=b77a5c561934e089" AssemblyString="mscorlib, Version=4.0.0.0, Culture=neutral, PublicKeyToken=b77a5c561934e089" AssemblyLocation="C:\Windows\Microsoft.NET\Framework64\v4.0.30319\mscorlib.dll" IsDeviceDependent="False">
      <ValueInfo Count="0" DeepSerialization="Yes" ShallowSerialization="No" />
    </TypeInfo>
    <TypeInfo ID="705" TypeName="System.Collections.Generic.List`1[[System.Int32, mscorlib, Version=4.0.0.0, Culture=neutral, PublicKeyToken=b77a5c561934e089]], mscorlib, Version=4.0.0.0, Culture=neutral, PublicKeyToken=b77a5c561934e089" AssemblyString="mscorlib, Version=4.0.0.0, Culture=neutral, PublicKeyToken=b77a5c561934e089" AssemblyLocation="C:\Windows\Microsoft.NET\Framework64\v4.0.30319\mscorlib.dll" IsDeviceDependent="False">
      <ValueInfo Count="0" DeepSerialization="Yes" ShallowSerialization="No" />
    </TypeInfo>
    <TypeInfo ID="706" TypeName="Vecute.Nuctions+GeneFile, Vecute, Version=1.0.0.0, Culture=neutral, PublicKeyToken=6ca157640498cbe3" AssemblyString="Vecute, Version=1.0.0.0, Culture=neutral, PublicKeyToken=6ca157640498cbe3" AssemblyLocation="C:\Users\Jack\Documents\VecuteXI - 2010 Release\Vecute\bin\Debug\Vecute.exe" IsDeviceDependent="False">
      <ValueInfo DeepSerialization="Yes" ShallowSerialization="No" XvName="707" XvIscircular="4" XvDate="694" XvSequence="708" XvRCSequence="709" XvFeatureCol="710" XvEnd_F="712" XvEnd_R="714" XvPhos_F="38" XvPhos_R="38" XFCleavages="787" XRCleavages="788" XtmpCircular="4" />
    </TypeInfo>
    <TypeInfo ID="707" TypeName="System.String, mscorlib, Version=4.0.0.0, Culture=neutral, PublicKeyToken=b77a5c561934e089" AssemblyString="mscorlib, Version=4.0.0.0, Culture=neutral, PublicKeyToken=b77a5c561934e089" AssemblyLocation="C:\Windows\Microsoft.NET\Framework64\v4.0.30319\mscorlib.dll" IsDeviceDependent="False">
      <ValueInfo Value="EnzFrag-pUnitPHP-1" />
    </TypeInfo>
    <TypeInfo ID="708" TypeName="System.String, mscorlib, Version=4.0.0.0, Culture=neutral, PublicKeyToken=b77a5c561934e089" AssemblyString="mscorlib, Version=4.0.0.0, Culture=neutral, PublicKeyToken=b77a5c561934e089" AssemblyLocation="C:\Windows\Microsoft.NET\Framework64\v4.0.30319\mscorlib.dll" IsDeviceDependent="False">
      <ValueInfo Value="ACGTGGCTGAGATCCGGCTGCTAACAAAGCCCGAAAGGAAGCTGAGTTGGCTGCTGCCACCGCTGAGCAATAACTAGCATAACCCCTTGGGGCCTCTAAACGGGTCTTGAGGGGTTTTTTGCACGCATGGCCCACGAAAGGCACCACTTTGTACAAGAAAGCTGAACGAGAAACGTAAAATGATATAAATATCAATATATTAAATTAGATTTTGCATAAAAAACAGACTACATAATACTGTAAAACACAACATATCCAGTCACTATGCACGAAAGGCGAGCGCTTTTGAAGCTCACGCTGCCGCAAGCACTCAGGGCGCAAGGGCTGCTAAAGGAAGCGGAACACGTAGAAAGCCAGTCCGCAGAAACGGTGCTGACCCCGGATGAATGTCAGCTACTGGGCTATCTGGACAAGGGAAAACGCAAGCGCAAAGAGAAAGCAGGTAGCTTGCAGTGGGCTTACATGGCGATAGCTAGACTGGGCGGTTTTATGGACAGCAAGCGAACCGGAATTGCCAGCTGGGGCGCCCTCTGGTAAGGTTGGGAAGCCCTGCAAAGTAAACTGGATGGCTTTCTTGCCGCCAAGGATCTGATGGCGCAGGGGATCAAGATCTGATCAAGAGACAGGATGAGGATCGTTTCGCATGATTGAACAAGATGGATTGCACGCAGGTTCTCCGGCCGCTTGGGTGGAGAGGCTATTCGGCTATGACTGGGCACAACAGACAATCGGCTGCTCTGATGCCGCCGTGTTCCGGCTGTCAGCGCAGGGGCGCCCGGTTCTTTTTGTCAAGACCGACCTGTCCGGTGCCCTGAATGAACTGCAGGACGAGGCAGCGCGGCTATCGTGGCTGGCCACGACGGGCGTTCCTTGCGCAGCTGTGCTCGACGTTGTCACTGAAGCGGGAAGGGACTGGCTGCTATTGGGCGAAGTGCCGGGGCAGGATCTCCTGTCATCTCACCTTGCTCCTGCCGAGAAAGTATCCATCATGGCTGATGCAATGCGGCGGCTGCATACGCTTGATCCGGCTACCTGCCCATTCGACCACCAAGCGAAACATCGCATCGAGCGAGCACGTACTCGGATGGAAGCCGGTCTTGTCGATCAGGATGATCTGGACGAAGAGCATCAGGGGCTCGCGCCAGCCGAACTGTTCGCCAGGCTCAAGGCGCGCATGCCCGACGGCGAGGATCTCGTCGTGACCCATGGCGATGCCTGCTTGCCGAATATCATGGTGGAAAATGGCCGCTTTTCTGGATTCATCGACTGTGGCCGGCTGGGTGTGGCGGACCGCTATCAGGACATAGCGTTGGCTACCCGTGATATTGCTGAAGAGCTTGGCGGCGAATGGGCTGACCGCTTCCTCGTGCTTTACGGTATCGCCGCTCCCGATTCGCAGCGCATCGCCTTCTATCGCCTTCTTGACGAGTTCTTCTAATCTCGAGAAAACTTCATTTTTAATTTTTGCGGCCGCAAGATCCGCAGTTCAACCTGTTGATAGTACGTACTAAGCTCTCATGTTTCACGTACTAAGCTCTCATGTTTAACGTACTAAGCTCTCATGTTTAACGAACTAAACCCTCATGGCTAACGTACTAAGCTCTCATGGCTAACGTACTAAGCTCTCATGTTTCACGTACTAAGCTCTCATGTTTGAACAATAAAATTAATATAAATCAGCAACTTAAATAGCCTCTAAGGTTTTAAGTTTTATAAGAAAAAAAAGAATATATAAGGCTTTTAAAGCTTTTAAGGTTTAACGGTTGTGGACAACAAGCCAGGGATGTAACGCACTGAGAAGCCCTTAGAGCCTCTCAAAGCAATTTTCAGTGACACAGGAACACTTAACGGCTGACATGGGAATTAGCCATGGCAAAGCCTCGCCACGAAAGGCGCTGCTAATGCTCTGTCTCAGGTCACTAATACTATCTAAGTAGTTGATTCATAGTGACTGGATATGTTGCGTTTTGTCGCATTATGTAGTCTATCATTTAACCACAGATTAGTGTAATGCGATGATTTTTAAGTGATTAATGTTATTTTGTCATCCTTTAGGTGAATAAGTTGTATATTTAAAATCTCTTTAATTATCAGTAAATTAATGTAAGTAGGTCATTATTAGTCAAAATAAAATCATTTGTCGATTTCAATTTTGTCCCATCACGAAAGGCCAAATAATGATTTTATTTTGACTGATAGTGACCTGTTCGTTGCAACAAATTGATAAGCAATGCTTTTTTATAATGCCAACTTTGTACAAAAAAGCAGGCTCACGAAGTGTAATTATGTCGACGCCGTCGGTGTAATACGACTCACTATAGGGAGAGTCGACTTATCTCGAGACTGCAGTTCAATAGAGATATTGTTGACGTCTCCGTACCGTATTTTGGATGATAACGGCCTCGA" />
    </TypeInfo>
    <TypeInfo ID="709" TypeName="System.String, mscorlib, Version=4.0.0.0, Culture=neutral, PublicKeyToken=b77a5c561934e089" AssemblyString="mscorlib, Version=4.0.0.0, Culture=neutral, PublicKeyToken=b77a5c561934e089" AssemblyLocation="C:\Windows\Microsoft.NET\Framework64\v4.0.30319\mscorlib.dll" IsDeviceDependent="False">
      <ValueInfo Value="TCGAGGCCGTTATCATCCAAAATACGGTACGGAGACGTCAACAATATCTCTATTGAACTGCAGTCTCGAGATAAGTCGACTCTCCCTATAGTGAGTCGTATTACACCGACGGCGTCGACATAATTACACTTCGTGAGCCTGCTTTTTTGTACAAAGTTGGCATTATAAAAAAGCATTGCTTATCAATTTGTTGCAACGAACAGGTCACTATCAGTCAAAATAAAATCATTATTTGGCCTTTCGTGATGGGACAAAATTGAAATCGACAAATGATTTTATTTTGACTAATAATGACCTACTTACATTAATTTACTGATAATTAAAGAGATTTTAAATATACAACTTATTCACCTAAAGGATGACAAAATAACATTAATCACTTAAAAATCATCGCATTACACTAATCTGTGGTTAAATGATAGACTACATAATGCGACAAAACGCAACATATCCAGTCACTATGAATCAACTACTTAGATAGTATTAGTGACCTGAGACAGAGCATTAGCAGCGCCTTTCGTGGCGAGGCTTTGCCATGGCTAATTCCCATGTCAGCCGTTAAGTGTTCCTGTGTCACTGAAAATTGCTTTGAGAGGCTCTAAGGGCTTCTCAGTGCGTTACATCCCTGGCTTGTTGTCCACAACCGTTAAACCTTAAAAGCTTTAAAAGCCTTATATATTCTTTTTTTTCTTATAAAACTTAAAACCTTAGAGGCTATTTAAGTTGCTGATTTATATTAATTTTATTGTTCAAACATGAGAGCTTAGTACGTGAAACATGAGAGCTTAGTACGTTAGCCATGAGAGCTTAGTACGTTAGCCATGAGGGTTTAGTTCGTTAAACATGAGAGCTTAGTACGTTAAACATGAGAGCTTAGTACGTGAAACATGAGAGCTTAGTACGTACTATCAACAGGTTGAACTGCGGATCTTGCGGCCGCAAAAATTAAAAATGAAGTTTTCTCGAGATTAGAAGAACTCGTCAAGAAGGCGATAGAAGGCGATGCGCTGCGAATCGGGAGCGGCGATACCGTAAAGCACGAGGAAGCGGTCAGCCCATTCGCCGCCAAGCTCTTCAGCAATATCACGGGTAGCCAACGCTATGTCCTGATAGCGGTCCGCCACACCCAGCCGGCCACAGTCGATGAATCCAGAAAAGCGGCCATTTTCCACCATGATATTCGGCAAGCAGGCATCGCCATGGGTCACGACGAGATCCTCGCCGTCGGGCATGCGCGCCTTGAGCCTGGCGAACAGTTCGGCTGGCGCGAGCCCCTGATGCTCTTCGTCCAGATCATCCTGATCGACAAGACCGGCTTCCATCCGAGTACGTGCTCGCTCGATGCGATGTTTCGCTTGGTGGTCGAATGGGCAGGTAGCCGGATCAAGCGTATGCAGCCGCCGCATTGCATCAGCCATGATGGATACTTTCTCGGCAGGAGCAAGGTGAGATGACAGGAGATCCTGCCCCGGCACTTCGCCCAATAGCAGCCAGTCCCTTCCCGCTTCAGTGACAACGTCGAGCACAGCTGCGCAAGGAACGCCCGTCGTGGCCAGCCACGATAGCCGCGCTGCCTCGTCCTGCAGTTCATTCAGGGCACCGGACAGGTCGGTCTTGACAAAAAGAACCGGGCGCCCCTGCGCTGACAGCCGGAACACGGCGGCATCAGAGCAGCCGATTGTCTGTTGTGCCCAGTCATAGCCGAATAGCCTCTCCACCCAAGCGGCCGGAGAACCTGCGTGCAATCCATCTTGTTCAATCATGCGAAACGATCCTCATCCTGTCTCTTGATCAGATCTTGATCCCCTGCGCCATCAGATCCTTGGCGGCAAGAAAGCCATCCAGTTTACTTTGCAGGGCTTCCCAACCTTACCAGAGGGCGCCCCAGCTGGCAATTCCGGTTCGCTTGCTGTCCATAAAACCGCCCAGTCTAGCTATCGCCATGTAAGCCCACTGCAAGCTACCTGCTTTCTCTTTGCGCTTGCGTTTTCCCTTGTCCAGATAGCCCAGTAGCTGACATTCATCCGGGGTCAGCACCGTTTCTGCGGACTGGCTTTCTACGTGTTCCGCTTCCTTTAGCAGCCCTTGCGCCCTGAGTGCTTGCGGCAGCGTGAGCTTCAAAAGCGCTCGCCTTTCGTGCATAGTGACTGGATATGTTGTGTTTTACAGTATTATGTAGTCTGTTTTTTATGCAAAATCTAATTTAATATATTGATATTTATATCATTTTACGTTTCTCGTTCAGCTTTCTTGTACAAAGTGGTGCCTTTCGTGGGCCATGCGTGCAAAAAACCCCTCAAGACCCGTTTAGAGGCCCCAAGGGGTTATGCTAGTTATTGCTCAGCGGTGGCAGCAGCCAACTCAGCTTCCTTTCGGGCTTTGTTAGCAGCCGGATCTCAGCCACGT" />
    </TypeInfo>
    <TypeInfo ID="710" TypeName="System.Collections.Generic.List`1[[Vecute.Nuctions+GeneAnnotation, Vecute, Version=1.0.0.0, Culture=neutral, PublicKeyToken=6ca157640498cbe3]], mscorlib, Version=4.0.0.0, Culture=neutral, PublicKeyToken=b77a5c561934e089" AssemblyString="mscorlib, Version=4.0.0.0, Culture=neutral, PublicKeyToken=b77a5c561934e089" AssemblyLocation="C:\Windows\Microsoft.NET\Framework64\v4.0.30319\mscorlib.dll" IsDeviceDependent="False">
      <ValueInfo V0="711" V1="713" V2="717" V3="720" V4="728" V5="731" V6="739" V7="747" V8="750" V9="752" V10="755" V11="756" V12="760" V13="764" V14="776" Count="15" DeepSerialization="Yes" ShallowSerialization="No" />
    </TypeInfo>
    <TypeInfo ID="711" TypeName="Vecute.Nuctions+GeneAnnotation, Vecute, Version=1.0.0.0, Culture=neutral, PublicKeyToken=6ca157640498cbe3" AssemblyString="Vecute, Version=1.0.0.0, Culture=neutral, PublicKeyToken=6ca157640498cbe3" AssemblyLocation="C:\Users\Jack\Documents\VecuteXI - 2010 Release\Vecute\bin\Debug\Vecute.exe" IsDeviceDependent="False">
      <ValueInfo DeepSerialization="Yes" ShallowSerialization="No" XIndex="18" XType="19" XNote="8" XLabel="712" XStartPosition="21" XEndPosition="590" XComplement="4" XVector="706" XFeature="-1" />
    </TypeInfo>
    <TypeInfo ID="712" TypeName="System.String, mscorlib, Version=4.0.0.0, Culture=neutral, PublicKeyToken=b77a5c561934e089" AssemblyString="mscorlib, Version=4.0.0.0, Culture=neutral, PublicKeyToken=b77a5c561934e089" AssemblyLocation="C:\Windows\Microsoft.NET\Framework64\v4.0.30319\mscorlib.dll" IsDeviceDependent="False">
      <ValueInfo Value="^3CGT" />
    </TypeInfo>
    <TypeInfo ID="713" TypeName="Vecute.Nuctions+GeneAnnotation, Vecute, Version=1.0.0.0, Culture=neutral, PublicKeyToken=6ca157640498cbe3" AssemblyString="Vecute, Version=1.0.0.0, Culture=neutral, PublicKeyToken=6ca157640498cbe3" AssemblyLocation="C:\Users\Jack\Documents\VecuteXI - 2010 Release\Vecute\bin\Debug\Vecute.exe" IsDeviceDependent="False">
      <ValueInfo DeepSerialization="Yes" ShallowSerialization="No" XIndex="21" XType="23" XNote="8" XLabel="714" XStartPosition="715" XEndPosition="716" XComplement="4" XVector="706" XFeature="-1" />
    </TypeInfo>
    <TypeInfo ID="714" TypeName="System.String, mscorlib, Version=4.0.0.0, Culture=neutral, PublicKeyToken=b77a5c561934e089" AssemblyString="mscorlib, Version=4.0.0.0, Culture=neutral, PublicKeyToken=b77a5c561934e089" AssemblyLocation="C:\Windows\Microsoft.NET\Framework64\v4.0.30319\mscorlib.dll" IsDeviceDependent="False">
      <ValueInfo Value="^3CGA" />
    </TypeInfo>
    <TypeInfo ID="715" TypeName="System.Int32, mscorlib, Version=4.0.0.0, Culture=neutral, PublicKeyToken=b77a5c561934e089" AssemblyString="mscorlib, Version=4.0.0.0, Culture=neutral, PublicKeyToken=b77a5c561934e089" AssemblyLocation="C:\Windows\Microsoft.NET\Framework64\v4.0.30319\mscorlib.dll" IsDeviceDependent="False">
      <ValueInfo Value="2403" />
    </TypeInfo>
    <TypeInfo ID="716" TypeName="System.Int32, mscorlib, Version=4.0.0.0, Culture=neutral, PublicKeyToken=b77a5c561934e089" AssemblyString="mscorlib, Version=4.0.0.0, Culture=neutral, PublicKeyToken=b77a5c561934e089" AssemblyLocation="C:\Windows\Microsoft.NET\Framework64\v4.0.30319\mscorlib.dll" IsDeviceDependent="False">
      <ValueInfo Value="2406" />
    </TypeInfo>
    <TypeInfo ID="717" TypeName="Vecute.Nuctions+GeneAnnotation, Vecute, Version=1.0.0.0, Culture=neutral, PublicKeyToken=6ca157640498cbe3" AssemblyString="Vecute, Version=1.0.0.0, Culture=neutral, PublicKeyToken=6ca157640498cbe3" AssemblyLocation="C:\Users\Jack\Documents\VecuteXI - 2010 Release\Vecute\bin\Debug\Vecute.exe" IsDeviceDependent="False">
      <ValueInfo DeepSerialization="Yes" ShallowSerialization="No" XIndex="26" XType="591" XNote="592" XLabel="593" XStartPosition="718" XEndPosition="719" XComplement="4" XVector="706" XFeature="596" />
    </TypeInfo>
    <TypeInfo ID="718" TypeName="System.Int32, mscorlib, Version=4.0.0.0, Culture=neutral, PublicKeyToken=b77a5c561934e089" AssemblyString="mscorlib, Version=4.0.0.0, Culture=neutral, PublicKeyToken=b77a5c561934e089" AssemblyLocation="C:\Windows\Microsoft.NET\Framework64\v4.0.30319\mscorlib.dll" IsDeviceDependent="False">
[truncated: 1,363,877 more chars]
