# Supplementary material for: Parallel In Vivo DNA Assembly by Recombination: Experimental Demonstration and Theoretical Approaches
Source: PLoS One. 2013 Feb 28;8(2):e56854. doi: 10.1371/journal.pone.0056854 (PMC3585241; doi:10.1371/journal.pone.0056854)
Supplement: File S7 — Sequencing results of the extracted plasmids.vxt. Describes the sequencing results of the extracted plasmids (i.e. pUnitLuxELuxBLuxA and pUnitLuxDLuxC). The sequence of the extracted plasmids was compared to the sequence of the same lux genes individually subcloned into the pUnit vectors. The nodes whose IDs contain “XX_B1012...”are the sequencing results of subcloned individual genes, while the nodes whose IDs contain “XX_B1102...”are the sequencing results of extracted vectors. Sequence alignments can be found in the “NA Compare”nodes. (VXT) [file pone.0056854.s010.vxt]

Archive with 1 entries (1 files):
- pone.0056854.s010.vxt.out
