# Supplementary material for: Parallel In Vivo DNA Assembly by Recombination: Experimental Demonstration and Theoretical Approaches
Source: PLoS One. 2013 Feb 28;8(2):e56854. doi: 10.1371/journal.pone.0056854 (PMC3585241; doi:10.1371/journal.pone.0056854)
Supplement: File S7 — Sequencing results of the extracted plasmids.vxt. Describes the sequencing results of the extracted plasmids (i.e. pUnitLuxELuxBLuxA and pUnitLuxDLuxC). The sequence of the extracted plasmids was compared to the sequence of the same lux genes individually subcloned into the pUnit vectors. The nodes whose IDs contain “XX_B1012...”are the sequencing results of subcloned individual genes, while the nodes whose IDs contain “XX_B1102...”are the sequencing results of extracted vectors. Sequence alignments can be found in the “NA Compare”nodes. (VXT) [file pone.0056854.s010.vxt › pone.0056854.s010.vxt.out]

<XmlObjectSerializer>
  <XmlObjects>
    <TypeInfo ID="0" TypeName="Vecute.WorkSpace, Vecute, Version=1.0.0.0, Culture=neutral, PublicKeyToken=6ca157640498cbe3" AssemblyString="Vecute, Version=1.0.0.0, Culture=neutral, PublicKeyToken=6ca157640498cbe3" AssemblyLocation="C:\Users\Jack\Documents\VecuteXI - 2010 Release\Vecute\bin\Debug\Vecute.exe" IsDeviceDependent="False">
      <ValueInfo DeepSerialization="Yes" ShallowSerialization="No" XChartItems="1" XFeatures="2266" XEnzymes="2277" XSummary="9" XScale="2278" XOffsetX="2279" XOffsetY="2280" XPrintView="5" XPrintPages="2281" XPrimerList="2282" XHosts="2286" XPublished="5" XPublicationID="19" XQuoted="5" XQuotationID="19" />
    </TypeInfo>
    <TypeInfo ID="1" TypeName="System.Collections.Generic.List`1[[Vecute.DNAInfo, Vecute, Version=1.0.0.0, Culture=neutral, PublicKeyToken=6ca157640498cbe3]], mscorlib, Version=4.0.0.0, Culture=neutral, PublicKeyToken=b77a5c561934e089" AssemblyString="mscorlib, Version=4.0.0.0, Culture=neutral, PublicKeyToken=b77a5c561934e089" AssemblyLocation="C:\Windows\Microsoft.NET\Framework64\v4.0.30319\mscorlib.dll" IsDeviceDependent="False">
      <ValueInfo V0="2" V1="254" V2="390" V3="439" V4="493" V5="552" V6="604" V7="653" V8="691" V9="732" V10="775" V11="815" V12="854" V13="892" V14="931" V15="995" V16="1066" V17="1117" V18="1163" V19="1209" V20="1260" V21="1309" V22="1356" V23="1409" V24="1456" V25="1509" V26="1580" V27="1627" V28="1672" V29="1715" V30="1761" V31="1810" V32="1852" V33="1901" V34="1955" V35="2002" V36="2060" V37="2109" V38="2183" V39="2222" Count="40" DeepSerialization="Yes" ShallowSerialization="No" />
    </TypeInfo>
    <TypeInfo ID="2" TypeName="Vecute.DNAInfo, Vecute, Version=1.0.0.0, Culture=neutral, PublicKeyToken=6ca157640498cbe3" AssemblyString="Vecute, Version=1.0.0.0, Culture=neutral, PublicKeyToken=6ca157640498cbe3" AssemblyLocation="C:\Users\Jack\Documents\VecuteXI - 2010 Release\Vecute\bin\Debug\Vecute.exe" IsDeviceDependent="False">
      <ValueInfo DeepSerialization="Yes" ShallowSerialization="No" XvName="3" XOperationDescription="4" XIsVerificationStep="5" XIsConstructionNode="5" XNotDrawMap="5" XHost="6" XvMolecularOperation="10" XUpdateImageEvent="-1" XDNAs="11" XCalculated="13" XFile_Filename="-1" XEnzyme_Enzymes="222" XEnzyme_Buffers="223" XEnzyme_Condition="224" XDephosphorylateWhenDigestion="5" XPCR_ForwardPrimer="-1" XPCR_FPrimerName="-1" XPCR_ReversePrimer="-1" XPCR_RPrimerName="-1" XPCR_Overlap="5" XModify_Method="225" XScreen_Features="226" XScreen_OnlyCircular="5" XSource="227" XEditing="13" XCreating="5" XLigation_TriFragment="228" XLigationMethod="228" XGel_Minimum="229" XGel_Maximun="229" XSolutionExtration="5" XSetPosition="230" XScreen_PCRMax="231" XScreen_PCRMin="232" XScreen_FPrimer="9" XScreen_FName="233" XScreen_RPrimer="9" XScreen_RName="234" XScreen_Mode="235" XRecombinationMethod="236" XEnzymeAnalysisParamters="237" XFetchedEnzymes="238" XOnlySignificant="13" XOnlyExtend="13" XAutomaticChoose="13" XSequencingTheorica="-1" XSequencingPrimerName="9" XSequencingPrimer="9" XSequencingSequence="9" XTheorySequences="239" XSequencingResultComment="240" XCompareSelectedGeneFile="-1" XCompareResultComment="240" XPickedDNAs="241" XDescribeType="242" XTransformationMethod="243" XTransformationMode="244" XIncubation="245" XCells="246" XIncludeVerification="5" XSequencingVerify="5" XDX="247" XDY="248" XRealSize="5" XFinished="5" XProgress="249" XPixelPerKBP="19" XIsKeyName="13" XPCRDesignerData="-1" XSequenceDesignerData="-1" XUseFreeDesigner="5" XSCFFiles="250" XGelFiles="251" XGelFirstFigureNumber="19" XGelSecondFigureNumber="19" XColonyFirstSequencingNumber="19" XColonySecondSequencingNumber="19" XFreeDesignCode="9" XFreeDesignName="9" XDesignedEnzymeSite="252" XPrimerDesignerMode="5" XDesignedPrimers="253" />
    </TypeInfo>
    <TypeInfo ID="3" TypeName="System.String, mscorlib, Version=4.0.0.0, Culture=neutral, PublicKeyToken=b77a5c561934e089" AssemblyString="mscorlib, Version=4.0.0.0, Culture=neutral, PublicKeyToken=b77a5c561934e089" AssemblyLocation="C:\Windows\Microsoft.NET\Framework64\v4.0.30319\mscorlib.dll" IsDeviceDependent="False">
      <ValueInfo B64="T" Value="cFVuaXRMdXhFbHV4Qmx1eEEg" />
    </TypeInfo>
    <TypeInfo ID="4" TypeName="System.String, mscorlib, Version=4.0.0.0, Culture=neutral, PublicKeyToken=b77a5c561934e089" AssemblyString="mscorlib, Version=4.0.0.0, Culture=neutral, PublicKeyToken=b77a5c561934e089" AssemblyLocation="C:\Windows\Microsoft.NET\Framework64\v4.0.30319\mscorlib.dll" IsDeviceDependent="False">
      <ValueInfo B64="T" Value="VGhlIGx1eCBnZW5lIHNlcXVlbmNlcyBoZXJlIGFyZSBiYXNlZCBvbiBQaG90b3JoYWJkdXMgbHVtaW5lc2NlbnMgc3Vic3AuIGxhdW1vbmRpaSBUVE8xLgpUaGV5IGFyZSBkaWZmZXJlbnQgZnJvbSB0aGUgcFNCNDA2LgpUaGUgZm9sbG93aW5nIHNlcXVlbmNpbmcgcmVzdWx0cyBhcmUgdGhlIHNlcXVlbmNlcyBmb3IgcFNCNDA2Lg==" />
    </TypeInfo>
    <TypeInfo ID="5" TypeName="System.Boolean, mscorlib, Version=4.0.0.0, Culture=neutral, PublicKeyToken=b77a5c561934e089" AssemblyString="mscorlib, Version=4.0.0.0, Culture=neutral, PublicKeyToken=b77a5c561934e089" AssemblyLocation="C:\Windows\Microsoft.NET\Framework64\v4.0.30319\mscorlib.dll" IsDeviceDependent="False">
      <ValueInfo Value="False" />
    </TypeInfo>
    <TypeInfo ID="6" TypeName="Vecute.Nuctions+Host, Vecute, Version=1.0.0.0, Culture=neutral, PublicKeyToken=6ca157640498cbe3" AssemblyString="Vecute, Version=1.0.0.0, Culture=neutral, PublicKeyToken=6ca157640498cbe3" AssemblyLocation="C:\Users\Jack\Documents\VecuteXI - 2010 Release\Vecute\bin\Debug\Vecute.exe" IsDeviceDependent="False">
      <ValueInfo DeepSerialization="Yes" ShallowSerialization="No" XName="7" XBioFunctions="8" XDescription="9" />
    </TypeInfo>
    <TypeInfo ID="7" TypeName="System.String, mscorlib, Version=4.0.0.0, Culture=neutral, PublicKeyToken=b77a5c561934e089" AssemblyString="mscorlib, Version=4.0.0.0, Culture=neutral, PublicKeyToken=b77a5c561934e089" AssemblyLocation="C:\Windows\Microsoft.NET\Framework64\v4.0.30319\mscorlib.dll" IsDeviceDependent="False">
      <ValueInfo B64="T" Value="aW4gdml0cm8=" />
    </TypeInfo>
    <TypeInfo ID="8" TypeName="System.Collections.Generic.List`1[[Vecute.Nuctions+FeatureFunction, Vecute, Version=1.0.0.0, Culture=neutral, PublicKeyToken=6ca157640498cbe3]], mscorlib, Version=4.0.0.0, Culture=neutral, PublicKeyToken=b77a5c561934e089" AssemblyString="mscorlib, Version=4.0.0.0, Culture=neutral, PublicKeyToken=b77a5c561934e089" AssemblyLocation="C:\Windows\Microsoft.NET\Framework64\v4.0.30319\mscorlib.dll" IsDeviceDependent="False">
      <ValueInfo Count="0" DeepSerialization="Yes" ShallowSerialization="No" />
    </TypeInfo>
    <TypeInfo ID="9" TypeName="System.String, mscorlib, Version=4.0.0.0, Culture=neutral, PublicKeyToken=b77a5c561934e089" AssemblyString="mscorlib, Version=4.0.0.0, Culture=neutral, PublicKeyToken=b77a5c561934e089" AssemblyLocation="C:\Windows\Microsoft.NET\Framework64\v4.0.30319\mscorlib.dll" IsDeviceDependent="False">
      <ValueInfo B64="T" Value="" />
    </TypeInfo>
    <TypeInfo ID="10" TypeName="Vecute.Nuctions+MolecularOperationEnum, Vecute, Version=1.0.0.0, Culture=neutral, PublicKeyToken=6ca157640498cbe3" AssemblyString="Vecute, Version=1.0.0.0, Culture=neutral, PublicKeyToken=6ca157640498cbe3" AssemblyLocation="C:\Users\Jack\Documents\VecuteXI - 2010 Release\Vecute\bin\Debug\Vecute.exe" IsDeviceDependent="False">
      <ValueInfo Enum="Vector" />
    </TypeInfo>
    <TypeInfo ID="11" TypeName="Microsoft.VisualBasic.Collection, Microsoft.VisualBasic, Version=10.0.0.0, Culture=neutral, PublicKeyToken=b03f5f7f11d50a3a" AssemblyString="Microsoft.VisualBasic, Version=10.0.0.0, Culture=neutral, PublicKeyToken=b03f5f7f11d50a3a" AssemblyLocation="C:\Windows\Microsoft.Net\assembly\GAC_MSIL\Microsoft.VisualBasic\v4.0_10.0.0.0__b03f5f7f11d50a3a\Microsoft.VisualBasic.dll" IsDeviceDependent="False">
      <ValueInfo V0="12" Count="1" DeepSerialization="Yes" ShallowSerialization="No" />
    </TypeInfo>
    <TypeInfo ID="12" TypeName="Vecute.Nuctions+GeneFile, Vecute, Version=1.0.0.0, Culture=neutral, PublicKeyToken=6ca157640498cbe3" AssemblyString="Vecute, Version=1.0.0.0, Culture=neutral, PublicKeyToken=6ca157640498cbe3" AssemblyLocation="C:\Users\Jack\Documents\VecuteXI - 2010 Release\Vecute\bin\Debug\Vecute.exe" IsDeviceDependent="False">
      <ValueInfo DeepSerialization="Yes" ShallowSerialization="No" XvName="3" XvIscircular="13" XvDate="14" XvSequence="15" XvRCSequence="16" XvFeatureCol="17" XvEnd_F="218" XvEnd_R="218" XvPhos_F="13" XvPhos_R="13" XFCleavages="219" XRCleavages="220" X_CompareAnnotations="221" XtmpCircular="5" />
    </TypeInfo>
    <TypeInfo ID="13" TypeName="System.Boolean, mscorlib, Version=4.0.0.0, Culture=neutral, PublicKeyToken=b77a5c561934e089" AssemblyString="mscorlib, Version=4.0.0.0, Culture=neutral, PublicKeyToken=b77a5c561934e089" AssemblyLocation="C:\Windows\Microsoft.NET\Framework64\v4.0.30319\mscorlib.dll" IsDeviceDependent="False">
      <ValueInfo Value="True" />
    </TypeInfo>
    <TypeInfo ID="14" TypeName="System.DateTime, mscorlib, Version=4.0.0.0, Culture=neutral, PublicKeyToken=b77a5c561934e089" AssemblyString="mscorlib, Version=4.0.0.0, Culture=neutral, PublicKeyToken=b77a5c561934e089" AssemblyLocation="C:\Windows\Microsoft.NET\Framework64\v4.0.30319\mscorlib.dll" IsDeviceDependent="False">
      <ValueInfo Value="40574.2735513657" />
    </TypeInfo>
    <TypeInfo ID="15" TypeName="System.String, mscorlib, Version=4.0.0.0, Culture=neutral, PublicKeyToken=b77a5c561934e089" AssemblyString="mscorlib, Version=4.0.0.0, Culture=neutral, PublicKeyToken=b77a5c561934e089" AssemblyLocation="C:\Windows\Microsoft.NET\Framework64\v4.0.30319\mscorlib.dll" IsDeviceDependent="False">
      <ValueInfo B64="T" Value="VFRDQUNDVEFBQUdHQVRHQUNBQUFBVEFBQ0FUVEFBVENBQ1RUQUFBQUFUQ0FUQ0dDQVRUQUNBQ1RBQVRDVEdUR0dUVEFBQVRHQVRBR0FDVEFDQVRBQVRHQ0dBQ0FBQUFDR0NBQUNBVEFUQ0NBR1RDQUNUQVRHQUFUQ0FBQ1RBQ1RUQUdBVEFHVEFUVEFHVEdBQ0NUR0FHQUNBR0FHQ0FUVEFHQ0FHQ0dDQ1RUVENHVEdHQ0dBR0dDVFRUR0NDQVRHR0NUQUFUVENDQ0FUR1RDQUdDQ0dUVEFBR1RHVFRDQ1RHVEdUQ0FDVEdBQUFBVFRHQ1RUVEdBR0FHR0NUQ1RBQUdHR0NUVENUQ0FHVEdDR1RUQUNBVENDQ1RHR0NUVEdUVEdUQ0NBQ0FBQ0NHVFRBQUFDQ1RUQUFBQUdDVFRUQUFBQUdDQ1RUQVRBVEFUVENUVFRUVFRUVENUVEFUQUFBQUNUVEFBQUFDQ1RUQUdBR0dDVEFUVFRBQUdUVEdDVEdBVFRUQVRBVFRBQVRUVFRBVFRHVFRDQUFBQ0FUR0FHQUdDVFRBR1RBQ0dUR0FBQUNBVEdBR0FHQ1RUQUdUQUNHVFRBR0NDQVRHQUdBR0NUVEFHVEFDR1RUQUdDQ0FUR0FHR0dUVFRBR1RUQ0dUVEFBQUNBVEdBR0FHQ1RUQUdUQUNHVFRBQUFDQVRHQUdBR0NUVEFHVEFDR1RHQUFBQ0FUR0FHQUdDVFRBR1RBQ0dUQUNUQVRDQUFDQUdHVFRHQUFDVEdDR0dBVENUVEdDR0dDQ0dDQUFBQUFUVEFBQUFBVEdBQUdUVFRUQ1RDR0FHQVRUQUdBQUdBQUNUQ0dUQ0FBR0FBR0dDR0FUQUdBQUdHQ0dBVEdDR0NUR0NHQUFUQ0dHR0FHQ0dHQ0dBVEFDQ0dUQUFBR0NBQ0dBR0dBQUdDR0dUQ0FHQ0NDQVRUQ0dDQ0dDQ0FBR0NUQ1RUQ0FHQ0FBVEFUQ0FDR0dHVEFHQ0NBQUNHQ1RBVEdUQ0NUR0FUQUdDR0dUQ0NHQ0NBQ0FDQ0NBR0NDR0dDQ0FDQUdUQ0dBVEdBQVRDQ0FHQUFBQUdDR0dDQ0FUVFRUQ0NBQ0NBVEdBVEFUVENHR0NBQUdDQUdHQ0FUQ0dDQ0FUR0dHVENBQ0dBQ0dBR0FUQ0NUQ0dDQ0dUQ0dHR0NBVEdDR0NHQ0NUVEdBR0NDVEdHQ0dBQUNBR1RUQ0dHQ1RHR0NHQ0dBR0NDQ0NUR0FUR0NUQ1RUQ0dUQ0NBR0FUQ0FUQ0NUR0FUQ0dBQ0FBR0FDQ0dHQ1RUQ0NBVENDR0FHVEFDR1RHQ1RDR0NUQ0dBVEdDR0FUR1RUVENHQ1RUR0dUR0dUQ0dBQVRHR0dDQUdHVEFHQ0NHR0FUQ0FBR0NHVEFUR0NBR0NDR0NDR0NBVFRHQ0FUQ0FHQ0NBVEdBVEdHQVRBQ1RUVENUQ0dHQ0FHR0FHQ0FBR0dUR0FHQVRHQUNBR0dBR0FUQ0NUR0NDQ0NHR0NBQ1RUQ0dDQ0NBQVRBR0NBR0NDQUdUQ0NDVFRDQ0NHQ1RUQ0FHVEdBQ0FBQ0dUQ0dBR0NBQ0FHQ1RHQ0dDQUFHR0FBQ0dDQ0NHVENHVEdHQ0NBR0NDQUNHQVRBR0NDR0NHQ1RHQ0NUQ0dUQ0NUR0NBR1RUQ0FUVENBR0dHQ0FDQ0dHQUNBR0dUQ0dHVENUVEdBQ0FBQUFBR0FBQ0NHR0dDR0NDQ0NUR0NHQ1RHQUNBR0NDR0dBQUNBQ0dHQ0dHQ0FUQ0FHQUdDQUdDQ0dBVFRHVENUR1RUR1RHQ0NDQUdUQ0FUQUdDQ0dBQVRBR0NDVENUQ0NBQ0NDQUFHQ0dHQ0NHR0FHQUFDQ1RHQ0dUR0NBQVRDQ0FUQ1RUR1RUQ0FBVENBVEdDR0FBQUNHQVRDQ1RDQVRDQ1RHVENUQ1RUR0FUQ0FHQVRDVFRHQVRDQ0NDVEdDR0NDQVRDQUdBVENDVFRHR0NHR0NBQUdBQUFHQ0NBVENDQUdUVFRBQ1RUVEdDQUdHR0NUVENDQ0FBQ0NUVEFDQ0FHQUdHR0NHQ0NDQ0FHQ1RHR0NBQVRUQ0NHR1RUQ0dDVFRHQ1RHVENDQVRBQUFBQ0NHQ0NDQUdUQ1RBR0NUQVRDR0NDQVRHVEFBR0NDQ0FDVEdDQUFHQ1RBQ0NUR0NUVFRDVENUVFRHQ0dDVFRHQ0dUVFRUQ0NDVFRHVENDQUdBVEFHQ0NDQUdUQUdDVEdBQ0FUVENBVENDR0dHR1RDQUdDQUNDR1RUVENUR0NHR0FDVEdHQ1RUVENUQUNHVEdUVENDR0NUVENDVFRUQUdDQUdDQ0NUVEdDR0NDQ1RHQUdUR0NUVEdDR0dDQUdDR1RHQUdDVFRDQUFBQUdDR0NUQ0dDQ1RUVENHVEdDQVRBR1RHQUNUR0dBVEFUR1RUR1RHVFRUVEFDQUdUQVRUQVRHVEFHVENUR1RUVFRUVEFUR0NBQUFBVENUQUFUVFRBQVRBVEFUVEdBVEFUVFRBVEFUQ0FUVFRUQUNHVFRUQ1RDR1RUQ0FHQ1RUVFRUVEdUQUNBQUFDVFRHVEdDQ1RUVENHVEdBQVRBVFRHQUFUQ1RDVEFUVENBR0FBQ0FDVFRUQ1RUQUFBVEdHVFRUQ0FDVEdBQUFDR1RHVFRDR0NDVFRUQ0dUR0FHQ0NUR0NUVFRUVFRHVEFDQUFBQ1RUR1RHQ0NUVFRDR1RHR0dDQ0FUR0NHVEdDQUFBQUFBQ0NDQ1RDQUFHQUNDQ0dUVFRBR0FHR0NDQ0NBQUdHR0dUVEFUR0NUQUdUVEFUVEdDVENBR0NHR1RHR0NBR0NBR0NDQUFDVENBR0NUVENDVFRUQ0dHR0NUVFRHVFRBR0NBR0NDR0dBVENUQ0FHQ0NBQ0dUR1RHQ1RBVEFBVEFHQ0dBQUNHVFRHVFRUVFRDVFRUQUFHQUFBQ0dHQ0FUR0FDQVRDQUdBQ1RHR0FBR0FHQ1RUQ0FUR0dBQUdDQUFUQUFUVFRDR1RDVEFDVEdUVENDQVRUQ0dDVFRDQUFBQ0NDQUNBQUNBR0FUQVRUVEdBVEFUVENDQ0dUR0dDQVRDQUFUR1RDVFRUVFRHQUFUVEFUR1RDQUFUR0NBVFRDQ1RHQ0dHR0dUVENDQ0FDR0dHQVRUR0FUVFRDR1RBQUNUR1RBQVRDQUFUR0NHR0NHQVRUQUdUQVRDVENUQVRHVENDQ1RUVEFBVEFDQUFBR1RDQUNHQ0NBQ1RHQ0NDVFRUQVRUR0FBQVRDQVRBQUNDVENUVEdUVFRUR1RDVEdBQVRDQVRDQUFBQUFUR0dUQ0dUR0dDQVRUQ0FDQVRBQUdBQVRDQVRBQ0NBQVRHQ0NDVEFHQUFBQVRDQ0NHQUNBQUFUQ1RDVFRHQ0dDVFRUQVRUVEdBR1RDQVRBQVRUVEFDQUdBVEdUVEFUQVRBVEdBVEFBR0NBQVRHR1RDR0FUQVRUQVRHQUFUQVRDR1RHQ0NDQVRBVFRDVFRHQUdDQ0FDQ1RDR1RUQVRBQUFHQ1RDQUFHQ1RHVEdDVFRUQ1RUVFRDR1RUQUdUQVRUVEFUQUFUQ0NBQUNUVEFBVEFUQ0FUQ0dHVEFBQUNDQUFBVFRHQUdDR0dDQ0NBVFRDQUdUVEdUQ0dBR0dDVEdBVFRDQUdDQUFDQ0FDQVRBQUFDQUdHR0dDVENDQUNDVFRUQUNUQVRBVEdDVEdUQ0dHR1RUVEFDVFRUVEFDQ1RUQVRHR0FBQ1RUR0FUQVRHVFRDQVRUQVRDQUdDVFRDQ0FUQVRBVENDQ1RDVEdUQ0FUR0NDQVRUVFRUVEFUQ0FBQ0NDR1RBQ0NBR0NBQ1RDQ0dUVEFBQUdDR0NHQUNUR1RUQVRUQ0FUQVRDQ0dUR0NDQUFBVEFDR0NHQUFBR1RDVFRUQVRUR1RBQUFHQ0NDQ0NHQUNBQUFUQUNDQUFBQ0NHQUFBVENHVENDVFRUVEdBQ0FUVFRHQVRDQ0FBVEFBQVRUQ0FDQVRDVFRDQUFHVFRHR0NHQ0FDVEdHQVRHQUdDR0dUR0dHQUFHQUFDQUFUQUdDQ0dDQUdUQ0NDVEFDQVRUQ0FBVFRUVFRUR0dUVEdDQUNDQUFHVEFBQVRBVEdDQUdDQUdDR0FDQVRBQUdHR1RUQUNDQUFHQ0FBQUNDQUFBQ1RDQ0dUR0FBQVRHQVRHQ1RDQ0FHVEFBQ0NBVEFDQUdUQVRDQUFBQUNDQUNBQ1RDQ1RDQUdBQUFUQUNHQUNDVEFBVFRUQUFDQ0FBQUNHVFRUQ0FUVEFDVFRDVEdUVFRHQUdBQUFBVFRHR0dHR0dHVFRHR1RBVEdUQUFHQ0FBQUFBR1RUVENDQUFBVFRUQ0FUQUdBR0FHQ0NDVENBQ1RDR0FHR0NDR1RUQVRDQVRDQ0FBQUFUQUNHR1RBQ0dHQUdBQ0dUQ0FBQ0FBVEFUQ1RDVEFUVEdBQUNUR0NBR1RDVENHQUdBVEFBR1RDR0FDVENUQ0NDVEFUQUdUR0FHVENHVEFUVEFDQUNDR0FDR0dDR1RDR0FDQVRBQVRUQUNBQ1RUQ0dUR0FDQ0NBR0NUVFRDVFRHVEFDQUFBR1RHR1RHQ0NUVFRDR1RHR0dDQ0FUR0NHVEdDQUFBQUFBQ0NDQ1RDQUFHQUNDQ0dUVFRBR0FHR0NDQ0NBQUdHR0dUVEFUR0NUQUdUVEFUVEdDVENBR0NHR1RHR0NBR0NBR0NDQUFDVENBR0NUVENDVFRUQ0dHR0NUVFRHVFRBR0NBR0NDR0dBVENUQ0FHQ0NBQ0dUR1RHQ1RBQ0FUR1RHR1RBQ1RUVFRUQUFUQVRUQVRDQVRUQUFDQUFUQVRUR0FUVEFDR1RUVFRUVFRHR1RHQ0FUQ0FBR1RDQVRUQ0FUVEdHVFRDQUFBQUdBVEFBQ0FBVEFDQUNUVFRUVEdDQUNDR0NBQ1RUVFRDQUFUVEdDQ0FHQ1RUQUdDQ0dDQUdDVEFUQUNBVFRDQ0dUQVRBQVRDVENDR0FDQUdDR1RUVFRDVEdUR0FUVEFUQ1RDVFRDQUFHVFRUQVRUVFRDR0FHQVRUVFRDQVRUQUdHQVRBQ0FUVFRDQUFHQUFDQVRBQVRDQUNHR0FUQUFBVEdDQUNHQ0dUQ1RDVFRHVFRUQUdDVFRUR1RHQUNUQVRDVFRDR1RUQVRBR1RUQUFDQ0FBVEFDQ0FUVEFBQ1RHQVRHQVRDVEFUQ0dDVEdBVEFBR1RDQUFUQUNDQVRBVFRUQVRDQUdDQUFDR0dDVFRUQVRBQ0NUVFRDQUdDQVRBVFRDQVRBVENUQUFDQVRDQVRUR0dBR1RDQVRDQ0NBQ1RUQUFBR0FUR0FHQUdHQUFUR0NDVFRUVFRUQUdDQ0dDQ0NBQ1RDQUFDQUFUQVRHQVRHQUNUR0dUVEdDVEdUR0FDQVRBVENUQ0NHQUdHQ0NDR0NDVFRHR0dUQVRBQUdDR1RHR0dHR1RUVEFDQ0dBVEFUVFRUQUdHR0FBQUNUQVRBQUFBQVRDQVRUQVRDR0dHQVRUQUNBQVRBR0NDVEdUVEdUVEFBQUdDQVRDR1RUQUFUR0FUVFRDQVRBQUNBQ1RDVFRDQUFBVEFHVFRHQ1RHVFRHQVRBVFRDQUFDQUdHR0NHQVRUQUFBQUFHQUNHQ0FUVFRDQVRDVFRUVFRUVFRDQUNBQVRDQUNUQUFBQ0NDVEFBQUFUQUFBVENUQ0NDVFRDR0NUVEFBVFRHQVRDQ0FBVEFBR0NBQUdDQ1RDQ1RDQ0dDVEFUVENHR0FDQUdHQVRHQVRHQUdUVEdUQUFUR0FUR1RHQVRUQ0FBVEdBR0NDQUFUVFRUQUFUVFRUVFRDVEdUVEFBQUNDR0FHQ0FBQUFBQUNDQUdBQUFDQUdUQ0FHQUdHQUdDQUNDR0FDQUFDQUNDQVRUQUNDVEdBQUFBQVRHQVRUVFRDQVRBQ0FDQ0FBQUFUQ1RHVFRDQUFBQVRUQ0FBQ1RUQVRDQUFDQVRBQ1RDVEdUVEFUVFRDQ1RHQ0FUR0NHQUFDVEFUQUNUVFRHVFRDVFRHQUFDQUdUVEdUVEdBQVRUR0FUR0FBR1RUQUFHR0FBR0FBQ0FBVENDQUFBVFRUQ0FUVFRDVFRUVFRDQ1RDQUNUQ0dBR0dDQ0dUVEFUQ0FUQ0NBQUFBVEFDR0dUQUNHR0FHQUNHVENBQUNBQVRBVENUQ1RBVFRHQUFDVEdDQUdUQ1RDR0FHQVRBQUdUQ0dBQ1RDVENDQ1RBVEFHVEdBR1RDR1RBVFRBQ0FDQ0dBQ0dHQ0dUQ0dBQ0FUQUFUVEFDQUNUVENHVEdBR0NDVEdDVFRUVFRUR1RBQ0FBQUNUVEdUR0NDVFRUQ0dUR0dHQ0NBVEdDR1RHQ0FBQUFBQUNDQ0NUQ0FBR0FDQ0NHVFRUQUdBR0dDQ0NDQUFHR0dHVFRBVEdDVEFHVFRBVFRHQ1RDQUdDR0dUR0dDQUdDQUdDQ0FBQ1RDQUdDVFRDQ1RUVENHR0dDVFRUR1RUQUdDQUdDQ0dHQVRDVENBR0NDQUNHVEdUR1RDQUFDVEFUVEFBQVRHQ1RUR0dUVFRBQUdDVFRBQUFHQ0FDQUNDQ1RUVENUR1RHQ0NDVENHVEFUVEdBQ0dDR0FDR1RBQUFBVENUQ0FBQ0FBR1RBQ0FDQ0FHR0FUQVRUR0FDQ0FUQVRUQ1RDVEdDVENBVFRBVENDQ0dBQ0FUQ0FUQ0dHVEFBQ0FBVEFBQVRHQ0NHR0FUQUFDVENHVFRHQVRHQUNHQ0FUQ0NBVEFUQUFDVENBVENBQUFDQ0NHR0NBVFRDQ0FUQ0FHR1RBQ0FHR1RUVENBQVRHVFRUQ0FHR0FUQ0FBR1RHQ1RDR0NHQ0FUQVRBQ0NDQUNHR0NHR0FBQ0FDR1RUVEFDR1RUR0NBVFRUQ0FUQ0NUQ0FBQUdBQUFDQUFHVEdUVEdBR1RUQ0FBQ1RUR0FUVEFBQVRBVEFUQ0dDR0dBVFRUR0FDVEFBVEFUVEFUVEdBR0dUVEdBQUNHVEdUQ0dBQVRBQUFBR0FUR0FUVEdBQUFUQ0FUQ0dDR1RUVFRBR0dHQUNUQ1RUVFRUQ0FUQUFDVFRUVENDQUdDQ0dDQ0NDQ0NHVFRBVEdBVEFUQUFBR0dUVFRUVEFUQ0NDQ0FUQUFBQVRHQUdBVEFUVFRUVEFUQ1RUVENBVEFUQUNUR0dDQUdBR0NBQUFUQUFBVEFBQUdUQVRHR1RHQUdDQ0dBVEFBR0FDQUFBVEFUQ1RUVFRDQ1RUR0FUVFRUVFRBVFRDR0NUQ0FBR0dDVEFUVENBQVRHVENUVEFBQ0FBQUFUQ1RBVFRDR1RUQ1RUQ0NBVFRBQ0dHVEFBQVRHVENHVEdHR0FUQVRBQVRBQVRUQ1RBQ0NBQUdDVENBVEFBQ0FUQVRUVEFBQUNDQUFBVEdUVEFUR0FHQ0FUVEFBQVRDVEFUQ1RHR0NDQ1RBQUdUVEdBQ0NBQUNUQ1RBVFRUR0FUR0FUQ0FBQUNDQUFDVEFDQ0FBQ0FUQVRUVENBVEdDQ0FUQUFDVENBQ0FHQUdDQ1RBQUdBR1RDVENUQ0FBVEFDVFRBR1RDVEdUVEFDR0NHQ0NBQ0NUR0FDVFRUVFRBQUFDQ0FDVENHVEdDQ0dDVEdDVEdHVEFBQUNDQUFDVFRUQ0FBVENUQ0dUVENUQ0NUR0FHQUFHVFRBQVRBQUdDR0FHVEFBQUNUVEFBQUFBQ1RHQVRHVFRHR0dBQVRBQ0FHR1RBVEdUQ0FUQ0FBVFRUQ0NHVEFBVEFUVEdUQ0dUQ1RBQ1RUVEdUR1RBQ0NUR0FDQUdUQUdUR0FDR0dUQVRUQ1RUR0FDQUFUR1RUVEFUQUdUR0FUVEFDR0FBQVRHQ0FUQ0FBR0FBQ0FBQVRUVEdUVFRDVEdBVFRUVFRUQ0NUR1RUQ0FUQ0dUQUFHQUNDQUFHQ1RBQVRHR0FUQ0dDVEdHQUFBQUFBVENBQUFUQ0FUQ0FBVFRUQ1RHQUdDVFRHQ1RBVEdBVENUQ1RUR1RUVEFUQ0FBQ0FUQVRHQUFHVENBVEFDQ1RHVENDVENBQ1RDR0FHR0NDR1RUQVRDQVRDQ0FBQUFUQUNHR1RBQ0dHQUdBQ0dUQ0FBQ0FBVEFUQ1RDVEFUVEdBQUNUR0NBR1RDVENHQUdBVEFBR1RDR0FDVENUQ0NDVEFUQUdUR0FHVENHVEFUVEFDQUNDR0FDR0dDR1RDR0FDQVRBQVRUQUNBQ1RUQ0dUR0FDQ0NBR0NUVFRDVFRHVEFDQUFBR1RUR0dDQVRUQVRBQUdBQUFHQ0FUVEdDVFRBVENBQVRUVEdUVEdDQUFDR0FBQ0FHR1RDQUNUQVRDQUdUQ0FBQUFUQUFBQVRDQVRUQVRUVEdHQ0NUVFRDR1RHQ0NHQ1RUVEdDR0FDVENBQUNDVFRU" />
    </TypeInfo>
    <TypeInfo ID="16" TypeName="System.String, mscorlib, Version=4.0.0.0, Culture=neutral, PublicKeyToken=b77a5c561934e089" AssemblyString="mscorlib, Version=4.0.0.0, Culture=neutral, PublicKeyToken=b77a5c561934e089" AssemblyLocation="C:\Windows\Microsoft.NET\Framework64\v4.0.30319\mscorlib.dll" IsDeviceDependent="False">
      <ValueInfo B64="T" Value="QUFBR0dUVEdBR1RDR0NBQUFHQ0dHQ0FDR0FBQUdHQ0NBQUFUQUFUR0FUVFRUQVRUVFRHQUNUR0FUQUdUR0FDQ1RHVFRDR1RUR0NBQUNBQUFUVEdBVEFBR0NBQVRHQ1RUVENUVEFUQUFUR0NDQUFDVFRUR1RBQ0FBR0FBQUdDVEdHR1RDQUNHQUFHVEdUQUFUVEFUR1RDR0FDR0NDR1RDR0dUR1RBQVRBQ0dBQ1RDQUNUQVRBR0dHQUdBR1RDR0FDVFRBVENUQ0dBR0FDVEdDQUdUVENBQVRBR0FHQVRBVFRHVFRHQUNHVENUQ0NHVEFDQ0dUQVRUVFRHR0FUR0FUQUFDR0dDQ1RDR0FHVEdBR0dBQ0FHR1RBVEdBQ1RUQ0FUQVRHVFRHQVRBQUFDQUFHQUdBVENBVEFHQ0FBR0NUQ0FHQUFBVFRHQVRHQVRUVEdBVFRUVFRUQ0NBR0NHQVRDQ0FUVEFHQ1RUR0dUQ1RUQUNHQVRHQUFDQUdHQUFBQUFBVENBR0FBQUNBQUFUVFRHVFRDVFRHQVRHQ0FUVFRDR1RBQVRDQUNUQVRBQUFDQVRUR1RDQUFHQUFUQUNDR1RDQUNUQUNUR1RDQUdHVEFDQUNBQUFHVEFHQUNHQUNBQVRBVFRBQ0dHQUFBVFRHQVRHQUNBVEFDQ1RHVEFUVENDQ0FBQ0FUQ0FHVFRUVFRBQUdUVFRBQ1RDR0NUVEFUVEFBQ1RUQ1RDQUdHQUdBQUNHQUdBVFRHQUFBR1RUR0dUVFRBQ0NBR0NBR0NHR0NBQ0dBR1RHR1RUVEFBQUFBR1RDQUdHVEdHQ0dDR1RBQUNBR0FDVEFBR1RBVFRHQUdBR0FDVENUVEFHR0NUQ1RHVEdBR1RUQVRHR0NBVEdBQUFUQVRHVFRHR1RBR1RUR0dUVFRHQVRDQVRDQUFBVEFHQUdUVEdHVENBQUNUVEFHR0dDQ0FHQVRBR0FUVFRBQVRHQ1RDQVRBQUNBVFRUR0dUVFRBQUFUQVRHVFRBVEdBR0NUVEdHVEFHQUFUVEFUVEFUQVRDQ0NBQ0dBQ0FUVFRBQ0NHVEFBVEdHQUFHQUFDR0FBVEFHQVRUVFRHVFRBQUdBQ0FUVEdBQVRBR0NDVFRHQUdDR0FBVEFBQUFBQVRDQUFHR0FBQUFHQVRBVFRUR1RDVFRBVENHR0NUQ0FDQ0FUQUNUVFRBVFRUQVRUVEdDVENUR0NDQUdUQVRBVEdBQUFHQVRBQUFBQVRBVENUQ0FUVFRUQVRHR0dHQVRBQUFBQUNDVFRUQVRBVENBVEFBQ0dHR0dHR0NHR0NUR0dBQUFBR1RUQVRHQUFBQUFHQUdUQ0NDVEFBQUFDR0NHQVRHQVRUVENBQVRDQVRDVFRUVEFUVENHQUNBQ0dUVENBQUNDVENBQVRBQVRBVFRBR1RDQUFBVENDR0NHQVRBVEFUVFRBQVRDQUFHVFRHQUFDVENBQUNBQ1RUR1RUVENUVFRHQUdHQVRHQUFBVEdDQUFDR1RBQUFDR1RHVFRDQ0dDQ0dUR0dHVEFUQVRHQ0dDR0FHQ0FDVFRHQVRDQ1RHQUFBQ0FUVEdBQUFDQ1RHVEFDQ1RHQVRHR0FBVEdDQ0dHR1RUVEdBVEdBR1RUQVRBVEdHQVRHQ0dUQ0FUQ0FBQ0dBR1RUQVRDQ0dHQ0FUVFRBVFRHVFRBQ0NHQVRHQVRHVENHR0dBVEFBVEdBR0NBR0FHQUFUQVRHR1RDQUFUQVRDQ1RHR1RHVEFDVFRHVFRHQUdBVFRUVEFDR1RDR0NHVENBQVRBQ0dBR0dHQ0FDQUdBQUFHR0dUR1RHQ1RUVEFBR0NUVEFBQUNDQUFHQ0FUVFRBQVRBR1RUR0FDQUNBQ0dUR0dDVEdBR0FUQ0NHR0NUR0NUQUFDQUFBR0NDQ0dBQUFHR0FBR0NUR0FHVFRHR0NUR0NUR0NDQUNDR0NUR0FHQ0FBVEFBQ1RBR0NBVEFBQ0NDQ1RUR0dHR0NDVENUQUFBQ0dHR1RDVFRHQUdHR0dUVFRUVFRHQ0FDR0NBVEdHQ0NDQUNHQUFBR0dDQUNBQUdUVFRHVEFDQUFBQUFBR0NBR0dDVENBQ0dBQUdUR1RBQVRUQVRHVENHQUNHQ0NHVENHR1RHVEFBVEFDR0FDVENBQ1RBVEFHR0dBR0FHVENHQUNUVEFUQ1RDR0FHQUNUR0NBR1RUQ0FBVEFHQUdBVEFUVEdUVEdBQ0dUQ1RDQ0dUQUNDR1RBVFRUVEdHQVRHQVRBQUNHR0NDVENHQUdUR0FHR0FBQUFBR0FBQVRHQUFBVFRUR0dBVFRHVFRDVFRDQ1RUQUFDVFRDQVRDQUFUVENBQUNBQUNUR1RUQ0FBR0FBQ0FBQUdUQVRBR1RUQ0dDQVRHQ0FHR0FBQVRBQUNBR0FHVEFUR1RUR0FUQUFHVFRHQUFUVFRUR0FBQ0FHQVRUVFRHR1RHVEFUR0FBQUFUQ0FUVFRUVENBR0dUQUFUR0dUR1RUR1RDR0dUR0NUQ0NUQ1RHQUNUR1RUVENUR0dUVFRUVFRHQ1RDR0dUVFRBQUNBR0FBQUFBQVRUQUFBQVRUR0dDVENBVFRHQUFUQ0FDQVRDQVRUQUNBQUNUQ0FUQ0FUQ0NUR1RDQ0dBQVRBR0NHR0FHR0FHR0NUVEdDVFRBVFRHR0FUQ0FBVFRBQUdDR0FBR0dHQUdBVFRUQVRUVFRBR0dHVFRUQUdUR0FUVEdUR0FBQUFBQUFBR0FUR0FBQVRHQ0dUQ1RUVFRUQUFUQ0dDQ0NUR1RUR0FBVEFUQ0FBQ0FHQ0FBQ1RBVFRUR0FBR0FHVEdUVEFUR0FBQVRDQVRUQUFDR0FUR0NUVFRBQUNBQUNBR0dDVEFUVEdUQUFUQ0NDR0FUQUFUR0FUVFRUVEFUQUdUVFRDQ0NUQUFBQVRBVENHR1RBQUFDQ0NDQ0FDR0NUVEFUQUNDQ0FBR0dDR0dHQ0NUQ0dHQUdBVEFUR1RDQUNBR0NBQUNDQUdUQ0FUQ0FUQVRUR1RUR0FHVEdHR0NHR0NUQUFBQUFBR0dDQVRUQ0NUQ1RDQVRDVFRUQUFHVEdHR0FUR0FDVENDQUFUR0FUR1RUQUdBVEFUR0FBVEFUR0NUR0FBQUdHVEFUQUFBR0NDR1RUR0NUR0FUQUFBVEFUR0dUQVRUR0FDVFRBVENBR0NHQVRBR0FUQ0FUQ0FHVFRBQVRHR1RBVFRHR1RUQUFDVEFUQUFDR0FBR0FUQUdUQ0FDQUFBR0NUQUFBQ0FBR0FHQUNHQ0dUR0NBVFRUQVRDQ0dUR0FUVEFUR1RUQ1RUR0FBQVRHVEFUQ0NUQUFUR0FBQUFUQ1RDR0FBQUFUQUFBQ1RUR0FBR0FHQVRBQVRDQUNBR0FBQUFDR0NUR1RDR0dBR0FUVEFUQUNHR0FBVEdUQVRBR0NUR0NHR0NUQUFHQ1RHR0NBQVRUR0FBQUFHVEdDR0dUR0NBQUFBQUdUR1RBVFRHVFRBVENUVFRUR0FBQ0NBQVRHQUFUR0FDVFRHQVRHQ0FDQ0FBQUFBQUFDR1RBQVRDQUFUQVRUR1RUQUFUR0FUQUFUQVRUQUFBQUFHVEFDQ0FDQVRHVEFHQ0FDQUNHVEdHQ1RHQUdBVENDR0dDVEdDVEFBQ0FBQUdDQ0NHQUFBR0dBQUdDVEdBR1RUR0dDVEdDVEdDQ0FDQ0dDVEdBR0NBQVRBQUNUQUdDQVRBQUNDQ0NUVEdHR0dDQ1RDVEFBQUNHR0dUQ1RUR0FHR0dHVFRUVFRUR0NBQ0dDQVRHR0NDQ0FDR0FBQUdHQ0FDQ0FDVFRUR1RBQ0FBR0FBQUdDVEdHR1RDQUNHQUFHVEdUQUFUVEFUR1RDR0FDR0NDR1RDR0dUR1RBQVRBQ0dBQ1RDQUNUQVRBR0dHQUdBR1RDR0FDVFRBVENUQ0dBR0FDVEdDQUdUVENBQVRBR0FHQVRBVFRHVFRHQUNHVENUQ0NHVEFDQ0dUQVRUVFRHR0FUR0FUQUFDR0dDQ1RDR0FHVEdBR0dHQ1RDVENUQVRHQUFBVFRUR0dBQUFDVFRUVFRHQ1RUQUNBVEFDQ0FBQ0NDQ0NDQ0FBVFRUVENUQ0FBQUNBR0FBR1RBQVRHQUFBQ0dUVFRHR1RUQUFBVFRBR0dUQ0dUQVRUVENUR0FHR0FHVEdUR0dUVFRUR0FUQUNUR1RBVEdHVFRBQ1RHR0FHQ0FUQ0FUVFRDQUNHR0FHVFRUR0dUVFRHQ1RUR0dUQUFDQ0NUVEFUR1RDR0NUR0NUR0NBVEFUVFRBQ1RUR0dUR0NBQUNDQUFBQUFBVFRHQUFUR1RBR0dHQUNUR0NHR0NUQVRUR1RUQ1RUQ0NDQUNDR0NUQ0FUQ0NBR1RHQ0dDQ0FBQ1RUR0FBR0FUR1RHQUFUVFRBVFRHR0FUQ0FBQVRHVENBQUFBR0dBQ0dBVFRUQ0dHVFRUR0dUQVRUVEdUQ0dHR0dHQ1RUVEFDQUFUQUFBR0FDVFRUQ0dDR1RBVFRUR0dDQUNHR0FUQVRHQUFUQUFDQUdUQ0dDR0NUVFRBQUNHR0FHVEdDVEdHVEFDR0dHVFRHQVRBQUFBQUFUR0dDQVRHQUNBR0FHR0dBVEFUQVRHR0FBR0NUR0FUQUFUR0FBQ0FUQVRDQUFHVFRDQ0FUQUFHR1RBQUFBR1RBQUFDQ0NHQUNBR0NBVEFUQUdUQUFBR0dUR0dBR0NDQ0NUR1RUVEFUR1RHR1RUR0NUR0FBVENBR0NDVENHQUNBQUNUR0FBVEdHR0NDR0NUQ0FBVFRUR0dUVFRBQ0NHQVRHQVRBVFRBQUdUVEdHQVRUQVRBQUFUQUNUQUFDR0FBQUFHQUFBR0NBQ0FHQ1RUR0FHQ1RUVEFUQUFDR0FHR1RHR0NUQ0FBR0FBVEFUR0dHQ0FDR0FUQVRUQ0FUQUFUQVRDR0FDQ0FUVEdDVFRBVENBVEFUQVRBQUNBVENUR1RBQUFUVEFUR0FDVENBQUFUQUFBR0NHQ0FBR0FHQVRUVEdUQ0dHR0FUVFRUQ1RBR0dHQ0FUVEdHVEFUR0FUVENUVEFUR1RHQUFUR0NDQUNHQUNDQVRUVFRUR0FUR0FUVENBR0FDQUFBQUNBQUdBR0dUVEFUR0FUVFRDQUFUQUFBR0dHQ0FHVEdHQ0dUR0FDVFRUR1RBVFRBQUFHR0dBQ0FUQUdBR0FUQUNUQUFUQ0dDQ0dDQVRUR0FUVEFDQUdUVEFDR0FBQVRDQUFUQ0NDR1RHR0dBQUNDQ0NHQ0FHR0FBVEdDQVRUR0FDQVRBQVRUQ0FBQUFBR0FDQVRUR0FUR0NDQUNHR0dBQVRBVENBQUFUQVRDVEdUVEdUR0dHVFRUR0FBR0NHQUFUR0dBQUNBR1RBR0FDR0FBQVRUQVRUR0NUVENDQVRHQUFHQ1RDVFRDQ0FHVENUR0FUR1RDQVRHQ0NHVFRUQ1RUQUFBR0FBQUFBQ0FBQ0dUVENHQ1RBVFRBVEFHQ0FDQUNHVEdHQ1RHQUdBVENDR0dDVEdDVEFBQ0FBQUdDQ0NHQUFBR0dBQUdDVEdBR1RUR0dDVEdDVEdDQ0FDQ0dDVEdBR0NBQVRBQUNUQUdDQVRBQUNDQ0NUVEdHR0dDQ1RDVEFBQUNHR0dUQ1RUR0FHR0dHVFRUVFRUR0NBQ0dDQVRHR0NDQ0FDR0FBQUdHQ0FDQUFHVFRUR1RBQ0FBQUFBQUdDQUdHQ1RDQUNHQUFBR0dDR0FBQ0FDR1RUVENBR1RHQUFBQ0NBVFRUQUFHQUFBR1RHVFRDVEdBQVRBR0FHQVRUQ0FBVEFUVENBQ0dBQUFHR0NBQ0FBR1RUVEdUQUNBQUFBQUFHQ1RHQUFDR0FHQUFBQ0dUQUFBQVRHQVRBVEFBQVRBVENBQVRBVEFUVEFBQVRUQUdBVFRUVEdDQVRBQUFBQUFDQUdBQ1RBQ0FUQUFUQUNUR1RBQUFBQ0FDQUFDQVRBVENDQUdUQ0FDVEFUR0NBQ0dBQUFHR0NHQUdDR0NUVFRUR0FBR0NUQ0FDR0NUR0NDR0NBQUdDQUNUQ0FHR0dDR0NBQUdHR0NUR0NUQUFBR0dBQUdDR0dBQUNBQ0dUQUdBQUFHQ0NBR1RDQ0dDQUdBQUFDR0dUR0NUR0FDQ0NDR0dBVEdBQVRHVENBR0NUQUNUR0dHQ1RBVENUR0dBQ0FBR0dHQUFBQUNHQ0FBR0NHQ0FBQUdBR0FBQUdDQUdHVEFHQ1RUR0NBR1RHR0dDVFRBQ0FUR0dDR0FUQUdDVEFHQUNUR0dHQ0dHVFRUVEFUR0dBQ0FHQ0FBR0NHQUFDQ0dHQUFUVEdDQ0FHQ1RHR0dHQ0dDQ0NUQ1RHR1RBQUdHVFRHR0dBQUdDQ0NUR0NBQUFHVEFBQUNUR0dBVEdHQ1RUVENUVEdDQ0dDQ0FBR0dBVENUR0FUR0dDR0NBR0dHR0FUQ0FBR0FUQ1RHQVRDQUFHQUdBQ0FHR0FUR0FHR0FUQ0dUVFRDR0NBVEdBVFRHQUFDQUFHQVRHR0FUVEdDQUNHQ0FHR1RUQ1RDQ0dHQ0NHQ1RUR0dHVEdHQUdBR0dDVEFUVENHR0NUQVRHQUNUR0dHQ0FDQUFDQUdBQ0FBVENHR0NUR0NUQ1RHQVRHQ0NHQ0NHVEdUVENDR0dDVEdUQ0FHQ0dDQUdHR0dDR0NDQ0dHVFRDVFRUVFRHVENBQUdBQ0NHQUNDVEdUQ0NHR1RHQ0NDVEdBQVRHQUFDVEdDQUdHQUNHQUdHQ0FHQ0dDR0dDVEFUQ0dUR0dDVEdHQ0NBQ0dBQ0dHR0NHVFRDQ1RUR0NHQ0FHQ1RHVEdDVENHQUNHVFRHVENBQ1RHQUFHQ0dHR0FBR0dHQUNUR0dDVEdDVEFUVEdHR0NHQUFHVEdDQ0dHR0dDQUdHQVRDVENDVEdUQ0FUQ1RDQUNDVFRHQ1RDQ1RHQ0NHQUdBQUFHVEFUQ0NBVENBVEdHQ1RHQVRHQ0FBVEdDR0dDR0dDVEdDQVRBQ0dDVFRHQVRDQ0dHQ1RBQ0NUR0NDQ0FUVENHQUNDQUNDQUFHQ0dBQUFDQVRDR0NBVENHQUdDR0FHQ0FDR1RBQ1RDR0dBVEdHQUFHQ0NHR1RDVFRHVENHQVRDQUdHQVRHQVRDVEdHQUNHQUFHQUdDQVRDQUdHR0dDVENHQ0dDQ0FHQ0NHQUFDVEdUVENHQ0NBR0dDVENBQUdHQ0dDR0NBVEdDQ0NHQUNHR0NHQUdHQVRDVENHVENHVEdBQ0NDQVRHR0NHQVRHQ0NUR0NUVEdDQ0dBQVRBVENBVEdHVEdHQUFBQVRHR0NDR0NUVFRUQ1RHR0FUVENBVENHQUNUR1RHR0NDR0dDVEdHR1RHVEdHQ0dHQUNDR0NUQVRDQUdHQUNBVEFHQ0dUVEdHQ1RBQ0NDR1RHQVRBVFRHQ1RHQUFHQUdDVFRHR0NHR0NHQUFUR0dHQ1RHQUNDR0NUVENDVENHVEdDVFRUQUNHR1RBVENHQ0NHQ1RDQ0NHQVRUQ0dDQUdDR0NBVENHQ0NUVENUQVRDR0NDVFRDVFRHQUNHQUdUVENUVENUQUFUQ1RDR0FHQUFBQUNUVENBVFRUVFRBQVRUVFRUR0NHR0NDR0NBQUdBVENDR0NBR1RUQ0FBQ0NUR1RUR0FUQUdUQUNHVEFDVEFBR0NUQ1RDQVRHVFRUQ0FDR1RBQ1RBQUdDVENUQ0FUR1RUVEFBQ0dUQUNUQUFHQ1RDVENBVEdUVFRBQUNHQUFDVEFBQUNDQ1RDQVRHR0NUQUFDR1RBQ1RBQUdDVENUQ0FUR0dDVEFBQ0dUQUNUQUFHQ1RDVENBVEdUVFRDQUNHVEFDVEFBR0NUQ1RDQVRHVFRUR0FBQ0FBVEFBQUFUVEFBVEFUQUFBVENBR0NBQUNUVEFBQVRBR0NDVENUQUFHR1RUVFRBQUdUVFRUQVRBQUdBQUFBQUFBQUdBQVRBVEFUQUFHR0NUVFRUQUFBR0NUVFRUQUFHR1RUVEFBQ0dHVFRHVEdHQUNBQUNBQUdDQ0FHR0dBVEdUQUFDR0NBQ1RHQUdBQUdDQ0NUVEFHQUdDQ1RDVENBQUFHQ0FBVFRUVENBR1RHQUNBQ0FHR0FBQ0FDVFRBQUNHR0NUR0FDQVRHR0dBQVRUQUdDQ0FUR0dDQUFBR0NDVENHQ0NBQ0dBQUFHR0NHQ1RHQ1RBQVRHQ1RDVEdUQ1RDQUdHVENBQ1RBQVRBQ1RBVENUQUFHVEFHVFRHQVRUQ0FUQUdUR0FDVEdHQVRBVEdUVEdDR1RUVFRHVENHQ0FUVEFUR1RBR1RDVEFUQ0FUVFRBQUNDQUNBR0FUVEFHVEdUQUFUR0NHQVRHQVRUVFRUQUFHVEdBVFRBQVRHVFRBVFRUVEdUQ0FUQ0NUVFRBR0dUR0FB" />
    </TypeInfo>
    <TypeInfo ID="17" TypeName="System.Collections.Generic.List`1[[Vecute.Nuctions+GeneAnnotation, Vecute, Version=1.0.0.0, Culture=neutral, PublicKeyToken=6ca157640498cbe3]], mscorlib, Version=4.0.0.0, Culture=neutral, PublicKeyToken=b77a5c561934e089" AssemblyString="mscorlib, Version=4.0.0.0, Culture=neutral, PublicKeyToken=b77a5c561934e089" AssemblyLocation="C:\Windows\Microsoft.NET\Framework64\v4.0.30319\mscorlib.dll" IsDeviceDependent="False">
      <ValueInfo V0="18" V1="30" V2="39" V3="48" V4="59" V5="68" V6="79" V7="83" V8="87" V9="98" V10="109" V11="113" V12="117" V13="127" V14="136" V15="146" V16="150" V17="161" V18="168" V19="178" V20="182" V21="186" V22="195" V23="198" V24="201" V25="210" V26="214" Count="27" DeepSerialization="Yes" ShallowSerialization="No" />
    </TypeInfo>
    <TypeInfo ID="18" TypeName="Vecute.Nuctions+GeneAnnotation, Vecute, Version=1.0.0.0, Culture=neutral, PublicKeyToken=6ca157640498cbe3" AssemblyString="Vecute, Version=1.0.0.0, Culture=neutral, PublicKeyToken=6ca157640498cbe3" AssemblyLocation="C:\Users\Jack\Documents\VecuteXI - 2010 Release\Vecute\bin\Debug\Vecute.exe" IsDeviceDependent="False">
      <ValueInfo DeepSerialization="Yes" ShallowSerialization="No" XIndex="19" XType="20" XNote="21" XLabel="22" XStartPosition="23" XEndPosition="24" XComplement="13" XVector="12" XFeature="25" />
    </TypeInfo>
    <TypeInfo ID="19" TypeName="System.Int32, mscorlib, Version=4.0.0.0, Culture=neutral, PublicKeyToken=b77a5c561934e089" AssemblyString="mscorlib, Version=4.0.0.0, Culture=neutral, PublicKeyToken=b77a5c561934e089" AssemblyLocation="C:\Windows\Microsoft.NET\Framework64\v4.0.30319\mscorlib.dll" IsDeviceDependent="False">
      <ValueInfo Value="0" />
    </TypeInfo>
    <TypeInfo ID="20" TypeName="System.String, mscorlib, Version=4.0.0.0, Culture=neutral, PublicKeyToken=b77a5c561934e089" AssemblyString="mscorlib, Version=4.0.0.0, Culture=neutral, PublicKeyToken=b77a5c561934e089" AssemblyLocation="C:\Windows\Microsoft.NET\Framework64\v4.0.30319\mscorlib.dll" IsDeviceDependent="False">
      <ValueInfo B64="T" Value="Z2VuZQ==" />
    </TypeInfo>
    <TypeInfo ID="21" TypeName="System.String, mscorlib, Version=4.0.0.0, Culture=neutral, PublicKeyToken=b77a5c561934e089" AssemblyString="mscorlib, Version=4.0.0.0, Culture=neutral, PublicKeyToken=b77a5c561934e089" AssemblyLocation="C:\Windows\Microsoft.NET\Framework64\v4.0.30319\mscorlib.dll" IsDeviceDependent="False">
      <ValueInfo B64="T" Value="IDw+" />
    </TypeInfo>
    <TypeInfo ID="22" TypeName="System.String, mscorlib, Version=4.0.0.0, Culture=neutral, PublicKeyToken=b77a5c561934e089" AssemblyString="mscorlib, Version=4.0.0.0, Culture=neutral, PublicKeyToken=b77a5c561934e089" AssemblyLocation="C:\Windows\Microsoft.NET\Framework64\v4.0.30319\mscorlib.dll" IsDeviceDependent="False">
      <ValueInfo B64="T" Value="bHV4QQ==" />
    </TypeInfo>
    <TypeInfo ID="23" TypeName="System.Int32, mscorlib, Version=4.0.0.0, Culture=neutral, PublicKeyToken=b77a5c561934e089" AssemblyString="mscorlib, Version=4.0.0.0, Culture=neutral, PublicKeyToken=b77a5c561934e089" AssemblyLocation="C:\Windows\Microsoft.NET\Framework64\v4.0.30319\mscorlib.dll" IsDeviceDependent="False">
      <ValueInfo Value="2164" />
    </TypeInfo>
    <TypeInfo ID="24" TypeName="System.Int32, mscorlib, Version=4.0.0.0, Culture=neutral, PublicKeyToken=b77a5c561934e089" AssemblyString="mscorlib, Version=4.0.0.0, Culture=neutral, PublicKeyToken=b77a5c561934e089" AssemblyLocation="C:\Windows\Microsoft.NET\Framework64\v4.0.30319\mscorlib.dll" IsDeviceDependent="False">
      <ValueInfo Value="3243" />
    </TypeInfo>
    <TypeInfo ID="25" TypeName="Vecute.Nuctions+Feature, Vecute, Version=1.0.0.0, Culture=neutral, PublicKeyToken=6ca157640498cbe3" AssemblyString="Vecute, Version=1.0.0.0, Culture=neutral, PublicKeyToken=6ca157640498cbe3" AssemblyLocation="C:\Users\Jack\Documents\VecuteXI - 2010 Release\Vecute\bin\Debug\Vecute.exe" IsDeviceDependent="False">
      <ValueInfo DeepSerialization="Yes" ShallowSerialization="No" XnSequence="26" XnRCSequence="27" XnName="22" XnLabel="22" XnNote="21" XnType="20" XnUseful="28" XBioFunctions="29" />
    </TypeInfo>
    <TypeInfo ID="26" TypeName="System.String, mscorlib, Version=4.0.0.0, Culture=neutral, PublicKeyToken=b77a5c561934e089" AssemblyString="mscorlib, Version=4.0.0.0, Culture=neutral, PublicKeyToken=b77a5c561934e089" AssemblyLocation="C:\Windows\Microsoft.NET\Framework64\v4.0.30319\mscorlib.dll" IsDeviceDependent="False">
      <ValueInfo B64="T" Value="QVRHQUFBVFRUR0dBQUFDVFRUVFRHQ1RUQUNBVEFDQ0FBQ0NDQ0NDQ0FBVFRUVENUQ0FBQUNBR0FBR1RBQVRHQUFBQ0dUVFRHR1RUQUFBVFRBR0dUQ0dUQVRUVENUR0FHR0FHVEdUR0dUVFRUR0FUQUNUR1RBVEdHVFRBQ1RHR0FHQ0FUQ0FUVFRDQUNHR0FHVFRUR0dUVFRHQ1RUR0dUQUFDQ0NUVEFUR1RDR0NUR0NUR0NBVEFUVFRBQ1RUR0dUR0NBQUNDQUFBQUFBVFRHQUFUR1RBR0dHQUNUR0NHR0NUQVRUR1RUQ1RUQ0NDQUNDR0NUQ0FUQ0NBR1RHQ0dDQ0FBQ1RUR0FBR0FUR1RHQUFUVFRBVFRHR0FUQ0FBQVRHVENBQUFBR0dBQ0dBVFRUQ0dHVFRUR0dUQVRUVEdUQ0dHR0dHQ1RUVEFDQUFUQUFBR0FDVFRUQ0dDR1RBVFRUR0dDQUNHR0FUQVRHQUFUQUFDQUdUQ0dDR0NUVFRBQUNHR0FHVEdDVEdHVEFDR0dHVFRHQVRBQUFBQUFUR0dDQVRHQUNBR0FHR0dBVEFUQVRHR0FBR0NUR0FUQUFUR0FBQ0FUQVRDQUFHVFRDQ0FUQUFHR1RBQUFBR1RBQUFDQ0NHQUNBR0NBVEFUQUdUQUFBR0dUR0dBR0NDQ0NUR1RUVEFUR1RHR1RUR0NUR0FBVENBR0NDVENHQUNBQUNUR0FBVEdHR0NDR0NUQ0FBVFRUR0dUVFRBQ0NHQVRHQVRBVFRBQUdUVEdHQVRUQVRBQUFUQUNUQUFDR0FBQUFHQUFBR0NBQ0FHQ1RUR0FHQ1RUVEFUQUFDR0FHR1RHR0NUQ0FBR0FBVEFUR0dHQ0FDR0FUQVRUQ0FUQUFUQVRDR0FDQ0FUVEdDVFRBVENBVEFUQVRBQUNBVENUR1RBQUFUVEFUR0FDVENBQUFUQUFBR0NHQ0FBR0FHQVRUVEdUQ0dHR0FUVFRUQ1RBR0dHQ0FUVEdHVEFUR0FUVENUVEFUR1RHQUFUR0NDQUNHQUNDQVRUVFRUR0FUR0FUVENBR0FDQUFBQUNBQUdBR0dUVEFUR0FUVFRDQUFUQUFBR0dHQ0FHVEdHQ0dUR0FDVFRUR1RBVFRBQUFHR0dBQ0FUQUdBR0FUQUNUQUFUQ0dDQ0dDQVRUR0FUVEFDQUdUVEFDR0FBQVRDQUFUQ0NDR1RHR0dBQUNDQ0NHQ0FHR0FBVEdDQVRUR0FDQVRBQVRUQ0FBQUFBR0FDQVRUR0FUR0NDQUNHR0dBQVRBVENBQUFUQVRDVEdUVEdUR0dHVFRUR0FBR0NHQUFUR0dBQUNBR1RBR0FDR0FBQVRUQVRUR0NUVENDQVRHQUFHQ1RDVFRDQ0FHVENUR0FUR1RDQVRHQ0NHVFRUQ1RUQUFBR0FBQUFBQ0FBQ0dUVENHQ1RBVFRBVEFH" />
    </TypeInfo>
    <TypeInfo ID="27" TypeName="System.String, mscorlib, Version=4.0.0.0, Culture=neutral, PublicKeyToken=b77a5c561934e089" AssemblyString="mscorlib, Version=4.0.0.0, Culture=neutral, PublicKeyToken=b77a5c561934e089" AssemblyLocation="C:\Windows\Microsoft.NET\Framework64\v4.0.30319\mscorlib.dll" IsDeviceDependent="False">
      <ValueInfo B64="T" Value="Q1RBVEFBVEFHQ0dBQUNHVFRHVFRUVFRDVFRUQUFHQUFBQ0dHQ0FUR0FDQVRDQUdBQ1RHR0FBR0FHQ1RUQ0FUR0dBQUdDQUFUQUFUVFRDR1RDVEFDVEdUVENDQVRUQ0dDVFRDQUFBQ0NDQUNBQUNBR0FUQVRUVEdBVEFUVENDQ0dUR0dDQVRDQUFUR1RDVFRUVFRHQUFUVEFUR1RDQUFUR0NBVFRDQ1RHQ0dHR0dUVENDQ0FDR0dHQVRUR0FUVFRDR1RBQUNUR1RBQVRDQUFUR0NHR0NHQVRUQUdUQVRDVENUQVRHVENDQ1RUVEFBVEFDQUFBR1RDQUNHQ0NBQ1RHQ0NDVFRUQVRUR0FBQVRDQVRBQUNDVENUVEdUVFRUR1RDVEdBQVRDQVRDQUFBQUFUR0dUQ0dUR0dDQVRUQ0FDQVRBQUdBQVRDQVRBQ0NBQVRHQ0NDVEFHQUFBQVRDQ0NHQUNBQUFUQ1RDVFRHQ0dDVFRUQVRUVEdBR1RDQVRBQVRUVEFDQUdBVEdUVEFUQVRBVEdBVEFBR0NBQVRHR1RDR0FUQVRUQVRHQUFUQVRDR1RHQ0NDQVRBVFRDVFRHQUdDQ0FDQ1RDR1RUQVRBQUFHQ1RDQUFHQ1RHVEdDVFRUQ1RUVFRDR1RUQUdUQVRUVEFUQUFUQ0NBQUNUVEFBVEFUQ0FUQ0dHVEFBQUNDQUFBVFRHQUdDR0dDQ0NBVFRDQUdUVEdUQ0dBR0dDVEdBVFRDQUdDQUFDQ0FDQVRBQUFDQUdHR0dDVENDQUNDVFRUQUNUQVRBVEdDVEdUQ0dHR1RUVEFDVFRUVEFDQ1RUQVRHR0FBQ1RUR0FUQVRHVFRDQVRUQVRDQUdDVFRDQ0FUQVRBVENDQ1RDVEdUQ0FUR0NDQVRUVFRUVEFUQ0FBQ0NDR1RBQ0NBR0NBQ1RDQ0dUVEFBQUdDR0NHQUNUR1RUQVRUQ0FUQVRDQ0dUR0NDQUFBVEFDR0NHQUFBR1RDVFRUQVRUR1RBQUFHQ0NDQ0NHQUNBQUFUQUNDQUFBQ0NHQUFBVENHVENDVFRUVEdBQ0FUVFRHQVRDQ0FBVEFBQVRUQ0FDQVRDVFRDQUFHVFRHR0NHQ0FDVEdHQVRHQUdDR0dUR0dHQUFHQUFDQUFUQUdDQ0dDQUdUQ0NDVEFDQVRUQ0FBVFRUVFRUR0dUVEdDQUNDQUFHVEFBQVRBVEdDQUdDQUdDR0FDQVRBQUdHR1RUQUNDQUFHQ0FBQUNDQUFBQ1RDQ0dUR0FBQVRHQVRHQ1RDQ0FHVEFBQ0NBVEFDQUdUQVRDQUFBQUNDQUNBQ1RDQ1RDQUdBQUFUQUNHQUNDVEFBVFRUQUFDQ0FBQUNHVFRUQ0FUVEFDVFRDVEdUVFRHQUdBQUFBVFRHR0dHR0dHVFRHR1RBVEdUQUFHQ0FBQUFBR1RUVENDQUFBVFRUQ0FU" />
    </TypeInfo>
    <TypeInfo ID="28" TypeName="System.String, mscorlib, Version=4.0.0.0, Culture=neutral, PublicKeyToken=b77a5c561934e089" AssemblyString="mscorlib, Version=4.0.0.0, Culture=neutral, PublicKeyToken=b77a5c561934e089" AssemblyLocation="C:\Windows\Microsoft.NET\Framework64\v4.0.30319\mscorlib.dll" IsDeviceDependent="False">
      <ValueInfo B64="T" Value="TmF0aXZl" />
    </TypeInfo>
    <TypeInfo ID="29" TypeName="System.Collections.Generic.List`1[[Vecute.Nuctions+FeatureFunction, Vecute, Version=1.0.0.0, Culture=neutral, PublicKeyToken=6ca157640498cbe3]], mscorlib, Version=4.0.0.0, Culture=neutral, PublicKeyToken=b77a5c561934e089" AssemblyString="mscorlib, Version=4.0.0.0, Culture=neutral, PublicKeyToken=b77a5c561934e089" AssemblyLocation="C:\Windows\Microsoft.NET\Framework64\v4.0.30319\mscorlib.dll" IsDeviceDependent="False">
      <ValueInfo Count="0" DeepSerialization="Yes" ShallowSerialization="No" />
    </TypeInfo>
    <TypeInfo ID="30" TypeName="Vecute.Nuctions+GeneAnnotation, Vecute, Version=1.0.0.0, Culture=neutral, PublicKeyToken=6ca157640498cbe3" AssemblyString="Vecute, Version=1.0.0.0, Culture=neutral, PublicKeyToken=6ca157640498cbe3" AssemblyLocation="C:\Users\Jack\Documents\VecuteXI - 2010 Release\Vecute\bin\Debug\Vecute.exe" IsDeviceDependent="False">
      <ValueInfo DeepSerialization="Yes" ShallowSerialization="No" XIndex="31" XType="20" XNote="21" XLabel="32" XStartPosition="33" XEndPosition="34" XComplement="13" XVector="12" XFeature="35" />
    </TypeInfo>
    <TypeInfo ID="31" TypeName="System.Int32, mscorlib, Version=4.0.0.0, Culture=neutral, PublicKeyToken=b77a5c561934e089" AssemblyString="mscorlib, Version=4.0.0.0, Culture=neutral, PublicKeyToken=b77a5c561934e089" AssemblyLocation="C:\Windows\Microsoft.NET\Framework64\v4.0.30319\mscorlib.dll" IsDeviceDependent="False">
      <ValueInfo Value="1" />
    </TypeInfo>
    <TypeInfo ID="32" TypeName="System.String, mscorlib, Version=4.0.0.0, Culture=neutral, PublicKeyToken=b77a5c561934e089" AssemblyString="mscorlib, Version=4.0.0.0, Culture=neutral, PublicKeyToken=b77a5c561934e089" AssemblyLocation="C:\Windows\Microsoft.NET\Framework64\v4.0.30319\mscorlib.dll" IsDeviceDependent="False">
      <ValueInfo B64="T" Value="bHV4Qg==" />
    </TypeInfo>
    <TypeInfo ID="33" TypeName="System.Int32, mscorlib, Version=4.0.0.0, Culture=neutral, PublicKeyToken=b77a5c561934e089" AssemblyString="mscorlib, Version=4.0.0.0, Culture=neutral, PublicKeyToken=b77a5c561934e089" AssemblyLocation="C:\Windows\Microsoft.NET\Framework64\v4.0.30319\mscorlib.dll" IsDeviceDependent="False">
      <ValueInfo Value="3562" />
    </TypeInfo>
    <TypeInfo ID="34" TypeName="System.Int32, mscorlib, Version=4.0.0.0, Culture=neutral, PublicKeyToken=b77a5c561934e089" AssemblyString="mscorlib, Version=4.0.0.0, Culture=neutral, PublicKeyToken=b77a5c561934e089" AssemblyLocation="C:\Windows\Microsoft.NET\Framework64\v4.0.30319\mscorlib.dll" IsDeviceDependent="False">
      <ValueInfo Value="4536" />
    </TypeInfo>
    <TypeInfo ID="35" TypeName="Vecute.Nuctions+Feature, Vecute, Version=1.0.0.0, Culture=neutral, PublicKeyToken=6ca157640498cbe3" AssemblyString="Vecute, Version=1.0.0.0, Culture=neutral, PublicKeyToken=6ca157640498cbe3" AssemblyLocation="C:\Users\Jack\Documents\VecuteXI - 2010 Release\Vecute\bin\Debug\Vecute.exe" IsDeviceDependent="False">
      <ValueInfo DeepSerialization="Yes" ShallowSerialization="No" XnSequence="36" XnRCSequence="37" XnName="32" XnLabel="32" XnNote="21" XnType="20" XnUseful="28" XBioFunctions="38" />
    </TypeInfo>
    <TypeInfo ID="36" TypeName="System.String, mscorlib, Version=4.0.0.0, Culture=neutral, PublicKeyToken=b77a5c561934e089" AssemblyString="mscorlib, Version=4.0.0.0, Culture=neutral, PublicKeyToken=b77a5c561934e089" AssemblyLocation="C:\Windows\Microsoft.NET\Framework64\v4.0.30319\mscorlib.dll" IsDeviceDependent="False">
      <ValueInfo B64="T" Value="QVRHQUFBVFRUR0dBVFRHVFRDVFRDQ1RUQUFDVFRDQVRDQUFUVENBQUNBQUNUR1RUQ0FBR0FBQ0FBQUdUQVRBR1RUQ0dDQVRHQ0FHR0FBQVRBQUNBR0FHVEFUR1RUR0FUQUFHVFRHQUFUVFRUR0FBQ0FHQVRUVFRHR1RHVEFUR0FBQUFUQ0FUVFRUVENBR0dUQUFUR0dUR1RUR1RDR0dUR0NUQ0NUQ1RHQUNUR1RUVENUR0dUVFRUVFRHQ1RDR0dUVFRBQUNBR0FBQUFBQVRUQUFBQVRUR0dDVENBVFRHQUFUQ0FDQVRDQVRUQUNBQUNUQ0FUQ0FUQ0NUR1RDQ0dBQVRBR0NHR0FHR0FHR0NUVEdDVFRBVFRHR0FUQ0FBVFRBQUdDR0FBR0dHQUdBVFRUQVRUVFRBR0dHVFRUQUdUR0FUVEdUR0FBQUFBQUFBR0FUR0FBQVRHQ0dUQ1RUVFRUQUFUQ0dDQ0NUR1RUR0FBVEFUQ0FBQ0FHQ0FBQ1RBVFRUR0FBR0FHVEdUVEFUR0FBQVRDQVRUQUFDR0FUR0NUVFRBQUNBQUNBR0dDVEFUVEdUQUFUQ0NDR0FUQUFUR0FUVFRUVEFUQUdUVFRDQ0NUQUFBQVRBVENHR1RBQUFDQ0NDQ0FDR0NUVEFUQUNDQ0FBR0dDR0dHQ0NUQ0dHQUdBVEFUR1RDQUNBR0NBQUNDQUdUQ0FUQ0FUQVRUR1RUR0FHVEdHR0NHR0NUQUFBQUFBR0dDQVRUQ0NUQ1RDQVRDVFRUQUFHVEdHR0FUR0FDVENDQUFUR0FUR1RUQUdBVEFUR0FBVEFUR0NUR0FBQUdHVEFUQUFBR0NDR1RUR0NUR0FUQUFBVEFUR0dUQVRUR0FDVFRBVENBR0NHQVRBR0FUQ0FUQ0FHVFRBQVRHR1RBVFRHR1RUQUFDVEFUQUFDR0FBR0FUQUdUQ0FDQUFBR0NUQUFBQ0FBR0FHQUNHQ0dUR0NBVFRUQVRDQ0dUR0FUVEFUR1RUQ1RUR0FBQVRHVEFUQ0NUQUFUR0FBQUFUQ1RDR0FBQUFUQUFBQ1RUR0FBR0FHQVRBQVRDQUNBR0FBQUFDR0NUR1RDR0dBR0FUVEFUQUNHR0FBVEdUQVRBR0NUR0NHR0NUQUFHQ1RHR0NBQVRUR0FBQUFHVEdDR0dUR0NBQUFBQUdUR1RBVFRHVFRBVENUVFRUR0FBQ0NBQVRHQUFUR0FDVFRHQVRHQ0FDQ0FBQUFBQUFDR1RBQVRDQUFUQVRUR1RUQUFUR0FUQUFUQVRUQUFBQUFHVEFDQ0FDQVRHVEFH" />
    </TypeInfo>
    <TypeInfo ID="37" TypeName="System.String, mscorlib, Version=4.0.0.0, Culture=neutral, PublicKeyToken=b77a5c561934e089" AssemblyString="mscorlib, Version=4.0.0.0, Culture=neutral, PublicKeyToken=b77a5c561934e089" AssemblyLocation="C:\Windows\Microsoft.NET\Framework64\v4.0.30319\mscorlib.dll" IsDeviceDependent="False">
      <ValueInfo B64="T" Value="Q1RBQ0FUR1RHR1RBQ1RUVFRUQUFUQVRUQVRDQVRUQUFDQUFUQVRUR0FUVEFDR1RUVFRUVFRHR1RHQ0FUQ0FBR1RDQVRUQ0FUVEdHVFRDQUFBQUdBVEFBQ0FBVEFDQUNUVFRUVEdDQUNDR0NBQ1RUVFRDQUFUVEdDQ0FHQ1RUQUdDQ0dDQUdDVEFUQUNBVFRDQ0dUQVRBQVRDVENDR0FDQUdDR1RUVFRDVEdUR0FUVEFUQ1RDVFRDQUFHVFRUQVRUVFRDR0FHQVRUVFRDQVRUQUdHQVRBQ0FUVFRDQUFHQUFDQVRBQVRDQUNHR0FUQUFBVEdDQUNHQ0dUQ1RDVFRHVFRUQUdDVFRUR1RHQUNUQVRDVFRDR1RUQVRBR1RUQUFDQ0FBVEFDQ0FUVEFBQ1RHQVRHQVRDVEFUQ0dDVEdBVEFBR1RDQUFUQUNDQVRBVFRUQVRDQUdDQUFDR0dDVFRUQVRBQ0NUVFRDQUdDQVRBVFRDQVRBVENUQUFDQVRDQVRUR0dBR1RDQVRDQ0NBQ1RUQUFBR0FUR0FHQUdHQUFUR0NDVFRUVFRUQUdDQ0dDQ0NBQ1RDQUFDQUFUQVRHQVRHQUNUR0dUVEdDVEdUR0FDQVRBVENUQ0NHQUdHQ0NDR0NDVFRHR0dUQVRBQUdDR1RHR0dHR1RUVEFDQ0dBVEFUVFRUQUdHR0FBQUNUQVRBQUFBQVRDQVRUQVRDR0dHQVRUQUNBQVRBR0NDVEdUVEdUVEFBQUdDQVRDR1RUQUFUR0FUVFRDQVRBQUNBQ1RDVFRDQUFBVEFHVFRHQ1RHVFRHQVRBVFRDQUFDQUdHR0NHQVRUQUFBQUFHQUNHQ0FUVFRDQVRDVFRUVFRUVFRDQUNBQVRDQUNUQUFBQ0NDVEFBQUFUQUFBVENUQ0NDVFRDR0NUVEFBVFRHQVRDQ0FBVEFBR0NBQUdDQ1RDQ1RDQ0dDVEFUVENHR0FDQUdHQVRHQVRHQUdUVEdUQUFUR0FUR1RHQVRUQ0FBVEdBR0NDQUFUVFRUQUFUVFRUVFRDVEdUVEFBQUNDR0FHQ0FBQUFBQUNDQUdBQUFDQUdUQ0FHQUdHQUdDQUNDR0FDQUFDQUNDQVRUQUNDVEdBQUFBQVRHQVRUVFRDQVRBQ0FDQ0FBQUFUQ1RHVFRDQUFBQVRUQ0FBQ1RUQVRDQUFDQVRBQ1RDVEdUVEFUVFRDQ1RHQ0FUR0NHQUFDVEFUQUNUVFRHVFRDVFRHQUFDQUdUVEdUVEdBQVRUR0FUR0FBR1RUQUFHR0FBR0FBQ0FBVENDQUFBVFRUQ0FU" />
    </TypeInfo>
    <TypeInfo ID="38" TypeName="System.Collections.Generic.List`1[[Vecute.Nuctions+FeatureFunction, Vecute, Version=1.0.0.0, Culture=neutral, PublicKeyToken=6ca157640498cbe3]], mscorlib, Version=4.0.0.0, Culture=neutral, PublicKeyToken=b77a5c561934e089" AssemblyString="mscorlib, Version=4.0.0.0, Culture=neutral, PublicKeyToken=b77a5c561934e089" AssemblyLocation="C:\Windows\Microsoft.NET\Framework64\v4.0.30319\mscorlib.dll" IsDeviceDependent="False">
      <ValueInfo Count="0" DeepSerialization="Yes" ShallowSerialization="No" />
    </TypeInfo>
    <TypeInfo ID="39" TypeName="Vecute.Nuctions+GeneAnnotation, Vecute, Version=1.0.0.0, Culture=neutral, PublicKeyToken=6ca157640498cbe3" AssemblyString="Vecute, Version=1.0.0.0, Culture=neutral, PublicKeyToken=6ca157640498cbe3" AssemblyLocation="C:\Users\Jack\Documents\VecuteXI - 2010 Release\Vecute\bin\Debug\Vecute.exe" IsDeviceDependent="False">
      <ValueInfo DeepSerialization="Yes" ShallowSerialization="No" XIndex="40" XType="20" XNote="21" XLabel="41" XStartPosition="42" XEndPosition="43" XComplement="13" XVector="12" XFeature="44" />
    </TypeInfo>
    <TypeInfo ID="40" TypeName="System.Int32, mscorlib, Version=4.0.0.0, Culture=neutral, PublicKeyToken=b77a5c561934e089" AssemblyString="mscorlib, Version=4.0.0.0, Culture=neutral, PublicKeyToken=b77a5c561934e089" AssemblyLocation="C:\Windows\Microsoft.NET\Framework64\v4.0.30319\mscorlib.dll" IsDeviceDependent="False">
      <ValueInfo Value="2" />
    </TypeInfo>
    <TypeInfo ID="41" TypeName="System.String, mscorlib, Version=4.0.0.0, Culture=neutral, PublicKeyToken=b77a5c561934e089" AssemblyString="mscorlib, Version=4.0.0.0, Culture=neutral, PublicKeyToken=b77a5c561934e089" AssemblyLocation="C:\Windows\Microsoft.NET\Framework64\v4.0.30319\mscorlib.dll" IsDeviceDependent="False">
      <ValueInfo B64="T" Value="bHV4RQ==" />
    </TypeInfo>
    <TypeInfo ID="42" TypeName="System.Int32, mscorlib, Version=4.0.0.0, Culture=neutral, PublicKeyToken=b77a5c561934e089" AssemblyString="mscorlib, Version=4.0.0.0, Culture=neutral, PublicKeyToken=b77a5c561934e089" AssemblyLocation="C:\Windows\Microsoft.NET\Framework64\v4.0.30319\mscorlib.dll" IsDeviceDependent="False">
      <ValueInfo Value="4856" />
    </TypeInfo>
    <TypeInfo ID="43" TypeName="System.Int32, mscorlib, Version=4.0.0.0, Culture=neutral, PublicKeyToken=b77a5c561934e089" AssemblyString="mscorlib, Version=4.0.0.0, Culture=neutral, PublicKeyToken=b77a5c561934e089" AssemblyLocation="C:\Windows\Microsoft.NET\Framework64\v4.0.30319\mscorlib.dll" IsDeviceDependent="False">
      <ValueInfo Value="5968" />
    </TypeInfo>
    <TypeInfo ID="44" TypeName="Vecute.Nuctions+Feature, Vecute, Version=1.0.0.0, Culture=neutral, PublicKeyToken=6ca157640498cbe3" AssemblyString="Vecute, Version=1.0.0.0, Culture=neutral, PublicKeyToken=6ca157640498cbe3" AssemblyLocation="C:\Users\Jack\Documents\VecuteXI - 2010 Release\Vecute\bin\Debug\Vecute.exe" IsDeviceDependent="False">
      <ValueInfo DeepSerialization="Yes" ShallowSerialization="No" XnSequence="45" XnRCSequence="46" XnName="41" XnLabel="41" XnNote="21" XnType="20" XnUseful="28" XBioFunctions="47" />
    </TypeInfo>
    <TypeInfo ID="45" TypeName="System.String, mscorlib, Version=4.0.0.0, Culture=neutral, PublicKeyToken=b77a5c561934e089" AssemblyString="mscorlib, Version=4.0.0.0, Culture=neutral, PublicKeyToken=b77a5c561934e089" AssemblyLocation="C:\Windows\Microsoft.NET\Framework64\v4.0.30319\mscorlib.dll" IsDeviceDependent="False">
      <ValueInfo B64="T" Value="QVRHQUNUVENBVEFUR1RUR0FUQUFBQ0FBR0FHQVRDQVRBR0NBQUdDVENBR0FBQVRUR0FUR0FUVFRHQVRUVFRUVENDQUdDR0FUQ0NBVFRBR0NUVEdHVENUVEFDR0FUR0FBQ0FHR0FBQUFBQVRDQUdBQUFDQUFBVFRUR1RUQ1RUR0FUR0NBVFRUQ0dUQUFUQ0FDVEFUQUFBQ0FUVEdUQ0FBR0FBVEFDQ0dUQ0FDVEFDVEdUQ0FHR1RBQ0FDQUFBR1RBR0FDR0FDQUFUQVRUQUNHR0FBQVRUR0FUR0FDQVRBQ0NUR1RBVFRDQ0NBQUNBVENBR1RUVFRUQUFHVFRUQUNUQ0dDVFRBVFRBQUNUVENUQ0FHR0FHQUFDR0FHQVRUR0FBQUdUVEdHVFRUQUNDQUdDQUdDR0dDQUNHQUdUR0dUVFRBQUFBQUdUQ0FHR1RHR0NHQ0dUQUFDQUdBQ1RBQUdUQVRUR0FHQUdBQ1RDVFRBR0dDVENUR1RHQUdUVEFUR0dDQVRHQUFBVEFUR1RUR0dUQUdUVEdHVFRUR0FUQ0FUQ0FBQVRBR0FHVFRHR1RDQUFDVFRBR0dHQ0NBR0FUQUdBVFRUQUFUR0NUQ0FUQUFDQVRUVEdHVFRUQUFBVEFUR1RUQVRHQUdDVFRHR1RBR0FBVFRBVFRBVEFUQ0NDQUNHQUNBVFRUQUNDR1RBQVRHR0FBR0FBQ0dBQVRBR0FUVFRUR1RUQUFHQUNBVFRHQUFUQUdDQ1RUR0FHQ0dBQVRBQUFBQUFUQ0FBR0dBQUFBR0FUQVRUVEdUQ1RUQVRDR0dDVENBQ0NBVEFDVFRUQVRUVEFUVFRHQ1RDVEdDQ0FHVEFUQVRHQUFBR0FUQUFBQUFUQVRDVENBVFRUVEFUR0dHR0FUQUFBQUFDQ1RUVEFUQVRDQVRBQUNHR0dHR0dDR0dDVEdHQUFBQUdUVEFUR0FBQUFBR0FHVENDQ1RBQUFBQ0dDR0FUR0FUVFRDQUFUQ0FUQ1RUVFRBVFRDR0FDQUNHVFRDQUFDQ1RDQUFUQUFUQVRUQUdUQ0FBQVRDQ0dDR0FUQVRBVFRUQUFUQ0FBR1RUR0FBQ1RDQUFDQUNUVEdUVFRDVFRUR0FHR0FUR0FBQVRHQ0FBQ0dUQUFBQ0dUR1RUQ0NHQ0NHVEdHR1RBVEFUR0NHQ0dBR0NBQ1RUR0FUQ0NUR0FBQUNBVFRHQUFBQ0NUR1RBQ0NUR0FUR0dBQVRHQ0NHR0dUVFRHQVRHQUdUVEFUQVRHR0FUR0NHVENBVENBQUNHQUdUVEFUQ0NHR0NBVFRUQVRUR1RUQUNDR0FUR0FUR1RDR0dHQVRBQVRHQUdDQUdBR0FBVEFUR0dUQ0FBVEFUQ0NUR0dUR1RBQ1RUR1RUR0FHQVRUVFRBQ0dUQ0dDR1RDQUFUQUNHQUdHR0NBQ0FHQUFBR0dHVEdUR0NUVFRBQUdDVFRBQUFDQ0FBR0NBVFRUQUFUQUdUVEdB" />
    </TypeInfo>
    <TypeInfo ID="46" TypeName="System.String, mscorlib, Version=4.0.0.0, Culture=neutral, PublicKeyToken=b77a5c561934e089" AssemblyString="mscorlib, Version=4.0.0.0, Culture=neutral, PublicKeyToken=b77a5c561934e089" AssemblyLocation="C:\Windows\Microsoft.NET\Framework64\v4.0.30319\mscorlib.dll" IsDeviceDependent="False">
      <ValueInfo B64="T" Value="VENBQUNUQVRUQUFBVEdDVFRHR1RUVEFBR0NUVEFBQUdDQUNBQ0NDVFRUQ1RHVEdDQ0NUQ0dUQVRUR0FDR0NHQUNHVEFBQUFUQ1RDQUFDQUFHVEFDQUNDQUdHQVRBVFRHQUNDQVRBVFRDVENUR0NUQ0FUVEFUQ0NDR0FDQVRDQVRDR0dUQUFDQUFUQUFBVEdDQ0dHQVRBQUNUQ0dUVEdBVEdBQ0dDQVRDQ0FUQVRBQUNUQ0FUQ0FBQUNDQ0dHQ0FUVENDQVRDQUdHVEFDQUdHVFRUQ0FBVEdUVFRDQUdHQVRDQUFHVEdDVENHQ0dDQVRBVEFDQ0NBQ0dHQ0dHQUFDQUNHVFRUQUNHVFRHQ0FUVFRDQVRDQ1RDQUFBR0FBQUNBQUdUR1RUR0FHVFRDQUFDVFRHQVRUQUFBVEFUQVRDR0NHR0FUVFRHQUNUQUFUQVRUQVRUR0FHR1RUR0FBQ0dUR1RDR0FBVEFBQUFHQVRHQVRUR0FBQVRDQVRDR0NHVFRUVEFHR0dBQ1RDVFRUVFRDQVRBQUNUVFRUQ0NBR0NDR0NDQ0NDQ0dUVEFUR0FUQVRBQUFHR1RUVFRUQVRDQ0NDQVRBQUFBVEdBR0FUQVRUVFRUQVRDVFRUQ0FUQVRBQ1RHR0NBR0FHQ0FBQVRBQUFUQUFBR1RBVEdHVEdBR0NDR0FUQUFHQUNBQUFUQVRDVFRUVENDVFRHQVRUVFRUVEFUVENHQ1RDQUFHR0NUQVRUQ0FBVEdUQ1RUQUFDQUFBQVRDVEFUVENHVFRDVFRDQ0FUVEFDR0dUQUFBVEdUQ0dUR0dHQVRBVEFBVEFBVFRDVEFDQ0FBR0NUQ0FUQUFDQVRBVFRUQUFBQ0NBQUFUR1RUQVRHQUdDQVRUQUFBVENUQVRDVEdHQ0NDVEFBR1RUR0FDQ0FBQ1RDVEFUVFRHQVRHQVRDQUFBQ0NBQUNUQUNDQUFDQVRBVFRUQ0FUR0NDQVRBQUNUQ0FDQUdBR0NDVEFBR0FHVENUQ1RDQUFUQUNUVEFHVENUR1RUQUNHQ0dDQ0FDQ1RHQUNUVFRUVEFBQUNDQUNUQ0dUR0NDR0NUR0NUR0dUQUFBQ0NBQUNUVFRDQUFUQ1RDR1RUQ1RDQ1RHQUdBQUdUVEFBVEFBR0NHQUdUQUFBQ1RUQUFBQUFDVEdBVEdUVEdHR0FBVEFDQUdHVEFUR1RDQVRDQUFUVFRDQ0dUQUFUQVRUR1RDR1RDVEFDVFRUR1RHVEFDQ1RHQUNBR1RBR1RHQUNHR1RBVFRDVFRHQUNBQVRHVFRUQVRBR1RHQVRUQUNHQUFBVEdDQVRDQUFHQUFDQUFBVFRUR1RUVENUR0FUVFRUVFRDQ1RHVFRDQVRDR1RBQUdBQ0NBQUdDVEFBVEdHQVRDR0NUR0dBQUFBQUFUQ0FBQVRDQVRDQUFUVFRDVEdBR0NUVEdDVEFUR0FUQ1RDVFRHVFRUQVRDQUFDQVRBVEdBQUdUQ0FU" />
    </TypeInfo>
    <TypeInfo ID="47" TypeName="System.Collections.Generic.List`1[[Vecute.Nuctions+FeatureFunction, Vecute, Version=1.0.0.0, Culture=neutral, PublicKeyToken=6ca157640498cbe3]], mscorlib, Version=4.0.0.0, Culture=neutral, PublicKeyToken=b77a5c561934e089" AssemblyString="mscorlib, Version=4.0.0.0, Culture=neutral, PublicKeyToken=b77a5c561934e089" AssemblyLocation="C:\Windows\Microsoft.NET\Framework64\v4.0.30319\mscorlib.dll" IsDeviceDependent="False">
      <ValueInfo Count="0" DeepSerialization="Yes" ShallowSerialization="No" />
    </TypeInfo>
    <TypeInfo ID="48" TypeName="Vecute.Nuctions+GeneAnnotation, Vecute, Version=1.0.0.0, Culture=neutral, PublicKeyToken=6ca157640498cbe3" AssemblyString="Vecute, Version=1.0.0.0, Culture=neutral, PublicKeyToken=6ca157640498cbe3" AssemblyLocation="C:\Users\Jack\Documents\VecuteXI - 2010 Release\Vecute\bin\Debug\Vecute.exe" IsDeviceDependent="False">
      <ValueInfo DeepSerialization="Yes" ShallowSerialization="No" XIndex="49" XType="50" XNote="51" XLabel="52" XStartPosition="53" XEndPosition="54" XComplement="13" XVector="12" XFeature="55" />
    </TypeInfo>
    <TypeInfo ID="49" TypeName="System.Int32, mscorlib, Version=4.0.0.0, Culture=neutral, PublicKeyToken=b77a5c561934e089" AssemblyString="mscorlib, Version=4.0.0.0, Culture=neutral, PublicKeyToken=b77a5c561934e089" AssemblyLocation="C:\Windows\Microsoft.NET\Framework64\v4.0.30319\mscorlib.dll" IsDeviceDependent="False">
      <ValueInfo Value="3" />
    </TypeInfo>
    <TypeInfo ID="50" TypeName="System.String, mscorlib, Version=4.0.0.0, Culture=neutral, PublicKeyToken=b77a5c561934e089" AssemblyString="mscorlib, Version=4.0.0.0, Culture=neutral, PublicKeyToken=b77a5c561934e089" AssemblyLocation="C:\Windows\Microsoft.NET\Framework64\v4.0.30319\mscorlib.dll" IsDeviceDependent="False">
      <ValueInfo B64="T" Value="cmVjb21iaW5hdGlvbl9zaXRl" />
    </TypeInfo>
    <TypeInfo ID="51" TypeName="System.String, mscorlib, Version=4.0.0.0, Culture=neutral, PublicKeyToken=b77a5c561934e089" AssemblyString="mscorlib, Version=4.0.0.0, Culture=neutral, PublicKeyToken=b77a5c561934e089" AssemblyLocation="C:\Windows\Microsoft.NET\Framework64\v4.0.30319\mscorlib.dll" IsDeviceDependent="False">
      <ValueInfo B64="T" Value="cmVjb21iaW5hdGlvbl9zaXRlIDxMaWcgMjMyMT4gPD4=" />
    </TypeInfo>
    <TypeInfo ID="52" TypeName="System.String, mscorlib, Version=4.0.0.0, Culture=neutral, PublicKeyToken=b77a5c561934e089" AssemblyString="mscorlib, Version=4.0.0.0, Culture=neutral, PublicKeyToken=b77a5c561934e089" AssemblyLocation="C:\Windows\Microsoft.NET\Framework64\v4.0.30319\mscorlib.dll" IsDeviceDependent="False">
      <ValueInfo B64="T" Value="YXR0UjFM" />
    </TypeInfo>
    <TypeInfo ID="53" TypeName="System.Int32, mscorlib, Version=4.0.0.0, Culture=neutral, PublicKeyToken=b77a5c561934e089" AssemblyString="mscorlib, Version=4.0.0.0, Culture=neutral, PublicKeyToken=b77a5c561934e089" AssemblyLocation="C:\Windows\Microsoft.NET\Framework64\v4.0.30319\mscorlib.dll" IsDeviceDependent="False">
      <ValueInfo Value="1794" />
    </TypeInfo>
    <TypeInfo ID="54" TypeName="System.Int32, mscorlib, Version=4.0.0.0, Culture=neutral, PublicKeyToken=b77a5c561934e089" AssemblyString="mscorlib, Version=4.0.0.0, Culture=neutral, PublicKeyToken=b77a5c561934e089" AssemblyLocation="C:\Windows\Microsoft.NET\Framework64\v4.0.30319\mscorlib.dll" IsDeviceDependent="False">
      <ValueInfo Value="1918" />
    </TypeInfo>
    <TypeInfo ID="55" TypeName="Vecute.Nuctions+Feature, Vecute, Version=1.0.0.0, Culture=neutral, PublicKeyToken=6ca157640498cbe3" AssemblyString="Vecute, Version=1.0.0.0, Culture=neutral, PublicKeyToken=6ca157640498cbe3" AssemblyLocation="C:\Users\Jack\Documents\VecuteXI - 2010 Release\Vecute\bin\Debug\Vecute.exe" IsDeviceDependent="False">
      <ValueInfo DeepSerialization="Yes" ShallowSerialization="No" XnSequence="56" XnRCSequence="57" XnName="52" XnLabel="52" XnNote="51" XnType="50" XnUseful="28" XBioFunctions="58" />
    </TypeInfo>
    <TypeInfo ID="56" TypeName="System.String, mscorlib, Version=4.0.0.0, Culture=neutral, PublicKeyToken=b77a5c561934e089" AssemblyString="mscorlib, Version=4.0.0.0, Culture=neutral, PublicKeyToken=b77a5c561934e089" AssemblyLocation="C:\Windows\Microsoft.NET\Framework64\v4.0.30319\mscorlib.dll" IsDeviceDependent="False">
      <ValueInfo B64="T" Value="QUNBQUdUVFRHVEFDQUFBQUFBR0NUR0FBQ0dBR0FBQUNHVEFBQUFUR0FUQVRBQUFUQVRDQUFUQVRBVFRBQUFUVEFHQVRUVFRHQ0FUQUFBQUFBQ0FHQUNUQUNBVEFBVEFDVEdUQUFBQUNBQ0FBQ0FUQVRDQ0FHVENBQ1RBVEc=" />
    </TypeInfo>
    <TypeInfo ID="57" TypeName="System.String, mscorlib, Version=4.0.0.0, Culture=neutral, PublicKeyToken=b77a5c561934e089" AssemblyString="mscorlib, Version=4.0.0.0, Culture=neutral, PublicKeyToken=b77a5c561934e089" AssemblyLocation="C:\Windows\Microsoft.NET\Framework64\v4.0.30319\mscorlib.dll" IsDeviceDependent="False">
      <ValueInfo B64="T" Value="Q0FUQUdUR0FDVEdHQVRBVEdUVEdUR1RUVFRBQ0FHVEFUVEFUR1RBR1RDVEdUVFRUVFRBVEdDQUFBQVRDVEFBVFRUQUFUQVRBVFRHQVRBVFRUQVRBVENBVFRUVEFDR1RUVENUQ0dUVENBR0NUVFRUVFRHVEFDQUFBQ1RUR1Q=" />
    </TypeInfo>
    <TypeInfo ID="58" TypeName="System.Collections.Generic.List`1[[Vecute.Nuctions+FeatureFunction, Vecute, Version=1.0.0.0, Culture=neutral, PublicKeyToken=6ca157640498cbe3]], mscorlib, Version=4.0.0.0, Culture=neutral, PublicKeyToken=b77a5c561934e089" AssemblyString="mscorlib, Version=4.0.0.0, Culture=neutral, PublicKeyToken=b77a5c561934e089" AssemblyLocation="C:\Windows\Microsoft.NET\Framework64\v4.0.30319\mscorlib.dll" IsDeviceDependent="False">
      <ValueInfo Count="0" DeepSerialization="Yes" ShallowSerialization="No" />
    </TypeInfo>
    <TypeInfo ID="59" TypeName="Vecute.Nuctions+GeneAnnotation, Vecute, Version=1.0.0.0, Culture=neutral, PublicKeyToken=6ca157640498cbe3" AssemblyString="Vecute, Version=1.0.0.0, Culture=neutral, PublicKeyToken=6ca157640498cbe3" AssemblyLocation="C:\Users\Jack\Documents\VecuteXI - 2010 Release\Vecute\bin\Debug\Vecute.exe" IsDeviceDependent="False">
      <ValueInfo DeepSerialization="Yes" ShallowSerialization="No" XIndex="60" XType="50" XNote="51" XLabel="61" XStartPosition="62" XEndPosition="63" XComplement="13" XVector="12" XFeature="64" />
    </TypeInfo>
    <TypeInfo ID="60" TypeName="System.Int32, mscorlib, Version=4.0.0.0, Culture=neutral, PublicKeyToken=b77a5c561934e089" AssemblyString="mscorlib, Version=4.0.0.0, Culture=neutral, PublicKeyToken=b77a5c561934e089" AssemblyLocation="C:\Windows\Microsoft.NET\Framework64\v4.0.30319\mscorlib.dll" IsDeviceDependent="False">
      <ValueInfo Value="4" />
    </TypeInfo>
    <TypeInfo ID="61" TypeName="System.String, mscorlib, Version=4.0.0.0, Culture=neutral, PublicKeyToken=b77a5c561934e089" AssemblyString="mscorlib, Version=4.0.0.0, Culture=neutral, PublicKeyToken=b77a5c561934e089" AssemblyLocation="C:\Windows\Microsoft.NET\Framework64\v4.0.30319\mscorlib.dll" IsDeviceDependent="False">
      <ValueInfo B64="T" Value="YXR0TDJM" />
    </TypeInfo>
    <TypeInfo ID="62" TypeName="System.Int32, mscorlib, Version=4.0.0.0, Culture=neutral, PublicKeyToken=b77a5c561934e089" AssemblyString="mscorlib, Version=4.0.0.0, Culture=neutral, PublicKeyToken=b77a5c561934e089" AssemblyLocation="C:\Windows\Microsoft.NET\Framework64\v4.0.30319\mscorlib.dll" IsDeviceDependent="False">
      <ValueInfo Value="6116" />
    </TypeInfo>
    <TypeInfo ID="63" TypeName="System.Int32, mscorlib, Version=4.0.0.0, Culture=neutral, PublicKeyToken=b77a5c561934e089" AssemblyString="mscorlib, Version=4.0.0.0, Culture=neutral, PublicKeyToken=b77a5c561934e089" AssemblyLocation="C:\Windows\Microsoft.NET\Framework64\v4.0.30319\mscorlib.dll" IsDeviceDependent="False">
      <ValueInfo Value="6215" />
    </TypeInfo>
    <TypeInfo ID="64" TypeName="Vecute.Nuctions+Feature, Vecute, Version=1.0.0.0, Culture=neutral, PublicKeyToken=6ca157640498cbe3" AssemblyString="Vecute, Version=1.0.0.0, Culture=neutral, PublicKeyToken=6ca157640498cbe3" AssemblyLocation="C:\Users\Jack\Documents\VecuteXI - 2010 Release\Vecute\bin\Debug\Vecute.exe" IsDeviceDependent="False">
      <ValueInfo DeepSerialization="Yes" ShallowSerialization="No" XnSequence="65" XnRCSequence="66" XnName="61" XnLabel="61" XnNote="51" XnType="50" XnUseful="28" XBioFunctions="67" />
    </TypeInfo>
    <TypeInfo ID="65" TypeName="System.String, mscorlib, Version=4.0.0.0, Culture=neutral, PublicKeyToken=b77a5c561934e089" AssemblyString="mscorlib, Version=4.0.0.0, Culture=neutral, PublicKeyToken=b77a5c561934e089" AssemblyLocation="C:\Windows\Microsoft.NET\Framework64\v4.0.30319\mscorlib.dll" IsDeviceDependent="False">
      <ValueInfo B64="T" Value="Q0FBQVRBQVRHQVRUVFRBVFRUVEdBQ1RHQVRBR1RHQUNDVEdUVENHVFRHQ0FBQ0FBQVRUR0FUQUFHQ0FBVEdDVFRUQ1RUQVRBQVRHQ0NBQUNUVFRHVEFDQUFHQUFBR0NUR0dHVA==" />
    </TypeInfo>
    <TypeInfo ID="66" TypeName="System.String, mscorlib, Version=4.0.0.0, Culture=neutral, PublicKeyToken=b77a5c561934e089" AssemblyString="mscorlib, Version=4.0.0.0, Culture=neutral, PublicKeyToken=b77a5c561934e089" AssemblyLocation="C:\Windows\Microsoft.NET\Framework64\v4.0.30319\mscorlib.dll" IsDeviceDependent="False">
      <ValueInfo B64="T" Value="QUNDQ0FHQ1RUVENUVEdUQUNBQUFHVFRHR0NBVFRBVEFBR0FBQUdDQVRUR0NUVEFUQ0FBVFRUR1RUR0NBQUNHQUFDQUdHVENBQ1RBVENBR1RDQUFBQVRBQUFBVENBVFRBVFRURw==" />
    </TypeInfo>
    <TypeInfo ID="67" TypeName="System.Collections.Generic.List`1[[Vecute.Nuctions+FeatureFunction, Vecute, Version=1.0.0.0, Culture=neutral, PublicKeyToken=6ca157640498cbe3]], mscorlib, Version=4.0.0.0, Culture=neutral, PublicKeyToken=b77a5c561934e089" AssemblyString="mscorlib, Version=4.0.0.0, Culture=neutral, PublicKeyToken=b77a5c561934e089" AssemblyLocation="C:\Windows\Microsoft.NET\Framework64\v4.0.30319\mscorlib.dll" IsDeviceDependent="False">
      <ValueInfo Count="0" DeepSerialization="Yes" ShallowSerialization="No" />
    </TypeInfo>
    <TypeInfo ID="68" TypeName="Vecute.Nuctions+GeneAnnotation, Vecute, Version=1.0.0.0, Culture=neutral, PublicKeyToken=6ca157640498cbe3" AssemblyString="Vecute, Version=1.0.0.0, Culture=neutral, PublicKeyToken=6ca157640498cbe3" AssemblyLocation="C:\Users\Jack\Documents\VecuteXI - 2010 Release\Vecute\bin\Debug\Vecute.exe" IsDeviceDependent="False">
      <ValueInfo DeepSerialization="Yes" ShallowSerialization="No" XIndex="69" XType="70" XNote="71" XLabel="72" XStartPosition="73" XEndPosition="74" XComplement="13" XVector="12" XFeature="75" />
    </TypeInfo>
    <TypeInfo ID="69" TypeName="System.Int32, mscorlib, Version=4.0.0.0, Culture=neutral, PublicKeyToken=b77a5c561934e089" AssemblyString="mscorlib, Version=4.0.0.0, Culture=neutral, PublicKeyToken=b77a5c561934e089" AssemblyLocation="C:\Windows\Microsoft.NET\Framework64\v4.0.30319\mscorlib.dll" IsDeviceDependent="False">
      <ValueInfo Value="5" />
    </TypeInfo>
    <TypeInfo ID="70" TypeName="System.String, mscorlib, Version=4.0.0.0, Culture=neutral, PublicKeyToken=b77a5c561934e089" AssemblyString="mscorlib, Version=4.0.0.0, Culture=neutral, PublicKeyToken=b77a5c561934e089" AssemblyLocation="C:\Windows\Microsoft.NET\Framework64\v4.0.30319\mscorlib.dll" IsDeviceDependent="False">
      <ValueInfo B64="T" Value="dGVybWluYXRvcg==" />
    </TypeInfo>
    <TypeInfo ID="71" TypeName="System.String, mscorlib, Version=4.0.0.0, Culture=neutral, PublicKeyToken=b77a5c561934e089" AssemblyString="mscorlib, Version=4.0.0.0, Culture=neutral, PublicKeyToken=b77a5c561934e089" AssemblyLocation="C:\Windows\Microsoft.NET\Framework64\v4.0.30319\mscorlib.dll" IsDeviceDependent="False">
      <ValueInfo B64="T" Value="IDxbREFdVDdIYWlyUGluPiA8TGlnIDIzMjE+IDw+" />
    </TypeInfo>
    <TypeInfo ID="72" TypeName="System.String, mscorlib, Version=4.0.0.0, Culture=neutral, PublicKeyToken=b77a5c561934e089" AssemblyString="mscorlib, Version=4.0.0.0, Culture=neutral, PublicKeyToken=b77a5c561934e089" AssemblyLocation="C:\Windows\Microsoft.NET\Framework64\v4.0.30319\mscorlib.dll" IsDeviceDependent="False">
      <ValueInfo B64="T" Value="VDdUZXI=" />
    </TypeInfo>
    <TypeInfo ID="73" TypeName="System.Int32, mscorlib, Version=4.0.0.0, Culture=neutral, PublicKeyToken=b77a5c561934e089" AssemblyString="mscorlib, Version=4.0.0.0, Culture=neutral, PublicKeyToken=b77a5c561934e089" AssemblyLocation="C:\Windows\Microsoft.NET\Framework64\v4.0.30319\mscorlib.dll" IsDeviceDependent="False">
      <ValueInfo Value="2040" />
    </TypeInfo>
    <TypeInfo ID="74" TypeName="System.Int32, mscorlib, Version=4.0.0.0, Culture=neutral, PublicKeyToken=b77a5c561934e089" AssemblyString="mscorlib, Version=4.0.0.0, Culture=neutral, PublicKeyToken=b77a5c561934e089" AssemblyLocation="C:\Windows\Microsoft.NET\Framework64\v4.0.30319\mscorlib.dll" IsDeviceDependent="False">
      <ValueInfo Value="2101" />
    </TypeInfo>
    <TypeInfo ID="75" TypeName="Vecute.Nuctions+Feature, Vecute, Version=1.0.0.0, Culture=neutral, PublicKeyToken=6ca157640498cbe3" AssemblyString="Vecute, Version=1.0.0.0, Culture=neutral, PublicKeyToken=6ca157640498cbe3" AssemblyLocation="C:\Users\Jack\Documents\VecuteXI - 2010 Release\Vecute\bin\Debug\Vecute.exe" IsDeviceDependent="False">
      <ValueInfo DeepSerialization="Yes" ShallowSerialization="No" XnSequence="76" XnRCSequence="77" XnName="72" XnLabel="72" XnNote="71" XnType="70" XnUseful="28" XBioFunctions="78" />
    </TypeInfo>
    <TypeInfo ID="76" TypeName="System.String, mscorlib, Version=4.0.0.0, Culture=neutral, PublicKeyToken=b77a5c561934e089" AssemblyString="mscorlib, Version=4.0.0.0, Culture=neutral, PublicKeyToken=b77a5c561934e089" AssemblyLocation="C:\Windows\Microsoft.NET\Framework64\v4.0.30319\mscorlib.dll" IsDeviceDependent="False">
      <ValueInfo B64="T" Value="Q0NHQ1RHQUdDQUFUQUFDVEFHQ0FUQUFDQ0NDVFRHR0dHQ0NUQ1RBQUFDR0dHVENUVEdBR0dHR1RUVFRUVEc=" />
    </TypeInfo>
    <TypeInfo ID="77" TypeName="System.String, mscorlib, Version=4.0.0.0, Culture=neutral, PublicKeyToken=b77a5c561934e089" AssemblyString="mscorlib, Version=4.0.0.0, Culture=neutral, PublicKeyToken=b77a5c561934e089" AssemblyLocation="C:\Windows\Microsoft.NET\Framework64\v4.0.30319\mscorlib.dll" IsDeviceDependent="False">
      <ValueInfo B64="T" Value="Q0FBQUFBQUNDQ0NUQ0FBR0FDQ0NHVFRUQUdBR0dDQ0NDQUFHR0dHVFRBVEdDVEFHVFRBVFRHQ1RDQUdDR0c=" />
    </TypeInfo>
    <TypeInfo ID="78" TypeName="System.Collections.Generic.List`1[[Vecute.Nuctions+FeatureFunction, Vecute, Version=1.0.0.0, Culture=neutral, PublicKeyToken=6ca157640498cbe3]], mscorlib, Version=4.0.0.0, Culture=neutral, PublicKeyToken=b77a5c561934e089" AssemblyString="mscorlib, Version=4.0.0.0, Culture=neutral, PublicKeyToken=b77a5c561934e089" AssemblyLocation="C:\Windows\Microsoft.NET\Framework64\v4.0.30319\mscorlib.dll" IsDeviceDependent="False">
      <ValueInfo Count="0" DeepSerialization="Yes" ShallowSerialization="No" />
    </TypeInfo>
    <TypeInfo ID="79" TypeName="Vecute.Nuctions+GeneAnnotation, Vecute, Version=1.0.0.0, Culture=neutral, PublicKeyToken=6ca157640498cbe3" AssemblyString="Vecute, Version=1.0.0.0, Culture=neutral, PublicKeyToken=6ca157640498cbe3" AssemblyLocation="C:\Users\Jack\Documents\VecuteXI - 2010 Release\Vecute\bin\Debug\Vecute.exe" IsDeviceDependent="False">
      <ValueInfo DeepSerialization="Yes" ShallowSerialization="No" XIndex="80" XType="70" XNote="71" XLabel="72" XStartPosition="81" XEndPosition="82" XComplement="13" XVector="12" XFeature="75" />
    </TypeInfo>
    <TypeInfo ID="80" TypeName="System.Int32, mscorlib, Version=4.0.0.0, Culture=neutral, PublicKeyToken=b77a5c561934e089" AssemblyString="mscorlib, Version=4.0.0.0, Culture=neutral, PublicKeyToken=b77a5c561934e089" AssemblyLocation="C:\Windows\Microsoft.NET\Framework64\v4.0.30319\mscorlib.dll" IsDeviceDependent="False">
      <ValueInfo Value="6" />
    </TypeInfo>
    <TypeInfo ID="81" TypeName="System.Int32, mscorlib, Version=4.0.0.0, Culture=neutral, PublicKeyToken=b77a5c561934e089" AssemblyString="mscorlib, Version=4.0.0.0, Culture=neutral, PublicKeyToken=b77a5c561934e089" AssemblyLocation="C:\Windows\Microsoft.NET\Framework64\v4.0.30319\mscorlib.dll" IsDeviceDependent="False">
      <ValueInfo Value="3438" />
    </TypeInfo>
    <TypeInfo ID="82" TypeName="System.Int32, mscorlib, Version=4.0.0.0, Culture=neutral, PublicKeyToken=b77a5c561934e089" AssemblyString="mscorlib, Version=4.0.0.0, Culture=neutral, PublicKeyToken=b77a5c561934e089" AssemblyLocation="C:\Windows\Microsoft.NET\Framework64\v4.0.30319\mscorlib.dll" IsDeviceDependent="False">
      <ValueInfo Value="3499" />
    </TypeInfo>
    <TypeInfo ID="83" TypeName="Vecute.Nuctions+GeneAnnotation, Vecute, Version=1.0.0.0, Culture=neutral, PublicKeyToken=6ca157640498cbe3" AssemblyString="Vecute, Version=1.0.0.0, Culture=neutral, PublicKeyToken=6ca157640498cbe3" AssemblyLocation="C:\Users\Jack\Documents\VecuteXI - 2010 Release\Vecute\bin\Debug\Vecute.exe" IsDeviceDependent="False">
      <ValueInfo DeepSerialization="Yes" ShallowSerialization="No" XIndex="84" XType="70" XNote="71" XLabel="72" XStartPosition="85" XEndPosition="86" XComplement="13" XVector="12" XFeature="75" />
    </TypeInfo>
    <TypeInfo ID="84" TypeName="System.Int32, mscorlib, Version=4.0.0.0, Culture=neutral, PublicKeyToken=b77a5c561934e089" AssemblyString="mscorlib, Version=4.0.0.0, Culture=neutral, PublicKeyToken=b77a5c561934e089" AssemblyLocation="C:\Windows\Microsoft.NET\Framework64\v4.0.30319\mscorlib.dll" IsDeviceDependent="False">
      <ValueInfo Value="7" />
    </TypeInfo>
    <TypeInfo ID="85" TypeName="System.Int32, mscorlib, Version=4.0.0.0, Culture=neutral, PublicKeyToken=b77a5c561934e089" AssemblyString="mscorlib, Version=4.0.0.0, Culture=neutral, PublicKeyToken=b77a5c561934e089" AssemblyLocation="C:\Windows\Microsoft.NET\Framework64\v4.0.30319\mscorlib.dll" IsDeviceDependent="False">
      <ValueInfo Value="4732" />
    </TypeInfo>
    <TypeInfo ID="86" TypeName="System.Int32, mscorlib, Version=4.0.0.0, Culture=neutral, PublicKeyToken=b77a5c561934e089" AssemblyString="mscorlib, Version=4.0.0.0, Culture=neutral, PublicKeyToken=b77a5c561934e089" AssemblyLocation="C:\Windows\Microsoft.NET\Framework64\v4.0.30319\mscorlib.dll" IsDeviceDependent="False">
      <ValueInfo Value="4793" />
    </TypeInfo>
    <TypeInfo ID="87" TypeName="Vecute.Nuctions+GeneAnnotation, Vecute, Version=1.0.0.0, Culture=neutral, PublicKeyToken=6ca157640498cbe3" AssemblyString="Vecute, Version=1.0.0.0, Culture=neutral, PublicKeyToken=6ca157640498cbe3" AssemblyLocation="C:\Users\Jack\Documents\VecuteXI - 2010 Release\Vecute\bin\Debug\Vecute.exe" IsDeviceDependent="False">
      <ValueInfo DeepSerialization="Yes" ShallowSerialization="No" XIndex="88" XType="89" XNote="90" XLabel="91" XStartPosition="92" XEndPosition="93" XComplement="13" XVector="12" XFeature="94" />
    </TypeInfo>
    <TypeInfo ID="88" TypeName="System.Int32, mscorlib, Version=4.0.0.0, Culture=neutral, PublicKeyToken=b77a5c561934e089" AssemblyString="mscorlib, Version=4.0.0.0, Culture=neutral, PublicKeyToken=b77a5c561934e089" AssemblyLocation="C:\Windows\Microsoft.NET\Framework64\v4.0.30319\mscorlib.dll" IsDeviceDependent="False">
      <ValueInfo Value="8" />
    </TypeInfo>
    <TypeInfo ID="89" TypeName="System.String, mscorlib, Version=4.0.0.0, Culture=neutral, PublicKeyToken=b77a5c561934e089" AssemblyString="mscorlib, Version=4.0.0.0, Culture=neutral, PublicKeyToken=b77a5c561934e089" AssemblyLocation="C:\Windows\Microsoft.NET\Framework64\v4.0.30319\mscorlib.dll" IsDeviceDependent="False">
      <ValueInfo B64="T" Value="Q0RT" />
    </TypeInfo>
    <TypeInfo ID="90" TypeName="System.String, mscorlib, Version=4.0.0.0, Culture=neutral, PublicKeyToken=b77a5c561934e089" AssemblyString="mscorlib, Version=4.0.0.0, Culture=neutral, PublicKeyToken=b77a5c561934e089" AssemblyLocation="C:\Windows\Microsoft.NET\Framework64\v4.0.30319\mscorlib.dll" IsDeviceDependent="False">
      <ValueInfo B64="T" Value="Q0RTIDxMaWcgMjIyNT4gPD4=" />
    </TypeInfo>
    <TypeInfo ID="91" TypeName="System.String, mscorlib, Version=4.0.0.0, Culture=neutral, PublicKeyToken=b77a5c561934e089" AssemblyString="mscorlib, Version=4.0.0.0, Culture=neutral, PublicKeyToken=b77a5c561934e089" AssemblyLocation="C:\Windows\Microsoft.NET\Framework64\v4.0.30319\mscorlib.dll" IsDeviceDependent="False">
      <ValueInfo B64="T" Value="S2Fu" />
    </TypeInfo>
    <TypeInfo ID="92" TypeName="System.Int32, mscorlib, Version=4.0.0.0, Culture=neutral, PublicKeyToken=b77a5c561934e089" AssemblyString="mscorlib, Version=4.0.0.0, Culture=neutral, PublicKeyToken=b77a5c561934e089" AssemblyLocation="C:\Windows\Microsoft.NET\Framework64\v4.0.30319\mscorlib.dll" IsDeviceDependent="False">
      <ValueInfo Value="623" />
    </TypeInfo>
    <TypeInfo ID="93" TypeName="System.Int32, mscorlib, Version=4.0.0.0, Culture=neutral, PublicKeyToken=b77a5c561934e089" AssemblyString="mscorlib, Version=4.0.0.0, Culture=neutral, PublicKeyToken=b77a5c561934e089" AssemblyLocation="C:\Windows\Microsoft.NET\Framework64\v4.0.30319\mscorlib.dll" IsDeviceDependent="False">
      <ValueInfo Value="1417" />
    </TypeInfo>
    <TypeInfo ID="94" TypeName="Vecute.Nuctions+Feature, Vecute, Version=1.0.0.0, Culture=neutral, PublicKeyToken=6ca157640498cbe3" AssemblyString="Vecute, Version=1.0.0.0, Culture=neutral, PublicKeyToken=6ca157640498cbe3" AssemblyLocation="C:\Users\Jack\Documents\VecuteXI - 2010 Release\Vecute\bin\Debug\Vecute.exe" IsDeviceDependent="False">
      <ValueInfo DeepSerialization="Yes" ShallowSerialization="No" XnSequence="95" XnRCSequence="96" XnName="91" XnLabel="91" XnNote="90" XnType="89" XnUseful="28" XBioFunctions="97" />
    </TypeInfo>
    <TypeInfo ID="95" TypeName="System.String, mscorlib, Version=4.0.0.0, Culture=neutral, PublicKeyToken=b77a5c561934e089" AssemblyString="mscorlib, Version=4.0.0.0, Culture=neutral, PublicKeyToken=b77a5c561934e089" AssemblyLocation="C:\Windows\Microsoft.NET\Framework64\v4.0.30319\mscorlib.dll" IsDeviceDependent="False">
      <ValueInfo B64="T" Value="QVRHQVRUR0FBQ0FBR0FUR0dBVFRHQ0FDR0NBR0dUVENUQ0NHR0NDR0NUVEdHR1RHR0FHQUdHQ1RBVFRDR0dDVEFUR0FDVEdHR0NBQ0FBQ0FHQUNBQVRDR0dDVEdDVENUR0FUR0NDR0NDR1RHVFRDQ0dHQ1RHVENBR0NHQ0FHR0dHQ0dDQ0NHR1RUQ1RUVFRUR1RDQUFHQUNDR0FDQ1RHVENDR0dUR0NDQ1RHQUFUR0FBQ1RHQ0FHR0FDR0FHR0NBR0NHQ0dHQ1RBVENHVEdHQ1RHR0NDQUNHQUNHR0dDR1RUQ0NUVEdDR0NBR0NUR1RHQ1RDR0FDR1RUR1RDQUNUR0FBR0NHR0dBQUdHR0FDVEdHQ1RHQ1RBVFRHR0dDR0FBR1RHQ0NHR0dHQ0FHR0FUQ1RDQ1RHVENBVENUQ0FDQ1RUR0NUQ0NUR0NDR0FHQUFBR1RBVENDQVRDQVRHR0NUR0FUR0NBQVRHQ0dHQ0dHQ1RHQ0FUQUNHQ1RUR0FUQ0NHR0NUQUNDVEdDQ0NBVFRDR0FDQ0FDQ0FBR0NHQUFBQ0FUQ0dDQVRDR0FHQ0dBR0NBQ0dUQUNUQ0dHQVRHR0FBR0NDR0dUQ1RUR1RDR0FUQ0FHR0FUR0FUQ1RHR0FDR0FBR0FHQ0FUQ0FHR0dHQ1RDR0NHQ0NBR0NDR0FBQ1RHVFRDR0NDQUdHQ1RDQUFHR0NHQ0dDQVRHQ0NDR0FDR0dDR0FHR0FUQ1RDR1RDR1RHQUNDQ0FUR0dDR0FUR0NDVEdDVFRHQ0NHQUFUQVRDQVRHR1RHR0FBQUFUR0dDQ0dDVFRUVENUR0dBVFRDQVRDR0FDVEdUR0dDQ0dHQ1RHR0dUR1RHR0NHR0FDQ0dDVEFUQ0FHR0FDQVRBR0NHVFRHR0NUQUNDQ0dUR0FUQVRUR0NUR0FBR0FHQ1RUR0dDR0dDR0FBVEdHR0NUR0FDQ0dDVFRDQ1RDR1RHQ1RUVEFDR0dUQVRDR0NDR0NUQ0NDR0FUVENHQ0FHQ0dDQVRDR0NDVFRDVEFUQ0dDQ1RUQ1RUR0FDR0FHVFRDVFRDVEFB" />
    </TypeInfo>
    <TypeInfo ID="96" TypeName="System.String, mscorlib, Version=4.0.0.0, Culture=neutral, PublicKeyToken=b77a5c561934e089" AssemblyString="mscorlib, Version=4.0.0.0, Culture=neutral, PublicKeyToken=b77a5c561934e089" AssemblyLocation="C:\Windows\Microsoft.NET\Framework64\v4.0.30319\mscorlib.dll" IsDeviceDependent="False">
      <ValueInfo B64="T" Value="VFRBR0FBR0FBQ1RDR1RDQUFHQUFHR0NHQVRBR0FBR0dDR0FUR0NHQ1RHQ0dBQVRDR0dHQUdDR0dDR0FUQUNDR1RBQUFHQ0FDR0FHR0FBR0NHR1RDQUdDQ0NBVFRDR0NDR0NDQUFHQ1RDVFRDQUdDQUFUQVRDQUNHR0dUQUdDQ0FBQ0dDVEFUR1RDQ1RHQVRBR0NHR1RDQ0dDQ0FDQUNDQ0FHQ0NHR0NDQUNBR1RDR0FUR0FBVENDQUdBQUFBR0NHR0NDQVRUVFRDQ0FDQ0FUR0FUQVRUQ0dHQ0FBR0NBR0dDQVRDR0NDQVRHR0dUQ0FDR0FDR0FHQVRDQ1RDR0NDR1RDR0dHQ0FUR0NHQ0dDQ1RUR0FHQ0NUR0dDR0FBQ0FHVFRDR0dDVEdHQ0dDR0FHQ0NDQ1RHQVRHQ1RDVFRDR1RDQ0FHQVRDQVRDQ1RHQVRDR0FDQUFHQUNDR0dDVFRDQ0FUQ0NHQUdUQUNHVEdDVENHQ1RDR0FUR0NHQVRHVFRUQ0dDVFRHR1RHR1RDR0FBVEdHR0NBR0dUQUdDQ0dHQVRDQUFHQ0dUQVRHQ0FHQ0NHQ0NHQ0FUVEdDQVRDQUdDQ0FUR0FUR0dBVEFDVFRUQ1RDR0dDQUdHQUdDQUFHR1RHQUdBVEdBQ0FHR0FHQVRDQ1RHQ0NDQ0dHQ0FDVFRDR0NDQ0FBVEFHQ0FHQ0NBR1RDQ0NUVENDQ0dDVFRDQUdUR0FDQUFDR1RDR0FHQ0FDQUdDVEdDR0NBQUdHQUFDR0NDQ0dUQ0dUR0dDQ0FHQ0NBQ0dBVEFHQ0NHQ0dDVEdDQ1RDR1RDQ1RHQ0FHVFRDQVRUQ0FHR0dDQUNDR0dBQ0FHR1RDR0dUQ1RUR0FDQUFBQUFHQUFDQ0dHR0NHQ0NDQ1RHQ0dDVEdBQ0FHQ0NHR0FBQ0FDR0dDR0dDQVRDQUdBR0NBR0NDR0FUVEdUQ1RHVFRHVEdDQ0NBR1RDQVRBR0NDR0FBVEFHQ0NUQ1RDQ0FDQ0NBQUdDR0dDQ0dHQUdBQUNDVEdDR1RHQ0FBVENDQVRDVFRHVFRDQUFUQ0FU" />
    </TypeInfo>
    <TypeInfo ID="97" TypeName="System.Collections.Generic.List`1[[Vecute.Nuctions+FeatureFunction, Vecute, Version=1.0.0.0, Culture=neutral, PublicKeyToken=6ca157640498cbe3]], mscorlib, Version=4.0.0.0, Culture=neutral, PublicKeyToken=b77a5c561934e089" AssemblyString="mscorlib, Version=4.0.0.0, Culture=neutral, PublicKeyToken=b77a5c561934e089" AssemblyLocation="C:\Windows\Microsoft.NET\Framework64\v4.0.30319\mscorlib.dll" IsDeviceDependent="False">
      <ValueInfo Count="0" DeepSerialization="Yes" ShallowSerialization="No" />
    </TypeInfo>
    <TypeInfo ID="98" TypeName="Vecute.Nuctions+GeneAnnotation, Vecute, Version=1.0.0.0, Culture=neutral, PublicKeyToken=6ca157640498cbe3" AssemblyString="Vecute, Version=1.0.0.0, Culture=neutral, PublicKeyToken=6ca157640498cbe3" AssemblyLocation="C:\Users\Jack\Documents\VecuteXI - 2010 Release\Vecute\bin\Debug\Vecute.exe" IsDeviceDependent="False">
      <ValueInfo DeepSerialization="Yes" ShallowSerialization="No" XIndex="99" XType="100" XNote="101" XLabel="102" XStartPosition="103" XEndPosition="104" XComplement="13" XVector="12" XFeature="105" />
    </TypeInfo>
    <TypeInfo ID="99" TypeName="System.Int32, mscorlib, Version=4.0.0.0, Culture=neutral, PublicKeyToken=b77a5c561934e089" AssemblyString="mscorlib, Version=4.0.0.0, Culture=neutral, PublicKeyToken=b77a5c561934e089" AssemblyLocation="C:\Windows\Microsoft.NET\Framework64\v4.0.30319\mscorlib.dll" IsDeviceDependent="False">
      <ValueInfo Value="9" />
    </TypeInfo>
    <TypeInfo ID="100" TypeName="System.String, mscorlib, Version=4.0.0.0, Culture=neutral, PublicKeyToken=b77a5c561934e089" AssemblyString="mscorlib, Version=4.0.0.0, Culture=neutral, PublicKeyToken=b77a5c561934e089" AssemblyLocation="C:\Windows\Microsoft.NET\Framework64\v4.0.30319\mscorlib.dll" IsDeviceDependent="False">
      <ValueInfo B64="T" Value="cHJvbW90ZXI=" />
    </TypeInfo>
    <TypeInfo ID="101" TypeName="System.String, mscorlib, Version=4.0.0.0, Culture=neutral, PublicKeyToken=b77a5c561934e089" AssemblyString="mscorlib, Version=4.0.0.0, Culture=neutral, PublicKeyToken=b77a5c561934e089" AssemblyLocation="C:\Windows\Microsoft.NET\Framework64\v4.0.30319\mscorlib.dll" IsDeviceDependent="False">
      <ValueInfo B64="T" Value="cHJvbW90ZXIgPExpZyAyMjI1PiA8Pg==" />
    </TypeInfo>
    <TypeInfo ID="102" TypeName="System.String, mscorlib, Version=4.0.0.0, Culture=neutral, PublicKeyToken=b77a5c561934e089" AssemblyString="mscorlib, Version=4.0.0.0, Culture=neutral, PublicKeyToken=b77a5c561934e089" AssemblyLocation="C:\Windows\Microsoft.NET\Framework64\v4.0.30319\mscorlib.dll" IsDeviceDependent="False">
      <ValueInfo B64="T" Value="VDdwcg==" />
    </TypeInfo>
    <TypeInfo ID="103" TypeName="System.Int32, mscorlib, Version=4.0.0.0, Culture=neutral, PublicKeyToken=b77a5c561934e089" AssemblyString="mscorlib, Version=4.0.0.0, Culture=neutral, PublicKeyToken=b77a5c561934e089" AssemblyLocation="C:\Windows\Microsoft.NET\Framework64\v4.0.30319\mscorlib.dll" IsDeviceDependent="False">
      <ValueInfo Value="3337" />
    </TypeInfo>
    <TypeInfo ID="104" TypeName="System.Int32, mscorlib, Version=4.0.0.0, Culture=neutral, PublicKeyToken=b77a5c561934e089" AssemblyString="mscorlib, Version=4.0.0.0, Culture=neutral, PublicKeyToken=b77a5c561934e089" AssemblyLocation="C:\Windows\Microsoft.NET\Framework64\v4.0.30319\mscorlib.dll" IsDeviceDependent="False">
      <ValueInfo Value="3359" />
    </TypeInfo>
    <TypeInfo ID="105" TypeName="Vecute.Nuctions+Feature, Vecute, Version=1.0.0.0, Culture=neutral, PublicKeyToken=6ca157640498cbe3" AssemblyString="Vecute, Version=1.0.0.0, Culture=neutral, PublicKeyToken=6ca157640498cbe3" AssemblyLocation="C:\Users\Jack\Documents\VecuteXI - 2010 Release\Vecute\bin\Debug\Vecute.exe" IsDeviceDependent="False">
      <ValueInfo DeepSerialization="Yes" ShallowSerialization="No" XnSequence="106" XnRCSequence="107" XnName="102" XnLabel="102" XnNote="101" XnType="100" XnUseful="28" XBioFunctions="108" />
    </TypeInfo>
    <TypeInfo ID="106" TypeName="System.String, mscorlib, Version=4.0.0.0, Culture=neutral, PublicKeyToken=b77a5c561934e089" AssemblyString="mscorlib, Version=4.0.0.0, Culture=neutral, PublicKeyToken=b77a5c561934e089" AssemblyLocation="C:\Windows\Microsoft.NET\Framework64\v4.0.30319\mscorlib.dll" IsDeviceDependent="False">
      <ValueInfo B64="T" Value="VEFBVEFDR0FDVENBQ1RBVEFHR0dBR0E=" />
    </TypeInfo>
    <TypeInfo ID="107" TypeName="System.String, mscorlib, Version=4.0.0.0, Culture=neutral, PublicKeyToken=b77a5c561934e089" AssemblyString="mscorlib, Version=4.0.0.0, Culture=neutral, PublicKeyToken=b77a5c561934e089" AssemblyLocation="C:\Windows\Microsoft.NET\Framework64\v4.0.30319\mscorlib.dll" IsDeviceDependent="False">
      <ValueInfo B64="T" Value="VENUQ0NDVEFUQUdUR0FHVENHVEFUVEE=" />
    </TypeInfo>
    <TypeInfo ID="108" TypeName="System.Collections.Generic.List`1[[Vecute.Nuctions+FeatureFunction, Vecute, Version=1.0.0.0, Culture=neutral, PublicKeyToken=6ca157640498cbe3]], mscorlib, Version=4.0.0.0, Culture=neutral, PublicKeyToken=b77a5c561934e089" AssemblyString="mscorlib, Version=4.0.0.0, Culture=neutral, PublicKeyToken=b77a5c561934e089" AssemblyLocation="C:\Windows\Microsoft.NET\Framework64\v4.0.30319\mscorlib.dll" IsDeviceDependent="False">
      <ValueInfo Count="0" DeepSerialization="Yes" ShallowSerialization="No" />
    </TypeInfo>
    <TypeInfo ID="109" TypeName="Vecute.Nuctions+GeneAnnotation, Vecute, Version=1.0.0.0, Culture=neutral, PublicKeyToken=6ca157640498cbe3" AssemblyString="Vecute, Version=1.0.0.0, Culture=neutral, PublicKeyToken=6ca157640498cbe3" AssemblyLocation="C:\Users\Jack\Documents\VecuteXI - 2010 Release\Vecute\bin\Debug\Vecute.exe" IsDeviceDependent="False">
      <ValueInfo DeepSerialization="Yes" ShallowSerialization="No" XIndex="110" XType="100" XNote="101" XLabel="102" XStartPosition="111" XEndPosition="112" XComplement="13" XVector="12" XFeature="105" />
    </TypeInfo>
    <TypeInfo ID="110" TypeName="System.Int32, mscorlib, Version=4.0.0.0, Culture=neutral, PublicKeyToken=b77a5c561934e089" AssemblyString="mscorlib, Version=4.0.0.0, Culture=neutral, PublicKeyToken=b77a5c561934e089" AssemblyLocation="C:\Windows\Microsoft.NET\Framework64\v4.0.30319\mscorlib.dll" IsDeviceDependent="False">
      <ValueInfo Value="10" />
    </TypeInfo>
    <TypeInfo ID="111" TypeName="System.Int32, mscorlib, Version=4.0.0.0, Culture=neutral, PublicKeyToken=b77a5c561934e089" AssemblyString="mscorlib, Version=4.0.0.0, Culture=neutral, PublicKeyToken=b77a5c561934e089" AssemblyLocation="C:\Windows\Microsoft.NET\Framework64\v4.0.30319\mscorlib.dll" IsDeviceDependent="False">
      <ValueInfo Value="4631" />
    </TypeInfo>
    <TypeInfo ID="112" TypeName="System.Int32, mscorlib, Version=4.0.0.0, Culture=neutral, PublicKeyToken=b77a5c561934e089" AssemblyString="mscorlib, Version=4.0.0.0, Culture=neutral, PublicKeyToken=b77a5c561934e089" AssemblyLocation="C:\Windows\Microsoft.NET\Framework64\v4.0.30319\mscorlib.dll" IsDeviceDependent="False">
      <ValueInfo Value="4653" />
    </TypeInfo>
    <TypeInfo ID="113" TypeName="Vecute.Nuctions+GeneAnnotation, Vecute, Version=1.0.0.0, Culture=neutral, PublicKeyToken=6ca157640498cbe3" AssemblyString="Vecute, Version=1.0.0.0, Culture=neutral, PublicKeyToken=6ca157640498cbe3" AssemblyLocation="C:\Users\Jack\Documents\VecuteXI - 2010 Release\Vecute\bin\Debug\Vecute.exe" IsDeviceDependent="False">
      <ValueInfo DeepSerialization="Yes" ShallowSerialization="No" XIndex="114" XType="100" XNote="101" XLabel="102" XStartPosition="115" XEndPosition="116" XComplement="13" XVector="12" XFeature="105" />
    </TypeInfo>
    <TypeInfo ID="114" TypeName="System.Int32, mscorlib, Version=4.0.0.0, Culture=neutral, PublicKeyToken=b77a5c561934e089" AssemblyString="mscorlib, Version=4.0.0.0, Culture=neutral, PublicKeyToken=b77a5c561934e089" AssemblyLocation="C:\Windows\Microsoft.NET\Framework64\v4.0.30319\mscorlib.dll" IsDeviceDependent="False">
      <ValueInfo Value="11" />
    </TypeInfo>
    <TypeInfo ID="115" TypeName="System.Int32, mscorlib, Version=4.0.0.0, Culture=neutral, PublicKeyToken=b77a5c561934e089" AssemblyString="mscorlib, Version=4.0.0.0, Culture=neutral, PublicKeyToken=b77a5c561934e089" AssemblyLocation="C:\Windows\Microsoft.NET\Framework64\v4.0.30319\mscorlib.dll" IsDeviceDependent="False">
      <ValueInfo Value="6061" />
    </TypeInfo>
    <TypeInfo ID="116" TypeName="System.Int32, mscorlib, Version=4.0.0.0, Culture=neutral, PublicKeyToken=b77a5c561934e089" AssemblyString="mscorlib, Version=4.0.0.0, Culture=neutral, PublicKeyToken=b77a5c561934e089" AssemblyLocation="C:\Windows\Microsoft.NET\Framework64\v4.0.30319\mscorlib.dll" IsDeviceDependent="False">
      <ValueInfo Value="6083" />
    </TypeInfo>
    <TypeInfo ID="117" TypeName="Vecute.Nuctions+GeneAnnotation, Vecute, Version=1.0.0.0, Culture=neutral, PublicKeyToken=6ca157640498cbe3" AssemblyString="Vecute, Version=1.0.0.0, Culture=neutral, PublicKeyToken=6ca157640498cbe3" AssemblyLocation="C:\Users\Jack\Documents\VecuteXI - 2010 Release\Vecute\bin\Debug\Vecute.exe" IsDeviceDependent="False">
      <ValueInfo DeepSerialization="Yes" ShallowSerialization="No" XIndex="118" XType="119" XNote="21" XLabel="120" XStartPosition="121" XEndPosition="122" XComplement="5" XVector="12" XFeature="123" />
    </TypeInfo>
    <TypeInfo ID="118" TypeName="System.Int32, mscorlib, Version=4.0.0.0, Culture=neutral, PublicKeyToken=b77a5c561934e089" AssemblyString="mscorlib, Version=4.0.0.0, Culture=neutral, PublicKeyToken=b77a5c561934e089" AssemblyLocation="C:\Windows\Microsoft.NET\Framework64\v4.0.30319\mscorlib.dll" IsDeviceDependent="False">
      <ValueInfo Value="12" />
    </TypeInfo>
    <TypeInfo ID="119" TypeName="System.String, mscorlib, Version=4.0.0.0, Culture=neutral, PublicKeyToken=b77a5c561934e089" AssemblyString="mscorlib, Version=4.0.0.0, Culture=neutral, PublicKeyToken=b77a5c561934e089" AssemblyLocation="C:\Windows\Microsoft.NET\Framework64\v4.0.30319\mscorlib.dll" IsDeviceDependent="False">
      <ValueInfo B64="T" Value="cmVwX29yaWdpbg==" />
    </TypeInfo>
    <TypeInfo ID="120" TypeName="System.String, mscorlib, Version=4.0.0.0, Culture=neutral, PublicKeyToken=b77a5c561934e089" AssemblyString="mscorlib, Version=4.0.0.0, Culture=neutral, PublicKeyToken=b77a5c561934e089" AssemblyLocation="C:\Windows\Microsoft.NET\Framework64\v4.0.30319\mscorlib.dll" IsDeviceDependent="False">
      <ValueInfo B64="T" Value="UjZLZ2FtbWE=" />
    </TypeInfo>
    <TypeInfo ID="121" TypeName="System.Int32, mscorlib, Version=4.0.0.0, Culture=neutral, PublicKeyToken=b77a5c561934e089" AssemblyString="mscorlib, Version=4.0.0.0, Culture=neutral, PublicKeyToken=b77a5c561934e089" AssemblyLocation="C:\Windows\Microsoft.NET\Framework64\v4.0.30319\mscorlib.dll" IsDeviceDependent="False">
      <ValueInfo Value="188" />
    </TypeInfo>
    <TypeInfo ID="122" TypeName="System.Int32, mscorlib, Version=4.0.0.0, Culture=neutral, PublicKeyToken=b77a5c561934e089" AssemblyString="mscorlib, Version=4.0.0.0, Culture=neutral, PublicKeyToken=b77a5c561934e089" AssemblyLocation="C:\Windows\Microsoft.NET\Framework64\v4.0.30319\mscorlib.dll" IsDeviceDependent="False">
      <ValueInfo Value="587" />
    </TypeInfo>
    <TypeInfo ID="123" TypeName="Vecute.Nuctions+Feature, Vecute, Version=1.0.0.0, Culture=neutral, PublicKeyToken=6ca157640498cbe3" AssemblyString="Vecute, Version=1.0.0.0, Culture=neutral, PublicKeyToken=6ca157640498cbe3" AssemblyLocation="C:\Users\Jack\Documents\VecuteXI - 2010 Release\Vecute\bin\Debug\Vecute.exe" IsDeviceDependent="False">
      <ValueInfo DeepSerialization="Yes" ShallowSerialization="No" XnSequence="124" XnRCSequence="125" XnName="120" XnLabel="120" XnNote="21" XnType="119" XnUseful="28" XBioFunctions="126" />
    </TypeInfo>
    <TypeInfo ID="124" TypeName="System.String, mscorlib, Version=4.0.0.0, Culture=neutral, PublicKeyToken=b77a5c561934e089" AssemblyString="mscorlib, Version=4.0.0.0, Culture=neutral, PublicKeyToken=b77a5c561934e089" AssemblyLocation="C:\Windows\Microsoft.NET\Framework64\v4.0.30319\mscorlib.dll" IsDeviceDependent="False">
      <ValueInfo B64="T" Value="Q0NBVEdHQ1RBQVRUQ0NDQVRHVENBR0NDR1RUQUFHVEdUVENDVEdUR1RDQUNUR0FBQUFUVEdDVFRUR0FHQUdHQ1RDVEFBR0dHQ1RUQ1RDQUdUR0NHVFRBQ0FUQ0NDVEdHQ1RUR1RUR1RDQ0FDQUFDQ0dUVEFBQUNDVFRBQUFBR0NUVFRBQUFBR0NDVFRBVEFUQVRUQ1RUVFRUVFRUQ1RUQVRBQUFBQ1RUQUFBQUNDVFRBR0FHR0NUQVRUVEFBR1RUR0NUR0FUVFRBVEFUVEFBVFRUVEFUVEdUVENBQUFDQVRHQUdBR0NUVEFHVEFDR1RHQUFBQ0FUR0FHQUdDVFRBR1RBQ0dUVEFHQ0NBVEdBR0FHQ1RUQUdUQUNHVFRBR0NDQVRHQUdHR1RUVEFHVFRDR1RUQUFBQ0FUR0FHQUdDVFRBR1RBQ0dUVEFBQUNBVEdBR0FHQ1RUQUdUQUNHVEdBQUFDQVRHQUdBR0NUVEFHVEFDR1RBQ1RBVENBQUNBR0dUVEdBQUNUR0NHR0FUQ1RURw==" />
    </TypeInfo>
    <TypeInfo ID="125" TypeName="System.String, mscorlib, Version=4.0.0.0, Culture=neutral, PublicKeyToken=b77a5c561934e089" AssemblyString="mscorlib, Version=4.0.0.0, Culture=neutral, PublicKeyToken=b77a5c561934e089" AssemblyLocation="C:\Windows\Microsoft.NET\Framework64\v4.0.30319\mscorlib.dll" IsDeviceDependent="False">
      <ValueInfo B64="T" Value="Q0FBR0FUQ0NHQ0FHVFRDQUFDQ1RHVFRHQVRBR1RBQ0dUQUNUQUFHQ1RDVENBVEdUVFRDQUNHVEFDVEFBR0NUQ1RDQVRHVFRUQUFDR1RBQ1RBQUdDVENUQ0FUR1RUVEFBQ0dBQUNUQUFBQ0NDVENBVEdHQ1RBQUNHVEFDVEFBR0NUQ1RDQVRHR0NUQUFDR1RBQ1RBQUdDVENUQ0FUR1RUVENBQ0dUQUNUQUFHQ1RDVENBVEdUVFRHQUFDQUFUQUFBQVRUQUFUQVRBQUFUQ0FHQ0FBQ1RUQUFBVEFHQ0NUQ1RBQUdHVFRUVEFBR1RUVFRBVEFBR0FBQUFBQUFBR0FBVEFUQVRBQUdHQ1RUVFRBQUFHQ1RUVFRBQUdHVFRUQUFDR0dUVEdUR0dBQ0FBQ0FBR0NDQUdHR0FUR1RBQUNHQ0FDVEdBR0FBR0NDQ1RUQUdBR0NDVENUQ0FBQUdDQUFUVFRUQ0FHVEdBQ0FDQUdHQUFDQUNUVEFBQ0dHQ1RHQUNBVEdHR0FBVFRBR0NDQVRHRw==" />
    </TypeInfo>
    <TypeInfo ID="126" TypeName="System.Collections.Generic.List`1[[Vecute.Nuctions+FeatureFunction, Vecute, Version=1.0.0.0, Culture=neutral, PublicKeyToken=6ca157640498cbe3]], mscorlib, Version=4.0.0.0, Culture=neutral, PublicKeyToken=b77a5c561934e089" AssemblyString="mscorlib, Version=4.0.0.0, Culture=neutral, PublicKeyToken=b77a5c561934e089" AssemblyLocation="C:\Windows\Microsoft.NET\Framework64\v4.0.30319\mscorlib.dll" IsDeviceDependent="False">
      <ValueInfo Count="0" DeepSerialization="Yes" ShallowSerialization="No" />
    </TypeInfo>
    <TypeInfo ID="127" TypeName="Vecute.Nuctions+GeneAnnotation, Vecute, Version=1.0.0.0, Culture=neutral, PublicKeyToken=6ca157640498cbe3" AssemblyString="Vecute, Version=1.0.0.0, Culture=neutral, PublicKeyToken=6ca157640498cbe3" AssemblyLocation="C:\Users\Jack\Documents\VecuteXI - 2010 Release\Vecute\bin\Debug\Vecute.exe" IsDeviceDependent="False">
      <ValueInfo DeepSerialization="Yes" ShallowSerialization="No" XIndex="128" XType="50" XNote="21" XLabel="129" XStartPosition="130" XEndPosition="131" XComplement="13" XVector="12" XFeature="132" />
    </TypeInfo>
    <TypeInfo ID="128" TypeName="System.Int32, mscorlib, Version=4.0.0.0, Culture=neutral, PublicKeyToken=b77a5c561934e089" AssemblyString="mscorlib, Version=4.0.0.0, Culture=neutral, PublicKeyToken=b77a5c561934e089" AssemblyLocation="C:\Windows\Microsoft.NET\Framework64\v4.0.30319\mscorlib.dll" IsDeviceDependent="False">
      <ValueInfo Value="13" />
    </TypeInfo>
    <TypeInfo ID="129" TypeName="System.String, mscorlib, Version=4.0.0.0, Culture=neutral, PublicKeyToken=b77a5c561934e089" AssemblyString="mscorlib, Version=4.0.0.0, Culture=neutral, PublicKeyToken=b77a5c561934e089" AssemblyLocation="C:\Windows\Microsoft.NET\Framework64\v4.0.30319\mscorlib.dll" IsDeviceDependent="False">
      <ValueInfo B64="T" Value="YXR0QiBwaGk4MA==" />
    </TypeInfo>
    <TypeInfo ID="130" TypeName="System.Int32, mscorlib, Version=4.0.0.0, Culture=neutral, PublicKeyToken=b77a5c561934e089" AssemblyString="mscorlib, Version=4.0.0.0, Culture=neutral, PublicKeyToken=b77a5c561934e089" AssemblyLocation="C:\Windows\Microsoft.NET\Framework64\v4.0.30319\mscorlib.dll" IsDeviceDependent="False">
      <ValueInfo Value="1929" />
    </TypeInfo>
    <TypeInfo ID="131" TypeName="System.Int32, mscorlib, Version=4.0.0.0, Culture=neutral, PublicKeyToken=b77a5c561934e089" AssemblyString="mscorlib, Version=4.0.0.0, Culture=neutral, PublicKeyToken=b77a5c561934e089" AssemblyLocation="C:\Windows\Microsoft.NET\Framework64\v4.0.30319\mscorlib.dll" IsDeviceDependent="False">
      <ValueInfo Value="1983" />
    </TypeInfo>
    <TypeInfo ID="132" TypeName="Vecute.Nuctions+Feature, Vecute, Version=1.0.0.0, Culture=neutral, PublicKeyToken=6ca157640498cbe3" AssemblyString="Vecute, Version=1.0.0.0, Culture=neutral, PublicKeyToken=6ca157640498cbe3" AssemblyLocation="C:\Users\Jack\Documents\VecuteXI - 2010 Release\Vecute\bin\Debug\Vecute.exe" IsDeviceDependent="False">
      <ValueInfo DeepSerialization="Yes" ShallowSerialization="No" XnSequence="133" XnRCSequence="134" XnName="129" XnLabel="129" XnNote="21" XnType="50" XnUseful="28" XBioFunctions="135" />
    </TypeInfo>
    <TypeInfo ID="133" TypeName="System.String, mscorlib, Version=4.0.0.0, Culture=neutral, PublicKeyToken=b77a5c561934e089" AssemblyString="mscorlib, Version=4.0.0.0, Culture=neutral, PublicKeyToken=b77a5c561934e089" AssemblyLocation="C:\Windows\Microsoft.NET\Framework64\v4.0.30319\mscorlib.dll" IsDeviceDependent="False">
      <ValueInfo B64="T" Value="R0FBQ0FDR1RUVENBR1RHQUFBQ0NBVFRUQUFHQUFBR1RHVFRDVEdBQVRBR0FHQVRUQ0FBVEFUVA==" />
    </TypeInfo>
    <TypeInfo ID="134" TypeName="System.String, mscorlib, Version=4.0.0.0, Culture=neutral, PublicKeyToken=b77a5c561934e089" AssemblyString="mscorlib, Version=4.0.0.0, Culture=neutral, PublicKeyToken=b77a5c561934e089" AssemblyLocation="C:\Windows\Microsoft.NET\Framework64\v4.0.30319\mscorlib.dll" IsDeviceDependent="False">
      <ValueInfo B64="T" Value="QUFUQVRUR0FBVENUQ1RBVFRDQUdBQUNBQ1RUVENUVEFBQVRHR1RUVENBQ1RHQUFBQ0dUR1RUQw==" />
    </TypeInfo>
    <TypeInfo ID="135" TypeName="System.Collections.Generic.List`1[[Vecute.Nuctions+FeatureFunction, Vecute, Version=1.0.0.0, Culture=neutral, PublicKeyToken=6ca157640498cbe3]], mscorlib, Version=4.0.0.0, Culture=neutral, PublicKeyToken=b77a5c561934e089" AssemblyString="mscorlib, Version=4.0.0.0, Culture=neutral, PublicKeyToken=b77a5c561934e089" AssemblyLocation="C:\Windows\Microsoft.NET\Framework64\v4.0.30319\mscorlib.dll" IsDeviceDependent="False">
      <ValueInfo Count="0" DeepSerialization="Yes" ShallowSerialization="No" />
    </TypeInfo>
    <TypeInfo ID="136" TypeName="Vecute.Nuctions+GeneAnnotation, Vecute, Version=1.0.0.0, Culture=neutral, PublicKeyToken=6ca157640498cbe3" AssemblyString="Vecute, Version=1.0.0.0, Culture=neutral, PublicKeyToken=6ca157640498cbe3" AssemblyLocation="C:\Users\Jack\Documents\VecuteXI - 2010 Release\Vecute\bin\Debug\Vecute.exe" IsDeviceDependent="False">
      <ValueInfo DeepSerialization="Yes" ShallowSerialization="No" XIndex="137" XType="50" XNote="138" XLabel="139" XStartPosition="140" XEndPosition="141" XComplement="13" XVector="12" XFeature="142" />
    </TypeInfo>
    <TypeInfo ID="137" TypeName="System.Int32, mscorlib, Version=4.0.0.0, Culture=neutral, PublicKeyToken=b77a5c561934e089" AssemblyString="mscorlib, Version=4.0.0.0, Culture=neutral, PublicKeyToken=b77a5c561934e089" AssemblyLocation="C:\Windows\Microsoft.NET\Framework64\v4.0.30319\mscorlib.dll" IsDeviceDependent="False">
      <ValueInfo Value="14" />
    </TypeInfo>
    <TypeInfo ID="138" TypeName="System.String, mscorlib, Version=4.0.0.0, Culture=neutral, PublicKeyToken=b77a5c561934e089" AssemblyString="mscorlib, Version=4.0.0.0, Culture=neutral, PublicKeyToken=b77a5c561934e089" AssemblyLocation="C:\Windows\Microsoft.NET\Framework64\v4.0.30319\mscorlib.dll" IsDeviceDependent="False">
      <ValueInfo B64="T" Value="cmVjb21iaW5hdGlvbl9zaXRlIDxMaWcgMjE1Mj4gPD4=" />
    </TypeInfo>
    <TypeInfo ID="139" TypeName="System.String, mscorlib, Version=4.0.0.0, Culture=neutral, PublicKeyToken=b77a5c561934e089" AssemblyString="mscorlib, Version=4.0.0.0, Culture=neutral, PublicKeyToken=b77a5c561934e089" AssemblyLocation="C:\Windows\Microsoft.NET\Framework64\v4.0.30319\mscorlib.dll" IsDeviceDependent="False">
      <ValueInfo B64="T" Value="YXR0IENvcmUyIExhYm1kYQ==" />
    </TypeInfo>
    <TypeInfo ID="140" TypeName="System.Int32, mscorlib, Version=4.0.0.0, Culture=neutral, PublicKeyToken=b77a5c561934e089" AssemblyString="mscorlib, Version=4.0.0.0, Culture=neutral, PublicKeyToken=b77a5c561934e089" AssemblyLocation="C:\Windows\Microsoft.NET\Framework64\v4.0.30319\mscorlib.dll" IsDeviceDependent="False">
      <ValueInfo Value="3397" />
    </TypeInfo>
    <TypeInfo ID="141" TypeName="System.Int32, mscorlib, Version=4.0.0.0, Culture=neutral, PublicKeyToken=b77a5c561934e089" AssemblyString="mscorlib, Version=4.0.0.0, Culture=neutral, PublicKeyToken=b77a5c561934e089" AssemblyLocation="C:\Windows\Microsoft.NET\Framework64\v4.0.30319\mscorlib.dll" IsDeviceDependent="False">
      <ValueInfo Value="3411" />
    </TypeInfo>
    <TypeInfo ID="142" TypeName="Vecute.Nuctions+Feature, Vecute, Version=1.0.0.0, Culture=neutral, PublicKeyToken=6ca157640498cbe3" AssemblyString="Vecute, Version=1.0.0.0, Culture=neutral, PublicKeyToken=6ca157640498cbe3" AssemblyLocation="C:\Users\Jack\Documents\VecuteXI - 2010 Release\Vecute\bin\Debug\Vecute.exe" IsDeviceDependent="False">
      <ValueInfo DeepSerialization="Yes" ShallowSerialization="No" XnSequence="143" XnRCSequence="144" XnName="139" XnLabel="139" XnNote="138" XnType="50" XnUseful="28" XBioFunctions="145" />
    </TypeInfo>
    <TypeInfo ID="143" TypeName="System.String, mscorlib, Version=4.0.0.0, Culture=neutral, PublicKeyToken=b77a5c561934e089" AssemblyString="mscorlib, Version=4.0.0.0, Culture=neutral, PublicKeyToken=b77a5c561934e089" AssemblyLocation="C:\Windows\Microsoft.NET\Framework64\v4.0.30319\mscorlib.dll" IsDeviceDependent="False">
      <ValueInfo B64="T" Value="VFRUR1RBQ0FBR0FBQUdD" />
    </TypeInfo>
    <TypeInfo ID="144" TypeName="System.String, mscorlib, Version=4.0.0.0, Culture=neutral, PublicKeyToken=b77a5c561934e089" AssemblyString="mscorlib, Version=4.0.0.0, Culture=neutral, PublicKeyToken=b77a5c561934e089" AssemblyLocation="C:\Windows\Microsoft.NET\Framework64\v4.0.30319\mscorlib.dll" IsDeviceDependent="False">
      <ValueInfo B64="T" Value="R0NUVFRDVFRHVEFDQUFB" />
    </TypeInfo>
    <TypeInfo ID="145" TypeName="System.Collections.Generic.List`1[[Vecute.Nuctions+FeatureFunction, Vecute, Version=1.0.0.0, Culture=neutral, PublicKeyToken=6ca157640498cbe3]], mscorlib, Version=4.0.0.0, Culture=neutral, PublicKeyToken=b77a5c561934e089" AssemblyString="mscorlib, Version=4.0.0.0, Culture=neutral, PublicKeyToken=b77a5c561934e089" AssemblyLocation="C:\Windows\Microsoft.NET\Framework64\v4.0.30319\mscorlib.dll" IsDeviceDependent="False">
      <ValueInfo Count="0" DeepSerialization="Yes" ShallowSerialization="No" />
    </TypeInfo>
    <TypeInfo ID="146" TypeName="Vecute.Nuctions+GeneAnnotation, Vecute, Version=1.0.0.0, Culture=neutral, PublicKeyToken=6ca157640498cbe3" AssemblyString="Vecute, Version=1.0.0.0, Culture=neutral, PublicKeyToken=6ca157640498cbe3" AssemblyLocation="C:\Users\Jack\Documents\VecuteXI - 2010 Release\Vecute\bin\Debug\Vecute.exe" IsDeviceDependent="False">
      <ValueInfo DeepSerialization="Yes" ShallowSerialization="No" XIndex="147" XType="50" XNote="138" XLabel="139" XStartPosition="148" XEndPosition="149" XComplement="13" XVector="12" XFeature="142" />
    </TypeInfo>
    <TypeInfo ID="147" TypeName="System.Int32, mscorlib, Version=4.0.0.0, Culture=neutral, PublicKeyToken=b77a5c561934e089" AssemblyString="mscorlib, Version=4.0.0.0, Culture=neutral, PublicKeyToken=b77a5c561934e089" AssemblyLocation="C:\Windows\Microsoft.NET\Framework64\v4.0.30319\mscorlib.dll" IsDeviceDependent="False">
      <ValueInfo Value="15" />
    </TypeInfo>
    <TypeInfo ID="148" TypeName="System.Int32, mscorlib, Version=4.0.0.0, Culture=neutral, PublicKeyToken=b77a5c561934e089" AssemblyString="mscorlib, Version=4.0.0.0, Culture=neutral, PublicKeyToken=b77a5c561934e089" AssemblyLocation="C:\Windows\Microsoft.NET\Framework64\v4.0.30319\mscorlib.dll" IsDeviceDependent="False">
      <ValueInfo Value="6121" />
    </TypeInfo>
    <TypeInfo ID="149" TypeName="System.Int32, mscorlib, Version=4.0.0.0, Culture=neutral, PublicKeyToken=b77a5c561934e089" AssemblyString="mscorlib, Version=4.0.0.0, Culture=neutral, PublicKeyToken=b77a5c561934e089" AssemblyLocation="C:\Windows\Microsoft.NET\Framework64\v4.0.30319\mscorlib.dll" IsDeviceDependent="False">
      <ValueInfo Value="6135" />
    </TypeInfo>
    <TypeInfo ID="150" TypeName="Vecute.Nuctions+GeneAnnotation, Vecute, Version=1.0.0.0, Culture=neutral, PublicKeyToken=6ca157640498cbe3" AssemblyString="Vecute, Version=1.0.0.0, Culture=neutral, PublicKeyToken=6ca157640498cbe3" AssemblyLocation="C:\Users\Jack\Documents\VecuteXI - 2010 Release\Vecute\bin\Debug\Vecute.exe" IsDeviceDependent="False">
      <ValueInfo DeepSerialization="Yes" ShallowSerialization="No" XIndex="151" XType="152" XNote="153" XLabel="154" XStartPosition="155" XEndPosition="156" XComplement="13" XVector="12" XFeature="157" />
    </TypeInfo>
    <TypeInfo ID="151" TypeName="System.Int32, mscorlib, Version=4.0.0.0, Culture=neutral, PublicKeyToken=b77a5c561934e089" AssemblyString="mscorlib, Version=4.0.0.0, Culture=neutral, PublicKeyToken=b77a5c561934e089" AssemblyLocation="C:\Windows\Microsoft.NET\Framework64\v4.0.30319\mscorlib.dll" IsDeviceDependent="False">
      <ValueInfo Value="16" />
    </TypeInfo>
    <TypeInfo ID="152" TypeName="System.String, mscorlib, Version=4.0.0.0, Culture=neutral, PublicKeyToken=b77a5c561934e089" AssemblyString="mscorlib, Version=4.0.0.0, Culture=neutral, PublicKeyToken=b77a5c561934e089" AssemblyLocation="C:\Windows\Microsoft.NET\Framework64\v4.0.30319\mscorlib.dll" IsDeviceDependent="False">
      <ValueInfo B64="T" Value="bWlzY19mZWF0dXJl" />
    </TypeInfo>
    <TypeInfo ID="153" TypeName="System.String, mscorlib, Version=4.0.0.0, Culture=neutral, PublicKeyToken=b77a5c561934e089" AssemblyString="mscorlib, Version=4.0.0.0, Culture=neutral, PublicKeyToken=b77a5c561934e089" AssemblyLocation="C:\Windows\Microsoft.NET\Framework64\v4.0.30319\mscorlib.dll" IsDeviceDependent="False">
      <ValueInfo B64="T" Value="bWlzY19mZWF0dXJlIDxMaWcgMjE1Mj4gPD4=" />
    </TypeInfo>
    <TypeInfo ID="154" TypeName="System.String, mscorlib, Version=4.0.0.0, Culture=neutral, PublicKeyToken=b77a5c561934e089" AssemblyString="mscorlib, Version=4.0.0.0, Culture=neutral, PublicKeyToken=b77a5c561934e089" AssemblyLocation="C:\Windows\Microsoft.NET\Framework64\v4.0.30319\mscorlib.dll" IsDeviceDependent="False">
      <ValueInfo B64="T" Value="YXR0IENvcmUgUGhpODA=" />
    </TypeInfo>
    <TypeInfo ID="155" TypeName="System.Int32, mscorlib, Version=4.0.0.0, Culture=neutral, PublicKeyToken=b77a5c561934e089" AssemblyString="mscorlib, Version=4.0.0.0, Culture=neutral, PublicKeyToken=b77a5c561934e089" AssemblyLocation="C:\Windows\Microsoft.NET\Framework64\v4.0.30319\mscorlib.dll" IsDeviceDependent="False">
      <ValueInfo Value="1949" />
    </TypeInfo>
    <TypeInfo ID="156" TypeName="System.Int32, mscorlib, Version=4.0.0.0, Culture=neutral, PublicKeyToken=b77a5c561934e089" AssemblyString="mscorlib, Version=4.0.0.0, Culture=neutral, PublicKeyToken=b77a5c561934e089" AssemblyLocation="C:\Windows\Microsoft.NET\Framework64\v4.0.30319\mscorlib.dll" IsDeviceDependent="False">
      <ValueInfo Value="1963" />
    </TypeInfo>
    <TypeInfo ID="157" TypeName="Vecute.Nuctions+Feature, Vecute, Version=1.0.0.0, Culture=neutral, PublicKeyToken=6ca157640498cbe3" AssemblyString="Vecute, Version=1.0.0.0, Culture=neutral, PublicKeyToken=6ca157640498cbe3" AssemblyLocation="C:\Users\Jack\Documents\VecuteXI - 2010 Release\Vecute\bin\Debug\Vecute.exe" IsDeviceDependent="False">
      <ValueInfo DeepSerialization="Yes" ShallowSerialization="No" XnSequence="158" XnRCSequence="159" XnName="154" XnLabel="154" XnNote="153" XnType="152" XnUseful="28" XBioFunctions="160" />
    </TypeInfo>
    <TypeInfo ID="158" TypeName="System.String, mscorlib, Version=4.0.0.0, Culture=neutral, PublicKeyToken=b77a5c561934e089" AssemblyString="mscorlib, Version=4.0.0.0, Culture=neutral, PublicKeyToken=b77a5c561934e089" AssemblyLocation="C:\Windows\Microsoft.NET\Framework64\v4.0.30319\mscorlib.dll" IsDeviceDependent="False">
      <ValueInfo B64="T" Value="QVRUVEFBR0FBQUdUR1RU" />
    </TypeInfo>
    <TypeInfo ID="159" TypeName="System.String, mscorlib, Version=4.0.0.0, Culture=neutral, PublicKeyToken=b77a5c561934e089" AssemblyString="mscorlib, Version=4.0.0.0, Culture=neutral, PublicKeyToken=b77a5c561934e089" AssemblyLocation="C:\Windows\Microsoft.NET\Framework64\v4.0.30319\mscorlib.dll" IsDeviceDependent="False">
      <ValueInfo B64="T" Value="QUFDQUNUVFRDVFRBQUFU" />
    </TypeInfo>
    <TypeInfo ID="160" TypeName="System.Collections.Generic.List`1[[Vecute.Nuctions+FeatureFunction, Vecute, Version=1.0.0.0, Culture=neutral, PublicKeyToken=6ca157640498cbe3]], mscorlib, Version=4.0.0.0, Culture=neutral, PublicKeyToken=b77a5c561934e089" AssemblyString="mscorlib, Version=4.0.0.0, Culture=neutral, PublicKeyToken=b77a5c561934e089" AssemblyLocation="C:\Windows\Microsoft.NET\Framework64\v4.0.30319\mscorlib.dll" IsDeviceDependent="False">
      <ValueInfo Count="0" DeepSerialization="Yes" ShallowSerialization="No" />
    </TypeInfo>
    <TypeInfo ID="161" TypeName="Vecute.Nuctions+GeneAnnotation, Vecute, Version=1.0.0.0, Culture=neutral, PublicKeyToken=6ca157640498cbe3" AssemblyString="Vecute, Version=1.0.0.0, Culture=neutral, PublicKeyToken=6ca157640498cbe3" AssemblyLocation="C:\Users\Jack\Documents\VecuteXI - 2010 Release\Vecute\bin\Debug\Vecute.exe" IsDeviceDependent="False">
      <ValueInfo DeepSerialization="Yes" ShallowSerialization="No" XIndex="162" XType="50" XNote="138" XLabel="163" XStartPosition="31" XEndPosition="114" XComplement="13" XVector="12" XFeature="164" />
    </TypeInfo>
    <TypeInfo ID="162" TypeName="System.Int32, mscorlib, Version=4.0.0.0, Culture=neutral, PublicKeyToken=b77a5c561934e089" AssemblyString="mscorlib, Version=4.0.0.0, Culture=neutral, PublicKeyToken=b77a5c561934e089" AssemblyLocation="C:\Windows\Microsoft.NET\Framework64\v4.0.30319\mscorlib.dll" IsDeviceDependent="False">
      <ValueInfo Value="17" />
    </TypeInfo>
    <TypeInfo ID="163" TypeName="System.String, mscorlib, Version=4.0.0.0, Culture=neutral, PublicKeyToken=b77a5c561934e089" AssemblyString="mscorlib, Version=4.0.0.0, Culture=neutral, PublicKeyToken=b77a5c561934e089" AssemblyLocation="C:\Windows\Microsoft.NET\Framework64\v4.0.30319\mscorlib.dll" IsDeviceDependent="False">
      <ValueInfo B64="T" Value="YXR0IENvcmUgSEswMjI=" />
    </TypeInfo>
    <TypeInfo ID="164" TypeName="Vecute.Nuctions+Feature, Vecute, Version=1.0.0.0, Culture=neutral, PublicKeyToken=6ca157640498cbe3" AssemblyString="Vecute, Version=1.0.0.0, Culture=neutral, PublicKeyToken=6ca157640498cbe3" AssemblyLocation="C:\Users\Jack\Documents\VecuteXI - 2010 Release\Vecute\bin\Debug\Vecute.exe" IsDeviceDependent="False">
      <ValueInfo DeepSerialization="Yes" ShallowSerialization="No" XnSequence="165" XnRCSequence="166" XnName="163" XnLabel="163" XnNote="138" XnType="50" XnUseful="28" XBioFunctions="167" />
    </TypeInfo>
    <TypeInfo ID="165" TypeName="System.String, mscorlib, Version=4.0.0.0, Culture=neutral, PublicKeyToken=b77a5c561934e089" AssemblyString="mscorlib, Version=4.0.0.0, Culture=neutral, PublicKeyToken=b77a5c561934e089" AssemblyLocation="C:\Windows\Microsoft.NET\Framework64\v4.0.30319\mscorlib.dll" IsDeviceDependent="False">
      <ValueInfo B64="T" Value="Q1RUVEFHR1RHQUE=" />
    </TypeInfo>
    <TypeInfo ID="166" TypeName="System.String, mscorlib, Version=4.0.0.0, Culture=neutral, PublicKeyToken=b77a5c561934e089" AssemblyString="mscorlib, Version=4.0.0.0, Culture=neutral, PublicKeyToken=b77a5c561934e089" AssemblyLocation="C:\Windows\Microsoft.NET\Framework64\v4.0.30319\mscorlib.dll" IsDeviceDependent="False">
      <ValueInfo B64="T" Value="VFRDQUNDVEFBQUc=" />
    </TypeInfo>
    <TypeInfo ID="167" TypeName="System.Collections.Generic.List`1[[Vecute.Nuctions+FeatureFunction, Vecute, Version=1.0.0.0, Culture=neutral, PublicKeyToken=6ca157640498cbe3]], mscorlib, Version=4.0.0.0, Culture=neutral, PublicKeyToken=b77a5c561934e089" AssemblyString="mscorlib, Version=4.0.0.0, Culture=neutral, PublicKeyToken=b77a5c561934e089" AssemblyLocation="C:\Windows\Microsoft.NET\Framework64\v4.0.30319\mscorlib.dll" IsDeviceDependent="False">
      <ValueInfo Count="0" DeepSerialization="Yes" ShallowSerialization="No" />
    </TypeInfo>
    <TypeInfo ID="168" TypeName="Vecute.Nuctions+GeneAnnotation, Vecute, Version=1.0.0.0, Culture=neutral, PublicKeyToken=6ca157640498cbe3" AssemblyString="Vecute, Version=1.0.0.0, Culture=neutral, PublicKeyToken=6ca157640498cbe3" AssemblyLocation="C:\Users\Jack\Documents\VecuteXI - 2010 Release\Vecute\bin\Debug\Vecute.exe" IsDeviceDependent="False">
      <ValueInfo DeepSerialization="Yes" ShallowSerialization="No" XIndex="169" XType="50" XNote="170" XLabel="171" XStartPosition="172" XEndPosition="173" XComplement="13" XVector="12" XFeature="174" />
    </TypeInfo>
    <TypeInfo ID="169" TypeName="System.Int32, mscorlib, Version=4.0.0.0, Culture=neutral, PublicKeyToken=b77a5c561934e089" AssemblyString="mscorlib, Version=4.0.0.0, Culture=neutral, PublicKeyToken=b77a5c561934e089" AssemblyLocation="C:\Windows\Microsoft.NET\Framework64\v4.0.30319\mscorlib.dll" IsDeviceDependent="False">
      <ValueInfo Value="18" />
    </TypeInfo>
    <TypeInfo ID="170" TypeName="System.String, mscorlib, Version=4.0.0.0, Culture=neutral, PublicKeyToken=b77a5c561934e089" AssemblyString="mscorlib, Version=4.0.0.0, Culture=neutral, PublicKeyToken=b77a5c561934e089" AssemblyLocation="C:\Windows\Microsoft.NET\Framework64\v4.0.30319\mscorlib.dll" IsDeviceDependent="False">
      <ValueInfo B64="T" Value="cmVjb21iaW5hdGlvbl9zaXRlIDxMaWcgMjI0OT4gPD4=" />
    </TypeInfo>
    <TypeInfo ID="171" TypeName="System.String, mscorlib, Version=4.0.0.0, Culture=neutral, PublicKeyToken=b77a5c561934e089" AssemblyString="mscorlib, Version=4.0.0.0, Culture=neutral, PublicKeyToken=b77a5c561934e089" AssemblyLocation="C:\Windows\Microsoft.NET\Framework64\v4.0.30319\mscorlib.dll" IsDeviceDependent="False">
      <ValueInfo B64="T" Value="YXR0IENvcmUxIExhbWJkYQ==" />
    </TypeInfo>
    <TypeInfo ID="172" TypeName="System.Int32, mscorlib, Version=4.0.0.0, Culture=neutral, PublicKeyToken=b77a5c561934e089" AssemblyString="mscorlib, Version=4.0.0.0, Culture=neutral, PublicKeyToken=b77a5c561934e089" AssemblyLocation="C:\Windows\Microsoft.NET\Framework64\v4.0.30319\mscorlib.dll" IsDeviceDependent="False">
      <ValueInfo Value="1899" />
    </TypeInfo>
    <TypeInfo ID="173" TypeName="System.Int32, mscorlib, Version=4.0.0.0, Culture=neutral, PublicKeyToken=b77a5c561934e089" AssemblyString="mscorlib, Version=4.0.0.0, Culture=neutral, PublicKeyToken=b77a5c561934e089" AssemblyLocation="C:\Windows\Microsoft.NET\Framework64\v4.0.30319\mscorlib.dll" IsDeviceDependent="False">
      <ValueInfo Value="1913" />
    </TypeInfo>
    <TypeInfo ID="174" TypeName="Vecute.Nuctions+Feature, Vecute, Version=1.0.0.0, Culture=neutral, PublicKeyToken=6ca157640498cbe3" AssemblyString="Vecute, Version=1.0.0.0, Culture=neutral, PublicKeyToken=6ca157640498cbe3" AssemblyLocation="C:\Users\Jack\Documents\VecuteXI - 2010 Release\Vecute\bin\Debug\Vecute.exe" IsDeviceDependent="False">
      <ValueInfo DeepSerialization="Yes" ShallowSerialization="No" XnSequence="175" XnRCSequence="176" XnName="171" XnLabel="171" XnNote="170" XnType="50" XnUseful="28" XBioFunctions="177" />
    </TypeInfo>
    <TypeInfo ID="175" TypeName="System.String, mscorlib, Version=4.0.0.0, Culture=neutral, PublicKeyToken=b77a5c561934e089" AssemblyString="mscorlib, Version=4.0.0.0, Culture=neutral, PublicKeyToken=b77a5c561934e089" AssemblyLocation="C:\Windows\Microsoft.NET\Framework64\v4.0.30319\mscorlib.dll" IsDeviceDependent="False">
      <ValueInfo B64="T" Value="VFRUR1RBQ0FBQUFBQUdD" />
    </TypeInfo>
    <TypeInfo ID="176" TypeName="System.String, mscorlib, Version=4.0.0.0, Culture=neutral, PublicKeyToken=b77a5c561934e089" AssemblyString="mscorlib, Version=4.0.0.0, Culture=neutral, PublicKeyToken=b77a5c561934e089" AssemblyLocation="C:\Windows\Microsoft.NET\Framework64\v4.0.30319\mscorlib.dll" IsDeviceDependent="False">
      <ValueInfo B64="T" Value="R0NUVFRUVFRHVEFDQUFB" />
    </TypeInfo>
    <TypeInfo ID="177" TypeName="System.Collections.Generic.List`1[[Vecute.Nuctions+FeatureFunction, Vecute, Version=1.0.0.0, Culture=neutral, PublicKeyToken=6ca157640498cbe3]], mscorlib, Version=4.0.0.0, Culture=neutral, PublicKeyToken=b77a5c561934e089" AssemblyString="mscorlib, Version=4.0.0.0, Culture=neutral, PublicKeyToken=b77a5c561934e089" AssemblyLocation="C:\Windows\Microsoft.NET\Framework64\v4.0.30319\mscorlib.dll" IsDeviceDependent="False">
      <ValueInfo Count="0" DeepSerialization="Yes" ShallowSerialization="No" />
    </TypeInfo>
    <TypeInfo ID="178" TypeName="Vecute.Nuctions+GeneAnnotation, Vecute, Version=1.0.0.0, Culture=neutral, PublicKeyToken=6ca157640498cbe3" AssemblyString="Vecute, Version=1.0.0.0, Culture=neutral, PublicKeyToken=6ca157640498cbe3" AssemblyLocation="C:\Users\Jack\Documents\VecuteXI - 2010 Release\Vecute\bin\Debug\Vecute.exe" IsDeviceDependent="False">
      <ValueInfo DeepSerialization="Yes" ShallowSerialization="No" XIndex="179" XType="50" XNote="170" XLabel="171" XStartPosition="180" XEndPosition="181" XComplement="13" XVector="12" XFeature="174" />
    </TypeInfo>
    <TypeInfo ID="179" TypeName="System.Int32, mscorlib, Version=4.0.0.0, Culture=neutral, PublicKeyToken=b77a5c561934e089" AssemblyString="mscorlib, Version=4.0.0.0, Culture=neutral, PublicKeyToken=b77a5c561934e089" AssemblyLocation="C:\Windows\Microsoft.NET\Framework64\v4.0.30319\mscorlib.dll" IsDeviceDependent="False">
      <ValueInfo Value="19" />
    </TypeInfo>
    <TypeInfo ID="180" TypeName="System.Int32, mscorlib, Version=4.0.0.0, Culture=neutral, PublicKeyToken=b77a5c561934e089" AssemblyString="mscorlib, Version=4.0.0.0, Culture=neutral, PublicKeyToken=b77a5c561934e089" AssemblyLocation="C:\Windows\Microsoft.NET\Framework64\v4.0.30319\mscorlib.dll" IsDeviceDependent="False">
      <ValueInfo Value="1999" />
    </TypeInfo>
    <TypeInfo ID="181" TypeName="System.Int32, mscorlib, Version=4.0.0.0, Culture=neutral, PublicKeyToken=b77a5c561934e089" AssemblyString="mscorlib, Version=4.0.0.0, Culture=neutral, PublicKeyToken=b77a5c561934e089" AssemblyLocation="C:\Windows\Microsoft.NET\Framework64\v4.0.30319\mscorlib.dll" IsDeviceDependent="False">
      <ValueInfo Value="2013" />
    </TypeInfo>
    <TypeInfo ID="182" TypeName="Vecute.Nuctions+GeneAnnotation, Vecute, Version=1.0.0.0, Culture=neutral, PublicKeyToken=6ca157640498cbe3" AssemblyString="Vecute, Version=1.0.0.0, Culture=neutral, PublicKeyToken=6ca157640498cbe3" AssemblyLocation="C:\Users\Jack\Documents\VecuteXI - 2010 Release\Vecute\bin\Debug\Vecute.exe" IsDeviceDependent="False">
      <ValueInfo DeepSerialization="Yes" ShallowSerialization="No" XIndex="183" XType="50" XNote="170" XLabel="171" XStartPosition="184" XEndPosition="185" XComplement="13" XVector="12" XFeature="174" />
    </TypeInfo>
    <TypeInfo ID="183" TypeName="System.Int32, mscorlib, Version=4.0.0.0, Culture=neutral, PublicKeyToken=b77a5c561934e089" AssemblyString="mscorlib, Version=4.0.0.0, Culture=neutral, PublicKeyToken=b77a5c561934e089" AssemblyLocation="C:\Windows\Microsoft.NET\Framework64\v4.0.30319\mscorlib.dll" IsDeviceDependent="False">
      <ValueInfo Value="20" />
    </TypeInfo>
    <TypeInfo ID="184" TypeName="System.Int32, mscorlib, Version=4.0.0.0, Culture=neutral, PublicKeyToken=b77a5c561934e089" AssemblyString="mscorlib, Version=4.0.0.0, Culture=neutral, PublicKeyToken=b77a5c561934e089" AssemblyLocation="C:\Windows\Microsoft.NET\Framework64\v4.0.30319\mscorlib.dll" IsDeviceDependent="False">
      <ValueInfo Value="4691" />
    </TypeInfo>
    <TypeInfo ID="185" TypeName="System.Int32, mscorlib, Version=4.0.0.0, Culture=neutral, PublicKeyToken=b77a5c561934e089" AssemblyString="mscorlib, Version=4.0.0.0, Culture=neutral, PublicKeyToken=b77a5c561934e089" AssemblyLocation="C:\Windows\Microsoft.NET\Framework64\v4.0.30319\mscorlib.dll" IsDeviceDependent="False">
      <ValueInfo Value="4705" />
    </TypeInfo>
    <TypeInfo ID="186" TypeName="Vecute.Nuctions+GeneAnnotation, Vecute, Version=1.0.0.0, Culture=neutral, PublicKeyToken=6ca157640498cbe3" AssemblyString="Vecute, Version=1.0.0.0, Culture=neutral, PublicKeyToken=6ca157640498cbe3" AssemblyLocation="C:\Users\Jack\Documents\VecuteXI - 2010 Release\Vecute\bin\Debug\Vecute.exe" IsDeviceDependent="False">
      <ValueInfo DeepSerialization="Yes" ShallowSerialization="No" XIndex="187" XType="152" XNote="9" XLabel="188" XStartPosition="189" XEndPosition="173" XComplement="13" XVector="12" XFeature="190" />
    </TypeInfo>
    <TypeInfo ID="187" TypeName="System.Int32, mscorlib, Version=4.0.0.0, Culture=neutral, PublicKeyToken=b77a5c561934e089" AssemblyString="mscorlib, Version=4.0.0.0, Culture=neutral, PublicKeyToken=b77a5c561934e089" AssemblyLocation="C:\Windows\Microsoft.NET\Framework64\v4.0.30319\mscorlib.dll" IsDeviceDependent="False">
      <ValueInfo Value="21" />
    </TypeInfo>
    <TypeInfo ID="188" TypeName="System.String, mscorlib, Version=4.0.0.0, Culture=neutral, PublicKeyToken=b77a5c561934e089" AssemblyString="mscorlib, Version=4.0.0.0, Culture=neutral, PublicKeyToken=b77a5c561934e089" AssemblyLocation="C:\Windows\Microsoft.NET\Framework64\v4.0.30319\mscorlib.dll" IsDeviceDependent="False">
      <ValueInfo B64="T" Value="UGFydCBvZiBBdHRMMSBDb3Jl" />
    </TypeInfo>
    <TypeInfo ID="189" TypeName="System.Int32, mscorlib, Version=4.0.0.0, Culture=neutral, PublicKeyToken=b77a5c561934e089" AssemblyString="mscorlib, Version=4.0.0.0, Culture=neutral, PublicKeyToken=b77a5c561934e089" AssemblyLocation="C:\Windows\Microsoft.NET\Framework64\v4.0.30319\mscorlib.dll" IsDeviceDependent="False">
      <ValueInfo Value="1902" />
    </TypeInfo>
    <TypeInfo ID="190" TypeName="Vecute.Nuctions+Feature, Vecute, Version=1.0.0.0, Culture=neutral, PublicKeyToken=6ca157640498cbe3" AssemblyString="Vecute, Version=1.0.0.0, Culture=neutral, PublicKeyToken=6ca157640498cbe3" AssemblyLocation="C:\Users\Jack\Documents\VecuteXI - 2010 Release\Vecute\bin\Debug\Vecute.exe" IsDeviceDependent="False">
      <ValueInfo DeepSerialization="Yes" ShallowSerialization="No" XnSequence="191" XnRCSequence="192" XnName="188" XnLabel="188" XnNote="9" XnType="152" XnUseful="193" XBioFunctions="194" />
    </TypeInfo>
    <TypeInfo ID="191" TypeName="System.String, mscorlib, Version=4.0.0.0, Culture=neutral, PublicKeyToken=b77a5c561934e089" AssemblyString="mscorlib, Version=4.0.0.0, Culture=neutral, PublicKeyToken=b77a5c561934e089" AssemblyLocation="C:\Windows\Microsoft.NET\Framework64\v4.0.30319\mscorlib.dll" IsDeviceDependent="False">
      <ValueInfo B64="T" Value="VFRUR1RBQ0FBQUFB" />
    </TypeInfo>
    <TypeInfo ID="192" TypeName="System.String, mscorlib, Version=4.0.0.0, Culture=neutral, PublicKeyToken=b77a5c561934e089" AssemblyString="mscorlib, Version=4.0.0.0, Culture=neutral, PublicKeyToken=b77a5c561934e089" AssemblyLocation="C:\Windows\Microsoft.NET\Framework64\v4.0.30319\mscorlib.dll" IsDeviceDependent="False">
      <ValueInfo B64="T" Value="VFRUVFRHVEFDQUFB" />
    </TypeInfo>
    <TypeInfo ID="193" TypeName="System.String, mscorlib, Version=4.0.0.0, Culture=neutral, PublicKeyToken=b77a5c561934e089" AssemblyString="mscorlib, Version=4.0.0.0, Culture=neutral, PublicKeyToken=b77a5c561934e089" AssemblyLocation="C:\Windows\Microsoft.NET\Framework64\v4.0.30319\mscorlib.dll" IsDeviceDependent="False">
      <ValueInfo B64="T" Value="TG9jYWw=" />
    </TypeInfo>
    <TypeInfo ID="194" TypeName="System.Collections.Generic.List`1[[Vecute.Nuctions+FeatureFunction, Vecute, Version=1.0.0.0, Culture=neutral, PublicKeyToken=6ca157640498cbe3]], mscorlib, Version=4.0.0.0, Culture=neutral, PublicKeyToken=b77a5c561934e089" AssemblyString="mscorlib, Version=4.0.0.0, Culture=neutral, PublicKeyToken=b77a5c561934e089" AssemblyLocation="C:\Windows\Microsoft.NET\Framework64\v4.0.30319\mscorlib.dll" IsDeviceDependent="False">
      <ValueInfo Count="0" DeepSerialization="Yes" ShallowSerialization="No" />
    </TypeInfo>
    <TypeInfo ID="195" TypeName="Vecute.Nuctions+GeneAnnotation, Vecute, Version=1.0.0.0, Culture=neutral, PublicKeyToken=6ca157640498cbe3" AssemblyString="Vecute, Version=1.0.0.0, Culture=neutral, PublicKeyToken=6ca157640498cbe3" AssemblyLocation="C:\Users\Jack\Documents\VecuteXI - 2010 Release\Vecute\bin\Debug\Vecute.exe" IsDeviceDependent="False">
      <ValueInfo DeepSerialization="Yes" ShallowSerialization="No" XIndex="196" XType="152" XNote="9" XLabel="188" XStartPosition="197" XEndPosition="181" XComplement="13" XVector="12" XFeature="190" />
    </TypeInfo>
    <TypeInfo ID="196" TypeName="System.Int32, mscorlib, Version=4.0.0.0, Culture=neutral, PublicKeyToken=b77a5c561934e089" AssemblyString="mscorlib, Version=4.0.0.0, Culture=neutral, PublicKeyToken=b77a5c561934e089" AssemblyLocation="C:\Windows\Microsoft.NET\Framework64\v4.0.30319\mscorlib.dll" IsDeviceDependent="False">
      <ValueInfo Value="22" />
    </TypeInfo>
    <TypeInfo ID="197" TypeName="System.Int32, mscorlib, Version=4.0.0.0, Culture=neutral, PublicKeyToken=b77a5c561934e089" AssemblyString="mscorlib, Version=4.0.0.0, Culture=neutral, PublicKeyToken=b77a5c561934e089" AssemblyLocation="C:\Windows\Microsoft.NET\Framework64\v4.0.30319\mscorlib.dll" IsDeviceDependent="False">
      <ValueInfo Value="2002" />
    </TypeInfo>
    <TypeInfo ID="198" TypeName="Vecute.Nuctions+GeneAnnotation, Vecute, Version=1.0.0.0, Culture=neutral, PublicKeyToken=6ca157640498cbe3" AssemblyString="Vecute, Version=1.0.0.0, Culture=neutral, PublicKeyToken=6ca157640498cbe3" AssemblyLocation="C:\Users\Jack\Documents\VecuteXI - 2010 Release\Vecute\bin\Debug\Vecute.exe" IsDeviceDependent="False">
      <ValueInfo DeepSerialization="Yes" ShallowSerialization="No" XIndex="199" XType="152" XNote="9" XLabel="188" XStartPosition="200" XEndPosition="185" XComplement="13" XVector="12" XFeature="190" />
    </TypeInfo>
    <TypeInfo ID="199" TypeName="System.Int32, mscorlib, Version=4.0.0.0, Culture=neutral, PublicKeyToken=b77a5c561934e089" AssemblyString="mscorlib, Version=4.0.0.0, Culture=neutral, PublicKeyToken=b77a5c561934e089" AssemblyLocation="C:\Windows\Microsoft.NET\Framework64\v4.0.30319\mscorlib.dll" IsDeviceDependent="False">
      <ValueInfo Value="23" />
    </TypeInfo>
    <TypeInfo ID="200" TypeName="System.Int32, mscorlib, Version=4.0.0.0, Culture=neutral, PublicKeyToken=b77a5c561934e089" AssemblyString="mscorlib, Version=4.0.0.0, Culture=neutral, PublicKeyToken=b77a5c561934e089" AssemblyLocation="C:\Windows\Microsoft.NET\Framework64\v4.0.30319\mscorlib.dll" IsDeviceDependent="False">
      <ValueInfo Value="4694" />
    </TypeInfo>
    <TypeInfo ID="201" TypeName="Vecute.Nuctions+GeneAnnotation, Vecute, Version=1.0.0.0, Culture=neutral, PublicKeyToken=6ca157640498cbe3" AssemblyString="Vecute, Version=1.0.0.0, Culture=neutral, PublicKeyToken=6ca157640498cbe3" AssemblyLocation="C:\Users\Jack\Documents\VecuteXI - 2010 Release\Vecute\bin\Debug\Vecute.exe" IsDeviceDependent="False">
      <ValueInfo DeepSerialization="Yes" ShallowSerialization="No" XIndex="202" XType="152" XNote="9" XLabel="203" XStartPosition="204" XEndPosition="205" XComplement="5" XVector="12" XFeature="206" />
    </TypeInfo>
    <TypeInfo ID="202" TypeName="System.Int32, mscorlib, Version=4.0.0.0, Culture=neutral, PublicKeyToken=b77a5c561934e089" AssemblyString="mscorlib, Version=4.0.0.0, Culture=neutral, PublicKeyToken=b77a5c561934e089" AssemblyLocation="C:\Windows\Microsoft.NET\Framework64\v4.0.30319\mscorlib.dll" IsDeviceDependent="False">
      <ValueInfo Value="24" />
    </TypeInfo>
    <TypeInfo ID="203" TypeName="System.String, mscorlib, Version=4.0.0.0, Culture=neutral, PublicKeyToken=b77a5c561934e089" AssemblyString="mscorlib, Version=4.0.0.0, Culture=neutral, PublicKeyToken=b77a5c561934e089" AssemblyLocation="C:\Windows\Microsoft.NET\Framework64\v4.0.30319\mscorlib.dll" IsDeviceDependent="False">
      <ValueInfo B64="T" Value="UGFydCBvZiBUNyBQcm9tb3Rlcg==" />
    </TypeInfo>
    <TypeInfo ID="204" TypeName="System.Int32, mscorlib, Version=4.0.0.0, Culture=neutral, PublicKeyToken=b77a5c561934e089" AssemblyString="mscorlib, Version=4.0.0.0, Culture=neutral, PublicKeyToken=b77a5c561934e089" AssemblyLocation="C:\Windows\Microsoft.NET\Framework64\v4.0.30319\mscorlib.dll" IsDeviceDependent="False">
      <ValueInfo Value="3339" />
    </TypeInfo>
    <TypeInfo ID="205" TypeName="System.Int32, mscorlib, Version=4.0.0.0, Culture=neutral, PublicKeyToken=b77a5c561934e089" AssemblyString="mscorlib, Version=4.0.0.0, Culture=neutral, PublicKeyToken=b77a5c561934e089" AssemblyLocation="C:\Windows\Microsoft.NET\Framework64\v4.0.30319\mscorlib.dll" IsDeviceDependent="False">
      <ValueInfo Value="3347" />
    </TypeInfo>
    <TypeInfo ID="206" TypeName="Vecute.Nuctions+Feature, Vecute, Version=1.0.0.0, Culture=neutral, PublicKeyToken=6ca157640498cbe3" AssemblyString="Vecute, Version=1.0.0.0, Culture=neutral, PublicKeyToken=6ca157640498cbe3" AssemblyLocation="C:\Users\Jack\Documents\VecuteXI - 2010 Release\Vecute\bin\Debug\Vecute.exe" IsDeviceDependent="False">
      <ValueInfo DeepSerialization="Yes" ShallowSerialization="No" XnSequence="207" XnRCSequence="208" XnName="203" XnLabel="203" XnNote="9" XnType="152" XnUseful="193" XBioFunctions="209" />
    </TypeInfo>
    <TypeInfo ID="207" TypeName="System.String, mscorlib, Version=4.0.0.0, Culture=neutral, PublicKeyToken=b77a5c561934e089" AssemblyString="mscorlib, Version=4.0.0.0, Culture=neutral, PublicKeyToken=b77a5c561934e089" AssemblyLocation="C:\Windows\Microsoft.NET\Framework64\v4.0.30319\mscorlib.dll" IsDeviceDependent="False">
      <ValueInfo B64="T" Value="VENDQ1RBVEFH" />
    </TypeInfo>
    <TypeInfo ID="208" TypeName="System.String, mscorlib, Version=4.0.0.0, Culture=neutral, PublicKeyToken=b77a5c561934e089" AssemblyString="mscorlib, Version=4.0.0.0, Culture=neutral, PublicKeyToken=b77a5c561934e089" AssemblyLocation="C:\Windows\Microsoft.NET\Framework64\v4.0.30319\mscorlib.dll" IsDeviceDependent="False">
      <ValueInfo B64="T" Value="Q1RBVEFHR0dB" />
    </TypeInfo>
    <TypeInfo ID="209" TypeName="System.Collections.Generic.List`1[[Vecute.Nuctions+FeatureFunction, Vecute, Version=1.0.0.0, Culture=neutral, PublicKeyToken=6ca157640498cbe3]], mscorlib, Version=4.0.0.0, Culture=neutral, PublicKeyToken=b77a5c561934e089" AssemblyString="mscorlib, Version=4.0.0.0, Culture=neutral, PublicKeyToken=b77a5c561934e089" AssemblyLocation="C:\Windows\Microsoft.NET\Framework64\v4.0.30319\mscorlib.dll" IsDeviceDependent="False">
      <ValueInfo Count="0" DeepSerialization="Yes" ShallowSerialization="No" />
    </TypeInfo>
    <TypeInfo ID="210" TypeName="Vecute.Nuctions+GeneAnnotation, Vecute, Version=1.0.0.0, Culture=neutral, PublicKeyToken=6ca157640498cbe3" AssemblyString="Vecute, Version=1.0.0.0, Culture=neutral, PublicKeyToken=6ca157640498cbe3" AssemblyLocation="C:\Users\Jack\Documents\VecuteXI - 2010 Release\Vecute\bin\Debug\Vecute.exe" IsDeviceDependent="False">
      <ValueInfo DeepSerialization="Yes" ShallowSerialization="No" XIndex="211" XType="152" XNote="9" XLabel="203" XStartPosition="212" XEndPosition="213" XComplement="5" XVector="12" XFeature="206" />
    </TypeInfo>
    <TypeInfo ID="211" TypeName="System.Int32, mscorlib, Version=4.0.0.0, Culture=neutral, PublicKeyToken=b77a5c561934e089" AssemblyString="mscorlib, Version=4.0.0.0, Culture=neutral, PublicKeyToken=b77a5c561934e089" AssemblyLocation="C:\Windows\Microsoft.NET\Framework64\v4.0.30319\mscorlib.dll" IsDeviceDependent="False">
      <ValueInfo Value="25" />
    </TypeInfo>
    <TypeInfo ID="212" TypeName="System.Int32, mscorlib, Version=4.0.0.0, Culture=neutral, PublicKeyToken=b77a5c561934e089" AssemblyString="mscorlib, Version=4.0.0.0, Culture=neutral, PublicKeyToken=b77a5c561934e089" AssemblyLocation="C:\Windows\Microsoft.NET\Framework64\v4.0.30319\mscorlib.dll" IsDeviceDependent="False">
      <ValueInfo Value="4633" />
    </TypeInfo>
    <TypeInfo ID="213" TypeName="System.Int32, mscorlib, Version=4.0.0.0, Culture=neutral, PublicKeyToken=b77a5c561934e089" AssemblyString="mscorlib, Version=4.0.0.0, Culture=neutral, PublicKeyToken=b77a5c561934e089" AssemblyLocation="C:\Windows\Microsoft.NET\Framework64\v4.0.30319\mscorlib.dll" IsDeviceDependent="False">
      <ValueInfo Value="4641" />
    </TypeInfo>
    <TypeInfo ID="214" TypeName="Vecute.Nuctions+GeneAnnotation, Vecute, Version=1.0.0.0, Culture=neutral, PublicKeyToken=6ca157640498cbe3" AssemblyString="Vecute, Version=1.0.0.0, Culture=neutral, PublicKeyToken=6ca157640498cbe3" AssemblyLocation="C:\Users\Jack\Documents\VecuteXI - 2010 Release\Vecute\bin\Debug\Vecute.exe" IsDeviceDependent="False">
      <ValueInfo DeepSerialization="Yes" ShallowSerialization="No" XIndex="215" XType="152" XNote="9" XLabel="203" XStartPosition="216" XEndPosition="217" XComplement="5" XVector="12" XFeature="206" />
    </TypeInfo>
    <TypeInfo ID="215" TypeName="System.Int32, mscorlib, Version=4.0.0.0, Culture=neutral, PublicKeyToken=b77a5c561934e089" AssemblyString="mscorlib, Version=4.0.0.0, Culture=neutral, PublicKeyToken=b77a5c561934e089" AssemblyLocation="C:\Windows\Microsoft.NET\Framework64\v4.0.30319\mscorlib.dll" IsDeviceDependent="False">
      <ValueInfo Value="26" />
    </TypeInfo>
    <TypeInfo ID="216" TypeName="System.Int32, mscorlib, Version=4.0.0.0, Culture=neutral, PublicKeyToken=b77a5c561934e089" AssemblyString="mscorlib, Version=4.0.0.0, Culture=neutral, PublicKeyToken=b77a5c561934e089" AssemblyLocation="C:\Windows\Microsoft.NET\Framework64\v4.0.30319\mscorlib.dll" IsDeviceDependent="False">
      <ValueInfo Value="6063" />
    </TypeInfo>
    <TypeInfo ID="217" TypeName="System.Int32, mscorlib, Version=4.0.0.0, Culture=neutral, PublicKeyToken=b77a5c561934e089" AssemblyString="mscorlib, Version=4.0.0.0, Culture=neutral, PublicKeyToken=b77a5c561934e089" AssemblyLocation="C:\Windows\Microsoft.NET\Framework64\v4.0.30319\mscorlib.dll" IsDeviceDependent="False">
      <ValueInfo Value="6071" />
    </TypeInfo>
    <TypeInfo ID="218" TypeName="System.String, mscorlib, Version=4.0.0.0, Culture=neutral, PublicKeyToken=b77a5c561934e089" AssemblyString="mscorlib, Version=4.0.0.0, Culture=neutral, PublicKeyToken=b77a5c561934e089" AssemblyLocation="C:\Windows\Microsoft.NET\Framework64\v4.0.30319\mscorlib.dll" IsDeviceDependent="False">
      <ValueInfo B64="T" Value="Ojo=" />
    </TypeInfo>
    <TypeInfo ID="219" TypeName="System.Collections.Generic.List`1[[System.Int32, mscorlib, Version=4.0.0.0, Culture=neutral, PublicKeyToken=b77a5c561934e089]], mscorlib, Version=4.0.0.0, Culture=neutral, PublicKeyToken=b77a5c561934e089" AssemblyString="mscorlib, Version=4.0.0.0, Culture=neutral, PublicKeyToken=b77a5c561934e089" AssemblyLocation="C:\Windows\Microsoft.NET\Framework64\v4.0.30319\mscorlib.dll" IsDeviceDependent="False">
      <ValueInfo Count="0" DeepSerialization="Yes" ShallowSerialization="No" />
    </TypeInfo>
    <TypeInfo ID="220" TypeName="System.Collections.Generic.List`1[[System.Int32, mscorlib, Version=4.0.0.0, Culture=neutral, PublicKeyToken=b77a5c561934e089]], mscorlib, Version=4.0.0.0, Culture=neutral, PublicKeyToken=b77a5c561934e089" AssemblyString="mscorlib, Version=4.0.0.0, Culture=neutral, PublicKeyToken=b77a5c561934e089" AssemblyLocation="C:\Windows\Microsoft.NET\Framework64\v4.0.30319\mscorlib.dll" IsDeviceDependent="False">
      <ValueInfo Count="0" DeepSerialization="Yes" ShallowSerialization="No" />
    </TypeInfo>
    <TypeInfo ID="221" TypeName="System.Collections.Generic.List`1[[Vecute.Nuctions+CompareAnnotation, Vecute, Version=1.0.0.0, Culture=neutral, PublicKeyToken=6ca157640498cbe3]], mscorlib, Version=4.0.0.0, Culture=neutral, PublicKeyToken=b77a5c561934e089" AssemblyString="mscorlib, Version=4.0.0.0, Culture=neutral, PublicKeyToken=b77a5c561934e089" AssemblyLocation="C:\Windows\Microsoft.NET\Framework64\v4.0.30319\mscorlib.dll" IsDeviceDependent="False">
      <ValueInfo Count="0" DeepSerialization="Yes" ShallowSerialization="No" />
    </TypeInfo>
    <TypeInfo ID="222" TypeName="System.Collections.Generic.List`1[[System.String, mscorlib, Version=4.0.0.0, Culture=neutral, PublicKeyToken=b77a5c561934e089]], mscorlib, Version=4.0.0.0, Culture=neutral, PublicKeyToken=b77a5c561934e089" AssemblyString="mscorlib, Version=4.0.0.0, Culture=neutral, PublicKeyToken=b77a5c561934e089" AssemblyLocation="C:\Windows\Microsoft.NET\Framework64\v4.0.30319\mscorlib.dll" IsDeviceDependent="False">
      <ValueInfo Count="0" DeepSerialization="Yes" ShallowSerialization="No" />
    </TypeInfo>
    <TypeInfo ID="223" TypeName="System.Collections.Generic.List`1[[Vecute.BufferCondition, Vecute, Version=1.0.0.0, Culture=neutral, PublicKeyToken=6ca157640498cbe3]], mscorlib, Version=4.0.0.0, Culture=neutral, PublicKeyToken=b77a5c561934e089" AssemblyString="mscorlib, Version=4.0.0.0, Culture=neutral, PublicKeyToken=b77a5c561934e089" AssemblyLocation="C:\Windows\Microsoft.NET\Framework64\v4.0.30319\mscorlib.dll" IsDeviceDependent="False">
      <ValueInfo Count="0" DeepSerialization="Yes" ShallowSerialization="No" />
    </TypeInfo>
    <TypeInfo ID="224" TypeName="System.Collections.Generic.List`1[[System.String, mscorlib, Version=4.0.0.0, Culture=neutral, PublicKeyToken=b77a5c561934e089]], mscorlib, Version=4.0.0.0, Culture=neutral, PublicKeyToken=b77a5c561934e089" AssemblyString="mscorlib, Version=4.0.0.0, Culture=neutral, PublicKeyToken=b77a5c561934e089" AssemblyLocation="C:\Windows\Microsoft.NET\Framework64\v4.0.30319\mscorlib.dll" IsDeviceDependent="False">
      <ValueInfo Count="0" DeepSerialization="Yes" ShallowSerialization="No" />
    </TypeInfo>
    <TypeInfo ID="225" TypeName="Vecute.Nuctions+ModificationMethodEnum, Vecute, Version=1.0.0.0, Culture=neutral, PublicKeyToken=6ca157640498cbe3" AssemblyString="Vecute, Version=1.0.0.0, Culture=neutral, PublicKeyToken=6ca157640498cbe3" AssemblyLocation="C:\Users\Jack\Documents\VecuteXI - 2010 Release\Vecute\bin\Debug\Vecute.exe" IsDeviceDependent="False">
      <ValueInfo Enum="CIAP" />
    </TypeInfo>
    <TypeInfo ID="226" TypeName="System.Collections.Generic.List`1[[Vecute.FeatureScreenInfo, Vecute, Version=1.0.0.0, Culture=neutral, PublicKeyToken=6ca157640498cbe3]], mscorlib, Version=4.0.0.0, Culture=neutral, PublicKeyToken=b77a5c561934e089" AssemblyString="mscorlib, Version=4.0.0.0, Culture=neutral, PublicKeyToken=b77a5c561934e089" AssemblyLocation="C:\Windows\Microsoft.NET\Framework64\v4.0.30319\mscorlib.dll" IsDeviceDependent="False">
      <ValueInfo Count="0" DeepSerialization="Yes" ShallowSerialization="No" />
    </TypeInfo>
    <TypeInfo ID="227" TypeName="System.Collections.Generic.List`1[[Vecute.DNAInfo, Vecute, Version=1.0.0.0, Culture=neutral, PublicKeyToken=6ca157640498cbe3]], mscorlib, Version=4.0.0.0, Culture=neutral, PublicKeyToken=b77a5c561934e089" AssemblyString="mscorlib, Version=4.0.0.0, Culture=neutral, PublicKeyToken=b77a5c561934e089" AssemblyLocation="C:\Windows\Microsoft.NET\Framework64\v4.0.30319\mscorlib.dll" IsDeviceDependent="False">
      <ValueInfo Count="0" DeepSerialization="Yes" ShallowSerialization="No" />
    </TypeInfo>
    <TypeInfo ID="228" TypeName="Vecute.LigationMethod, Vecute, Version=1.0.0.0, Culture=neutral, PublicKeyToken=6ca157640498cbe3" AssemblyString="Vecute, Version=1.0.0.0, Culture=neutral, PublicKeyToken=6ca157640498cbe3" AssemblyLocation="C:\Users\Jack\Documents\VecuteXI - 2010 Release\Vecute\bin\Debug\Vecute.exe" IsDeviceDependent="False">
      <ValueInfo Enum="Normal2Fragment" />
    </TypeInfo>
    <TypeInfo ID="229" TypeName="System.Int32, mscorlib, Version=4.0.0.0, Culture=neutral, PublicKeyToken=b77a5c561934e089" AssemblyString="mscorlib, Version=4.0.0.0, Culture=neutral, PublicKeyToken=b77a5c561934e089" AssemblyLocation="C:\Windows\Microsoft.NET\Framework64\v4.0.30319\mscorlib.dll" IsDeviceDependent="False">
      <ValueInfo Value="6246" />
    </TypeInfo>
    <TypeInfo ID="230" TypeName="System.Drawing.Point, System.Drawing, Version=4.0.0.0, Culture=neutral, PublicKeyToken=b03f5f7f11d50a3a" AssemblyString="System.Drawing, Version=4.0.0.0, Culture=neutral, PublicKeyToken=b03f5f7f11d50a3a" AssemblyLocation="C:\Windows\Microsoft.Net\assembly\GAC_MSIL\System.Drawing\v4.0_4.0.0.0__b03f5f7f11d50a3a\System.Drawing.dll" IsDeviceDependent="False">
      <ValueInfo X="0" Y="0" />
    </TypeInfo>
    <TypeInfo ID="231" TypeName="System.Int32, mscorlib, Version=4.0.0.0, Culture=neutral, PublicKeyToken=b77a5c561934e089" AssemblyString="mscorlib, Version=4.0.0.0, Culture=neutral, PublicKeyToken=b77a5c561934e089" AssemblyLocation="C:\Windows\Microsoft.NET\Framework64\v4.0.30319\mscorlib.dll" IsDeviceDependent="False">
      <ValueInfo Value="1500" />
    </TypeInfo>
    <TypeInfo ID="232" TypeName="System.Int32, mscorlib, Version=4.0.0.0, Culture=neutral, PublicKeyToken=b77a5c561934e089" AssemblyString="mscorlib, Version=4.0.0.0, Culture=neutral, PublicKeyToken=b77a5c561934e089" AssemblyLocation="C:\Windows\Microsoft.NET\Framework64\v4.0.30319\mscorlib.dll" IsDeviceDependent="False">
      <ValueInfo Value="1000" />
    </TypeInfo>
    <TypeInfo ID="233" TypeName="System.String, mscorlib, Version=4.0.0.0, Culture=neutral, PublicKeyToken=b77a5c561934e089" AssemblyString="mscorlib, Version=4.0.0.0, Culture=neutral, PublicKeyToken=b77a5c561934e089" AssemblyLocation="C:\Windows\Microsoft.NET\Framework64\v4.0.30319\mscorlib.dll" IsDeviceDependent="False">
      <ValueInfo B64="T" Value="Rg==" />
    </TypeInfo>
    <TypeInfo ID="234" TypeName="System.String, mscorlib, Version=4.0.0.0, Culture=neutral, PublicKeyToken=b77a5c561934e089" AssemblyString="mscorlib, Version=4.0.0.0, Culture=neutral, PublicKeyToken=b77a5c561934e089" AssemblyLocation="C:\Windows\Microsoft.NET\Framework64\v4.0.30319\mscorlib.dll" IsDeviceDependent="False">
      <ValueInfo B64="T" Value="Ug==" />
    </TypeInfo>
    <TypeInfo ID="235" TypeName="Vecute.Nuctions+ScreenModeEnum, Vecute, Version=1.0.0.0, Culture=neutral, PublicKeyToken=6ca157640498cbe3" AssemblyString="Vecute, Version=1.0.0.0, Culture=neutral, PublicKeyToken=6ca157640498cbe3" AssemblyLocation="C:\Users\Jack\Documents\VecuteXI - 2010 Release\Vecute\bin\Debug\Vecute.exe" IsDeviceDependent="False">
      <ValueInfo Enum="Features" />
    </TypeInfo>
    <TypeInfo ID="236" TypeName="Vecute.RecombinationMethod, Vecute, Version=1.0.0.0, Culture=neutral, PublicKeyToken=6ca157640498cbe3" AssemblyString="Vecute, Version=1.0.0.0, Culture=neutral, PublicKeyToken=6ca157640498cbe3" AssemblyLocation="C:\Users\Jack\Documents\VecuteXI - 2010 Release\Vecute\bin\Debug\Vecute.exe" IsDeviceDependent="False">
      <ValueInfo Enum="Homologous" />
    </TypeInfo>
    <TypeInfo ID="237" TypeName="System.Collections.Generic.List`1[[Vecute.EnzymeAnalysisItem, Vecute, Version=1.0.0.0, Culture=neutral, PublicKeyToken=6ca157640498cbe3]], mscorlib, Version=4.0.0.0, Culture=neutral, PublicKeyToken=b77a5c561934e089" AssemblyString="mscorlib, Version=4.0.0.0, Culture=neutral, PublicKeyToken=b77a5c561934e089" AssemblyLocation="C:\Windows\Microsoft.NET\Framework64\v4.0.30319\mscorlib.dll" IsDeviceDependent="False">
      <ValueInfo Count="0" DeepSerialization="Yes" ShallowSerialization="No" />
    </TypeInfo>
    <TypeInfo ID="238" TypeName="System.Collections.Generic.List`1[[System.String, mscorlib, Version=4.0.0.0, Culture=neutral, PublicKeyToken=b77a5c561934e089]], mscorlib, Version=4.0.0.0, Culture=neutral, PublicKeyToken=b77a5c561934e089" AssemblyString="mscorlib, Version=4.0.0.0, Culture=neutral, PublicKeyToken=b77a5c561934e089" AssemblyLocation="C:\Windows\Microsoft.NET\Framework64\v4.0.30319\mscorlib.dll" IsDeviceDependent="False">
      <ValueInfo Count="0" DeepSerialization="Yes" ShallowSerialization="No" />
    </TypeInfo>
    <TypeInfo ID="239" TypeName="System.Collections.Generic.List`1[[System.String, mscorlib, Version=4.0.0.0, Culture=neutral, PublicKeyToken=b77a5c561934e089]], mscorlib, Version=4.0.0.0, Culture=neutral, PublicKeyToken=b77a5c561934e089" AssemblyString="mscorlib, Version=4.0.0.0, Culture=neutral, PublicKeyToken=b77a5c561934e089" AssemblyLocation="C:\Windows\Microsoft.NET\Framework64\v4.0.30319\mscorlib.dll" IsDeviceDependent="False">
      <ValueInfo Count="0" DeepSerialization="Yes" ShallowSerialization="No" />
    </TypeInfo>
    <TypeInfo ID="240" TypeName="Vecute.SequenceResultOptions, Vecute, Version=1.0.0.0, Culture=neutral, PublicKeyToken=6ca157640498cbe3" AssemblyString="Vecute, Version=1.0.0.0, Culture=neutral, PublicKeyToken=6ca157640498cbe3" AssemblyLocation="C:\Users\Jack\Documents\VecuteXI - 2010 Release\Vecute\bin\Debug\Vecute.exe" IsDeviceDependent="False">
      <ValueInfo Enum="Unchecked" />
    </TypeInfo>
    <TypeInfo ID="241" TypeName="System.Collections.Generic.List`1[[System.String, mscorlib, Version=4.0.0.0, Culture=neutral, PublicKeyToken=b77a5c561934e089]], mscorlib, Version=4.0.0.0, Culture=neutral, PublicKeyToken=b77a5c561934e089" AssemblyString="mscorlib, Version=4.0.0.0, Culture=neutral, PublicKeyToken=b77a5c561934e089" AssemblyLocation="C:\Windows\Microsoft.NET\Framework64\v4.0.30319\mscorlib.dll" IsDeviceDependent="False">
      <ValueInfo Count="0" DeepSerialization="Yes" ShallowSerialization="No" />
    </TypeInfo>
    <TypeInfo ID="242" TypeName="Vecute.DescribeEnum, Vecute, Version=1.0.0.0, Culture=neutral, PublicKeyToken=6ca157640498cbe3" AssemblyString="Vecute, Version=1.0.0.0, Culture=neutral, PublicKeyToken=6ca157640498cbe3" AssemblyLocation="C:\Users\Jack\Documents\VecuteXI - 2010 Release\Vecute\bin\Debug\Vecute.exe" IsDeviceDependent="False">
      <ValueInfo Enum="Vecotor" />
    </TypeInfo>
    <TypeInfo ID="243" TypeName="Vecute.Nuctions+TransformationMethod, Vecute, Version=1.0.0.0, Culture=neutral, PublicKeyToken=6ca157640498cbe3" AssemblyString="Vecute, Version=1.0.0.0, Culture=neutral, PublicKeyToken=6ca157640498cbe3" AssemblyLocation="C:\Users\Jack\Documents\VecuteXI - 2010 Release\Vecute\bin\Debug\Vecute.exe" IsDeviceDependent="False">
      <ValueInfo Enum="ChemicalTransformation" />
    </TypeInfo>
    <TypeInfo ID="244" TypeName="Vecute.Nuctions+TransformationMode, Vecute, Version=1.0.0.0, Culture=neutral, PublicKeyToken=6ca157640498cbe3" AssemblyString="Vecute, Version=1.0.0.0, Culture=neutral, PublicKeyToken=6ca157640498cbe3" AssemblyLocation="C:\Users\Jack\Documents\VecuteXI - 2010 Release\Vecute\bin\Debug\Vecute.exe" IsDeviceDependent="False">
      <ValueInfo Enum="AllToOneCell" />
    </TypeInfo>
    <TypeInfo ID="245" TypeName="System.Collections.Generic.List`1[[Vecute.IncubationStep, Vecute, Version=1.0.0.0, Culture=neutral, PublicKeyToken=6ca157640498cbe3]], mscorlib, Version=4.0.0.0, Culture=neutral, PublicKeyToken=b77a5c561934e089" AssemblyString="mscorlib, Version=4.0.0.0, Culture=neutral, PublicKeyToken=b77a5c561934e089" AssemblyLocation="C:\Windows\Microsoft.NET\Framework64\v4.0.30319\mscorlib.dll" IsDeviceDependent="False">
      <ValueInfo Count="0" DeepSerialization="Yes" ShallowSerialization="No" />
    </TypeInfo>
    <TypeInfo ID="246" TypeName="System.Collections.Generic.List`1[[Vecute.Nuctions+Cell, Vecute, Version=1.0.0.0, Culture=neutral, PublicKeyToken=6ca157640498cbe3]], mscorlib, Version=4.0.0.0, Culture=neutral, PublicKeyToken=b77a5c561934e089" AssemblyString="mscorlib, Version=4.0.0.0, Culture=neutral, PublicKeyToken=b77a5c561934e089" AssemblyLocation="C:\Windows\Microsoft.NET\Framework64\v4.0.30319\mscorlib.dll" IsDeviceDependent="False">
      <ValueInfo Count="0" DeepSerialization="Yes" ShallowSerialization="No" />
    </TypeInfo>
    <TypeInfo ID="247" TypeName="System.Single, mscorlib, Version=4.0.0.0, Culture=neutral, PublicKeyToken=b77a5c561934e089" AssemblyString="mscorlib, Version=4.0.0.0, Culture=neutral, PublicKeyToken=b77a5c561934e089" AssemblyLocation="C:\Windows\Microsoft.NET\Framework64\v4.0.30319\mscorlib.dll" IsDeviceDependent="False">
      <ValueInfo Value="-195.3836" />
    </TypeInfo>
    <TypeInfo ID="248" TypeName="System.Single, mscorlib, Version=4.0.0.0, Culture=neutral, PublicKeyToken=b77a5c561934e089" AssemblyString="mscorlib, Version=4.0.0.0, Culture=neutral, PublicKeyToken=b77a5c561934e089" AssemblyLocation="C:\Windows\Microsoft.NET\Framework64\v4.0.30319\mscorlib.dll" IsDeviceDependent="False">
      <ValueInfo Value="-610.3283" />
    </TypeInfo>
    <TypeInfo ID="249" TypeName="Vecute.ProgressEnum, Vecute, Version=1.0.0.0, Culture=neutral, PublicKeyToken=6ca157640498cbe3" AssemblyString="Vecute, Version=1.0.0.0, Culture=neutral, PublicKeyToken=6ca157640498cbe3" AssemblyLocation="C:\Users\Jack\Documents\VecuteXI - 2010 Release\Vecute\bin\Debug\Vecute.exe" IsDeviceDependent="False">
      <ValueInfo Enum="Unstarted" />
    </TypeInfo>
    <TypeInfo ID="250" TypeName="System.Collections.ObjectModel.ObservableCollection`1[[Vecute.SCFItem, Vecute, Version=1.0.0.0, Culture=neutral, PublicKeyToken=6ca157640498cbe3]], System, Version=4.0.0.0, Culture=neutral, PublicKeyToken=b77a5c561934e089" AssemblyString="System, Version=4.0.0.0, Culture=neutral, PublicKeyToken=b77a5c561934e089" AssemblyLocation="C:\Windows\Microsoft.Net\assembly\GAC_MSIL\System\v4.0_4.0.0.0__b77a5c561934e089\System.dll" IsDeviceDependent="False">
      <ValueInfo Count="0" DeepSerialization="Yes" ShallowSerialization="No" />
    </TypeInfo>
    <TypeInfo ID="251" TypeName="System.Collections.ObjectModel.ObservableCollection`1[[Vecute.BitImage, Vecute, Version=1.0.0.0, Culture=neutral, PublicKeyToken=6ca157640498cbe3]], System, Version=4.0.0.0, Culture=neutral, PublicKeyToken=b77a5c561934e089" AssemblyString="System, Version=4.0.0.0, Culture=neutral, PublicKeyToken=b77a5c561934e089" AssemblyLocation="C:\Windows\Microsoft.Net\assembly\GAC_MSIL\System\v4.0_4.0.0.0__b77a5c561934e089\System.dll" IsDeviceDependent="False">
      <ValueInfo Count="0" DeepSerialization="Yes" ShallowSerialization="No" />
    </TypeInfo>
    <TypeInfo ID="252" TypeName="System.Collections.Generic.List`1[[System.String, mscorlib, Version=4.0.0.0, Culture=neutral, PublicKeyToken=b77a5c561934e089]], mscorlib, Version=4.0.0.0, Culture=neutral, PublicKeyToken=b77a5c561934e089" AssemblyString="mscorlib, Version=4.0.0.0, Culture=neutral, PublicKeyToken=b77a5c561934e089" AssemblyLocation="C:\Windows\Microsoft.NET\Framework64\v4.0.30319\mscorlib.dll" IsDeviceDependent="False">
      <ValueInfo Count="0" DeepSerialization="Yes" ShallowSerialization="No" />
    </TypeInfo>
    <TypeInfo ID="253" TypeName="System.Collections.Generic.Dictionary`2[[System.String, mscorlib, Version=4.0.0.0, Culture=neutral, PublicKeyToken=b77a5c561934e089],[System.String, mscorlib, Version=4.0.0.0, Culture=neutral, PublicKeyToken=b77a5c561934e089]], mscorlib, Version=4.0.0.0, Culture=neutral, PublicKeyToken=b77a5c561934e089" AssemblyString="mscorlib, Version=4.0.0.0, Culture=neutral, PublicKeyToken=b77a5c561934e089" AssemblyLocation="C:\Windows\Microsoft.NET\Framework64\v4.0.30319\mscorlib.dll" IsDeviceDependent="False">
      <ValueInfo Count="0" DeepSerialization="Yes" ShallowSerialization="No" />
    </TypeInfo>
    <TypeInfo ID="254" TypeName="Vecute.DNAInfo, Vecute, Version=1.0.0.0, Culture=neutral, PublicKeyToken=6ca157640498cbe3" AssemblyString="Vecute, Version=1.0.0.0, Culture=neutral, PublicKeyToken=6ca157640498cbe3" AssemblyLocation="C:\Users\Jack\Documents\VecuteXI - 2010 Release\Vecute\bin\Debug\Vecute.exe" IsDeviceDependent="False">
      <ValueInfo DeepSerialization="Yes" ShallowSerialization="No" XvName="255" XOperationDescription="4" XIsVerificationStep="5" XIsConstructionNode="5" XNotDrawMap="5" XHost="256" XvMolecularOperation="10" XUpdateImageEvent="-1" XDNAs="258" XCalculated="13" XFile_Filename="-1" XEnzyme_Enzymes="372" XEnzyme_Buffers="373" XEnzyme_Condition="374" XDephosphorylateWhenDigestion="5" XPCR_ForwardPrimer="-1" XPCR_FPrimerName="-1" XPCR_ReversePrimer="-1" XPCR_RPrimerName="-1" XPCR_Overlap="5" XModify_Method="225" XScreen_Features="375" XScreen_OnlyCircular="5" XSource="376" XEditing="13" XCreating="5" XLigation_TriFragment="228" XLigationMethod="228" XGel_Minimum="377" XGel_Maximun="377" XSolutionExtration="5" XSetPosition="230" XScreen_PCRMax="231" XScreen_PCRMin="232" XScreen_FPrimer="9" XScreen_FName="233" XScreen_RPrimer="9" XScreen_RName="234" XScreen_Mode="235" XRecombinationMethod="236" XEnzymeAnalysisParamters="378" XFetchedEnzymes="379" XOnlySignificant="13" XOnlyExtend="13" XAutomaticChoose="13" XSequencingTheorica="-1" XSequencingPrimerName="9" XSequencingPrimer="9" XSequencingSequence="9" XTheorySequences="380" XSequencingResultComment="240" XCompareSelectedGeneFile="-1" XCompareResultComment="240" XPickedDNAs="381" XDescribeType="242" XTransformationMethod="243" XTransformationMode="244" XIncubation="382" XCells="383" XIncludeVerification="5" XSequencingVerify="5" XDX="384" XDY="385" XRealSize="5" XFinished="5" XProgress="249" XPixelPerKBP="19" XIsKeyName="13" XPCRDesignerData="-1" XSequenceDesignerData="-1" XUseFreeDesigner="5" XSCFFiles="386" XGelFiles="387" XGelFirstFigureNumber="19" XGelSecondFigureNumber="19" XColonyFirstSequencingNumber="19" XColonySecondSequencingNumber="19" XFreeDesignCode="9" XFreeDesignName="9" XDesignedEnzymeSite="388" XPrimerDesignerMode="5" XDesignedPrimers="389" />
    </TypeInfo>
    <TypeInfo ID="255" TypeName="System.String, mscorlib, Version=4.0.0.0, Culture=neutral, PublicKeyToken=b77a5c561934e089" AssemblyString="mscorlib, Version=4.0.0.0, Culture=neutral, PublicKeyToken=b77a5c561934e089" AssemblyLocation="C:\Windows\Microsoft.NET\Framework64\v4.0.30319\mscorlib.dll" IsDeviceDependent="False">
      <ValueInfo B64="T" Value="cFVuaXRMdXhETHV4QyA=" />
    </TypeInfo>
    <TypeInfo ID="256" TypeName="Vecute.Nuctions+Host, Vecute, Version=1.0.0.0, Culture=neutral, PublicKeyToken=6ca157640498cbe3" AssemblyString="Vecute, Version=1.0.0.0, Culture=neutral, PublicKeyToken=6ca157640498cbe3" AssemblyLocation="C:\Users\Jack\Documents\VecuteXI - 2010 Release\Vecute\bin\Debug\Vecute.exe" IsDeviceDependent="False">
      <ValueInfo DeepSerialization="Yes" ShallowSerialization="No" XName="7" XBioFunctions="257" XDescription="9" />
    </TypeInfo>
    <TypeInfo ID="257" TypeName="System.Collections.Generic.List`1[[Vecute.Nuctions+FeatureFunction, Vecute, Version=1.0.0.0, Culture=neutral, PublicKeyToken=6ca157640498cbe3]], mscorlib, Version=4.0.0.0, Culture=neutral, PublicKeyToken=b77a5c561934e089" AssemblyString="mscorlib, Version=4.0.0.0, Culture=neutral, PublicKeyToken=b77a5c561934e089" AssemblyLocation="C:\Windows\Microsoft.NET\Framework64\v4.0.30319\mscorlib.dll" IsDeviceDependent="False">
      <ValueInfo Count="0" DeepSerialization="Yes" ShallowSerialization="No" />
    </TypeInfo>
    <TypeInfo ID="258" TypeName="Microsoft.VisualBasic.Collection, Microsoft.VisualBasic, Version=10.0.0.0, Culture=neutral, PublicKeyToken=b03f5f7f11d50a3a" AssemblyString="Microsoft.VisualBasic, Version=10.0.0.0, Culture=neutral, PublicKeyToken=b03f5f7f11d50a3a" AssemblyLocation="C:\Windows\Microsoft.Net\assembly\GAC_MSIL\Microsoft.VisualBasic\v4.0_10.0.0.0__b03f5f7f11d50a3a\Microsoft.VisualBasic.dll" IsDeviceDependent="False">
      <ValueInfo V0="259" Count="1" DeepSerialization="Yes" ShallowSerialization="No" />
    </TypeInfo>
    <TypeInfo ID="259" TypeName="Vecute.Nuctions+GeneFile, Vecute, Version=1.0.0.0, Culture=neutral, PublicKeyToken=6ca157640498cbe3" AssemblyString="Vecute, Version=1.0.0.0, Culture=neutral, PublicKeyToken=6ca157640498cbe3" AssemblyLocation="C:\Users\Jack\Documents\VecuteXI - 2010 Release\Vecute\bin\Debug\Vecute.exe" IsDeviceDependent="False">
      <ValueInfo DeepSerialization="Yes" ShallowSerialization="No" XvName="255" XvIscircular="13" XvDate="260" XvSequence="261" XvRCSequence="262" XvFeatureCol="263" XvEnd_F="218" XvEnd_R="218" XvPhos_F="13" XvPhos_R="13" XFCleavages="369" XRCleavages="370" X_CompareAnnotations="371" XtmpCircular="5" />
    </TypeInfo>
    <TypeInfo ID="260" TypeName="System.DateTime, mscorlib, Version=4.0.0.0, Culture=neutral, PublicKeyToken=b77a5c561934e089" AssemblyString="mscorlib, Version=4.0.0.0, Culture=neutral, PublicKeyToken=b77a5c561934e089" AssemblyLocation="C:\Windows\Microsoft.NET\Framework64\v4.0.30319\mscorlib.dll" IsDeviceDependent="False">
      <ValueInfo Value="40535.3881944097" />
    </TypeInfo>
    <TypeInfo ID="261" TypeName="System.String, mscorlib, Version=4.0.0.0, Culture=neutral, PublicKeyToken=b77a5c561934e089" AssemblyString="mscorlib, Version=4.0.0.0, Culture=neutral, PublicKeyToken=b77a5c561934e089" AssemblyLocation="C:\Windows\Microsoft.NET\Framework64\v4.0.30319\mscorlib.dll" IsDeviceDependent="False">
      <ValueInfo B64="T" Value="VFRDQUNDVEFBQUdHQVRHQUNBQUFBVEFBQ0FUVEFBVENBQ1RUQUFBQUFUQ0FUQ0dDQVRUQUNBQ1RBQVRDVEdUR0dUVEFBQVRHQVRBR0FDVEFDQVRBQVRHQ0dBQ0FBQUFDR0NBQUNBVEFUQ0NBR1RDQUNUQVRHQUFUQ0FBQ1RBQ1RUQUdBVEFHVEFUVEFHVEdBQ0NUR0FHQ0NUVFRDR1RHR0NHQUdHQ1RUVEdDQ0FUR0dDVEFBVFRDQ0NBVEdUQ0FHQ0NHVFRBQUdUR1RUQ0NUR1RHVENBQ1RHQUFBQVRUR0NUVFRHQUdBR0dDVENUQUFHR0dDVFRDVENBR1RHQ0dUVEFDQVRDQ0NUR0dDVFRHVFRHVENDQUNBQUNDR1RUQUFBQ0NUVEFBQUFHQ1RUVEFBQUFHQ0NUVEFUQVRBVFRDVFRUVFRUVFRDVFRBVEFBQUFDVFRBQUFBQ0NUVEFHQUdHQ1RBVFRUQUFHVFRHQ1RHQVRUVEFUQVRUQUFUVFRUQVRUR1RUQ0FBQUNBVEdBR0FHQ1RUQUdUQUNHVEdBQUFDQVRHQUdBR0NUVEFHVEFDR1RUQUdDQ0FUR0FHQUdDVFRBR1RBQ0dUVEFHQ0NBVEdBR0dHVFRUQUdUVENHVFRBQUFDQVRHQUdBR0NUVEFHVEFDR1RUQUFBQ0FUR0FHQUdDVFRBR1RBQ0dUR0FBQUNBVEdBR0FHQ1RUQUdUQUNHVEFDVEFUQ0FBQ0FHR1RUR0FBQ1RHQ0dHQVRDVFRHQ0dHQ0NHQ0FBQUFBVFRBQUFBQVRHQUFHVFRUVENUQ0dBR0FUVEFHQUFHQUFDVENHVENBQUdBQUdHQ0dBVEFHQUFHR0NHQVRHQ0dDVEdDR0FBVENHR0dBR0NHR0NHQVRBQ0NHVEFBQUdDQUNHQUdHQUFHQ0dHVENBR0NDQ0FUVENHQ0NHQ0NBQUdDVENUVENBR0NBQVRBVENBQ0dHR1RBR0NDQUFDR0NUQVRHVENDVEdBVEFHQ0dHVENDR0NDQUNBQ0NDQUdDQ0dHQ0NBQ0FHVENHQVRHQUFUQ0NBR0FBQUFHQ0dHQ0NBVFRUVENDQUNDQVRHQVRBVFRDR0dDQUFHQ0FHR0NBVENHQ0NBVEdHR1RDQUNHQUNHQUdBVENDVENHQ0NHVENHR0dDQVRHQ0dDR0NDVFRHQUdDQ1RHR0NHQUFDQUdUVENHR0NUR0dDR0NHQUdDQ0NDVEdBVEdDVENUVENHVENDQUdBVENBVENDVEdBVENHQUNBQUdBQ0NHR0NUVENDQVRDQ0dBR1RBQ0dUR0NUQ0dDVENHQVRHQ0dBVEdUVFRDR0NUVEdHVEdHVENHQUFUR0dHQ0FHR1RBR0NDR0dBVENBQUdDR1RBVEdDQUdDQ0dDQ0dDQVRUR0NBVENBR0NDQVRHQVRHR0FUQUNUVFRDVENHR0NBR0dBR0NBQUdHVEdBR0FUR0FDQUdHQUdBVENDVEdDQ0NDR0dDQUNUVENHQ0NDQUFUQUdDQUdDQ0FHVENDQ1RUQ0NDR0NUVENBR1RHQUNBQUNHVENHQUdDQUNBR0NUR0NHQ0FBR0dBQUNHQ0NDR1RDR1RHR0NDQUdDQ0FDR0FUQUdDQ0dDR0NUR0NDVENHVENDVEdDQUdUVENBVFRDQUdHR0NBQ0NHR0FDQUdHVENHR1RDVFRHQUNBQUFBQUdBQUNDR0dHQ0dDQ0NDVEdDR0NUR0FDQUdDQ0dHQUFDQUNHR0NHR0NBVENBR0FHQ0FHQ0NHQVRUR1RDVEdUVEdUR0NDQ0FHVENBVEFHQ0NHQUFUQUdDQ1RDVENDQUNDQ0FBR0NHR0NDR0dBR0FBQ0NUR0NHVEdDQUFUQ0NBVENUVEdUVENBQVRDQVRHQ0dBQUFDR0FUQ0NUQ0FUQ0NUR1RDVENUVEdBVENBR0FUQ1RUR0FUQ0NDQ1RHQ0dDQ0FUQ0FHQVRDQ1RUR0dDR0dDQUFHQUFBR0NDQVRDQ0FHVFRUQUNUVFRHQ0FHR0dDVFRDQ0NBQUNDVFRBQ0NBR0FHR0dDR0NDQ0NBR0NUR0dDQUFUVENDR0dUVENHQ1RUR0NUR1RDQ0FUQUFBQUNDR0NDQ0FHVENUQUdDVEFUQ0dDQ0FUR1RBQUdDQ0NBQ1RHQ0FBR0NUQUNDVEdDVFRUQ1RDVFRUR0NHQ1RUR0NHVFRUVENDQ1RUR1RDQ0FHQVRBR0NDQ0FHVEFHQ1RHQUNBVFRDQVRDQ0dHR0dUQ0FHQ0FDQ0dUVFRDVEdDR0dBQ1RHR0NUVFRDVEFDR1RHVFRDQ0dDVFRDQ1RUVEFHQ0FHQ0NDVFRHQ0dDQ0NUR0FHVEdDVFRHQ0dHQ0FHQ0dUR0FHQ1RUQ0FBQUFHQ0dDVENHQ0NUVFRDR1RHQ0FUQUdUR0FDVEdHQVRBVEdUVEdUR1RUVFRBQ0FHVEFUVEFUR1RBR1RDVEdUVFRUVFRBVEdDQUFBQVRDVEFBVFRUQUFUQVRBVFRHQVRBVFRUQVRBVENBVFRUVEFDR1RUVENUQ0dUVENBR0NUVFRDVFRHVEFDQUFBR1RHR1RHQ0NUVFRDR1RHQUFUQVRUR0FBVENUQ1RBVFRDQUdBQUNBQ1RUVENUVEFBQVRHR1RUVENBQ1RHQUFBQ0dUR1RUQ0dDQ1RUVENHVEdBR0NDVEdDVFRUVFRUR1RBQ0FBQUNUVEdUR0NDVFRUQ0dUR0dHQ0NBVEdDR1RHQ0FBQUFBQUNDQ0NUQ0FBR0FDQ0NHVFRUQUdBR0dDQ0NDQUFHR0dHVFRBVEdDVEFHVFRBVFRHQ1RDQUdDR0dUR0dDQUdDQUdDQ0FBQ1RDQUdDVFRDQ1RUVENHR0dDVFRUR1RUQUdDQUdDQ0dHQVRDVENBR0NDQUNHVEdUR1RUQUNHR0dBQ0FBQVRBQ0FBR0dBQUNUVEFUQ1RUQ1RUQ0NBR0dBQVRDR0FHVENUR1RUQ1RBVFRUQ0FBQ0NHQ0FBQ0FUQ0NUVEFHQ0FHVEFUQUFUR0FHQVRHR0NDVENUQ0FUR0FHQUFBVEFUQVRHVENBQ1RBQVRDR1RUR1RBQUNHR0NDVENBVFRDQ0dUQ0FUR0FHQVRDQ0FDQ0FBQ1RDR0FBQVRBVEFUVEFUVENBVFRDQ1RHQ1RUQ1RBQ0FBVENDVFRUQ0NHQ0FDQ1RDVFRBQVRHQ0NBQUNHQ0FUQ1RDR0FUQUNUVEFBQVRHQ0dHQVRUQ0NDQUFHR0FBQUFBVEFHQVRBVEdHVFRUR1RHVENUVEFUVFRUVFRUR0FBQ0FUQUFHR0NBQVRBQ1RUR0NUQ0FBVEFUVEFUQ0dBQ0dUR0FUR0FBR0FUQUNBQ0FDQVRDVEdDQ0FBR1RHR1RUR0FUVEFBQVRUQ0NBQ0FDQ0NHQ0FUVFRHQUNUQ0FBVEFBVENBVENDQUFDR1RUR0FUR0FBQ0FUQ0NBQ0NUQ1RBQ1RUVFRBQVRDQ0FHQ0FBQVRBQUdDVENUQ1RUVFRUR0dBQ1RBQUFHQUFUQUdHQ0NHQ0NUVFRUQ0FUQ0FBQUFUQ1RUVFRUVEdHQ0dUVFRHR1RBQVRBVEFUR0NHQ0FUQVRBR0FUVEFBR1RUVFRUQ1RBVENBQUNHQ1RBQUNUVEFBQVRUQ0NUQ0FUQUNUR0FUVFRDQ0NBVEdUQUFUQVRBVEdUVFRUR0dHQ0FHQUFBQUFDQUFHQ0dDR0NUR0FUQ0dUQUFBQUFDQUFBVEFUQ0FUR0FHQ0NHQ0FDQ0dHVEFHQ1RHQ1RHQUNHVFRBQUFUQ0FBQ1RHR0FUVEFUQ0FBVEFBVEdDQUFBQUFDVENUVFRUVEFHQUdDQ0FBQVRUVEFBVENBQ0dUQ0FHQ0FUQUdHR1RHR1RHQ0FUR1RUQ1RBQ0FHQ0NDQUFUVEFBVENHQ0FUQ1RUQ0NDQ1RDQ0NDQUFHQ0dBQ0FBVEFBQ0FUQ0NBVEFUR1RUR0NBVEFBVFRUQ1RUVFRHQ0dBR1RHQVRHVEFUQ0FDQ1RUR0dUR1RHR0NDQUFUQVRBQ0FBQ0FHQUNBQUFHQUdDR0NHVFRBVENHR0FUR0FUVEFHR0dUQ1RBQ0FUQ0dBVEFBQUdDVFRBQUNHQ1RBQVRHQ0FUVEFHQ0dHVEFBQUdHR0FUQ0dHVFRHQUNHQVRHVFRUVFRBVEFBVEFDQUNUR0FUVENUVEdHVFRBQUFBVFRHQ0dDR1RBQVRBVEFHQUNBVEdBVENDQ0FHQVRBQVRHR0FBQ0FUVEFDQ1RHQ0NBQUNBR0FUR1RBVEFHQUNUVEFDQ1RUVENHR0FBQUFHQ0NUVEFBVEFUQUFDVFRUQ0FUQ0NUR0FHR1RBR0NDQVRUQ0FUQ0NBVEdBVEFUR0dDR0FHQUFDQ0FBR1RUQ0FUVFRUQ1RBQ0FBQ0FUQ0FUQUFBR0dDQ0FDQ1RUVEFHQUFDQVRBQUFBVENBVEFHQVRBVENDQUdUVEdHQ0NUQ1RBQUNUVEdHQ0NBVFRHQ1RUQ1RHQUFUQVRDQ0NBVEFUQVRUVFRUVFRBQUFUQ0FDR0FBVEdUQVRHVENDVEdDR1RDVFRHQUFUQVRUQ1RUQ0FUVFRUVENDQVRDVFRUR0NDQ1RBQ0NHVEFUQUdBR0FBQUFUVEdBQ0FBVEFUVEFUR0NBQUNDR1RBQVRUVEFUVEFUVFRUQ0FUVEFUQUFUQ0FBVEFBVEdUVFRUVFRBQ0FUR0FHQUFUVEFUVENBQVRBVFRHR0NBR0dUQUFBQ0FDVEFUVEFUQ0FDQ0FBQUFUVEFBVEdHQVRUR0NBQ1RBQUFUQ0FUQ0FDVFRUQ0dHR0FBQUFBVFRUQ0FBQ0NUR0dDQ0dUVEFBVEFBVEdBQVRHQUFBVFRUVFRUVEFHVENBVEFUVEFHQ0NUQ0FDVENHQUdHQ0NHVFRBVENBVENDQUFBQVRBQ0dHVEFDR0dBR0FDR1RDQUFDQUFUQVRDVENUQVRUR0FBQ1RHQ0FHVENUQ0dBR0FUQUFHVENHQUNUQ1RDQ0NUQVRBR1RHQUdUQ0dUQVRUQUNBQ0NHQUNHR0NHVENHQUNBVEFBVFRBQ0FDVFRDR1RHQUNDQ0FHQ1RUVENUVEdUQUNBQUFHVEdHVEdDQ1RUVENHVEdHR0NDQVRHQ0dUR0NBQUFBQUFDQ0NDVENBQUdBQ0NDR1RUVEFHQUdHQ0NDQ0FBR0dHR1RUQVRHQ1RBR1RUQVRUR0NUQ0FHQ0dHVEdHQ0FHQ0FHQ0NBQUNUQ0FHQ1RUQ0NUVFRDR0dHQ1RUVEdUVEFHQ0FHQ0NHR0FUQ1RDQUdDQ0FDR1RHVEdUVEFBR0FDQUdDR0FBQVRDR0NUVEdBVFRUVENBQVRDVENBQVRUVFRDQVRUQ0dBQ0dUVENBVFRHQUNUR1RDR0NBQVRBR1RUQUdBVEdUVENHQUFUR0FUR0dUVENBQVRBQVRBVENBQUNBVENBQVRBVENDQUdBQ0dBVENBVFRBVENDQVRDR0NHQVRBR0NBR0NDVFRDR1RBQUNDR0FUVEdBVEFBQUFBVFRHQ0dDQUdHQUNDQUNUQUFHVFRUVENBQ0NDQUFHVENBVEdDR0FBQ1RDQ0NUQUdDQUFBR0FBVEFUQVRDVFRHQ0FUQ0dBVFRBQ1RBQ0dBQVRBVFRUR0FUQUFDQUFUR1RHQVRBQUNUVENBVENUVEdDVFRUQUNDQ0FBVFRHVENHVFRBVFRUR0NBR1RBQUFBR0NBQVRBQUFDR0dUQVRBVENBQUdBVEFDQVRDQVRHQ1RBVFRHQVRUR1RBR0FBR1RUQUFBVENUVENDQ0FHQ0NBQUFBVENBQUdHQ0FBVENUQ1RDR0NBQUFHQUNUVENBR0NBQ0NDQUFUVFRBVEdHQ0NUVENBQUFBVENDQUFBVFRBVFRDR0dDQUFUVENBVFRBQVRHR0dUQUFBQ1RHQUdBVEFBVENBQUFUQ0NUQUFBR0NUQ1RUVENBQUdDR1RBVEFUQ1RUQUFHVFRBQUNBQUNBQ0NHQUNUR0NHR1RHQVRUQUFBQUFUR0FBQUNBVFRBQVRUVENBR0FUQUdBQ1RUR0NBVEFBQUNUQVRDQ0dUR0NBR0FUQUFHQ1RUR0FBR0NDQUFBQVRBQ0NBQ0dHVFRBVFRUQVRUVFRUQ0dUR1RBVFRUQUFDQ0FBVENBQUNDQUNHR0NUQUFUQUdHQ1RDVEdUVFRUQ0NUQVRBR0FDQVRUR1RBQUFUVENBVENBQVRUR1RDQ0NUR0FBQ1RDQUFDQ0NBQUNHVEdHVEdBQUdUR0FBVENBVEFHQ0dBQVRDQUNBVEdBQUFDQ0NBVFRDQ0dDR0FUQUFBVEFUVENDR0NUQUFBQ0NBR0NBQUFBVEdBVENDQVRDQ1RUQ0dHR0NBQUFBQ0NDR0FDR0NBQVRBQVRBQVRHR1RBVFRDVFRUQ1RDVFRUR0dHQ1RHVFRUVENUVENUR0dDQUdDR1RUVENDQ0FBQUNBVEdBQVRUVFRUVFRBVFRUQ0NUVENBQUNBQ0FBQUdBQUNBVEdHVENHQVRHR1RUVFRBVEFUVFRHR0FUVFRBVFRUVENDQVRBQ1RUVFRUQUNDVENBQ1RDR0FHR0NDR1RUQVRDQVRDQ0FBQUFUQUNHR1RBQ0dHQUdBQ0dUQ0FBQ0FBVEFUQ1RDVEFUVEdBQUNUR0NBR1RDVENHQUdBVEFBR1RDR0FDVENUQ0NDVEFUQUdUR0FHVENHVEFUVEFDQUNDR0FDR0dDR1RDR0FDQVRBQVRUQUNBQ1RUQ0dUR0FHQ0NUR0NUVFRUVFRHVEFDQUFBR1RUR0dDQVRUQVRBQUFBQUFHQ0FUVEdDVFRBVENBQVRUVEdUVEdDQUFDR0FBQ0FHR1RDQUNUQVRDQUdUQ0FBQUFUQUFBQVRDQVRUQVRUVEdHQ0NUVFRDR1RHQVRHR0dBQ0FBQUFUVEdBQUFUQ0dBQ0FBQVRHQVRUVFRBVFRUVEdBQ1RBQVRBQVRHQUNDVEFDVFRBQ0FUVEFBVFRUQUNUR0FUQUFUVEFBQUdBR0FUVFRUQUFBVEFUQUNBQUNUVEE=" />
    </TypeInfo>
    <TypeInfo ID="262" TypeName="System.String, mscorlib, Version=4.0.0.0, Culture=neutral, PublicKeyToken=b77a5c561934e089" AssemblyString="mscorlib, Version=4.0.0.0, Culture=neutral, PublicKeyToken=b77a5c561934e089" AssemblyLocation="C:\Windows\Microsoft.NET\Framework64\v4.0.30319\mscorlib.dll" IsDeviceDependent="False">
      <ValueInfo B64="T" Value="VEFBR1RUR1RBVEFUVFRBQUFBVENUQ1RUVEFBVFRBVENBR1RBQUFUVEFBVEdUQUFHVEFHR1RDQVRUQVRUQUdUQ0FBQUFUQUFBQVRDQVRUVEdUQ0dBVFRUQ0FBVFRUVEdUQ0NDQVRDQUNHQUFBR0dDQ0FBQVRBQVRHQVRUVFRBVFRUVEdBQ1RHQVRBR1RHQUNDVEdUVENHVFRHQ0FBQ0FBQVRUR0FUQUFHQ0FBVEdDVFRUVFRUQVRBQVRHQ0NBQUNUVFRHVEFDQUFBQUFBR0NBR0dDVENBQ0dBQUdUR1RBQVRUQVRHVENHQUNHQ0NHVENHR1RHVEFBVEFDR0FDVENBQ1RBVEFHR0dBR0FHVENHQUNUVEFUQ1RDR0FHQUNUR0NBR1RUQ0FBVEFHQUdBVEFUVEdUVEdBQ0dUQ1RDQ0dUQUNDR1RBVFRUVEdHQVRHQVRBQUNHR0NDVENHQUdUR0FHR1RBQUFBQUdUQVRHR0FBQUFUQUFBVENDQUFBVEFUQUFBQUNDQVRDR0FDQ0FUR1RUQ1RUVEdUR1RUR0FBR0dBQUFUQUFBQUFBQVRUQ0FUR1RUVEdHR0FBQUNHQ1RHQ0NBR0FBR0FBQUFDQUdDQ0NBQUFHQUdBQUFHQUFUQUNDQVRUQVRUQVRUR0NHVENHR0dUVFRUR0NDQ0dBQUdHQVRHR0FUQ0FUVFRUR0NUR0dUVFRBR0NHR0FBVEFUVFRBVENHQ0dHQUFUR0dHVFRUQ0FUR1RHQVRUQ0dDVEFUR0FUVENBQ1RUQ0FDQ0FDR1RUR0dHVFRHQUdUVENBR0dHQUNBQVRUR0FUR0FBVFRUQUNBQVRHVENUQVRBR0dBQUFBQ0FHQUdDQ1RBVFRBR0NDR1RHR1RUR0FUVEdHVFRBQUFUQUNBQ0dBQUFBQVRBQUFUQUFDQ0dUR0dUQVRUVFRHR0NUVENBQUdDVFRBVENUR0NBQ0dHQVRBR1RUVEFUR0NBQUdUQ1RBVENUR0FBQVRUQUFUR1RUVENBVFRUVFRBQVRDQUNDR0NBR1RDR0dUR1RUR1RUQUFDVFRBQUdBVEFUQUNHQ1RUR0FBQUdBR0NUVFRBR0dBVFRUR0FUVEFUQ1RDQUdUVFRBQ0NDQVRUQUFUR0FBVFRHQ0NHQUFUQUFUVFRHR0FUVFRUR0FBR0dDQ0FUQUFBVFRHR0dUR0NUR0FBR1RDVFRUR0NHQUdBR0FUVEdDQ1RUR0FUVFRUR0dDVEdHR0FBR0FUVFRBQUNUVENUQUNBQVRDQUFUQUdDQVRHQVRHVEFUQ1RUR0FUQVRBQ0NHVFRUQVRUR0NUVFRUQUNUR0NBQUFUQUFDR0FDQUFUVEdHR1RBQUFHQ0FBR0FUR0FBR1RUQVRDQUNBVFRHVFRBVENBQUFUQVRUQ0dUQUdUQUFUQ0dBVEdDQUFHQVRBVEFUVENUVFRHQ1RBR0dHQUdUVENHQ0FUR0FDVFRHR0dUR0FBQUFDVFRBR1RHR1RDQ1RHQ0dDQUFUVFRUVEFUQ0FBVENHR1RUQUNHQUFHR0NUR0NUQVRDR0NHQVRHR0FUQUFUR0FUQ0dUQ1RHR0FUQVRUR0FUR1RUR0FUQVRUQVRUR0FBQ0NBVENBVFRDR0FBQ0FUQ1RBQUNUQVRUR0NHQUNBR1RDQUFUR0FBQ0dUQ0dBQVRHQUFBQVRUR0FHQVRUR0FBQUFUQ0FBR0NHQVRUVENHQ1RHVENUVEFBQ0FDQUNHVEdHQ1RHQUdBVENDR0dDVEdDVEFBQ0FBQUdDQ0NHQUFBR0dBQUdDVEdBR1RUR0dDVEdDVEdDQ0FDQ0dDVEdBR0NBQVRBQUNUQUdDQVRBQUNDQ0NUVEdHR0dDQ1RDVEFBQUNHR0dUQ1RUR0FHR0dHVFRUVFRUR0NBQ0dDQVRHR0NDQ0FDR0FBQUdHQ0FDQ0FDVFRUR1RBQ0FBR0FBQUdDVEdHR1RDQUNHQUFHVEdUQUFUVEFUR1RDR0FDR0NDR1RDR0dUR1RBQVRBQ0dBQ1RDQUNUQVRBR0dHQUdBR1RDR0FDVFRBVENUQ0dBR0FDVEdDQUdUVENBQVRBR0FHQVRBVFRHVFRHQUNHVENUQ0NHVEFDQ0dUQVRUVFRHR0FUR0FUQUFDR0dDQ1RDR0FHVEdBR0dDVEFBVEFUR0FDVEFBQUFBQUFUVFRDQVRUQ0FUVEFUVEFBQ0dHQ0NBR0dUVEdBQUFUVFRUVENDQ0dBQUFHVEdBVEdBVFRUQUdUR0NBQVRDQ0FUVEFBVFRUVEdHVEdBVEFBVEFHVEdUVFRBQ0NUR0NDQUFUQVRUR0FBVEFBVFRDVENBVEdUQUFBQUFBQ0FUVEFUVEdBVFRBVEFBVEdBQUFBVEFBVEFBQVRUQUNHR1RUR0NBVEFBVEFUVEdUQ0FBVFRUVENUQ1RBVEFDR0dUQUdHR0NBQUFHQVRHR0FBQUFBVEdBQUdBQVRBVFRDQUFHQUNHQ0FHR0FDQVRBQ0FUVENHVEdBVFRUQUFBQUFBQVRBVEFUR0dHQVRBVFRDQUdBQUdDQUFUR0dDQ0FBR1RUQUdBR0dDQ0FBQ1RHR0FUQVRDVEFUR0FUVFRUQVRHVFRDVEFBQUdHVEdHQ0NUVFRBVEdBVEdUVEdUQUdBQUFBVEdBQUNUVEdHVFRDVENHQ0NBVEFUQ0FUR0dBVEdBQVRHR0NUQUNDVENBR0dBVEdBQUFHVFRBVEFUVEFBR0dDVFRUVENDR0FBQUdHVEFBR1RDVEFUQUNBVENUR1RUR0dDQUdHVEFBVEdUVENDQVRUQVRDVEdHR0FUQ0FUR1RDVEFUQVRUQUNHQ0dDQUFUVFRUQUFDQ0FBR0FBVENBR1RHVEFUVEFUQUFBQUFDQVRDR1RDQUFDQ0dBVENDQ1RUVEFDQ0dDVEFBVEdDQVRUQUdDR1RUQUFHQ1RUVEFUQ0dBVEdUQUdBQ0NDVEFBVENBVENDR0FUQUFDR0NHQ1RDVFRUR1RDVEdUVEdUQVRBVFRHR0NDQUNBQ0NBQUdHVEdBVEFDQVRDQUNUQ0dDQUFBQUdBQUFUVEFUR0NBQUNBVEFUR0dBVEdUVEFUVEdUQ0dDVFRHR0dHQUdHR0dBQUdBVEdDR0FUVEFBVFRHR0dDVEdUQUdBQUNBVEdDQUNDQUNDQ1RBVEdDVEdBQ0dUR0FUVEFBQVRUVEdHQ1RDVEFBQUFBR0FHVFRUVFRHQ0FUVEFUVEdBVEFBVENDQUdUVEdBVFRUQUFDR1RDQUdDQUdDVEFDQ0dHVEdDR0dDVENBVEdBVEFUVFRHVFRUVFRBQ0dBVENBR0NHQ0dDVFRHVFRUVFRDVEdDQ0NBQUFBQ0FUQVRBVFRBQ0FUR0dHQUFBVENBR1RBVEdBR0dBQVRUVEFBR1RUQUdDR1RUR0FUQUdBQUFBQUNUVEFBVENUQVRBVEdDR0NBVEFUQVRUQUNDQUFBQ0dDQ0FBQUFBQUdBVFRUVEdBVEdBQUFBR0dDR0dDQ1RBVFRDVFRUQUdUQ0NBQUFBQUdBR0FHQ1RUQVRUVEdDVEdHQVRUQUFBQUdUQUdBR0dUR0dBVEdUVENBVENBQUNHVFRHR0FUR0FUVEFUVEdBR1RDQUFBVEdDR0dHVEdUR0dBQVRUVEFBVENBQUNDQUNUVEdHQ0FHQVRHVEdUR1RBVENUVENBVENBQ0dUQ0dBVEFBVEFUVEdBR0NBQUdUQVRUR0NDVFRBVEdUVENBQUFBQUFBVEFBR0FDQUNBQUFDQ0FUQVRDVEFUVFRUVENDVFRHR0dBQVRDQ0dDQVRUVEFBR1RBVENHQUdBVEdDR1RUR0dDQVRUQUFHQUdHVEdDR0dBQUFHR0FUVEdUQUdBQUdDQUdHQUFUR0FBVEFBVEFUQVRUVENHQUdUVEdHVEdHQVRDVENBVEdBQ0dHQUFUR0FHR0NDR1RUQUNBQUNHQVRUQUdUR0FDQVRBVEFUVFRDVENBVEdBR0FHR0NDQVRDVENBVFRBVEFDVEdDVEFBR0dBVEdUVEdDR0dUVEdBQUFUQUdBQUNBR0FDVENHQVRUQ0NUR0dBQUdBQUdBVEFBR1RUQ0NUVEdUQVRUVEdUQ0NDR1RBQUNBQ0FDR1RHR0NUR0FHQVRDQ0dHQ1RHQ1RBQUNBQUFHQ0NDR0FBQUdHQUFHQ1RHQUdUVEdHQ1RHQ1RHQ0NBQ0NHQ1RHQUdDQUFUQUFDVEFHQ0FUQUFDQ0NDVFRHR0dHQ0NUQ1RBQUFDR0dHVENUVEdBR0dHR1RUVFRUVEdDQUNHQ0FUR0dDQ0NBQ0dBQUFHR0NBQ0FBR1RUVEdUQUNBQUFBQUFHQ0FHR0NUQ0FDR0FBQUdHQ0dBQUNBQ0dUVFRDQUdUR0FBQUNDQVRUVEFBR0FBQUdUR1RUQ1RHQUFUQUdBR0FUVENBQVRBVFRDQUNHQUFBR0dDQUNDQUNUVFRHVEFDQUFHQUFBR0NUR0FBQ0dBR0FBQUNHVEFBQUFUR0FUQVRBQUFUQVRDQUFUQVRBVFRBQUFUVEFHQVRUVFRHQ0FUQUFBQUFBQ0FHQUNUQUNBVEFBVEFDVEdUQUFBQUNBQ0FBQ0FUQVRDQ0FHVENBQ1RBVEdDQUNHQUFBR0dDR0FHQ0dDVFRUVEdBQUdDVENBQ0dDVEdDQ0dDQUFHQ0FDVENBR0dHQ0dDQUFHR0dDVEdDVEFBQUdHQUFHQ0dHQUFDQUNHVEFHQUFBR0NDQUdUQ0NHQ0FHQUFBQ0dHVEdDVEdBQ0NDQ0dHQVRHQUFUR1RDQUdDVEFDVEdHR0NUQVRDVEdHQUNBQUdHR0FBQUFDR0NBQUdDR0NBQUFHQUdBQUFHQ0FHR1RBR0NUVEdDQUdUR0dHQ1RUQUNBVEdHQ0dBVEFHQ1RBR0FDVEdHR0NHR1RUVFRBVEdHQUNBR0NBQUdDR0FBQ0NHR0FBVFRHQ0NBR0NUR0dHR0NHQ0NDVENUR0dUQUFHR1RUR0dHQUFHQ0NDVEdDQUFBR1RBQUFDVEdHQVRHR0NUVFRDVFRHQ0NHQ0NBQUdHQVRDVEdBVEdHQ0dDQUdHR0dBVENBQUdBVENUR0FUQ0FBR0FHQUNBR0dBVEdBR0dBVENHVFRUQ0dDQVRHQVRUR0FBQ0FBR0FUR0dBVFRHQ0FDR0NBR0dUVENUQ0NHR0NDR0NUVEdHR1RHR0FHQUdHQ1RBVFRDR0dDVEFUR0FDVEdHR0NBQ0FBQ0FHQUNBQVRDR0dDVEdDVENUR0FUR0NDR0NDR1RHVFRDQ0dHQ1RHVENBR0NHQ0FHR0dHQ0dDQ0NHR1RUQ1RUVFRUR1RDQUFHQUNDR0FDQ1RHVENDR0dUR0NDQ1RHQUFUR0FBQ1RHQ0FHR0FDR0FHR0NBR0NHQ0dHQ1RBVENHVEdHQ1RHR0NDQUNHQUNHR0dDR1RUQ0NUVEdDR0NBR0NUR1RHQ1RDR0FDR1RUR1RDQUNUR0FBR0NHR0dBQUdHR0FDVEdHQ1RHQ1RBVFRHR0dDR0FBR1RHQ0NHR0dHQ0FHR0FUQ1RDQ1RHVENBVENUQ0FDQ1RUR0NUQ0NUR0NDR0FHQUFBR1RBVENDQVRDQVRHR0NUR0FUR0NBQVRHQ0dHQ0dHQ1RHQ0FUQUNHQ1RUR0FUQ0NHR0NUQUNDVEdDQ0NBVFRDR0FDQ0FDQ0FBR0NHQUFBQ0FUQ0dDQVRDR0FHQ0dBR0NBQ0dUQUNUQ0dHQVRHR0FBR0NDR0dUQ1RUR1RDR0FUQ0FHR0FUR0FUQ1RHR0FDR0FBR0FHQ0FUQ0FHR0dHQ1RDR0NHQ0NBR0NDR0FBQ1RHVFRDR0NDQUdHQ1RDQUFHR0NHQ0dDQVRHQ0NDR0FDR0dDR0FHR0FUQ1RDR1RDR1RHQUNDQ0FUR0dDR0FUR0NDVEdDVFRHQ0NHQUFUQVRDQVRHR1RHR0FBQUFUR0dDQ0dDVFRUVENUR0dBVFRDQVRDR0FDVEdUR0dDQ0dHQ1RHR0dUR1RHR0NHR0FDQ0dDVEFUQ0FHR0FDQVRBR0NHVFRHR0NUQUNDQ0dUR0FUQVRUR0NUR0FBR0FHQ1RUR0dDR0dDR0FBVEdHR0NUR0FDQ0dDVFRDQ1RDR1RHQ1RUVEFDR0dUQVRDR0NDR0NUQ0NDR0FUVENHQ0FHQ0dDQVRDR0NDVFRDVEFUQ0dDQ1RUQ1RUR0FDR0FHVFRDVFRDVEFBVENUQ0dBR0FBQUFDVFRDQVRUVFRUQUFUVFRUVEdDR0dDQ0dDQUFHQVRDQ0dDQUdUVENBQUNDVEdUVEdBVEFHVEFDR1RBQ1RBQUdDVENUQ0FUR1RUVENBQ0dUQUNUQUFHQ1RDVENBVEdUVFRBQUNHVEFDVEFBR0NUQ1RDQVRHVFRUQUFDR0FBQ1RBQUFDQ0NUQ0FUR0dDVEFBQ0dUQUNUQUFHQ1RDVENBVEdHQ1RBQUNHVEFDVEFBR0NUQ1RDQVRHVFRUQ0FDR1RBQ1RBQUdDVENUQ0FUR1RUVEdBQUNBQVRBQUFBVFRBQVRBVEFBQVRDQUdDQUFDVFRBQUFUQUdDQ1RDVEFBR0dUVFRUQUFHVFRUVEFUQUFHQUFBQUFBQUFHQUFUQVRBVEFBR0dDVFRUVEFBQUdDVFRUVEFBR0dUVFRBQUNHR1RUR1RHR0FDQUFDQUFHQ0NBR0dHQVRHVEFBQ0dDQUNUR0FHQUFHQ0NDVFRBR0FHQ0NUQ1RDQUFBR0NBQVRUVFRDQUdUR0FDQUNBR0dBQUNBQ1RUQUFDR0dDVEdBQ0FUR0dHQUFUVEFHQ0NBVEdHQ0FBQUdDQ1RDR0NDQUNHQUFBR0dDVENBR0dUQ0FDVEFBVEFDVEFUQ1RBQUdUQUdUVEdBVFRDQVRBR1RHQUNUR0dBVEFUR1RUR0NHVFRUVEdUQ0dDQVRUQVRHVEFHVENUQVRDQVRUVEFBQ0NBQ0FHQVRUQUdUR1RBQVRHQ0dBVEdBVFRUVFRBQUdUR0FUVEFBVEdUVEFUVFRUR1RDQVRDQ1RUVEFHR1RHQUE=" />
    </TypeInfo>
    <TypeInfo ID="263" TypeName="System.Collections.Generic.List`1[[Vecute.Nuctions+GeneAnnotation, Vecute, Version=1.0.0.0, Culture=neutral, PublicKeyToken=6ca157640498cbe3]], mscorlib, Version=4.0.0.0, Culture=neutral, PublicKeyToken=b77a5c561934e089" AssemblyString="mscorlib, Version=4.0.0.0, Culture=neutral, PublicKeyToken=b77a5c561934e089" AssemblyLocation="C:\Windows\Microsoft.NET\Framework64\v4.0.30319\mscorlib.dll" IsDeviceDependent="False">
      <ValueInfo V0="264" V1="267" V2="270" V3="273" V4="276" V5="279" V6="282" V7="285" V8="288" V9="291" V10="294" V11="295" V12="298" V13="301" V14="309" V15="317" V16="326" V17="334" V18="343" V19="351" V20="359" V21="361" V22="363" V23="366" Count="24" DeepSerialization="Yes" ShallowSerialization="No" />
    </TypeInfo>
    <TypeInfo ID="264" TypeName="Vecute.Nuctions+GeneAnnotation, Vecute, Version=1.0.0.0, Culture=neutral, PublicKeyToken=6ca157640498cbe3" AssemblyString="Vecute, Version=1.0.0.0, Culture=neutral, PublicKeyToken=6ca157640498cbe3" AssemblyLocation="C:\Users\Jack\Documents\VecuteXI - 2010 Release\Vecute\bin\Debug\Vecute.exe" IsDeviceDependent="False">
      <ValueInfo DeepSerialization="Yes" ShallowSerialization="No" XIndex="19" XType="70" XNote="71" XLabel="72" XStartPosition="265" XEndPosition="266" XComplement="13" XVector="259" XFeature="75" />
    </TypeInfo>
    <TypeInfo ID="265" TypeName="System.Int32, mscorlib, Version=4.0.0.0, Culture=neutral, PublicKeyToken=b77a5c561934e089" AssemblyString="mscorlib, Version=4.0.0.0, Culture=neutral, PublicKeyToken=b77a5c561934e089" AssemblyLocation="C:\Windows\Microsoft.NET\Framework64\v4.0.30319\mscorlib.dll" IsDeviceDependent="False">
      <ValueInfo Value="2023" />
    </TypeInfo>
    <TypeInfo ID="266" TypeName="System.Int32, mscorlib, Version=4.0.0.0, Culture=neutral, PublicKeyToken=b77a5c561934e089" AssemblyString="mscorlib, Version=4.0.0.0, Culture=neutral, PublicKeyToken=b77a5c561934e089" AssemblyLocation="C:\Windows\Microsoft.NET\Framework64\v4.0.30319\mscorlib.dll" IsDeviceDependent="False">
      <ValueInfo Value="2084" />
    </TypeInfo>
    <TypeInfo ID="267" TypeName="Vecute.Nuctions+GeneAnnotation, Vecute, Version=1.0.0.0, Culture=neutral, PublicKeyToken=6ca157640498cbe3" AssemblyString="Vecute, Version=1.0.0.0, Culture=neutral, PublicKeyToken=6ca157640498cbe3" AssemblyLocation="C:\Users\Jack\Documents\VecuteXI - 2010 Release\Vecute\bin\Debug\Vecute.exe" IsDeviceDependent="False">
      <ValueInfo DeepSerialization="Yes" ShallowSerialization="No" XIndex="31" XType="70" XNote="71" XLabel="72" XStartPosition="268" XEndPosition="269" XComplement="13" XVector="259" XFeature="75" />
    </TypeInfo>
    <TypeInfo ID="268" TypeName="System.Int32, mscorlib, Version=4.0.0.0, Culture=neutral, PublicKeyToken=b77a5c561934e089" AssemblyString="mscorlib, Version=4.0.0.0, Culture=neutral, PublicKeyToken=b77a5c561934e089" AssemblyLocation="C:\Windows\Microsoft.NET\Framework64\v4.0.30319\mscorlib.dll" IsDeviceDependent="False">
      <ValueInfo Value="3782" />
    </TypeInfo>
    <TypeInfo ID="269" TypeName="System.Int32, mscorlib, Version=4.0.0.0, Culture=neutral, PublicKeyToken=b77a5c561934e089" AssemblyString="mscorlib, Version=4.0.0.0, Culture=neutral, PublicKeyToken=b77a5c561934e089" AssemblyLocation="C:\Windows\Microsoft.NET\Framework64\v4.0.30319\mscorlib.dll" IsDeviceDependent="False">
      <ValueInfo Value="3843" />
    </TypeInfo>
    <TypeInfo ID="270" TypeName="Vecute.Nuctions+GeneAnnotation, Vecute, Version=1.0.0.0, Culture=neutral, PublicKeyToken=6ca157640498cbe3" AssemblyString="Vecute, Version=1.0.0.0, Culture=neutral, PublicKeyToken=6ca157640498cbe3" AssemblyLocation="C:\Users\Jack\Documents\VecuteXI - 2010 Release\Vecute\bin\Debug\Vecute.exe" IsDeviceDependent="False">
      <ValueInfo DeepSerialization="Yes" ShallowSerialization="No" XIndex="40" XType="89" XNote="90" XLabel="91" XStartPosition="271" XEndPosition="272" XComplement="13" XVector="259" XFeature="94" />
    </TypeInfo>
    <TypeInfo ID="271" TypeName="System.Int32, mscorlib, Version=4.0.0.0, Culture=neutral, PublicKeyToken=b77a5c561934e089" AssemblyString="mscorlib, Version=4.0.0.0, Culture=neutral, PublicKeyToken=b77a5c561934e089" AssemblyLocation="C:\Windows\Microsoft.NET\Framework64\v4.0.30319\mscorlib.dll" IsDeviceDependent="False">
      <ValueInfo Value="606" />
    </TypeInfo>
    <TypeInfo ID="272" TypeName="System.Int32, mscorlib, Version=4.0.0.0, Culture=neutral, PublicKeyToken=b77a5c561934e089" AssemblyString="mscorlib, Version=4.0.0.0, Culture=neutral, PublicKeyToken=b77a5c561934e089" AssemblyLocation="C:\Windows\Microsoft.NET\Framework64\v4.0.30319\mscorlib.dll" IsDeviceDependent="False">
      <ValueInfo Value="1400" />
    </TypeInfo>
    <TypeInfo ID="273" TypeName="Vecute.Nuctions+GeneAnnotation, Vecute, Version=1.0.0.0, Culture=neutral, PublicKeyToken=6ca157640498cbe3" AssemblyString="Vecute, Version=1.0.0.0, Culture=neutral, PublicKeyToken=6ca157640498cbe3" AssemblyLocation="C:\Users\Jack\Documents\VecuteXI - 2010 Release\Vecute\bin\Debug\Vecute.exe" IsDeviceDependent="False">
      <ValueInfo DeepSerialization="Yes" ShallowSerialization="No" XIndex="49" XType="100" XNote="101" XLabel="102" XStartPosition="274" XEndPosition="275" XComplement="13" XVector="259" XFeature="105" />
    </TypeInfo>
    <TypeInfo ID="274" TypeName="System.Int32, mscorlib, Version=4.0.0.0, Culture=neutral, PublicKeyToken=b77a5c561934e089" AssemblyString="mscorlib, Version=4.0.0.0, Culture=neutral, PublicKeyToken=b77a5c561934e089" AssemblyLocation="C:\Windows\Microsoft.NET\Framework64\v4.0.30319\mscorlib.dll" IsDeviceDependent="False">
      <ValueInfo Value="3681" />
    </TypeInfo>
    <TypeInfo ID="275" TypeName="System.Int32, mscorlib, Version=4.0.0.0, Culture=neutral, PublicKeyToken=b77a5c561934e089" AssemblyString="mscorlib, Version=4.0.0.0, Culture=neutral, PublicKeyToken=b77a5c561934e089" AssemblyLocation="C:\Windows\Microsoft.NET\Framework64\v4.0.30319\mscorlib.dll" IsDeviceDependent="False">
      <ValueInfo Value="3703" />
    </TypeInfo>
    <TypeInfo ID="276" TypeName="Vecute.Nuctions+GeneAnnotation, Vecute, Version=1.0.0.0, Culture=neutral, PublicKeyToken=6ca157640498cbe3" AssemblyString="Vecute, Version=1.0.0.0, Culture=neutral, PublicKeyToken=6ca157640498cbe3" AssemblyLocation="C:\Users\Jack\Documents\VecuteXI - 2010 Release\Vecute\bin\Debug\Vecute.exe" IsDeviceDependent="False">
      <ValueInfo DeepSerialization="Yes" ShallowSerialization="No" XIndex="60" XType="100" XNote="101" XLabel="102" XStartPosition="277" XEndPosition="278" XComplement="13" XVector="259" XFeature="105" />
    </TypeInfo>
    <TypeInfo ID="277" TypeName="System.Int32, mscorlib, Version=4.0.0.0, Culture=neutral, PublicKeyToken=b77a5c561934e089" AssemblyString="mscorlib, Version=4.0.0.0, Culture=neutral, PublicKeyToken=b77a5c561934e089" AssemblyLocation="C:\Windows\Microsoft.NET\Framework64\v4.0.30319\mscorlib.dll" IsDeviceDependent="False">
      <ValueInfo Value="4924" />
    </TypeInfo>
    <TypeInfo ID="278" TypeName="System.Int32, mscorlib, Version=4.0.0.0, Culture=neutral, PublicKeyToken=b77a5c561934e089" AssemblyString="mscorlib, Version=4.0.0.0, Culture=neutral, PublicKeyToken=b77a5c561934e089" AssemblyLocation="C:\Windows\Microsoft.NET\Framework64\v4.0.30319\mscorlib.dll" IsDeviceDependent="False">
      <ValueInfo Value="4946" />
    </TypeInfo>
    <TypeInfo ID="279" TypeName="Vecute.Nuctions+GeneAnnotation, Vecute, Version=1.0.0.0, Culture=neutral, PublicKeyToken=6ca157640498cbe3" AssemblyString="Vecute, Version=1.0.0.0, Culture=neutral, PublicKeyToken=6ca157640498cbe3" AssemblyLocation="C:\Users\Jack\Documents\VecuteXI - 2010 Release\Vecute\bin\Debug\Vecute.exe" IsDeviceDependent="False">
      <ValueInfo DeepSerialization="Yes" ShallowSerialization="No" XIndex="69" XType="119" XNote="21" XLabel="120" XStartPosition="280" XEndPosition="281" XComplement="5" XVector="259" XFeature="123" />
    </TypeInfo>
    <TypeInfo ID="280" TypeName="System.Int32, mscorlib, Version=4.0.0.0, Culture=neutral, PublicKeyToken=b77a5c561934e089" AssemblyString="mscorlib, Version=4.0.0.0, Culture=neutral, PublicKeyToken=b77a5c561934e089" AssemblyLocation="C:\Windows\Microsoft.NET\Framework64\v4.0.30319\mscorlib.dll" IsDeviceDependent="False">
      <ValueInfo Value="171" />
    </TypeInfo>
    <TypeInfo ID="281" TypeName="System.Int32, mscorlib, Version=4.0.0.0, Culture=neutral, PublicKeyToken=b77a5c561934e089" AssemblyString="mscorlib, Version=4.0.0.0, Culture=neutral, PublicKeyToken=b77a5c561934e089" AssemblyLocation="C:\Windows\Microsoft.NET\Framework64\v4.0.30319\mscorlib.dll" IsDeviceDependent="False">
      <ValueInfo Value="570" />
    </TypeInfo>
    <TypeInfo ID="282" TypeName="Vecute.Nuctions+GeneAnnotation, Vecute, Version=1.0.0.0, Culture=neutral, PublicKeyToken=6ca157640498cbe3" AssemblyString="Vecute, Version=1.0.0.0, Culture=neutral, PublicKeyToken=6ca157640498cbe3" AssemblyLocation="C:\Users\Jack\Documents\VecuteXI - 2010 Release\Vecute\bin\Debug\Vecute.exe" IsDeviceDependent="False">
      <ValueInfo DeepSerialization="Yes" ShallowSerialization="No" XIndex="80" XType="50" XNote="21" XLabel="129" XStartPosition="283" XEndPosition="284" XComplement="13" XVector="259" XFeature="132" />
    </TypeInfo>
    <TypeInfo ID="283" TypeName="System.Int32, mscorlib, Version=4.0.0.0, Culture=neutral, PublicKeyToken=b77a5c561934e089" AssemblyString="mscorlib, Version=4.0.0.0, Culture=neutral, PublicKeyToken=b77a5c561934e089" AssemblyLocation="C:\Windows\Microsoft.NET\Framework64\v4.0.30319\mscorlib.dll" IsDeviceDependent="False">
      <ValueInfo Value="1912" />
    </TypeInfo>
    <TypeInfo ID="284" TypeName="System.Int32, mscorlib, Version=4.0.0.0, Culture=neutral, PublicKeyToken=b77a5c561934e089" AssemblyString="mscorlib, Version=4.0.0.0, Culture=neutral, PublicKeyToken=b77a5c561934e089" AssemblyLocation="C:\Windows\Microsoft.NET\Framework64\v4.0.30319\mscorlib.dll" IsDeviceDependent="False">
      <ValueInfo Value="1966" />
    </TypeInfo>
    <TypeInfo ID="285" TypeName="Vecute.Nuctions+GeneAnnotation, Vecute, Version=1.0.0.0, Culture=neutral, PublicKeyToken=6ca157640498cbe3" AssemblyString="Vecute, Version=1.0.0.0, Culture=neutral, PublicKeyToken=6ca157640498cbe3" AssemblyLocation="C:\Users\Jack\Documents\VecuteXI - 2010 Release\Vecute\bin\Debug\Vecute.exe" IsDeviceDependent="False">
      <ValueInfo DeepSerialization="Yes" ShallowSerialization="No" XIndex="84" XType="50" XNote="138" XLabel="139" XStartPosition="286" XEndPosition="287" XComplement="13" XVector="259" XFeature="142" />
    </TypeInfo>
    <TypeInfo ID="286" TypeName="System.Int32, mscorlib, Version=4.0.0.0, Culture=neutral, PublicKeyToken=b77a5c561934e089" AssemblyString="mscorlib, Version=4.0.0.0, Culture=neutral, PublicKeyToken=b77a5c561934e089" AssemblyLocation="C:\Windows\Microsoft.NET\Framework64\v4.0.30319\mscorlib.dll" IsDeviceDependent="False">
      <ValueInfo Value="1882" />
    </TypeInfo>
    <TypeInfo ID="287" TypeName="System.Int32, mscorlib, Version=4.0.0.0, Culture=neutral, PublicKeyToken=b77a5c561934e089" AssemblyString="mscorlib, Version=4.0.0.0, Culture=neutral, PublicKeyToken=b77a5c561934e089" AssemblyLocation="C:\Windows\Microsoft.NET\Framework64\v4.0.30319\mscorlib.dll" IsDeviceDependent="False">
      <ValueInfo Value="1896" />
    </TypeInfo>
    <TypeInfo ID="288" TypeName="Vecute.Nuctions+GeneAnnotation, Vecute, Version=1.0.0.0, Culture=neutral, PublicKeyToken=6ca157640498cbe3" AssemblyString="Vecute, Version=1.0.0.0, Culture=neutral, PublicKeyToken=6ca157640498cbe3" AssemblyLocation="C:\Users\Jack\Documents\VecuteXI - 2010 Release\Vecute\bin\Debug\Vecute.exe" IsDeviceDependent="False">
      <ValueInfo DeepSerialization="Yes" ShallowSerialization="No" XIndex="88" XType="50" XNote="138" XLabel="139" XStartPosition="289" XEndPosition="290" XComplement="13" XVector="259" XFeature="142" />
    </TypeInfo>
    <TypeInfo ID="289" TypeName="System.Int32, mscorlib, Version=4.0.0.0, Culture=neutral, PublicKeyToken=b77a5c561934e089" AssemblyString="mscorlib, Version=4.0.0.0, Culture=neutral, PublicKeyToken=b77a5c561934e089" AssemblyLocation="C:\Windows\Microsoft.NET\Framework64\v4.0.30319\mscorlib.dll" IsDeviceDependent="False">
      <ValueInfo Value="3741" />
    </TypeInfo>
    <TypeInfo ID="290" TypeName="System.Int32, mscorlib, Version=4.0.0.0, Culture=neutral, PublicKeyToken=b77a5c561934e089" AssemblyString="mscorlib, Version=4.0.0.0, Culture=neutral, PublicKeyToken=b77a5c561934e089" AssemblyLocation="C:\Windows\Microsoft.NET\Framework64\v4.0.30319\mscorlib.dll" IsDeviceDependent="False">
      <ValueInfo Value="3755" />
    </TypeInfo>
    <TypeInfo ID="291" TypeName="Vecute.Nuctions+GeneAnnotation, Vecute, Version=1.0.0.0, Culture=neutral, PublicKeyToken=6ca157640498cbe3" AssemblyString="Vecute, Version=1.0.0.0, Culture=neutral, PublicKeyToken=6ca157640498cbe3" AssemblyLocation="C:\Users\Jack\Documents\VecuteXI - 2010 Release\Vecute\bin\Debug\Vecute.exe" IsDeviceDependent="False">
      <ValueInfo DeepSerialization="Yes" ShallowSerialization="No" XIndex="99" XType="152" XNote="153" XLabel="154" XStartPosition="292" XEndPosition="293" XComplement="13" XVector="259" XFeature="157" />
    </TypeInfo>
    <TypeInfo ID="292" TypeName="System.Int32, mscorlib, Version=4.0.0.0, Culture=neutral, PublicKeyToken=b77a5c561934e089" AssemblyString="mscorlib, Version=4.0.0.0, Culture=neutral, PublicKeyToken=b77a5c561934e089" AssemblyLocation="C:\Windows\Microsoft.NET\Framework64\v4.0.30319\mscorlib.dll" IsDeviceDependent="False">
      <ValueInfo Value="1932" />
    </TypeInfo>
    <TypeInfo ID="293" TypeName="System.Int32, mscorlib, Version=4.0.0.0, Culture=neutral, PublicKeyToken=b77a5c561934e089" AssemblyString="mscorlib, Version=4.0.0.0, Culture=neutral, PublicKeyToken=b77a5c561934e089" AssemblyLocation="C:\Windows\Microsoft.NET\Framework64\v4.0.30319\mscorlib.dll" IsDeviceDependent="False">
      <ValueInfo Value="1946" />
    </TypeInfo>
    <TypeInfo ID="294" TypeName="Vecute.Nuctions+GeneAnnotation, Vecute, Version=1.0.0.0, Culture=neutral, PublicKeyToken=6ca157640498cbe3" AssemblyString="Vecute, Version=1.0.0.0, Culture=neutral, PublicKeyToken=6ca157640498cbe3" AssemblyLocation="C:\Users\Jack\Documents\VecuteXI - 2010 Release\Vecute\bin\Debug\Vecute.exe" IsDeviceDependent="False">
      <ValueInfo DeepSerialization="Yes" ShallowSerialization="No" XIndex="110" XType="50" XNote="138" XLabel="163" XStartPosition="31" XEndPosition="114" XComplement="13" XVector="259" XFeature="164" />
    </TypeInfo>
    <TypeInfo ID="295" TypeName="Vecute.Nuctions+GeneAnnotation, Vecute, Version=1.0.0.0, Culture=neutral, PublicKeyToken=6ca157640498cbe3" AssemblyString="Vecute, Version=1.0.0.0, Culture=neutral, PublicKeyToken=6ca157640498cbe3" AssemblyLocation="C:\Users\Jack\Documents\VecuteXI - 2010 Release\Vecute\bin\Debug\Vecute.exe" IsDeviceDependent="False">
      <ValueInfo DeepSerialization="Yes" ShallowSerialization="No" XIndex="114" XType="50" XNote="170" XLabel="171" XStartPosition="296" XEndPosition="297" XComplement="13" XVector="259" XFeature="174" />
    </TypeInfo>
    <TypeInfo ID="296" TypeName="System.Int32, mscorlib, Version=4.0.0.0, Culture=neutral, PublicKeyToken=b77a5c561934e089" AssemblyString="mscorlib, Version=4.0.0.0, Culture=neutral, PublicKeyToken=b77a5c561934e089" AssemblyLocation="C:\Windows\Microsoft.NET\Framework64\v4.0.30319\mscorlib.dll" IsDeviceDependent="False">
      <ValueInfo Value="1982" />
    </TypeInfo>
    <TypeInfo ID="297" TypeName="System.Int32, mscorlib, Version=4.0.0.0, Culture=neutral, PublicKeyToken=b77a5c561934e089" AssemblyString="mscorlib, Version=4.0.0.0, Culture=neutral, PublicKeyToken=b77a5c561934e089" AssemblyLocation="C:\Windows\Microsoft.NET\Framework64\v4.0.30319\mscorlib.dll" IsDeviceDependent="False">
      <ValueInfo Value="1996" />
    </TypeInfo>
    <TypeInfo ID="298" TypeName="Vecute.Nuctions+GeneAnnotation, Vecute, Version=1.0.0.0, Culture=neutral, PublicKeyToken=6ca157640498cbe3" AssemblyString="Vecute, Version=1.0.0.0, Culture=neutral, PublicKeyToken=6ca157640498cbe3" AssemblyLocation="C:\Users\Jack\Documents\VecuteXI - 2010 Release\Vecute\bin\Debug\Vecute.exe" IsDeviceDependent="False">
      <ValueInfo DeepSerialization="Yes" ShallowSerialization="No" XIndex="118" XType="50" XNote="170" XLabel="171" XStartPosition="299" XEndPosition="300" XComplement="13" XVector="259" XFeature="174" />
    </TypeInfo>
    <TypeInfo ID="299" TypeName="System.Int32, mscorlib, Version=4.0.0.0, Culture=neutral, PublicKeyToken=b77a5c561934e089" AssemblyString="mscorlib, Version=4.0.0.0, Culture=neutral, PublicKeyToken=b77a5c561934e089" AssemblyLocation="C:\Windows\Microsoft.NET\Framework64\v4.0.30319\mscorlib.dll" IsDeviceDependent="False">
      <ValueInfo Value="4984" />
    </TypeInfo>
    <TypeInfo ID="300" TypeName="System.Int32, mscorlib, Version=4.0.0.0, Culture=neutral, PublicKeyToken=b77a5c561934e089" AssemblyString="mscorlib, Version=4.0.0.0, Culture=neutral, PublicKeyToken=b77a5c561934e089" AssemblyLocation="C:\Windows\Microsoft.NET\Framework64\v4.0.30319\mscorlib.dll" IsDeviceDependent="False">
      <ValueInfo Value="4998" />
    </TypeInfo>
    <TypeInfo ID="301" TypeName="Vecute.Nuctions+GeneAnnotation, Vecute, Version=1.0.0.0, Culture=neutral, PublicKeyToken=6ca157640498cbe3" AssemblyString="Vecute, Version=1.0.0.0, Culture=neutral, PublicKeyToken=6ca157640498cbe3" AssemblyLocation="C:\Users\Jack\Documents\VecuteXI - 2010 Release\Vecute\bin\Debug\Vecute.exe" IsDeviceDependent="False">
      <ValueInfo DeepSerialization="Yes" ShallowSerialization="No" XIndex="128" XType="20" XNote="21" XLabel="302" XStartPosition="303" XEndPosition="304" XComplement="13" XVector="259" XFeature="305" />
    </TypeInfo>
    <TypeInfo ID="302" TypeName="System.String, mscorlib, Version=4.0.0.0, Culture=neutral, PublicKeyToken=b77a5c561934e089" AssemblyString="mscorlib, Version=4.0.0.0, Culture=neutral, PublicKeyToken=b77a5c561934e089" AssemblyLocation="C:\Windows\Microsoft.NET\Framework64\v4.0.30319\mscorlib.dll" IsDeviceDependent="False">
      <ValueInfo B64="T" Value="bHV4Qw==" />
    </TypeInfo>
    <TypeInfo ID="303" TypeName="System.Int32, mscorlib, Version=4.0.0.0, Culture=neutral, PublicKeyToken=b77a5c561934e089" AssemblyString="mscorlib, Version=4.0.0.0, Culture=neutral, PublicKeyToken=b77a5c561934e089" AssemblyLocation="C:\Windows\Microsoft.NET\Framework64\v4.0.30319\mscorlib.dll" IsDeviceDependent="False">
      <ValueInfo Value="2147" />
    </TypeInfo>
    <TypeInfo ID="304" TypeName="System.Int32, mscorlib, Version=4.0.0.0, Culture=neutral, PublicKeyToken=b77a5c561934e089" AssemblyString="mscorlib, Version=4.0.0.0, Culture=neutral, PublicKeyToken=b77a5c561934e089" AssemblyLocation="C:\Windows\Microsoft.NET\Framework64\v4.0.30319\mscorlib.dll" IsDeviceDependent="False">
      <ValueInfo Value="3589" />
    </TypeInfo>
    <TypeInfo ID="305" TypeName="Vecute.Nuctions+Feature, Vecute, Version=1.0.0.0, Culture=neutral, PublicKeyToken=6ca157640498cbe3" AssemblyString="Vecute, Version=1.0.0.0, Culture=neutral, PublicKeyToken=6ca157640498cbe3" AssemblyLocation="C:\Users\Jack\Documents\VecuteXI - 2010 Release\Vecute\bin\Debug\Vecute.exe" IsDeviceDependent="False">
      <ValueInfo DeepSerialization="Yes" ShallowSerialization="No" XnSequence="306" XnRCSequence="307" XnName="302" XnLabel="302" XnNote="21" XnType="20" XnUseful="28" XBioFunctions="308" />
    </TypeInfo>
    <TypeInfo ID="306" TypeName="System.String, mscorlib, Version=4.0.0.0, Culture=neutral, PublicKeyToken=b77a5c561934e089" AssemblyString="mscorlib, Version=4.0.0.0, Culture=neutral, PublicKeyToken=b77a5c561934e089" AssemblyLocation="C:\Windows\Microsoft.NET\Framework64\v4.0.30319\mscorlib.dll" IsDeviceDependent="False">
      <ValueInfo B64="T" Value="QVRHQUNUQUFBQUFBQVRUVENBVFRDQVRUQVRUQUFDR0dDQ0FHR1RUR0FBQVRUVFRUQ0NDR0FBQUdUR0FUR0FUVFRBR1RHQ0FBVENDQVRUQUFUVFRUR0dUR0FUQUFUQUdUR1RUVEFDQ1RHQ0NBQVRBVFRHQUFUQUFUVENUQ0FUR1RBQUFBQUFDQVRUQVRUR0FUVEFUQUFUR0FBQUFUQUFUQUFBVFRBQ0dHVFRHQ0FUQUFUQVRUR1RDQUFUVFRUQ1RDVEFUQUNHR1RBR0dHQ0FBQUdBVEdHQUFBQUFUR0FBR0FBVEFUVENBQUdBQ0dDQUdHQUNBVEFDQVRUQ0dUR0FUVFRBQUFBQUFBVEFUQVRHR0dBVEFUVENBR0FBR0NBQVRHR0NDQUFHVFRBR0FHR0NDQUFDVEdHQVRBVENUQVRHQVRUVFRBVEdUVENUQUFBR0dUR0dDQ1RUVEFUR0FUR1RUR1RBR0FBQUFUR0FBQ1RUR0dUVENUQ0dDQ0FUQVRDQVRHR0FUR0FBVEdHQ1RBQ0NUQ0FHR0FUR0FBQUdUVEFUQVRUQUFHR0NUVFRUQ0NHQUFBR0dUQUFHVENUQVRBQ0FUQ1RHVFRHR0NBR0dUQUFUR1RUQ0NBVFRBVENUR0dHQVRDQVRHVENUQVRBVFRBQ0dDR0NBQVRUVFRBQUNDQUFHQUFUQ0FHVEdUQVRUQVRBQUFBQUNBVENHVENBQUNDR0FUQ0NDVFRUQUNDR0NUQUFUR0NBVFRBR0NHVFRBQUdDVFRUQVRDR0FUR1RBR0FDQ0NUQUFUQ0FUQ0NHQVRBQUNHQ0dDVENUVFRHVENUR1RUR1RBVEFUVEdHQ0NBQ0FDQ0FBR0dUR0FUQUNBVENBQ1RDR0NBQUFBR0FBQVRUQVRHQ0FBQ0FUQVRHR0FUR1RUQVRUR1RDR0NUVEdHR0dBR0dHR0FBR0FUR0NHQVRUQUFUVEdHR0NUR1RBR0FBQ0FUR0NBQ0NBQ0NDVEFUR0NUR0FDR1RHQVRUQUFBVFRUR0dDVENUQUFBQUFHQUdUVFRUVEdDQVRUQVRUR0FUQUFUQ0NBR1RUR0FUVFRBQUNHVENBR0NBR0NUQUNDR0dUR0NHR0NUQ0FUR0FUQVRUVEdUVFRUVEFDR0FUQ0FHQ0dDR0NUVEdUVFRUVENUR0NDQ0FBQUFDQVRBVEFUVEFDQVRHR0dBQUFUQ0FHVEFUR0FHR0FBVFRUQUFHVFRBR0NHVFRHQVRBR0FBQUFBQ1RUQUFUQ1RBVEFUR0NHQ0FUQVRBVFRBQ0NBQUFDR0NDQUFBQUFBR0FUVFRUR0FUR0FBQUFHR0NHR0NDVEFUVENUVFRBR1RDQ0FBQUFBR0FHQUdDVFRBVFRUR0NUR0dBVFRBQUFBR1RBR0FHR1RHR0FUR1RUQ0FUQ0FBQ0dUVEdHQVRHQVRUQVRUR0FHVENBQUFUR0NHR0dUR1RHR0FBVFRUQUFUQ0FBQ0NBQ1RUR0dDQUdBVEdUR1RHVEFUQ1RUQ0FUQ0FDR1RDR0FUQUFUQVRUR0FHQ0FBR1RBVFRHQ0NUVEFUR1RUQ0FBQUFBQUFUQUFHQUNBQ0FBQUNDQVRBVENUQVRUVFRUQ0NUVEdHR0FBVENDR0NBVFRUQUFHVEFUQ0dBR0FUR0NHVFRHR0NBVFRBQUdBR0dUR0NHR0FBQUdHQVRUR1RBR0FBR0NBR0dBQVRHQUFUQUFUQVRBVFRUQ0dBR1RUR0dUR0dBVENUQ0FUR0FDR0dBQVRHQUdHQ0NHVFRBQ0FBQ0dBVFRBR1RHQUNBVEFUQVRUVENUQ0FUR0FHQUdHQ0NBVENUQ0FUVEFUQUNUR0NUQUFHR0FUR1RUR0NHR1RUR0FBQVRBR0FBQ0FHQUNUQ0dBVFRDQ1RHR0FBR0FBR0FUQUFHVFRDQ1RUR1RBVFRUR1RDQ0NHVEFB" />
    </TypeInfo>
    <TypeInfo ID="307" TypeName="System.String, mscorlib, Version=4.0.0.0, Culture=neutral, PublicKeyToken=b77a5c561934e089" AssemblyString="mscorlib, Version=4.0.0.0, Culture=neutral, PublicKeyToken=b77a5c561934e089" AssemblyLocation="C:\Windows\Microsoft.NET\Framework64\v4.0.30319\mscorlib.dll" IsDeviceDependent="False">
      <ValueInfo B64="T" Value="VFRBQ0dHR0FDQUFBVEFDQUFHR0FBQ1RUQVRDVFRDVFRDQ0FHR0FBVENHQUdUQ1RHVFRDVEFUVFRDQUFDQ0dDQUFDQVRDQ1RUQUdDQUdUQVRBQVRHQUdBVEdHQ0NUQ1RDQVRHQUdBQUFUQVRBVEdUQ0FDVEFBVENHVFRHVEFBQ0dHQ0NUQ0FUVENDR1RDQVRHQUdBVENDQUNDQUFDVENHQUFBVEFUQVRUQVRUQ0FUVENDVEdDVFRDVEFDQUFUQ0NUVFRDQ0dDQUNDVENUVEFBVEdDQ0FBQ0dDQVRDVENHQVRBQ1RUQUFBVEdDR0dBVFRDQ0NBQUdHQUFBQUFUQUdBVEFUR0dUVFRHVEdUQ1RUQVRUVFRUVFRHQUFDQVRBQUdHQ0FBVEFDVFRHQ1RDQUFUQVRUQVRDR0FDR1RHQVRHQUFHQVRBQ0FDQUNBVENUR0NDQUFHVEdHVFRHQVRUQUFBVFRDQ0FDQUNDQ0dDQVRUVEdBQ1RDQUFUQUFUQ0FUQ0NBQUNHVFRHQVRHQUFDQVRDQ0FDQ1RDVEFDVFRUVEFBVENDQUdDQUFBVEFBR0NUQ1RDVFRUVFRHR0FDVEFBQUdBQVRBR0dDQ0dDQ1RUVFRDQVRDQUFBQVRDVFRUVFRUR0dDR1RUVEdHVEFBVEFUQVRHQ0dDQVRBVEFHQVRUQUFHVFRUVFRDVEFUQ0FBQ0dDVEFBQ1RUQUFBVFRDQ1RDQVRBQ1RHQVRUVENDQ0FUR1RBQVRBVEFUR1RUVFRHR0dDQUdBQUFBQUNBQUdDR0NHQ1RHQVRDR1RBQUFBQUNBQUFUQVRDQVRHQUdDQ0dDQUNDR0dUQUdDVEdDVEdBQ0dUVEFBQVRDQUFDVEdHQVRUQVRDQUFUQUFUR0NBQUFBQUNUQ1RUVFRUQUdBR0NDQUFBVFRUQUFUQ0FDR1RDQUdDQVRBR0dHVEdHVEdDQVRHVFRDVEFDQUdDQ0NBQVRUQUFUQ0dDQVRDVFRDQ0NDVENDQ0NBQUdDR0FDQUFUQUFDQVRDQ0FUQVRHVFRHQ0FUQUFUVFRDVFRUVEdDR0FHVEdBVEdUQVRDQUNDVFRHR1RHVEdHQ0NBQVRBVEFDQUFDQUdBQ0FBQUdBR0NHQ0dUVEFUQ0dHQVRHQVRUQUdHR1RDVEFDQVRDR0FUQUFBR0NUVEFBQ0dDVEFBVEdDQVRUQUdDR0dUQUFBR0dHQVRDR0dUVEdBQ0dBVEdUVFRUVEFUQUFUQUNBQ1RHQVRUQ1RUR0dUVEFBQUFUVEdDR0NHVEFBVEFUQUdBQ0FUR0FUQ0NDQUdBVEFBVEdHQUFDQVRUQUNDVEdDQ0FBQ0FHQVRHVEFUQUdBQ1RUQUNDVFRUQ0dHQUFBQUdDQ1RUQUFUQVRBQUNUVFRDQVRDQ1RHQUdHVEFHQ0NBVFRDQVRDQ0FUR0FUQVRHR0NHQUdBQUNDQUFHVFRDQVRUVFRDVEFDQUFDQVRDQVRBQUFHR0NDQUNDVFRUQUdBQUNBVEFBQUFUQ0FUQUdBVEFUQ0NBR1RUR0dDQ1RDVEFBQ1RUR0dDQ0FUVEdDVFRDVEdBQVRBVENDQ0FUQVRBVFRUVFRUVEFBQVRDQUNHQUFUR1RBVEdUQ0NUR0NHVENUVEdBQVRBVFRDVFRDQVRUVFRUQ0NBVENUVFRHQ0NDVEFDQ0dUQVRBR0FHQUFBQVRUR0FDQUFUQVRUQVRHQ0FBQ0NHVEFBVFRUQVRUQVRUVFRDQVRUQVRBQVRDQUFUQUFUR1RUVFRUVEFDQVRHQUdBQVRUQVRUQ0FBVEFUVEdHQ0FHR1RBQUFDQUNUQVRUQVRDQUNDQUFBQVRUQUFUR0dBVFRHQ0FDVEFBQVRDQVRDQUNUVFRDR0dHQUFBQUFUVFRDQUFDQ1RHR0NDR1RUQUFUQUFUR0FBVEdBQUFUVFRUVFRUQUdUQ0FU" />
    </TypeInfo>
    <TypeInfo ID="308" TypeName="System.Collections.Generic.List`1[[Vecute.Nuctions+FeatureFunction, Vecute, Version=1.0.0.0, Culture=neutral, PublicKeyToken=6ca157640498cbe3]], mscorlib, Version=4.0.0.0, Culture=neutral, PublicKeyToken=b77a5c561934e089" AssemblyString="mscorlib, Version=4.0.0.0, Culture=neutral, PublicKeyToken=b77a5c561934e089" AssemblyLocation="C:\Windows\Microsoft.NET\Framework64\v4.0.30319\mscorlib.dll" IsDeviceDependent="False">
      <ValueInfo Count="0" DeepSerialization="Yes" ShallowSerialization="No" />
    </TypeInfo>
    <TypeInfo ID="309" TypeName="Vecute.Nuctions+GeneAnnotation, Vecute, Version=1.0.0.0, Culture=neutral, PublicKeyToken=6ca157640498cbe3" AssemblyString="Vecute, Version=1.0.0.0, Culture=neutral, PublicKeyToken=6ca157640498cbe3" AssemblyLocation="C:\Users\Jack\Documents\VecuteXI - 2010 Release\Vecute\bin\Debug\Vecute.exe" IsDeviceDependent="False">
      <ValueInfo DeepSerialization="Yes" ShallowSerialization="No" XIndex="137" XType="20" XNote="21" XLabel="310" XStartPosition="311" XEndPosition="312" XComplement="13" XVector="259" XFeature="313" />
    </TypeInfo>
    <TypeInfo ID="310" TypeName="System.String, mscorlib, Version=4.0.0.0, Culture=neutral, PublicKeyToken=b77a5c561934e089" AssemblyString="mscorlib, Version=4.0.0.0, Culture=neutral, PublicKeyToken=b77a5c561934e089" AssemblyLocation="C:\Windows\Microsoft.NET\Framework64\v4.0.30319\mscorlib.dll" IsDeviceDependent="False">
      <ValueInfo B64="T" Value="bHV4RA==" />
    </TypeInfo>
    <TypeInfo ID="311" TypeName="System.Int32, mscorlib, Version=4.0.0.0, Culture=neutral, PublicKeyToken=b77a5c561934e089" AssemblyString="mscorlib, Version=4.0.0.0, Culture=neutral, PublicKeyToken=b77a5c561934e089" AssemblyLocation="C:\Windows\Microsoft.NET\Framework64\v4.0.30319\mscorlib.dll" IsDeviceDependent="False">
      <ValueInfo Value="3906" />
    </TypeInfo>
    <TypeInfo ID="312" TypeName="System.Int32, mscorlib, Version=4.0.0.0, Culture=neutral, PublicKeyToken=b77a5c561934e089" AssemblyString="mscorlib, Version=4.0.0.0, Culture=neutral, PublicKeyToken=b77a5c561934e089" AssemblyLocation="C:\Windows\Microsoft.NET\Framework64\v4.0.30319\mscorlib.dll" IsDeviceDependent="False">
      <ValueInfo Value="4829" />
    </TypeInfo>
    <TypeInfo ID="313" TypeName="Vecute.Nuctions+Feature, Vecute, Version=1.0.0.0, Culture=neutral, PublicKeyToken=6ca157640498cbe3" AssemblyString="Vecute, Version=1.0.0.0, Culture=neutral, PublicKeyToken=6ca157640498cbe3" AssemblyLocation="C:\Users\Jack\Documents\VecuteXI - 2010 Release\Vecute\bin\Debug\Vecute.exe" IsDeviceDependent="False">
      <ValueInfo DeepSerialization="Yes" ShallowSerialization="No" XnSequence="314" XnRCSequence="315" XnName="310" XnLabel="310" XnNote="21" XnType="20" XnUseful="28" XBioFunctions="316" />
    </TypeInfo>
    <TypeInfo ID="314" TypeName="System.String, mscorlib, Version=4.0.0.0, Culture=neutral, PublicKeyToken=b77a5c561934e089" AssemblyString="mscorlib, Version=4.0.0.0, Culture=neutral, PublicKeyToken=b77a5c561934e089" AssemblyLocation="C:\Windows\Microsoft.NET\Framework64\v4.0.30319\mscorlib.dll" IsDeviceDependent="False">
      <ValueInfo B64="T" Value="QVRHR0FBQUFUQUFBVENDQUFBVEFUQUFBQUNDQVRDR0FDQ0FUR1RUQ1RUVEdUR1RUR0FBR0dBQUFUQUFBQUFBQVRUQ0FUR1RUVEdHR0FBQUNHQ1RHQ0NBR0FBR0FBQUFDQUdDQ0NBQUFHQUdBQUFHQUFUQUNDQVRUQVRUQVRUR0NHVENHR0dUVFRUR0NDQ0dBQUdHQVRHR0FUQ0FUVFRUR0NUR0dUVFRBR0NHR0FBVEFUVFRBVENHQ0dHQUFUR0dHVFRUQ0FUR1RHQVRUQ0dDVEFUR0FUVENBQ1RUQ0FDQ0FDR1RUR0dHVFRHQUdUVENBR0dHQUNBQVRUR0FUR0FBVFRUQUNBQVRHVENUQVRBR0dBQUFBQ0FHQUdDQ1RBVFRBR0NDR1RHR1RUR0FUVEdHVFRBQUFUQUNBQ0dBQUFBQVRBQUFUQUFDQ0dUR0dUQVRUVFRHR0NUVENBQUdDVFRBVENUR0NBQ0dHQVRBR1RUVEFUR0NBQUdUQ1RBVENUR0FBQVRUQUFUR1RUVENBVFRUVFRBQVRDQUNDR0NBR1RDR0dUR1RUR1RUQUFDVFRBQUdBVEFUQUNHQ1RUR0FBQUdBR0NUVFRBR0dBVFRUR0FUVEFUQ1RDQUdUVFRBQ0NDQVRUQUFUR0FBVFRHQ0NHQUFUQUFUVFRHR0FUVFRUR0FBR0dDQ0FUQUFBVFRHR0dUR0NUR0FBR1RDVFRUR0NHQUdBR0FUVEdDQ1RUR0FUVFRUR0dDVEdHR0FBR0FUVFRBQUNUVENUQUNBQVRDQUFUQUdDQVRHQVRHVEFUQ1RUR0FUQVRBQ0NHVFRUQVRUR0NUVFRUQUNUR0NBQUFUQUFDR0FDQUFUVEdHR1RBQUFHQ0FBR0FUR0FBR1RUQVRDQUNBVFRHVFRBVENBQUFUQVRUQ0dUQUdUQUFUQ0dBVEdDQUFHQVRBVEFUVENUVFRHQ1RBR0dHQUdUVENHQ0FUR0FDVFRHR0dUR0FBQUFDVFRBR1RHR1RDQ1RHQ0dDQUFUVFRUVEFUQ0FBVENHR1RUQUNHQUFHR0NUR0NUQVRDR0NHQVRHR0FUQUFUR0FUQ0dUQ1RHR0FUQVRUR0FUR1RUR0FUQVRUQVRUR0FBQ0NBVENBVFRDR0FBQ0FUQ1RBQUNUQVRUR0NHQUNBR1RDQUFUR0FBQ0dUQ0dBQVRHQUFBQVRUR0FHQVRUR0FBQUFUQ0FBR0NHQVRUVENHQ1RHVENUVEFB" />
    </TypeInfo>
    <TypeInfo ID="315" TypeName="System.String, mscorlib, Version=4.0.0.0, Culture=neutral, PublicKeyToken=b77a5c561934e089" AssemblyString="mscorlib, Version=4.0.0.0, Culture=neutral, PublicKeyToken=b77a5c561934e089" AssemblyLocation="C:\Windows\Microsoft.NET\Framework64\v4.0.30319\mscorlib.dll" IsDeviceDependent="False">
      <ValueInfo B64="T" Value="VFRBQUdBQ0FHQ0dBQUFUQ0dDVFRHQVRUVFRDQUFUQ1RDQUFUVFRUQ0FUVENHQUNHVFRDQVRUR0FDVEdUQ0dDQUFUQUdUVEFHQVRHVFRDR0FBVEdBVEdHVFRDQUFUQUFUQVRDQUFDQVRDQUFUQVRDQ0FHQUNHQVRDQVRUQVRDQ0FUQ0dDR0FUQUdDQUdDQ1RUQ0dUQUFDQ0dBVFRHQVRBQUFBQVRUR0NHQ0FHR0FDQ0FDVEFBR1RUVFRDQUNDQ0FBR1RDQVRHQ0dBQUNUQ0NDVEFHQ0FBQUdBQVRBVEFUQ1RUR0NBVENHQVRUQUNUQUNHQUFUQVRUVEdBVEFBQ0FBVEdUR0FUQUFDVFRDQVRDVFRHQ1RUVEFDQ0NBQVRUR1RDR1RUQVRUVEdDQUdUQUFBQUdDQUFUQUFBQ0dHVEFUQVRDQUFHQVRBQ0FUQ0FUR0NUQVRUR0FUVEdUQUdBQUdUVEFBQVRDVFRDQ0NBR0NDQUFBQVRDQUFHR0NBQVRDVENUQ0dDQUFBR0FDVFRDQUdDQUNDQ0FBVFRUQVRHR0NDVFRDQUFBQVRDQ0FBQVRUQVRUQ0dHQ0FBVFRDQVRUQUFUR0dHVEFBQUNUR0FHQVRBQVRDQUFBVENDVEFBQUdDVENUVFRDQUFHQ0dUQVRBVENUVEFBR1RUQUFDQUFDQUNDR0FDVEdDR0dUR0FUVEFBQUFBVEdBQUFDQVRUQUFUVFRDQUdBVEFHQUNUVEdDQVRBQUFDVEFUQ0NHVEdDQUdBVEFBR0NUVEdBQUdDQ0FBQUFUQUNDQUNHR1RUQVRUVEFUVFRUVENHVEdUQVRUVEFBQ0NBQVRDQUFDQ0FDR0dDVEFBVEFHR0NUQ1RHVFRUVENDVEFUQUdBQ0FUVEdUQUFBVFRDQVRDQUFUVEdUQ0NDVEdBQUNUQ0FBQ0NDQUFDR1RHR1RHQUFHVEdBQVRDQVRBR0NHQUFUQ0FDQVRHQUFBQ0NDQVRUQ0NHQ0dBVEFBQVRBVFRDQ0dDVEFBQUNDQUdDQUFBQVRHQVRDQ0FUQ0NUVENHR0dDQUFBQUNDQ0dBQ0dDQUFUQUFUQUFUR0dUQVRUQ1RUVENUQ1RUVEdHR0NUR1RUVFRDVFRDVEdHQ0FHQ0dUVFRDQ0NBQUFDQVRHQUFUVFRUVFRUQVRUVENDVFRDQUFDQUNBQUFHQUFDQVRHR1RDR0FUR0dUVFRUQVRBVFRUR0dBVFRUQVRUVFRDQ0FU" />
    </TypeInfo>
    <TypeInfo ID="316" TypeName="System.Collections.Generic.List`1[[Vecute.Nuctions+FeatureFunction, Vecute, Version=1.0.0.0, Culture=neutral, PublicKeyToken=6ca157640498cbe3]], mscorlib, Version=4.0.0.0, Culture=neutral, PublicKeyToken=b77a5c561934e089" AssemblyString="mscorlib, Version=4.0.0.0, Culture=neutral, PublicKeyToken=b77a5c561934e089" AssemblyLocation="C:\Windows\Microsoft.NET\Framework64\v4.0.30319\mscorlib.dll" IsDeviceDependent="False">
      <ValueInfo Count="0" DeepSerialization="Yes" ShallowSerialization="No" />
    </TypeInfo>
    <TypeInfo ID="317" TypeName="Vecute.Nuctions+GeneAnnotation, Vecute, Version=1.0.0.0, Culture=neutral, PublicKeyToken=6ca157640498cbe3" AssemblyString="Vecute, Version=1.0.0.0, Culture=neutral, PublicKeyToken=6ca157640498cbe3" AssemblyLocation="C:\Users\Jack\Documents\VecuteXI - 2010 Release\Vecute\bin\Debug\Vecute.exe" IsDeviceDependent="False">
      <ValueInfo DeepSerialization="Yes" ShallowSerialization="No" XIndex="147" XType="50" XNote="318" XLabel="319" XStartPosition="320" XEndPosition="321" XComplement="13" XVector="259" XFeature="322" />
    </TypeInfo>
    <TypeInfo ID="318" TypeName="System.String, mscorlib, Version=4.0.0.0, Culture=neutral, PublicKeyToken=b77a5c561934e089" AssemblyString="mscorlib, Version=4.0.0.0, Culture=neutral, PublicKeyToken=b77a5c561934e089" AssemblyLocation="C:\Windows\Microsoft.NET\Framework64\v4.0.30319\mscorlib.dll" IsDeviceDependent="False">
      <ValueInfo B64="T" Value="cmVjb21iaW5hdGlvbl9zaXRlIDxMaWcgMjIyNT4gPD4=" />
    </TypeInfo>
    <TypeInfo ID="319" TypeName="System.String, mscorlib, Version=4.0.0.0, Culture=neutral, PublicKeyToken=b77a5c561934e089" AssemblyString="mscorlib, Version=4.0.0.0, Culture=neutral, PublicKeyToken=b77a5c561934e089" AssemblyLocation="C:\Windows\Microsoft.NET\Framework64\v4.0.30319\mscorlib.dll" IsDeviceDependent="False">
      <ValueInfo B64="T" Value="YXR0UjJM" />
    </TypeInfo>
    <TypeInfo ID="320" TypeName="System.Int32, mscorlib, Version=4.0.0.0, Culture=neutral, PublicKeyToken=b77a5c561934e089" AssemblyString="mscorlib, Version=4.0.0.0, Culture=neutral, PublicKeyToken=b77a5c561934e089" AssemblyLocation="C:\Windows\Microsoft.NET\Framework64\v4.0.30319\mscorlib.dll" IsDeviceDependent="False">
      <ValueInfo Value="1777" />
    </TypeInfo>
    <TypeInfo ID="321" TypeName="System.Int32, mscorlib, Version=4.0.0.0, Culture=neutral, PublicKeyToken=b77a5c561934e089" AssemblyString="mscorlib, Version=4.0.0.0, Culture=neutral, PublicKeyToken=b77a5c561934e089" AssemblyLocation="C:\Windows\Microsoft.NET\Framework64\v4.0.30319\mscorlib.dll" IsDeviceDependent="False">
      <ValueInfo Value="1901" />
    </TypeInfo>
    <TypeInfo ID="322" TypeName="Vecute.Nuctions+Feature, Vecute, Version=1.0.0.0, Culture=neutral, PublicKeyToken=6ca157640498cbe3" AssemblyString="Vecute, Version=1.0.0.0, Culture=neutral, PublicKeyToken=6ca157640498cbe3" AssemblyLocation="C:\Users\Jack\Documents\VecuteXI - 2010 Release\Vecute\bin\Debug\Vecute.exe" IsDeviceDependent="False">
      <ValueInfo DeepSerialization="Yes" ShallowSerialization="No" XnSequence="323" XnRCSequence="324" XnName="319" XnLabel="319" XnNote="318" XnType="50" XnUseful="28" XBioFunctions="325" />
    </TypeInfo>
    <TypeInfo ID="323" TypeName="System.String, mscorlib, Version=4.0.0.0, Culture=neutral, PublicKeyToken=b77a5c561934e089" AssemblyString="mscorlib, Version=4.0.0.0, Culture=neutral, PublicKeyToken=b77a5c561934e089" AssemblyLocation="C:\Windows\Microsoft.NET\Framework64\v4.0.30319\mscorlib.dll" IsDeviceDependent="False">
      <ValueInfo B64="T" Value="QUNDQUNUVFRHVEFDQUFHQUFBR0NUR0FBQ0dBR0FBQUNHVEFBQUFUR0FUQVRBQUFUQVRDQUFUQVRBVFRBQUFUVEFHQVRUVFRHQ0FUQUFBQUFBQ0FHQUNUQUNBVEFBVEFDVEdUQUFBQUNBQ0FBQ0FUQVRDQ0FHVENBQ1RBVEc=" />
    </TypeInfo>
    <TypeInfo ID="324" TypeName="System.String, mscorlib, Version=4.0.0.0, Culture=neutral, PublicKeyToken=b77a5c561934e089" AssemblyString="mscorlib, Version=4.0.0.0, Culture=neutral, PublicKeyToken=b77a5c561934e089" AssemblyLocation="C:\Windows\Microsoft.NET\Framework64\v4.0.30319\mscorlib.dll" IsDeviceDependent="False">
      <ValueInfo B64="T" Value="Q0FUQUdUR0FDVEdHQVRBVEdUVEdUR1RUVFRBQ0FHVEFUVEFUR1RBR1RDVEdUVFRUVFRBVEdDQUFBQVRDVEFBVFRUQUFUQVRBVFRHQVRBVFRUQVRBVENBVFRUVEFDR1RUVENUQ0dUVENBR0NUVFRDVFRHVEFDQUFBR1RHR1Q=" />
    </TypeInfo>
    <TypeInfo ID="325" TypeName="System.Collections.Generic.List`1[[Vecute.Nuctions+FeatureFunction, Vecute, Version=1.0.0.0, Culture=neutral, PublicKeyToken=6ca157640498cbe3]], mscorlib, Version=4.0.0.0, Culture=neutral, PublicKeyToken=b77a5c561934e089" AssemblyString="mscorlib, Version=4.0.0.0, Culture=neutral, PublicKeyToken=b77a5c561934e089" AssemblyLocation="C:\Windows\Microsoft.NET\Framework64\v4.0.30319\mscorlib.dll" IsDeviceDependent="False">
      <ValueInfo Count="0" DeepSerialization="Yes" ShallowSerialization="No" />
    </TypeInfo>
    <TypeInfo ID="326" TypeName="Vecute.Nuctions+GeneAnnotation, Vecute, Version=1.0.0.0, Culture=neutral, PublicKeyToken=6ca157640498cbe3" AssemblyString="Vecute, Version=1.0.0.0, Culture=neutral, PublicKeyToken=6ca157640498cbe3" AssemblyLocation="C:\Users\Jack\Documents\VecuteXI - 2010 Release\Vecute\bin\Debug\Vecute.exe" IsDeviceDependent="False">
      <ValueInfo DeepSerialization="Yes" ShallowSerialization="No" XIndex="151" XType="50" XNote="21" XLabel="327" XStartPosition="328" XEndPosition="329" XComplement="13" XVector="259" XFeature="330" />
    </TypeInfo>
    <TypeInfo ID="327" TypeName="System.String, mscorlib, Version=4.0.0.0, Culture=neutral, PublicKeyToken=b77a5c561934e089" AssemblyString="mscorlib, Version=4.0.0.0, Culture=neutral, PublicKeyToken=b77a5c561934e089" AssemblyLocation="C:\Windows\Microsoft.NET\Framework64\v4.0.30319\mscorlib.dll" IsDeviceDependent="False">
      <ValueInfo B64="T" Value="YXR0TDFM" />
    </TypeInfo>
    <TypeInfo ID="328" TypeName="System.Int32, mscorlib, Version=4.0.0.0, Culture=neutral, PublicKeyToken=b77a5c561934e089" AssemblyString="mscorlib, Version=4.0.0.0, Culture=neutral, PublicKeyToken=b77a5c561934e089" AssemblyLocation="C:\Windows\Microsoft.NET\Framework64\v4.0.30319\mscorlib.dll" IsDeviceDependent="False">
      <ValueInfo Value="4979" />
    </TypeInfo>
    <TypeInfo ID="329" TypeName="System.Int32, mscorlib, Version=4.0.0.0, Culture=neutral, PublicKeyToken=b77a5c561934e089" AssemblyString="mscorlib, Version=4.0.0.0, Culture=neutral, PublicKeyToken=b77a5c561934e089" AssemblyLocation="C:\Windows\Microsoft.NET\Framework64\v4.0.30319\mscorlib.dll" IsDeviceDependent="False">
      <ValueInfo Value="5078" />
    </TypeInfo>
    <TypeInfo ID="330" TypeName="Vecute.Nuctions+Feature, Vecute, Version=1.0.0.0, Culture=neutral, PublicKeyToken=6ca157640498cbe3" AssemblyString="Vecute, Version=1.0.0.0, Culture=neutral, PublicKeyToken=6ca157640498cbe3" AssemblyLocation="C:\Users\Jack\Documents\VecuteXI - 2010 Release\Vecute\bin\Debug\Vecute.exe" IsDeviceDependent="False">
      <ValueInfo DeepSerialization="Yes" ShallowSerialization="No" XnSequence="331" XnRCSequence="332" XnName="327" XnLabel="327" XnNote="21" XnType="50" XnUseful="28" XBioFunctions="333" />
    </TypeInfo>
    <TypeInfo ID="331" TypeName="System.String, mscorlib, Version=4.0.0.0, Culture=neutral, PublicKeyToken=b77a5c561934e089" AssemblyString="mscorlib, Version=4.0.0.0, Culture=neutral, PublicKeyToken=b77a5c561934e089" AssemblyLocation="C:\Windows\Microsoft.NET\Framework64\v4.0.30319\mscorlib.dll" IsDeviceDependent="False">
      <ValueInfo B64="T" Value="Q0FBQVRBQVRHQVRUVFRBVFRUVEdBQ1RHQVRBR1RHQUNDVEdUVENHVFRHQ0FBQ0FBQVRUR0FUQUFHQ0FBVEdDVFRUVFRUQVRBQVRHQ0NBQUNUVFRHVEFDQUFBQUFBR0NBR0dDVA==" />
    </TypeInfo>
    <TypeInfo ID="332" TypeName="System.String, mscorlib, Version=4.0.0.0, Culture=neutral, PublicKeyToken=b77a5c561934e089" AssemblyString="mscorlib, Version=4.0.0.0, Culture=neutral, PublicKeyToken=b77a5c561934e089" AssemblyLocation="C:\Windows\Microsoft.NET\Framework64\v4.0.30319\mscorlib.dll" IsDeviceDependent="False">
      <ValueInfo B64="T" Value="QUdDQ1RHQ1RUVFRUVEdUQUNBQUFHVFRHR0NBVFRBVEFBQUFBQUdDQVRUR0NUVEFUQ0FBVFRUR1RUR0NBQUNHQUFDQUdHVENBQ1RBVENBR1RDQUFBQVRBQUFBVENBVFRBVFRURw==" />
    </TypeInfo>
    <TypeInfo ID="333" TypeName="System.Collections.Generic.List`1[[Vecute.Nuctions+FeatureFunction, Vecute, Version=1.0.0.0, Culture=neutral, PublicKeyToken=6ca157640498cbe3]], mscorlib, Version=4.0.0.0, Culture=neutral, PublicKeyToken=b77a5c561934e089" AssemblyString="mscorlib, Version=4.0.0.0, Culture=neutral, PublicKeyToken=b77a5c561934e089" AssemblyLocation="C:\Windows\Microsoft.NET\Framework64\v4.0.30319\mscorlib.dll" IsDeviceDependent="False">
      <ValueInfo Count="0" DeepSerialization="Yes" ShallowSerialization="No" />
    </TypeInfo>
    <TypeInfo ID="334" TypeName="Vecute.Nuctions+GeneAnnotation, Vecute, Version=1.0.0.0, Culture=neutral, PublicKeyToken=6ca157640498cbe3" AssemblyString="Vecute, Version=1.0.0.0, Culture=neutral, PublicKeyToken=6ca157640498cbe3" AssemblyLocation="C:\Users\Jack\Documents\VecuteXI - 2010 Release\Vecute\bin\Debug\Vecute.exe" IsDeviceDependent="False">
      <ValueInfo DeepSerialization="Yes" ShallowSerialization="No" XIndex="162" XType="335" XNote="9" XLabel="336" XStartPosition="337" XEndPosition="338" XComplement="13" XVector="259" XFeature="339" />
    </TypeInfo>
    <TypeInfo ID="335" TypeName="System.String, mscorlib, Version=4.0.0.0, Culture=neutral, PublicKeyToken=b77a5c561934e089" AssemblyString="mscorlib, Version=4.0.0.0, Culture=neutral, PublicKeyToken=b77a5c561934e089" AssemblyLocation="C:\Windows\Microsoft.NET\Framework64\v4.0.30319\mscorlib.dll" IsDeviceDependent="False">
      <ValueInfo B64="T" Value="cHJpbWVyX2JpbmQ=" />
    </TypeInfo>
    <TypeInfo ID="336" TypeName="System.String, mscorlib, Version=4.0.0.0, Culture=neutral, PublicKeyToken=b77a5c561934e089" AssemblyString="mscorlib, Version=4.0.0.0, Culture=neutral, PublicKeyToken=b77a5c561934e089" AssemblyLocation="C:\Windows\Microsoft.NET\Framework64\v4.0.30319\mscorlib.dll" IsDeviceDependent="False">
      <ValueInfo B64="T" Value="Q1RS" />
    </TypeInfo>
    <TypeInfo ID="337" TypeName="System.Int32, mscorlib, Version=4.0.0.0, Culture=neutral, PublicKeyToken=b77a5c561934e089" AssemblyString="mscorlib, Version=4.0.0.0, Culture=neutral, PublicKeyToken=b77a5c561934e089" AssemblyLocation="C:\Windows\Microsoft.NET\Framework64\v4.0.30319\mscorlib.dll" IsDeviceDependent="False">
      <ValueInfo Value="2983" />
    </TypeInfo>
    <TypeInfo ID="338" TypeName="System.Int32, mscorlib, Version=4.0.0.0, Culture=neutral, PublicKeyToken=b77a5c561934e089" AssemblyString="mscorlib, Version=4.0.0.0, Culture=neutral, PublicKeyToken=b77a5c561934e089" AssemblyLocation="C:\Windows\Microsoft.NET\Framework64\v4.0.30319\mscorlib.dll" IsDeviceDependent="False">
      <ValueInfo Value="3003" />
    </TypeInfo>
    <TypeInfo ID="339" TypeName="Vecute.Nuctions+Feature, Vecute, Version=1.0.0.0, Culture=neutral, PublicKeyToken=6ca157640498cbe3" AssemblyString="Vecute, Version=1.0.0.0, Culture=neutral, PublicKeyToken=6ca157640498cbe3" AssemblyLocation="C:\Users\Jack\Documents\VecuteXI - 2010 Release\Vecute\bin\Debug\Vecute.exe" IsDeviceDependent="False">
      <ValueInfo DeepSerialization="Yes" ShallowSerialization="No" XnSequence="340" XnRCSequence="341" XnName="336" XnLabel="336" XnNote="9" XnType="335" XnUseful="193" XBioFunctions="342" />
    </TypeInfo>
    <TypeInfo ID="340" TypeName="System.String, mscorlib, Version=4.0.0.0, Culture=neutral, PublicKeyToken=b77a5c561934e089" AssemblyString="mscorlib, Version=4.0.0.0, Culture=neutral, PublicKeyToken=b77a5c561934e089" AssemblyLocation="C:\Windows\Microsoft.NET\Framework64\v4.0.30319\mscorlib.dll" IsDeviceDependent="False">
      <ValueInfo B64="T" Value="QUNDQ1RBQVRDQVRDQ0dBVEFBQ0dD" />
    </TypeInfo>
    <TypeInfo ID="341" TypeName="System.String, mscorlib, Version=4.0.0.0, Culture=neutral, PublicKeyToken=b77a5c561934e089" AssemblyString="mscorlib, Version=4.0.0.0, Culture=neutral, PublicKeyToken=b77a5c561934e089" AssemblyLocation="C:\Windows\Microsoft.NET\Framework64\v4.0.30319\mscorlib.dll" IsDeviceDependent="False">
      <ValueInfo B64="T" Value="R0NHVFRBVENHR0FUR0FUVEFHR0dU" />
    </TypeInfo>
    <TypeInfo ID="342" TypeName="System.Collections.Generic.List`1[[Vecute.Nuctions+FeatureFunction, Vecute, Version=1.0.0.0, Culture=neutral, PublicKeyToken=6ca157640498cbe3]], mscorlib, Version=4.0.0.0, Culture=neutral, PublicKeyToken=b77a5c561934e089" AssemblyString="mscorlib, Version=4.0.0.0, Culture=neutral, PublicKeyToken=b77a5c561934e089" AssemblyLocation="C:\Windows\Microsoft.NET\Framework64\v4.0.30319\mscorlib.dll" IsDeviceDependent="False">
      <ValueInfo Count="0" DeepSerialization="Yes" ShallowSerialization="No" />
    </TypeInfo>
    <TypeInfo ID="343" TypeName="Vecute.Nuctions+GeneAnnotation, Vecute, Version=1.0.0.0, Culture=neutral, PublicKeyToken=6ca157640498cbe3" AssemblyString="Vecute, Version=1.0.0.0, Culture=neutral, PublicKeyToken=6ca157640498cbe3" AssemblyLocation="C:\Users\Jack\Documents\VecuteXI - 2010 Release\Vecute\bin\Debug\Vecute.exe" IsDeviceDependent="False">
      <ValueInfo DeepSerialization="Yes" ShallowSerialization="No" XIndex="169" XType="335" XNote="9" XLabel="344" XStartPosition="345" XEndPosition="346" XComplement="13" XVector="259" XFeature="347" />
    </TypeInfo>
    <TypeInfo ID="344" TypeName="System.String, mscorlib, Version=4.0.0.0, Culture=neutral, PublicKeyToken=b77a5c561934e089" AssemblyString="mscorlib, Version=4.0.0.0, Culture=neutral, PublicKeyToken=b77a5c561934e089" AssemblyLocation="C:\Windows\Microsoft.NET\Framework64\v4.0.30319\mscorlib.dll" IsDeviceDependent="False">
      <ValueInfo B64="T" Value="RFRS" />
    </TypeInfo>
    <TypeInfo ID="345" TypeName="System.Int32, mscorlib, Version=4.0.0.0, Culture=neutral, PublicKeyToken=b77a5c561934e089" AssemblyString="mscorlib, Version=4.0.0.0, Culture=neutral, PublicKeyToken=b77a5c561934e089" AssemblyLocation="C:\Windows\Microsoft.NET\Framework64\v4.0.30319\mscorlib.dll" IsDeviceDependent="False">
      <ValueInfo Value="4414" />
    </TypeInfo>
    <TypeInfo ID="346" TypeName="System.Int32, mscorlib, Version=4.0.0.0, Culture=neutral, PublicKeyToken=b77a5c561934e089" AssemblyString="mscorlib, Version=4.0.0.0, Culture=neutral, PublicKeyToken=b77a5c561934e089" AssemblyLocation="C:\Windows\Microsoft.NET\Framework64\v4.0.30319\mscorlib.dll" IsDeviceDependent="False">
      <ValueInfo Value="4433" />
    </TypeInfo>
    <TypeInfo ID="347" TypeName="Vecute.Nuctions+Feature, Vecute, Version=1.0.0.0, Culture=neutral, PublicKeyToken=6ca157640498cbe3" AssemblyString="Vecute, Version=1.0.0.0, Culture=neutral, PublicKeyToken=6ca157640498cbe3" AssemblyLocation="C:\Users\Jack\Documents\VecuteXI - 2010 Release\Vecute\bin\Debug\Vecute.exe" IsDeviceDependent="False">
      <ValueInfo DeepSerialization="Yes" ShallowSerialization="No" XnSequence="348" XnRCSequence="349" XnName="344" XnLabel="344" XnNote="9" XnType="335" XnUseful="193" XBioFunctions="350" />
    </TypeInfo>
    <TypeInfo ID="348" TypeName="System.String, mscorlib, Version=4.0.0.0, Culture=neutral, PublicKeyToken=b77a5c561934e089" AssemblyString="mscorlib, Version=4.0.0.0, Culture=neutral, PublicKeyToken=b77a5c561934e089" AssemblyLocation="C:\Windows\Microsoft.NET\Framework64\v4.0.30319\mscorlib.dll" IsDeviceDependent="False">
      <ValueInfo B64="T" Value="VFRUVFRBQVRDQUNDR0NBR1RDR0c=" />
    </TypeInfo>
    <TypeInfo ID="349" TypeName="System.String, mscorlib, Version=4.0.0.0, Culture=neutral, PublicKeyToken=b77a5c561934e089" AssemblyString="mscorlib, Version=4.0.0.0, Culture=neutral, PublicKeyToken=b77a5c561934e089" AssemblyLocation="C:\Windows\Microsoft.NET\Framework64\v4.0.30319\mscorlib.dll" IsDeviceDependent="False">
      <ValueInfo B64="T" Value="Q0NHQUNUR0NHR1RHQVRUQUFBQUE=" />
    </TypeInfo>
    <TypeInfo ID="350" TypeName="System.Collections.Generic.List`1[[Vecute.Nuctions+FeatureFunction, Vecute, Version=1.0.0.0, Culture=neutral, PublicKeyToken=6ca157640498cbe3]], mscorlib, Version=4.0.0.0, Culture=neutral, PublicKeyToken=b77a5c561934e089" AssemblyString="mscorlib, Version=4.0.0.0, Culture=neutral, PublicKeyToken=b77a5c561934e089" AssemblyLocation="C:\Windows\Microsoft.NET\Framework64\v4.0.30319\mscorlib.dll" IsDeviceDependent="False">
      <ValueInfo Count="0" DeepSerialization="Yes" ShallowSerialization="No" />
    </TypeInfo>
    <TypeInfo ID="351" TypeName="Vecute.Nuctions+GeneAnnotation, Vecute, Version=1.0.0.0, Culture=neutral, PublicKeyToken=6ca157640498cbe3" AssemblyString="Vecute, Version=1.0.0.0, Culture=neutral, PublicKeyToken=6ca157640498cbe3" AssemblyLocation="C:\Users\Jack\Documents\VecuteXI - 2010 Release\Vecute\bin\Debug\Vecute.exe" IsDeviceDependent="False">
      <ValueInfo DeepSerialization="Yes" ShallowSerialization="No" XIndex="179" XType="335" XNote="9" XLabel="352" XStartPosition="353" XEndPosition="354" XComplement="5" XVector="259" XFeature="355" />
    </TypeInfo>
    <TypeInfo ID="352" TypeName="System.String, mscorlib, Version=4.0.0.0, Culture=neutral, PublicKeyToken=b77a5c561934e089" AssemblyString="mscorlib, Version=4.0.0.0, Culture=neutral, PublicKeyToken=b77a5c561934e089" AssemblyLocation="C:\Windows\Microsoft.NET\Framework64\v4.0.30319\mscorlib.dll" IsDeviceDependent="False">
      <ValueInfo B64="T" Value="RFRG" />
    </TypeInfo>
    <TypeInfo ID="353" TypeName="System.Int32, mscorlib, Version=4.0.0.0, Culture=neutral, PublicKeyToken=b77a5c561934e089" AssemblyString="mscorlib, Version=4.0.0.0, Culture=neutral, PublicKeyToken=b77a5c561934e089" AssemblyLocation="C:\Windows\Microsoft.NET\Framework64\v4.0.30319\mscorlib.dll" IsDeviceDependent="False">
      <ValueInfo Value="4304" />
    </TypeInfo>
    <TypeInfo ID="354" TypeName="System.Int32, mscorlib, Version=4.0.0.0, Culture=neutral, PublicKeyToken=b77a5c561934e089" AssemblyString="mscorlib, Version=4.0.0.0, Culture=neutral, PublicKeyToken=b77a5c561934e089" AssemblyLocation="C:\Windows\Microsoft.NET\Framework64\v4.0.30319\mscorlib.dll" IsDeviceDependent="False">
      <ValueInfo Value="4323" />
    </TypeInfo>
    <TypeInfo ID="355" TypeName="Vecute.Nuctions+Feature, Vecute, Version=1.0.0.0, Culture=neutral, PublicKeyToken=6ca157640498cbe3" AssemblyString="Vecute, Version=1.0.0.0, Culture=neutral, PublicKeyToken=6ca157640498cbe3" AssemblyLocation="C:\Users\Jack\Documents\VecuteXI - 2010 Release\Vecute\bin\Debug\Vecute.exe" IsDeviceDependent="False">
      <ValueInfo DeepSerialization="Yes" ShallowSerialization="No" XnSequence="356" XnRCSequence="357" XnName="352" XnLabel="352" XnNote="9" XnType="335" XnUseful="193" XBioFunctions="358" />
    </TypeInfo>
    <TypeInfo ID="356" TypeName="System.String, mscorlib, Version=4.0.0.0, Culture=neutral, PublicKeyToken=b77a5c561934e089" AssemblyString="mscorlib, Version=4.0.0.0, Culture=neutral, PublicKeyToken=b77a5c561934e089" AssemblyLocation="C:\Windows\Microsoft.NET\Framework64\v4.0.30319\mscorlib.dll" IsDeviceDependent="False">
      <ValueInfo B64="T" Value="Q0FDQ0NBQVRUVEFUR0dDQ1RUQ0E=" />
    </TypeInfo>
    <TypeInfo ID="357" TypeName="System.String, mscorlib, Version=4.0.0.0, Culture=neutral, PublicKeyToken=b77a5c561934e089" AssemblyString="mscorlib, Version=4.0.0.0, Culture=neutral, PublicKeyToken=b77a5c561934e089" AssemblyLocation="C:\Windows\Microsoft.NET\Framework64\v4.0.30319\mscorlib.dll" IsDeviceDependent="False">
      <ValueInfo B64="T" Value="VEdBQUdHQ0NBVEFBQVRUR0dHVEc=" />
    </TypeInfo>
    <TypeInfo ID="358" TypeName="System.Collections.Generic.List`1[[Vecute.Nuctions+FeatureFunction, Vecute, Version=1.0.0.0, Culture=neutral, PublicKeyToken=6ca157640498cbe3]], mscorlib, Version=4.0.0.0, Culture=neutral, PublicKeyToken=b77a5c561934e089" AssemblyString="mscorlib, Version=4.0.0.0, Culture=neutral, PublicKeyToken=b77a5c561934e089" AssemblyLocation="C:\Windows\Microsoft.NET\Framework64\v4.0.30319\mscorlib.dll" IsDeviceDependent="False">
      <ValueInfo Count="0" DeepSerialization="Yes" ShallowSerialization="No" />
    </TypeInfo>
    <TypeInfo ID="359" TypeName="Vecute.Nuctions+GeneAnnotation, Vecute, Version=1.0.0.0, Culture=neutral, PublicKeyToken=6ca157640498cbe3" AssemblyString="Vecute, Version=1.0.0.0, Culture=neutral, PublicKeyToken=6ca157640498cbe3" AssemblyLocation="C:\Users\Jack\Documents\VecuteXI - 2010 Release\Vecute\bin\Debug\Vecute.exe" IsDeviceDependent="False">
      <ValueInfo DeepSerialization="Yes" ShallowSerialization="No" XIndex="183" XType="152" XNote="9" XLabel="188" XStartPosition="360" XEndPosition="297" XComplement="13" XVector="259" XFeature="190" />
    </TypeInfo>
    <TypeInfo ID="360" TypeName="System.Int32, mscorlib, Version=4.0.0.0, Culture=neutral, PublicKeyToken=b77a5c561934e089" AssemblyString="mscorlib, Version=4.0.0.0, Culture=neutral, PublicKeyToken=b77a5c561934e089" AssemblyLocation="C:\Windows\Microsoft.NET\Framework64\v4.0.30319\mscorlib.dll" IsDeviceDependent="False">
      <ValueInfo Value="1985" />
    </TypeInfo>
    <TypeInfo ID="361" TypeName="Vecute.Nuctions+GeneAnnotation, Vecute, Version=1.0.0.0, Culture=neutral, PublicKeyToken=6ca157640498cbe3" AssemblyString="Vecute, Version=1.0.0.0, Culture=neutral, PublicKeyToken=6ca157640498cbe3" AssemblyLocation="C:\Users\Jack\Documents\VecuteXI - 2010 Release\Vecute\bin\Debug\Vecute.exe" IsDeviceDependent="False">
      <ValueInfo DeepSerialization="Yes" ShallowSerialization="No" XIndex="187" XType="152" XNote="9" XLabel="188" XStartPosition="362" XEndPosition="300" XComplement="13" XVector="259" XFeature="190" />
    </TypeInfo>
    <TypeInfo ID="362" TypeName="System.Int32, mscorlib, Version=4.0.0.0, Culture=neutral, PublicKeyToken=b77a5c561934e089" AssemblyString="mscorlib, Version=4.0.0.0, Culture=neutral, PublicKeyToken=b77a5c561934e089" AssemblyLocation="C:\Windows\Microsoft.NET\Framework64\v4.0.30319\mscorlib.dll" IsDeviceDependent="False">
      <ValueInfo Value="4987" />
    </TypeInfo>
    <TypeInfo ID="363" TypeName="Vecute.Nuctions+GeneAnnotation, Vecute, Version=1.0.0.0, Culture=neutral, PublicKeyToken=6ca157640498cbe3" AssemblyString="Vecute, Version=1.0.0.0, Culture=neutral, PublicKeyToken=6ca157640498cbe3" AssemblyLocation="C:\Users\Jack\Documents\VecuteXI - 2010 Release\Vecute\bin\Debug\Vecute.exe" IsDeviceDependent="False">
      <ValueInfo DeepSerialization="Yes" ShallowSerialization="No" XIndex="196" XType="152" XNote="9" XLabel="203" XStartPosition="364" XEndPosition="365" XComplement="5" XVector="259" XFeature="206" />
    </TypeInfo>
    <TypeInfo ID="364" TypeName="System.Int32, mscorlib, Version=4.0.0.0, Culture=neutral, PublicKeyToken=b77a5c561934e089" AssemblyString="mscorlib, Version=4.0.0.0, Culture=neutral, PublicKeyToken=b77a5c561934e089" AssemblyLocation="C:\Windows\Microsoft.NET\Framework64\v4.0.30319\mscorlib.dll" IsDeviceDependent="False">
      <ValueInfo Value="3683" />
    </TypeInfo>
    <TypeInfo ID="365" TypeName="System.Int32, mscorlib, Version=4.0.0.0, Culture=neutral, PublicKeyToken=b77a5c561934e089" AssemblyString="mscorlib, Version=4.0.0.0, Culture=neutral, PublicKeyToken=b77a5c561934e089" AssemblyLocation="C:\Windows\Microsoft.NET\Framework64\v4.0.30319\mscorlib.dll" IsDeviceDependent="False">
      <ValueInfo Value="3691" />
    </TypeInfo>
    <TypeInfo ID="366" TypeName="Vecute.Nuctions+GeneAnnotation, Vecute, Version=1.0.0.0, Culture=neutral, PublicKeyToken=6ca157640498cbe3" AssemblyString="Vecute, Version=1.0.0.0, Culture=neutral, PublicKeyToken=6ca157640498cbe3" AssemblyLocation="C:\Users\Jack\Documents\VecuteXI - 2010 Release\Vecute\bin\Debug\Vecute.exe" IsDeviceDependent="False">
      <ValueInfo DeepSerialization="Yes" ShallowSerialization="No" XIndex="199" XType="152" XNote="9" XLabel="203" XStartPosition="367" XEndPosition="368" XComplement="5" XVector="259" XFeature="206" />
    </TypeInfo>
    <TypeInfo ID="367" TypeName="System.Int32, mscorlib, Version=4.0.0.0, Culture=neutral, PublicKeyToken=b77a5c561934e089" AssemblyString="mscorlib, Version=4.0.0.0, Culture=neutral, PublicKeyToken=b77a5c561934e089" AssemblyLocation="C:\Windows\Microsoft.NET\Framework64\v4.0.30319\mscorlib.dll" IsDeviceDependent="False">
      <ValueInfo Value="4926" />
    </TypeInfo>
    <TypeInfo ID="368" TypeName="System.Int32, mscorlib, Version=4.0.0.0, Culture=neutral, PublicKeyToken=b77a5c561934e089" AssemblyString="mscorlib, Version=4.0.0.0, Culture=neutral, PublicKeyToken=b77a5c561934e089" AssemblyLocation="C:\Windows\Microsoft.NET\Framework64\v4.0.30319\mscorlib.dll" IsDeviceDependent="False">
      <ValueInfo Value="4934" />
    </TypeInfo>
    <TypeInfo ID="369" TypeName="System.Collections.Generic.List`1[[System.Int32, mscorlib, Version=4.0.0.0, Culture=neutral, PublicKeyToken=b77a5c561934e089]], mscorlib, Version=4.0.0.0, Culture=neutral, PublicKeyToken=b77a5c561934e089" AssemblyString="mscorlib, Version=4.0.0.0, Culture=neutral, PublicKeyToken=b77a5c561934e089" AssemblyLocation="C:\Windows\Microsoft.NET\Framework64\v4.0.30319\mscorlib.dll" IsDeviceDependent="False">
      <ValueInfo Count="0" DeepSerialization="Yes" ShallowSerialization="No" />
    </TypeInfo>
    <TypeInfo ID="370" TypeName="System.Collections.Generic.List`1[[System.Int32, mscorlib, Version=4.0.0.0, Culture=neutral, PublicKeyToken=b77a5c561934e089]], mscorlib, Version=4.0.0.0, Culture=neutral, PublicKeyToken=b77a5c561934e089" AssemblyString="mscorlib, Version=4.0.0.0, Culture=neutral, PublicKeyToken=b77a5c561934e089" AssemblyLocation="C:\Windows\Microsoft.NET\Framework64\v4.0.30319\mscorlib.dll" IsDeviceDependent="False">
      <ValueInfo Count="0" DeepSerialization="Yes" ShallowSerialization="No" />
    </TypeInfo>
    <TypeInfo ID="371" TypeName="System.Collections.Generic.List`1[[Vecute.Nuctions+CompareAnnotation, Vecute, Version=1.0.0.0, Culture=neutral, PublicKeyToken=6ca157640498cbe3]], mscorlib, Version=4.0.0.0, Culture=neutral, PublicKeyToken=b77a5c561934e089" AssemblyString="mscorlib, Version=4.0.0.0, Culture=neutral, PublicKeyToken=b77a5c561934e089" AssemblyLocation="C:\Windows\Microsoft.NET\Framework64\v4.0.30319\mscorlib.dll" IsDeviceDependent="False">
      <ValueInfo Count="0" DeepSerialization="Yes" ShallowSerialization="No" />
    </TypeInfo>
    <TypeInfo ID="372" TypeName="System.Collections.Generic.List`1[[System.String, mscorlib, Version=4.0.0.0, Culture=neutral, PublicKeyToken=b77a5c561934e089]], mscorlib, Version=4.0.0.0, Culture=neutral, PublicKeyToken=b77a5c561934e089" AssemblyString="mscorlib, Version=4.0.0.0, Culture=neutral, PublicKeyToken=b77a5c561934e089" AssemblyLocation="C:\Windows\Microsoft.NET\Framework64\v4.0.30319\mscorlib.dll" IsDeviceDependent="False">
      <ValueInfo Count="0" DeepSerialization="Yes" ShallowSerialization="No" />
    </TypeInfo>
    <TypeInfo ID="373" TypeName="System.Collections.Generic.List`1[[Vecute.BufferCondition, Vecute, Version=1.0.0.0, Culture=neutral, PublicKeyToken=6ca157640498cbe3]], mscorlib, Version=4.0.0.0, Culture=neutral, PublicKeyToken=b77a5c561934e089" AssemblyString="mscorlib, Version=4.0.0.0, Culture=neutral, PublicKeyToken=b77a5c561934e089" AssemblyLocation="C:\Windows\Microsoft.NET\Framework64\v4.0.30319\mscorlib.dll" IsDeviceDependent="False">
      <ValueInfo Count="0" DeepSerialization="Yes" ShallowSerialization="No" />
    </TypeInfo>
    <TypeInfo ID="374" TypeName="System.Collections.Generic.List`1[[System.String, mscorlib, Version=4.0.0.0, Culture=neutral, PublicKeyToken=b77a5c561934e089]], mscorlib, Version=4.0.0.0, Culture=neutral, PublicKeyToken=b77a5c561934e089" AssemblyString="mscorlib, Version=4.0.0.0, Culture=neutral, PublicKeyToken=b77a5c561934e089" AssemblyLocation="C:\Windows\Microsoft.NET\Framework64\v4.0.30319\mscorlib.dll" IsDeviceDependent="False">
      <ValueInfo Count="0" DeepSerialization="Yes" ShallowSerialization="No" />
    </TypeInfo>
    <TypeInfo ID="375" TypeName="System.Collections.Generic.List`1[[Vecute.FeatureScreenInfo, Vecute, Version=1.0.0.0, Culture=neutral, PublicKeyToken=6ca157640498cbe3]], mscorlib, Version=4.0.0.0, Culture=neutral, PublicKeyToken=b77a5c561934e089" AssemblyString="mscorlib, Version=4.0.0.0, Culture=neutral, PublicKeyToken=b77a5c561934e089" AssemblyLocation="C:\Windows\Microsoft.NET\Framework64\v4.0.30319\mscorlib.dll" IsDeviceDependent="False">
      <ValueInfo Count="0" DeepSerialization="Yes" ShallowSerialization="No" />
    </TypeInfo>
    <TypeInfo ID="376" TypeName="System.Collections.Generic.List`1[[Vecute.DNAInfo, Vecute, Version=1.0.0.0, Culture=neutral, PublicKeyToken=6ca157640498cbe3]], mscorlib, Version=4.0.0.0, Culture=neutral, PublicKeyToken=b77a5c561934e089" AssemblyString="mscorlib, Version=4.0.0.0, Culture=neutral, PublicKeyToken=b77a5c561934e089" AssemblyLocation="C:\Windows\Microsoft.NET\Framework64\v4.0.30319\mscorlib.dll" IsDeviceDependent="False">
      <ValueInfo Count="0" DeepSerialization="Yes" ShallowSerialization="No" />
    </TypeInfo>
    <TypeInfo ID="377" TypeName="System.Int32, mscorlib, Version=4.0.0.0, Culture=neutral, PublicKeyToken=b77a5c561934e089" AssemblyString="mscorlib, Version=4.0.0.0, Culture=neutral, PublicKeyToken=b77a5c561934e089" AssemblyLocation="C:\Windows\Microsoft.NET\Framework64\v4.0.30319\mscorlib.dll" IsDeviceDependent="False">
      <ValueInfo Value="5189" />
    </TypeInfo>
    <TypeInfo ID="378" TypeName="System.Collections.Generic.List`1[[Vecute.EnzymeAnalysisItem, Vecute, Version=1.0.0.0, Culture=neutral, PublicKeyToken=6ca157640498cbe3]], mscorlib, Version=4.0.0.0, Culture=neutral, PublicKeyToken=b77a5c561934e089" AssemblyString="mscorlib, Version=4.0.0.0, Culture=neutral, PublicKeyToken=b77a5c561934e089" AssemblyLocation="C:\Windows\Microsoft.NET\Framework64\v4.0.30319\mscorlib.dll" IsDeviceDependent="False">
      <ValueInfo Count="0" DeepSerialization="Yes" ShallowSerialization="No" />
    </TypeInfo>
    <TypeInfo ID="379" TypeName="System.Collections.Generic.List`1[[System.String, mscorlib, Version=4.0.0.0, Culture=neutral, PublicKeyToken=b77a5c561934e089]], mscorlib, Version=4.0.0.0, Culture=neutral, PublicKeyToken=b77a5c561934e089" AssemblyString="mscorlib, Version=4.0.0.0, Culture=neutral, PublicKeyToken=b77a5c561934e089" AssemblyLocation="C:\Windows\Microsoft.NET\Framework64\v4.0.30319\mscorlib.dll" IsDeviceDependent="False">
      <ValueInfo Count="0" DeepSerialization="Yes" ShallowSerialization="No" />
    </TypeInfo>
    <TypeInfo ID="380" TypeName="System.Collections.Generic.List`1[[System.String, mscorlib, Version=4.0.0.0, Culture=neutral, PublicKeyToken=b77a5c561934e089]], mscorlib, Version=4.0.0.0, Culture=neutral, PublicKeyToken=b77a5c561934e089" AssemblyString="mscorlib, Version=4.0.0.0, Culture=neutral, PublicKeyToken=b77a5c561934e089" AssemblyLocation="C:\Windows\Microsoft.NET\Framework64\v4.0.30319\mscorlib.dll" IsDeviceDependent="False">
      <ValueInfo Count="0" DeepSerialization="Yes" ShallowSerialization="No" />
    </TypeInfo>
    <TypeInfo ID="381" TypeName="System.Collections.Generic.List`1[[System.String, mscorlib, Version=4.0.0.0, Culture=neutral, PublicKeyToken=b77a5c561934e089]], mscorlib, Version=4.0.0.0, Culture=neutral, PublicKeyToken=b77a5c561934e089" AssemblyString="mscorlib, Version=4.0.0.0, Culture=neutral, PublicKeyToken=b77a5c561934e089" AssemblyLocation="C:\Windows\Microsoft.NET\Framework64\v4.0.30319\mscorlib.dll" IsDeviceDependent="False">
      <ValueInfo Count="0" DeepSerialization="Yes" ShallowSerialization="No" />
    </TypeInfo>
    <TypeInfo ID="382" TypeName="System.Collections.Generic.List`1[[Vecute.IncubationStep, Vecute, Version=1.0.0.0, Culture=neutral, PublicKeyToken=6ca157640498cbe3]], mscorlib, Version=4.0.0.0, Culture=neutral, PublicKeyToken=b77a5c561934e089" AssemblyString="mscorlib, Version=4.0.0.0, Culture=neutral, PublicKeyToken=b77a5c561934e089" AssemblyLocation="C:\Windows\Microsoft.NET\Framework64\v4.0.30319\mscorlib.dll" IsDeviceDependent="False">
      <ValueInfo Count="0" DeepSerialization="Yes" ShallowSerialization="No" />
    </TypeInfo>
    <TypeInfo ID="383" TypeName="System.Collections.Generic.List`1[[Vecute.Nuctions+Cell, Vecute, Version=1.0.0.0, Culture=neutral, PublicKeyToken=6ca157640498cbe3]], mscorlib, Version=4.0.0.0, Culture=neutral, PublicKeyToken=b77a5c561934e089" AssemblyString="mscorlib, Version=4.0.0.0, Culture=neutral, PublicKeyToken=b77a5c561934e089" AssemblyLocation="C:\Windows\Microsoft.NET\Framework64\v4.0.30319\mscorlib.dll" IsDeviceDependent="False">
      <ValueInfo Count="0" DeepSerialization="Yes" ShallowSerialization="No" />
    </TypeInfo>
    <TypeInfo ID="384" TypeName="System.Single, mscorlib, Version=4.0.0.0, Culture=neutral, PublicKeyToken=b77a5c561934e089" AssemblyString="mscorlib, Version=4.0.0.0, Culture=neutral, PublicKeyToken=b77a5c561934e089" AssemblyLocation="C:\Windows\Microsoft.NET\Framework64\v4.0.30319\mscorlib.dll" IsDeviceDependent="False">
      <ValueInfo Value="2782.893" />
    </TypeInfo>
    <TypeInfo ID="385" TypeName="System.Single, mscorlib, Version=4.0.0.0, Culture=neutral, PublicKeyToken=b77a5c561934e089" AssemblyString="mscorlib, Version=4.0.0.0, Culture=neutral, PublicKeyToken=b77a5c561934e089" AssemblyLocation="C:\Windows\Microsoft.NET\Framework64\v4.0.30319\mscorlib.dll" IsDeviceDependent="False">
      <ValueInfo Value="-586.1409" />
    </TypeInfo>
    <TypeInfo ID="386" TypeName="System.Collections.ObjectModel.ObservableCollection`1[[Vecute.SCFItem, Vecute, Version=1.0.0.0, Culture=neutral, PublicKeyToken=6ca157640498cbe3]], System, Version=4.0.0.0, Culture=neutral, PublicKeyToken=b77a5c561934e089" AssemblyString="System, Version=4.0.0.0, Culture=neutral, PublicKeyToken=b77a5c561934e089" AssemblyLocation="C:\Windows\Microsoft.Net\assembly\GAC_MSIL\System\v4.0_4.0.0.0__b77a5c561934e089\System.dll" IsDeviceDependent="False">
      <ValueInfo Count="0" DeepSerialization="Yes" ShallowSerialization="No" />
    </TypeInfo>
    <TypeInfo ID="387" TypeName="System.Collections.ObjectModel.ObservableCollection`1[[Vecute.BitImage, Vecute, Version=1.0.0.0, Culture=neutral, PublicKeyToken=6ca157640498cbe3]], System, Version=4.0.0.0, Culture=neutral, PublicKeyToken=b77a5c561934e089" AssemblyString="System, Version=4.0.0.0, Culture=neutral, PublicKeyToken=b77a5c561934e089" AssemblyLocation="C:\Windows\Microsoft.Net\assembly\GAC_MSIL\System\v4.0_4.0.0.0__b77a5c561934e089\System.dll" IsDeviceDependent="False">
      <ValueInfo Count="0" DeepSerialization="Yes" ShallowSerialization="No" />
    </TypeInfo>
    <TypeInfo ID="388" TypeName="System.Collections.Generic.List`1[[System.String, mscorlib, Version=4.0.0.0, Culture=neutral, PublicKeyToken=b77a5c561934e089]], mscorlib, Version=4.0.0.0, Culture=neutral, PublicKeyToken=b77a5c561934e089" AssemblyString="mscorlib, Version=4.0.0.0, Culture=neutral, PublicKeyToken=b77a5c561934e089" AssemblyLocation="C:\Windows\Microsoft.NET\Framework64\v4.0.30319\mscorlib.dll" IsDeviceDependent="False">
      <ValueInfo Count="0" DeepSerialization="Yes" ShallowSerialization="No" />
    </TypeInfo>
    <TypeInfo ID="389" TypeName="System.Collections.Generic.Dictionary`2[[System.String, mscorlib, Version=4.0.0.0, Culture=neutral, PublicKeyToken=b77a5c561934e089],[System.String, mscorlib, Version=4.0.0.0, Culture=neutral, PublicKeyToken=b77a5c561934e089]], mscorlib, Version=4.0.0.0, Culture=neutral, PublicKeyToken=b77a5c561934e089" AssemblyString="mscorlib, Version=4.0.0.0, Culture=neutral, PublicKeyToken=b77a5c561934e089" AssemblyLocation="C:\Windows\Microsoft.NET\Framework64\v4.0.30319\mscorlib.dll" IsDeviceDependent="False">
      <ValueInfo Count="0" DeepSerialization="Yes" ShallowSerialization="No" />
    </TypeInfo>
    <TypeInfo ID="390" TypeName="Vecute.DNAInfo, Vecute, Version=1.0.0.0, Culture=neutral, PublicKeyToken=6ca157640498cbe3" AssemblyString="Vecute, Version=1.0.0.0, Culture=neutral, PublicKeyToken=6ca157640498cbe3" AssemblyLocation="C:\Users\Jack\Documents\VecuteXI - 2010 Release\Vecute\bin\Debug\Vecute.exe" IsDeviceDependent="False">
      <ValueInfo DeepSerialization="Yes" ShallowSerialization="No" XvName="391" XOperationDescription="-1" XIsVerificationStep="5" XIsConstructionNode="5" XNotDrawMap="5" XHost="392" XvMolecularOperation="10" XUpdateImageEvent="-1" XDNAs="394" XCalculated="5" XFile_Filename="421" XEnzyme_Enzymes="422" XEnzyme_Buffers="423" XEnzyme_Condition="424" XDephosphorylateWhenDigestion="5" XPCR_ForwardPrimer="-1" XPCR_FPrimerName="-1" XPCR_ReversePrimer="-1" XPCR_RPrimerName="-1" XPCR_Overlap="5" XModify_Method="225" XScreen_Features="425" XScreen_OnlyCircular="5" XSource="426" XEditing="13" XCreating="5" XLigation_TriFragment="228" XLigationMethod="228" XGel_Minimum="232" XGel_Maximun="231" XSolutionExtration="5" XSetPosition="230" XScreen_PCRMax="231" XScreen_PCRMin="232" XScreen_FPrimer="9" XScreen_FName="233" XScreen_RPrimer="9" XScreen_RName="234" XScreen_Mode="235" XRecombinationMethod="236" XEnzymeAnalysisParamters="427" XFetchedEnzymes="428" XOnlySignificant="13" XOnlyExtend="13" XAutomaticChoose="13" XSequencingTheorica="-1" XSequencingPrimerName="9" XSequencingPrimer="9" XSequencingSequence="9" XTheorySequences="429" XSequencingResultComment="240" XCompareSelectedGeneFile="-1" XCompareResultComment="240" XPickedDNAs="430" XDescribeType="242" XTransformationMethod="243" XTransformationMode="244" XIncubation="431" XCells="432" XIncludeVerification="5" XSequencingVerify="5" XDX="433" XDY="434" XRealSize="5" XFinished="5" XProgress="249" XPixelPerKBP="19" XIsKeyName="5" XPCRDesignerData="-1" XSequenceDesignerData="-1" XUseFreeDesigner="5" XSCFFiles="435" XGelFiles="436" XGelFirstFigureNumber="19" XGelSecondFigureNumber="19" XColonyFirstSequencingNumber="19" XColonySecondSequencingNumber="19" XFreeDesignCode="9" XFreeDesignName="9" XDesignedEnzymeSite="437" XPrimerDesignerMode="5" XDesignedPrimers="438" />
    </TypeInfo>
    <TypeInfo ID="391" TypeName="System.String, mscorlib, Version=4.0.0.0, Culture=neutral, PublicKeyToken=b77a5c561934e089" AssemblyString="mscorlib, Version=4.0.0.0, Culture=neutral, PublicKeyToken=b77a5c561934e089" AssemblyLocation="C:\Windows\Microsoft.NET\Framework64\v4.0.30319\mscorlib.dll" IsDeviceDependent="False">
      <ValueInfo B64="T" Value="RjAyX0IxMTAyMzgwX0IxMTEwMjUwYV9DRDNfQ0YoMjVQKS5zZXE=" />
    </TypeInfo>
    <TypeInfo ID="392" TypeName="Vecute.Nuctions+Host, Vecute, Version=1.0.0.0, Culture=neutral, PublicKeyToken=6ca157640498cbe3" AssemblyString="Vecute, Version=1.0.0.0, Culture=neutral, PublicKeyToken=6ca157640498cbe3" AssemblyLocation="C:\Users\Jack\Documents\VecuteXI - 2010 Release\Vecute\bin\Debug\Vecute.exe" IsDeviceDependent="False">
      <ValueInfo DeepSerialization="Yes" ShallowSerialization="No" XName="7" XBioFunctions="393" XDescription="9" />
    </TypeInfo>
    <TypeInfo ID="393" TypeName="System.Collections.Generic.List`1[[Vecute.Nuctions+FeatureFunction, Vecute, Version=1.0.0.0, Culture=neutral, PublicKeyToken=6ca157640498cbe3]], mscorlib, Version=4.0.0.0, Culture=neutral, PublicKeyToken=b77a5c561934e089" AssemblyString="mscorlib, Version=4.0.0.0, Culture=neutral, PublicKeyToken=b77a5c561934e089" AssemblyLocation="C:\Windows\Microsoft.NET\Framework64\v4.0.30319\mscorlib.dll" IsDeviceDependent="False">
      <ValueInfo Count="0" DeepSerialization="Yes" ShallowSerialization="No" />
    </TypeInfo>
    <TypeInfo ID="394" TypeName="Microsoft.VisualBasic.Collection, Microsoft.VisualBasic, Version=10.0.0.0, Culture=neutral, PublicKeyToken=b03f5f7f11d50a3a" AssemblyString="Microsoft.VisualBasic, Version=10.0.0.0, Culture=neutral, PublicKeyToken=b03f5f7f11d50a3a" AssemblyLocation="C:\Windows\Microsoft.Net\assembly\GAC_MSIL\Microsoft.VisualBasic\v4.0_10.0.0.0__b03f5f7f11d50a3a\Microsoft.VisualBasic.dll" IsDeviceDependent="False">
      <ValueInfo V0="395" Count="1" DeepSerialization="Yes" ShallowSerialization="No" />
    </TypeInfo>
    <TypeInfo ID="395" TypeName="Vecute.Nuctions+GeneFile, Vecute, Version=1.0.0.0, Culture=neutral, PublicKeyToken=6ca157640498cbe3" AssemblyString="Vecute, Version=1.0.0.0, Culture=neutral, PublicKeyToken=6ca157640498cbe3" AssemblyLocation="C:\Users\Jack\Documents\VecuteXI - 2010 Release\Vecute\bin\Debug\Vecute.exe" IsDeviceDependent="False">
      <ValueInfo DeepSerialization="Yes" ShallowSerialization="No" XvName="391" XvIscircular="5" XvDate="396" XvSequence="397" XvRCSequence="398" XvFeatureCol="399" XvEnd_F="402" XvEnd_R="402" XvPhos_F="13" XvPhos_R="13" XFCleavages="418" XRCleavages="419" X_CompareAnnotations="420" XtmpCircular="5" />
    </TypeInfo>
    <TypeInfo ID="396" TypeName="System.DateTime, mscorlib, Version=4.0.0.0, Culture=neutral, PublicKeyToken=b77a5c561934e089" AssemblyString="mscorlib, Version=4.0.0.0, Culture=neutral, PublicKeyToken=b77a5c561934e089" AssemblyLocation="C:\Windows\Microsoft.NET\Framework64\v4.0.30319\mscorlib.dll" IsDeviceDependent="False">
      <ValueInfo Value="40644.3606178125" />
    </TypeInfo>
    <TypeInfo ID="397" TypeName="System.String, mscorlib, Version=4.0.0.0, Culture=neutral, PublicKeyToken=b77a5c561934e089" AssemblyString="mscorlib, Version=4.0.0.0, Culture=neutral, PublicKeyToken=b77a5c561934e089" AssemblyLocation="C:\Windows\Microsoft.NET\Framework64\v4.0.30319\mscorlib.dll" IsDeviceDependent="False">
      <ValueInfo B64="T" Value="VEdUR0FHVEFUQ0FDQ1RUR0dUR0dHR0NDQUFUQVRBVEFBQ0FHQVRBQUFHQUdDR0NHVFRBVENHR0FUR0FUVEFHR0dUQ1RBQ0FUQ0FBVEFBQUFDVFRBQUNHQ1RBQVRHQ0FUVEFHQ0dHVEFBQUFHR0FUQ0dHVFRHQUNHQVRHVFRUVFRBVEFBVEFDQUNUR0FUVENUVEFHVFRBQUFBVFRHQ0dDR1RBQVRBVEFHQUNBVEdBVENDQ0FHQVRBQVRHR0FBQ0FUVEFDQ1RHQ0NBQUNBR0FUR1RBQ0FHQVRUVEFDQ1RUVENHR0FBQUFHQ0NDR0FBQ0FUQUFDVFRUQ0FUQ0NUR0FHR1RBR0NDQVRUQ0FUQ0NBVEdBVEFUR0dDR0FHQUFDQ0FBR1RUQ0FUVFRUQ1RBQ0FBQ0FUQ0FUQUFBR0dDQ0dDQ1RUVEFHQUFDQVRBQUFBVENBVEFHQVRBVENDQUFUVEdHQ0NUQ1RBR0NUVEFHQ0NBVFRUQ1RUQ1RHQUFUQVRDQ0NBVEFUQVRUVFRUVFRBQUdUQ0FDR0FBVEdUQVRHVENDVEdDR1RDVFRHQUdUQVRUQ1RUQ0FUVFRUVENDQVRDVFRUR0NDQ1RBQ0NHVEFUQUdBR0FBQUFUVEdBQ0FBVEdUVEFUR0NBQUNDR1RBQVRUQ0dUVEFUVFRDQ0FUVEFDQUFUQ0FBVEFBVEdUVFRUVFRBQ0FUR0FHQUdUQ0FUVENBQVRBVFRHR0NBR0dUQUFBQ0FDVEFUVEFUQ0FDQ0FBQUFUVEFBVEdHQVRUR0NBQ1RBQUFUQ0FUQ0FDQ1RUQ0dHR0FBQUdBVFRUQ0FBQ0NUR0dDQ0dUVEFBVEFBVEdBQVRHQUFBVFRUVFRUVFRBR1RDQVRBVFRBR0NDVENBQ1RDR0FHR0NDR1RUQVRDQVRDQ0FBQUFUQUNHR1RBQ0dHQUdBQ0dUQ0FBQ0FBVEFUQ1RDVEFUVEdBQUNUR0NBR1RDVENHQUdBVEFBR1RDR0FDVENUQ0NDVEFUQUdUR0FHVENHVEFUVEFDQUNDR0FDR0dDR1RDR0FDQVRBQVRUQUNBQ1RUQ0dUR0FDQ0NBR0NUVFRDVFRHVEFDQUFBR1RHVEdDQ1RUVENHVEdHQ0NBVEdDR1RHQ0FBQUFBQ0NDQ1RDQUdBQ0NHVFRUQUdBR0dDQ0NBQUdHR1RUQVRHQ1RBR1RUQVRHQ1RDQUdDR1RHQ0NBR0NBR0NBQUNUQ0FHQ1RDVFRUQ0dHR0NUVEdHVEFHQ0FHQ0dBVENUQ0FHQ0FDR1RHVEdUQUFHQUNHQ0dBQVRUQ0dDVEdBVFRDQVRDVENBVFRDQ1RDQVRUQ0dDR0dUQw==" />
    </TypeInfo>
    <TypeInfo ID="398" TypeName="System.String, mscorlib, Version=4.0.0.0, Culture=neutral, PublicKeyToken=b77a5c561934e089" AssemblyString="mscorlib, Version=4.0.0.0, Culture=neutral, PublicKeyToken=b77a5c561934e089" AssemblyLocation="C:\Windows\Microsoft.NET\Framework64\v4.0.30319\mscorlib.dll" IsDeviceDependent="False">
      <ValueInfo B64="T" Value="R0FDQ0dDR0FBVEdBR0dBQVRHQUdBVEdBQVRDQUdDR0FBVFRDR0NHVENUVEFDQUNBQ0dUR0NUR0FHQVRDR0NUR0NUQUNDQUFHQ0NDR0FBQUdBR0NUR0FHVFRHQ1RHQ1RHR0NBQ0dDVEdBR0NBVEFBQ1RBR0NBVEFBQ0NDVFRHR0dDQ1RDVEFBQUNHR1RDVEdBR0dHR1RUVFRUR0NBQ0dDQVRHR0NDQUNHQUFBR0dDQUNBQ1RUVEdUQUNBQUdBQUFHQ1RHR0dUQ0FDR0FBR1RHVEFBVFRBVEdUQ0dBQ0dDQ0dUQ0dHVEdUQUFUQUNHQUNUQ0FDVEFUQUdHR0FHQUdUQ0dBQ1RUQVRDVENHQUdBQ1RHQ0FHVFRDQUFUQUdBR0FUQVRUR1RUR0FDR1RDVENDR1RBQ0NHVEFUVFRUR0dBVEdBVEFBQ0dHQ0NUQ0dBR1RHQUdHQ1RBQVRBVEdBQ1RBQUFBQUFBQVRUVENBVFRDQVRUQVRUQUFDR0dDQ0FHR1RUR0FBQVRDVFRUQ0NDR0FBR0dUR0FUR0FUVFRBR1RHQ0FBVENDQVRUQUFUVFRUR0dUR0FUQUFUQUdUR1RUVEFDQ1RHQ0NBQVRBVFRHQUFUR0FDVENUQ0FUR1RBQUFBQUFDQVRUQVRUR0FUVEdUQUFUR0dBQUFUQUFDR0FBVFRBQ0dHVFRHQ0FUQUFDQVRUR1RDQUFUVFRUQ1RDVEFUQUNHR1RBR0dHQ0FBQUdBVEdHQUFBQUFUR0FBR0FBVEFDVENBQUdBQ0dDQUdHQUNBVEFDQVRUQ0dUR0FDVFRBQUFBQUFBVEFUQVRHR0dBVEFUVENBR0FBR0FBQVRHR0NUQUFHQ1RBR0FHR0NDQUFUVEdHQVRBVENUQVRHQVRUVFRBVEdUVENUQUFBR0dDR0dDQ1RUVEFUR0FUR1RUR1RBR0FBQUFUR0FBQ1RUR0dUVENUQ0dDQ0FUQVRDQVRHR0FUR0FBVEdHQ1RBQ0NUQ0FHR0FUR0FBQUdUVEFUR1RUQ0dHR0NUVFRUQ0NHQUFBR0dUQUFBVENUR1RBQ0FUQ1RHVFRHR0NBR0dUQUFUR1RUQ0NBVFRBVENUR0dHQVRDQVRHVENUQVRBVFRBQ0dDR0NBQVRUVFRBQUNUQUFHQUFUQ0FHVEdUQVRUQVRBQUFBQUNBVENHVENBQUNDR0FUQ0NUVFRUQUNDR0NUQUFUR0NBVFRBR0NHVFRBQUdUVFRUQVRUR0FUR1RBR0FDQ0NUQUFUQ0FUQ0NHQVRBQUNHQ0dDVENUVFRBVENUR1RUQVRBVEFUVEdHQ0NDQ0FDQ0FBR0dUR0FUQUNUQ0FDQQ==" />
    </TypeInfo>
    <TypeInfo ID="399" TypeName="System.Collections.Generic.List`1[[Vecute.Nuctions+GeneAnnotation, Vecute, Version=1.0.0.0, Culture=neutral, PublicKeyToken=6ca157640498cbe3]], mscorlib, Version=4.0.0.0, Culture=neutral, PublicKeyToken=b77a5c561934e089" AssemblyString="mscorlib, Version=4.0.0.0, Culture=neutral, PublicKeyToken=b77a5c561934e089" AssemblyLocation="C:\Windows\Microsoft.NET\Framework64\v4.0.30319\mscorlib.dll" IsDeviceDependent="False">
      <ValueInfo V0="400" V1="403" V2="406" V3="409" V4="412" V5="415" Count="6" DeepSerialization="Yes" ShallowSerialization="No" />
    </TypeInfo>
    <TypeInfo ID="400" TypeName="Vecute.Nuctions+GeneAnnotation, Vecute, Version=1.0.0.0, Culture=neutral, PublicKeyToken=6ca157640498cbe3" AssemblyString="Vecute, Version=1.0.0.0, Culture=neutral, PublicKeyToken=6ca157640498cbe3" AssemblyLocation="C:\Users\Jack\Documents\VecuteXI - 2010 Release\Vecute\bin\Debug\Vecute.exe" IsDeviceDependent="False">
      <ValueInfo DeepSerialization="Yes" ShallowSerialization="No" XIndex="19" XType="401" XNote="9" XLabel="402" XStartPosition="31" XEndPosition="31" XComplement="5" XVector="395" XFeature="-1" />
    </TypeInfo>
    <TypeInfo ID="401" TypeName="System.String, mscorlib, Version=4.0.0.0, Culture=neutral, PublicKeyToken=b77a5c561934e089" AssemblyString="mscorlib, Version=4.0.0.0, Culture=neutral, PublicKeyToken=b77a5c561934e089" AssemblyLocation="C:\Windows\Microsoft.NET\Framework64\v4.0.30319\mscorlib.dll" IsDeviceDependent="False">
      <ValueInfo B64="T" Value="Zl9lbmQ=" />
    </TypeInfo>
    <TypeInfo ID="402" TypeName="System.String, mscorlib, Version=4.0.0.0, Culture=neutral, PublicKeyToken=b77a5c561934e089" AssemblyString="mscorlib, Version=4.0.0.0, Culture=neutral, PublicKeyToken=b77a5c561934e089" AssemblyLocation="C:\Windows\Microsoft.NET\Framework64\v4.0.30319\mscorlib.dll" IsDeviceDependent="False">
      <ValueInfo B64="T" Value="KkI=" />
    </TypeInfo>
    <TypeInfo ID="403" TypeName="Vecute.Nuctions+GeneAnnotation, Vecute, Version=1.0.0.0, Culture=neutral, PublicKeyToken=6ca157640498cbe3" AssemblyString="Vecute, Version=1.0.0.0, Culture=neutral, PublicKeyToken=6ca157640498cbe3" AssemblyLocation="C:\Users\Jack\Documents\VecuteXI - 2010 Release\Vecute\bin\Debug\Vecute.exe" IsDeviceDependent="False">
      <ValueInfo DeepSerialization="Yes" ShallowSerialization="No" XIndex="31" XType="404" XNote="9" XLabel="402" XStartPosition="405" XEndPosition="405" XComplement="5" XVector="395" XFeature="-1" />
    </TypeInfo>
    <TypeInfo ID="404" TypeName="System.String, mscorlib, Version=4.0.0.0, Culture=neutral, PublicKeyToken=b77a5c561934e089" AssemblyString="mscorlib, Version=4.0.0.0, Culture=neutral, PublicKeyToken=b77a5c561934e089" AssemblyLocation="C:\Windows\Microsoft.NET\Framework64\v4.0.30319\mscorlib.dll" IsDeviceDependent="False">
      <ValueInfo B64="T" Value="cl9lbmQ=" />
    </TypeInfo>
    <TypeInfo ID="405" TypeName="System.Int32, mscorlib, Version=4.0.0.0, Culture=neutral, PublicKeyToken=b77a5c561934e089" AssemblyString="mscorlib, Version=4.0.0.0, Culture=neutral, PublicKeyToken=b77a5c561934e089" AssemblyLocation="C:\Windows\Microsoft.NET\Framework64\v4.0.30319\mscorlib.dll" IsDeviceDependent="False">
      <ValueInfo Value="997" />
    </TypeInfo>
    <TypeInfo ID="406" TypeName="Vecute.Nuctions+GeneAnnotation, Vecute, Version=1.0.0.0, Culture=neutral, PublicKeyToken=6ca157640498cbe3" AssemblyString="Vecute, Version=1.0.0.0, Culture=neutral, PublicKeyToken=6ca157640498cbe3" AssemblyLocation="C:\Users\Jack\Documents\VecuteXI - 2010 Release\Vecute\bin\Debug\Vecute.exe" IsDeviceDependent="False">
      <ValueInfo DeepSerialization="Yes" ShallowSerialization="No" XIndex="40" XType="100" XNote="101" XLabel="102" XStartPosition="407" XEndPosition="408" XComplement="13" XVector="395" XFeature="105" />
    </TypeInfo>
    <TypeInfo ID="407" TypeName="System.Int32, mscorlib, Version=4.0.0.0, Culture=neutral, PublicKeyToken=b77a5c561934e089" AssemblyString="mscorlib, Version=4.0.0.0, Culture=neutral, PublicKeyToken=b77a5c561934e089" AssemblyLocation="C:\Windows\Microsoft.NET\Framework64\v4.0.30319\mscorlib.dll" IsDeviceDependent="False">
      <ValueInfo Value="745" />
    </TypeInfo>
    <TypeInfo ID="408" TypeName="System.Int32, mscorlib, Version=4.0.0.0, Culture=neutral, PublicKeyToken=b77a5c561934e089" AssemblyString="mscorlib, Version=4.0.0.0, Culture=neutral, PublicKeyToken=b77a5c561934e089" AssemblyLocation="C:\Windows\Microsoft.NET\Framework64\v4.0.30319\mscorlib.dll" IsDeviceDependent="False">
      <ValueInfo Value="767" />
    </TypeInfo>
    <TypeInfo ID="409" TypeName="Vecute.Nuctions+GeneAnnotation, Vecute, Version=1.0.0.0, Culture=neutral, PublicKeyToken=6ca157640498cbe3" AssemblyString="Vecute, Version=1.0.0.0, Culture=neutral, PublicKeyToken=6ca157640498cbe3" AssemblyLocation="C:\Users\Jack\Documents\VecuteXI - 2010 Release\Vecute\bin\Debug\Vecute.exe" IsDeviceDependent="False">
      <ValueInfo DeepSerialization="Yes" ShallowSerialization="No" XIndex="49" XType="50" XNote="138" XLabel="139" XStartPosition="410" XEndPosition="411" XComplement="13" XVector="395" XFeature="142" />
    </TypeInfo>
    <TypeInfo ID="410" TypeName="System.Int32, mscorlib, Version=4.0.0.0, Culture=neutral, PublicKeyToken=b77a5c561934e089" AssemblyString="mscorlib, Version=4.0.0.0, Culture=neutral, PublicKeyToken=b77a5c561934e089" AssemblyLocation="C:\Windows\Microsoft.NET\Framework64\v4.0.30319\mscorlib.dll" IsDeviceDependent="False">
      <ValueInfo Value="805" />
    </TypeInfo>
    <TypeInfo ID="411" TypeName="System.Int32, mscorlib, Version=4.0.0.0, Culture=neutral, PublicKeyToken=b77a5c561934e089" AssemblyString="mscorlib, Version=4.0.0.0, Culture=neutral, PublicKeyToken=b77a5c561934e089" AssemblyLocation="C:\Windows\Microsoft.NET\Framework64\v4.0.30319\mscorlib.dll" IsDeviceDependent="False">
      <ValueInfo Value="819" />
    </TypeInfo>
    <TypeInfo ID="412" TypeName="Vecute.Nuctions+GeneAnnotation, Vecute, Version=1.0.0.0, Culture=neutral, PublicKeyToken=6ca157640498cbe3" AssemblyString="Vecute, Version=1.0.0.0, Culture=neutral, PublicKeyToken=6ca157640498cbe3" AssemblyLocation="C:\Users\Jack\Documents\VecuteXI - 2010 Release\Vecute\bin\Debug\Vecute.exe" IsDeviceDependent="False">
      <ValueInfo DeepSerialization="Yes" ShallowSerialization="No" XIndex="60" XType="335" XNote="9" XLabel="336" XStartPosition="413" XEndPosition="414" XComplement="13" XVector="395" XFeature="339" />
    </TypeInfo>
    <TypeInfo ID="413" TypeName="System.Int32, mscorlib, Version=4.0.0.0, Culture=neutral, PublicKeyToken=b77a5c561934e089" AssemblyString="mscorlib, Version=4.0.0.0, Culture=neutral, PublicKeyToken=b77a5c561934e089" AssemblyLocation="C:\Windows\Microsoft.NET\Framework64\v4.0.30319\mscorlib.dll" IsDeviceDependent="False">
      <ValueInfo Value="46" />
    </TypeInfo>
    <TypeInfo ID="414" TypeName="System.Int32, mscorlib, Version=4.0.0.0, Culture=neutral, PublicKeyToken=b77a5c561934e089" AssemblyString="mscorlib, Version=4.0.0.0, Culture=neutral, PublicKeyToken=b77a5c561934e089" AssemblyLocation="C:\Windows\Microsoft.NET\Framework64\v4.0.30319\mscorlib.dll" IsDeviceDependent="False">
      <ValueInfo Value="66" />
    </TypeInfo>
    <TypeInfo ID="415" TypeName="Vecute.Nuctions+GeneAnnotation, Vecute, Version=1.0.0.0, Culture=neutral, PublicKeyToken=6ca157640498cbe3" AssemblyString="Vecute, Version=1.0.0.0, Culture=neutral, PublicKeyToken=6ca157640498cbe3" AssemblyLocation="C:\Users\Jack\Documents\VecuteXI - 2010 Release\Vecute\bin\Debug\Vecute.exe" IsDeviceDependent="False">
      <ValueInfo DeepSerialization="Yes" ShallowSerialization="No" XIndex="69" XType="152" XNote="9" XLabel="203" XStartPosition="416" XEndPosition="417" XComplement="5" XVector="395" XFeature="206" />
    </TypeInfo>
    <TypeInfo ID="416" TypeName="System.Int32, mscorlib, Version=4.0.0.0, Culture=neutral, PublicKeyToken=b77a5c561934e089" AssemblyString="mscorlib, Version=4.0.0.0, Culture=neutral, PublicKeyToken=b77a5c561934e089" AssemblyLocation="C:\Windows\Microsoft.NET\Framework64\v4.0.30319\mscorlib.dll" IsDeviceDependent="False">
      <ValueInfo Value="747" />
    </TypeInfo>
    <TypeInfo ID="417" TypeName="System.Int32, mscorlib, Version=4.0.0.0, Culture=neutral, PublicKeyToken=b77a5c561934e089" AssemblyString="mscorlib, Version=4.0.0.0, Culture=neutral, PublicKeyToken=b77a5c561934e089" AssemblyLocation="C:\Windows\Microsoft.NET\Framework64\v4.0.30319\mscorlib.dll" IsDeviceDependent="False">
      <ValueInfo Value="755" />
    </TypeInfo>
    <TypeInfo ID="418" TypeName="System.Collections.Generic.List`1[[System.Int32, mscorlib, Version=4.0.0.0, Culture=neutral, PublicKeyToken=b77a5c561934e089]], mscorlib, Version=4.0.0.0, Culture=neutral, PublicKeyToken=b77a5c561934e089" AssemblyString="mscorlib, Version=4.0.0.0, Culture=neutral, PublicKeyToken=b77a5c561934e089" AssemblyLocation="C:\Windows\Microsoft.NET\Framework64\v4.0.30319\mscorlib.dll" IsDeviceDependent="False">
      <ValueInfo Count="0" DeepSerialization="Yes" ShallowSerialization="No" />
    </TypeInfo>
    <TypeInfo ID="419" TypeName="System.Collections.Generic.List`1[[System.Int32, mscorlib, Version=4.0.0.0, Culture=neutral, PublicKeyToken=b77a5c561934e089]], mscorlib, Version=4.0.0.0, Culture=neutral, PublicKeyToken=b77a5c561934e089" AssemblyString="mscorlib, Version=4.0.0.0, Culture=neutral, PublicKeyToken=b77a5c561934e089" AssemblyLocation="C:\Windows\Microsoft.NET\Framework64\v4.0.30319\mscorlib.dll" IsDeviceDependent="False">
      <ValueInfo Count="0" DeepSerialization="Yes" ShallowSerialization="No" />
    </TypeInfo>
    <TypeInfo ID="420" TypeName="System.Collections.Generic.List`1[[Vecute.Nuctions+CompareAnnotation, Vecute, Version=1.0.0.0, Culture=neutral, PublicKeyToken=6ca157640498cbe3]], mscorlib, Version=4.0.0.0, Culture=neutral, PublicKeyToken=b77a5c561934e089" AssemblyString="mscorlib, Version=4.0.0.0, Culture=neutral, PublicKeyToken=b77a5c561934e089" AssemblyLocation="C:\Windows\Microsoft.NET\Framework64\v4.0.30319\mscorlib.dll" IsDeviceDependent="False">
      <ValueInfo Count="0" DeepSerialization="Yes" ShallowSerialization="No" />
    </TypeInfo>
    <TypeInfo ID="421" TypeName="System.String, mscorlib, Version=4.0.0.0, Culture=neutral, PublicKeyToken=b77a5c561934e089" AssemblyString="mscorlib, Version=4.0.0.0, Culture=neutral, PublicKeyToken=b77a5c561934e089" AssemblyLocation="C:\Windows\Microsoft.NET\Framework64\v4.0.30319\mscorlib.dll" IsDeviceDependent="False">
      <ValueInfo B64="T" Value="RzpcaW5mb1xETkEgQXNzZW1ibGluZ1xUaGVzaXNc55+z5oyv5a6H5rWL5bqP5oql5ZGKMDQwNFxGMDJfQjExMDIzODBfQjExMTAyNTBhX0NEM19DRigyNVApLnNlcQ==" />
    </TypeInfo>
    <TypeInfo ID="422" TypeName="System.Collections.Generic.List`1[[System.String, mscorlib, Version=4.0.0.0, Culture=neutral, PublicKeyToken=b77a5c561934e089]], mscorlib, Version=4.0.0.0, Culture=neutral, PublicKeyToken=b77a5c561934e089" AssemblyString="mscorlib, Version=4.0.0.0, Culture=neutral, PublicKeyToken=b77a5c561934e089" AssemblyLocation="C:\Windows\Microsoft.NET\Framework64\v4.0.30319\mscorlib.dll" IsDeviceDependent="False">
      <ValueInfo Count="0" DeepSerialization="Yes" ShallowSerialization="No" />
    </TypeInfo>
    <TypeInfo ID="423" TypeName="System.Collections.Generic.List`1[[Vecute.BufferCondition, Vecute, Version=1.0.0.0, Culture=neutral, PublicKeyToken=6ca157640498cbe3]], mscorlib, Version=4.0.0.0, Culture=neutral, PublicKeyToken=b77a5c561934e089" AssemblyString="mscorlib, Version=4.0.0.0, Culture=neutral, PublicKeyToken=b77a5c561934e089" AssemblyLocation="C:\Windows\Microsoft.NET\Framework64\v4.0.30319\mscorlib.dll" IsDeviceDependent="False">
      <ValueInfo Count="0" DeepSerialization="Yes" ShallowSerialization="No" />
    </TypeInfo>
    <TypeInfo ID="424" TypeName="System.Collections.Generic.List`1[[System.String, mscorlib, Version=4.0.0.0, Culture=neutral, PublicKeyToken=b77a5c561934e089]], mscorlib, Version=4.0.0.0, Culture=neutral, PublicKeyToken=b77a5c561934e089" AssemblyString="mscorlib, Version=4.0.0.0, Culture=neutral, PublicKeyToken=b77a5c561934e089" AssemblyLocation="C:\Windows\Microsoft.NET\Framework64\v4.0.30319\mscorlib.dll" IsDeviceDependent="False">
      <ValueInfo Count="0" DeepSerialization="Yes" ShallowSerialization="No" />
    </TypeInfo>
    <TypeInfo ID="425" TypeName="System.Collections.Generic.List`1[[Vecute.FeatureScreenInfo, Vecute, Version=1.0.0.0, Culture=neutral, PublicKeyToken=6ca157640498cbe3]], mscorlib, Version=4.0.0.0, Culture=neutral, PublicKeyToken=b77a5c561934e089" AssemblyString="mscorlib, Version=4.0.0.0, Culture=neutral, PublicKeyToken=b77a5c561934e089" AssemblyLocation="C:\Windows\Microsoft.NET\Framework64\v4.0.30319\mscorlib.dll" IsDeviceDependent="False">
      <ValueInfo Count="0" DeepSerialization="Yes" ShallowSerialization="No" />
    </TypeInfo>
    <TypeInfo ID="426" TypeName="System.Collections.Generic.List`1[[Vecute.DNAInfo, Vecute, Version=1.0.0.0, Culture=neutral, PublicKeyToken=6ca157640498cbe3]], mscorlib, Version=4.0.0.0, Culture=neutral, PublicKeyToken=b77a5c561934e089" AssemblyString="mscorlib, Version=4.0.0.0, Culture=neutral, PublicKeyToken=b77a5c561934e089" AssemblyLocation="C:\Windows\Microsoft.NET\Framework64\v4.0.30319\mscorlib.dll" IsDeviceDependent="False">
      <ValueInfo Count="0" DeepSerialization="Yes" ShallowSerialization="No" />
    </TypeInfo>
    <TypeInfo ID="427" TypeName="System.Collections.Generic.List`1[[Vecute.EnzymeAnalysisItem, Vecute, Version=1.0.0.0, Culture=neutral, PublicKeyToken=6ca157640498cbe3]], mscorlib, Version=4.0.0.0, Culture=neutral, PublicKeyToken=b77a5c561934e089" AssemblyString="mscorlib, Version=4.0.0.0, Culture=neutral, PublicKeyToken=b77a5c561934e089" AssemblyLocation="C:\Windows\Microsoft.NET\Framework64\v4.0.30319\mscorlib.dll" IsDeviceDependent="False">
      <ValueInfo Count="0" DeepSerialization="Yes" ShallowSerialization="No" />
    </TypeInfo>
    <TypeInfo ID="428" TypeName="System.Collections.Generic.List`1[[System.String, mscorlib, Version=4.0.0.0, Culture=neutral, PublicKeyToken=b77a5c561934e089]], mscorlib, Version=4.0.0.0, Culture=neutral, PublicKeyToken=b77a5c561934e089" AssemblyString="mscorlib, Version=4.0.0.0, Culture=neutral, PublicKeyToken=b77a5c561934e089" AssemblyLocation="C:\Windows\Microsoft.NET\Framework64\v4.0.30319\mscorlib.dll" IsDeviceDependent="False">
      <ValueInfo Count="0" DeepSerialization="Yes" ShallowSerialization="No" />
    </TypeInfo>
    <TypeInfo ID="429" TypeName="System.Collections.Generic.List`1[[System.String, mscorlib, Version=4.0.0.0, Culture=neutral, PublicKeyToken=b77a5c561934e089]], mscorlib, Version=4.0.0.0, Culture=neutral, PublicKeyToken=b77a5c561934e089" AssemblyString="mscorlib, Version=4.0.0.0, Culture=neutral, PublicKeyToken=b77a5c561934e089" AssemblyLocation="C:\Windows\Microsoft.NET\Framework64\v4.0.30319\mscorlib.dll" IsDeviceDependent="False">
      <ValueInfo Count="0" DeepSerialization="Yes" ShallowSerialization="No" />
    </TypeInfo>
    <TypeInfo ID="430" TypeName="System.Collections.Generic.List`1[[System.String, mscorlib, Version=4.0.0.0, Culture=neutral, PublicKeyToken=b77a5c561934e089]], mscorlib, Version=4.0.0.0, Culture=neutral, PublicKeyToken=b77a5c561934e089" AssemblyString="mscorlib, Version=4.0.0.0, Culture=neutral, PublicKeyToken=b77a5c561934e089" AssemblyLocation="C:\Windows\Microsoft.NET\Framework64\v4.0.30319\mscorlib.dll" IsDeviceDependent="False">
      <ValueInfo Count="0" DeepSerialization="Yes" ShallowSerialization="No" />
    </TypeInfo>
    <TypeInfo ID="431" TypeName="System.Collections.Generic.List`1[[Vecute.IncubationStep, Vecute, Version=1.0.0.0, Culture=neutral, PublicKeyToken=6ca157640498cbe3]], mscorlib, Version=4.0.0.0, Culture=neutral, PublicKeyToken=b77a5c561934e089" AssemblyString="mscorlib, Version=4.0.0.0, Culture=neutral, PublicKeyToken=b77a5c561934e089" AssemblyLocation="C:\Windows\Microsoft.NET\Framework64\v4.0.30319\mscorlib.dll" IsDeviceDependent="False">
      <ValueInfo Count="0" DeepSerialization="Yes" ShallowSerialization="No" />
    </TypeInfo>
    <TypeInfo ID="432" TypeName="System.Collections.Generic.List`1[[Vecute.Nuctions+Cell, Vecute, Version=1.0.0.0, Culture=neutral, PublicKeyToken=6ca157640498cbe3]], mscorlib, Version=4.0.0.0, Culture=neutral, PublicKeyToken=b77a5c561934e089" AssemblyString="mscorlib, Version=4.0.0.0, Culture=neutral, PublicKeyToken=b77a5c561934e089" AssemblyLocation="C:\Windows\Microsoft.NET\Framework64\v4.0.30319\mscorlib.dll" IsDeviceDependent="False">
      <ValueInfo Count="0" DeepSerialization="Yes" ShallowSerialization="No" />
    </TypeInfo>
    <TypeInfo ID="433" TypeName="System.Single, mscorlib, Version=4.0.0.0, Culture=neutral, PublicKeyToken=b77a5c561934e089" AssemblyString="mscorlib, Version=4.0.0.0, Culture=neutral, PublicKeyToken=b77a5c561934e089" AssemblyLocation="C:\Windows\Microsoft.NET\Framework64\v4.0.30319\mscorlib.dll" IsDeviceDependent="False">
      <ValueInfo Value="1553.489" />
    </TypeInfo>
    <TypeInfo ID="434" TypeName="System.Single, mscorlib, Version=4.0.0.0, Culture=neutral, PublicKeyToken=b77a5c561934e089" AssemblyString="mscorlib, Version=4.0.0.0, Culture=neutral, PublicKeyToken=b77a5c561934e089" AssemblyLocation="C:\Windows\Microsoft.NET\Framework64\v4.0.30319\mscorlib.dll" IsDeviceDependent="False">
      <ValueInfo Value="306.4828" />
    </TypeInfo>
    <TypeInfo ID="435" TypeName="System.Collections.ObjectModel.ObservableCollection`1[[Vecute.SCFItem, Vecute, Version=1.0.0.0, Culture=neutral, PublicKeyToken=6ca157640498cbe3]], System, Version=4.0.0.0, Culture=neutral, PublicKeyToken=b77a5c561934e089" AssemblyString="System, Version=4.0.0.0, Culture=neutral, PublicKeyToken=b77a5c561934e089" AssemblyLocation="C:\Windows\Microsoft.Net\assembly\GAC_MSIL\System\v4.0_4.0.0.0__b77a5c561934e089\System.dll" IsDeviceDependent="False">
      <ValueInfo Count="0" DeepSerialization="Yes" ShallowSerialization="No" />
    </TypeInfo>
    <TypeInfo ID="436" TypeName="System.Collections.ObjectModel.ObservableCollection`1[[Vecute.BitImage, Vecute, Version=1.0.0.0, Culture=neutral, PublicKeyToken=6ca157640498cbe3]], System, Version=4.0.0.0, Culture=neutral, PublicKeyToken=b77a5c561934e089" AssemblyString="System, Version=4.0.0.0, Culture=neutral, PublicKeyToken=b77a5c561934e089" AssemblyLocation="C:\Windows\Microsoft.Net\assembly\GAC_MSIL\System\v4.0_4.0.0.0__b77a5c561934e089\System.dll" IsDeviceDependent="False">
      <ValueInfo Count="0" DeepSerialization="Yes" ShallowSerialization="No" />
    </TypeInfo>
    <TypeInfo ID="437" TypeName="System.Collections.Generic.List`1[[System.String, mscorlib, Version=4.0.0.0, Culture=neutral, PublicKeyToken=b77a5c561934e089]], mscorlib, Version=4.0.0.0, Culture=neutral, PublicKeyToken=b77a5c561934e089" AssemblyString="mscorlib, Version=4.0.0.0, Culture=neutral, PublicKeyToken=b77a5c561934e089" AssemblyLocation="C:\Windows\Microsoft.NET\Framework64\v4.0.30319\mscorlib.dll" IsDeviceDependent="False">
      <ValueInfo Count="0" DeepSerialization="Yes" ShallowSerialization="No" />
    </TypeInfo>
    <TypeInfo ID="438" TypeName="System.Collections.Generic.Dictionary`2[[System.String, mscorlib, Version=4.0.0.0, Culture=neutral, PublicKeyToken=b77a5c561934e089],[System.String, mscorlib, Version=4.0.0.0, Culture=neutral, PublicKeyToken=b77a5c561934e089]], mscorlib, Version=4.0.0.0, Culture=neutral, PublicKeyToken=b77a5c561934e089" AssemblyString="mscorlib, Version=4.0.0.0, Culture=neutral, PublicKeyToken=b77a5c561934e089" AssemblyLocation="C:\Windows\Microsoft.NET\Framework64\v4.0.30319\mscorlib.dll" IsDeviceDependent="False">
      <ValueInfo Count="0" DeepSerialization="Yes" ShallowSerialization="No" />
    </TypeInfo>
    <TypeInfo ID="439" TypeName="Vecute.DNAInfo, Vecute, Version=1.0.0.0, Culture=neutral, PublicKeyToken=6ca157640498cbe3" AssemblyString="Vecute, Version=1.0.0.0, Culture=neutral, PublicKeyToken=6ca157640498cbe3" AssemblyLocation="C:\Users\Jack\Documents\VecuteXI - 2010 Release\Vecute\bin\Debug\Vecute.exe" IsDeviceDependent="False">
      <ValueInfo DeepSerialization="Yes" ShallowSerialization="No" XvName="440" XOperationDescription="-1" XIsVerificationStep="5" XIsConstructionNode="5" XNotDrawMap="5" XHost="441" XvMolecularOperation="10" XUpdateImageEvent="-1" XDNAs="443" XCalculated="5" XFile_Filename="475" XEnzyme_Enzymes="476" XEnzyme_Buffers="477" XEnzyme_Condition="478" XDephosphorylateWhenDigestion="5" XPCR_ForwardPrimer="-1" XPCR_FPrimerName="-1" XPCR_ReversePrimer="-1" XPCR_RPrimerName="-1" XPCR_Overlap="5" XModify_Method="225" XScreen_Features="479" XScreen_OnlyCircular="5" XSource="480" XEditing="13" XCreating="5" XLigation_TriFragment="228" XLigationMethod="228" XGel_Minimum="232" XGel_Maximun="231" XSolutionExtration="5" XSetPosition="230" XScreen_PCRMax="231" XScreen_PCRMin="232" XScreen_FPrimer="9" XScreen_FName="233" XScreen_RPrimer="9" XScreen_RName="234" XScreen_Mode="235" XRecombinationMethod="236" XEnzymeAnalysisParamters="481" XFetchedEnzymes="482" XOnlySignificant="13" XOnlyExtend="13" XAutomaticChoose="13" XSequencingTheorica="-1" XSequencingPrimerName="9" XSequencingPrimer="9" XSequencingSequence="9" XTheorySequences="483" XSequencingResultComment="240" XCompareSelectedGeneFile="-1" XCompareResultComment="240" XPickedDNAs="484" XDescribeType="242" XTransformationMethod="243" XTransformationMode="244" XIncubation="485" XCells="486" XIncludeVerification="5" XSequencingVerify="5" XDX="487" XDY="488" XRealSize="5" XFinished="5" XProgress="249" XPixelPerKBP="19" XIsKeyName="5" XPCRDesignerData="-1" XSequenceDesignerData="-1" XUseFreeDesigner="5" XSCFFiles="489" XGelFiles="490" XGelFirstFigureNumber="19" XGelSecondFigureNumber="19" XColonyFirstSequencingNumber="19" XColonySecondSequencingNumber="19" XFreeDesignCode="9" XFreeDesignName="9" XDesignedEnzymeSite="491" XPrimerDesignerMode="5" XDesignedPrimers="492" />
    </TypeInfo>
    <TypeInfo ID="440" TypeName="System.String, mscorlib, Version=4.0.0.0, Culture=neutral, PublicKeyToken=b77a5c561934e089" AssemblyString="mscorlib, Version=4.0.0.0, Culture=neutral, PublicKeyToken=b77a5c561934e089" AssemblyLocation="C:\Windows\Microsoft.NET\Framework64\v4.0.30319\mscorlib.dll" IsDeviceDependent="False">
      <ValueInfo B64="T" Value="RjAzX0IxMTAyMzgwX0IxMTEwMjUwYl9DRDNfQ1IoMjVQKS5zZXE=" />
    </TypeInfo>
    <TypeInfo ID="441" TypeName="Vecute.Nuctions+Host, Vecute, Version=1.0.0.0, Culture=neutral, PublicKeyToken=6ca157640498cbe3" AssemblyString="Vecute, Version=1.0.0.0, Culture=neutral, PublicKeyToken=6ca157640498cbe3" AssemblyLocation="C:\Users\Jack\Documents\VecuteXI - 2010 Release\Vecute\bin\Debug\Vecute.exe" IsDeviceDependent="False">
      <ValueInfo DeepSerialization="Yes" ShallowSerialization="No" XName="7" XBioFunctions="442" XDescription="9" />
    </TypeInfo>
    <TypeInfo ID="442" TypeName="System.Collections.Generic.List`1[[Vecute.Nuctions+FeatureFunction, Vecute, Version=1.0.0.0, Culture=neutral, PublicKeyToken=6ca157640498cbe3]], mscorlib, Version=4.0.0.0, Culture=neutral, PublicKeyToken=b77a5c561934e089" AssemblyString="mscorlib, Version=4.0.0.0, Culture=neutral, PublicKeyToken=b77a5c561934e089" AssemblyLocation="C:\Windows\Microsoft.NET\Framework64\v4.0.30319\mscorlib.dll" IsDeviceDependent="False">
      <ValueInfo Count="0" DeepSerialization="Yes" ShallowSerialization="No" />
    </TypeInfo>
    <TypeInfo ID="443" TypeName="Microsoft.VisualBasic.Collection, Microsoft.VisualBasic, Version=10.0.0.0, Culture=neutral, PublicKeyToken=b03f5f7f11d50a3a" AssemblyString="Microsoft.VisualBasic, Version=10.0.0.0, Culture=neutral, PublicKeyToken=b03f5f7f11d50a3a" AssemblyLocation="C:\Windows\Microsoft.Net\assembly\GAC_MSIL\Microsoft.VisualBasic\v4.0_10.0.0.0__b03f5f7f11d50a3a\Microsoft.VisualBasic.dll" IsDeviceDependent="False">
      <ValueInfo V0="444" Count="1" DeepSerialization="Yes" ShallowSerialization="No" />
    </TypeInfo>
    <TypeInfo ID="444" TypeName="Vecute.Nuctions+GeneFile, Vecute, Version=1.0.0.0, Culture=neutral, PublicKeyToken=6ca157640498cbe3" AssemblyString="Vecute, Version=1.0.0.0, Culture=neutral, PublicKeyToken=6ca157640498cbe3" AssemblyLocation="C:\Users\Jack\Documents\VecuteXI - 2010 Release\Vecute\bin\Debug\Vecute.exe" IsDeviceDependent="False">
      <ValueInfo DeepSerialization="Yes" ShallowSerialization="No" XvName="440" XvIscircular="5" XvDate="445" XvSequence="446" XvRCSequence="447" XvFeatureCol="448" XvEnd_F="402" XvEnd_R="402" XvPhos_F="13" XvPhos_R="13" XFCleavages="472" XRCleavages="473" X_CompareAnnotations="474" XtmpCircular="5" />
    </TypeInfo>
    <TypeInfo ID="445" TypeName="System.DateTime, mscorlib, Version=4.0.0.0, Culture=neutral, PublicKeyToken=b77a5c561934e089" AssemblyString="mscorlib, Version=4.0.0.0, Culture=neutral, PublicKeyToken=b77a5c561934e089" AssemblyLocation="C:\Windows\Microsoft.NET\Framework64\v4.0.30319\mscorlib.dll" IsDeviceDependent="False">
      <ValueInfo Value="40644.3606184028" />
    </TypeInfo>
    <TypeInfo ID="446" TypeName="System.String, mscorlib, Version=4.0.0.0, Culture=neutral, PublicKeyToken=b77a5c561934e089" AssemblyString="mscorlib, Version=4.0.0.0, Culture=neutral, PublicKeyToken=b77a5c561934e089" AssemblyLocation="C:\Windows\Microsoft.NET\Framework64\v4.0.30319\mscorlib.dll" IsDeviceDependent="False">
      <ValueInfo B64="T" Value="Q0FDQ0FBR0dUR0FUQUNBVENBQ1RDR0NBQUFBR0FBQVRUQVRHQ0FBQ0FUR0NHR0FUR1RUQVRUR1RDR0NUVEdHR0dBR0dHQ0NBR0FUR0NHQVRUQUFUVEdHR0NHR1RBR0FHQ0FUR0NHQ0NBVENUVEFUR0NUR0FUR1RHQVRUQUFBVFRUR0dUVENUQUFBQUFHQUdUQ1RUVEdDQVRUQVRDR0FUQUFUQ0NUR1RUR0FUVFRHQUNHVENDR0NBR0NHQUNBR0dUR0NHR0NUQ0FUR0FUR1RUVEdUVFRUVEFDR0FUQ0FHQ0dBR0NUVEdUVFRUVENUR0NDQ0FBQUFDQVRBVEFUVEFDQVRHR0dBQUFUQ0FUVEFUR0FHR0FBVFRUQUFHVFRBR0NHVFRHQVRBR0FBQUFBQ1RUQUFUQ1RBVEFUR0NHQ0FUQVRBVFRBQ0NHQUFUR0NDQUFBQUFBR0FUVFRUR0FUR0FBQUFHR0NHR0NDVEFUVENUVFRBR1RUQ0FBQUFBR0FBQUdDVFRHVFRUR0NUR0dBVFRBQUFBR1RBR0FHR1RHR0FUQVRUQ0FUQ0FBQ0dUVEdHQVRHQVRUQVRUR0FHVENBQUFUR0NBR0dUR1RHR0FBVFRUQUFUQ0FBQ0NBQ1RUR0dDQUdBVEdUR1RHVEFDQ1RUQ0FUQ0FDR1RDR0FUQUFUQVRUR0FHQ0FBQVRBVFRHQ0NUVEFUR1RUQ0FBQUFBQUFUQUFHQUNHQ0FBQUNDQVRBVENUQVRUVFRUQ0NUVEdHR0FHVENBVENBVFRUQUFBVEFUQ0dBR0FUR0NHVFRBR0NBVFRBQUFBR0dUR0NHR0FBQUdHQVRUR1RBR0FBR0NBR0dBQVRHQUFUQUFDQVRBVFRUQ0dBR1RUR0dUR0dBVENUQ0FUR0FDR0dBQVRHQUdBQ0NHVFRHQ0FBQ0dBVFRBR1RHQUNBVEFUQVRUVENUQ0FUR0FBQUdHQ0NBVENUQUFDVEFUQUNHR0NUQUFHR0FUR1RUR0NHR1RUR0FBQVRBR0FBQ0FHQUNUQ0dBVFRDQ1RHR0FBR0FBR0FUQUFHVFRDQ1RUR1RBVFRUR1RDQ0NHVEFBQ0FDQUNHVEdHQ1RHQUdBVENDR0dDVEdDVEFBQ0FBQUdDQ0NHQUFBR0dHQUFHQ1RHQUdUVEdHQ1RHQ1RHQ0NBQ0NHQ1RHQUdDQUFUQUFDVEFHQ0FUQUFDQ0NDVFRHR0dHQ0NUQ1RBQUFDR0dUQ1RUR0FHR0dUVFRUVEdDQUNHQ0FUQUNDQUNHQUFBR0NBQ0FBR1RUVEdUQUNBQUFBQUFHQ0FHQ1RDQUNHQUFBR0NHQUNBQ0dUVENBR1RHQUFUQ0FUVEFHQUFBR1RHVENUR0FBVEFBR0FHQUFUQ0FUQUFU" />
    </TypeInfo>
    <TypeInfo ID="447" TypeName="System.String, mscorlib, Version=4.0.0.0, Culture=neutral, PublicKeyToken=b77a5c561934e089" AssemblyString="mscorlib, Version=4.0.0.0, Culture=neutral, PublicKeyToken=b77a5c561934e089" AssemblyLocation="C:\Windows\Microsoft.NET\Framework64\v4.0.30319\mscorlib.dll" IsDeviceDependent="False">
      <ValueInfo B64="T" Value="QVRUQVRHQVRUQ1RDVFRBVFRDQUdBQ0FDVFRUQ1RBQVRHQVRUQ0FDVEdBQUNHVEdUQ0dDVFRUQ0dUR0FHQ1RHQ1RUVFRUVEdUQUNBQUFDVFRHVEdDVFRUQ0dUR0dUQVRHQ0dUR0NBQUFBQUNDQ1RDQUFHQUNDR1RUVEFHQUdHQ0NDQ0FBR0dHR1RUQVRHQ1RBR1RUQVRUR0NUQ0FHQ0dHVEdHQ0FHQ0FHQ0NBQUNUQ0FHQ1RUQ0NDVFRUQ0dHR0NUVFRHVFRBR0NBR0NDR0dBVENUQ0FHQ0NBQ0dUR1RHVFRBQ0dHR0FDQUFBVEFDQUFHR0FBQ1RUQVRDVFRDVFRDQ0FHR0FBVENHQUdUQ1RHVFRDVEFUVFRDQUFDQ0dDQUFDQVRDQ1RUQUdDQ0dUQVRBR1RUQUdBVEdHQ0NUVFRDQVRHQUdBQUFUQVRBVEdUQ0FDVEFBVENHVFRHQ0FBQ0dHVENUQ0FUVENDR1RDQVRHQUdBVENDQUNDQUFDVENHQUFBVEFUR1RUQVRUQ0FUVENDVEdDVFRDVEFDQUFUQ0NUVFRDQ0dDQUNDVFRUVEFBVEdDVEFBQ0dDQVRDVENHQVRBVFRUQUFBVEdBVEdBQ1RDQ0NBQUdHQUFBQUFUQUdBVEFUR0dUVFRHQ0dUQ1RUQVRUVFRUVFRHQUFDQVRBQUdHQ0FBVEFUVFRHQ1RDQUFUQVRUQVRDR0FDR1RHQVRHQUFHR1RBQ0FDQUNBVENUR0NDQUFHVEdHVFRHQVRUQUFBVFRDQ0FDQUNDVEdDQVRUVEdBQ1RDQUFUQUFUQ0FUQ0NBQUNHVFRHQVRHQUFUQVRDQ0FDQ1RDVEFDVFRUVEFBVENDQUdDQUFBQ0FBR0NUVFRDVFRUVFRHQUFDVEFBQUdBQVRBR0dDQ0dDQ1RUVFRDQVRDQUFBQVRDVFRUVFRUR0dDQVRUQ0dHVEFBVEFUQVRHQ0dDQVRBVEFHQVRUQUFHVFRUVFRDVEFUQ0FBQ0dDVEFBQ1RUQUFBVFRDQ1RDQVRBQVRHQVRUVENDQ0FUR1RBQVRBVEFUR1RUVFRHR0dDQUdBQUFBQUNBQUdDVENHQ1RHQVRDR1RBQUFBQUNBQUFDQVRDQVRHQUdDQ0dDQUNDVEdUQ0dDVEdDR0dBQ0dUQ0FBQVRDQUFDQUdHQVRUQVRDR0FUQUFUR0NBQUFHQUNUQ1RUVFRUQUdBQUNDQUFBVFRUQUFUQ0FDQVRDQUdDQVRBQUdBVEdHQ0dDQVRHQ1RDVEFDQ0dDQ0NBQVRUQUFUQ0dDQVRDVEdHQ0NDVENDQ0NBQUdDR0FDQUFUQUFDQVRDQ0dDQVRHVFRHQ0FUQUFUVFRDVFRUVEdDR0FHVEdBVEdUQVRDQUNDVFRHR1RH" />
    </TypeInfo>
    <TypeInfo ID="448" TypeName="System.Collections.Generic.List`1[[Vecute.Nuctions+GeneAnnotation, Vecute, Version=1.0.0.0, Culture=neutral, PublicKeyToken=6ca157640498cbe3]], mscorlib, Version=4.0.0.0, Culture=neutral, PublicKeyToken=b77a5c561934e089" AssemblyString="mscorlib, Version=4.0.0.0, Culture=neutral, PublicKeyToken=b77a5c561934e089" AssemblyLocation="C:\Windows\Microsoft.NET\Framework64\v4.0.30319\mscorlib.dll" IsDeviceDependent="False">
      <ValueInfo V0="449" V1="450" V2="452" V3="455" V4="463" V5="465" Count="6" DeepSerialization="Yes" ShallowSerialization="No" />
    </TypeInfo>
    <TypeInfo ID="449" TypeName="Vecute.Nuctions+GeneAnnotation, Vecute, Version=1.0.0.0, Culture=neutral, PublicKeyToken=6ca157640498cbe3" AssemblyString="Vecute, Version=1.0.0.0, Culture=neutral, PublicKeyToken=6ca157640498cbe3" AssemblyLocation="C:\Users\Jack\Documents\VecuteXI - 2010 Release\Vecute\bin\Debug\Vecute.exe" IsDeviceDependent="False">
      <ValueInfo DeepSerialization="Yes" ShallowSerialization="No" XIndex="19" XType="401" XNote="9" XLabel="402" XStartPosition="31" XEndPosition="31" XComplement="5" XVector="444" XFeature="-1" />
    </TypeInfo>
    <TypeInfo ID="450" TypeName="Vecute.Nuctions+GeneAnnotation, Vecute, Version=1.0.0.0, Culture=neutral, PublicKeyToken=6ca157640498cbe3" AssemblyString="Vecute, Version=1.0.0.0, Culture=neutral, PublicKeyToken=6ca157640498cbe3" AssemblyLocation="C:\Users\Jack\Documents\VecuteXI - 2010 Release\Vecute\bin\Debug\Vecute.exe" IsDeviceDependent="False">
      <ValueInfo DeepSerialization="Yes" ShallowSerialization="No" XIndex="31" XType="404" XNote="9" XLabel="402" XStartPosition="451" XEndPosition="451" XComplement="5" XVector="444" XFeature="-1" />
    </TypeInfo>
    <TypeInfo ID="451" TypeName="System.Int32, mscorlib, Version=4.0.0.0, Culture=neutral, PublicKeyToken=b77a5c561934e089" AssemblyString="mscorlib, Version=4.0.0.0, Culture=neutral, PublicKeyToken=b77a5c561934e089" AssemblyLocation="C:\Windows\Microsoft.NET\Framework64\v4.0.30319\mscorlib.dll" IsDeviceDependent="False">
      <ValueInfo Value="1032" />
    </TypeInfo>
    <TypeInfo ID="452" TypeName="Vecute.Nuctions+GeneAnnotation, Vecute, Version=1.0.0.0, Culture=neutral, PublicKeyToken=6ca157640498cbe3" AssemblyString="Vecute, Version=1.0.0.0, Culture=neutral, PublicKeyToken=6ca157640498cbe3" AssemblyLocation="C:\Users\Jack\Documents\VecuteXI - 2010 Release\Vecute\bin\Debug\Vecute.exe" IsDeviceDependent="False">
      <ValueInfo DeepSerialization="Yes" ShallowSerialization="No" XIndex="40" XType="50" XNote="170" XLabel="171" XStartPosition="453" XEndPosition="454" XComplement="5" XVector="444" XFeature="174" />
    </TypeInfo>
    <TypeInfo ID="453" TypeName="System.Int32, mscorlib, Version=4.0.0.0, Culture=neutral, PublicKeyToken=b77a5c561934e089" AssemblyString="mscorlib, Version=4.0.0.0, Culture=neutral, PublicKeyToken=b77a5c561934e089" AssemblyLocation="C:\Windows\Microsoft.NET\Framework64\v4.0.30319\mscorlib.dll" IsDeviceDependent="False">
      <ValueInfo Value="956" />
    </TypeInfo>
    <TypeInfo ID="454" TypeName="System.Int32, mscorlib, Version=4.0.0.0, Culture=neutral, PublicKeyToken=b77a5c561934e089" AssemblyString="mscorlib, Version=4.0.0.0, Culture=neutral, PublicKeyToken=b77a5c561934e089" AssemblyLocation="C:\Windows\Microsoft.NET\Framework64\v4.0.30319\mscorlib.dll" IsDeviceDependent="False">
      <ValueInfo Value="970" />
    </TypeInfo>
    <TypeInfo ID="455" TypeName="Vecute.Nuctions+GeneAnnotation, Vecute, Version=1.0.0.0, Culture=neutral, PublicKeyToken=6ca157640498cbe3" AssemblyString="Vecute, Version=1.0.0.0, Culture=neutral, PublicKeyToken=6ca157640498cbe3" AssemblyLocation="C:\Users\Jack\Documents\VecuteXI - 2010 Release\Vecute\bin\Debug\Vecute.exe" IsDeviceDependent="False">
      <ValueInfo DeepSerialization="Yes" ShallowSerialization="No" XIndex="49" XType="335" XNote="9" XLabel="456" XStartPosition="457" XEndPosition="458" XComplement="13" XVector="444" XFeature="459" />
    </TypeInfo>
    <TypeInfo ID="456" TypeName="System.String, mscorlib, Version=4.0.0.0, Culture=neutral, PublicKeyToken=b77a5c561934e089" AssemblyString="mscorlib, Version=4.0.0.0, Culture=neutral, PublicKeyToken=b77a5c561934e089" AssemblyLocation="C:\Windows\Microsoft.NET\Framework64\v4.0.30319\mscorlib.dll" IsDeviceDependent="False">
      <ValueInfo B64="T" Value="Q1RG" />
    </TypeInfo>
    <TypeInfo ID="457" TypeName="System.Int32, mscorlib, Version=4.0.0.0, Culture=neutral, PublicKeyToken=b77a5c561934e089" AssemblyString="mscorlib, Version=4.0.0.0, Culture=neutral, PublicKeyToken=b77a5c561934e089" AssemblyLocation="C:\Windows\Microsoft.NET\Framework64\v4.0.30319\mscorlib.dll" IsDeviceDependent="False">
      <ValueInfo Value="44" />
    </TypeInfo>
    <TypeInfo ID="458" TypeName="System.Int32, mscorlib, Version=4.0.0.0, Culture=neutral, PublicKeyToken=b77a5c561934e089" AssemblyString="mscorlib, Version=4.0.0.0, Culture=neutral, PublicKeyToken=b77a5c561934e089" AssemblyLocation="C:\Windows\Microsoft.NET\Framework64\v4.0.30319\mscorlib.dll" IsDeviceDependent="False">
      <ValueInfo Value="63" />
    </TypeInfo>
    <TypeInfo ID="459" TypeName="Vecute.Nuctions+Feature, Vecute, Version=1.0.0.0, Culture=neutral, PublicKeyToken=6ca157640498cbe3" AssemblyString="Vecute, Version=1.0.0.0, Culture=neutral, PublicKeyToken=6ca157640498cbe3" AssemblyLocation="C:\Users\Jack\Documents\VecuteXI - 2010 Release\Vecute\bin\Debug\Vecute.exe" IsDeviceDependent="False">
      <ValueInfo DeepSerialization="Yes" ShallowSerialization="No" XnSequence="460" XnRCSequence="461" XnName="456" XnLabel="456" XnNote="9" XnType="335" XnUseful="193" XBioFunctions="462" />
    </TypeInfo>
    <TypeInfo ID="460" TypeName="System.String, mscorlib, Version=4.0.0.0, Culture=neutral, PublicKeyToken=b77a5c561934e089" AssemblyString="mscorlib, Version=4.0.0.0, Culture=neutral, PublicKeyToken=b77a5c561934e089" AssemblyLocation="C:\Windows\Microsoft.NET\Framework64\v4.0.30319\mscorlib.dll" IsDeviceDependent="False">
      <ValueInfo B64="T" Value="Q0NBQUdDR0FDQUFUQUFDQVRDQ0c=" />
    </TypeInfo>
    <TypeInfo ID="461" TypeName="System.String, mscorlib, Version=4.0.0.0, Culture=neutral, PublicKeyToken=b77a5c561934e089" AssemblyString="mscorlib, Version=4.0.0.0, Culture=neutral, PublicKeyToken=b77a5c561934e089" AssemblyLocation="C:\Windows\Microsoft.NET\Framework64\v4.0.30319\mscorlib.dll" IsDeviceDependent="False">
      <ValueInfo B64="T" Value="Q0dHQVRHVFRBVFRHVENHQ1RUR0c=" />
    </TypeInfo>
    <TypeInfo ID="462" TypeName="System.Collections.Generic.List`1[[Vecute.Nuctions+FeatureFunction, Vecute, Version=1.0.0.0, Culture=neutral, PublicKeyToken=6ca157640498cbe3]], mscorlib, Version=4.0.0.0, Culture=neutral, PublicKeyToken=b77a5c561934e089" AssemblyString="mscorlib, Version=4.0.0.0, Culture=neutral, PublicKeyToken=b77a5c561934e089" AssemblyLocation="C:\Windows\Microsoft.NET\Framework64\v4.0.30319\mscorlib.dll" IsDeviceDependent="False">
      <ValueInfo Count="0" DeepSerialization="Yes" ShallowSerialization="No" />
    </TypeInfo>
    <TypeInfo ID="463" TypeName="Vecute.Nuctions+GeneAnnotation, Vecute, Version=1.0.0.0, Culture=neutral, PublicKeyToken=6ca157640498cbe3" AssemblyString="Vecute, Version=1.0.0.0, Culture=neutral, PublicKeyToken=6ca157640498cbe3" AssemblyLocation="C:\Users\Jack\Documents\VecuteXI - 2010 Release\Vecute\bin\Debug\Vecute.exe" IsDeviceDependent="False">
      <ValueInfo DeepSerialization="Yes" ShallowSerialization="No" XIndex="60" XType="152" XNote="9" XLabel="188" XStartPosition="453" XEndPosition="464" XComplement="5" XVector="444" XFeature="190" />
    </TypeInfo>
    <TypeInfo ID="464" TypeName="System.Int32, mscorlib, Version=4.0.0.0, Culture=neutral, PublicKeyToken=b77a5c561934e089" AssemblyString="mscorlib, Version=4.0.0.0, Culture=neutral, PublicKeyToken=b77a5c561934e089" AssemblyLocation="C:\Windows\Microsoft.NET\Framework64\v4.0.30319\mscorlib.dll" IsDeviceDependent="False">
      <ValueInfo Value="967" />
    </TypeInfo>
    <TypeInfo ID="465" TypeName="Vecute.Nuctions+GeneAnnotation, Vecute, Version=1.0.0.0, Culture=neutral, PublicKeyToken=6ca157640498cbe3" AssemblyString="Vecute, Version=1.0.0.0, Culture=neutral, PublicKeyToken=6ca157640498cbe3" AssemblyLocation="C:\Users\Jack\Documents\VecuteXI - 2010 Release\Vecute\bin\Debug\Vecute.exe" IsDeviceDependent="False">
      <ValueInfo DeepSerialization="Yes" ShallowSerialization="No" XIndex="69" XType="152" XNote="-1" XLabel="466" XStartPosition="88" XEndPosition="467" XComplement="5" XVector="444" XFeature="468" />
    </TypeInfo>
    <TypeInfo ID="466" TypeName="System.String, mscorlib, Version=4.0.0.0, Culture=neutral, PublicKeyToken=b77a5c561934e089" AssemblyString="mscorlib, Version=4.0.0.0, Culture=neutral, PublicKeyToken=b77a5c561934e089" AssemblyLocation="C:\Windows\Microsoft.NET\Framework64\v4.0.30319\mscorlib.dll" IsDeviceDependent="False">
      <ValueInfo B64="T" Value="RG93bnN0cmFtIE1hdGNoaW5nIFBhcnQgb2YgbHV4Qw==" />
    </TypeInfo>
    <TypeInfo ID="467" TypeName="System.Int32, mscorlib, Version=4.0.0.0, Culture=neutral, PublicKeyToken=b77a5c561934e089" AssemblyString="mscorlib, Version=4.0.0.0, Culture=neutral, PublicKeyToken=b77a5c561934e089" AssemblyLocation="C:\Windows\Microsoft.NET\Framework64\v4.0.30319\mscorlib.dll" IsDeviceDependent="False">
      <ValueInfo Value="740" />
    </TypeInfo>
    <TypeInfo ID="468" TypeName="Vecute.Nuctions+Feature, Vecute, Version=1.0.0.0, Culture=neutral, PublicKeyToken=6ca157640498cbe3" AssemblyString="Vecute, Version=1.0.0.0, Culture=neutral, PublicKeyToken=6ca157640498cbe3" AssemblyLocation="C:\Users\Jack\Documents\VecuteXI - 2010 Release\Vecute\bin\Debug\Vecute.exe" IsDeviceDependent="False">
      <ValueInfo DeepSerialization="Yes" ShallowSerialization="No" XnSequence="469" XnRCSequence="470" XnName="466" XnLabel="466" XnNote="-1" XnType="152" XnUseful="193" XBioFunctions="471" />
    </TypeInfo>
    <TypeInfo ID="469" TypeName="System.String, mscorlib, Version=4.0.0.0, Culture=neutral, PublicKeyToken=b77a5c561934e089" AssemblyString="mscorlib, Version=4.0.0.0, Culture=neutral, PublicKeyToken=b77a5c561934e089" AssemblyLocation="C:\Windows\Microsoft.NET\Framework64\v4.0.30319\mscorlib.dll" IsDeviceDependent="False">
      <ValueInfo B64="T" Value="R1RHQVRBQ0FUQ0FDVENHQ0FBQUFHQUFBVFRBVEdDQUFDQVRHQ0dHQVRHVFRBVFRHVENHQ1RUR0dHR0FHR0dDQ0FHQVRHQ0dBVFRBQVRUR0dHQ0dHVEFHQUdDQVRHQ0dDQ0FUQ1RUQVRHQ1RHQVRHVEdBVFRBQUFUVFRHR1RUQ1RBQUFBQUdBR1RDVFRUR0NBVFRBVENHQVRBQVRDQ1RHVFRHQVRUVEdBQ0dUQ0NHQ0FHQ0dBQ0FHR1RHQ0dHQ1RDQVRHQVRHVFRUR1RUVFRUQUNHQVRDQUdDR0FHQ1RUR1RUVFRUQ1RHQ0NDQUFBQUNBVEFUQVRUQUNBVEdHR0FBQVRDQVRUQVRHQUdHQUFUVFRBQUdUVEFHQ0dUVEdBVEFHQUFBQUFDVFRBQVRDVEFUQVRHQ0dDQVRBVEFUVEFDQ0dBQVRHQ0NBQUFBQUFHQVRUVFRHQVRHQUFBQUdHQ0dHQ0NUQVRUQ1RUVEFHVFRDQUFBQUFHQUFBR0NUVEdUVFRHQ1RHR0FUVEFBQUFHVEFHQUdHVEdHQVRBVFRDQVRDQUFDR1RUR0dBVEdBVFRBVFRHQUdUQ0FBQVRHQ0FHR1RHVEdHQUFUVFRBQVRDQUFDQ0FDVFRHR0NBR0FUR1RHVEdUQUNDVFRDQVRDQUNHVENHQVRBQVRBVFRHQUdDQUFBVEFUVEdDQ1RUQVRHVFRDQUFBQUFBQVRBQUdBQ0dDQUFBQ0NBVEFUQ1RBVFRUVFRDQ1RUR0dHQUdUQ0FUQ0FUVFRBQUFUQVRDR0FHQVRHQ0dUVEFHQ0FUVEFBQUFHR1RHQ0dHQUFBR0dBVFRHVEFHQUFHQ0FHR0FBVEdBQVRBQUNBVEFUVFRDR0FHVFRHR1RHR0FUQ1RDQVRHQUNHR0FBVEdBR0FDQ0dUVEdDQUFDR0FUVEFHVEdBQ0FUQVRBVFRUQ1RDQVRHQUFBR0dDQ0FUQ1RBQUNUQVRBQ0dHQ1RBQQ==" />
    </TypeInfo>
    <TypeInfo ID="470" TypeName="System.String, mscorlib, Version=4.0.0.0, Culture=neutral, PublicKeyToken=b77a5c561934e089" AssemblyString="mscorlib, Version=4.0.0.0, Culture=neutral, PublicKeyToken=b77a5c561934e089" AssemblyLocation="C:\Windows\Microsoft.NET\Framework64\v4.0.30319\mscorlib.dll" IsDeviceDependent="False">
      <ValueInfo B64="T" Value="VFRBR0NDR1RBVEFHVFRBR0FUR0dDQ1RUVENBVEdBR0FBQVRBVEFUR1RDQUNUQUFUQ0dUVEdDQUFDR0dUQ1RDQVRUQ0NHVENBVEdBR0FUQ0NBQ0NBQUNUQ0dBQUFUQVRHVFRBVFRDQVRUQ0NUR0NUVENUQUNBQVRDQ1RUVENDR0NBQ0NUVFRUQUFUR0NUQUFDR0NBVENUQ0dBVEFUVFRBQUFUR0FUR0FDVENDQ0FBR0dBQUFBQVRBR0FUQVRHR1RUVEdDR1RDVFRBVFRUVFRUVEdBQUNBVEFBR0dDQUFUQVRUVEdDVENBQVRBVFRBVENHQUNHVEdBVEdBQUdHVEFDQUNBQ0FUQ1RHQ0NBQUdUR0dUVEdBVFRBQUFUVENDQUNBQ0NUR0NBVFRUR0FDVENBQVRBQVRDQVRDQ0FBQ0dUVEdBVEdBQVRBVENDQUNDVENUQUNUVFRUQUFUQ0NBR0NBQUFDQUFHQ1RUVENUVFRUVEdBQUNUQUFBR0FBVEFHR0NDR0NDVFRUVENBVENBQUFBVENUVFRUVFRHR0NBVFRDR0dUQUFUQVRBVEdDR0NBVEFUQUdBVFRBQUdUVFRUVENUQVRDQUFDR0NUQUFDVFRBQUFUVENDVENBVEFBVEdBVFRUQ0NDQVRHVEFBVEFUQVRHVFRUVEdHR0NBR0FBQUFBQ0FBR0NUQ0dDVEdBVENHVEFBQUFBQ0FBQUNBVENBVEdBR0NDR0NBQ0NUR1RDR0NUR0NHR0FDR1RDQUFBVENBQUNBR0dBVFRBVENHQVRBQVRHQ0FBQUdBQ1RDVFRUVFRBR0FBQ0NBQUFUVFRBQVRDQUNBVENBR0NBVEFBR0FUR0dDR0NBVEdDVENUQUNDR0NDQ0FBVFRBQVRDR0NBVENUR0dDQ0NUQ0NDQ0FBR0NHQUNBQVRBQUNBVENDR0NBVEdUVEdDQVRBQVRUVENUVFRUR0NHQUdUR0FUR1RBVENBQw==" />
    </TypeInfo>
    <TypeInfo ID="471" TypeName="System.Collections.Generic.List`1[[Vecute.Nuctions+FeatureFunction, Vecute, Version=1.0.0.0, Culture=neutral, PublicKeyToken=6ca157640498cbe3]], mscorlib, Version=4.0.0.0, Culture=neutral, PublicKeyToken=b77a5c561934e089" AssemblyString="mscorlib, Version=4.0.0.0, Culture=neutral, PublicKeyToken=b77a5c561934e089" AssemblyLocation="C:\Windows\Microsoft.NET\Framework64\v4.0.30319\mscorlib.dll" IsDeviceDependent="False">
      <ValueInfo Count="0" DeepSerialization="Yes" ShallowSerialization="No" />
    </TypeInfo>
    <TypeInfo ID="472" TypeName="System.Collections.Generic.List`1[[System.Int32, mscorlib, Version=4.0.0.0, Culture=neutral, PublicKeyToken=b77a5c561934e089]], mscorlib, Version=4.0.0.0, Culture=neutral, PublicKeyToken=b77a5c561934e089" AssemblyString="mscorlib, Version=4.0.0.0, Culture=neutral, PublicKeyToken=b77a5c561934e089" AssemblyLocation="C:\Windows\Microsoft.NET\Framework64\v4.0.30319\mscorlib.dll" IsDeviceDependent="False">
      <ValueInfo Count="0" DeepSerialization="Yes" ShallowSerialization="No" />
    </TypeInfo>
    <TypeInfo ID="473" TypeName="System.Collections.Generic.List`1[[System.Int32, mscorlib, Version=4.0.0.0, Culture=neutral, PublicKeyToken=b77a5c561934e089]], mscorlib, Version=4.0.0.0, Culture=neutral, PublicKeyToken=b77a5c561934e089" AssemblyString="mscorlib, Version=4.0.0.0, Culture=neutral, PublicKeyToken=b77a5c561934e089" AssemblyLocation="C:\Windows\Microsoft.NET\Framework64\v4.0.30319\mscorlib.dll" IsDeviceDependent="False">
      <ValueInfo Count="0" DeepSerialization="Yes" ShallowSerialization="No" />
    </TypeInfo>
    <TypeInfo ID="474" TypeName="System.Collections.Generic.List`1[[Vecute.Nuctions+CompareAnnotation, Vecute, Version=1.0.0.0, Culture=neutral, PublicKeyToken=6ca157640498cbe3]], mscorlib, Version=4.0.0.0, Culture=neutral, PublicKeyToken=b77a5c561934e089" AssemblyString="mscorlib, Version=4.0.0.0, Culture=neutral, PublicKeyToken=b77a5c561934e089" AssemblyLocation="C:\Windows\Microsoft.NET\Framework64\v4.0.30319\mscorlib.dll" IsDeviceDependent="False">
      <ValueInfo Count="0" DeepSerialization="Yes" ShallowSerialization="No" />
    </TypeInfo>
    <TypeInfo ID="475" TypeName="System.String, mscorlib, Version=4.0.0.0, Culture=neutral, PublicKeyToken=b77a5c561934e089" AssemblyString="mscorlib, Version=4.0.0.0, Culture=neutral, PublicKeyToken=b77a5c561934e089" AssemblyLocation="C:\Windows\Microsoft.NET\Framework64\v4.0.30319\mscorlib.dll" IsDeviceDependent="False">
      <ValueInfo B64="T" Value="RzpcaW5mb1xETkEgQXNzZW1ibGluZ1xUaGVzaXNc55+z5oyv5a6H5rWL5bqP5oql5ZGKMDQwNFxGMDNfQjExMDIzODBfQjExMTAyNTBiX0NEM19DUigyNVApLnNlcQ==" />
    </TypeInfo>
    <TypeInfo ID="476" TypeName="System.Collections.Generic.List`1[[System.String, mscorlib, Version=4.0.0.0, Culture=neutral, PublicKeyToken=b77a5c561934e089]], mscorlib, Version=4.0.0.0, Culture=neutral, PublicKeyToken=b77a5c561934e089" AssemblyString="mscorlib, Version=4.0.0.0, Culture=neutral, PublicKeyToken=b77a5c561934e089" AssemblyLocation="C:\Windows\Microsoft.NET\Framework64\v4.0.30319\mscorlib.dll" IsDeviceDependent="False">
      <ValueInfo Count="0" DeepSerialization="Yes" ShallowSerialization="No" />
    </TypeInfo>
    <TypeInfo ID="477" TypeName="System.Collections.Generic.List`1[[Vecute.BufferCondition, Vecute, Version=1.0.0.0, Culture=neutral, PublicKeyToken=6ca157640498cbe3]], mscorlib, Version=4.0.0.0, Culture=neutral, PublicKeyToken=b77a5c561934e089" AssemblyString="mscorlib, Version=4.0.0.0, Culture=neutral, PublicKeyToken=b77a5c561934e089" AssemblyLocation="C:\Windows\Microsoft.NET\Framework64\v4.0.30319\mscorlib.dll" IsDeviceDependent="False">
      <ValueInfo Count="0" DeepSerialization="Yes" ShallowSerialization="No" />
    </TypeInfo>
    <TypeInfo ID="478" TypeName="System.Collections.Generic.List`1[[System.String, mscorlib, Version=4.0.0.0, Culture=neutral, PublicKeyToken=b77a5c561934e089]], mscorlib, Version=4.0.0.0, Culture=neutral, PublicKeyToken=b77a5c561934e089" AssemblyString="mscorlib, Version=4.0.0.0, Culture=neutral, PublicKeyToken=b77a5c561934e089" AssemblyLocation="C:\Windows\Microsoft.NET\Framework64\v4.0.30319\mscorlib.dll" IsDeviceDependent="False">
      <ValueInfo Count="0" DeepSerialization="Yes" ShallowSerialization="No" />
    </TypeInfo>
    <TypeInfo ID="479" TypeName="System.Collections.Generic.List`1[[Vecute.FeatureScreenInfo, Vecute, Version=1.0.0.0, Culture=neutral, PublicKeyToken=6ca157640498cbe3]], mscorlib, Version=4.0.0.0, Culture=neutral, PublicKeyToken=b77a5c561934e089" AssemblyString="mscorlib, Version=4.0.0.0, Culture=neutral, PublicKeyToken=b77a5c561934e089" AssemblyLocation="C:\Windows\Microsoft.NET\Framework64\v4.0.30319\mscorlib.dll" IsDeviceDependent="False">
      <ValueInfo Count="0" DeepSerialization="Yes" ShallowSerialization="No" />
    </TypeInfo>
    <TypeInfo ID="480" TypeName="System.Collections.Generic.List`1[[Vecute.DNAInfo, Vecute, Version=1.0.0.0, Culture=neutral, PublicKeyToken=6ca157640498cbe3]], mscorlib, Version=4.0.0.0, Culture=neutral, PublicKeyToken=b77a5c561934e089" AssemblyString="mscorlib, Version=4.0.0.0, Culture=neutral, PublicKeyToken=b77a5c561934e089" AssemblyLocation="C:\Windows\Microsoft.NET\Framework64\v4.0.30319\mscorlib.dll" IsDeviceDependent="False">
      <ValueInfo Count="0" DeepSerialization="Yes" ShallowSerialization="No" />
    </TypeInfo>
    <TypeInfo ID="481" TypeName="System.Collections.Generic.List`1[[Vecute.EnzymeAnalysisItem, Vecute, Version=1.0.0.0, Culture=neutral, PublicKeyToken=6ca157640498cbe3]], mscorlib, Version=4.0.0.0, Culture=neutral, PublicKeyToken=b77a5c561934e089" AssemblyString="mscorlib, Version=4.0.0.0, Culture=neutral, PublicKeyToken=b77a5c561934e089" AssemblyLocation="C:\Windows\Microsoft.NET\Framework64\v4.0.30319\mscorlib.dll" IsDeviceDependent="False">
      <ValueInfo Count="0" DeepSerialization="Yes" ShallowSerialization="No" />
    </TypeInfo>
    <TypeInfo ID="482" TypeName="System.Collections.Generic.List`1[[System.String, mscorlib, Version=4.0.0.0, Culture=neutral, PublicKeyToken=b77a5c561934e089]], mscorlib, Version=4.0.0.0, Culture=neutral, PublicKeyToken=b77a5c561934e089" AssemblyString="mscorlib, Version=4.0.0.0, Culture=neutral, PublicKeyToken=b77a5c561934e089" AssemblyLocation="C:\Windows\Microsoft.NET\Framework64\v4.0.30319\mscorlib.dll" IsDeviceDependent="False">
      <ValueInfo Count="0" DeepSerialization="Yes" ShallowSerialization="No" />
    </TypeInfo>
    <TypeInfo ID="483" TypeName="System.Collections.Generic.List`1[[System.String, mscorlib, Version=4.0.0.0, Culture=neutral, PublicKeyToken=b77a5c561934e089]], mscorlib, Version=4.0.0.0, Culture=neutral, PublicKeyToken=b77a5c561934e089" AssemblyString="mscorlib, Version=4.0.0.0, Culture=neutral, PublicKeyToken=b77a5c561934e089" AssemblyLocation="C:\Windows\Microsoft.NET\Framework64\v4.0.30319\mscorlib.dll" IsDeviceDependent="False">
      <ValueInfo Count="0" DeepSerialization="Yes" ShallowSerialization="No" />
    </TypeInfo>
    <TypeInfo ID="484" TypeName="System.Collections.Generic.List`1[[System.String, mscorlib, Version=4.0.0.0, Culture=neutral, PublicKeyToken=b77a5c561934e089]], mscorlib, Version=4.0.0.0, Culture=neutral, PublicKeyToken=b77a5c561934e089" AssemblyString="mscorlib, Version=4.0.0.0, Culture=neutral, PublicKeyToken=b77a5c561934e089" AssemblyLocation="C:\Windows\Microsoft.NET\Framework64\v4.0.30319\mscorlib.dll" IsDeviceDependent="False">
      <ValueInfo Count="0" DeepSerialization="Yes" ShallowSerialization="No" />
    </TypeInfo>
    <TypeInfo ID="485" TypeName="System.Collections.Generic.List`1[[Vecute.IncubationStep, Vecute, Version=1.0.0.0, Culture=neutral, PublicKeyToken=6ca157640498cbe3]], mscorlib, Version=4.0.0.0, Culture=neutral, PublicKeyToken=b77a5c561934e089" AssemblyString="mscorlib, Version=4.0.0.0, Culture=neutral, PublicKeyToken=b77a5c561934e089" AssemblyLocation="C:\Windows\Microsoft.NET\Framework64\v4.0.30319\mscorlib.dll" IsDeviceDependent="False">
      <ValueInfo Count="0" DeepSerialization="Yes" ShallowSerialization="No" />
    </TypeInfo>
    <TypeInfo ID="486" TypeName="System.Collections.Generic.List`1[[Vecute.Nuctions+Cell, Vecute, Version=1.0.0.0, Culture=neutral, PublicKeyToken=6ca157640498cbe3]], mscorlib, Version=4.0.0.0, Culture=neutral, PublicKeyToken=b77a5c561934e089" AssemblyString="mscorlib, Version=4.0.0.0, Culture=neutral, PublicKeyToken=b77a5c561934e089" AssemblyLocation="C:\Windows\Microsoft.NET\Framework64\v4.0.30319\mscorlib.dll" IsDeviceDependent="False">
      <ValueInfo Count="0" DeepSerialization="Yes" ShallowSerialization="No" />
    </TypeInfo>
    <TypeInfo ID="487" TypeName="System.Single, mscorlib, Version=4.0.0.0, Culture=neutral, PublicKeyToken=b77a5c561934e089" AssemblyString="mscorlib, Version=4.0.0.0, Culture=neutral, PublicKeyToken=b77a5c561934e089" AssemblyLocation="C:\Windows\Microsoft.NET\Framework64\v4.0.30319\mscorlib.dll" IsDeviceDependent="False">
      <ValueInfo Value="2344.01" />
    </TypeInfo>
    <TypeInfo ID="488" TypeName="System.Single, mscorlib, Version=4.0.0.0, Culture=neutral, PublicKeyToken=b77a5c561934e089" AssemblyString="mscorlib, Version=4.0.0.0, Culture=neutral, PublicKeyToken=b77a5c561934e089" AssemblyLocation="C:\Windows\Microsoft.NET\Framework64\v4.0.30319\mscorlib.dll" IsDeviceDependent="False">
      <ValueInfo Value="524.6528" />
    </TypeInfo>
    <TypeInfo ID="489" TypeName="System.Collections.ObjectModel.ObservableCollection`1[[Vecute.SCFItem, Vecute, Version=1.0.0.0, Culture=neutral, PublicKeyToken=6ca157640498cbe3]], System, Version=4.0.0.0, Culture=neutral, PublicKeyToken=b77a5c561934e089" AssemblyString="System, Version=4.0.0.0, Culture=neutral, PublicKeyToken=b77a5c561934e089" AssemblyLocation="C:\Windows\Microsoft.Net\assembly\GAC_MSIL\System\v4.0_4.0.0.0__b77a5c561934e089\System.dll" IsDeviceDependent="False">
      <ValueInfo Count="0" DeepSerialization="Yes" ShallowSerialization="No" />
    </TypeInfo>
    <TypeInfo ID="490" TypeName="System.Collections.ObjectModel.ObservableCollection`1[[Vecute.BitImage, Vecute, Version=1.0.0.0, Culture=neutral, PublicKeyToken=6ca157640498cbe3]], System, Version=4.0.0.0, Culture=neutral, PublicKeyToken=b77a5c561934e089" AssemblyString="System, Version=4.0.0.0, Culture=neutral, PublicKeyToken=b77a5c561934e089" AssemblyLocation="C:\Windows\Microsoft.Net\assembly\GAC_MSIL\System\v4.0_4.0.0.0__b77a5c561934e089\System.dll" IsDeviceDependent="False">
      <ValueInfo Count="0" DeepSerialization="Yes" ShallowSerialization="No" />
    </TypeInfo>
    <TypeInfo ID="491" TypeName="System.Collections.Generic.List`1[[System.String, mscorlib, Version=4.0.0.0, Culture=neutral, PublicKeyToken=b77a5c561934e089]], mscorlib, Version=4.0.0.0, Culture=neutral, PublicKeyToken=b77a5c561934e089" AssemblyString="mscorlib, Version=4.0.0.0, Culture=neutral, PublicKeyToken=b77a5c561934e089" AssemblyLocation="C:\Windows\Microsoft.NET\Framework64\v4.0.30319\mscorlib.dll" IsDeviceDependent="False">
      <ValueInfo Count="0" DeepSerialization="Yes" ShallowSerialization="No" />
    </TypeInfo>
    <TypeInfo ID="492" TypeName="System.Collections.Generic.Dictionary`2[[System.String, mscorlib, Version=4.0.0.0, Culture=neutral, PublicKeyToken=b77a5c561934e089],[System.String, mscorlib, Version=4.0.0.0, Culture=neutral, PublicKeyToken=b77a5c561934e089]], mscorlib, Version=4.0.0.0, Culture=neutral, PublicKeyToken=b77a5c561934e089" AssemblyString="mscorlib, Version=4.0.0.0, Culture=neutral, PublicKeyToken=b77a5c561934e089" AssemblyLocation="C:\Windows\Microsoft.NET\Framework64\v4.0.30319\mscorlib.dll" IsDeviceDependent="False">
      <ValueInfo Count="0" DeepSerialization="Yes" ShallowSerialization="No" />
    </TypeInfo>
    <TypeInfo ID="493" TypeName="Vecute.DNAInfo, Vecute, Version=1.0.0.0, Culture=neutral, PublicKeyToken=6ca157640498cbe3" AssemblyString="Vecute, Version=1.0.0.0, Culture=neutral, PublicKeyToken=6ca157640498cbe3" AssemblyLocation="C:\Users\Jack\Documents\VecuteXI - 2010 Release\Vecute\bin\Debug\Vecute.exe" IsDeviceDependent="False">
      <ValueInfo DeepSerialization="Yes" ShallowSerialization="No" XvName="494" XOperationDescription="-1" XIsVerificationStep="5" XIsConstructionNode="5" XNotDrawMap="5" XHost="495" XvMolecularOperation="10" XUpdateImageEvent="-1" XDNAs="497" XCalculated="5" XFile_Filename="534" XEnzyme_Enzymes="535" XEnzyme_Buffers="536" XEnzyme_Condition="537" XDephosphorylateWhenDigestion="5" XPCR_ForwardPrimer="-1" XPCR_FPrimerName="-1" XPCR_ReversePrimer="-1" XPCR_RPrimerName="-1" XPCR_Overlap="5" XModify_Method="225" XScreen_Features="538" XScreen_OnlyCircular="5" XSource="539" XEditing="13" XCreating="5" XLigation_TriFragment="228" XLigationMethod="228" XGel_Minimum="232" XGel_Maximun="231" XSolutionExtration="5" XSetPosition="230" XScreen_PCRMax="231" XScreen_PCRMin="232" XScreen_FPrimer="9" XScreen_FName="233" XScreen_RPrimer="9" XScreen_RName="234" XScreen_Mode="235" XRecombinationMethod="236" XEnzymeAnalysisParamters="540" XFetchedEnzymes="541" XOnlySignificant="13" XOnlyExtend="13" XAutomaticChoose="13" XSequencingTheorica="-1" XSequencingPrimerName="9" XSequencingPrimer="9" XSequencingSequence="9" XTheorySequences="542" XSequencingResultComment="240" XCompareSelectedGeneFile="-1" XCompareResultComment="240" XPickedDNAs="543" XDescribeType="242" XTransformationMethod="243" XTransformationMode="244" XIncubation="544" XCells="545" XIncludeVerification="5" XSequencingVerify="5" XDX="546" XDY="547" XRealSize="5" XFinished="5" XProgress="249" XPixelPerKBP="19" XIsKeyName="5" XPCRDesignerData="-1" XSequenceDesignerData="-1" XUseFreeDesigner="5" XSCFFiles="548" XGelFiles="549" XGelFirstFigureNumber="19" XGelSecondFigureNumber="19" XColonyFirstSequencingNumber="19" XColonySecondSequencingNumber="19" XFreeDesignCode="9" XFreeDesignName="9" XDesignedEnzymeSite="550" XPrimerDesignerMode="5" XDesignedPrimers="551" />
    </TypeInfo>
    <TypeInfo ID="494" TypeName="System.String, mscorlib, Version=4.0.0.0, Culture=neutral, PublicKeyToken=b77a5c561934e089" AssemblyString="mscorlib, Version=4.0.0.0, Culture=neutral, PublicKeyToken=b77a5c561934e089" AssemblyLocation="C:\Windows\Microsoft.NET\Framework64\v4.0.30319\mscorlib.dll" IsDeviceDependent="False">
      <ValueInfo B64="T" Value="RjA0X0IxMTAyMzgwX0IxMTEwMjUwY19DRDNfREYoMjVQKS5zZXE=" />
    </TypeInfo>
    <TypeInfo ID="495" TypeName="Vecute.Nuctions+Host, Vecute, Version=1.0.0.0, Culture=neutral, PublicKeyToken=6ca157640498cbe3" AssemblyString="Vecute, Version=1.0.0.0, Culture=neutral, PublicKeyToken=6ca157640498cbe3" AssemblyLocation="C:\Users\Jack\Documents\VecuteXI - 2010 Release\Vecute\bin\Debug\Vecute.exe" IsDeviceDependent="False">
      <ValueInfo DeepSerialization="Yes" ShallowSerialization="No" XName="7" XBioFunctions="496" XDescription="9" />
    </TypeInfo>
    <TypeInfo ID="496" TypeName="System.Collections.Generic.List`1[[Vecute.Nuctions+FeatureFunction, Vecute, Version=1.0.0.0, Culture=neutral, PublicKeyToken=6ca157640498cbe3]], mscorlib, Version=4.0.0.0, Culture=neutral, PublicKeyToken=b77a5c561934e089" AssemblyString="mscorlib, Version=4.0.0.0, Culture=neutral, PublicKeyToken=b77a5c561934e089" AssemblyLocation="C:\Windows\Microsoft.NET\Framework64\v4.0.30319\mscorlib.dll" IsDeviceDependent="False">
      <ValueInfo Count="0" DeepSerialization="Yes" ShallowSerialization="No" />
    </TypeInfo>
    <TypeInfo ID="497" TypeName="Microsoft.VisualBasic.Collection, Microsoft.VisualBasic, Version=10.0.0.0, Culture=neutral, PublicKeyToken=b03f5f7f11d50a3a" AssemblyString="Microsoft.VisualBasic, Version=10.0.0.0, Culture=neutral, PublicKeyToken=b03f5f7f11d50a3a" AssemblyLocation="C:\Windows\Microsoft.Net\assembly\GAC_MSIL\Microsoft.VisualBasic\v4.0_10.0.0.0__b03f5f7f11d50a3a\Microsoft.VisualBasic.dll" IsDeviceDependent="False">
      <ValueInfo V0="498" Count="1" DeepSerialization="Yes" ShallowSerialization="No" />
    </TypeInfo>
    <TypeInfo ID="498" TypeName="Vecute.Nuctions+GeneFile, Vecute, Version=1.0.0.0, Culture=neutral, PublicKeyToken=6ca157640498cbe3" AssemblyString="Vecute, Version=1.0.0.0, Culture=neutral, PublicKeyToken=6ca157640498cbe3" AssemblyLocation="C:\Users\Jack\Documents\VecuteXI - 2010 Release\Vecute\bin\Debug\Vecute.exe" IsDeviceDependent="False">
      <ValueInfo DeepSerialization="Yes" ShallowSerialization="No" XvName="494" XvIscircular="5" XvDate="499" XvSequence="500" XvRCSequence="501" XvFeatureCol="502" XvEnd_F="402" XvEnd_R="402" XvPhos_F="13" XvPhos_R="13" XFCleavages="531" XRCleavages="532" X_CompareAnnotations="533" XtmpCircular="5" />
    </TypeInfo>
    <TypeInfo ID="499" TypeName="System.DateTime, mscorlib, Version=4.0.0.0, Culture=neutral, PublicKeyToken=b77a5c561934e089" AssemblyString="mscorlib, Version=4.0.0.0, Culture=neutral, PublicKeyToken=b77a5c561934e089" AssemblyLocation="C:\Windows\Microsoft.NET\Framework64\v4.0.30319\mscorlib.dll" IsDeviceDependent="False">
      <ValueInfo Value="40644.3606185648" />
    </TypeInfo>
    <TypeInfo ID="500" TypeName="System.String, mscorlib, Version=4.0.0.0, Culture=neutral, PublicKeyToken=b77a5c561934e089" AssemblyString="mscorlib, Version=4.0.0.0, Culture=neutral, PublicKeyToken=b77a5c561934e089" AssemblyLocation="C:\Windows\Microsoft.NET\Framework64\v4.0.30319\mscorlib.dll" IsDeviceDependent="False">
      <ValueInfo B64="T" Value="QUdHVEFHQUNUR0FHQVRBQVRDQUFBQ0NDVEFBQUdDVENUVFRDQUFHQUdBQVRBVENUVEFBR1RUQUFDQUFDQUNDR0FDVEdDR0dUR0FUVEFBQUFBQ0dBQUdDQVRUR0FUVFRDQUdBVEFHR0NUVEdDQVRBQUdDVEFUQ0NHQ0dDQUdBVEFBR0NUVEdBQUdDQ0FBQ0FUQUNDR0FBR1RUQVRUVEFUVFRUVENHVEdUQUdUVEFBQ0NBQVRDQUFDQ0FDVEdDVEFBQ0FBR0NUQ1RHQ1RUVENDVEFUQUdBQ0FUVEdUQUFBVFRDQVRDQUFUVEdUQ0NDVEdBQUNUQ0FBVENDQUFDR1RHR1RHQUFHQ0dBQVRDQVRBR0NHR0FUQ0FDQVRHQUFBVENDQVRUQ0NHQ0dBVEFBQVRBVFRDQ0dDQ0FHQUNDQUdDQUFBQVRHQVRDQ0FUQ0NUR0NHR0dDQUFBQUNDQUdBQ0dDQUFUQUFUQUFUR0dDQVRUQ1RUVENUQ1RUVEdHR0NUR1RUVFRDVFRDVEdHQ0FHQ0dUVFRDQ0NBQUFDQVRHQUFUVFRUVFRUQVRUVENDVFRDQUFDQUNBQUFUQUFDR1RHR1RDR0FUR0dUVFRUQVRBVFRUVEdBVFRDQVRUVFRDQ0FUQUNUVFRUVEFDQ1RBVFRBVEdHR0FDQUFBVEFDQUFHR0FBQ1RUQVRDVENBQ1RDR0FHR0NDR1RUQVRDQVRDQ0FBQUFUQUNHR1RBQ0dHQUdBQ0dUQ0FBQ0FBVEFUQ1RDVEFUVEdBQUNUR0NBR1RDVENHQUdBVEFBR1RDR0FDVENUQ0NDVEFUQUdUR0FHVENHVEFUVEFDQUNDR0FDR0dDR1RDR0FDQVRBQVRUQUNBQ1RUQ0dUR0FHQ0NUR0NUVFRUVFRHVEFDQUFBR1RUR0dDQVRUQVRBQUFBQUFHQ0FUVEdDVFRBVENBQVRUVEdUVEdDQUFDR0FBQ0FHR1RDQUNUQVRDQUdUQ0FBQUFUQUFBQVRDQVRUQVRUVEdHQ0NUVFRDR1RHQVRHR0dBQ0FBQUFUVEdBQUFUQ0dBQ0FBQVRHQVRUVFRBVFRUVEdBQ1RBQVRBQVRHQUNDVEFDVFRBQ0FUVEFBVFRUQUNUR0FUQUFUVEFBQUdBR0FUVFRUQUFBVEFUQUNBQUNUVEFUVENBQ0NUQUFBR0dBVEdBQ0FBQUFUQUFDQVRUQUFUQ0FDVFRBQUFBQVRDQVRDR0NBVFRBQ0FDVEFBVENUR1RHR1RUQUFBVEdBVEFHQUNUQUNBVEFBVEdDR0FDQUFBQUNHQ0FBQ0FUQVRDQ0FHVENBQ1RBVEdBVENBQUNDVEFDVEFHQUFUQUdUQVRUQUdUR0FDVEdBR0NDVFRUQ0dUR0NHR0FHQ0NUVEdDQ0FBVEFHQ1RBQVRU" />
    </TypeInfo>
    <TypeInfo ID="501" TypeName="System.String, mscorlib, Version=4.0.0.0, Culture=neutral, PublicKeyToken=b77a5c561934e089" AssemblyString="mscorlib, Version=4.0.0.0, Culture=neutral, PublicKeyToken=b77a5c561934e089" AssemblyLocation="C:\Windows\Microsoft.NET\Framework64\v4.0.30319\mscorlib.dll" IsDeviceDependent="False">
      <ValueInfo B64="T" Value="QUFUVEFHQ1RBVFRHR0NBQUdHQ1RDQ0dDQUNHQUFBR0dDVENBR1RDQUNUQUFUQUNUQVRUQ1RBR1RBR0dUVEdBVENBVEFHVEdBQ1RHR0FUQVRHVFRHQ0dUVFRUR1RDR0NBVFRBVEdUQUdUQ1RBVENBVFRUQUFDQ0FDQUdBVFRBR1RHVEFBVEdDR0FUR0FUVFRUVEFBR1RHQVRUQUFUR1RUQVRUVFRHVENBVENDVFRUQUdHVEdBQVRBQUdUVEdUQVRBVFRUQUFBQVRDVENUVFRBQVRUQVRDQUdUQUFBVFRBQVRHVEFBR1RBR0dUQ0FUVEFUVEFHVENBQUFBVEFBQUFUQ0FUVFRHVENHQVRUVENBQVRUVFRHVENDQ0FUQ0FDR0FBQUdHQ0NBQUFUQUFUR0FUVFRUQVRUVFRHQUNUR0FUQUdUR0FDQ1RHVFRDR1RUR0NBQUNBQUFUVEdBVEFBR0NBQVRHQ1RUVFRUVEFUQUFUR0NDQUFDVFRUR1RBQ0FBQUFBQUdDQUdHQ1RDQUNHQUFHVEdUQUFUVEFUR1RDR0FDR0NDR1RDR0dUR1RBQVRBQ0dBQ1RDQUNUQVRBR0dHQUdBR1RDR0FDVFRBVENUQ0dBR0FDVEdDQUdUVENBQVRBR0FHQVRBVFRHVFRHQUNHVENUQ0NHVEFDQ0dUQVRUVFRHR0FUR0FUQUFDR0dDQ1RDR0FHVEdBR0FUQUFHVFRDQ1RUR1RBVFRUR1RDQ0NBVEFBVEFHR1RBQUFBQUdUQVRHR0FBQUFUR0FBVENBQUFBVEFUQUFBQUNDQVRDR0FDQ0FDR1RUQVRUVEdUR1RUR0FBR0dBQUFUQUFBQUFBQVRUQ0FUR1RUVEdHR0FBQUNHQ1RHQ0NBR0FBR0FBQUFDQUdDQ0NBQUFHQUdBQUFHQUFUR0NDQVRUQVRUQVRUR0NHVENUR0dUVFRUR0NDQ0dDQUdHQVRHR0FUQ0FUVFRUR0NUR0dUQ1RHR0NHR0FBVEFUVFRBVENHQ0dHQUFUR0dBVFRUQ0FUR1RHQVRDQ0dDVEFUR0FUVENHQ1RUQ0FDQ0FDR1RUR0dBVFRHQUdUVENBR0dHQUNBQVRUR0FUR0FBVFRUQUNBQVRHVENUQVRBR0dBQUFHQ0FHQUdDVFRHVFRBR0NBR1RHR1RUR0FUVEdHVFRBQUNUQUNBQ0dBQUFBQVRBQUFUQUFDVFRDR0dUQVRHVFRHR0NUVENBQUdDVFRBVENUR0NHQ0dHQVRBR0NUVEFUR0NBQUdDQ1RBVENUR0FBQVRDQUFUR0NUVENHVFRUVFRBQVRDQUNDR0NBR1RDR0dUR1RUR1RUQUFDVFRBQUdBVEFUVENUQ1RUR0FBQUdBR0NUVFRBR0dHVFRUR0FUVEFUQ1RDQUdUQ1RBQ0NU" />
    </TypeInfo>
    <TypeInfo ID="502" TypeName="System.Collections.Generic.List`1[[Vecute.Nuctions+GeneAnnotation, Vecute, Version=1.0.0.0, Culture=neutral, PublicKeyToken=6ca157640498cbe3]], mscorlib, Version=4.0.0.0, Culture=neutral, PublicKeyToken=b77a5c561934e089" AssemblyString="mscorlib, Version=4.0.0.0, Culture=neutral, PublicKeyToken=b77a5c561934e089" AssemblyLocation="C:\Windows\Microsoft.NET\Framework64\v4.0.30319\mscorlib.dll" IsDeviceDependent="False">
      <ValueInfo V0="503" V1="504" V2="506" V3="508" V4="511" V5="514" V6="516" V7="519" V8="521" V9="524" Count="10" DeepSerialization="Yes" ShallowSerialization="No" />
    </TypeInfo>
    <TypeInfo ID="503" TypeName="Vecute.Nuctions+GeneAnnotation, Vecute, Version=1.0.0.0, Culture=neutral, PublicKeyToken=6ca157640498cbe3" AssemblyString="Vecute, Version=1.0.0.0, Culture=neutral, PublicKeyToken=6ca157640498cbe3" AssemblyLocation="C:\Users\Jack\Documents\VecuteXI - 2010 Release\Vecute\bin\Debug\Vecute.exe" IsDeviceDependent="False">
      <ValueInfo DeepSerialization="Yes" ShallowSerialization="No" XIndex="19" XType="401" XNote="9" XLabel="402" XStartPosition="31" XEndPosition="31" XComplement="5" XVector="498" XFeature="-1" />
    </TypeInfo>
    <TypeInfo ID="504" TypeName="Vecute.Nuctions+GeneAnnotation, Vecute, Version=1.0.0.0, Culture=neutral, PublicKeyToken=6ca157640498cbe3" AssemblyString="Vecute, Version=1.0.0.0, Culture=neutral, PublicKeyToken=6ca157640498cbe3" AssemblyLocation="C:\Users\Jack\Documents\VecuteXI - 2010 Release\Vecute\bin\Debug\Vecute.exe" IsDeviceDependent="False">
      <ValueInfo DeepSerialization="Yes" ShallowSerialization="No" XIndex="31" XType="404" XNote="9" XLabel="402" XStartPosition="505" XEndPosition="505" XComplement="5" XVector="498" XFeature="-1" />
    </TypeInfo>
    <TypeInfo ID="505" TypeName="System.Int32, mscorlib, Version=4.0.0.0, Culture=neutral, PublicKeyToken=b77a5c561934e089" AssemblyString="mscorlib, Version=4.0.0.0, Culture=neutral, PublicKeyToken=b77a5c561934e089" AssemblyLocation="C:\Windows\Microsoft.NET\Framework64\v4.0.30319\mscorlib.dll" IsDeviceDependent="False">
      <ValueInfo Value="1047" />
    </TypeInfo>
    <TypeInfo ID="506" TypeName="Vecute.Nuctions+GeneAnnotation, Vecute, Version=1.0.0.0, Culture=neutral, PublicKeyToken=6ca157640498cbe3" AssemblyString="Vecute, Version=1.0.0.0, Culture=neutral, PublicKeyToken=6ca157640498cbe3" AssemblyLocation="C:\Users\Jack\Documents\VecuteXI - 2010 Release\Vecute\bin\Debug\Vecute.exe" IsDeviceDependent="False">
      <ValueInfo DeepSerialization="Yes" ShallowSerialization="No" XIndex="40" XType="100" XNote="101" XLabel="102" XStartPosition="507" XEndPosition="92" XComplement="13" XVector="498" XFeature="105" />
    </TypeInfo>
    <TypeInfo ID="507" TypeName="System.Int32, mscorlib, Version=4.0.0.0, Culture=neutral, PublicKeyToken=b77a5c561934e089" AssemblyString="mscorlib, Version=4.0.0.0, Culture=neutral, PublicKeyToken=b77a5c561934e089" AssemblyLocation="C:\Windows\Microsoft.NET\Framework64\v4.0.30319\mscorlib.dll" IsDeviceDependent="False">
      <ValueInfo Value="601" />
    </TypeInfo>
    <TypeInfo ID="508" TypeName="Vecute.Nuctions+GeneAnnotation, Vecute, Version=1.0.0.0, Culture=neutral, PublicKeyToken=6ca157640498cbe3" AssemblyString="Vecute, Version=1.0.0.0, Culture=neutral, PublicKeyToken=6ca157640498cbe3" AssemblyLocation="C:\Users\Jack\Documents\VecuteXI - 2010 Release\Vecute\bin\Debug\Vecute.exe" IsDeviceDependent="False">
      <ValueInfo DeepSerialization="Yes" ShallowSerialization="No" XIndex="49" XType="50" XNote="138" XLabel="163" XStartPosition="509" XEndPosition="510" XComplement="13" XVector="498" XFeature="164" />
    </TypeInfo>
    <TypeInfo ID="509" TypeName="System.Int32, mscorlib, Version=4.0.0.0, Culture=neutral, PublicKeyToken=b77a5c561934e089" AssemblyString="mscorlib, Version=4.0.0.0, Culture=neutral, PublicKeyToken=b77a5c561934e089" AssemblyLocation="C:\Windows\Microsoft.NET\Framework64\v4.0.30319\mscorlib.dll" IsDeviceDependent="False">
      <ValueInfo Value="867" />
    </TypeInfo>
    <TypeInfo ID="510" TypeName="System.Int32, mscorlib, Version=4.0.0.0, Culture=neutral, PublicKeyToken=b77a5c561934e089" AssemblyString="mscorlib, Version=4.0.0.0, Culture=neutral, PublicKeyToken=b77a5c561934e089" AssemblyLocation="C:\Windows\Microsoft.NET\Framework64\v4.0.30319\mscorlib.dll" IsDeviceDependent="False">
      <ValueInfo Value="877" />
    </TypeInfo>
    <TypeInfo ID="511" TypeName="Vecute.Nuctions+GeneAnnotation, Vecute, Version=1.0.0.0, Culture=neutral, PublicKeyToken=6ca157640498cbe3" AssemblyString="Vecute, Version=1.0.0.0, Culture=neutral, PublicKeyToken=6ca157640498cbe3" AssemblyLocation="C:\Users\Jack\Documents\VecuteXI - 2010 Release\Vecute\bin\Debug\Vecute.exe" IsDeviceDependent="False">
      <ValueInfo DeepSerialization="Yes" ShallowSerialization="No" XIndex="60" XType="50" XNote="170" XLabel="171" XStartPosition="512" XEndPosition="513" XComplement="13" XVector="498" XFeature="174" />
    </TypeInfo>
    <TypeInfo ID="512" TypeName="System.Int32, mscorlib, Version=4.0.0.0, Culture=neutral, PublicKeyToken=b77a5c561934e089" AssemblyString="mscorlib, Version=4.0.0.0, Culture=neutral, PublicKeyToken=b77a5c561934e089" AssemblyLocation="C:\Windows\Microsoft.NET\Framework64\v4.0.30319\mscorlib.dll" IsDeviceDependent="False">
      <ValueInfo Value="661" />
    </TypeInfo>
    <TypeInfo ID="513" TypeName="System.Int32, mscorlib, Version=4.0.0.0, Culture=neutral, PublicKeyToken=b77a5c561934e089" AssemblyString="mscorlib, Version=4.0.0.0, Culture=neutral, PublicKeyToken=b77a5c561934e089" AssemblyLocation="C:\Windows\Microsoft.NET\Framework64\v4.0.30319\mscorlib.dll" IsDeviceDependent="False">
      <ValueInfo Value="675" />
    </TypeInfo>
    <TypeInfo ID="514" TypeName="Vecute.Nuctions+GeneAnnotation, Vecute, Version=1.0.0.0, Culture=neutral, PublicKeyToken=6ca157640498cbe3" AssemblyString="Vecute, Version=1.0.0.0, Culture=neutral, PublicKeyToken=6ca157640498cbe3" AssemblyLocation="C:\Users\Jack\Documents\VecuteXI - 2010 Release\Vecute\bin\Debug\Vecute.exe" IsDeviceDependent="False">
      <ValueInfo DeepSerialization="Yes" ShallowSerialization="No" XIndex="69" XType="50" XNote="21" XLabel="327" XStartPosition="515" XEndPosition="417" XComplement="13" XVector="498" XFeature="330" />
    </TypeInfo>
    <TypeInfo ID="515" TypeName="System.Int32, mscorlib, Version=4.0.0.0, Culture=neutral, PublicKeyToken=b77a5c561934e089" AssemblyString="mscorlib, Version=4.0.0.0, Culture=neutral, PublicKeyToken=b77a5c561934e089" AssemblyLocation="C:\Windows\Microsoft.NET\Framework64\v4.0.30319\mscorlib.dll" IsDeviceDependent="False">
      <ValueInfo Value="656" />
    </TypeInfo>
    <TypeInfo ID="516" TypeName="Vecute.Nuctions+GeneAnnotation, Vecute, Version=1.0.0.0, Culture=neutral, PublicKeyToken=6ca157640498cbe3" AssemblyString="Vecute, Version=1.0.0.0, Culture=neutral, PublicKeyToken=6ca157640498cbe3" AssemblyLocation="C:\Users\Jack\Documents\VecuteXI - 2010 Release\Vecute\bin\Debug\Vecute.exe" IsDeviceDependent="False">
      <ValueInfo DeepSerialization="Yes" ShallowSerialization="No" XIndex="80" XType="335" XNote="9" XLabel="344" XStartPosition="517" XEndPosition="518" XComplement="13" XVector="498" XFeature="347" />
    </TypeInfo>
    <TypeInfo ID="517" TypeName="System.Int32, mscorlib, Version=4.0.0.0, Culture=neutral, PublicKeyToken=b77a5c561934e089" AssemblyString="mscorlib, Version=4.0.0.0, Culture=neutral, PublicKeyToken=b77a5c561934e089" AssemblyLocation="C:\Windows\Microsoft.NET\Framework64\v4.0.30319\mscorlib.dll" IsDeviceDependent="False">
      <ValueInfo Value="62" />
    </TypeInfo>
    <TypeInfo ID="518" TypeName="System.Int32, mscorlib, Version=4.0.0.0, Culture=neutral, PublicKeyToken=b77a5c561934e089" AssemblyString="mscorlib, Version=4.0.0.0, Culture=neutral, PublicKeyToken=b77a5c561934e089" AssemblyLocation="C:\Windows\Microsoft.NET\Framework64\v4.0.30319\mscorlib.dll" IsDeviceDependent="False">
      <ValueInfo Value="81" />
    </TypeInfo>
    <TypeInfo ID="519" TypeName="Vecute.Nuctions+GeneAnnotation, Vecute, Version=1.0.0.0, Culture=neutral, PublicKeyToken=6ca157640498cbe3" AssemblyString="Vecute, Version=1.0.0.0, Culture=neutral, PublicKeyToken=6ca157640498cbe3" AssemblyLocation="C:\Users\Jack\Documents\VecuteXI - 2010 Release\Vecute\bin\Debug\Vecute.exe" IsDeviceDependent="False">
      <ValueInfo DeepSerialization="Yes" ShallowSerialization="No" XIndex="84" XType="152" XNote="9" XLabel="188" XStartPosition="520" XEndPosition="513" XComplement="13" XVector="498" XFeature="190" />
    </TypeInfo>
    <TypeInfo ID="520" TypeName="System.Int32, mscorlib, Version=4.0.0.0, Culture=neutral, PublicKeyToken=b77a5c561934e089" AssemblyString="mscorlib, Version=4.0.0.0, Culture=neutral, PublicKeyToken=b77a5c561934e089" AssemblyLocation="C:\Windows\Microsoft.NET\Framework64\v4.0.30319\mscorlib.dll" IsDeviceDependent="False">
      <ValueInfo Value="664" />
    </TypeInfo>
    <TypeInfo ID="521" TypeName="Vecute.Nuctions+GeneAnnotation, Vecute, Version=1.0.0.0, Culture=neutral, PublicKeyToken=6ca157640498cbe3" AssemblyString="Vecute, Version=1.0.0.0, Culture=neutral, PublicKeyToken=6ca157640498cbe3" AssemblyLocation="C:\Users\Jack\Documents\VecuteXI - 2010 Release\Vecute\bin\Debug\Vecute.exe" IsDeviceDependent="False">
      <ValueInfo DeepSerialization="Yes" ShallowSerialization="No" XIndex="88" XType="152" XNote="9" XLabel="203" XStartPosition="522" XEndPosition="523" XComplement="5" XVector="498" XFeature="206" />
    </TypeInfo>
    <TypeInfo ID="522" TypeName="System.Int32, mscorlib, Version=4.0.0.0, Culture=neutral, PublicKeyToken=b77a5c561934e089" AssemblyString="mscorlib, Version=4.0.0.0, Culture=neutral, PublicKeyToken=b77a5c561934e089" AssemblyLocation="C:\Windows\Microsoft.NET\Framework64\v4.0.30319\mscorlib.dll" IsDeviceDependent="False">
      <ValueInfo Value="603" />
    </TypeInfo>
    <TypeInfo ID="523" TypeName="System.Int32, mscorlib, Version=4.0.0.0, Culture=neutral, PublicKeyToken=b77a5c561934e089" AssemblyString="mscorlib, Version=4.0.0.0, Culture=neutral, PublicKeyToken=b77a5c561934e089" AssemblyLocation="C:\Windows\Microsoft.NET\Framework64\v4.0.30319\mscorlib.dll" IsDeviceDependent="False">
      <ValueInfo Value="611" />
    </TypeInfo>
    <TypeInfo ID="524" TypeName="Vecute.Nuctions+GeneAnnotation, Vecute, Version=1.0.0.0, Culture=neutral, PublicKeyToken=6ca157640498cbe3" AssemblyString="Vecute, Version=1.0.0.0, Culture=neutral, PublicKeyToken=6ca157640498cbe3" AssemblyLocation="C:\Users\Jack\Documents\VecuteXI - 2010 Release\Vecute\bin\Debug\Vecute.exe" IsDeviceDependent="False">
      <ValueInfo DeepSerialization="Yes" ShallowSerialization="No" XIndex="99" XType="152" XNote="-1" XLabel="525" XStartPosition="147" XEndPosition="526" XComplement="5" XVector="498" XFeature="527" />
    </TypeInfo>
    <TypeInfo ID="525" TypeName="System.String, mscorlib, Version=4.0.0.0, Culture=neutral, PublicKeyToken=b77a5c561934e089" AssemblyString="mscorlib, Version=4.0.0.0, Culture=neutral, PublicKeyToken=b77a5c561934e089" AssemblyLocation="C:\Windows\Microsoft.NET\Framework64\v4.0.30319\mscorlib.dll" IsDeviceDependent="False">
      <ValueInfo B64="T" Value="VXBzdHJlYW0gTWF0Y2hpbmcgUGFydCBvZiBsdXhE" />
    </TypeInfo>
    <TypeInfo ID="526" TypeName="System.Int32, mscorlib, Version=4.0.0.0, Culture=neutral, PublicKeyToken=b77a5c561934e089" AssemblyString="mscorlib, Version=4.0.0.0, Culture=neutral, PublicKeyToken=b77a5c561934e089" AssemblyLocation="C:\Windows\Microsoft.NET\Framework64\v4.0.30319\mscorlib.dll" IsDeviceDependent="False">
      <ValueInfo Value="517" />
    </TypeInfo>
    <TypeInfo ID="527" TypeName="Vecute.Nuctions+Feature, Vecute, Version=1.0.0.0, Culture=neutral, PublicKeyToken=6ca157640498cbe3" AssemblyString="Vecute, Version=1.0.0.0, Culture=neutral, PublicKeyToken=6ca157640498cbe3" AssemblyLocation="C:\Users\Jack\Documents\VecuteXI - 2010 Release\Vecute\bin\Debug\Vecute.exe" IsDeviceDependent="False">
      <ValueInfo DeepSerialization="Yes" ShallowSerialization="No" XnSequence="528" XnRCSequence="529" XnName="525" XnLabel="525" XnNote="-1" XnType="152" XnUseful="193" XBioFunctions="530" />
    </TypeInfo>
    <TypeInfo ID="528" TypeName="System.String, mscorlib, Version=4.0.0.0, Culture=neutral, PublicKeyToken=b77a5c561934e089" AssemblyString="mscorlib, Version=4.0.0.0, Culture=neutral, PublicKeyToken=b77a5c561934e089" AssemblyLocation="C:\Windows\Microsoft.NET\Framework64\v4.0.30319\mscorlib.dll" IsDeviceDependent="False">
      <ValueInfo B64="T" Value="QUFUQ0FBQUNDQ1RBQUFHQ1RDVFRUQ0FBR0FHQUFUQVRDVFRBQUdUVEFBQ0FBQ0FDQ0dBQ1RHQ0dHVEdBVFRBQUFBQUNHQUFHQ0FUVEdBVFRUQ0FHQVRBR0dDVFRHQ0FUQUFHQ1RBVENDR0NHQ0FHQVRBQUdDVFRHQUFHQ0NBQUNBVEFDQ0dBQUdUVEFUVFRBVFRUVFRDR1RHVEFHVFRBQUNDQUFUQ0FBQ0NBQ1RHQ1RBQUNBQUdDVENUR0NUVFRDQ1RBVEFHQUNBVFRHVEFBQVRUQ0FUQ0FBVFRHVENDQ1RHQUFDVENBQVRDQ0FBQ0dUR0dUR0FBR0NHQUFUQ0FUQUdDR0dBVENBQ0FUR0FBQVRDQ0FUVENDR0NHQVRBQUFUQVRUQ0NHQ0NBR0FDQ0FHQ0FBQUFUR0FUQ0NBVENDVEdDR0dHQ0FBQUFDQ0FHQUNHQ0FBVEFBVEFBVEdHQ0FUVENUVFRDVENUVFRHR0dDVEdUVFRUQ1RUQ1RHR0NBR0NHVFRUQ0NDQUFBQ0FUR0FBVFRUVFRUVEFUVFRDQ1RUQ0FBQ0FDQUFBVEFBQ0dUR0dUQ0dBVEdHVFRUVEFUQVRUVFRHQVRUQ0FUVFRUQ0NBVEFDVFRUVFRBQ0NUQVRUQVRHR0dBQ0FBQVRBQ0FBR0dBQUNUVEFUQ1Q=" />
    </TypeInfo>
    <TypeInfo ID="529" TypeName="System.String, mscorlib, Version=4.0.0.0, Culture=neutral, PublicKeyToken=b77a5c561934e089" AssemblyString="mscorlib, Version=4.0.0.0, Culture=neutral, PublicKeyToken=b77a5c561934e089" AssemblyLocation="C:\Windows\Microsoft.NET\Framework64\v4.0.30319\mscorlib.dll" IsDeviceDependent="False">
      <ValueInfo B64="T" Value="QUdBVEFBR1RUQ0NUVEdUQVRUVEdUQ0NDQVRBQVRBR0dUQUFBQUFHVEFUR0dBQUFBVEdBQVRDQUFBQVRBVEFBQUFDQ0FUQ0dBQ0NBQ0dUVEFUVFRHVEdUVEdBQUdHQUFBVEFBQUFBQUFUVENBVEdUVFRHR0dBQUFDR0NUR0NDQUdBQUdBQUFBQ0FHQ0NDQUFBR0FHQUFBR0FBVEdDQ0FUVEFUVEFUVEdDR1RDVEdHVFRUVEdDQ0NHQ0FHR0FUR0dBVENBVFRUVEdDVEdHVENUR0dDR0dBQVRBVFRUQVRDR0NHR0FBVEdHQVRUVENBVEdUR0FUQ0NHQ1RBVEdBVFRDR0NUVENBQ0NBQ0dUVEdHQVRUR0FHVFRDQUdHR0FDQUFUVEdBVEdBQVRUVEFDQUFUR1RDVEFUQUdHQUFBR0NBR0FHQ1RUR1RUQUdDQUdUR0dUVEdBVFRHR1RUQUFDVEFDQUNHQUFBQUFUQUFBVEFBQ1RUQ0dHVEFUR1RUR0dDVFRDQUFHQ1RUQVRDVEdDR0NHR0FUQUdDVFRBVEdDQUFHQ0NUQVRDVEdBQUFUQ0FBVEdDVFRDR1RUVFRUQUFUQ0FDQ0dDQUdUQ0dHVEdUVEdUVEFBQ1RUQUFHQVRBVFRDVENUVEdBQUFHQUdDVFRUQUdHR1RUVEdBVFQ=" />
    </TypeInfo>
    <TypeInfo ID="530" TypeName="System.Collections.Generic.List`1[[Vecute.Nuctions+FeatureFunction, Vecute, Version=1.0.0.0, Culture=neutral, PublicKeyToken=6ca157640498cbe3]], mscorlib, Version=4.0.0.0, Culture=neutral, PublicKeyToken=b77a5c561934e089" AssemblyString="mscorlib, Version=4.0.0.0, Culture=neutral, PublicKeyToken=b77a5c561934e089" AssemblyLocation="C:\Windows\Microsoft.NET\Framework64\v4.0.30319\mscorlib.dll" IsDeviceDependent="False">
      <ValueInfo Count="0" DeepSerialization="Yes" ShallowSerialization="No" />
    </TypeInfo>
    <TypeInfo ID="531" TypeName="System.Collections.Generic.List`1[[System.Int32, mscorlib, Version=4.0.0.0, Culture=neutral, PublicKeyToken=b77a5c561934e089]], mscorlib, Version=4.0.0.0, Culture=neutral, PublicKeyToken=b77a5c561934e089" AssemblyString="mscorlib, Version=4.0.0.0, Culture=neutral, PublicKeyToken=b77a5c561934e089" AssemblyLocation="C:\Windows\Microsoft.NET\Framework64\v4.0.30319\mscorlib.dll" IsDeviceDependent="False">
      <ValueInfo Count="0" DeepSerialization="Yes" ShallowSerialization="No" />
    </TypeInfo>
    <TypeInfo ID="532" TypeName="System.Collections.Generic.List`1[[System.Int32, mscorlib, Version=4.0.0.0, Culture=neutral, PublicKeyToken=b77a5c561934e089]], mscorlib, Version=4.0.0.0, Culture=neutral, PublicKeyToken=b77a5c561934e089" AssemblyString="mscorlib, Version=4.0.0.0, Culture=neutral, PublicKeyToken=b77a5c561934e089" AssemblyLocation="C:\Windows\Microsoft.NET\Framework64\v4.0.30319\mscorlib.dll" IsDeviceDependent="False">
      <ValueInfo Count="0" DeepSerialization="Yes" ShallowSerialization="No" />
    </TypeInfo>
    <TypeInfo ID="533" TypeName="System.Collections.Generic.List`1[[Vecute.Nuctions+CompareAnnotation, Vecute, Version=1.0.0.0, Culture=neutral, PublicKeyToken=6ca157640498cbe3]], mscorlib, Version=4.0.0.0, Culture=neutral, PublicKeyToken=b77a5c561934e089" AssemblyString="mscorlib, Version=4.0.0.0, Culture=neutral, PublicKeyToken=b77a5c561934e089" AssemblyLocation="C:\Windows\Microsoft.NET\Framework64\v4.0.30319\mscorlib.dll" IsDeviceDependent="False">
      <ValueInfo Count="0" DeepSerialization="Yes" ShallowSerialization="No" />
    </TypeInfo>
    <TypeInfo ID="534" TypeName="System.String, mscorlib, Version=4.0.0.0, Culture=neutral, PublicKeyToken=b77a5c561934e089" AssemblyString="mscorlib, Version=4.0.0.0, Culture=neutral, PublicKeyToken=b77a5c561934e089" AssemblyLocation="C:\Windows\Microsoft.NET\Framework64\v4.0.30319\mscorlib.dll" IsDeviceDependent="False">
      <ValueInfo B64="T" Value="RzpcaW5mb1xETkEgQXNzZW1ibGluZ1xUaGVzaXNc55+z5oyv5a6H5rWL5bqP5oql5ZGKMDQwNFxGMDRfQjExMDIzODBfQjExMTAyNTBjX0NEM19ERigyNVApLnNlcQ==" />
    </TypeInfo>
    <TypeInfo ID="535" TypeName="System.Collections.Generic.List`1[[System.String, mscorlib, Version=4.0.0.0, Culture=neutral, PublicKeyToken=b77a5c561934e089]], mscorlib, Version=4.0.0.0, Culture=neutral, PublicKeyToken=b77a5c561934e089" AssemblyString="mscorlib, Version=4.0.0.0, Culture=neutral, PublicKeyToken=b77a5c561934e089" AssemblyLocation="C:\Windows\Microsoft.NET\Framework64\v4.0.30319\mscorlib.dll" IsDeviceDependent="False">
      <ValueInfo Count="0" DeepSerialization="Yes" ShallowSerialization="No" />
    </TypeInfo>
    <TypeInfo ID="536" TypeName="System.Collections.Generic.List`1[[Vecute.BufferCondition, Vecute, Version=1.0.0.0, Culture=neutral, PublicKeyToken=6ca157640498cbe3]], mscorlib, Version=4.0.0.0, Culture=neutral, PublicKeyToken=b77a5c561934e089" AssemblyString="mscorlib, Version=4.0.0.0, Culture=neutral, PublicKeyToken=b77a5c561934e089" AssemblyLocation="C:\Windows\Microsoft.NET\Framework64\v4.0.30319\mscorlib.dll" IsDeviceDependent="False">
      <ValueInfo Count="0" DeepSerialization="Yes" ShallowSerialization="No" />
    </TypeInfo>
    <TypeInfo ID="537" TypeName="System.Collections.Generic.List`1[[System.String, mscorlib, Version=4.0.0.0, Culture=neutral, PublicKeyToken=b77a5c561934e089]], mscorlib, Version=4.0.0.0, Culture=neutral, PublicKeyToken=b77a5c561934e089" AssemblyString="mscorlib, Version=4.0.0.0, Culture=neutral, PublicKeyToken=b77a5c561934e089" AssemblyLocation="C:\Windows\Microsoft.NET\Framework64\v4.0.30319\mscorlib.dll" IsDeviceDependent="False">
      <ValueInfo Count="0" DeepSerialization="Yes" ShallowSerialization="No" />
    </TypeInfo>
    <TypeInfo ID="538" TypeName="System.Collections.Generic.List`1[[Vecute.FeatureScreenInfo, Vecute, Version=1.0.0.0, Culture=neutral, PublicKeyToken=6ca157640498cbe3]], mscorlib, Version=4.0.0.0, Culture=neutral, PublicKeyToken=b77a5c561934e089" AssemblyString="mscorlib, Version=4.0.0.0, Culture=neutral, PublicKeyToken=b77a5c561934e089" AssemblyLocation="C:\Windows\Microsoft.NET\Framework64\v4.0.30319\mscorlib.dll" IsDeviceDependent="False">
      <ValueInfo Count="0" DeepSerialization="Yes" ShallowSerialization="No" />
    </TypeInfo>
    <TypeInfo ID="539" TypeName="System.Collections.Generic.List`1[[Vecute.DNAInfo, Vecute, Version=1.0.0.0, Culture=neutral, PublicKeyToken=6ca157640498cbe3]], mscorlib, Version=4.0.0.0, Culture=neutral, PublicKeyToken=b77a5c561934e089" AssemblyString="mscorlib, Version=4.0.0.0, Culture=neutral, PublicKeyToken=b77a5c561934e089" AssemblyLocation="C:\Windows\Microsoft.NET\Framework64\v4.0.30319\mscorlib.dll" IsDeviceDependent="False">
      <ValueInfo Count="0" DeepSerialization="Yes" ShallowSerialization="No" />
    </TypeInfo>
    <TypeInfo ID="540" TypeName="System.Collections.Generic.List`1[[Vecute.EnzymeAnalysisItem, Vecute, Version=1.0.0.0, Culture=neutral, PublicKeyToken=6ca157640498cbe3]], mscorlib, Version=4.0.0.0, Culture=neutral, PublicKeyToken=b77a5c561934e089" AssemblyString="mscorlib, Version=4.0.0.0, Culture=neutral, PublicKeyToken=b77a5c561934e089" AssemblyLocation="C:\Windows\Microsoft.NET\Framework64\v4.0.30319\mscorlib.dll" IsDeviceDependent="False">
      <ValueInfo Count="0" DeepSerialization="Yes" ShallowSerialization="No" />
    </TypeInfo>
    <TypeInfo ID="541" TypeName="System.Collections.Generic.List`1[[System.String, mscorlib, Version=4.0.0.0, Culture=neutral, PublicKeyToken=b77a5c561934e089]], mscorlib, Version=4.0.0.0, Culture=neutral, PublicKeyToken=b77a5c561934e089" AssemblyString="mscorlib, Version=4.0.0.0, Culture=neutral, PublicKeyToken=b77a5c561934e089" AssemblyLocation="C:\Windows\Microsoft.NET\Framework64\v4.0.30319\mscorlib.dll" IsDeviceDependent="False">
      <ValueInfo Count="0" DeepSerialization="Yes" ShallowSerialization="No" />
    </TypeInfo>
    <TypeInfo ID="542" TypeName="System.Collections.Generic.List`1[[System.String, mscorlib, Version=4.0.0.0, Culture=neutral, PublicKeyToken=b77a5c561934e089]], mscorlib, Version=4.0.0.0, Culture=neutral, PublicKeyToken=b77a5c561934e089" AssemblyString="mscorlib, Version=4.0.0.0, Culture=neutral, PublicKeyToken=b77a5c561934e089" AssemblyLocation="C:\Windows\Microsoft.NET\Framework64\v4.0.30319\mscorlib.dll" IsDeviceDependent="False">
      <ValueInfo Count="0" DeepSerialization="Yes" ShallowSerialization="No" />
    </TypeInfo>
    <TypeInfo ID="543" TypeName="System.Collections.Generic.List`1[[System.String, mscorlib, Version=4.0.0.0, Culture=neutral, PublicKeyToken=b77a5c561934e089]], mscorlib, Version=4.0.0.0, Culture=neutral, PublicKeyToken=b77a5c561934e089" AssemblyString="mscorlib, Version=4.0.0.0, Culture=neutral, PublicKeyToken=b77a5c561934e089" AssemblyLocation="C:\Windows\Microsoft.NET\Framework64\v4.0.30319\mscorlib.dll" IsDeviceDependent="False">
      <ValueInfo Count="0" DeepSerialization="Yes" ShallowSerialization="No" />
    </TypeInfo>
    <TypeInfo ID="544" TypeName="System.Collections.Generic.List`1[[Vecute.IncubationStep, Vecute, Version=1.0.0.0, Culture=neutral, PublicKeyToken=6ca157640498cbe3]], mscorlib, Version=4.0.0.0, Culture=neutral, PublicKeyToken=b77a5c561934e089" AssemblyString="mscorlib, Version=4.0.0.0, Culture=neutral, PublicKeyToken=b77a5c561934e089" AssemblyLocation="C:\Windows\Microsoft.NET\Framework64\v4.0.30319\mscorlib.dll" IsDeviceDependent="False">
      <ValueInfo Count="0" DeepSerialization="Yes" ShallowSerialization="No" />
    </TypeInfo>
    <TypeInfo ID="545" TypeName="System.Collections.Generic.List`1[[Vecute.Nuctions+Cell, Vecute, Version=1.0.0.0, Culture=neutral, PublicKeyToken=6ca157640498cbe3]], mscorlib, Version=4.0.0.0, Culture=neutral, PublicKeyToken=b77a5c561934e089" AssemblyString="mscorlib, Version=4.0.0.0, Culture=neutral, PublicKeyToken=b77a5c561934e089" AssemblyLocation="C:\Windows\Microsoft.NET\Framework64\v4.0.30319\mscorlib.dll" IsDeviceDependent="False">
      <ValueInfo Count="0" DeepSerialization="Yes" ShallowSerialization="No" />
    </TypeInfo>
    <TypeInfo ID="546" TypeName="System.Single, mscorlib, Version=4.0.0.0, Culture=neutral, PublicKeyToken=b77a5c561934e089" AssemblyString="mscorlib, Version=4.0.0.0, Culture=neutral, PublicKeyToken=b77a5c561934e089" AssemblyLocation="C:\Windows\Microsoft.NET\Framework64\v4.0.30319\mscorlib.dll" IsDeviceDependent="False">
      <ValueInfo Value="3037.894" />
    </TypeInfo>
    <TypeInfo ID="547" TypeName="System.Single, mscorlib, Version=4.0.0.0, Culture=neutral, PublicKeyToken=b77a5c561934e089" AssemblyString="mscorlib, Version=4.0.0.0, Culture=neutral, PublicKeyToken=b77a5c561934e089" AssemblyLocation="C:\Windows\Microsoft.NET\Framework64\v4.0.30319\mscorlib.dll" IsDeviceDependent="False">
      <ValueInfo Value="513.8525" />
    </TypeInfo>
    <TypeInfo ID="548" TypeName="System.Collections.ObjectModel.ObservableCollection`1[[Vecute.SCFItem, Vecute, Version=1.0.0.0, Culture=neutral, PublicKeyToken=6ca157640498cbe3]], System, Version=4.0.0.0, Culture=neutral, PublicKeyToken=b77a5c561934e089" AssemblyString="System, Version=4.0.0.0, Culture=neutral, PublicKeyToken=b77a5c561934e089" AssemblyLocation="C:\Windows\Microsoft.Net\assembly\GAC_MSIL\System\v4.0_4.0.0.0__b77a5c561934e089\System.dll" IsDeviceDependent="False">
      <ValueInfo Count="0" DeepSerialization="Yes" ShallowSerialization="No" />
    </TypeInfo>
    <TypeInfo ID="549" TypeName="System.Collections.ObjectModel.ObservableCollection`1[[Vecute.BitImage, Vecute, Version=1.0.0.0, Culture=neutral, PublicKeyToken=6ca157640498cbe3]], System, Version=4.0.0.0, Culture=neutral, PublicKeyToken=b77a5c561934e089" AssemblyString="System, Version=4.0.0.0, Culture=neutral, PublicKeyToken=b77a5c561934e089" AssemblyLocation="C:\Windows\Microsoft.Net\assembly\GAC_MSIL\System\v4.0_4.0.0.0__b77a5c561934e089\System.dll" IsDeviceDependent="False">
      <ValueInfo Count="0" DeepSerialization="Yes" ShallowSerialization="No" />
    </TypeInfo>
    <TypeInfo ID="550" TypeName="System.Collections.Generic.List`1[[System.String, mscorlib, Version=4.0.0.0, Culture=neutral, PublicKeyToken=b77a5c561934e089]], mscorlib, Version=4.0.0.0, Culture=neutral, PublicKeyToken=b77a5c561934e089" AssemblyString="mscorlib, Version=4.0.0.0, Culture=neutral, PublicKeyToken=b77a5c561934e089" AssemblyLocation="C:\Windows\Microsoft.NET\Framework64\v4.0.30319\mscorlib.dll" IsDeviceDependent="False">
      <ValueInfo Count="0" DeepSerialization="Yes" ShallowSerialization="No" />
    </TypeInfo>
    <TypeInfo ID="551" TypeName="System.Collections.Generic.Dictionary`2[[System.String, mscorlib, Version=4.0.0.0, Culture=neutral, PublicKeyToken=b77a5c561934e089],[System.String, mscorlib, Version=4.0.0.0, Culture=neutral, PublicKeyToken=b77a5c561934e089]], mscorlib, Version=4.0.0.0, Culture=neutral, PublicKeyToken=b77a5c561934e089" AssemblyString="mscorlib, Version=4.0.0.0, Culture=neutral, PublicKeyToken=b77a5c561934e089" AssemblyLocation="C:\Windows\Microsoft.NET\Framework64\v4.0.30319\mscorlib.dll" IsDeviceDependent="False">
      <ValueInfo Count="0" DeepSerialization="Yes" ShallowSerialization="No" />
    </TypeInfo>
    <TypeInfo ID="552" TypeName="Vecute.DNAInfo, Vecute, Version=1.0.0.0, Culture=neutral, PublicKeyToken=6ca157640498cbe3" AssemblyString="Vecute, Version=1.0.0.0, Culture=neutral, PublicKeyToken=6ca157640498cbe3" AssemblyLocation="C:\Users\Jack\Documents\VecuteXI - 2010 Release\Vecute\bin\Debug\Vecute.exe" IsDeviceDependent="False">
      <ValueInfo DeepSerialization="Yes" ShallowSerialization="No" XvName="553" XOperationDescription="-1" XIsVerificationStep="5" XIsConstructionNode="5" XNotDrawMap="5" XHost="554" XvMolecularOperation="10" XUpdateImageEvent="-1" XDNAs="556" XCalculated="5" XFile_Filename="586" XEnzyme_Enzymes="587" XEnzyme_Buffers="588" XEnzyme_Condition="589" XDephosphorylateWhenDigestion="5" XPCR_ForwardPrimer="-1" XPCR_FPrimerName="-1" XPCR_ReversePrimer="-1" XPCR_RPrimerName="-1" XPCR_Overlap="5" XModify_Method="225" XScreen_Features="590" XScreen_OnlyCircular="5" XSource="591" XEditing="13" XCreating="5" XLigation_TriFragment="228" XLigationMethod="228" XGel_Minimum="232" XGel_Maximun="231" XSolutionExtration="5" XSetPosition="230" XScreen_PCRMax="231" XScreen_PCRMin="232" XScreen_FPrimer="9" XScreen_FName="233" XScreen_RPrimer="9" XScreen_RName="234" XScreen_Mode="235" XRecombinationMethod="236" XEnzymeAnalysisParamters="592" XFetchedEnzymes="593" XOnlySignificant="13" XOnlyExtend="13" XAutomaticChoose="13" XSequencingTheorica="-1" XSequencingPrimerName="9" XSequencingPrimer="9" XSequencingSequence="9" XTheorySequences="594" XSequencingResultComment="240" XCompareSelectedGeneFile="-1" XCompareResultComment="240" XPickedDNAs="595" XDescribeType="242" XTransformationMethod="243" XTransformationMode="244" XIncubation="596" XCells="597" XIncludeVerification="5" XSequencingVerify="5" XDX="598" XDY="599" XRealSize="5" XFinished="5" XProgress="249" XPixelPerKBP="19" XIsKeyName="5" XPCRDesignerData="-1" XSequenceDesignerData="-1" XUseFreeDesigner="5" XSCFFiles="600" XGelFiles="601" XGelFirstFigureNumber="19" XGelSecondFigureNumber="19" XColonyFirstSequencingNumber="19" XColonySecondSequencingNumber="19" XFreeDesignCode="9" XFreeDesignName="9" XDesignedEnzymeSite="602" XPrimerDesignerMode="5" XDesignedPrimers="603" />
    </TypeInfo>
    <TypeInfo ID="553" TypeName="System.String, mscorlib, Version=4.0.0.0, Culture=neutral, PublicKeyToken=b77a5c561934e089" AssemblyString="mscorlib, Version=4.0.0.0, Culture=neutral, PublicKeyToken=b77a5c561934e089" AssemblyLocation="C:\Windows\Microsoft.NET\Framework64\v4.0.30319\mscorlib.dll" IsDeviceDependent="False">
      <ValueInfo B64="T" Value="RjA1X0IxMTAyMzgwX0IxMTEwMjUwZF9DRDNfRFIoMjVQKS5zZXE=" />
    </TypeInfo>
    <TypeInfo ID="554" TypeName="Vecute.Nuctions+Host, Vecute, Version=1.0.0.0, Culture=neutral, PublicKeyToken=6ca157640498cbe3" AssemblyString="Vecute, Version=1.0.0.0, Culture=neutral, PublicKeyToken=6ca157640498cbe3" AssemblyLocation="C:\Users\Jack\Documents\VecuteXI - 2010 Release\Vecute\bin\Debug\Vecute.exe" IsDeviceDependent="False">
      <ValueInfo DeepSerialization="Yes" ShallowSerialization="No" XName="7" XBioFunctions="555" XDescription="9" />
    </TypeInfo>
    <TypeInfo ID="555" TypeName="System.Collections.Generic.List`1[[Vecute.Nuctions+FeatureFunction, Vecute, Version=1.0.0.0, Culture=neutral, PublicKeyToken=6ca157640498cbe3]], mscorlib, Version=4.0.0.0, Culture=neutral, PublicKeyToken=b77a5c561934e089" AssemblyString="mscorlib, Version=4.0.0.0, Culture=neutral, PublicKeyToken=b77a5c561934e089" AssemblyLocation="C:\Windows\Microsoft.NET\Framework64\v4.0.30319\mscorlib.dll" IsDeviceDependent="False">
      <ValueInfo Count="0" DeepSerialization="Yes" ShallowSerialization="No" />
    </TypeInfo>
    <TypeInfo ID="556" TypeName="Microsoft.VisualBasic.Collection, Microsoft.VisualBasic, Version=10.0.0.0, Culture=neutral, PublicKeyToken=b03f5f7f11d50a3a" AssemblyString="Microsoft.VisualBasic, Version=10.0.0.0, Culture=neutral, PublicKeyToken=b03f5f7f11d50a3a" AssemblyLocation="C:\Windows\Microsoft.Net\assembly\GAC_MSIL\Microsoft.VisualBasic\v4.0_10.0.0.0__b03f5f7f11d50a3a\Microsoft.VisualBasic.dll" IsDeviceDependent="False">
      <ValueInfo V0="557" Count="1" DeepSerialization="Yes" ShallowSerialization="No" />
    </TypeInfo>
    <TypeInfo ID="557" TypeName="Vecute.Nuctions+GeneFile, Vecute, Version=1.0.0.0, Culture=neutral, PublicKeyToken=6ca157640498cbe3" AssemblyString="Vecute, Version=1.0.0.0, Culture=neutral, PublicKeyToken=6ca157640498cbe3" AssemblyLocation="C:\Users\Jack\Documents\VecuteXI - 2010 Release\Vecute\bin\Debug\Vecute.exe" IsDeviceDependent="False">
      <ValueInfo DeepSerialization="Yes" ShallowSerialization="No" XvName="553" XvIscircular="5" XvDate="558" XvSequence="559" XvRCSequence="560" XvFeatureCol="561" XvEnd_F="402" XvEnd_R="402" XvPhos_F="13" XvPhos_R="13" XFCleavages="583" XRCleavages="584" X_CompareAnnotations="585" XtmpCircular="5" />
    </TypeInfo>
    <TypeInfo ID="558" TypeName="System.DateTime, mscorlib, Version=4.0.0.0, Culture=neutral, PublicKeyToken=b77a5c561934e089" AssemblyString="mscorlib, Version=4.0.0.0, Culture=neutral, PublicKeyToken=b77a5c561934e089" AssemblyLocation="C:\Windows\Microsoft.NET\Framework64\v4.0.30319\mscorlib.dll" IsDeviceDependent="False">
      <ValueInfo Value="40644.3606187384" />
    </TypeInfo>
    <TypeInfo ID="559" TypeName="System.String, mscorlib, Version=4.0.0.0, Culture=neutral, PublicKeyToken=b77a5c561934e089" AssemblyString="mscorlib, Version=4.0.0.0, Culture=neutral, PublicKeyToken=b77a5c561934e089" AssemblyLocation="C:\Windows\Microsoft.NET\Framework64\v4.0.30319\mscorlib.dll" IsDeviceDependent="False">
      <ValueInfo B64="T" Value="QUFHQUdDVFRUQUdHR1RUVEdBVFRBVENUQ0FHVENUQUNDQ0FUVEFBVEdBQVRUR0NDR0FBVEFBVENUQUdBVFRUVEdBQUdHQ0NBVEFBQVRUR0dHVEdDVEdBQUdUQ1RUVEdDR0FHQUdBVFRHVENUVEdBVFRUVEdHVFRHR0dBQUdBVFRUQUdDVFRDVEFDQUFUVEFBVEFBQ0FUR0FUR1RBVENUVEdBVEFUQUNDR1RUVEFUVEdDVFRUVEFDVEdDQUFBVEFBQ0dBVEFBVFRHR0dUQ0FBR0NBQUdBVEdBQUdUVEFUQ0FDQVRUR1RUQVRDQUFBVEFUVENHVEFHVEFBVENHQVRHQ0FBR0FUQVRBVFRDVFRUR1RUQUdHQUFHVFRDR0NBVEdBQ1RUR0FHVEdBQUFBVFRUQUdUR0dUQ0NUR0NHQ0FBVFRUVFRBVENBQVRDR0dUVEFDR0FBQUdDQ0dDVEFUQ0dDR0FUR0dBVEFBVEdBVENBVENUR0dBVEFUVEdBVEdUVEdBVEFUVEFDVEdBQUNDR1RDQVRUVEdBQUNBVFRUQUFDVEFUVEdDR0FDQUdUQ0FBVEdBQUNHQ0NHQUFUR0FHQUFUVEdBR0FUVEdBQUFBVENBQUdDR0FUVFRDR0NUR1RDVFRBQUNBQ0FDR1RHR0NUR0FHQVRDQ0dHQ1RHQ1RBQUNBQUFHQ0NDR0FBQUdHQUFHQ1RHQUdUVEdHQ1RHQ1RHQ0NBQ0NHQ1RHQUdDQUFUQUFDVEFHQ0FUQUFDQ0NDVFRHR0dHR0NDVENUQUFBQ0dHR1RDVFRHQUdHR0dUVFRUVFRHQ0FDR0NBVEdHQ0NDQUNHQUFBR0dDQUNDQUNUVFRHVEFDQUFHQUFBR0NUR0dHVENBQ0dBQUdUR1RBQVRUQVRHVENHQUNHQ0NHVENHR1RHVEFBVEFDR0FDVENBQ1RBVEFHR0dBR0FHVENHQUNUVEFUQ1RDR0FHQUNUR0NBR1RUQ0FUQUdBR0FUQVRUR1RUR0FDR1RDVENDR1RBQ0NHVEFUVFRUR0dBVEdBVEFDR0dHQ0NUQ0dBR1RHQUdHQ1RBQVRBVEdBQ1RBQUFBQUFBVFRUQ0FUVENBVFRBVFRBQ0dHR0NDQUdHVEdBQVRDVFRUQ0NHQUdUR0FUR0FUVEFUR0NBVENDQVRBVFRUR1RHQVRBQVRBR1RHVFRBQ1RHQ0FUQVRHQVRHQUNUQ1RDQVRHVEFBQUFBQ0FUQUFUR0FUR1RBQVRHQUFUQUNDR0FBVEFDR0dUR0NUQUNDVEdUQ0FBVFRUVENUQ1RUQUFDQ0dUQUdDQUFHQVRHQUFBVFRHQUdBQVRBQ1RDQUdBQ0dDQQ==" />
    </TypeInfo>
    <TypeInfo ID="560" TypeName="System.String, mscorlib, Version=4.0.0.0, Culture=neutral, PublicKeyToken=b77a5c561934e089" AssemblyString="mscorlib, Version=4.0.0.0, Culture=neutral, PublicKeyToken=b77a5c561934e089" AssemblyLocation="C:\Windows\Microsoft.NET\Framework64\v4.0.30319\mscorlib.dll" IsDeviceDependent="False">
      <ValueInfo B64="T" Value="VEdDR1RDVEdBR1RBVFRDVENBQVRUVENBVENUVEdDVEFDR0dUVEFBR0FHQUFBQVRUR0FDQUdHVEFHQ0FDQ0dUQVRUQ0dHVEFUVENBVFRBQ0FUQ0FUVEFUR1RUVFRUQUNBVEdBR0FHVENBVENBVEFUR0NBR1RBQUNBQ1RBVFRBVENBQ0FBQVRBVEdHQVRHQ0FUQUFUQ0FUQ0FDVENHR0FBQUdBVFRDQUNDVEdHQ0NDR1RBQVRBQVRHQUFUR0FBQVRUVFRUVFRBR1RDQVRBVFRBR0NDVENBQ1RDR0FHR0NDQ0dUQVRDQVRDQ0FBQUFUQUNHR1RBQ0dHQUdBQ0dUQ0FBQ0FBVEFUQ1RDVEFUR0FBQ1RHQ0FHVENUQ0dBR0FUQUFHVENHQUNUQ1RDQ0NUQVRBR1RHQUdUQ0dUQVRUQUNBQ0NHQUNHR0NHVENHQUNBVEFBVFRBQ0FDVFRDR1RHQUNDQ0FHQ1RUVENUVEdUQUNBQUFHVEdHVEdDQ1RUVENHVEdHR0NDQVRHQ0dUR0NBQUFBQUFDQ0NDVENBQUdBQ0NDR1RUVEFHQUdHQ0NDQ0NBQUdHR0dUVEFUR0NUQUdUVEFUVEdDVENBR0NHR1RHR0NBR0NBR0NDQUFDVENBR0NUVENDVFRUQ0dHR0NUVFRHVFRBR0NBR0NDR0dBVENUQ0FHQ0NBQ0dUR1RHVFRBQUdBQ0FHQ0dBQUFUQ0dDVFRHQVRUVFRDQUFUQ1RDQUFUVENUQ0FUVENHR0NHVFRDQVRUR0FDVEdUQ0dDQUFUQUdUVEFBQVRHVFRDQUFBVEdBQ0dHVFRDQUdUQUFUQVRDQUFDQVRDQUFUQVRDQ0FHQVRHQVRDQVRUQVRDQ0FUQ0dDR0FUQUdDR0dDVFRUQ0dUQUFDQ0dBVFRHQVRBQUFBQVRUR0NHQ0FHR0FDQ0FDVEFBQVRUVFRDQUNUQ0FBR1RDQVRHQ0dBQUNUVENDVEFBQ0FBQUdBQVRBVEFUQ1RUR0NBVENHQVRUQUNUQUNHQUFUQVRUVEdBVEFBQ0FBVEdUR0FUQUFDVFRDQVRDVFRHQ1RUR0FDQ0NBQVRUQVRDR1RUQVRUVEdDQUdUQUFBQUdDQUFUQUFBQ0dHVEFUQVRDQUFHQVRBQ0FUQ0FUR1RUQVRUQUFUVEdUQUdBQUdDVEFBQVRDVFRDQ0NBQUNDQUFBQVRDQUFHQUNBQVRDVENUQ0dDQUFBR0FDVFRDQUdDQUNDQ0FBVFRUQVRHR0NDVFRDQUFBQVRDVEFHQVRUQVRUQ0dHQ0FBVFRDQVRUQUFUR0dHVEFHQUNUR0FHQVRBQVRDQUFBQ0NDVEFBQUdDVENUVA==" />
    </TypeInfo>
    <TypeInfo ID="561" TypeName="System.Collections.Generic.List`1[[Vecute.Nuctions+GeneAnnotation, Vecute, Version=1.0.0.0, Culture=neutral, PublicKeyToken=6ca157640498cbe3]], mscorlib, Version=4.0.0.0, Culture=neutral, PublicKeyToken=b77a5c561934e089" AssemblyString="mscorlib, Version=4.0.0.0, Culture=neutral, PublicKeyToken=b77a5c561934e089" AssemblyLocation="C:\Windows\Microsoft.NET\Framework64\v4.0.30319\mscorlib.dll" IsDeviceDependent="False">
      <ValueInfo V0="562" V1="563" V2="564" V3="567" V4="570" V5="573" V6="576" Count="7" DeepSerialization="Yes" ShallowSerialization="No" />
    </TypeInfo>
    <TypeInfo ID="562" TypeName="Vecute.Nuctions+GeneAnnotation, Vecute, Version=1.0.0.0, Culture=neutral, PublicKeyToken=6ca157640498cbe3" AssemblyString="Vecute, Version=1.0.0.0, Culture=neutral, PublicKeyToken=6ca157640498cbe3" AssemblyLocation="C:\Users\Jack\Documents\VecuteXI - 2010 Release\Vecute\bin\Debug\Vecute.exe" IsDeviceDependent="False">
      <ValueInfo DeepSerialization="Yes" ShallowSerialization="No" XIndex="19" XType="401" XNote="9" XLabel="402" XStartPosition="31" XEndPosition="31" XComplement="5" XVector="557" XFeature="-1" />
    </TypeInfo>
    <TypeInfo ID="563" TypeName="Vecute.Nuctions+GeneAnnotation, Vecute, Version=1.0.0.0, Culture=neutral, PublicKeyToken=6ca157640498cbe3" AssemblyString="Vecute, Version=1.0.0.0, Culture=neutral, PublicKeyToken=6ca157640498cbe3" AssemblyLocation="C:\Users\Jack\Documents\VecuteXI - 2010 Release\Vecute\bin\Debug\Vecute.exe" IsDeviceDependent="False">
      <ValueInfo DeepSerialization="Yes" ShallowSerialization="No" XIndex="31" XType="404" XNote="9" XLabel="402" XStartPosition="232" XEndPosition="232" XComplement="5" XVector="557" XFeature="-1" />
    </TypeInfo>
    <TypeInfo ID="564" TypeName="Vecute.Nuctions+GeneAnnotation, Vecute, Version=1.0.0.0, Culture=neutral, PublicKeyToken=6ca157640498cbe3" AssemblyString="Vecute, Version=1.0.0.0, Culture=neutral, PublicKeyToken=6ca157640498cbe3" AssemblyLocation="C:\Users\Jack\Documents\VecuteXI - 2010 Release\Vecute\bin\Debug\Vecute.exe" IsDeviceDependent="False">
      <ValueInfo DeepSerialization="Yes" ShallowSerialization="No" XIndex="40" XType="100" XNote="101" XLabel="102" XStartPosition="565" XEndPosition="566" XComplement="5" XVector="557" XFeature="105" />
    </TypeInfo>
    <TypeInfo ID="565" TypeName="System.Int32, mscorlib, Version=4.0.0.0, Culture=neutral, PublicKeyToken=b77a5c561934e089" AssemblyString="mscorlib, Version=4.0.0.0, Culture=neutral, PublicKeyToken=b77a5c561934e089" AssemblyLocation="C:\Windows\Microsoft.NET\Framework64\v4.0.30319\mscorlib.dll" IsDeviceDependent="False">
      <ValueInfo Value="685" />
    </TypeInfo>
    <TypeInfo ID="566" TypeName="System.Int32, mscorlib, Version=4.0.0.0, Culture=neutral, PublicKeyToken=b77a5c561934e089" AssemblyString="mscorlib, Version=4.0.0.0, Culture=neutral, PublicKeyToken=b77a5c561934e089" AssemblyLocation="C:\Windows\Microsoft.NET\Framework64\v4.0.30319\mscorlib.dll" IsDeviceDependent="False">
      <ValueInfo Value="707" />
    </TypeInfo>
    <TypeInfo ID="567" TypeName="Vecute.Nuctions+GeneAnnotation, Vecute, Version=1.0.0.0, Culture=neutral, PublicKeyToken=6ca157640498cbe3" AssemblyString="Vecute, Version=1.0.0.0, Culture=neutral, PublicKeyToken=6ca157640498cbe3" AssemblyLocation="C:\Users\Jack\Documents\VecuteXI - 2010 Release\Vecute\bin\Debug\Vecute.exe" IsDeviceDependent="False">
      <ValueInfo DeepSerialization="Yes" ShallowSerialization="No" XIndex="49" XType="50" XNote="138" XLabel="139" XStartPosition="568" XEndPosition="569" XComplement="5" XVector="557" XFeature="142" />
    </TypeInfo>
    <TypeInfo ID="568" TypeName="System.Int32, mscorlib, Version=4.0.0.0, Culture=neutral, PublicKeyToken=b77a5c561934e089" AssemblyString="mscorlib, Version=4.0.0.0, Culture=neutral, PublicKeyToken=b77a5c561934e089" AssemblyLocation="C:\Windows\Microsoft.NET\Framework64\v4.0.30319\mscorlib.dll" IsDeviceDependent="False">
      <ValueInfo Value="633" />
    </TypeInfo>
    <TypeInfo ID="569" TypeName="System.Int32, mscorlib, Version=4.0.0.0, Culture=neutral, PublicKeyToken=b77a5c561934e089" AssemblyString="mscorlib, Version=4.0.0.0, Culture=neutral, PublicKeyToken=b77a5c561934e089" AssemblyLocation="C:\Windows\Microsoft.NET\Framework64\v4.0.30319\mscorlib.dll" IsDeviceDependent="False">
      <ValueInfo Value="647" />
    </TypeInfo>
    <TypeInfo ID="570" TypeName="Vecute.Nuctions+GeneAnnotation, Vecute, Version=1.0.0.0, Culture=neutral, PublicKeyToken=6ca157640498cbe3" AssemblyString="Vecute, Version=1.0.0.0, Culture=neutral, PublicKeyToken=6ca157640498cbe3" AssemblyLocation="C:\Users\Jack\Documents\VecuteXI - 2010 Release\Vecute\bin\Debug\Vecute.exe" IsDeviceDependent="False">
      <ValueInfo DeepSerialization="Yes" ShallowSerialization="No" XIndex="60" XType="335" XNote="9" XLabel="352" XStartPosition="571" XEndPosition="572" XComplement="13" XVector="557" XFeature="355" />
    </TypeInfo>
    <TypeInfo ID="571" TypeName="System.Int32, mscorlib, Version=4.0.0.0, Culture=neutral, PublicKeyToken=b77a5c561934e089" AssemblyString="mscorlib, Version=4.0.0.0, Culture=neutral, PublicKeyToken=b77a5c561934e089" AssemblyLocation="C:\Windows\Microsoft.NET\Framework64\v4.0.30319\mscorlib.dll" IsDeviceDependent="False">
      <ValueInfo Value="64" />
    </TypeInfo>
    <TypeInfo ID="572" TypeName="System.Int32, mscorlib, Version=4.0.0.0, Culture=neutral, PublicKeyToken=b77a5c561934e089" AssemblyString="mscorlib, Version=4.0.0.0, Culture=neutral, PublicKeyToken=b77a5c561934e089" AssemblyLocation="C:\Windows\Microsoft.NET\Framework64\v4.0.30319\mscorlib.dll" IsDeviceDependent="False">
      <ValueInfo Value="83" />
    </TypeInfo>
    <TypeInfo ID="573" TypeName="Vecute.Nuctions+GeneAnnotation, Vecute, Version=1.0.0.0, Culture=neutral, PublicKeyToken=6ca157640498cbe3" AssemblyString="Vecute, Version=1.0.0.0, Culture=neutral, PublicKeyToken=6ca157640498cbe3" AssemblyLocation="C:\Users\Jack\Documents\VecuteXI - 2010 Release\Vecute\bin\Debug\Vecute.exe" IsDeviceDependent="False">
      <ValueInfo DeepSerialization="Yes" ShallowSerialization="No" XIndex="69" XType="152" XNote="9" XLabel="203" XStartPosition="574" XEndPosition="575" XComplement="13" XVector="557" XFeature="206" />
    </TypeInfo>
    <TypeInfo ID="574" TypeName="System.Int32, mscorlib, Version=4.0.0.0, Culture=neutral, PublicKeyToken=b77a5c561934e089" AssemblyString="mscorlib, Version=4.0.0.0, Culture=neutral, PublicKeyToken=b77a5c561934e089" AssemblyLocation="C:\Windows\Microsoft.NET\Framework64\v4.0.30319\mscorlib.dll" IsDeviceDependent="False">
      <ValueInfo Value="697" />
    </TypeInfo>
    <TypeInfo ID="575" TypeName="System.Int32, mscorlib, Version=4.0.0.0, Culture=neutral, PublicKeyToken=b77a5c561934e089" AssemblyString="mscorlib, Version=4.0.0.0, Culture=neutral, PublicKeyToken=b77a5c561934e089" AssemblyLocation="C:\Windows\Microsoft.NET\Framework64\v4.0.30319\mscorlib.dll" IsDeviceDependent="False">
      <ValueInfo Value="705" />
    </TypeInfo>
    <TypeInfo ID="576" TypeName="Vecute.Nuctions+GeneAnnotation, Vecute, Version=1.0.0.0, Culture=neutral, PublicKeyToken=6ca157640498cbe3" AssemblyString="Vecute, Version=1.0.0.0, Culture=neutral, PublicKeyToken=6ca157640498cbe3" AssemblyLocation="C:\Users\Jack\Documents\VecuteXI - 2010 Release\Vecute\bin\Debug\Vecute.exe" IsDeviceDependent="False">
      <ValueInfo DeepSerialization="Yes" ShallowSerialization="No" XIndex="80" XType="152" XNote="-1" XLabel="577" XStartPosition="88" XEndPosition="578" XComplement="5" XVector="557" XFeature="579" />
    </TypeInfo>
    <TypeInfo ID="577" TypeName="System.String, mscorlib, Version=4.0.0.0, Culture=neutral, PublicKeyToken=b77a5c561934e089" AssemblyString="mscorlib, Version=4.0.0.0, Culture=neutral, PublicKeyToken=b77a5c561934e089" AssemblyLocation="C:\Windows\Microsoft.NET\Framework64\v4.0.30319\mscorlib.dll" IsDeviceDependent="False">
      <ValueInfo B64="T" Value="RG93bnN0cmFtIE1hdGNoaW5nIFBhcnQgb2YgbHV4RA==" />
    </TypeInfo>
    <TypeInfo ID="578" TypeName="System.Int32, mscorlib, Version=4.0.0.0, Culture=neutral, PublicKeyToken=b77a5c561934e089" AssemblyString="mscorlib, Version=4.0.0.0, Culture=neutral, PublicKeyToken=b77a5c561934e089" AssemblyLocation="C:\Windows\Microsoft.NET\Framework64\v4.0.30319\mscorlib.dll" IsDeviceDependent="False">
      <ValueInfo Value="465" />
    </TypeInfo>
    <TypeInfo ID="579" TypeName="Vecute.Nuctions+Feature, Vecute, Version=1.0.0.0, Culture=neutral, PublicKeyToken=6ca157640498cbe3" AssemblyString="Vecute, Version=1.0.0.0, Culture=neutral, PublicKeyToken=6ca157640498cbe3" AssemblyLocation="C:\Users\Jack\Documents\VecuteXI - 2010 Release\Vecute\bin\Debug\Vecute.exe" IsDeviceDependent="False">
      <ValueInfo DeepSerialization="Yes" ShallowSerialization="No" XnSequence="580" XnRCSequence="581" XnName="577" XnLabel="577" XnNote="-1" XnType="152" XnUseful="193" XBioFunctions="582" />
    </TypeInfo>
    <TypeInfo ID="580" TypeName="System.String, mscorlib, Version=4.0.0.0, Culture=neutral, PublicKeyToken=b77a5c561934e089" AssemblyString="mscorlib, Version=4.0.0.0, Culture=neutral, PublicKeyToken=b77a5c561934e089" AssemblyLocation="C:\Windows\Microsoft.NET\Framework64\v4.0.30319\mscorlib.dll" IsDeviceDependent="False">
      <ValueInfo B64="T" Value="VFRBR0dHVFRUR0FUVEFUQ1RDQUdUQ1RBQ0NDQVRUQUFUR0FBVFRHQ0NHQUFUQUFUQ1RBR0FUVFRUR0FBR0dDQ0FUQUFBVFRHR0dUR0NUR0FBR1RDVFRUR0NHQUdBR0FUVEdUQ1RUR0FUVFRUR0dUVEdHR0FBR0FUVFRBR0NUVENUQUNBQVRUQUFUQUFDQVRHQVRHVEFUQ1RUR0FUQVRBQ0NHVFRUQVRUR0NUVFRUQUNUR0NBQUFUQUFDR0FUQUFUVEdHR1RDQUFHQ0FBR0FUR0FBR1RUQVRDQUNBVFRHVFRBVENBQUFUQVRUQ0dUQUdUQUFUQ0dBVEdDQUFHQVRBVEFUVENUVFRHVFRBR0dBQUdUVENHQ0FUR0FDVFRHQUdUR0FBQUFUVFRBR1RHR1RDQ1RHQ0dDQUFUVFRUVEFUQ0FBVENHR1RUQUNHQUFBR0NDR0NUQVRDR0NHQVRHR0FUQUFUR0FUQ0FUQ1RHR0FUQVRUR0FUR1RUR0FUQVRUQUNUR0FBQ0NHVENBVFRUR0FBQ0FUVFRBQUNUQVRUR0NHQUNBR1RDQUFUR0FBQ0dDQ0dBQVRHQUdBQVRUR0FHQVRUR0FBQUFUQ0FBR0M=" />
    </TypeInfo>
    <TypeInfo ID="581" TypeName="System.String, mscorlib, Version=4.0.0.0, Culture=neutral, PublicKeyToken=b77a5c561934e089" AssemblyString="mscorlib, Version=4.0.0.0, Culture=neutral, PublicKeyToken=b77a5c561934e089" AssemblyLocation="C:\Windows\Microsoft.NET\Framework64\v4.0.30319\mscorlib.dll" IsDeviceDependent="False">
      <ValueInfo B64="T" Value="R0NUVEdBVFRUVENBQVRDVENBQVRUQ1RDQVRUQ0dHQ0dUVENBVFRHQUNUR1RDR0NBQVRBR1RUQUFBVEdUVENBQUFUR0FDR0dUVENBR1RBQVRBVENBQUNBVENBQVRBVENDQUdBVEdBVENBVFRBVENDQVRDR0NHQVRBR0NHR0NUVFRDR1RBQUNDR0FUVEdBVEFBQUFBVFRHQ0dDQUdHQUNDQUNUQUFBVFRUVENBQ1RDQUFHVENBVEdDR0FBQ1RUQ0NUQUFDQUFBR0FBVEFUQVRDVFRHQ0FUQ0dBVFRBQ1RBQ0dBQVRBVFRUR0FUQUFDQUFUR1RHQVRBQUNUVENBVENUVEdDVFRHQUNDQ0FBVFRBVENHVFRBVFRUR0NBR1RBQUFBR0NBQVRBQUFDR0dUQVRBVENBQUdBVEFDQVRDQVRHVFRBVFRBQVRUR1RBR0FBR0NUQUFBVENUVENDQ0FBQ0NBQUFBVENBQUdBQ0FBVENUQ1RDR0NBQUFHQUNUVENBR0NBQ0NDQUFUVFRBVEdHQ0NUVENBQUFBVENUQUdBVFRBVFRDR0dDQUFUVENBVFRBQVRHR0dUQUdBQ1RHQUdBVEFBVENBQUFDQ0NUQUE=" />
    </TypeInfo>
    <TypeInfo ID="582" TypeName="System.Collections.Generic.List`1[[Vecute.Nuctions+FeatureFunction, Vecute, Version=1.0.0.0, Culture=neutral, PublicKeyToken=6ca157640498cbe3]], mscorlib, Version=4.0.0.0, Culture=neutral, PublicKeyToken=b77a5c561934e089" AssemblyString="mscorlib, Version=4.0.0.0, Culture=neutral, PublicKeyToken=b77a5c561934e089" AssemblyLocation="C:\Windows\Microsoft.NET\Framework64\v4.0.30319\mscorlib.dll" IsDeviceDependent="False">
      <ValueInfo Count="0" DeepSerialization="Yes" ShallowSerialization="No" />
    </TypeInfo>
    <TypeInfo ID="583" TypeName="System.Collections.Generic.List`1[[System.Int32, mscorlib, Version=4.0.0.0, Culture=neutral, PublicKeyToken=b77a5c561934e089]], mscorlib, Version=4.0.0.0, Culture=neutral, PublicKeyToken=b77a5c561934e089" AssemblyString="mscorlib, Version=4.0.0.0, Culture=neutral, PublicKeyToken=b77a5c561934e089" AssemblyLocation="C:\Windows\Microsoft.NET\Framework64\v4.0.30319\mscorlib.dll" IsDeviceDependent="False">
      <ValueInfo Count="0" DeepSerialization="Yes" ShallowSerialization="No" />
    </TypeInfo>
    <TypeInfo ID="584" TypeName="System.Collections.Generic.List`1[[System.Int32, mscorlib, Version=4.0.0.0, Culture=neutral, PublicKeyToken=b77a5c561934e089]], mscorlib, Version=4.0.0.0, Culture=neutral, PublicKeyToken=b77a5c561934e089" AssemblyString="mscorlib, Version=4.0.0.0, Culture=neutral, PublicKeyToken=b77a5c561934e089" AssemblyLocation="C:\Windows\Microsoft.NET\Framework64\v4.0.30319\mscorlib.dll" IsDeviceDependent="False">
      <ValueInfo Count="0" DeepSerialization="Yes" ShallowSerialization="No" />
    </TypeInfo>
    <TypeInfo ID="585" TypeName="System.Collections.Generic.List`1[[Vecute.Nuctions+CompareAnnotation, Vecute, Version=1.0.0.0, Culture=neutral, PublicKeyToken=6ca157640498cbe3]], mscorlib, Version=4.0.0.0, Culture=neutral, PublicKeyToken=b77a5c561934e089" AssemblyString="mscorlib, Version=4.0.0.0, Culture=neutral, PublicKeyToken=b77a5c561934e089" AssemblyLocation="C:\Windows\Microsoft.NET\Framework64\v4.0.30319\mscorlib.dll" IsDeviceDependent="False">
      <ValueInfo Count="0" DeepSerialization="Yes" ShallowSerialization="No" />
    </TypeInfo>
    <TypeInfo ID="586" TypeName="System.String, mscorlib, Version=4.0.0.0, Culture=neutral, PublicKeyToken=b77a5c561934e089" AssemblyString="mscorlib, Version=4.0.0.0, Culture=neutral, PublicKeyToken=b77a5c561934e089" AssemblyLocation="C:\Windows\Microsoft.NET\Framework64\v4.0.30319\mscorlib.dll" IsDeviceDependent="False">
      <ValueInfo B64="T" Value="RzpcaW5mb1xETkEgQXNzZW1ibGluZ1xUaGVzaXNc55+z5oyv5a6H5rWL5bqP5oql5ZGKMDQwNFxGMDVfQjExMDIzODBfQjExMTAyNTBkX0NEM19EUigyNVApLnNlcQ==" />
    </TypeInfo>
    <TypeInfo ID="587" TypeName="System.Collections.Generic.List`1[[System.String, mscorlib, Version=4.0.0.0, Culture=neutral, PublicKeyToken=b77a5c561934e089]], mscorlib, Version=4.0.0.0, Culture=neutral, PublicKeyToken=b77a5c561934e089" AssemblyString="mscorlib, Version=4.0.0.0, Culture=neutral, PublicKeyToken=b77a5c561934e089" AssemblyLocation="C:\Windows\Microsoft.NET\Framework64\v4.0.30319\mscorlib.dll" IsDeviceDependent="False">
      <ValueInfo Count="0" DeepSerialization="Yes" ShallowSerialization="No" />
    </TypeInfo>
    <TypeInfo ID="588" TypeName="System.Collections.Generic.List`1[[Vecute.BufferCondition, Vecute, Version=1.0.0.0, Culture=neutral, PublicKeyToken=6ca157640498cbe3]], mscorlib, Version=4.0.0.0, Culture=neutral, PublicKeyToken=b77a5c561934e089" AssemblyString="mscorlib, Version=4.0.0.0, Culture=neutral, PublicKeyToken=b77a5c561934e089" AssemblyLocation="C:\Windows\Microsoft.NET\Framework64\v4.0.30319\mscorlib.dll" IsDeviceDependent="False">
      <ValueInfo Count="0" DeepSerialization="Yes" ShallowSerialization="No" />
    </TypeInfo>
    <TypeInfo ID="589" TypeName="System.Collections.Generic.List`1[[System.String, mscorlib, Version=4.0.0.0, Culture=neutral, PublicKeyToken=b77a5c561934e089]], mscorlib, Version=4.0.0.0, Culture=neutral, PublicKeyToken=b77a5c561934e089" AssemblyString="mscorlib, Version=4.0.0.0, Culture=neutral, PublicKeyToken=b77a5c561934e089" AssemblyLocation="C:\Windows\Microsoft.NET\Framework64\v4.0.30319\mscorlib.dll" IsDeviceDependent="False">
      <ValueInfo Count="0" DeepSerialization="Yes" ShallowSerialization="No" />
    </TypeInfo>
    <TypeInfo ID="590" TypeName="System.Collections.Generic.List`1[[Vecute.FeatureScreenInfo, Vecute, Version=1.0.0.0, Culture=neutral, PublicKeyToken=6ca157640498cbe3]], mscorlib, Version=4.0.0.0, Culture=neutral, PublicKeyToken=b77a5c561934e089" AssemblyString="mscorlib, Version=4.0.0.0, Culture=neutral, PublicKeyToken=b77a5c561934e089" AssemblyLocation="C:\Windows\Microsoft.NET\Framework64\v4.0.30319\mscorlib.dll" IsDeviceDependent="False">
      <ValueInfo Count="0" DeepSerialization="Yes" ShallowSerialization="No" />
    </TypeInfo>
    <TypeInfo ID="591" TypeName="System.Collections.Generic.List`1[[Vecute.DNAInfo, Vecute, Version=1.0.0.0, Culture=neutral, PublicKeyToken=6ca157640498cbe3]], mscorlib, Version=4.0.0.0, Culture=neutral, PublicKeyToken=b77a5c561934e089" AssemblyString="mscorlib, Version=4.0.0.0, Culture=neutral, PublicKeyToken=b77a5c561934e089" AssemblyLocation="C:\Windows\Microsoft.NET\Framework64\v4.0.30319\mscorlib.dll" IsDeviceDependent="False">
      <ValueInfo Count="0" DeepSerialization="Yes" ShallowSerialization="No" />
    </TypeInfo>
    <TypeInfo ID="592" TypeName="System.Collections.Generic.List`1[[Vecute.EnzymeAnalysisItem, Vecute, Version=1.0.0.0, Culture=neutral, PublicKeyToken=6ca157640498cbe3]], mscorlib, Version=4.0.0.0, Culture=neutral, PublicKeyToken=b77a5c561934e089" AssemblyString="mscorlib, Version=4.0.0.0, Culture=neutral, PublicKeyToken=b77a5c561934e089" AssemblyLocation="C:\Windows\Microsoft.NET\Framework64\v4.0.30319\mscorlib.dll" IsDeviceDependent="False">
      <ValueInfo Count="0" DeepSerialization="Yes" ShallowSerialization="No" />
    </TypeInfo>
    <TypeInfo ID="593" TypeName="System.Collections.Generic.List`1[[System.String, mscorlib, Version=4.0.0.0, Culture=neutral, PublicKeyToken=b77a5c561934e089]], mscorlib, Version=4.0.0.0, Culture=neutral, PublicKeyToken=b77a5c561934e089" AssemblyString="mscorlib, Version=4.0.0.0, Culture=neutral, PublicKeyToken=b77a5c561934e089" AssemblyLocation="C:\Windows\Microsoft.NET\Framework64\v4.0.30319\mscorlib.dll" IsDeviceDependent="False">
      <ValueInfo Count="0" DeepSerialization="Yes" ShallowSerialization="No" />
    </TypeInfo>
    <TypeInfo ID="594" TypeName="System.Collections.Generic.List`1[[System.String, mscorlib, Version=4.0.0.0, Culture=neutral, PublicKeyToken=b77a5c561934e089]], mscorlib, Version=4.0.0.0, Culture=neutral, PublicKeyToken=b77a5c561934e089" AssemblyString="mscorlib, Version=4.0.0.0, Culture=neutral, PublicKeyToken=b77a5c561934e089" AssemblyLocation="C:\Windows\Microsoft.NET\Framework64\v4.0.30319\mscorlib.dll" IsDeviceDependent="False">
      <ValueInfo Count="0" DeepSerialization="Yes" ShallowSerialization="No" />
    </TypeInfo>
    <TypeInfo ID="595" TypeName="System.Collections.Generic.List`1[[System.String, mscorlib, Version=4.0.0.0, Culture=neutral, PublicKeyToken=b77a5c561934e089]], mscorlib, Version=4.0.0.0, Culture=neutral, PublicKeyToken=b77a5c561934e089" AssemblyString="mscorlib, Version=4.0.0.0, Culture=neutral, PublicKeyToken=b77a5c561934e089" AssemblyLocation="C:\Windows\Microsoft.NET\Framework64\v4.0.30319\mscorlib.dll" IsDeviceDependent="False">
      <ValueInfo Count="0" DeepSerialization="Yes" ShallowSerialization="No" />
    </TypeInfo>
    <TypeInfo ID="596" TypeName="System.Collections.Generic.List`1[[Vecute.IncubationStep, Vecute, Version=1.0.0.0, Culture=neutral, PublicKeyToken=6ca157640498cbe3]], mscorlib, Version=4.0.0.0, Culture=neutral, PublicKeyToken=b77a5c561934e089" AssemblyString="mscorlib, Version=4.0.0.0, Culture=neutral, PublicKeyToken=b77a5c561934e089" AssemblyLocation="C:\Windows\Microsoft.NET\Framework64\v4.0.30319\mscorlib.dll" IsDeviceDependent="False">
      <ValueInfo Count="0" DeepSerialization="Yes" ShallowSerialization="No" />
    </TypeInfo>
    <TypeInfo ID="597" TypeName="System.Collections.Generic.List`1[[Vecute.Nuctions+Cell, Vecute, Version=1.0.0.0, Culture=neutral, PublicKeyToken=6ca157640498cbe3]], mscorlib, Version=4.0.0.0, Culture=neutral, PublicKeyToken=b77a5c561934e089" AssemblyString="mscorlib, Version=4.0.0.0, Culture=neutral, PublicKeyToken=b77a5c561934e089" AssemblyLocation="C:\Windows\Microsoft.NET\Framework64\v4.0.30319\mscorlib.dll" IsDeviceDependent="False">
      <ValueInfo Count="0" DeepSerialization="Yes" ShallowSerialization="No" />
    </TypeInfo>
    <TypeInfo ID="598" TypeName="System.Single, mscorlib, Version=4.0.0.0, Culture=neutral, PublicKeyToken=b77a5c561934e089" AssemblyString="mscorlib, Version=4.0.0.0, Culture=neutral, PublicKeyToken=b77a5c561934e089" AssemblyLocation="C:\Windows\Microsoft.NET\Framework64\v4.0.30319\mscorlib.dll" IsDeviceDependent="False">
      <ValueInfo Value="3605.695" />
    </TypeInfo>
    <TypeInfo ID="599" TypeName="System.Single, mscorlib, Version=4.0.0.0, Culture=neutral, PublicKeyToken=b77a5c561934e089" AssemblyString="mscorlib, Version=4.0.0.0, Culture=neutral, PublicKeyToken=b77a5c561934e089" AssemblyLocation="C:\Windows\Microsoft.NET\Framework64\v4.0.30319\mscorlib.dll" IsDeviceDependent="False">
      <ValueInfo Value="548.4989" />
    </TypeInfo>
    <TypeInfo ID="600" TypeName="System.Collections.ObjectModel.ObservableCollection`1[[Vecute.SCFItem, Vecute, Version=1.0.0.0, Culture=neutral, PublicKeyToken=6ca157640498cbe3]], System, Version=4.0.0.0, Culture=neutral, PublicKeyToken=b77a5c561934e089" AssemblyString="System, Version=4.0.0.0, Culture=neutral, PublicKeyToken=b77a5c561934e089" AssemblyLocation="C:\Windows\Microsoft.Net\assembly\GAC_MSIL\System\v4.0_4.0.0.0__b77a5c561934e089\System.dll" IsDeviceDependent="False">
      <ValueInfo Count="0" DeepSerialization="Yes" ShallowSerialization="No" />
    </TypeInfo>
    <TypeInfo ID="601" TypeName="System.Collections.ObjectModel.ObservableCollection`1[[Vecute.BitImage, Vecute, Version=1.0.0.0, Culture=neutral, PublicKeyToken=6ca157640498cbe3]], System, Version=4.0.0.0, Culture=neutral, PublicKeyToken=b77a5c561934e089" AssemblyString="System, Version=4.0.0.0, Culture=neutral, PublicKeyToken=b77a5c561934e089" AssemblyLocation="C:\Windows\Microsoft.Net\assembly\GAC_MSIL\System\v4.0_4.0.0.0__b77a5c561934e089\System.dll" IsDeviceDependent="False">
      <ValueInfo Count="0" DeepSerialization="Yes" ShallowSerialization="No" />
    </TypeInfo>
    <TypeInfo ID="602" TypeName="System.Collections.Generic.List`1[[System.String, mscorlib, Version=4.0.0.0, Culture=neutral, PublicKeyToken=b77a5c561934e089]], mscorlib, Version=4.0.0.0, Culture=neutral, PublicKeyToken=b77a5c561934e089" AssemblyString="mscorlib, Version=4.0.0.0, Culture=neutral, PublicKeyToken=b77a5c561934e089" AssemblyLocation="C:\Windows\Microsoft.NET\Framework64\v4.0.30319\mscorlib.dll" IsDeviceDependent="False">
      <ValueInfo Count="0" DeepSerialization="Yes" ShallowSerialization="No" />
    </TypeInfo>
    <TypeInfo ID="603" TypeName="System.Collections.Generic.Dictionary`2[[System.String, mscorlib, Version=4.0.0.0, Culture=neutral, PublicKeyToken=b77a5c561934e089],[System.String, mscorlib, Version=4.0.0.0, Culture=neutral, PublicKeyToken=b77a5c561934e089]], mscorlib, Version=4.0.0.0, Culture=neutral, PublicKeyToken=b77a5c561934e089" AssemblyString="mscorlib, Version=4.0.0.0, Culture=neutral, PublicKeyToken=b77a5c561934e089" AssemblyLocation="C:\Windows\Microsoft.NET\Framework64\v4.0.30319\mscorlib.dll" IsDeviceDependent="False">
      <ValueInfo Count="0" DeepSerialization="Yes" ShallowSerialization="No" />
    </TypeInfo>
    <TypeInfo ID="604" TypeName="Vecute.DNAInfo, Vecute, Version=1.0.0.0, Culture=neutral, PublicKeyToken=6ca157640498cbe3" AssemblyString="Vecute, Version=1.0.0.0, Culture=neutral, PublicKeyToken=6ca157640498cbe3" AssemblyLocation="C:\Users\Jack\Documents\VecuteXI - 2010 Release\Vecute\bin\Debug\Vecute.exe" IsDeviceDependent="False">
      <ValueInfo DeepSerialization="Yes" ShallowSerialization="No" XvName="605" XOperationDescription="-1" XIsVerificationStep="5" XIsConstructionNode="5" XNotDrawMap="5" XHost="606" XvMolecularOperation="10" XUpdateImageEvent="-1" XDNAs="608" XCalculated="5" XFile_Filename="635" XEnzyme_Enzymes="636" XEnzyme_Buffers="637" XEnzyme_Condition="638" XDephosphorylateWhenDigestion="5" XPCR_ForwardPrimer="-1" XPCR_FPrimerName="-1" XPCR_ReversePrimer="-1" XPCR_RPrimerName="-1" XPCR_Overlap="5" XModify_Method="225" XScreen_Features="639" XScreen_OnlyCircular="5" XSource="640" XEditing="13" XCreating="5" XLigation_TriFragment="228" XLigationMethod="228" XGel_Minimum="232" XGel_Maximun="231" XSolutionExtration="5" XSetPosition="230" XScreen_PCRMax="231" XScreen_PCRMin="232" XScreen_FPrimer="9" XScreen_FName="233" XScreen_RPrimer="9" XScreen_RName="234" XScreen_Mode="235" XRecombinationMethod="236" XEnzymeAnalysisParamters="641" XFetchedEnzymes="642" XOnlySignificant="13" XOnlyExtend="13" XAutomaticChoose="13" XSequencingTheorica="-1" XSequencingPrimerName="9" XSequencingPrimer="9" XSequencingSequence="9" XTheorySequences="643" XSequencingResultComment="240" XCompareSelectedGeneFile="-1" XCompareResultComment="240" XPickedDNAs="644" XDescribeType="242" XTransformationMethod="243" XTransformationMode="244" XIncubation="645" XCells="646" XIncludeVerification="5" XSequencingVerify="5" XDX="647" XDY="648" XRealSize="5" XFinished="5" XProgress="249" XPixelPerKBP="19" XIsKeyName="5" XPCRDesignerData="-1" XSequenceDesignerData="-1" XUseFreeDesigner="5" XSCFFiles="649" XGelFiles="650" XGelFirstFigureNumber="19" XGelSecondFigureNumber="19" XColonyFirstSequencingNumber="19" XColonySecondSequencingNumber="19" XFreeDesignCode="9" XFreeDesignName="9" XDesignedEnzymeSite="651" XPrimerDesignerMode="5" XDesignedPrimers="652" />
    </TypeInfo>
    <TypeInfo ID="605" TypeName="System.String, mscorlib, Version=4.0.0.0, Culture=neutral, PublicKeyToken=b77a5c561934e089" AssemblyString="mscorlib, Version=4.0.0.0, Culture=neutral, PublicKeyToken=b77a5c561934e089" AssemblyLocation="C:\Windows\Microsoft.NET\Framework64\v4.0.30319\mscorlib.dll" IsDeviceDependent="False">
      <ValueInfo B64="T" Value="RjA2X0IxMTAyMzgwX0IxMTEwMjUxYV9DRDdfQ0YoMjVQKS5zZXE=" />
    </TypeInfo>
    <TypeInfo ID="606" TypeName="Vecute.Nuctions+Host, Vecute, Version=1.0.0.0, Culture=neutral, PublicKeyToken=6ca157640498cbe3" AssemblyString="Vecute, Version=1.0.0.0, Culture=neutral, PublicKeyToken=6ca157640498cbe3" AssemblyLocation="C:\Users\Jack\Documents\VecuteXI - 2010 Release\Vecute\bin\Debug\Vecute.exe" IsDeviceDependent="False">
      <ValueInfo DeepSerialization="Yes" ShallowSerialization="No" XName="7" XBioFunctions="607" XDescription="9" />
    </TypeInfo>
    <TypeInfo ID="607" TypeName="System.Collections.Generic.List`1[[Vecute.Nuctions+FeatureFunction, Vecute, Version=1.0.0.0, Culture=neutral, PublicKeyToken=6ca157640498cbe3]], mscorlib, Version=4.0.0.0, Culture=neutral, PublicKeyToken=b77a5c561934e089" AssemblyString="mscorlib, Version=4.0.0.0, Culture=neutral, PublicKeyToken=b77a5c561934e089" AssemblyLocation="C:\Windows\Microsoft.NET\Framework64\v4.0.30319\mscorlib.dll" IsDeviceDependent="False">
      <ValueInfo Count="0" DeepSerialization="Yes" ShallowSerialization="No" />
    </TypeInfo>
    <TypeInfo ID="608" TypeName="Microsoft.VisualBasic.Collection, Microsoft.VisualBasic, Version=10.0.0.0, Culture=neutral, PublicKeyToken=b03f5f7f11d50a3a" AssemblyString="Microsoft.VisualBasic, Version=10.0.0.0, Culture=neutral, PublicKeyToken=b03f5f7f11d50a3a" AssemblyLocation="C:\Windows\Microsoft.Net\assembly\GAC_MSIL\Microsoft.VisualBasic\v4.0_10.0.0.0__b03f5f7f11d50a3a\Microsoft.VisualBasic.dll" IsDeviceDependent="False">
      <ValueInfo V0="609" Count="1" DeepSerialization="Yes" ShallowSerialization="No" />
    </TypeInfo>
    <TypeInfo ID="609" TypeName="Vecute.Nuctions+GeneFile, Vecute, Version=1.0.0.0, Culture=neutral, PublicKeyToken=6ca157640498cbe3" AssemblyString="Vecute, Version=1.0.0.0, Culture=neutral, PublicKeyToken=6ca157640498cbe3" AssemblyLocation="C:\Users\Jack\Documents\VecuteXI - 2010 Release\Vecute\bin\Debug\Vecute.exe" IsDeviceDependent="False">
      <ValueInfo DeepSerialization="Yes" ShallowSerialization="No" XvName="605" XvIscircular="5" XvDate="610" XvSequence="611" XvRCSequence="612" XvFeatureCol="613" XvEnd_F="402" XvEnd_R="402" XvPhos_F="13" XvPhos_R="13" XFCleavages="632" XRCleavages="633" X_CompareAnnotations="634" XtmpCircular="5" />
    </TypeInfo>
    <TypeInfo ID="610" TypeName="System.DateTime, mscorlib, Version=4.0.0.0, Culture=neutral, PublicKeyToken=b77a5c561934e089" AssemblyString="mscorlib, Version=4.0.0.0, Culture=neutral, PublicKeyToken=b77a5c561934e089" AssemblyLocation="C:\Windows\Microsoft.NET\Framework64\v4.0.30319\mscorlib.dll" IsDeviceDependent="False">
      <ValueInfo Value="40644.360618912" />
    </TypeInfo>
    <TypeInfo ID="611" TypeName="System.String, mscorlib, Version=4.0.0.0, Culture=neutral, PublicKeyToken=b77a5c561934e089" AssemblyString="mscorlib, Version=4.0.0.0, Culture=neutral, PublicKeyToken=b77a5c561934e089" AssemblyLocation="C:\Windows\Microsoft.NET\Framework64\v4.0.30319\mscorlib.dll" IsDeviceDependent="False">
      <ValueInfo B64="T" Value="R1RHVEFUQ0FDQ1RUR0dUR0dHR0NDQUFUQVRBVEFBQ0FHQVRBQUFHQUdDR0NHVFRBVENHR0FUR0FUVEFHR0dUQ1RBQ0FUQ0FBVEFBQUFDVFRBQUNHQ1RBQVRHQ0FUVEFHQ0dHVEFBQUFHR0FUQ0dHVFRHQUNHQVRHVFRUVFRBVEFBVEFDQUNUR0FUVENUVEFHVFRBQUFBVFRHQ0dDR1RBQVRBVEFHQUNBVEdBVENDQ0FHQVRBQVRHR0FBQ0FUVEFDQ1RHQ0NBQUNBR0FUR1RBQ0FHQVRUVEFDQ1RUVENHR0FBQUFHQ0NDR0FBQ0FUQUFDVFRUQ0FUQ0NUR0FHR1RBR0NDQVRUQ0FUQ0NBVEdBVEFUR0dDR0FHQUFDQ0FBR1RUQ0FUVFRUQ1RBQ0FBQ0FUQ0FUQUFBR0dDQ0dDQ1RUVEFHQUFDQVRBQUFBVENBVEFHQVRBVENDQUFUVEdHQ0NUQ1RBR0NUVEFHQ0NBVFRUQ1RUQ1RHQUFUQVRDQ0NBVEFUQVRUVFRUVFRBQUdUQ0FDR0FBVEdUQVRHVENDVEdDR1RDVFRHQUdUQVRUQ1RUQ0FUVFRUVENDQVRDVFRUR0NDQ1RBQ0NHVEFUQUdBR0FBQUFUVEdBQ0FBVEdUVEFUR0NBQUNDR1RBQVRUQ0dUVEFUVFRDQ0FUVEFDQUFUQ0FBVEFBVEdUVFRUVFRBQ0FUR0FHQUdUQ0FUVENBQVRBVFRHR0NBR0dUQUFBQ0FDVEFUVEFUQ0FDQ0FBQUFUVEFBVEdHQVRUR0NBQ1RBQUFUQ0FUQ0FDQ1RUQ0dHR0FBQUdBVFRUQ0FBQ0NUR0dDQ0dUVEFBVEFBVEdBQVRHQUFBVFRUVFRUVEFHVENBVEFUVEFHQ0NUQ0FDVENHQUdHQ0NHVFRBVENBVENDQUFBQVRBQ0dHVEFDR0dBR0FDR1RDQUFDQUFUQVRDVENUQVRUR0FBQ1RHQ0FHVENUQ0dBR0FUQUFHVENHQUNUQ1RDQ0NUQVRBR1RHQUdUQ0dUQVRUQUNBQ0NHQUNHR0NHVENHQUNBVEFBVFRBQ0FDVFRDR1RHQUNDQ0FHQ1RUVENUVEdUQUNBQUdUR1RHQ1RUVENHVEdBVEFUR0NHVEdDQUFBQUFDQ0NDVENBR0FDQ0dUVFRBR0FHQ0NDQUFHR0dUVEFUR0NUQUdUQVRUR0NUQ0FDQ0dUR0NBR0NBR0NBQ1RDQUdDVENUVFRDR0dDQ1RUR1RBR0NBR0NDR0FUQ1RDQUdDQUNHVEdHR1RBR0FDR0NHQVRDR0NUVEdBQVRUQ0FUQ0NDQUFUVENUQ0FUQ0dDR1RDQVRHQUNUR1RDQ0FUQUc=" />
    </TypeInfo>
    <TypeInfo ID="612" TypeName="System.String, mscorlib, Version=4.0.0.0, Culture=neutral, PublicKeyToken=b77a5c561934e089" AssemblyString="mscorlib, Version=4.0.0.0, Culture=neutral, PublicKeyToken=b77a5c561934e089" AssemblyLocation="C:\Windows\Microsoft.NET\Framework64\v4.0.30319\mscorlib.dll" IsDeviceDependent="False">
      <ValueInfo B64="T" Value="Q1RBVEdHQUNBR1RDQVRHQUNHQ0dBVEdBR0FBVFRHR0dBVEdBQVRUQ0FBR0NHQVRDR0NHVENUQUNDQ0FDR1RHQ1RHQUdBVENHR0NUR0NUQUNBQUdHQ0NHQUFBR0FHQ1RHQUdUR0NUR0NUR0NBQ0dHVEdBR0NBQVRBQ1RBR0NBVEFBQ0NDVFRHR0dDVENUQUFBQ0dHVENUR0FHR0dHVFRUVFRHQ0FDR0NBVEFUQ0FDR0FBQUdDQUNBQ1RUR1RBQ0FBR0FBQUdDVEdHR1RDQUNHQUFHVEdUQUFUVEFUR1RDR0FDR0NDR1RDR0dUR1RBQVRBQ0dBQ1RDQUNUQVRBR0dHQUdBR1RDR0FDVFRBVENUQ0dBR0FDVEdDQUdUVENBQVRBR0FHQVRBVFRHVFRHQUNHVENUQ0NHVEFDQ0dUQVRUVFRHR0FUR0FUQUFDR0dDQ1RDR0FHVEdBR0dDVEFBVEFUR0FDVEFBQUFBQUFUVFRDQVRUQ0FUVEFUVEFBQ0dHQ0NBR0dUVEdBQUFUQ1RUVENDQ0dBQUdHVEdBVEdBVFRUQUdUR0NBQVRDQ0FUVEFBVFRUVEdHVEdBVEFBVEFHVEdUVFRBQ0NUR0NDQUFUQVRUR0FBVEdBQ1RDVENBVEdUQUFBQUFBQ0FUVEFUVEdBVFRHVEFBVEdHQUFBVEFBQ0dBQVRUQUNHR1RUR0NBVEFBQ0FUVEdUQ0FBVFRUVENUQ1RBVEFDR0dUQUdHR0NBQUFHQVRHR0FBQUFBVEdBQUdBQVRBQ1RDQUFHQUNHQ0FHR0FDQVRBQ0FUVENHVEdBQ1RUQUFBQUFBQVRBVEFUR0dHQVRBVFRDQUdBQUdBQUFUR0dDVEFBR0NUQUdBR0dDQ0FBVFRHR0FUQVRDVEFUR0FUVFRUQVRHVFRDVEFBQUdHQ0dHQ0NUVFRBVEdBVEdUVEdUQUdBQUFBVEdBQUNUVEdHVFRDVENHQ0NBVEFUQ0FUR0dBVEdBQVRHR0NUQUNDVENBR0dBVEdBQUFHVFRBVEdUVENHR0dDVFRUVENDR0FBQUdHVEFBQVRDVEdUQUNBVENUR1RUR0dDQUdHVEFBVEdUVENDQVRUQVRDVEdHR0FUQ0FUR1RDVEFUQVRUQUNHQ0dDQUFUVFRUQUFDVEFBR0FBVENBR1RHVEFUVEFUQUFBQUFDQVRDR1RDQUFDQ0dBVENDVFRUVEFDQ0dDVEFBVEdDQVRUQUdDR1RUQUFHVFRUVEFUVEdBVEdUQUdBQ0NDVEFBVENBVENDR0FUQUFDR0NHQ1RDVFRUQVRDVEdUVEFUQVRBVFRHR0NDQ0NBQ0NBQUdHVEdBVEFDQUM=" />
    </TypeInfo>
    <TypeInfo ID="613" TypeName="System.Collections.Generic.List`1[[Vecute.Nuctions+GeneAnnotation, Vecute, Version=1.0.0.0, Culture=neutral, PublicKeyToken=6ca157640498cbe3]], mscorlib, Version=4.0.0.0, Culture=neutral, PublicKeyToken=b77a5c561934e089" AssemblyString="mscorlib, Version=4.0.0.0, Culture=neutral, PublicKeyToken=b77a5c561934e089" AssemblyLocation="C:\Windows\Microsoft.NET\Framework64\v4.0.30319\mscorlib.dll" IsDeviceDependent="False">
      <ValueInfo V0="614" V1="615" V2="617" V3="620" V4="622" V5="625" Count="6" DeepSerialization="Yes" ShallowSerialization="No" />
    </TypeInfo>
    <TypeInfo ID="614" TypeName="Vecute.Nuctions+GeneAnnotation, Vecute, Version=1.0.0.0, Culture=neutral, PublicKeyToken=6ca157640498cbe3" AssemblyString="Vecute, Version=1.0.0.0, Culture=neutral, PublicKeyToken=6ca157640498cbe3" AssemblyLocation="C:\Users\Jack\Documents\VecuteXI - 2010 Release\Vecute\bin\Debug\Vecute.exe" IsDeviceDependent="False">
      <ValueInfo DeepSerialization="Yes" ShallowSerialization="No" XIndex="19" XType="401" XNote="9" XLabel="402" XStartPosition="31" XEndPosition="31" XComplement="5" XVector="609" XFeature="-1" />
    </TypeInfo>
    <TypeInfo ID="615" TypeName="Vecute.Nuctions+GeneAnnotation, Vecute, Version=1.0.0.0, Culture=neutral, PublicKeyToken=6ca157640498cbe3" AssemblyString="Vecute, Version=1.0.0.0, Culture=neutral, PublicKeyToken=6ca157640498cbe3" AssemblyLocation="C:\Users\Jack\Documents\VecuteXI - 2010 Release\Vecute\bin\Debug\Vecute.exe" IsDeviceDependent="False">
      <ValueInfo DeepSerialization="Yes" ShallowSerialization="No" XIndex="31" XType="404" XNote="9" XLabel="402" XStartPosition="616" XEndPosition="616" XComplement="5" XVector="609" XFeature="-1" />
    </TypeInfo>
    <TypeInfo ID="616" TypeName="System.Int32, mscorlib, Version=4.0.0.0, Culture=neutral, PublicKeyToken=b77a5c561934e089" AssemblyString="mscorlib, Version=4.0.0.0, Culture=neutral, PublicKeyToken=b77a5c561934e089" AssemblyLocation="C:\Windows\Microsoft.NET\Framework64\v4.0.30319\mscorlib.dll" IsDeviceDependent="False">
      <ValueInfo Value="998" />
    </TypeInfo>
    <TypeInfo ID="617" TypeName="Vecute.Nuctions+GeneAnnotation, Vecute, Version=1.0.0.0, Culture=neutral, PublicKeyToken=6ca157640498cbe3" AssemblyString="Vecute, Version=1.0.0.0, Culture=neutral, PublicKeyToken=6ca157640498cbe3" AssemblyLocation="C:\Users\Jack\Documents\VecuteXI - 2010 Release\Vecute\bin\Debug\Vecute.exe" IsDeviceDependent="False">
      <ValueInfo DeepSerialization="Yes" ShallowSerialization="No" XIndex="40" XType="100" XNote="101" XLabel="102" XStartPosition="618" XEndPosition="619" XComplement="13" XVector="609" XFeature="105" />
    </TypeInfo>
    <TypeInfo ID="618" TypeName="System.Int32, mscorlib, Version=4.0.0.0, Culture=neutral, PublicKeyToken=b77a5c561934e089" AssemblyString="mscorlib, Version=4.0.0.0, Culture=neutral, PublicKeyToken=b77a5c561934e089" AssemblyLocation="C:\Windows\Microsoft.NET\Framework64\v4.0.30319\mscorlib.dll" IsDeviceDependent="False">
      <ValueInfo Value="741" />
    </TypeInfo>
    <TypeInfo ID="619" TypeName="System.Int32, mscorlib, Version=4.0.0.0, Culture=neutral, PublicKeyToken=b77a5c561934e089" AssemblyString="mscorlib, Version=4.0.0.0, Culture=neutral, PublicKeyToken=b77a5c561934e089" AssemblyLocation="C:\Windows\Microsoft.NET\Framework64\v4.0.30319\mscorlib.dll" IsDeviceDependent="False">
      <ValueInfo Value="763" />
    </TypeInfo>
    <TypeInfo ID="620" TypeName="Vecute.Nuctions+GeneAnnotation, Vecute, Version=1.0.0.0, Culture=neutral, PublicKeyToken=6ca157640498cbe3" AssemblyString="Vecute, Version=1.0.0.0, Culture=neutral, PublicKeyToken=6ca157640498cbe3" AssemblyLocation="C:\Users\Jack\Documents\VecuteXI - 2010 Release\Vecute\bin\Debug\Vecute.exe" IsDeviceDependent="False">
      <ValueInfo DeepSerialization="Yes" ShallowSerialization="No" XIndex="49" XType="335" XNote="9" XLabel="336" XStartPosition="621" XEndPosition="458" XComplement="13" XVector="609" XFeature="339" />
    </TypeInfo>
    <TypeInfo ID="621" TypeName="System.Int32, mscorlib, Version=4.0.0.0, Culture=neutral, PublicKeyToken=b77a5c561934e089" AssemblyString="mscorlib, Version=4.0.0.0, Culture=neutral, PublicKeyToken=b77a5c561934e089" AssemblyLocation="C:\Windows\Microsoft.NET\Framework64\v4.0.30319\mscorlib.dll" IsDeviceDependent="False">
      <ValueInfo Value="43" />
    </TypeInfo>
    <TypeInfo ID="622" TypeName="Vecute.Nuctions+GeneAnnotation, Vecute, Version=1.0.0.0, Culture=neutral, PublicKeyToken=6ca157640498cbe3" AssemblyString="Vecute, Version=1.0.0.0, Culture=neutral, PublicKeyToken=6ca157640498cbe3" AssemblyLocation="C:\Users\Jack\Documents\VecuteXI - 2010 Release\Vecute\bin\Debug\Vecute.exe" IsDeviceDependent="False">
      <ValueInfo DeepSerialization="Yes" ShallowSerialization="No" XIndex="60" XType="152" XNote="9" XLabel="203" XStartPosition="623" XEndPosition="624" XComplement="5" XVector="609" XFeature="206" />
    </TypeInfo>
    <TypeInfo ID="623" TypeName="System.Int32, mscorlib, Version=4.0.0.0, Culture=neutral, PublicKeyToken=b77a5c561934e089" AssemblyString="mscorlib, Version=4.0.0.0, Culture=neutral, PublicKeyToken=b77a5c561934e089" AssemblyLocation="C:\Windows\Microsoft.NET\Framework64\v4.0.30319\mscorlib.dll" IsDeviceDependent="False">
      <ValueInfo Value="743" />
    </TypeInfo>
    <TypeInfo ID="624" TypeName="System.Int32, mscorlib, Version=4.0.0.0, Culture=neutral, PublicKeyToken=b77a5c561934e089" AssemblyString="mscorlib, Version=4.0.0.0, Culture=neutral, PublicKeyToken=b77a5c561934e089" AssemblyLocation="C:\Windows\Microsoft.NET\Framework64\v4.0.30319\mscorlib.dll" IsDeviceDependent="False">
      <ValueInfo Value="751" />
    </TypeInfo>
    <TypeInfo ID="625" TypeName="Vecute.Nuctions+GeneAnnotation, Vecute, Version=1.0.0.0, Culture=neutral, PublicKeyToken=6ca157640498cbe3" AssemblyString="Vecute, Version=1.0.0.0, Culture=neutral, PublicKeyToken=6ca157640498cbe3" AssemblyLocation="C:\Users\Jack\Documents\VecuteXI - 2010 Release\Vecute\bin\Debug\Vecute.exe" IsDeviceDependent="False">
      <ValueInfo DeepSerialization="Yes" ShallowSerialization="No" XIndex="69" XType="152" XNote="-1" XLabel="626" XStartPosition="80" XEndPosition="627" XComplement="5" XVector="609" XFeature="628" />
    </TypeInfo>
    <TypeInfo ID="626" TypeName="System.String, mscorlib, Version=4.0.0.0, Culture=neutral, PublicKeyToken=b77a5c561934e089" AssemblyString="mscorlib, Version=4.0.0.0, Culture=neutral, PublicKeyToken=b77a5c561934e089" AssemblyLocation="C:\Windows\Microsoft.NET\Framework64\v4.0.30319\mscorlib.dll" IsDeviceDependent="False">
      <ValueInfo B64="T" Value="VXBzdHJlYW0gTWF0Y2hpbmcgUGFydCBvZiBsdXhD" />
    </TypeInfo>
    <TypeInfo ID="627" TypeName="System.Int32, mscorlib, Version=4.0.0.0, Culture=neutral, PublicKeyToken=b77a5c561934e089" AssemblyString="mscorlib, Version=4.0.0.0, Culture=neutral, PublicKeyToken=b77a5c561934e089" AssemblyLocation="C:\Windows\Microsoft.NET\Framework64\v4.0.30319\mscorlib.dll" IsDeviceDependent="False">
      <ValueInfo Value="650" />
    </TypeInfo>
    <TypeInfo ID="628" TypeName="Vecute.Nuctions+Feature, Vecute, Version=1.0.0.0, Culture=neutral, PublicKeyToken=6ca157640498cbe3" AssemblyString="Vecute, Version=1.0.0.0, Culture=neutral, PublicKeyToken=6ca157640498cbe3" AssemblyLocation="C:\Users\Jack\Documents\VecuteXI - 2010 Release\Vecute\bin\Debug\Vecute.exe" IsDeviceDependent="False">
      <ValueInfo DeepSerialization="Yes" ShallowSerialization="No" XnSequence="629" XnRCSequence="630" XnName="626" XnLabel="626" XnNote="-1" XnType="152" XnUseful="193" XBioFunctions="631" />
    </TypeInfo>
    <TypeInfo ID="629" TypeName="System.String, mscorlib, Version=4.0.0.0, Culture=neutral, PublicKeyToken=b77a5c561934e089" AssemblyString="mscorlib, Version=4.0.0.0, Culture=neutral, PublicKeyToken=b77a5c561934e089" AssemblyLocation="C:\Windows\Microsoft.NET\Framework64\v4.0.30319\mscorlib.dll" IsDeviceDependent="False">
      <ValueInfo B64="T" Value="VENBQ0NUVEdHVEdHR0dDQ0FBVEFUQVRBQUNBR0FUQUFBR0FHQ0dDR1RUQVRDR0dBVEdBVFRBR0dHVENUQUNBVENBQVRBQUFBQ1RUQUFDR0NUQUFUR0NBVFRBR0NHR1RBQUFBR0dBVENHR1RUR0FDR0FUR1RUVFRUQVRBQVRBQ0FDVEdBVFRDVFRBR1RUQUFBQVRUR0NHQ0dUQUFUQVRBR0FDQVRHQVRDQ0NBR0FUQUFUR0dBQUNBVFRBQ0NUR0NDQUFDQUdBVEdUQUNBR0FUVFRBQ0NUVFRDR0dBQUFBR0NDQ0dBQUNBVEFBQ1RUVENBVENDVEdBR0dUQUdDQ0FUVENBVENDQVRHQVRBVEdHQ0dBR0FBQ0NBQUdUVENBVFRUVENUQUNBQUNBVENBVEFBQUdHQ0NHQ0NUVFRBR0FBQ0FUQUFBQVRDQVRBR0FUQVRDQ0FBVFRHR0NDVENUQUdDVFRBR0NDQVRUVENUVENUR0FBVEFUQ0NDQVRBVEFUVFRUVFRUQUFHVENBQ0dBQVRHVEFUR1RDQ1RHQ0dUQ1RUR0FHVEFUVENUVENBVFRUVFRDQ0FUQ1RUVEdDQ0NUQUNDR1RBVEFHQUdBQUFBVFRHQUNBQVRHVFRBVEdDQUFDQ0dUQUFUVENHVFRBVFRUQ0NBVFRBQ0FBVENBQVRBQVRHVFRUVFRUQUNBVEdBR0FHVENBVFRDQUFUQVRUR0dDQUdHVEFBQUNBQ1RBVFRBVENBQ0NBQUFBVFRBQVRHR0FUVEdDQUNUQUFBVENBVENBQ0NUVENHR0dBQUFHQVRUVENBQUNDVEdHQ0NHVFRBQVRBQVRHQUFUR0FBQVRUVFRUVFRBR1RDQVRB" />
    </TypeInfo>
    <TypeInfo ID="630" TypeName="System.String, mscorlib, Version=4.0.0.0, Culture=neutral, PublicKeyToken=b77a5c561934e089" AssemblyString="mscorlib, Version=4.0.0.0, Culture=neutral, PublicKeyToken=b77a5c561934e089" AssemblyLocation="C:\Windows\Microsoft.NET\Framework64\v4.0.30319\mscorlib.dll" IsDeviceDependent="False">
      <ValueInfo B64="T" Value="VEFUR0FDVEFBQUFBQUFUVFRDQVRUQ0FUVEFUVEFBQ0dHQ0NBR0dUVEdBQUFUQ1RUVENDQ0dBQUdHVEdBVEdBVFRUQUdUR0NBQVRDQ0FUVEFBVFRUVEdHVEdBVEFBVEFHVEdUVFRBQ0NUR0NDQUFUQVRUR0FBVEdBQ1RDVENBVEdUQUFBQUFBQ0FUVEFUVEdBVFRHVEFBVEdHQUFBVEFBQ0dBQVRUQUNHR1RUR0NBVEFBQ0FUVEdUQ0FBVFRUVENUQ1RBVEFDR0dUQUdHR0NBQUFHQVRHR0FBQUFBVEdBQUdBQVRBQ1RDQUFHQUNHQ0FHR0FDQVRBQ0FUVENHVEdBQ1RUQUFBQUFBQVRBVEFUR0dHQVRBVFRDQUdBQUdBQUFUR0dDVEFBR0NUQUdBR0dDQ0FBVFRHR0FUQVRDVEFUR0FUVFRUQVRHVFRDVEFBQUdHQ0dHQ0NUVFRBVEdBVEdUVEdUQUdBQUFBVEdBQUNUVEdHVFRDVENHQ0NBVEFUQ0FUR0dBVEdBQVRHR0NUQUNDVENBR0dBVEdBQUFHVFRBVEdUVENHR0dDVFRUVENDR0FBQUdHVEFBQVRDVEdUQUNBVENUR1RUR0dDQUdHVEFBVEdUVENDQVRUQVRDVEdHR0FUQ0FUR1RDVEFUQVRUQUNHQ0dDQUFUVFRUQUFDVEFBR0FBVENBR1RHVEFUVEFUQUFBQUFDQVRDR1RDQUFDQ0dBVENDVFRUVEFDQ0dDVEFBVEdDQVRUQUdDR1RUQUFHVFRUVEFUVEdBVEdUQUdBQ0NDVEFBVENBVENDR0FUQUFDR0NHQ1RDVFRUQVRDVEdUVEFUQVRBVFRHR0NDQ0NBQ0NBQUdHVEdB" />
    </TypeInfo>
    <TypeInfo ID="631" TypeName="System.Collections.Generic.List`1[[Vecute.Nuctions+FeatureFunction, Vecute, Version=1.0.0.0, Culture=neutral, PublicKeyToken=6ca157640498cbe3]], mscorlib, Version=4.0.0.0, Culture=neutral, PublicKeyToken=b77a5c561934e089" AssemblyString="mscorlib, Version=4.0.0.0, Culture=neutral, PublicKeyToken=b77a5c561934e089" AssemblyLocation="C:\Windows\Microsoft.NET\Framework64\v4.0.30319\mscorlib.dll" IsDeviceDependent="False">
      <ValueInfo Count="0" DeepSerialization="Yes" ShallowSerialization="No" />
    </TypeInfo>
    <TypeInfo ID="632" TypeName="System.Collections.Generic.List`1[[System.Int32, mscorlib, Version=4.0.0.0, Culture=neutral, PublicKeyToken=b77a5c561934e089]], mscorlib, Version=4.0.0.0, Culture=neutral, PublicKeyToken=b77a5c561934e089" AssemblyString="mscorlib, Version=4.0.0.0, Culture=neutral, PublicKeyToken=b77a5c561934e089" AssemblyLocation="C:\Windows\Microsoft.NET\Framework64\v4.0.30319\mscorlib.dll" IsDeviceDependent="False">
      <ValueInfo Count="0" DeepSerialization="Yes" ShallowSerialization="No" />
    </TypeInfo>
    <TypeInfo ID="633" TypeName="System.Collections.Generic.List`1[[System.Int32, mscorlib, Version=4.0.0.0, Culture=neutral, PublicKeyToken=b77a5c561934e089]], mscorlib, Version=4.0.0.0, Culture=neutral, PublicKeyToken=b77a5c561934e089" AssemblyString="mscorlib, Version=4.0.0.0, Culture=neutral, PublicKeyToken=b77a5c561934e089" AssemblyLocation="C:\Windows\Microsoft.NET\Framework64\v4.0.30319\mscorlib.dll" IsDeviceDependent="False">
      <ValueInfo Count="0" DeepSerialization="Yes" ShallowSerialization="No" />
    </TypeInfo>
    <TypeInfo ID="634" TypeName="System.Collections.Generic.List`1[[Vecute.Nuctions+CompareAnnotation, Vecute, Version=1.0.0.0, Culture=neutral, PublicKeyToken=6ca157640498cbe3]], mscorlib, Version=4.0.0.0, Culture=neutral, PublicKeyToken=b77a5c561934e089" AssemblyString="mscorlib, Version=4.0.0.0, Culture=neutral, PublicKeyToken=b77a5c561934e089" AssemblyLocation="C:\Windows\Microsoft.NET\Framework64\v4.0.30319\mscorlib.dll" IsDeviceDependent="False">
      <ValueInfo Count="0" DeepSerialization="Yes" ShallowSerialization="No" />
    </TypeInfo>
    <TypeInfo ID="635" TypeName="System.String, mscorlib, Version=4.0.0.0, Culture=neutral, PublicKeyToken=b77a5c561934e089" AssemblyString="mscorlib, Version=4.0.0.0, Culture=neutral, PublicKeyToken=b77a5c561934e089" AssemblyLocation="C:\Windows\Microsoft.NET\Framework64\v4.0.30319\mscorlib.dll" IsDeviceDependent="False">
      <ValueInfo B64="T" Value="RzpcaW5mb1xETkEgQXNzZW1ibGluZ1xUaGVzaXNc55+z5oyv5a6H5rWL5bqP5oql5ZGKMDQwNFxGMDZfQjExMDIzODBfQjExMTAyNTFhX0NEN19DRigyNVApLnNlcQ==" />
    </TypeInfo>
    <TypeInfo ID="636" TypeName="System.Collections.Generic.List`1[[System.String, mscorlib, Version=4.0.0.0, Culture=neutral, PublicKeyToken=b77a5c561934e089]], mscorlib, Version=4.0.0.0, Culture=neutral, PublicKeyToken=b77a5c561934e089" AssemblyString="mscorlib, Version=4.0.0.0, Culture=neutral, PublicKeyToken=b77a5c561934e089" AssemblyLocation="C:\Windows\Microsoft.NET\Framework64\v4.0.30319\mscorlib.dll" IsDeviceDependent="False">
      <ValueInfo Count="0" DeepSerialization="Yes" ShallowSerialization="No" />
    </TypeInfo>
    <TypeInfo ID="637" TypeName="System.Collections.Generic.List`1[[Vecute.BufferCondition, Vecute, Version=1.0.0.0, Culture=neutral, PublicKeyToken=6ca157640498cbe3]], mscorlib, Version=4.0.0.0, Culture=neutral, PublicKeyToken=b77a5c561934e089" AssemblyString="mscorlib, Version=4.0.0.0, Culture=neutral, PublicKeyToken=b77a5c561934e089" AssemblyLocation="C:\Windows\Microsoft.NET\Framework64\v4.0.30319\mscorlib.dll" IsDeviceDependent="False">
      <ValueInfo Count="0" DeepSerialization="Yes" ShallowSerialization="No" />
    </TypeInfo>
    <TypeInfo ID="638" TypeName="System.Collections.Generic.List`1[[System.String, mscorlib, Version=4.0.0.0, Culture=neutral, PublicKeyToken=b77a5c561934e089]], mscorlib, Version=4.0.0.0, Culture=neutral, PublicKeyToken=b77a5c561934e089" AssemblyString="mscorlib, Version=4.0.0.0, Culture=neutral, PublicKeyToken=b77a5c561934e089" AssemblyLocation="C:\Windows\Microsoft.NET\Framework64\v4.0.30319\mscorlib.dll" IsDeviceDependent="False">
      <ValueInfo Count="0" DeepSerialization="Yes" ShallowSerialization="No" />
    </TypeInfo>
    <TypeInfo ID="639" TypeName="System.Collections.Generic.List`1[[Vecute.FeatureScreenInfo, Vecute, Version=1.0.0.0, Culture=neutral, PublicKeyToken=6ca157640498cbe3]], mscorlib, Version=4.0.0.0, Culture=neutral, PublicKeyToken=b77a5c561934e089" AssemblyString="mscorlib, Version=4.0.0.0, Culture=neutral, PublicKeyToken=b77a5c561934e089" AssemblyLocation="C:\Windows\Microsoft.NET\Framework64\v4.0.30319\mscorlib.dll" IsDeviceDependent="False">
      <ValueInfo Count="0" DeepSerialization="Yes" ShallowSerialization="No" />
    </TypeInfo>
    <TypeInfo ID="640" TypeName="System.Collections.Generic.List`1[[Vecute.DNAInfo, Vecute, Version=1.0.0.0, Culture=neutral, PublicKeyToken=6ca157640498cbe3]], mscorlib, Version=4.0.0.0, Culture=neutral, PublicKeyToken=b77a5c561934e089" AssemblyString="mscorlib, Version=4.0.0.0, Culture=neutral, PublicKeyToken=b77a5c561934e089" AssemblyLocation="C:\Windows\Microsoft.NET\Framework64\v4.0.30319\mscorlib.dll" IsDeviceDependent="False">
      <ValueInfo Count="0" DeepSerialization="Yes" ShallowSerialization="No" />
    </TypeInfo>
    <TypeInfo ID="641" TypeName="System.Collections.Generic.List`1[[Vecute.EnzymeAnalysisItem, Vecute, Version=1.0.0.0, Culture=neutral, PublicKeyToken=6ca157640498cbe3]], mscorlib, Version=4.0.0.0, Culture=neutral, PublicKeyToken=b77a5c561934e089" AssemblyString="mscorlib, Version=4.0.0.0, Culture=neutral, PublicKeyToken=b77a5c561934e089" AssemblyLocation="C:\Windows\Microsoft.NET\Framework64\v4.0.30319\mscorlib.dll" IsDeviceDependent="False">
      <ValueInfo Count="0" DeepSerialization="Yes" ShallowSerialization="No" />
    </TypeInfo>
    <TypeInfo ID="642" TypeName="System.Collections.Generic.List`1[[System.String, mscorlib, Version=4.0.0.0, Culture=neutral, PublicKeyToken=b77a5c561934e089]], mscorlib, Version=4.0.0.0, Culture=neutral, PublicKeyToken=b77a5c561934e089" AssemblyString="mscorlib, Version=4.0.0.0, Culture=neutral, PublicKeyToken=b77a5c561934e089" AssemblyLocation="C:\Windows\Microsoft.NET\Framework64\v4.0.30319\mscorlib.dll" IsDeviceDependent="False">
      <ValueInfo Count="0" DeepSerialization="Yes" ShallowSerialization="No" />
    </TypeInfo>
    <TypeInfo ID="643" TypeName="System.Collections.Generic.List`1[[System.String, mscorlib, Version=4.0.0.0, Culture=neutral, PublicKeyToken=b77a5c561934e089]], mscorlib, Version=4.0.0.0, Culture=neutral, PublicKeyToken=b77a5c561934e089" AssemblyString="mscorlib, Version=4.0.0.0, Culture=neutral, PublicKeyToken=b77a5c561934e089" AssemblyLocation="C:\Windows\Microsoft.NET\Framework64\v4.0.30319\mscorlib.dll" IsDeviceDependent="False">
      <ValueInfo Count="0" DeepSerialization="Yes" ShallowSerialization="No" />
    </TypeInfo>
    <TypeInfo ID="644" TypeName="System.Collections.Generic.List`1[[System.String, mscorlib, Version=4.0.0.0, Culture=neutral, PublicKeyToken=b77a5c561934e089]], mscorlib, Version=4.0.0.0, Culture=neutral, PublicKeyToken=b77a5c561934e089" AssemblyString="mscorlib, Version=4.0.0.0, Culture=neutral, PublicKeyToken=b77a5c561934e089" AssemblyLocation="C:\Windows\Microsoft.NET\Framework64\v4.0.30319\mscorlib.dll" IsDeviceDependent="False">
      <ValueInfo Count="0" DeepSerialization="Yes" ShallowSerialization="No" />
    </TypeInfo>
    <TypeInfo ID="645" TypeName="System.Collections.Generic.List`1[[Vecute.IncubationStep, Vecute, Version=1.0.0.0, Culture=neutral, PublicKeyToken=6ca157640498cbe3]], mscorlib, Version=4.0.0.0, Culture=neutral, PublicKeyToken=b77a5c561934e089" AssemblyString="mscorlib, Version=4.0.0.0, Culture=neutral, PublicKeyToken=b77a5c561934e089" AssemblyLocation="C:\Windows\Microsoft.NET\Framework64\v4.0.30319\mscorlib.dll" IsDeviceDependent="False">
      <ValueInfo Count="0" DeepSerialization="Yes" ShallowSerialization="No" />
    </TypeInfo>
    <TypeInfo ID="646" TypeName="System.Collections.Generic.List`1[[Vecute.Nuctions+Cell, Vecute, Version=1.0.0.0, Culture=neutral, PublicKeyToken=6ca157640498cbe3]], mscorlib, Version=4.0.0.0, Culture=neutral, PublicKeyToken=b77a5c561934e089" AssemblyString="mscorlib, Version=4.0.0.0, Culture=neutral, PublicKeyToken=b77a5c561934e089" AssemblyLocation="C:\Windows\Microsoft.NET\Framework64\v4.0.30319\mscorlib.dll" IsDeviceDependent="False">
      <ValueInfo Count="0" DeepSerialization="Yes" ShallowSerialization="No" />
    </TypeInfo>
    <TypeInfo ID="647" TypeName="System.Single, mscorlib, Version=4.0.0.0, Culture=neutral, PublicKeyToken=b77a5c561934e089" AssemblyString="mscorlib, Version=4.0.0.0, Culture=neutral, PublicKeyToken=b77a5c561934e089" AssemblyLocation="C:\Windows\Microsoft.NET\Framework64\v4.0.30319\mscorlib.dll" IsDeviceDependent="False">
      <ValueInfo Value="1739.179" />
    </TypeInfo>
    <TypeInfo ID="648" TypeName="System.Single, mscorlib, Version=4.0.0.0, Culture=neutral, PublicKeyToken=b77a5c561934e089" AssemblyString="mscorlib, Version=4.0.0.0, Culture=neutral, PublicKeyToken=b77a5c561934e089" AssemblyLocation="C:\Windows\Microsoft.NET\Framework64\v4.0.30319\mscorlib.dll" IsDeviceDependent="False">
      <ValueInfo Value="1269.253" />
    </TypeInfo>
    <TypeInfo ID="649" TypeName="System.Collections.ObjectModel.ObservableCollection`1[[Vecute.SCFItem, Vecute, Version=1.0.0.0, Culture=neutral, PublicKeyToken=6ca157640498cbe3]], System, Version=4.0.0.0, Culture=neutral, PublicKeyToken=b77a5c561934e089" AssemblyString="System, Version=4.0.0.0, Culture=neutral, PublicKeyToken=b77a5c561934e089" AssemblyLocation="C:\Windows\Microsoft.Net\assembly\GAC_MSIL\System\v4.0_4.0.0.0__b77a5c561934e089\System.dll" IsDeviceDependent="False">
      <ValueInfo Count="0" DeepSerialization="Yes" ShallowSerialization="No" />
    </TypeInfo>
    <TypeInfo ID="650" TypeName="System.Collections.ObjectModel.ObservableCollection`1[[Vecute.BitImage, Vecute, Version=1.0.0.0, Culture=neutral, PublicKeyToken=6ca157640498cbe3]], System, Version=4.0.0.0, Culture=neutral, PublicKeyToken=b77a5c561934e089" AssemblyString="System, Version=4.0.0.0, Culture=neutral, PublicKeyToken=b77a5c561934e089" AssemblyLocation="C:\Windows\Microsoft.Net\assembly\GAC_MSIL\System\v4.0_4.0.0.0__b77a5c561934e089\System.dll" IsDeviceDependent="False">
      <ValueInfo Count="0" DeepSerialization="Yes" ShallowSerialization="No" />
    </TypeInfo>
    <TypeInfo ID="651" TypeName="System.Collections.Generic.List`1[[System.String, mscorlib, Version=4.0.0.0, Culture=neutral, PublicKeyToken=b77a5c561934e089]], mscorlib, Version=4.0.0.0, Culture=neutral, PublicKeyToken=b77a5c561934e089" AssemblyString="mscorlib, Version=4.0.0.0, Culture=neutral, PublicKeyToken=b77a5c561934e089" AssemblyLocation="C:\Windows\Microsoft.NET\Framework64\v4.0.30319\mscorlib.dll" IsDeviceDependent="False">
      <ValueInfo Count="0" DeepSerialization="Yes" ShallowSerialization="No" />
    </TypeInfo>
    <TypeInfo ID="652" TypeName="System.Collections.Generic.Dictionary`2[[System.String, mscorlib, Version=4.0.0.0, Culture=neutral, PublicKeyToken=b77a5c561934e089],[System.String, mscorlib, Version=4.0.0.0, Culture=neutral, PublicKeyToken=b77a5c561934e089]], mscorlib, Version=4.0.0.0, Culture=neutral, PublicKeyToken=b77a5c561934e089" AssemblyString="mscorlib, Version=4.0.0.0, Culture=neutral, PublicKeyToken=b77a5c561934e089" AssemblyLocation="C:\Windows\Microsoft.NET\Framework64\v4.0.30319\mscorlib.dll" IsDeviceDependent="False">
      <ValueInfo Count="0" DeepSerialization="Yes" ShallowSerialization="No" />
    </TypeInfo>
    <TypeInfo ID="653" TypeName="Vecute.DNAInfo, Vecute, Version=1.0.0.0, Culture=neutral, PublicKeyToken=6ca157640498cbe3" AssemblyString="Vecute, Version=1.0.0.0, Culture=neutral, PublicKeyToken=6ca157640498cbe3" AssemblyLocation="C:\Users\Jack\Documents\VecuteXI - 2010 Release\Vecute\bin\Debug\Vecute.exe" IsDeviceDependent="False">
      <ValueInfo DeepSerialization="Yes" ShallowSerialization="No" XvName="654" XOperationDescription="-1" XIsVerificationStep="5" XIsConstructionNode="5" XNotDrawMap="5" XHost="655" XvMolecularOperation="10" XUpdateImageEvent="-1" XDNAs="657" XCalculated="5" XFile_Filename="673" XEnzyme_Enzymes="674" XEnzyme_Buffers="675" XEnzyme_Condition="676" XDephosphorylateWhenDigestion="5" XPCR_ForwardPrimer="-1" XPCR_FPrimerName="-1" XPCR_ReversePrimer="-1" XPCR_RPrimerName="-1" XPCR_Overlap="5" XModify_Method="225" XScreen_Features="677" XScreen_OnlyCircular="5" XSource="678" XEditing="13" XCreating="5" XLigation_TriFragment="228" XLigationMethod="228" XGel_Minimum="232" XGel_Maximun="231" XSolutionExtration="5" XSetPosition="230" XScreen_PCRMax="231" XScreen_PCRMin="232" XScreen_FPrimer="9" XScreen_FName="233" XScreen_RPrimer="9" XScreen_RName="234" XScreen_Mode="235" XRecombinationMethod="236" XEnzymeAnalysisParamters="679" XFetchedEnzymes="680" XOnlySignificant="13" XOnlyExtend="13" XAutomaticChoose="13" XSequencingTheorica="-1" XSequencingPrimerName="9" XSequencingPrimer="9" XSequencingSequence="9" XTheorySequences="681" XSequencingResultComment="240" XCompareSelectedGeneFile="-1" XCompareResultComment="240" XPickedDNAs="682" XDescribeType="242" XTransformationMethod="243" XTransformationMode="244" XIncubation="683" XCells="684" XIncludeVerification="5" XSequencingVerify="5" XDX="685" XDY="686" XRealSize="5" XFinished="5" XProgress="249" XPixelPerKBP="19" XIsKeyName="5" XPCRDesignerData="-1" XSequenceDesignerData="-1" XUseFreeDesigner="5" XSCFFiles="687" XGelFiles="688" XGelFirstFigureNumber="19" XGelSecondFigureNumber="19" XColonyFirstSequencingNumber="19" XColonySecondSequencingNumber="19" XFreeDesignCode="9" XFreeDesignName="9" XDesignedEnzymeSite="689" XPrimerDesignerMode="5" XDesignedPrimers="690" />
    </TypeInfo>
    <TypeInfo ID="654" TypeName="System.String, mscorlib, Version=4.0.0.0, Culture=neutral, PublicKeyToken=b77a5c561934e089" AssemblyString="mscorlib, Version=4.0.0.0, Culture=neutral, PublicKeyToken=b77a5c561934e089" AssemblyLocation="C:\Windows\Microsoft.NET\Framework64\v4.0.30319\mscorlib.dll" IsDeviceDependent="False">
      <ValueInfo B64="T" Value="RjA3X0IxMTAyMzgwX0IxMTEwMjUxYl9DRDdfQ1IoMjVQKS5zZXE=" />
    </TypeInfo>
    <TypeInfo ID="655" TypeName="Vecute.Nuctions+Host, Vecute, Version=1.0.0.0, Culture=neutral, PublicKeyToken=6ca157640498cbe3" AssemblyString="Vecute, Version=1.0.0.0, Culture=neutral, PublicKeyToken=6ca157640498cbe3" AssemblyLocation="C:\Users\Jack\Documents\VecuteXI - 2010 Release\Vecute\bin\Debug\Vecute.exe" IsDeviceDependent="False">
      <ValueInfo DeepSerialization="Yes" ShallowSerialization="No" XName="7" XBioFunctions="656" XDescription="9" />
    </TypeInfo>
    <TypeInfo ID="656" TypeName="System.Collections.Generic.List`1[[Vecute.Nuctions+FeatureFunction, Vecute, Version=1.0.0.0, Culture=neutral, PublicKeyToken=6ca157640498cbe3]], mscorlib, Version=4.0.0.0, Culture=neutral, PublicKeyToken=b77a5c561934e089" AssemblyString="mscorlib, Version=4.0.0.0, Culture=neutral, PublicKeyToken=b77a5c561934e089" AssemblyLocation="C:\Windows\Microsoft.NET\Framework64\v4.0.30319\mscorlib.dll" IsDeviceDependent="False">
      <ValueInfo Count="0" DeepSerialization="Yes" ShallowSerialization="No" />
    </TypeInfo>
    <TypeInfo ID="657" TypeName="Microsoft.VisualBasic.Collection, Microsoft.VisualBasic, Version=10.0.0.0, Culture=neutral, PublicKeyToken=b03f5f7f11d50a3a" AssemblyString="Microsoft.VisualBasic, Version=10.0.0.0, Culture=neutral, PublicKeyToken=b03f5f7f11d50a3a" AssemblyLocation="C:\Windows\Microsoft.Net\assembly\GAC_MSIL\Microsoft.VisualBasic\v4.0_10.0.0.0__b03f5f7f11d50a3a\Microsoft.VisualBasic.dll" IsDeviceDependent="False">
      <ValueInfo V0="658" Count="1" DeepSerialization="Yes" ShallowSerialization="No" />
    </TypeInfo>
    <TypeInfo ID="658" TypeName="Vecute.Nuctions+GeneFile, Vecute, Version=1.0.0.0, Culture=neutral, PublicKeyToken=6ca157640498cbe3" AssemblyString="Vecute, Version=1.0.0.0, Culture=neutral, PublicKeyToken=6ca157640498cbe3" AssemblyLocation="C:\Users\Jack\Documents\VecuteXI - 2010 Release\Vecute\bin\Debug\Vecute.exe" IsDeviceDependent="False">
      <ValueInfo DeepSerialization="Yes" ShallowSerialization="No" XvName="654" XvIscircular="5" XvDate="659" XvSequence="660" XvRCSequence="661" XvFeatureCol="662" XvEnd_F="402" XvEnd_R="402" XvPhos_F="13" XvPhos_R="13" XFCleavages="670" XRCleavages="671" X_CompareAnnotations="672" XtmpCircular="5" />
    </TypeInfo>
    <TypeInfo ID="659" TypeName="System.DateTime, mscorlib, Version=4.0.0.0, Culture=neutral, PublicKeyToken=b77a5c561934e089" AssemblyString="mscorlib, Version=4.0.0.0, Culture=neutral, PublicKeyToken=b77a5c561934e089" AssemblyLocation="C:\Windows\Microsoft.NET\Framework64\v4.0.30319\mscorlib.dll" IsDeviceDependent="False">
      <ValueInfo Value="40644.3606190857" />
    </TypeInfo>
    <TypeInfo ID="660" TypeName="System.String, mscorlib, Version=4.0.0.0, Culture=neutral, PublicKeyToken=b77a5c561934e089" AssemblyString="mscorlib, Version=4.0.0.0, Culture=neutral, PublicKeyToken=b77a5c561934e089" AssemblyLocation="C:\Windows\Microsoft.NET\Framework64\v4.0.30319\mscorlib.dll" IsDeviceDependent="False">
      <ValueInfo B64="T" Value="R0NDQUNDQUFHR1RHQVRBQ0FUQ0FDVENHQ0FBQUFHQUFBVFRBVEdDQUFDQVRHQ0dHQVRHVFRBVFRHVENHQ1RUR0dHR0FHR0dDQ0FHQVRHQ0dBVFRBQVRUR0dHQ0dHVEFHQUdDQVRHQ0dDQ0FUQ1RUQVRHQ1RHQVRHVEdBVFRBQUFUVFRHR1RUQ1RBQUFBQUdBR1RDVFRUR0NBVFRBVENHQVRBQVRDQ1RHVFRHQVRUVEdBQ0dUQ0NHQ0FHQ0dBQ0FHR1RHQ0dHQ1RDQVRHQVRHVFRUR1RUVFRUQUNHQVRDQUdDR0FHQ1RUR1RUVFRUQ1RHQ0NDQUFBQUNBVEFUQVRUQUNBVEdHR0FBQVRDQVRUQVRHQUdHQUFUVFRBQUdUVEFHQ0dUVEdBVEFHQUFBQUFDVFRBQVRDVEFUQVRHQ0dDQVRBVEFUVEFDQ0dBQVRHQ0NBQUFBQUFHQVRUVFRHQVRHQUFBQUdHQ0dHQ0NUQVRUQ1RUVEFHVFRDQUFBQUFHQUFBR0NUVEdUVFRHQ1RHR0FUVEFBQUFHVEFHQUdHVEdHQVRBVFRDQVRDQUFDR1RUR0dBVEdBVFRBVFRHQUdUQ0FBQVRHQ0FHR1RHVEdHQUFUVFRBQVRDQUFDQ0FDVFRHR0NBR0FUR1RHVEdUQUNDVFRDQVRDQUNHVENHQVRBQVRBVFRHQUdDQUFBVEFUVEdDQ1RUQVRHVFRDQUFBQUFBQVRBQUdBQ0dDQUFBQ0NBVEFUQ1RBVFRUVFRDQ1RUR0dHQUdUQ0FUQ0FUVFRBQUFUQVRDR0FHQVRHQ0dUVEFHQ0FUVEFBQUFHR1RHQ0dHQUFBR0dBVFRHVEFHQUFHQ0FHR0FBVEdBQVRBQUNBVEFUVFRDR0FHVFRHR1RHR0FUQ1RDQVRHQUNHR0FBVEdBR0FDQ0dUVEdDQUFDR0FUVEFHVEdBQ0FUQVRBVFRUQ1RDQVRHQUFBR0dDQ0FUQ1RBQUNUQVRBQ0dHQ1RBQUFHR0FUR1RUR0NHR0dUVEdBQUFUQUdBQUNBR0FDVENHQVRUQ0NUR0dBQUdBQUdBVEFBR1RUQ0NUVEdUQVRUVEdUQ0NDR1RBQUNBQ0FDR1RHR0NUR0FHQVRDQ0dHQ1RHQ1RBQUNBQUdDVENHQUFHR0FBR0NUR0FHVFRHR0NUR0NUR0NDQUNDR0NUR0FHQ0FUQUNUQUdDQVRBQ0NDQ1RUR0dHR0NUQ1RBQUNHR0dUQ1RHQUdHR0dUVFRUVEdDQUNHQ0FUR0FDQ0FDR0FBQUdDQUNBR1RUR1RBQ0FBQUFHQ0FHQ1RDQUNHQUFBR0NHQUNBQ0dUVENBVEdBQUFDQVRUQUdBQUdHVEdUVENUR0FU" />
    </TypeInfo>
    <TypeInfo ID="661" TypeName="System.String, mscorlib, Version=4.0.0.0, Culture=neutral, PublicKeyToken=b77a5c561934e089" AssemblyString="mscorlib, Version=4.0.0.0, Culture=neutral, PublicKeyToken=b77a5c561934e089" AssemblyLocation="C:\Windows\Microsoft.NET\Framework64\v4.0.30319\mscorlib.dll" IsDeviceDependent="False">
      <ValueInfo B64="T" Value="QVRDQUdBQUNBQ0NUVENUQUFUR1RUVENBVEdBQUNHVEdUQ0dDVFRUQ0dUR0FHQ1RHQ1RUVFRHVEFDQUFDVEdUR0NUVFRDR1RHR1RDQVRHQ0dUR0NBQUFBQUNDQ0NUQ0FHQUNDQ0dUVEFHQUdDQ0NDQUFHR0dHVEFUR0NUQUdUQVRHQ1RDQUdDR0dUR0dDQUdDQUdDQ0FBQ1RDQUdDVFRDQ1RUQ0dBR0NUVEdUVEFHQ0FHQ0NHR0FUQ1RDQUdDQ0FDR1RHVEdUVEFDR0dHQUNBQUFUQUNBQUdHQUFDVFRBVENUVENUVENDQUdHQUFUQ0dBR1RDVEdUVENUQVRUVENBQUNDQ0dDQUFDQVRDQ1RUVEFHQ0NHVEFUQUdUVEFHQVRHR0NDVFRUQ0FUR0FHQUFBVEFUQVRHVENBQ1RBQVRDR1RUR0NBQUNHR1RDVENBVFRDQ0dUQ0FUR0FHQVRDQ0FDQ0FBQ1RDR0FBQVRBVEdUVEFUVENBVFRDQ1RHQ1RUQ1RBQ0FBVENDVFRUQ0NHQ0FDQ1RUVFRBQVRHQ1RBQUNHQ0FUQ1RDR0FUQVRUVEFBQVRHQVRHQUNUQ0NDQUFHR0FBQUFBVEFHQVRBVEdHVFRUR0NHVENUVEFUVFRUVFRUR0FBQ0FUQUFHR0NBQVRBVFRUR0NUQ0FBVEFUVEFUQ0dBQ0dUR0FUR0FBR0dUQUNBQ0FDQVRDVEdDQ0FBR1RHR1RUR0FUVEFBQVRUQ0NBQ0FDQ1RHQ0FUVFRHQUNUQ0FBVEFBVENBVENDQUFDR1RUR0FUR0FBVEFUQ0NBQ0NUQ1RBQ1RUVFRBQVRDQ0FHQ0FBQUNBQUdDVFRUQ1RUVFRUR0FBQ1RBQUFHQUFUQUdHQ0NHQ0NUVFRUQ0FUQ0FBQUFUQ1RUVFRUVEdHQ0FUVENHR1RBQVRBVEFUR0NHQ0FUQVRBR0FUVEFBR1RUVFRUQ1RBVENBQUNHQ1RBQUNUVEFBQVRUQ0NUQ0FUQUFUR0FUVFRDQ0NBVEdUQUFUQVRBVEdUVFRUR0dHQ0FHQUFBQUFDQUFHQ1RDR0NUR0FUQ0dUQUFBQUFDQUFBQ0FUQ0FUR0FHQ0NHQ0FDQ1RHVENHQ1RHQ0dHQUNHVENBQUFUQ0FBQ0FHR0FUVEFUQ0dBVEFBVEdDQUFBR0FDVENUVFRUVEFHQUFDQ0FBQVRUVEFBVENBQ0FUQ0FHQ0FUQUFHQVRHR0NHQ0FUR0NUQ1RBQ0NHQ0NDQUFUVEFBVENHQ0FUQ1RHR0NDQ1RDQ0NDQUFHQ0dBQ0FBVEFBQ0FUQ0NHQ0FUR1RUR0NBVEFBVFRUQ1RUVFRHQ0dBR1RHQVRHVEFUQ0FDQ1RUR0dUR0dD" />
    </TypeInfo>
    <TypeInfo ID="662" TypeName="System.Collections.Generic.List`1[[Vecute.Nuctions+GeneAnnotation, Vecute, Version=1.0.0.0, Culture=neutral, PublicKeyToken=6ca157640498cbe3]], mscorlib, Version=4.0.0.0, Culture=neutral, PublicKeyToken=b77a5c561934e089" AssemblyString="mscorlib, Version=4.0.0.0, Culture=neutral, PublicKeyToken=b77a5c561934e089" AssemblyLocation="C:\Windows\Microsoft.NET\Framework64\v4.0.30319\mscorlib.dll" IsDeviceDependent="False">
      <ValueInfo V0="663" V1="664" V2="666" V3="668" Count="4" DeepSerialization="Yes" ShallowSerialization="No" />
    </TypeInfo>
    <TypeInfo ID="663" TypeName="Vecute.Nuctions+GeneAnnotation, Vecute, Version=1.0.0.0, Culture=neutral, PublicKeyToken=6ca157640498cbe3" AssemblyString="Vecute, Version=1.0.0.0, Culture=neutral, PublicKeyToken=6ca157640498cbe3" AssemblyLocation="C:\Users\Jack\Documents\VecuteXI - 2010 Release\Vecute\bin\Debug\Vecute.exe" IsDeviceDependent="False">
      <ValueInfo DeepSerialization="Yes" ShallowSerialization="No" XIndex="19" XType="401" XNote="9" XLabel="402" XStartPosition="31" XEndPosition="31" XComplement="5" XVector="658" XFeature="-1" />
    </TypeInfo>
    <TypeInfo ID="664" TypeName="Vecute.Nuctions+GeneAnnotation, Vecute, Version=1.0.0.0, Culture=neutral, PublicKeyToken=6ca157640498cbe3" AssemblyString="Vecute, Version=1.0.0.0, Culture=neutral, PublicKeyToken=6ca157640498cbe3" AssemblyLocation="C:\Users\Jack\Documents\VecuteXI - 2010 Release\Vecute\bin\Debug\Vecute.exe" IsDeviceDependent="False">
      <ValueInfo DeepSerialization="Yes" ShallowSerialization="No" XIndex="31" XType="404" XNote="9" XLabel="402" XStartPosition="665" XEndPosition="665" XComplement="5" XVector="658" XFeature="-1" />
    </TypeInfo>
    <TypeInfo ID="665" TypeName="System.Int32, mscorlib, Version=4.0.0.0, Culture=neutral, PublicKeyToken=b77a5c561934e089" AssemblyString="mscorlib, Version=4.0.0.0, Culture=neutral, PublicKeyToken=b77a5c561934e089" AssemblyLocation="C:\Windows\Microsoft.NET\Framework64\v4.0.30319\mscorlib.dll" IsDeviceDependent="False">
      <ValueInfo Value="1011" />
    </TypeInfo>
    <TypeInfo ID="666" TypeName="Vecute.Nuctions+GeneAnnotation, Vecute, Version=1.0.0.0, Culture=neutral, PublicKeyToken=6ca157640498cbe3" AssemblyString="Vecute, Version=1.0.0.0, Culture=neutral, PublicKeyToken=6ca157640498cbe3" AssemblyLocation="C:\Users\Jack\Documents\VecuteXI - 2010 Release\Vecute\bin\Debug\Vecute.exe" IsDeviceDependent="False">
      <ValueInfo DeepSerialization="Yes" ShallowSerialization="No" XIndex="40" XType="335" XNote="9" XLabel="456" XStartPosition="413" XEndPosition="667" XComplement="13" XVector="658" XFeature="459" />
    </TypeInfo>
    <TypeInfo ID="667" TypeName="System.Int32, mscorlib, Version=4.0.0.0, Culture=neutral, PublicKeyToken=b77a5c561934e089" AssemblyString="mscorlib, Version=4.0.0.0, Culture=neutral, PublicKeyToken=b77a5c561934e089" AssemblyLocation="C:\Windows\Microsoft.NET\Framework64\v4.0.30319\mscorlib.dll" IsDeviceDependent="False">
      <ValueInfo Value="65" />
    </TypeInfo>
    <TypeInfo ID="668" TypeName="Vecute.Nuctions+GeneAnnotation, Vecute, Version=1.0.0.0, Culture=neutral, PublicKeyToken=6ca157640498cbe3" AssemblyString="Vecute, Version=1.0.0.0, Culture=neutral, PublicKeyToken=6ca157640498cbe3" AssemblyLocation="C:\Users\Jack\Documents\VecuteXI - 2010 Release\Vecute\bin\Debug\Vecute.exe" IsDeviceDependent="False">
      <ValueInfo DeepSerialization="Yes" ShallowSerialization="No" XIndex="49" XType="152" XNote="-1" XLabel="466" XStartPosition="110" XEndPosition="669" XComplement="5" XVector="658" XFeature="468" />
    </TypeInfo>
    <TypeInfo ID="669" TypeName="System.Int32, mscorlib, Version=4.0.0.0, Culture=neutral, PublicKeyToken=b77a5c561934e089" AssemblyString="mscorlib, Version=4.0.0.0, Culture=neutral, PublicKeyToken=b77a5c561934e089" AssemblyLocation="C:\Windows\Microsoft.NET\Framework64\v4.0.30319\mscorlib.dll" IsDeviceDependent="False">
      <ValueInfo Value="742" />
    </TypeInfo>
[truncated: 956,284 more chars]
