# Supplementary material for: Parallel In Vivo DNA Assembly by Recombination: Experimental Demonstration and Theoretical Approaches
Source: PLoS One. 2013 Feb 28;8(2):e56854. doi: 10.1371/journal.pone.0056854 (PMC3585241; doi:10.1371/journal.pone.0056854)
Supplement: File S9 — Construct DRAS lux Library.vxt. Describes the process of subcloning the five genes of the lux operon into individual pDRASUnit vectors. (VXT) [file pone.0056854.s012.vxt]

Archive with 1 entries (1 files):
- pone.0056854.s012.vxt.out
