# Supplementary material for: Parallel In Vivo DNA Assembly by Recombination: Experimental Demonstration and Theoretical Approaches
Source: PLoS One. 2013 Feb 28;8(2):e56854. doi: 10.1371/journal.pone.0056854 (PMC3585241; doi:10.1371/journal.pone.0056854)
Supplement: File S11 — In Silico Implementation of Bi-Swap TRAS.vxt. Describes a possible design for a Bi-Swap TRAS strategy where five DNA fragments are assembled in order. (VXT) [file pone.0056854.s014.vxt]

Archive with 1 entries (1 files):
- pone.0056854.s014.vxt.out
