# Supplementary material for: Parallel In Vivo DNA Assembly by Recombination: Experimental Demonstration and Theoretical Approaches
Source: PLoS One. 2013 Feb 28;8(2):e56854. doi: 10.1371/journal.pone.0056854 (PMC3585241; doi:10.1371/journal.pone.0056854)
Supplement: File S11 — In Silico Implementation of Bi-Swap TRAS.vxt. Describes a possible design for a Bi-Swap TRAS strategy where five DNA fragments are assembled in order. (VXT) [file pone.0056854.s014.vxt › pone.0056854.s014.vxt.out]

<XmlObjectSerializer>
  <XmlObjects>
    <TypeInfo ID="0" TypeName="Vecute.WorkSpace, Vecute, Version=1.0.0.0, Culture=neutral, PublicKeyToken=6ca157640498cbe3" AssemblyString="Vecute, Version=1.0.0.0, Culture=neutral, PublicKeyToken=6ca157640498cbe3" AssemblyLocation="C:\Users\Jack\Documents\VecuteXI - 2010 Release\Vecute\bin\Debug\Vecute.exe" IsDeviceDependent="False">
      <ValueInfo DeepSerialization="Yes" ShallowSerialization="No" XChartItems="1" XFeatures="6844" XEnzymes="6890" XSummary="8" XScale="6891" XOffsetX="6892" XOffsetY="6893" XPrintView="4" XPrintPages="6894" XPrimerList="6895" XHosts="6961" />
    </TypeInfo>
    <TypeInfo ID="1" TypeName="System.Collections.Generic.List`1[[Vecute.DNAInfo, Vecute, Version=1.0.0.0, Culture=neutral, PublicKeyToken=6ca157640498cbe3]], mscorlib, Version=4.0.0.0, Culture=neutral, PublicKeyToken=b77a5c561934e089" AssemblyString="mscorlib, Version=4.0.0.0, Culture=neutral, PublicKeyToken=b77a5c561934e089" AssemblyLocation="C:\Windows\Microsoft.NET\Framework64\v4.0.30319\mscorlib.dll" IsDeviceDependent="False">
      <ValueInfo V0="2" V1="384" V2="459" V3="487" V4="527" V5="50" V6="572" V7="609" V8="654" V9="690" V10="735" V11="771" V12="797" V13="823" V14="894" V15="847" V16="920" V17="1273" V18="1311" V19="1505" V20="1542" V21="1712" V22="1749" V23="1917" V24="2059" V25="2223" V26="2364" V27="1130" V28="1406" V29="1621" V30="2529" V31="2614" V32="2605" V33="2593" V34="2562" V35="2797" V36="2815" V37="2919" V38="2940" V39="2967" V40="2985" V41="3003" V42="3008" V43="3130" V44="3156" V45="3174" V46="3179" V47="3299" V48="3325" V49="3343" V50="3348" V51="3468" V52="3494" V53="3602" V54="3634" V55="3672" V56="3799" V57="4389" V58="4438" V59="4476" V60="4596" V61="5167" V62="5196" V63="5233" V64="5270" V65="5308" V66="5438" V67="6055" V68="6084" V69="6123" V70="6161" V71="6289" V72="6815" Count="73" DeepSerialization="Yes" ShallowSerialization="No" />
    </TypeInfo>
    <TypeInfo ID="2" TypeName="Vecute.DNAInfo, Vecute, Version=1.0.0.0, Culture=neutral, PublicKeyToken=6ca157640498cbe3" AssemblyString="Vecute, Version=1.0.0.0, Culture=neutral, PublicKeyToken=6ca157640498cbe3" AssemblyLocation="C:\Users\Jack\Documents\VecuteXI - 2010 Release\Vecute\bin\Debug\Vecute.exe" IsDeviceDependent="False">
      <ValueInfo DeepSerialization="Yes" ShallowSerialization="No" XvName="3" XOperationDescription="-1" XIsVerificationStep="4" XIsConstructionNode="4" XNotDrawMap="4" XHost="5" XvMolecularOperation="9" XUpdateImageEvent="-1" XDNAs="10" XCalculated="39" XFile_Filename="-1" XEnzyme_Enzymes="40" XEnzyme_Buffers="41" XEnzyme_Condition="42" XDephosphorylateWhenDigestion="4" XPCR_ForwardPrimer="43" XPCR_FPrimerName="44" XPCR_ReversePrimer="45" XPCR_RPrimerName="46" XPCR_Overlap="4" XModify_Method="47" XScreen_Features="48" XScreen_OnlyCircular="4" XSource="49" XEditing="39" XCreating="4" XLigation_TriFragment="115" XLigationMethod="115" XGel_Minimum="116" XGel_Maximun="117" XSolutionExtration="4" XSetPosition="118" XScreen_PCRMax="117" XScreen_PCRMin="116" XScreen_FPrimer="8" XScreen_FName="119" XScreen_RPrimer="8" XScreen_RName="120" XScreen_Mode="121" XRecombinationMethod="122" XEnzymeAnalysisParamters="139" XFetchedEnzymes="140" XOnlySignificant="39" XOnlyExtend="39" XAutomaticChoose="39" XSequencingTheorica="-1" XSequencingPrimerName="8" XSequencingPrimer="8" XSequencingSequence="8" XTheorySequences="141" XSequencingResultComment="126" XCompareSelectedGeneFile="-1" XCompareResultComment="126" XPickedDNAs="142" XDescribeType="128" XTransformationMethod="129" XTransformationMode="130" XIncubation="143" XCells="144" XIncludeVerification="4" XSequencingVerify="4" XDX="145" XDY="146" XRealSize="4" XFinished="4" XProgress="135" XPixelPerKBP="17" XIsKeyName="4" XPCRDesignerData="147" XSequenceDesignerData="-1" XUseFreeDesigner="4" XFreeDesignCode="8" XFreeDesignName="8" XDesignedEnzymeSite="382" XPrimerDesignerMode="4" XDesignedPrimers="383" />
    </TypeInfo>
    <TypeInfo ID="3" TypeName="System.String, mscorlib, Version=4.0.0.0, Culture=neutral, PublicKeyToken=b77a5c561934e089" AssemblyString="mscorlib, Version=4.0.0.0, Culture=neutral, PublicKeyToken=b77a5c561934e089" AssemblyLocation="C:\Windows\Microsoft.NET\Framework64\v4.0.30319\mscorlib.dll" IsDeviceDependent="False">
      <ValueInfo Value="PCR" />
    </TypeInfo>
    <TypeInfo ID="4" TypeName="System.Boolean, mscorlib, Version=4.0.0.0, Culture=neutral, PublicKeyToken=b77a5c561934e089" AssemblyString="mscorlib, Version=4.0.0.0, Culture=neutral, PublicKeyToken=b77a5c561934e089" AssemblyLocation="C:\Windows\Microsoft.NET\Framework64\v4.0.30319\mscorlib.dll" IsDeviceDependent="False">
      <ValueInfo Value="False" />
    </TypeInfo>
    <TypeInfo ID="5" TypeName="Vecute.Nuctions+Host, Vecute, Version=1.0.0.0, Culture=neutral, PublicKeyToken=6ca157640498cbe3" AssemblyString="Vecute, Version=1.0.0.0, Culture=neutral, PublicKeyToken=6ca157640498cbe3" AssemblyLocation="C:\Users\Jack\Documents\VecuteXI - 2010 Release\Vecute\bin\Debug\Vecute.exe" IsDeviceDependent="False">
      <ValueInfo DeepSerialization="Yes" ShallowSerialization="No" XName="6" XBioFunctions="7" XDescription="8" />
    </TypeInfo>
    <TypeInfo ID="6" TypeName="System.String, mscorlib, Version=4.0.0.0, Culture=neutral, PublicKeyToken=b77a5c561934e089" AssemblyString="mscorlib, Version=4.0.0.0, Culture=neutral, PublicKeyToken=b77a5c561934e089" AssemblyLocation="C:\Windows\Microsoft.NET\Framework64\v4.0.30319\mscorlib.dll" IsDeviceDependent="False">
      <ValueInfo Value="in vitro" />
    </TypeInfo>
    <TypeInfo ID="7" TypeName="System.Collections.Generic.List`1[[Vecute.Nuctions+FeatureFunction, Vecute, Version=1.0.0.0, Culture=neutral, PublicKeyToken=6ca157640498cbe3]], mscorlib, Version=4.0.0.0, Culture=neutral, PublicKeyToken=b77a5c561934e089" AssemblyString="mscorlib, Version=4.0.0.0, Culture=neutral, PublicKeyToken=b77a5c561934e089" AssemblyLocation="C:\Windows\Microsoft.NET\Framework64\v4.0.30319\mscorlib.dll" IsDeviceDependent="False">
      <ValueInfo Count="0" DeepSerialization="Yes" ShallowSerialization="No" />
    </TypeInfo>
    <TypeInfo ID="8" TypeName="System.String, mscorlib, Version=4.0.0.0, Culture=neutral, PublicKeyToken=b77a5c561934e089" AssemblyString="mscorlib, Version=4.0.0.0, Culture=neutral, PublicKeyToken=b77a5c561934e089" AssemblyLocation="C:\Windows\Microsoft.NET\Framework64\v4.0.30319\mscorlib.dll" IsDeviceDependent="False">
      <ValueInfo Value="" />
    </TypeInfo>
    <TypeInfo ID="9" TypeName="Vecute.Nuctions+MolecularOperationEnum, Vecute, Version=1.0.0.0, Culture=neutral, PublicKeyToken=6ca157640498cbe3" AssemblyString="Vecute, Version=1.0.0.0, Culture=neutral, PublicKeyToken=6ca157640498cbe3" AssemblyLocation="C:\Users\Jack\Documents\VecuteXI - 2010 Release\Vecute\bin\Debug\Vecute.exe" IsDeviceDependent="False">
      <ValueInfo Enum="PCR" />
    </TypeInfo>
    <TypeInfo ID="10" TypeName="Microsoft.VisualBasic.Collection, Microsoft.VisualBasic, Version=10.0.0.0, Culture=neutral, PublicKeyToken=b03f5f7f11d50a3a" AssemblyString="Microsoft.VisualBasic, Version=10.0.0.0, Culture=neutral, PublicKeyToken=b03f5f7f11d50a3a" AssemblyLocation="C:\Windows\Microsoft.Net\assembly\GAC_MSIL\Microsoft.VisualBasic\v4.0_10.0.0.0__b03f5f7f11d50a3a\Microsoft.VisualBasic.dll" IsDeviceDependent="False">
      <ValueInfo V0="11" Count="1" DeepSerialization="Yes" ShallowSerialization="No" />
    </TypeInfo>
    <TypeInfo ID="11" TypeName="Vecute.Nuctions+GeneFile, Vecute, Version=1.0.0.0, Culture=neutral, PublicKeyToken=6ca157640498cbe3" AssemblyString="Vecute, Version=1.0.0.0, Culture=neutral, PublicKeyToken=6ca157640498cbe3" AssemblyLocation="C:\Users\Jack\Documents\VecuteXI - 2010 Release\Vecute\bin\Debug\Vecute.exe" IsDeviceDependent="False">
      <ValueInfo DeepSerialization="Yes" ShallowSerialization="No" XvName="-1" XvIscircular="4" XvDate="12" XvSequence="13" XvRCSequence="14" XvFeatureCol="15" XvEnd_F="19" XvEnd_R="19" XvPhos_F="4" XvPhos_R="4" XFCleavages="37" XRCleavages="38" XtmpCircular="4" />
    </TypeInfo>
    <TypeInfo ID="12" TypeName="System.DateTime, mscorlib, Version=4.0.0.0, Culture=neutral, PublicKeyToken=b77a5c561934e089" AssemblyString="mscorlib, Version=4.0.0.0, Culture=neutral, PublicKeyToken=b77a5c561934e089" AssemblyLocation="C:\Windows\Microsoft.NET\Framework64\v4.0.30319\mscorlib.dll" IsDeviceDependent="False">
      <ValueInfo Value="40493.6748958565" />
    </TypeInfo>
    <TypeInfo ID="13" TypeName="System.String, mscorlib, Version=4.0.0.0, Culture=neutral, PublicKeyToken=b77a5c561934e089" AssemblyString="mscorlib, Version=4.0.0.0, Culture=neutral, PublicKeyToken=b77a5c561934e089" AssemblyLocation="C:\Windows\Microsoft.NET\Framework64\v4.0.30319\mscorlib.dll" IsDeviceDependent="False">
      <ValueInfo Value="CCAGATCACCGAGTGAGGGCTCTCTATGAAATTTGGAAACTTTTTGCTTACATACCAACCCCCCCAATTTTCTCAAACAGAAGTAATGAAACGTTTGGTTAAATTAGGTCGTATTTCTGAGGAGTGTGGTTTTGATACTGTATGGTTACTGGAGCATCATTTCACGGAGTTTGGTTTGCTTGGTAACCCTTATGTCGCTGCTGCATATTTACTTGGTGCAACCAAAAAATTGAATGTAGGGACTGCGGCTATTGTTCTTCCCACCGCTCATCCAGTGCGCCAACTTGAAGATGTGAATTTATTGGATCAAATGTCAAAAGGACGATTTCGGTTTGGTATTTGTCGGGGGCTTTACAATAAAGACTTTCGCGTATTTGGCACGGATATGAATAACAGTCGCGCTTTAACGGAGTGCTGGTACGGGTTGATAAAAAATGGCATGACAGAGGGATATATGGAAGCTGATAATGAACATATCAAGTTCCATAAGGTAAAAGTAAACCCGACAGCATATAGTAAAGGTGGAGCCCCTGTTTATGTGGTTGCTGAATCAGCCTCGACAACTGAATGGGCCGCTCAATTTGGTTTACCGATGATATTAAGTTGGATTATAAATACTAACGAAAAGAAAGCACAGCTTGAGCTTTATAACGAGGTGGCTCAAGAATATGGGCACGATATTCATAATATCGACCATTGCTTATCATATATAACATCTGTAAATTATGACTCAAATAAAGCGCAAGAGATTTGTCGGGATTTTCTAGGGCATTGGTATGATTCTTATGTGAATGCCACGACCATTTTTGATGATTCAGACAAAACAAGAGGTTATGATTTCAATAAAGGGCAGTGGCGTGACTTTGTATTAAAGGGACATAGAGATACTAATCGCCGCATTGATTACAGTTACGAAATCAATCCCGTGGGAACCCCGCAGGAATGCATTGACATAATTCAAAAAGACATTGATGCCACGGGAATATCAAATATCTGTTGTGGGTTTGAAGCGAATGGAACAGTAGACGAAATTATTGCTTCCATGAAGCTCTTCCAGTCTGATGTCATGCCGTTTCTTAAAGAAAAACAACGTTCGCTATTATAGCACACGGTGATCTGG" />
    </TypeInfo>
    <TypeInfo ID="14" TypeName="System.String, mscorlib, Version=4.0.0.0, Culture=neutral, PublicKeyToken=b77a5c561934e089" AssemblyString="mscorlib, Version=4.0.0.0, Culture=neutral, PublicKeyToken=b77a5c561934e089" AssemblyLocation="C:\Windows\Microsoft.NET\Framework64\v4.0.30319\mscorlib.dll" IsDeviceDependent="False">
      <ValueInfo Value="CCAGATCACCGTGTGCTATAATAGCGAACGTTGTTTTTCTTTAAGAAACGGCATGACATCAGACTGGAAGAGCTTCATGGAAGCAATAATTTCGTCTACTGTTCCATTCGCTTCAAACCCACAACAGATATTTGATATTCCCGTGGCATCAATGTCTTTTTGAATTATGTCAATGCATTCCTGCGGGGTTCCCACGGGATTGATTTCGTAACTGTAATCAATGCGGCGATTAGTATCTCTATGTCCCTTTAATACAAAGTCACGCCACTGCCCTTTATTGAAATCATAACCTCTTGTTTTGTCTGAATCATCAAAAATGGTCGTGGCATTCACATAAGAATCATACCAATGCCCTAGAAAATCCCGACAAATCTCTTGCGCTTTATTTGAGTCATAATTTACAGATGTTATATATGATAAGCAATGGTCGATATTATGAATATCGTGCCCATATTCTTGAGCCACCTCGTTATAAAGCTCAAGCTGTGCTTTCTTTTCGTTAGTATTTATAATCCAACTTAATATCATCGGTAAACCAAATTGAGCGGCCCATTCAGTTGTCGAGGCTGATTCAGCAACCACATAAACAGGGGCTCCACCTTTACTATATGCTGTCGGGTTTACTTTTACCTTATGGAACTTGATATGTTCATTATCAGCTTCCATATATCCCTCTGTCATGCCATTTTTTATCAACCCGTACCAGCACTCCGTTAAAGCGCGACTGTTATTCATATCCGTGCCAAATACGCGAAAGTCTTTATTGTAAAGCCCCCGACAAATACCAAACCGAAATCGTCCTTTTGACATTTGATCCAATAAATTCACATCTTCAAGTTGGCGCACTGGATGAGCGGTGGGAAGAACAATAGCCGCAGTCCCTACATTCAATTTTTTGGTTGCACCAAGTAAATATGCAGCAGCGACATAAGGGTTACCAAGCAAACCAAACTCCGTGAAATGATGCTCCAGTAACCATACAGTATCAAAACCACACTCCTCAGAAATACGACCTAATTTAACCAAACGTTTCATTACTTCTGTTTGAGAAAATTGGGGGGGTTGGTATGTAAGCAAAAAGTTTCCAAATTTCATAGAGAGCCCTCACTCGGTGATCTGG" />
    </TypeInfo>
    <TypeInfo ID="15" TypeName="System.Collections.Generic.List`1[[Vecute.Nuctions+GeneAnnotation, Vecute, Version=1.0.0.0, Culture=neutral, PublicKeyToken=6ca157640498cbe3]], mscorlib, Version=4.0.0.0, Culture=neutral, PublicKeyToken=b77a5c561934e089" AssemblyString="mscorlib, Version=4.0.0.0, Culture=neutral, PublicKeyToken=b77a5c561934e089" AssemblyLocation="C:\Windows\Microsoft.NET\Framework64\v4.0.30319\mscorlib.dll" IsDeviceDependent="False">
      <ValueInfo V0="16" V1="21" V2="24" Count="3" DeepSerialization="Yes" ShallowSerialization="No" />
    </TypeInfo>
    <TypeInfo ID="16" TypeName="Vecute.Nuctions+GeneAnnotation, Vecute, Version=1.0.0.0, Culture=neutral, PublicKeyToken=6ca157640498cbe3" AssemblyString="Vecute, Version=1.0.0.0, Culture=neutral, PublicKeyToken=6ca157640498cbe3" AssemblyLocation="C:\Users\Jack\Documents\VecuteXI - 2010 Release\Vecute\bin\Debug\Vecute.exe" IsDeviceDependent="False">
      <ValueInfo DeepSerialization="Yes" ShallowSerialization="No" XIndex="17" XType="18" XNote="8" XLabel="19" XStartPosition="20" XEndPosition="20" XComplement="4" XVector="11" XFeature="-1" />
    </TypeInfo>
    <TypeInfo ID="17" TypeName="System.Int32, mscorlib, Version=4.0.0.0, Culture=neutral, PublicKeyToken=b77a5c561934e089" AssemblyString="mscorlib, Version=4.0.0.0, Culture=neutral, PublicKeyToken=b77a5c561934e089" AssemblyLocation="C:\Windows\Microsoft.NET\Framework64\v4.0.30319\mscorlib.dll" IsDeviceDependent="False">
      <ValueInfo Value="0" />
    </TypeInfo>
    <TypeInfo ID="18" TypeName="System.String, mscorlib, Version=4.0.0.0, Culture=neutral, PublicKeyToken=b77a5c561934e089" AssemblyString="mscorlib, Version=4.0.0.0, Culture=neutral, PublicKeyToken=b77a5c561934e089" AssemblyLocation="C:\Windows\Microsoft.NET\Framework64\v4.0.30319\mscorlib.dll" IsDeviceDependent="False">
      <ValueInfo Value="f_end" />
    </TypeInfo>
    <TypeInfo ID="19" TypeName="System.String, mscorlib, Version=4.0.0.0, Culture=neutral, PublicKeyToken=b77a5c561934e089" AssemblyString="mscorlib, Version=4.0.0.0, Culture=neutral, PublicKeyToken=b77a5c561934e089" AssemblyLocation="C:\Windows\Microsoft.NET\Framework64\v4.0.30319\mscorlib.dll" IsDeviceDependent="False">
      <ValueInfo Value="^B" />
    </TypeInfo>
    <TypeInfo ID="20" TypeName="System.Int32, mscorlib, Version=4.0.0.0, Culture=neutral, PublicKeyToken=b77a5c561934e089" AssemblyString="mscorlib, Version=4.0.0.0, Culture=neutral, PublicKeyToken=b77a5c561934e089" AssemblyLocation="C:\Windows\Microsoft.NET\Framework64\v4.0.30319\mscorlib.dll" IsDeviceDependent="False">
      <ValueInfo Value="1" />
    </TypeInfo>
    <TypeInfo ID="21" TypeName="Vecute.Nuctions+GeneAnnotation, Vecute, Version=1.0.0.0, Culture=neutral, PublicKeyToken=6ca157640498cbe3" AssemblyString="Vecute, Version=1.0.0.0, Culture=neutral, PublicKeyToken=6ca157640498cbe3" AssemblyLocation="C:\Users\Jack\Documents\VecuteXI - 2010 Release\Vecute\bin\Debug\Vecute.exe" IsDeviceDependent="False">
      <ValueInfo DeepSerialization="Yes" ShallowSerialization="No" XIndex="20" XType="22" XNote="8" XLabel="19" XStartPosition="23" XEndPosition="23" XComplement="4" XVector="11" XFeature="-1" />
    </TypeInfo>
    <TypeInfo ID="22" TypeName="System.String, mscorlib, Version=4.0.0.0, Culture=neutral, PublicKeyToken=b77a5c561934e089" AssemblyString="mscorlib, Version=4.0.0.0, Culture=neutral, PublicKeyToken=b77a5c561934e089" AssemblyLocation="C:\Windows\Microsoft.NET\Framework64\v4.0.30319\mscorlib.dll" IsDeviceDependent="False">
      <ValueInfo Value="r_end" />
    </TypeInfo>
    <TypeInfo ID="23" TypeName="System.Int32, mscorlib, Version=4.0.0.0, Culture=neutral, PublicKeyToken=b77a5c561934e089" AssemblyString="mscorlib, Version=4.0.0.0, Culture=neutral, PublicKeyToken=b77a5c561934e089" AssemblyLocation="C:\Windows\Microsoft.NET\Framework64\v4.0.30319\mscorlib.dll" IsDeviceDependent="False">
      <ValueInfo Value="1120" />
    </TypeInfo>
    <TypeInfo ID="24" TypeName="Vecute.Nuctions+GeneAnnotation, Vecute, Version=1.0.0.0, Culture=neutral, PublicKeyToken=6ca157640498cbe3" AssemblyString="Vecute, Version=1.0.0.0, Culture=neutral, PublicKeyToken=6ca157640498cbe3" AssemblyLocation="C:\Users\Jack\Documents\VecuteXI - 2010 Release\Vecute\bin\Debug\Vecute.exe" IsDeviceDependent="False">
      <ValueInfo DeepSerialization="Yes" ShallowSerialization="No" XIndex="25" XType="26" XNote="27" XLabel="28" XStartPosition="29" XEndPosition="30" XComplement="4" XVector="11" XFeature="31" />
    </TypeInfo>
    <TypeInfo ID="25" TypeName="System.Int32, mscorlib, Version=4.0.0.0, Culture=neutral, PublicKeyToken=b77a5c561934e089" AssemblyString="mscorlib, Version=4.0.0.0, Culture=neutral, PublicKeyToken=b77a5c561934e089" AssemblyLocation="C:\Windows\Microsoft.NET\Framework64\v4.0.30319\mscorlib.dll" IsDeviceDependent="False">
      <ValueInfo Value="2" />
    </TypeInfo>
    <TypeInfo ID="26" TypeName="System.String, mscorlib, Version=4.0.0.0, Culture=neutral, PublicKeyToken=b77a5c561934e089" AssemblyString="mscorlib, Version=4.0.0.0, Culture=neutral, PublicKeyToken=b77a5c561934e089" AssemblyLocation="C:\Windows\Microsoft.NET\Framework64\v4.0.30319\mscorlib.dll" IsDeviceDependent="False">
      <ValueInfo Value="gene" />
    </TypeInfo>
    <TypeInfo ID="27" TypeName="System.String, mscorlib, Version=4.0.0.0, Culture=neutral, PublicKeyToken=b77a5c561934e089" AssemblyString="mscorlib, Version=4.0.0.0, Culture=neutral, PublicKeyToken=b77a5c561934e089" AssemblyLocation="C:\Windows\Microsoft.NET\Framework64\v4.0.30319\mscorlib.dll" IsDeviceDependent="False">
      <ValueInfo Value=" &lt;&gt;" />
    </TypeInfo>
    <TypeInfo ID="28" TypeName="System.String, mscorlib, Version=4.0.0.0, Culture=neutral, PublicKeyToken=b77a5c561934e089" AssemblyString="mscorlib, Version=4.0.0.0, Culture=neutral, PublicKeyToken=b77a5c561934e089" AssemblyLocation="C:\Windows\Microsoft.NET\Framework64\v4.0.30319\mscorlib.dll" IsDeviceDependent="False">
      <ValueInfo Value="luxA" />
    </TypeInfo>
    <TypeInfo ID="29" TypeName="System.Int32, mscorlib, Version=4.0.0.0, Culture=neutral, PublicKeyToken=b77a5c561934e089" AssemblyString="mscorlib, Version=4.0.0.0, Culture=neutral, PublicKeyToken=b77a5c561934e089" AssemblyLocation="C:\Windows\Microsoft.NET\Framework64\v4.0.30319\mscorlib.dll" IsDeviceDependent="False">
      <ValueInfo Value="26" />
    </TypeInfo>
    <TypeInfo ID="30" TypeName="System.Int32, mscorlib, Version=4.0.0.0, Culture=neutral, PublicKeyToken=b77a5c561934e089" AssemblyString="mscorlib, Version=4.0.0.0, Culture=neutral, PublicKeyToken=b77a5c561934e089" AssemblyLocation="C:\Windows\Microsoft.NET\Framework64\v4.0.30319\mscorlib.dll" IsDeviceDependent="False">
      <ValueInfo Value="1105" />
    </TypeInfo>
    <TypeInfo ID="31" TypeName="Vecute.Nuctions+Feature, Vecute, Version=1.0.0.0, Culture=neutral, PublicKeyToken=6ca157640498cbe3" AssemblyString="Vecute, Version=1.0.0.0, Culture=neutral, PublicKeyToken=6ca157640498cbe3" AssemblyLocation="C:\Users\Jack\Documents\VecuteXI - 2010 Release\Vecute\bin\Debug\Vecute.exe" IsDeviceDependent="False">
      <ValueInfo DeepSerialization="Yes" ShallowSerialization="No" XnSequence="32" XnRCSequence="33" XnName="34" XnLabel="28" XnNote="27" XnType="26" XnUseful="35" XBioFunctions="36" />
    </TypeInfo>
    <TypeInfo ID="32" TypeName="System.String, mscorlib, Version=4.0.0.0, Culture=neutral, PublicKeyToken=b77a5c561934e089" AssemblyString="mscorlib, Version=4.0.0.0, Culture=neutral, PublicKeyToken=b77a5c561934e089" AssemblyLocation="C:\Windows\Microsoft.NET\Framework64\v4.0.30319\mscorlib.dll" IsDeviceDependent="False">
      <ValueInfo Value="ATGAAATTTGGAAACTTTTTGCTTACATACCAACCCCCCCAATTTTCTCAAACAGAAGTAATGAAACGTTTGGTTAAATTAGGTCGTATTTCTGAGGAGTGTGGTTTTGATACTGTATGGTTACTGGAGCATCATTTCACGGAGTTTGGTTTGCTTGGTAACCCTTATGTCGCTGCTGCATATTTACTTGGTGCAACCAAAAAATTGAATGTAGGGACTGCGGCTATTGTTCTTCCCACCGCTCATCCAGTGCGCCAACTTGAAGATGTGAATTTATTGGATCAAATGTCAAAAGGACGATTTCGGTTTGGTATTTGTCGGGGGCTTTACAATAAAGACTTTCGCGTATTTGGCACGGATATGAATAACAGTCGCGCTTTAACGGAGTGCTGGTACGGGTTGATAAAAAATGGCATGACAGAGGGATATATGGAAGCTGATAATGAACATATCAAGTTCCATAAGGTAAAAGTAAACCCGACAGCATATAGTAAAGGTGGAGCCCCTGTTTATGTGGTTGCTGAATCAGCCTCGACAACTGAATGGGCCGCTCAATTTGGTTTACCGATGATATTAAGTTGGATTATAAATACTAACGAAAAGAAAGCACAGCTTGAGCTTTATAACGAGGTGGCTCAAGAATATGGGCACGATATTCATAATATCGACCATTGCTTATCATATATAACATCTGTAAATTATGACTCAAATAAAGCGCAAGAGATTTGTCGGGATTTTCTAGGGCATTGGTATGATTCTTATGTGAATGCCACGACCATTTTTGATGATTCAGACAAAACAAGAGGTTATGATTTCAATAAAGGGCAGTGGCGTGACTTTGTATTAAAGGGACATAGAGATACTAATCGCCGCATTGATTACAGTTACGAAATCAATCCCGTGGGAACCCCGCAGGAATGCATTGACATAATTCAAAAAGACATTGATGCCACGGGAATATCAAATATCTGTTGTGGGTTTGAAGCGAATGGAACAGTAGACGAAATTATTGCTTCCATGAAGCTCTTCCAGTCTGATGTCATGCCGTTTCTTAAAGAAAAACAACGTTCGCTATTATAG" />
    </TypeInfo>
    <TypeInfo ID="33" TypeName="System.String, mscorlib, Version=4.0.0.0, Culture=neutral, PublicKeyToken=b77a5c561934e089" AssemblyString="mscorlib, Version=4.0.0.0, Culture=neutral, PublicKeyToken=b77a5c561934e089" AssemblyLocation="C:\Windows\Microsoft.NET\Framework64\v4.0.30319\mscorlib.dll" IsDeviceDependent="False">
      <ValueInfo Value="CTATAATAGCGAACGTTGTTTTTCTTTAAGAAACGGCATGACATCAGACTGGAAGAGCTTCATGGAAGCAATAATTTCGTCTACTGTTCCATTCGCTTCAAACCCACAACAGATATTTGATATTCCCGTGGCATCAATGTCTTTTTGAATTATGTCAATGCATTCCTGCGGGGTTCCCACGGGATTGATTTCGTAACTGTAATCAATGCGGCGATTAGTATCTCTATGTCCCTTTAATACAAAGTCACGCCACTGCCCTTTATTGAAATCATAACCTCTTGTTTTGTCTGAATCATCAAAAATGGTCGTGGCATTCACATAAGAATCATACCAATGCCCTAGAAAATCCCGACAAATCTCTTGCGCTTTATTTGAGTCATAATTTACAGATGTTATATATGATAAGCAATGGTCGATATTATGAATATCGTGCCCATATTCTTGAGCCACCTCGTTATAAAGCTCAAGCTGTGCTTTCTTTTCGTTAGTATTTATAATCCAACTTAATATCATCGGTAAACCAAATTGAGCGGCCCATTCAGTTGTCGAGGCTGATTCAGCAACCACATAAACAGGGGCTCCACCTTTACTATATGCTGTCGGGTTTACTTTTACCTTATGGAACTTGATATGTTCATTATCAGCTTCCATATATCCCTCTGTCATGCCATTTTTTATCAACCCGTACCAGCACTCCGTTAAAGCGCGACTGTTATTCATATCCGTGCCAAATACGCGAAAGTCTTTATTGTAAAGCCCCCGACAAATACCAAACCGAAATCGTCCTTTTGACATTTGATCCAATAAATTCACATCTTCAAGTTGGCGCACTGGATGAGCGGTGGGAAGAACAATAGCCGCAGTCCCTACATTCAATTTTTTGGTTGCACCAAGTAAATATGCAGCAGCGACATAAGGGTTACCAAGCAAACCAAACTCCGTGAAATGATGCTCCAGTAACCATACAGTATCAAAACCACACTCCTCAGAAATACGACCTAATTTAACCAAACGTTTCATTACTTCTGTTTGAGAAAATTGGGGGGGTTGGTATGTAAGCAAAAAGTTTCCAAATTTCAT" />
    </TypeInfo>
    <TypeInfo ID="34" TypeName="System.String, mscorlib, Version=4.0.0.0, Culture=neutral, PublicKeyToken=b77a5c561934e089" AssemblyString="mscorlib, Version=4.0.0.0, Culture=neutral, PublicKeyToken=b77a5c561934e089" AssemblyLocation="C:\Windows\Microsoft.NET\Framework64\v4.0.30319\mscorlib.dll" IsDeviceDependent="False">
      <ValueInfo Value="luxA &lt;&gt; (22)" />
    </TypeInfo>
    <TypeInfo ID="35" TypeName="System.String, mscorlib, Version=4.0.0.0, Culture=neutral, PublicKeyToken=b77a5c561934e089" AssemblyString="mscorlib, Version=4.0.0.0, Culture=neutral, PublicKeyToken=b77a5c561934e089" AssemblyLocation="C:\Windows\Microsoft.NET\Framework64\v4.0.30319\mscorlib.dll" IsDeviceDependent="False">
      <ValueInfo Value="Native" />
    </TypeInfo>
    <TypeInfo ID="36" TypeName="System.Collections.Generic.List`1[[Vecute.Nuctions+FeatureFunction, Vecute, Version=1.0.0.0, Culture=neutral, PublicKeyToken=6ca157640498cbe3]], mscorlib, Version=4.0.0.0, Culture=neutral, PublicKeyToken=b77a5c561934e089" AssemblyString="mscorlib, Version=4.0.0.0, Culture=neutral, PublicKeyToken=b77a5c561934e089" AssemblyLocation="C:\Windows\Microsoft.NET\Framework64\v4.0.30319\mscorlib.dll" IsDeviceDependent="False">
      <ValueInfo Count="0" DeepSerialization="Yes" ShallowSerialization="No" />
    </TypeInfo>
    <TypeInfo ID="37" TypeName="System.Collections.Generic.List`1[[System.Int32, mscorlib, Version=4.0.0.0, Culture=neutral, PublicKeyToken=b77a5c561934e089]], mscorlib, Version=4.0.0.0, Culture=neutral, PublicKeyToken=b77a5c561934e089" AssemblyString="mscorlib, Version=4.0.0.0, Culture=neutral, PublicKeyToken=b77a5c561934e089" AssemblyLocation="C:\Windows\Microsoft.NET\Framework64\v4.0.30319\mscorlib.dll" IsDeviceDependent="False">
      <ValueInfo Count="0" DeepSerialization="Yes" ShallowSerialization="No" />
    </TypeInfo>
    <TypeInfo ID="38" TypeName="System.Collections.Generic.List`1[[System.Int32, mscorlib, Version=4.0.0.0, Culture=neutral, PublicKeyToken=b77a5c561934e089]], mscorlib, Version=4.0.0.0, Culture=neutral, PublicKeyToken=b77a5c561934e089" AssemblyString="mscorlib, Version=4.0.0.0, Culture=neutral, PublicKeyToken=b77a5c561934e089" AssemblyLocation="C:\Windows\Microsoft.NET\Framework64\v4.0.30319\mscorlib.dll" IsDeviceDependent="False">
      <ValueInfo Count="0" DeepSerialization="Yes" ShallowSerialization="No" />
    </TypeInfo>
    <TypeInfo ID="39" TypeName="System.Boolean, mscorlib, Version=4.0.0.0, Culture=neutral, PublicKeyToken=b77a5c561934e089" AssemblyString="mscorlib, Version=4.0.0.0, Culture=neutral, PublicKeyToken=b77a5c561934e089" AssemblyLocation="C:\Windows\Microsoft.NET\Framework64\v4.0.30319\mscorlib.dll" IsDeviceDependent="False">
      <ValueInfo Value="True" />
    </TypeInfo>
    <TypeInfo ID="40" TypeName="System.Collections.Generic.List`1[[System.String, mscorlib, Version=4.0.0.0, Culture=neutral, PublicKeyToken=b77a5c561934e089]], mscorlib, Version=4.0.0.0, Culture=neutral, PublicKeyToken=b77a5c561934e089" AssemblyString="mscorlib, Version=4.0.0.0, Culture=neutral, PublicKeyToken=b77a5c561934e089" AssemblyLocation="C:\Windows\Microsoft.NET\Framework64\v4.0.30319\mscorlib.dll" IsDeviceDependent="False">
      <ValueInfo Count="0" DeepSerialization="Yes" ShallowSerialization="No" />
    </TypeInfo>
    <TypeInfo ID="41" TypeName="System.Collections.Generic.List`1[[Vecute.BufferCondition, Vecute, Version=1.0.0.0, Culture=neutral, PublicKeyToken=6ca157640498cbe3]], mscorlib, Version=4.0.0.0, Culture=neutral, PublicKeyToken=b77a5c561934e089" AssemblyString="mscorlib, Version=4.0.0.0, Culture=neutral, PublicKeyToken=b77a5c561934e089" AssemblyLocation="C:\Windows\Microsoft.NET\Framework64\v4.0.30319\mscorlib.dll" IsDeviceDependent="False">
      <ValueInfo Count="0" DeepSerialization="Yes" ShallowSerialization="No" />
    </TypeInfo>
    <TypeInfo ID="42" TypeName="System.Collections.Generic.List`1[[System.String, mscorlib, Version=4.0.0.0, Culture=neutral, PublicKeyToken=b77a5c561934e089]], mscorlib, Version=4.0.0.0, Culture=neutral, PublicKeyToken=b77a5c561934e089" AssemblyString="mscorlib, Version=4.0.0.0, Culture=neutral, PublicKeyToken=b77a5c561934e089" AssemblyLocation="C:\Windows\Microsoft.NET\Framework64\v4.0.30319\mscorlib.dll" IsDeviceDependent="False">
      <ValueInfo Count="0" DeepSerialization="Yes" ShallowSerialization="No" />
    </TypeInfo>
    <TypeInfo ID="43" TypeName="System.String, mscorlib, Version=4.0.0.0, Culture=neutral, PublicKeyToken=b77a5c561934e089" AssemblyString="mscorlib, Version=4.0.0.0, Culture=neutral, PublicKeyToken=b77a5c561934e089" AssemblyLocation="C:\Windows\Microsoft.NET\Framework64\v4.0.30319\mscorlib.dll" IsDeviceDependent="False">
      <ValueInfo Value="CCAGATCACCGAGTG&gt;AGGGCTCTCTATGAAATTTGGAA" />
    </TypeInfo>
    <TypeInfo ID="44" TypeName="System.String, mscorlib, Version=4.0.0.0, Culture=neutral, PublicKeyToken=b77a5c561934e089" AssemblyString="mscorlib, Version=4.0.0.0, Culture=neutral, PublicKeyToken=b77a5c561934e089" AssemblyLocation="C:\Windows\Microsoft.NET\Framework64\v4.0.30319\mscorlib.dll" IsDeviceDependent="False">
      <ValueInfo Value="luxAF" />
    </TypeInfo>
    <TypeInfo ID="45" TypeName="System.String, mscorlib, Version=4.0.0.0, Culture=neutral, PublicKeyToken=b77a5c561934e089" AssemblyString="mscorlib, Version=4.0.0.0, Culture=neutral, PublicKeyToken=b77a5c561934e089" AssemblyLocation="C:\Windows\Microsoft.NET\Framework64\v4.0.30319\mscorlib.dll" IsDeviceDependent="False">
      <ValueInfo Value="CCAGATCACCGTGTG&gt;CTATAATAGCGAACGTTGTTTTTCTTT" />
    </TypeInfo>
    <TypeInfo ID="46" TypeName="System.String, mscorlib, Version=4.0.0.0, Culture=neutral, PublicKeyToken=b77a5c561934e089" AssemblyString="mscorlib, Version=4.0.0.0, Culture=neutral, PublicKeyToken=b77a5c561934e089" AssemblyLocation="C:\Windows\Microsoft.NET\Framework64\v4.0.30319\mscorlib.dll" IsDeviceDependent="False">
      <ValueInfo Value="luxAR" />
    </TypeInfo>
    <TypeInfo ID="47" TypeName="Vecute.Nuctions+ModificationMethodEnum, Vecute, Version=1.0.0.0, Culture=neutral, PublicKeyToken=6ca157640498cbe3" AssemblyString="Vecute, Version=1.0.0.0, Culture=neutral, PublicKeyToken=6ca157640498cbe3" AssemblyLocation="C:\Users\Jack\Documents\VecuteXI - 2010 Release\Vecute\bin\Debug\Vecute.exe" IsDeviceDependent="False">
      <ValueInfo Enum="T4DNAP" />
    </TypeInfo>
    <TypeInfo ID="48" TypeName="System.Collections.Generic.List`1[[Vecute.FeatureScreenInfo, Vecute, Version=1.0.0.0, Culture=neutral, PublicKeyToken=6ca157640498cbe3]], mscorlib, Version=4.0.0.0, Culture=neutral, PublicKeyToken=b77a5c561934e089" AssemblyString="mscorlib, Version=4.0.0.0, Culture=neutral, PublicKeyToken=b77a5c561934e089" AssemblyLocation="C:\Windows\Microsoft.NET\Framework64\v4.0.30319\mscorlib.dll" IsDeviceDependent="False">
      <ValueInfo Count="0" DeepSerialization="Yes" ShallowSerialization="No" />
    </TypeInfo>
    <TypeInfo ID="49" TypeName="System.Collections.Generic.List`1[[Vecute.DNAInfo, Vecute, Version=1.0.0.0, Culture=neutral, PublicKeyToken=6ca157640498cbe3]], mscorlib, Version=4.0.0.0, Culture=neutral, PublicKeyToken=b77a5c561934e089" AssemblyString="mscorlib, Version=4.0.0.0, Culture=neutral, PublicKeyToken=b77a5c561934e089" AssemblyLocation="C:\Windows\Microsoft.NET\Framework64\v4.0.30319\mscorlib.dll" IsDeviceDependent="False">
      <ValueInfo V0="50" Count="1" DeepSerialization="Yes" ShallowSerialization="No" />
    </TypeInfo>
    <TypeInfo ID="50" TypeName="Vecute.DNAInfo, Vecute, Version=1.0.0.0, Culture=neutral, PublicKeyToken=6ca157640498cbe3" AssemblyString="Vecute, Version=1.0.0.0, Culture=neutral, PublicKeyToken=6ca157640498cbe3" AssemblyLocation="C:\Users\Jack\Documents\VecuteXI - 2010 Release\Vecute\bin\Debug\Vecute.exe" IsDeviceDependent="False">
      <ValueInfo DeepSerialization="Yes" ShallowSerialization="No" XvName="51" XOperationDescription="-1" XIsVerificationStep="4" XIsConstructionNode="4" XNotDrawMap="4" XHost="52" XvMolecularOperation="54" XUpdateImageEvent="-1" XDNAs="55" XCalculated="39" XFile_Filename="-1" XEnzyme_Enzymes="110" XEnzyme_Buffers="111" XEnzyme_Condition="112" XDephosphorylateWhenDigestion="4" XPCR_ForwardPrimer="-1" XPCR_FPrimerName="-1" XPCR_ReversePrimer="-1" XPCR_RPrimerName="-1" XPCR_Overlap="4" XModify_Method="47" XScreen_Features="113" XScreen_OnlyCircular="4" XSource="114" XEditing="39" XCreating="4" XLigation_TriFragment="115" XLigationMethod="115" XGel_Minimum="116" XGel_Maximun="117" XSolutionExtration="4" XSetPosition="118" XScreen_PCRMax="117" XScreen_PCRMin="116" XScreen_FPrimer="8" XScreen_FName="119" XScreen_RPrimer="8" XScreen_RName="120" XScreen_Mode="121" XRecombinationMethod="122" XEnzymeAnalysisParamters="123" XFetchedEnzymes="124" XOnlySignificant="39" XOnlyExtend="39" XAutomaticChoose="39" XSequencingTheorica="-1" XSequencingPrimerName="8" XSequencingPrimer="8" XSequencingSequence="8" XTheorySequences="125" XSequencingResultComment="126" XCompareSelectedGeneFile="-1" XCompareResultComment="126" XPickedDNAs="127" XDescribeType="128" XTransformationMethod="129" XTransformationMode="130" XIncubation="131" XCells="132" XIncludeVerification="4" XSequencingVerify="4" XDX="133" XDY="134" XRealSize="4" XFinished="4" XProgress="135" XPixelPerKBP="17" XIsKeyName="39" XPCRDesignerData="-1" XSequenceDesignerData="-1" XUseFreeDesigner="4" XFreeDesignCode="136" XFreeDesignName="8" XDesignedEnzymeSite="137" XPrimerDesignerMode="4" XDesignedPrimers="138" />
    </TypeInfo>
    <TypeInfo ID="51" TypeName="System.String, mscorlib, Version=4.0.0.0, Culture=neutral, PublicKeyToken=b77a5c561934e089" AssemblyString="mscorlib, Version=4.0.0.0, Culture=neutral, PublicKeyToken=b77a5c561934e089" AssemblyLocation="C:\Windows\Microsoft.NET\Framework64\v4.0.30319\mscorlib.dll" IsDeviceDependent="False">
      <ValueInfo Value="pSB406" />
    </TypeInfo>
    <TypeInfo ID="52" TypeName="Vecute.Nuctions+Host, Vecute, Version=1.0.0.0, Culture=neutral, PublicKeyToken=6ca157640498cbe3" AssemblyString="Vecute, Version=1.0.0.0, Culture=neutral, PublicKeyToken=6ca157640498cbe3" AssemblyLocation="C:\Users\Jack\Documents\VecuteXI - 2010 Release\Vecute\bin\Debug\Vecute.exe" IsDeviceDependent="False">
      <ValueInfo DeepSerialization="Yes" ShallowSerialization="No" XName="6" XBioFunctions="53" XDescription="8" />
    </TypeInfo>
    <TypeInfo ID="53" TypeName="System.Collections.Generic.List`1[[Vecute.Nuctions+FeatureFunction, Vecute, Version=1.0.0.0, Culture=neutral, PublicKeyToken=6ca157640498cbe3]], mscorlib, Version=4.0.0.0, Culture=neutral, PublicKeyToken=b77a5c561934e089" AssemblyString="mscorlib, Version=4.0.0.0, Culture=neutral, PublicKeyToken=b77a5c561934e089" AssemblyLocation="C:\Windows\Microsoft.NET\Framework64\v4.0.30319\mscorlib.dll" IsDeviceDependent="False">
      <ValueInfo Count="0" DeepSerialization="Yes" ShallowSerialization="No" />
    </TypeInfo>
    <TypeInfo ID="54" TypeName="Vecute.Nuctions+MolecularOperationEnum, Vecute, Version=1.0.0.0, Culture=neutral, PublicKeyToken=6ca157640498cbe3" AssemblyString="Vecute, Version=1.0.0.0, Culture=neutral, PublicKeyToken=6ca157640498cbe3" AssemblyLocation="C:\Users\Jack\Documents\VecuteXI - 2010 Release\Vecute\bin\Debug\Vecute.exe" IsDeviceDependent="False">
      <ValueInfo Enum="Vector" />
    </TypeInfo>
    <TypeInfo ID="55" TypeName="Microsoft.VisualBasic.Collection, Microsoft.VisualBasic, Version=10.0.0.0, Culture=neutral, PublicKeyToken=b03f5f7f11d50a3a" AssemblyString="Microsoft.VisualBasic, Version=10.0.0.0, Culture=neutral, PublicKeyToken=b03f5f7f11d50a3a" AssemblyLocation="C:\Windows\Microsoft.Net\assembly\GAC_MSIL\Microsoft.VisualBasic\v4.0_10.0.0.0__b03f5f7f11d50a3a\Microsoft.VisualBasic.dll" IsDeviceDependent="False">
      <ValueInfo V0="56" Count="1" DeepSerialization="Yes" ShallowSerialization="No" />
    </TypeInfo>
    <TypeInfo ID="56" TypeName="Vecute.Nuctions+GeneFile, Vecute, Version=1.0.0.0, Culture=neutral, PublicKeyToken=6ca157640498cbe3" AssemblyString="Vecute, Version=1.0.0.0, Culture=neutral, PublicKeyToken=6ca157640498cbe3" AssemblyLocation="C:\Users\Jack\Documents\VecuteXI - 2010 Release\Vecute\bin\Debug\Vecute.exe" IsDeviceDependent="False">
      <ValueInfo DeepSerialization="Yes" ShallowSerialization="No" XvName="51" XvIscircular="4" XvDate="57" XvSequence="58" XvRCSequence="59" XvFeatureCol="60" XvEnd_F="62" XvEnd_R="62" XvPhos_F="39" XvPhos_R="39" XFCleavages="108" XRCleavages="109" XtmpCircular="4" />
    </TypeInfo>
    <TypeInfo ID="57" TypeName="System.DateTime, mscorlib, Version=4.0.0.0, Culture=neutral, PublicKeyToken=b77a5c561934e089" AssemblyString="mscorlib, Version=4.0.0.0, Culture=neutral, PublicKeyToken=b77a5c561934e089" AssemblyLocation="C:\Windows\Microsoft.NET\Framework64\v4.0.30319\mscorlib.dll" IsDeviceDependent="False">
      <ValueInfo Value="40493.4560775" />
    </TypeInfo>
    <TypeInfo ID="58" TypeName="System.String, mscorlib, Version=4.0.0.0, Culture=neutral, PublicKeyToken=b77a5c561934e089" AssemblyString="mscorlib, Version=4.0.0.0, Culture=neutral, PublicKeyToken=b77a5c561934e089" AssemblyLocation="C:\Windows\Microsoft.NET\Framework64\v4.0.30319\mscorlib.dll" IsDeviceDependent="False">
      <ValueInfo Value="AATTTTGTTGATATAAAAAGTTTCCTTTGCTATTTTACAGACATTACAAATGGAACAGGAATTATATTTATGAGCGCGAAGTTACATTAATAGTTTTGAGCATAAAATTCAGGGCGTTATTATTTCTAACGAAACTTATAGATTGAGATTATTATAATAAAAAATCTTATTTTCTGGATATTCTTTTTATTTTTATCGTTGTAACATAAAAATACAAGAAGCAAATATTGGTACAACCAGTTTGCAAGATGATTAAACAATAACTTAAGTTGAAGTTACCCCATTAAATGGATGGCTAATATGACTAAAAAAATTTCATTCATTATTAACGGCCAGGTTGAAATTTTTCCCGAAAGTGATGATTTAGTGCAATCCATTAATTTTGGTGATAATAGTGTTTACCTGCCAATATTGAATAATTCTCATGTAAAAAACATTATTGATTATAATGAAAATAATAAATTACGGTTGCATAATATTGTCAATTTTCTCTATACGGTAGGGCAAAGATGGAAAAATGAAGAATATTCAAGACGCAGGACATACATTCGTGATTTAAAAAAATATATGGGATATTCAGAAGCAATGGCCAAGTTAGAGGCCAACTGGATATCTATGATTTTATGTTCTAAAGGTGGCCTTTATGATGTTGTAGAAAATGAACTTGGTTCTCGCCATATCATGGATGAATGGCTACCTCAGGATGAAAGTTATATTAAGGCTTTTCCGAAAGGTAAGTCTATACATCTGTTGGCAGGTAATGTTCCATTATCTGGGATCATGTCTATATTACGCGCAATTTTAACCAAGAATCAGTGTATTATAAAAACATCGTCAACCGATCCCTTTACCGCTAATGCATTAGCGTTAAGCTTTATCGATGTAGACCCTAATCATCCGATAACGCGCTCTTTGTCTGTTGTATATTGGCCACACCAAGGTGATACATCACTCGCAAAAGAAATTATGCAACATATGGATGTTATTGTCGCTTGGGGAGGGGAAGATGCGATTAATTGGGCTGTAGAACATGCACCACCCTATGCTGACGTGATTAAATTTGGCTCTAAAAAGAGTTTTTGCATTATTGATAATCCAGTTGATTTAACGTCAGCAGCTACCGGTGCGGCTCATGATATTTGTTTTTACGATCAGCGCGCTTGTTTTTCTGCCCAAAACATATATTACATGGGAAATCAGTATGAGGAATTTAAGTTAGCGTTGATAGAAAAACTTAATCTATATGCGCATATATTACCAAACGCCAAAAAAGATTTTGATGAAAAGGCGGCCTATTCTTTAGTCCAAAAAGAGAGCTTATTTGCTGGATTAAAAGTAGAGGTGGATGTTCATCAACGTTGGATGATTATTGAGTCAAATGCGGGTGTGGAATTTAATCAACCACTTGGCAGATGTGTGTATCTTCATCACGTCGATAATATTGAGCAAGTATTGCCTTATGTTCAAAAAAATAAGACACAAACCATATCTATTTTTCCTTGGGAATCCGCATTTAAGTATCGAGATGCGTTGGCATTAAGAGGTGCGGAAAGGATTGTAGAAGCAGGAATGAATAATATATTTCGAGTTGGTGGATCTCATGACGGAATGAGGCCGTTACAACGATTAGTGACATATATTTCTCATGAGAGGCCATCTCATTATACTGCTAAGGATGTTGCGGTTGAAATAGAACAGACTCGATTCCTGGAAGAAGATAAGTTCCTTGTATTTGTCCCGTAATAGGTAAAAAGTATGGAAAATAAATCCAAATATAAAACCATCGACCATGTTCTTTGTGTTGAAGGAAATAAAAAAATTCATGTTTGGGAAACGCTGCCAGAAGAAAACAGCCCAAAGAGAAAGAATACCATTATTATTGCGTCGGGTTTTGCCCGAAGGATGGATCATTTTGCTGGTTTAGCGGAATATTTATCGCGGAATGGGTTTCATGTGATTCGCTATGATTCACTTCACCACGTTGGGTTGAGTTCAGGGACAATTGATGAATTTACAATGTCTATAGGAAAACAGAGCCTATTAGCCGTGGTTGATTGGTTAAATACACGAAAAATAAATAACCGTGGTATTTTGGCTTCAAGCTTATCTGCACGGATAGTTTATGCAAGTCTATCTGAAATTAATGTTTCATTTTTAATCACCGCAGTCGGTGTTGTTAACTTAAGATATACGCTTGAAAGAGCTTTAGGATTTGATTATCTCAGTTTACCCATTAATGAATTGCCGAATAATTTGGATTTTGAAGGCCATAAATTGGGTGCTGAAGTCTTTGCGAGAGATTGCCTTGATTTTGGCTGGGAAGATTTAACTTCTACAATCAATAGCATGATGTATCTTGATATACCGTTTATTGCTTTTACTGCAAATAACGACAATTGGGTAAAGCAAGATGAAGTTATCACATTGTTATCAAATATTCGTAGTAATCGATGCAAGATATATTCTTTGCTAGGGAGTTCGCATGACTTGGGTGAAAACTTAGTGGTCCTGCGCAATTTTTATCAATCGGTTACGAAGGCTGCTATCGCGATGGATAATGATCGTCTGGATATTGATGTTGATATTATTGAACCATCATTCGAACATCTAACTATTGCGACAGTCAATGAACGTCGAATGAAAATTGAGATTGAAAATCAAGCGATTTCGCTGTCTTAAAACCTATTGGGATAGATATTACCCTATAGATTTCAAGATGGATCGCGACGGCAAGGGAGCGAATCCCGGGAGCATAGCAAACTATGTGACCGGGGTGAGTGAGTGCAGCCAACAAAGAAGCAACTTGAAAGATAACGGGTATAGTTAATTCTATCACTCAAATATAAGGGCTCTCTATGAAATTTGGAAACTTTTTGCTTACATACCAACCCCCCCAATTTTCTCAAACAGAAGTAATGAAACGTTTGGTTAAATTAGGTCGTATTTCTGAGGAGTGTGGTTTTGATACTGTATGGTTACTGGAGCATCATTTCACGGAGTTTGGTTTGCTTGGTAACCCTTATGTCGCTGCTGCATATTTACTTGGTGCAACCAAAAAATTGAATGTAGGGACTGCGGCTATTGTTCTTCCCACCGCTCATCCAGTGCGCCAACTTGAAGATGTGAATTTATTGGATCAAATGTCAAAAGGACGATTTCGGTTTGGTATTTGTCGGGGGCTTTACAATAAAGACTTTCGCGTATTTGGCACGGATATGAATAACAGTCGCGCTTTAACGGAGTGCTGGTACGGGTTGATAAAAAATGGCATGACAGAGGGATATATGGAAGCTGATAATGAACATATCAAGTTCCATAAGGTAAAAGTAAACCCGACAGCATATAGTAAAGGTGGAGCCCCTGTTTATGTGGTTGCTGAATCAGCCTCGACAACTGAATGGGCCGCTCAATTTGGTTTACCGATGATATTAAGTTGGATTATAAATACTAACGAAAAGAAAGCACAGCTTGAGCTTTATAACGAGGTGGCTCAAGAATATGGGCACGATATTCATAATATCGACCATTGCTTATCATATATAACATCTGTAAATTATGACTCAAATAAAGCGCAAGAGATTTGTCGGGATTTTCTAGGGCATTGGTATGATTCTTATGTGAATGCCACGACCATTTTTGATGATTCAGACAAAACAAGAGGTTATGATTTCAATAAAGGGCAGTGGCGTGACTTTGTATTAAAGGGACATAGAGATACTAATCGCCGCATTGATTACAGTTACGAAATCAATCCCGTGGGAACCCCGCAGGAATGCATTGACATAATTCAAAAAGACATTGATGCCACGGGAATATCAAATATCTGTTGTGGGTTTGAAGCGAATGGAACAGTAGACGAAATTATTGCTTCCATGAAGCTCTTCCAGTCTGATGTCATGCCGTTTCTTAAAGAAAAACAACGTTCGCTATTATAGTAGCTAAGGAAAAAGAAATGAAATTTGGATTGTTCTTCCTTAACTTCATCAATTCAACAACTGTTCAAGAACAAAGTATAGTTCGCATGCAGGAAATAACAGAGTATGTTGATAAGTTGAATTTTGAACAGATTTTGGTGTATGAAAATCATTTTTCAGGTAATGGTGTTGTCGGTGCTCCTCTGACTGTTTCTGGTTTTTTGCTCGGTTTAACAGAAAAAATTAAAATTGGCTCATTGAATCACATCATTACAACTCATCATCCTGTCCGAATAGCGGAGGAGGCTTGCTTATTGGATCAATTAAGCGAAGGGAGATTTATTTTAGGGTTTAGTGATTGTGAAAAAAAAGATGAAATGCGTCTTTTTAATCGCCCTGTTGAATATCAACAGCAACTATTTGAAGAGTGTTATGAAATCATTAACGATGCTTTAACAACAGGCTATTGTAATCCCGATAATGATTTTTATAGTTTCCCTAAAATATCGGTAAACCCCCACGCTTATACCCAAGGCGGGCCTCGGAGATATGTCACAGCAACCAGTCATCATATTGTTGAGTGGGCGGCTAAAAAAGGCATTCCTCTCATCTTTAAGTGGGATGACTCCAATGATGTTAGATATGAATATGCTGAAAGGTATAAAGCCGTTGCTGATAAATATGGTATTGACTTATCAGCGATAGATCATCAGTTAATGGTATTGGTTAACTATAACGAAGATAGTCACAAAGCTAAACAAGAGACGCGTGCATTTATCCGTGATTATGTTCTTGAAATGTATCCTAATGAAAATCTCGAAAATAAACTTGAAGAGATAATCACAGAAAACGCTGTCGGAGATTATACGGAATGTATAGCTGCGGCTAAGCTGGCAATTGAAAAGTGCGGTGCAAAAAGTGTATTGTTATCTTTTGAACCAATGAATGACTTGATGCACCAAAAAAACGTAATCAATATTGTTAATGATAATATTAAAAAGTACCACATGTAGTAAAAGAATATGGCAGCAACGCTGCCATATTCTCTAAATTATTTGGAGGGGTAAAACAGGTATGACTTCATATGTTGATAAACAAGAGATCATAGCAAGCTCAGAAATTGATGATTTGATTTTTTCCAGCGATCCATTAGCTTGGTCTTACGATGAACAGGAAAAAATCAGAAACAAATTTGTTCTTGATGCATTTCGTAATCACTATAAACATTGTCAAGAATACCGTCACTACTGTCAGGTACACAAAGTAGACGACAATATTACGGAAATTGATGACATACCTGTATTCCCAACATCAGTTTTTAAGTTTACTCGCTTATTAACTTCTCAGGAGAACGAGATTGAAAGTTGGTTTACCAGCAGCGGCACGAGTGGTTTAAAAAGTCAGGTGGCGCGTAACAGACTAAGTATTGAGAGACTCTTAGGCTCTGTGAGTTATGGCATGAAATATGTTGGTAGTTGGTTTGATCATCAAATAGAGTTGGTCAACTTAGGGCCAGATAGATTTAATGCTCATAACATTTGGTTTAAATATGTTATGAGCTTGGTAGAATTATTATATCCCACGACATTTACCGTAATGGAAGAACGAATAGATTTTGTTAAGACATTGAATAGCCTTGAGCGAATAAAAAATCAAGGAAAAGATATTTGTCTTATCGGCTCACCATACTTTATTTATTTGCTCTGCCAGTATATGAAAGATAAAAATATCTCATTTTATGGGGATAAAAACCTTTATATCATAACGGGGGGCGGCTGGAAAAGTTATGAAAAAGAGTCCCTAAAACGCGATGATTTCAATCATCTTTTATTCGACACGTTCAACCTCAATAATATTAGTCAAATCCGCGATATATTTAATCAAGTTGAACTCAACACTTGTTTCTTTGAGGATGAAATGCAACGTAAACGTGTTCCGCCGTGGGTATATGCGCGAGCACTTGATCCTGAAACATTGAAACCTGTACCTGATGGAATGCCGGGTTTGATGAGTTATATGGATGCGTCATCAACGAGTTATCCGGCATTTATTGTTACCGATGATGTCGGGATAATGAGCAGAGAATATGGTCAATATCCTGGTGTACTTGTTGAGATTTTACGTCGCGTCAATACGAGGGCACAGAAAGGGTGTGCTTTAAGCTTAAACCAAGCATTTAATAGTTGATATACTCTATGGATTTTAAGATGCATCGCGATGGCAAGGGAGTGAATTCCCGGGAGCATAGCGAAAAAATTCTCCAAAACATCTGCATTTGGGGACTTGATAGAGGTTTGTGGGGGTTGGCTTAACACTATTTTCATTGTTATATTGCTCAAAGCAAAAGGAGATAATATGAAAAAATTAGCAGTTATGCTTGCATTGGGAATGATTAGCTTTGGTGCAATGGCAGTTGATGGGTATAAAGATGCAAAGTTTGGCATGACAGAAGAAGAATTTCTTTCGAAAAGATTATGTGATTTTGAAAAATTTGAGGGAAATTCTCAAATAGAAGAAGTATCACTTTATTCATGTTCTGACTTTTCGTTTGCTAACAAAAAGCGTGAAGCAATGGCATTTTTTTTAAATGGAAAATTTAAAAGATTAGAGATTAATATTGGCCGCCTCGTGAAGCCAGTAAGCAAATCGTTAACGAAAAAGTACGGAGATGAATCATCGTATCCATCACAAGAAGAATTTGAAAATGCGCTAAAATACAATGGAACTATGTCTATAGGTTATGATAATAATACGGTATTAGTTGATATACATATAATGTGTGGCAAAGAAGGCATAGAAACCAGTCGACTGATTTATACGAGTCCAGATGTTCATACGATCCCCGATTTAGAGAATAAAATCCAGGAATTAAGGGGATTAAAGGAATTCCAAGAATTACTGGAATTAGATCGTGAAAAACTGGATGAAGATGTTTGAAACGGCAATAGCCACCTTCGGGTGGTTTTTTATATCTGTTTAGTCCCAACATTTGATAGTTGACATCTTTTGTCCAAGGCTTTCGAGGTAAATATATTGCCGTTTTGGTGTTATGAAAGTAAAAAGCCCAGGTGGTAACCTGAGCTCAGGTTGTTGACTT" />
    </TypeInfo>
    <TypeInfo ID="59" TypeName="System.String, mscorlib, Version=4.0.0.0, Culture=neutral, PublicKeyToken=b77a5c561934e089" AssemblyString="mscorlib, Version=4.0.0.0, Culture=neutral, PublicKeyToken=b77a5c561934e089" AssemblyLocation="C:\Windows\Microsoft.NET\Framework64\v4.0.30319\mscorlib.dll" IsDeviceDependent="False">
      <ValueInfo Value="AAGTCAACAACCTGAGCTCAGGTTACCACCTGGGCTTTTTACTTTCATAACACCAAAACGGCAATATATTTACCTCGAAAGCCTTGGACAAAAGATGTCAACTATCAAATGTTGGGACTAAACAGATATAAAAAACCACCCGAAGGTGGCTATTGCCGTTTCAAACATCTTCATCCAGTTTTTCACGATCTAATTCCAGTAATTCTTGGAATTCCTTTAATCCCCTTAATTCCTGGATTTTATTCTCTAAATCGGGGATCGTATGAACATCTGGACTCGTATAAATCAGTCGACTGGTTTCTATGCCTTCTTTGCCACACATTATATGTATATCAACTAATACCGTATTATTATCATAACCTATAGACATAGTTCCATTGTATTTTAGCGCATTTTCAAATTCTTCTTGTGATGGATACGATGATTCATCTCCGTACTTTTTCGTTAACGATTTGCTTACTGGCTTCACGAGGCGGCCAATATTAATCTCTAATCTTTTAAATTTTCCATTTAAAAAAAATGCCATTGCTTCACGCTTTTTGTTAGCAAACGAAAAGTCAGAACATGAATAAAGTGATACTTCTTCTATTTGAGAATTTCCCTCAAATTTTTCAAAATCACATAATCTTTTCGAAAGAAATTCTTCTTCTGTCATGCCAAACTTTGCATCTTTATACCCATCAACTGCCATTGCACCAAAGCTAATCATTCCCAATGCAAGCATAACTGCTAATTTTTTCATATTATCTCCTTTTGCTTTGAGCAATATAACAATGAAAATAGTGTTAAGCCAACCCCCACAAACCTCTATCAAGTCCCCAAATGCAGATGTTTTGGAGAATTTTTTCGCTATGCTCCCGGGAATTCACTCCCTTGCCATCGCGATGCATCTTAAAATCCATAGAGTATATCAACTATTAAATGCTTGGTTTAAGCTTAAAGCACACCCTTTCTGTGCCCTCGTATTGACGCGACGTAAAATCTCAACAAGTACACCAGGATATTGACCATATTCTCTGCTCATTATCCCGACATCATCGGTAACAATAAATGCCGGATAACTCGTTGATGACGCATCCATATAACTCATCAAACCCGGCATTCCATCAGGTACAGGTTTCAATGTTTCAGGATCAAGTGCTCGCGCATATACCCACGGCGGAACACGTTTACGTTGCATTTCATCCTCAAAGAAACAAGTGTTGAGTTCAACTTGATTAAATATATCGCGGATTTGACTAATATTATTGAGGTTGAACGTGTCGAATAAAAGATGATTGAAATCATCGCGTTTTAGGGACTCTTTTTCATAACTTTTCCAGCCGCCCCCCGTTATGATATAAAGGTTTTTATCCCCATAAAATGAGATATTTTTATCTTTCATATACTGGCAGAGCAAATAAATAAAGTATGGTGAGCCGATAAGACAAATATCTTTTCCTTGATTTTTTATTCGCTCAAGGCTATTCAATGTCTTAACAAAATCTATTCGTTCTTCCATTACGGTAAATGTCGTGGGATATAATAATTCTACCAAGCTCATAACATATTTAAACCAAATGTTATGAGCATTAAATCTATCTGGCCCTAAGTTGACCAACTCTATTTGATGATCAAACCAACTACCAACATATTTCATGCCATAACTCACAGAGCCTAAGAGTCTCTCAATACTTAGTCTGTTACGCGCCACCTGACTTTTTAAACCACTCGTGCCGCTGCTGGTAAACCAACTTTCAATCTCGTTCTCCTGAGAAGTTAATAAGCGAGTAAACTTAAAAACTGATGTTGGGAATACAGGTATGTCATCAATTTCCGTAATATTGTCGTCTACTTTGTGTACCTGACAGTAGTGACGGTATTCTTGACAATGTTTATAGTGATTACGAAATGCATCAAGAACAAATTTGTTTCTGATTTTTTCCTGTTCATCGTAAGACCAAGCTAATGGATCGCTGGAAAAAATCAAATCATCAATTTCTGAGCTTGCTATGATCTCTTGTTTATCAACATATGAAGTCATACCTGTTTTACCCCTCCAAATAATTTAGAGAATATGGCAGCGTTGCTGCCATATTCTTTTACTACATGTGGTACTTTTTAATATTATCATTAACAATATTGATTACGTTTTTTTGGTGCATCAAGTCATTCATTGGTTCAAAAGATAACAATACACTTTTTGCACCGCACTTTTCAATTGCCAGCTTAGCCGCAGCTATACATTCCGTATAATCTCCGACAGCGTTTTCTGTGATTATCTCTTCAAGTTTATTTTCGAGATTTTCATTAGGATACATTTCAAGAACATAATCACGGATAAATGCACGCGTCTCTTGTTTAGCTTTGTGACTATCTTCGTTATAGTTAACCAATACCATTAACTGATGATCTATCGCTGATAAGTCAATACCATATTTATCAGCAACGGCTTTATACCTTTCAGCATATTCATATCTAACATCATTGGAGTCATCCCACTTAAAGATGAGAGGAATGCCTTTTTTAGCCGCCCACTCAACAATATGATGACTGGTTGCTGTGACATATCTCCGAGGCCCGCCTTGGGTATAAGCGTGGGGGTTTACCGATATTTTAGGGAAACTATAAAAATCATTATCGGGATTACAATAGCCTGTTGTTAAAGCATCGTTAATGATTTCATAACACTCTTCAAATAGTTGCTGTTGATATTCAACAGGGCGATTAAAAAGACGCATTTCATCTTTTTTTTCACAATCACTAAACCCTAAAATAAATCTCCCTTCGCTTAATTGATCCAATAAGCAAGCCTCCTCCGCTATTCGGACAGGATGATGAGTTGTAATGATGTGATTCAATGAGCCAATTTTAATTTTTTCTGTTAAACCGAGCAAAAAACCAGAAACAGTCAGAGGAGCACCGACAACACCATTACCTGAAAAATGATTTTCATACACCAAAATCTGTTCAAAATTCAACTTATCAACATACTCTGTTATTTCCTGCATGCGAACTATACTTTGTTCTTGAACAGTTGTTGAATTGATGAAGTTAAGGAAGAACAATCCAAATTTCATTTCTTTTTCCTTAGCTACTATAATAGCGAACGTTGTTTTTCTTTAAGAAACGGCATGACATCAGACTGGAAGAGCTTCATGGAAGCAATAATTTCGTCTACTGTTCCATTCGCTTCAAACCCACAACAGATATTTGATATTCCCGTGGCATCAATGTCTTTTTGAATTATGTCAATGCATTCCTGCGGGGTTCCCACGGGATTGATTTCGTAACTGTAATCAATGCGGCGATTAGTATCTCTATGTCCCTTTAATACAAAGTCACGCCACTGCCCTTTATTGAAATCATAACCTCTTGTTTTGTCTGAATCATCAAAAATGGTCGTGGCATTCACATAAGAATCATACCAATGCCCTAGAAAATCCCGACAAATCTCTTGCGCTTTATTTGAGTCATAATTTACAGATGTTATATATGATAAGCAATGGTCGATATTATGAATATCGTGCCCATATTCTTGAGCCACCTCGTTATAAAGCTCAAGCTGTGCTTTCTTTTCGTTAGTATTTATAATCCAACTTAATATCATCGGTAAACCAAATTGAGCGGCCCATTCAGTTGTCGAGGCTGATTCAGCAACCACATAAACAGGGGCTCCACCTTTACTATATGCTGTCGGGTTTACTTTTACCTTATGGAACTTGATATGTTCATTATCAGCTTCCATATATCCCTCTGTCATGCCATTTTTTATCAACCCGTACCAGCACTCCGTTAAAGCGCGACTGTTATTCATATCCGTGCCAAATACGCGAAAGTCTTTATTGTAAAGCCCCCGACAAATACCAAACCGAAATCGTCCTTTTGACATTTGATCCAATAAATTCACATCTTCAAGTTGGCGCACTGGATGAGCGGTGGGAAGAACAATAGCCGCAGTCCCTACATTCAATTTTTTGGTTGCACCAAGTAAATATGCAGCAGCGACATAAGGGTTACCAAGCAAACCAAACTCCGTGAAATGATGCTCCAGTAACCATACAGTATCAAAACCACACTCCTCAGAAATACGACCTAATTTAACCAAACGTTTCATTACTTCTGTTTGAGAAAATTGGGGGGGTTGGTATGTAAGCAAAAAGTTTCCAAATTTCATAGAGAGCCCTTATATTTGAGTGATAGAATTAACTATACCCGTTATCTTTCAAGTTGCTTCTTTGTTGGCTGCACTCACTCACCCCGGTCACATAGTTTGCTATGCTCCCGGGATTCGCTCCCTTGCCGTCGCGATCCATCTTGAAATCTATAGGGTAATATCTATCCCAATAGGTTTTAAGACAGCGAAATCGCTTGATTTTCAATCTCAATTTTCATTCGACGTTCATTGACTGTCGCAATAGTTAGATGTTCGAATGATGGTTCAATAATATCAACATCAATATCCAGACGATCATTATCCATCGCGATAGCAGCCTTCGTAACCGATTGATAAAAATTGCGCAGGACCACTAAGTTTTCACCCAAGTCATGCGAACTCCCTAGCAAAGAATATATCTTGCATCGATTACTACGAATATTTGATAACAATGTGATAACTTCATCTTGCTTTACCCAATTGTCGTTATTTGCAGTAAAAGCAATAAACGGTATATCAAGATACATCATGCTATTGATTGTAGAAGTTAAATCTTCCCAGCCAAAATCAAGGCAATCTCTCGCAAAGACTTCAGCACCCAATTTATGGCCTTCAAAATCCAAATTATTCGGCAATTCATTAATGGGTAAACTGAGATAATCAAATCCTAAAGCTCTTTCAAGCGTATATCTTAAGTTAACAACACCGACTGCGGTGATTAAAAATGAAACATTAATTTCAGATAGACTTGCATAAACTATCCGTGCAGATAAGCTTGAAGCCAAAATACCACGGTTATTTATTTTTCGTGTATTTAACCAATCAACCACGGCTAATAGGCTCTGTTTTCCTATAGACATTGTAAATTCATCAATTGTCCCTGAACTCAACCCAACGTGGTGAAGTGAATCATAGCGAATCACATGAAACCCATTCCGCGATAAATATTCCGCTAAACCAGCAAAATGATCCATCCTTCGGGCAAAACCCGACGCAATAATAATGGTATTCTTTCTCTTTGGGCTGTTTTCTTCTGGCAGCGTTTCCCAAACATGAATTTTTTTATTTCCTTCAACACAAAGAACATGGTCGATGGTTTTATATTTGGATTTATTTTCCATACTTTTTACCTATTACGGGACAAATACAAGGAACTTATCTTCTTCCAGGAATCGAGTCTGTTCTATTTCAACCGCAACATCCTTAGCAGTATAATGAGATGGCCTCTCATGAGAAATATATGTCACTAATCGTTGTAACGGCCTCATTCCGTCATGAGATCCACCAACTCGAAATATATTATTCATTCCTGCTTCTACAATCCTTTCCGCACCTCTTAATGCCAACGCATCTCGATACTTAAATGCGGATTCCCAAGGAAAAATAGATATGGTTTGTGTCTTATTTTTTTGAACATAAGGCAATACTTGCTCAATATTATCGACGTGATGAAGATACACACATCTGCCAAGTGGTTGATTAAATTCCACACCCGCATTTGACTCAATAATCATCCAACGTTGATGAACATCCACCTCTACTTTTAATCCAGCAAATAAGCTCTCTTTTTGGACTAAAGAATAGGCCGCCTTTTCATCAAAATCTTTTTTGGCGTTTGGTAATATATGCGCATATAGATTAAGTTTTTCTATCAACGCTAACTTAAATTCCTCATACTGATTTCCCATGTAATATATGTTTTGGGCAGAAAAACAAGCGCGCTGATCGTAAAAACAAATATCATGAGCCGCACCGGTAGCTGCTGACGTTAAATCAACTGGATTATCAATAATGCAAAAACTCTTTTTAGAGCCAAATTTAATCACGTCAGCATAGGGTGGTGCATGTTCTACAGCCCAATTAATCGCATCTTCCCCTCCCCAAGCGACAATAACATCCATATGTTGCATAATTTCTTTTGCGAGTGATGTATCACCTTGGTGTGGCCAATATACAACAGACAAAGAGCGCGTTATCGGATGATTAGGGTCTACATCGATAAAGCTTAACGCTAATGCATTAGCGGTAAAGGGATCGGTTGACGATGTTTTTATAATACACTGATTCTTGGTTAAAATTGCGCGTAATATAGACATGATCCCAGATAATGGAACATTACCTGCCAACAGATGTATAGACTTACCTTTCGGAAAAGCCTTAATATAACTTTCATCCTGAGGTAGCCATTCATCCATGATATGGCGAGAACCAAGTTCATTTTCTACAACATCATAAAGGCCACCTTTAGAACATAAAATCATAGATATCCAGTTGGCCTCTAACTTGGCCATTGCTTCTGAATATCCCATATATTTTTTTAAATCACGAATGTATGTCCTGCGTCTTGAATATTCTTCATTTTTCCATCTTTGCCCTACCGTATAGAGAAAATTGACAATATTATGCAACCGTAATTTATTATTTTCATTATAATCAATAATGTTTTTTACATGAGAATTATTCAATATTGGCAGGTAAACACTATTATCACCAAAATTAATGGATTGCACTAAATCATCACTTTCGGGAAAAATTTCAACCTGGCCGTTAATAATGAATGAAATTTTTTTAGTCATATTAGCCATCCATTTAATGGGGTAACTTCAACTTAAGTTATTGTTTAATCATCTTGCAAACTGGTTGTACCAATATTTGCTTCTTGTATTTTTATGTTACAACGATAAAAATAAAAAGAATATCCAGAAAATAAGATTTTTTATTATAATAATCTCAATCTATAAGTTTCGTTAGAAATAATAACGCCCTGAATTTTATGCTCAAAACTATTAATGTAACTTCGCGCTCATAAATATAATTCCTGTTCCATTTGTAATGTCTGTAAAATAGCAAAGGAAACTTTTTATATCAACAAAATT" />
    </TypeInfo>
    <TypeInfo ID="60" TypeName="System.Collections.Generic.List`1[[Vecute.Nuctions+GeneAnnotation, Vecute, Version=1.0.0.0, Culture=neutral, PublicKeyToken=6ca157640498cbe3]], mscorlib, Version=4.0.0.0, Culture=neutral, PublicKeyToken=b77a5c561934e089" AssemblyString="mscorlib, Version=4.0.0.0, Culture=neutral, PublicKeyToken=b77a5c561934e089" AssemblyLocation="C:\Windows\Microsoft.NET\Framework64\v4.0.30319\mscorlib.dll" IsDeviceDependent="False">
      <ValueInfo V0="61" V1="63" V2="65" V3="68" V4="78" V5="88" V6="98" Count="7" DeepSerialization="Yes" ShallowSerialization="No" />
    </TypeInfo>
    <TypeInfo ID="61" TypeName="Vecute.Nuctions+GeneAnnotation, Vecute, Version=1.0.0.0, Culture=neutral, PublicKeyToken=6ca157640498cbe3" AssemblyString="Vecute, Version=1.0.0.0, Culture=neutral, PublicKeyToken=6ca157640498cbe3" AssemblyLocation="C:\Users\Jack\Documents\VecuteXI - 2010 Release\Vecute\bin\Debug\Vecute.exe" IsDeviceDependent="False">
      <ValueInfo DeepSerialization="Yes" ShallowSerialization="No" XIndex="17" XType="18" XNote="8" XLabel="62" XStartPosition="20" XEndPosition="20" XComplement="4" XVector="56" XFeature="-1" />
    </TypeInfo>
    <TypeInfo ID="62" TypeName="System.String, mscorlib, Version=4.0.0.0, Culture=neutral, PublicKeyToken=b77a5c561934e089" AssemblyString="mscorlib, Version=4.0.0.0, Culture=neutral, PublicKeyToken=b77a5c561934e089" AssemblyLocation="C:\Windows\Microsoft.NET\Framework64\v4.0.30319\mscorlib.dll" IsDeviceDependent="False">
      <ValueInfo Value="*B" />
    </TypeInfo>
    <TypeInfo ID="63" TypeName="Vecute.Nuctions+GeneAnnotation, Vecute, Version=1.0.0.0, Culture=neutral, PublicKeyToken=6ca157640498cbe3" AssemblyString="Vecute, Version=1.0.0.0, Culture=neutral, PublicKeyToken=6ca157640498cbe3" AssemblyLocation="C:\Users\Jack\Documents\VecuteXI - 2010 Release\Vecute\bin\Debug\Vecute.exe" IsDeviceDependent="False">
      <ValueInfo DeepSerialization="Yes" ShallowSerialization="No" XIndex="20" XType="22" XNote="8" XLabel="62" XStartPosition="64" XEndPosition="64" XComplement="4" XVector="56" XFeature="-1" />
    </TypeInfo>
    <TypeInfo ID="64" TypeName="System.Int32, mscorlib, Version=4.0.0.0, Culture=neutral, PublicKeyToken=b77a5c561934e089" AssemblyString="mscorlib, Version=4.0.0.0, Culture=neutral, PublicKeyToken=b77a5c561934e089" AssemblyLocation="C:\Windows\Microsoft.NET\Framework64\v4.0.30319\mscorlib.dll" IsDeviceDependent="False">
      <ValueInfo Value="7011" />
    </TypeInfo>
    <TypeInfo ID="65" TypeName="Vecute.Nuctions+GeneAnnotation, Vecute, Version=1.0.0.0, Culture=neutral, PublicKeyToken=6ca157640498cbe3" AssemblyString="Vecute, Version=1.0.0.0, Culture=neutral, PublicKeyToken=6ca157640498cbe3" AssemblyLocation="C:\Users\Jack\Documents\VecuteXI - 2010 Release\Vecute\bin\Debug\Vecute.exe" IsDeviceDependent="False">
      <ValueInfo DeepSerialization="Yes" ShallowSerialization="No" XIndex="25" XType="26" XNote="27" XLabel="28" XStartPosition="66" XEndPosition="67" XComplement="4" XVector="56" XFeature="31" />
    </TypeInfo>
    <TypeInfo ID="66" TypeName="System.Int32, mscorlib, Version=4.0.0.0, Culture=neutral, PublicKeyToken=b77a5c561934e089" AssemblyString="mscorlib, Version=4.0.0.0, Culture=neutral, PublicKeyToken=b77a5c561934e089" AssemblyLocation="C:\Windows\Microsoft.NET\Framework64\v4.0.30319\mscorlib.dll" IsDeviceDependent="False">
      <ValueInfo Value="2856" />
    </TypeInfo>
    <TypeInfo ID="67" TypeName="System.Int32, mscorlib, Version=4.0.0.0, Culture=neutral, PublicKeyToken=b77a5c561934e089" AssemblyString="mscorlib, Version=4.0.0.0, Culture=neutral, PublicKeyToken=b77a5c561934e089" AssemblyLocation="C:\Windows\Microsoft.NET\Framework64\v4.0.30319\mscorlib.dll" IsDeviceDependent="False">
      <ValueInfo Value="3935" />
    </TypeInfo>
    <TypeInfo ID="68" TypeName="Vecute.Nuctions+GeneAnnotation, Vecute, Version=1.0.0.0, Culture=neutral, PublicKeyToken=6ca157640498cbe3" AssemblyString="Vecute, Version=1.0.0.0, Culture=neutral, PublicKeyToken=6ca157640498cbe3" AssemblyLocation="C:\Users\Jack\Documents\VecuteXI - 2010 Release\Vecute\bin\Debug\Vecute.exe" IsDeviceDependent="False">
      <ValueInfo DeepSerialization="Yes" ShallowSerialization="No" XIndex="69" XType="26" XNote="27" XLabel="70" XStartPosition="71" XEndPosition="72" XComplement="4" XVector="56" XFeature="73" />
    </TypeInfo>
    <TypeInfo ID="69" TypeName="System.Int32, mscorlib, Version=4.0.0.0, Culture=neutral, PublicKeyToken=b77a5c561934e089" AssemblyString="mscorlib, Version=4.0.0.0, Culture=neutral, PublicKeyToken=b77a5c561934e089" AssemblyLocation="C:\Windows\Microsoft.NET\Framework64\v4.0.30319\mscorlib.dll" IsDeviceDependent="False">
      <ValueInfo Value="3" />
    </TypeInfo>
    <TypeInfo ID="70" TypeName="System.String, mscorlib, Version=4.0.0.0, Culture=neutral, PublicKeyToken=b77a5c561934e089" AssemblyString="mscorlib, Version=4.0.0.0, Culture=neutral, PublicKeyToken=b77a5c561934e089" AssemblyLocation="C:\Windows\Microsoft.NET\Framework64\v4.0.30319\mscorlib.dll" IsDeviceDependent="False">
      <ValueInfo Value="luxD" />
    </TypeInfo>
    <TypeInfo ID="71" TypeName="System.Int32, mscorlib, Version=4.0.0.0, Culture=neutral, PublicKeyToken=b77a5c561934e089" AssemblyString="mscorlib, Version=4.0.0.0, Culture=neutral, PublicKeyToken=b77a5c561934e089" AssemblyLocation="C:\Windows\Microsoft.NET\Framework64\v4.0.30319\mscorlib.dll" IsDeviceDependent="False">
      <ValueInfo Value="1756" />
    </TypeInfo>
    <TypeInfo ID="72" TypeName="System.Int32, mscorlib, Version=4.0.0.0, Culture=neutral, PublicKeyToken=b77a5c561934e089" AssemblyString="mscorlib, Version=4.0.0.0, Culture=neutral, PublicKeyToken=b77a5c561934e089" AssemblyLocation="C:\Windows\Microsoft.NET\Framework64\v4.0.30319\mscorlib.dll" IsDeviceDependent="False">
      <ValueInfo Value="2679" />
    </TypeInfo>
    <TypeInfo ID="73" TypeName="Vecute.Nuctions+Feature, Vecute, Version=1.0.0.0, Culture=neutral, PublicKeyToken=6ca157640498cbe3" AssemblyString="Vecute, Version=1.0.0.0, Culture=neutral, PublicKeyToken=6ca157640498cbe3" AssemblyLocation="C:\Users\Jack\Documents\VecuteXI - 2010 Release\Vecute\bin\Debug\Vecute.exe" IsDeviceDependent="False">
      <ValueInfo DeepSerialization="Yes" ShallowSerialization="No" XnSequence="74" XnRCSequence="75" XnName="76" XnLabel="70" XnNote="27" XnType="26" XnUseful="35" XBioFunctions="77" />
    </TypeInfo>
    <TypeInfo ID="74" TypeName="System.String, mscorlib, Version=4.0.0.0, Culture=neutral, PublicKeyToken=b77a5c561934e089" AssemblyString="mscorlib, Version=4.0.0.0, Culture=neutral, PublicKeyToken=b77a5c561934e089" AssemblyLocation="C:\Windows\Microsoft.NET\Framework64\v4.0.30319\mscorlib.dll" IsDeviceDependent="False">
      <ValueInfo Value="ATGGAAAATAAATCCAAATATAAAACCATCGACCATGTTCTTTGTGTTGAAGGAAATAAAAAAATTCATGTTTGGGAAACGCTGCCAGAAGAAAACAGCCCAAAGAGAAAGAATACCATTATTATTGCGTCGGGTTTTGCCCGAAGGATGGATCATTTTGCTGGTTTAGCGGAATATTTATCGCGGAATGGGTTTCATGTGATTCGCTATGATTCACTTCACCACGTTGGGTTGAGTTCAGGGACAATTGATGAATTTACAATGTCTATAGGAAAACAGAGCCTATTAGCCGTGGTTGATTGGTTAAATACACGAAAAATAAATAACCGTGGTATTTTGGCTTCAAGCTTATCTGCACGGATAGTTTATGCAAGTCTATCTGAAATTAATGTTTCATTTTTAATCACCGCAGTCGGTGTTGTTAACTTAAGATATACGCTTGAAAGAGCTTTAGGATTTGATTATCTCAGTTTACCCATTAATGAATTGCCGAATAATTTGGATTTTGAAGGCCATAAATTGGGTGCTGAAGTCTTTGCGAGAGATTGCCTTGATTTTGGCTGGGAAGATTTAACTTCTACAATCAATAGCATGATGTATCTTGATATACCGTTTATTGCTTTTACTGCAAATAACGACAATTGGGTAAAGCAAGATGAAGTTATCACATTGTTATCAAATATTCGTAGTAATCGATGCAAGATATATTCTTTGCTAGGGAGTTCGCATGACTTGGGTGAAAACTTAGTGGTCCTGCGCAATTTTTATCAATCGGTTACGAAGGCTGCTATCGCGATGGATAATGATCGTCTGGATATTGATGTTGATATTATTGAACCATCATTCGAACATCTAACTATTGCGACAGTCAATGAACGTCGAATGAAAATTGAGATTGAAAATCAAGCGATTTCGCTGTCTTAA" />
    </TypeInfo>
    <TypeInfo ID="75" TypeName="System.String, mscorlib, Version=4.0.0.0, Culture=neutral, PublicKeyToken=b77a5c561934e089" AssemblyString="mscorlib, Version=4.0.0.0, Culture=neutral, PublicKeyToken=b77a5c561934e089" AssemblyLocation="C:\Windows\Microsoft.NET\Framework64\v4.0.30319\mscorlib.dll" IsDeviceDependent="False">
      <ValueInfo Value="TTAAGACAGCGAAATCGCTTGATTTTCAATCTCAATTTTCATTCGACGTTCATTGACTGTCGCAATAGTTAGATGTTCGAATGATGGTTCAATAATATCAACATCAATATCCAGACGATCATTATCCATCGCGATAGCAGCCTTCGTAACCGATTGATAAAAATTGCGCAGGACCACTAAGTTTTCACCCAAGTCATGCGAACTCCCTAGCAAAGAATATATCTTGCATCGATTACTACGAATATTTGATAACAATGTGATAACTTCATCTTGCTTTACCCAATTGTCGTTATTTGCAGTAAAAGCAATAAACGGTATATCAAGATACATCATGCTATTGATTGTAGAAGTTAAATCTTCCCAGCCAAAATCAAGGCAATCTCTCGCAAAGACTTCAGCACCCAATTTATGGCCTTCAAAATCCAAATTATTCGGCAATTCATTAATGGGTAAACTGAGATAATCAAATCCTAAAGCTCTTTCAAGCGTATATCTTAAGTTAACAACACCGACTGCGGTGATTAAAAATGAAACATTAATTTCAGATAGACTTGCATAAACTATCCGTGCAGATAAGCTTGAAGCCAAAATACCACGGTTATTTATTTTTCGTGTATTTAACCAATCAACCACGGCTAATAGGCTCTGTTTTCCTATAGACATTGTAAATTCATCAATTGTCCCTGAACTCAACCCAACGTGGTGAAGTGAATCATAGCGAATCACATGAAACCCATTCCGCGATAAATATTCCGCTAAACCAGCAAAATGATCCATCCTTCGGGCAAAACCCGACGCAATAATAATGGTATTCTTTCTCTTTGGGCTGTTTTCTTCTGGCAGCGTTTCCCAAACATGAATTTTTTTATTTCCTTCAACACAAAGAACATGGTCGATGGTTTTATATTTGGATTTATTTTCCAT" />
    </TypeInfo>
    <TypeInfo ID="76" TypeName="System.String, mscorlib, Version=4.0.0.0, Culture=neutral, PublicKeyToken=b77a5c561934e089" AssemblyString="mscorlib, Version=4.0.0.0, Culture=neutral, PublicKeyToken=b77a5c561934e089" AssemblyLocation="C:\Windows\Microsoft.NET\Framework64\v4.0.30319\mscorlib.dll" IsDeviceDependent="False">
      <ValueInfo Value="luxD &lt;&gt; (23)" />
    </TypeInfo>
    <TypeInfo ID="77" TypeName="System.Collections.Generic.List`1[[Vecute.Nuctions+FeatureFunction, Vecute, Version=1.0.0.0, Culture=neutral, PublicKeyToken=6ca157640498cbe3]], mscorlib, Version=4.0.0.0, Culture=neutral, PublicKeyToken=b77a5c561934e089" AssemblyString="mscorlib, Version=4.0.0.0, Culture=neutral, PublicKeyToken=b77a5c561934e089" AssemblyLocation="C:\Windows\Microsoft.NET\Framework64\v4.0.30319\mscorlib.dll" IsDeviceDependent="False">
      <ValueInfo Count="0" DeepSerialization="Yes" ShallowSerialization="No" />
    </TypeInfo>
    <TypeInfo ID="78" TypeName="Vecute.Nuctions+GeneAnnotation, Vecute, Version=1.0.0.0, Culture=neutral, PublicKeyToken=6ca157640498cbe3" AssemblyString="Vecute, Version=1.0.0.0, Culture=neutral, PublicKeyToken=6ca157640498cbe3" AssemblyLocation="C:\Users\Jack\Documents\VecuteXI - 2010 Release\Vecute\bin\Debug\Vecute.exe" IsDeviceDependent="False">
      <ValueInfo DeepSerialization="Yes" ShallowSerialization="No" XIndex="79" XType="26" XNote="27" XLabel="80" XStartPosition="81" XEndPosition="82" XComplement="4" XVector="56" XFeature="83" />
    </TypeInfo>
    <TypeInfo ID="79" TypeName="System.Int32, mscorlib, Version=4.0.0.0, Culture=neutral, PublicKeyToken=b77a5c561934e089" AssemblyString="mscorlib, Version=4.0.0.0, Culture=neutral, PublicKeyToken=b77a5c561934e089" AssemblyLocation="C:\Windows\Microsoft.NET\Framework64\v4.0.30319\mscorlib.dll" IsDeviceDependent="False">
      <ValueInfo Value="4" />
    </TypeInfo>
    <TypeInfo ID="80" TypeName="System.String, mscorlib, Version=4.0.0.0, Culture=neutral, PublicKeyToken=b77a5c561934e089" AssemblyString="mscorlib, Version=4.0.0.0, Culture=neutral, PublicKeyToken=b77a5c561934e089" AssemblyLocation="C:\Windows\Microsoft.NET\Framework64\v4.0.30319\mscorlib.dll" IsDeviceDependent="False">
      <ValueInfo Value="luxC" />
    </TypeInfo>
    <TypeInfo ID="81" TypeName="System.Int32, mscorlib, Version=4.0.0.0, Culture=neutral, PublicKeyToken=b77a5c561934e089" AssemblyString="mscorlib, Version=4.0.0.0, Culture=neutral, PublicKeyToken=b77a5c561934e089" AssemblyLocation="C:\Windows\Microsoft.NET\Framework64\v4.0.30319\mscorlib.dll" IsDeviceDependent="False">
      <ValueInfo Value="301" />
    </TypeInfo>
    <TypeInfo ID="82" TypeName="System.Int32, mscorlib, Version=4.0.0.0, Culture=neutral, PublicKeyToken=b77a5c561934e089" AssemblyString="mscorlib, Version=4.0.0.0, Culture=neutral, PublicKeyToken=b77a5c561934e089" AssemblyLocation="C:\Windows\Microsoft.NET\Framework64\v4.0.30319\mscorlib.dll" IsDeviceDependent="False">
      <ValueInfo Value="1743" />
    </TypeInfo>
    <TypeInfo ID="83" TypeName="Vecute.Nuctions+Feature, Vecute, Version=1.0.0.0, Culture=neutral, PublicKeyToken=6ca157640498cbe3" AssemblyString="Vecute, Version=1.0.0.0, Culture=neutral, PublicKeyToken=6ca157640498cbe3" AssemblyLocation="C:\Users\Jack\Documents\VecuteXI - 2010 Release\Vecute\bin\Debug\Vecute.exe" IsDeviceDependent="False">
      <ValueInfo DeepSerialization="Yes" ShallowSerialization="No" XnSequence="84" XnRCSequence="85" XnName="86" XnLabel="80" XnNote="27" XnType="26" XnUseful="35" XBioFunctions="87" />
    </TypeInfo>
    <TypeInfo ID="84" TypeName="System.String, mscorlib, Version=4.0.0.0, Culture=neutral, PublicKeyToken=b77a5c561934e089" AssemblyString="mscorlib, Version=4.0.0.0, Culture=neutral, PublicKeyToken=b77a5c561934e089" AssemblyLocation="C:\Windows\Microsoft.NET\Framework64\v4.0.30319\mscorlib.dll" IsDeviceDependent="False">
      <ValueInfo Value="ATGACTAAAAAAATTTCATTCATTATTAACGGCCAGGTTGAAATTTTTCCCGAAAGTGATGATTTAGTGCAATCCATTAATTTTGGTGATAATAGTGTTTACCTGCCAATATTGAATAATTCTCATGTAAAAAACATTATTGATTATAATGAAAATAATAAATTACGGTTGCATAATATTGTCAATTTTCTCTATACGGTAGGGCAAAGATGGAAAAATGAAGAATATTCAAGACGCAGGACATACATTCGTGATTTAAAAAAATATATGGGATATTCAGAAGCAATGGCCAAGTTAGAGGCCAACTGGATATCTATGATTTTATGTTCTAAAGGTGGCCTTTATGATGTTGTAGAAAATGAACTTGGTTCTCGCCATATCATGGATGAATGGCTACCTCAGGATGAAAGTTATATTAAGGCTTTTCCGAAAGGTAAGTCTATACATCTGTTGGCAGGTAATGTTCCATTATCTGGGATCATGTCTATATTACGCGCAATTTTAACCAAGAATCAGTGTATTATAAAAACATCGTCAACCGATCCCTTTACCGCTAATGCATTAGCGTTAAGCTTTATCGATGTAGACCCTAATCATCCGATAACGCGCTCTTTGTCTGTTGTATATTGGCCACACCAAGGTGATACATCACTCGCAAAAGAAATTATGCAACATATGGATGTTATTGTCGCTTGGGGAGGGGAAGATGCGATTAATTGGGCTGTAGAACATGCACCACCCTATGCTGACGTGATTAAATTTGGCTCTAAAAAGAGTTTTTGCATTATTGATAATCCAGTTGATTTAACGTCAGCAGCTACCGGTGCGGCTCATGATATTTGTTTTTACGATCAGCGCGCTTGTTTTTCTGCCCAAAACATATATTACATGGGAAATCAGTATGAGGAATTTAAGTTAGCGTTGATAGAAAAACTTAATCTATATGCGCATATATTACCAAACGCCAAAAAAGATTTTGATGAAAAGGCGGCCTATTCTTTAGTCCAAAAAGAGAGCTTATTTGCTGGATTAAAAGTAGAGGTGGATGTTCATCAACGTTGGATGATTATTGAGTCAAATGCGGGTGTGGAATTTAATCAACCACTTGGCAGATGTGTGTATCTTCATCACGTCGATAATATTGAGCAAGTATTGCCTTATGTTCAAAAAAATAAGACACAAACCATATCTATTTTTCCTTGGGAATCCGCATTTAAGTATCGAGATGCGTTGGCATTAAGAGGTGCGGAAAGGATTGTAGAAGCAGGAATGAATAATATATTTCGAGTTGGTGGATCTCATGACGGAATGAGGCCGTTACAACGATTAGTGACATATATTTCTCATGAGAGGCCATCTCATTATACTGCTAAGGATGTTGCGGTTGAAATAGAACAGACTCGATTCCTGGAAGAAGATAAGTTCCTTGTATTTGTCCCGTAA" />
    </TypeInfo>
    <TypeInfo ID="85" TypeName="System.String, mscorlib, Version=4.0.0.0, Culture=neutral, PublicKeyToken=b77a5c561934e089" AssemblyString="mscorlib, Version=4.0.0.0, Culture=neutral, PublicKeyToken=b77a5c561934e089" AssemblyLocation="C:\Windows\Microsoft.NET\Framework64\v4.0.30319\mscorlib.dll" IsDeviceDependent="False">
      <ValueInfo Value="TTACGGGACAAATACAAGGAACTTATCTTCTTCCAGGAATCGAGTCTGTTCTATTTCAACCGCAACATCCTTAGCAGTATAATGAGATGGCCTCTCATGAGAAATATATGTCACTAATCGTTGTAACGGCCTCATTCCGTCATGAGATCCACCAACTCGAAATATATTATTCATTCCTGCTTCTACAATCCTTTCCGCACCTCTTAATGCCAACGCATCTCGATACTTAAATGCGGATTCCCAAGGAAAAATAGATATGGTTTGTGTCTTATTTTTTTGAACATAAGGCAATACTTGCTCAATATTATCGACGTGATGAAGATACACACATCTGCCAAGTGGTTGATTAAATTCCACACCCGCATTTGACTCAATAATCATCCAACGTTGATGAACATCCACCTCTACTTTTAATCCAGCAAATAAGCTCTCTTTTTGGACTAAAGAATAGGCCGCCTTTTCATCAAAATCTTTTTTGGCGTTTGGTAATATATGCGCATATAGATTAAGTTTTTCTATCAACGCTAACTTAAATTCCTCATACTGATTTCCCATGTAATATATGTTTTGGGCAGAAAAACAAGCGCGCTGATCGTAAAAACAAATATCATGAGCCGCACCGGTAGCTGCTGACGTTAAATCAACTGGATTATCAATAATGCAAAAACTCTTTTTAGAGCCAAATTTAATCACGTCAGCATAGGGTGGTGCATGTTCTACAGCCCAATTAATCGCATCTTCCCCTCCCCAAGCGACAATAACATCCATATGTTGCATAATTTCTTTTGCGAGTGATGTATCACCTTGGTGTGGCCAATATACAACAGACAAAGAGCGCGTTATCGGATGATTAGGGTCTACATCGATAAAGCTTAACGCTAATGCATTAGCGGTAAAGGGATCGGTTGACGATGTTTTTATAATACACTGATTCTTGGTTAAAATTGCGCGTAATATAGACATGATCCCAGATAATGGAACATTACCTGCCAACAGATGTATAGACTTACCTTTCGGAAAAGCCTTAATATAACTTTCATCCTGAGGTAGCCATTCATCCATGATATGGCGAGAACCAAGTTCATTTTCTACAACATCATAAAGGCCACCTTTAGAACATAAAATCATAGATATCCAGTTGGCCTCTAACTTGGCCATTGCTTCTGAATATCCCATATATTTTTTTAAATCACGAATGTATGTCCTGCGTCTTGAATATTCTTCATTTTTCCATCTTTGCCCTACCGTATAGAGAAAATTGACAATATTATGCAACCGTAATTTATTATTTTCATTATAATCAATAATGTTTTTTACATGAGAATTATTCAATATTGGCAGGTAAACACTATTATCACCAAAATTAATGGATTGCACTAAATCATCACTTTCGGGAAAAATTTCAACCTGGCCGTTAATAATGAATGAAATTTTTTTAGTCAT" />
    </TypeInfo>
    <TypeInfo ID="86" TypeName="System.String, mscorlib, Version=4.0.0.0, Culture=neutral, PublicKeyToken=b77a5c561934e089" AssemblyString="mscorlib, Version=4.0.0.0, Culture=neutral, PublicKeyToken=b77a5c561934e089" AssemblyLocation="C:\Windows\Microsoft.NET\Framework64\v4.0.30319\mscorlib.dll" IsDeviceDependent="False">
      <ValueInfo Value="luxC &lt;&gt; (24)" />
    </TypeInfo>
    <TypeInfo ID="87" TypeName="System.Collections.Generic.List`1[[Vecute.Nuctions+FeatureFunction, Vecute, Version=1.0.0.0, Culture=neutral, PublicKeyToken=6ca157640498cbe3]], mscorlib, Version=4.0.0.0, Culture=neutral, PublicKeyToken=b77a5c561934e089" AssemblyString="mscorlib, Version=4.0.0.0, Culture=neutral, PublicKeyToken=b77a5c561934e089" AssemblyLocation="C:\Windows\Microsoft.NET\Framework64\v4.0.30319\mscorlib.dll" IsDeviceDependent="False">
      <ValueInfo Count="0" DeepSerialization="Yes" ShallowSerialization="No" />
    </TypeInfo>
    <TypeInfo ID="88" TypeName="Vecute.Nuctions+GeneAnnotation, Vecute, Version=1.0.0.0, Culture=neutral, PublicKeyToken=6ca157640498cbe3" AssemblyString="Vecute, Version=1.0.0.0, Culture=neutral, PublicKeyToken=6ca157640498cbe3" AssemblyLocation="C:\Users\Jack\Documents\VecuteXI - 2010 Release\Vecute\bin\Debug\Vecute.exe" IsDeviceDependent="False">
      <ValueInfo DeepSerialization="Yes" ShallowSerialization="No" XIndex="89" XType="26" XNote="27" XLabel="90" XStartPosition="91" XEndPosition="92" XComplement="4" XVector="56" XFeature="93" />
    </TypeInfo>
    <TypeInfo ID="89" TypeName="System.Int32, mscorlib, Version=4.0.0.0, Culture=neutral, PublicKeyToken=b77a5c561934e089" AssemblyString="mscorlib, Version=4.0.0.0, Culture=neutral, PublicKeyToken=b77a5c561934e089" AssemblyLocation="C:\Windows\Microsoft.NET\Framework64\v4.0.30319\mscorlib.dll" IsDeviceDependent="False">
      <ValueInfo Value="5" />
    </TypeInfo>
    <TypeInfo ID="90" TypeName="System.String, mscorlib, Version=4.0.0.0, Culture=neutral, PublicKeyToken=b77a5c561934e089" AssemblyString="mscorlib, Version=4.0.0.0, Culture=neutral, PublicKeyToken=b77a5c561934e089" AssemblyLocation="C:\Windows\Microsoft.NET\Framework64\v4.0.30319\mscorlib.dll" IsDeviceDependent="False">
      <ValueInfo Value="luxB" />
    </TypeInfo>
    <TypeInfo ID="91" TypeName="System.Int32, mscorlib, Version=4.0.0.0, Culture=neutral, PublicKeyToken=b77a5c561934e089" AssemblyString="mscorlib, Version=4.0.0.0, Culture=neutral, PublicKeyToken=b77a5c561934e089" AssemblyLocation="C:\Windows\Microsoft.NET\Framework64\v4.0.30319\mscorlib.dll" IsDeviceDependent="False">
      <ValueInfo Value="3953" />
    </TypeInfo>
    <TypeInfo ID="92" TypeName="System.Int32, mscorlib, Version=4.0.0.0, Culture=neutral, PublicKeyToken=b77a5c561934e089" AssemblyString="mscorlib, Version=4.0.0.0, Culture=neutral, PublicKeyToken=b77a5c561934e089" AssemblyLocation="C:\Windows\Microsoft.NET\Framework64\v4.0.30319\mscorlib.dll" IsDeviceDependent="False">
      <ValueInfo Value="4927" />
    </TypeInfo>
    <TypeInfo ID="93" TypeName="Vecute.Nuctions+Feature, Vecute, Version=1.0.0.0, Culture=neutral, PublicKeyToken=6ca157640498cbe3" AssemblyString="Vecute, Version=1.0.0.0, Culture=neutral, PublicKeyToken=6ca157640498cbe3" AssemblyLocation="C:\Users\Jack\Documents\VecuteXI - 2010 Release\Vecute\bin\Debug\Vecute.exe" IsDeviceDependent="False">
      <ValueInfo DeepSerialization="Yes" ShallowSerialization="No" XnSequence="94" XnRCSequence="95" XnName="96" XnLabel="90" XnNote="27" XnType="26" XnUseful="35" XBioFunctions="97" />
    </TypeInfo>
    <TypeInfo ID="94" TypeName="System.String, mscorlib, Version=4.0.0.0, Culture=neutral, PublicKeyToken=b77a5c561934e089" AssemblyString="mscorlib, Version=4.0.0.0, Culture=neutral, PublicKeyToken=b77a5c561934e089" AssemblyLocation="C:\Windows\Microsoft.NET\Framework64\v4.0.30319\mscorlib.dll" IsDeviceDependent="False">
      <ValueInfo Value="ATGAAATTTGGATTGTTCTTCCTTAACTTCATCAATTCAACAACTGTTCAAGAACAAAGTATAGTTCGCATGCAGGAAATAACAGAGTATGTTGATAAGTTGAATTTTGAACAGATTTTGGTGTATGAAAATCATTTTTCAGGTAATGGTGTTGTCGGTGCTCCTCTGACTGTTTCTGGTTTTTTGCTCGGTTTAACAGAAAAAATTAAAATTGGCTCATTGAATCACATCATTACAACTCATCATCCTGTCCGAATAGCGGAGGAGGCTTGCTTATTGGATCAATTAAGCGAAGGGAGATTTATTTTAGGGTTTAGTGATTGTGAAAAAAAAGATGAAATGCGTCTTTTTAATCGCCCTGTTGAATATCAACAGCAACTATTTGAAGAGTGTTATGAAATCATTAACGATGCTTTAACAACAGGCTATTGTAATCCCGATAATGATTTTTATAGTTTCCCTAAAATATCGGTAAACCCCCACGCTTATACCCAAGGCGGGCCTCGGAGATATGTCACAGCAACCAGTCATCATATTGTTGAGTGGGCGGCTAAAAAAGGCATTCCTCTCATCTTTAAGTGGGATGACTCCAATGATGTTAGATATGAATATGCTGAAAGGTATAAAGCCGTTGCTGATAAATATGGTATTGACTTATCAGCGATAGATCATCAGTTAATGGTATTGGTTAACTATAACGAAGATAGTCACAAAGCTAAACAAGAGACGCGTGCATTTATCCGTGATTATGTTCTTGAAATGTATCCTAATGAAAATCTCGAAAATAAACTTGAAGAGATAATCACAGAAAACGCTGTCGGAGATTATACGGAATGTATAGCTGCGGCTAAGCTGGCAATTGAAAAGTGCGGTGCAAAAAGTGTATTGTTATCTTTTGAACCAATGAATGACTTGATGCACCAAAAAAACGTAATCAATATTGTTAATGATAATATTAAAAAGTACCACATGTAG" />
    </TypeInfo>
    <TypeInfo ID="95" TypeName="System.String, mscorlib, Version=4.0.0.0, Culture=neutral, PublicKeyToken=b77a5c561934e089" AssemblyString="mscorlib, Version=4.0.0.0, Culture=neutral, PublicKeyToken=b77a5c561934e089" AssemblyLocation="C:\Windows\Microsoft.NET\Framework64\v4.0.30319\mscorlib.dll" IsDeviceDependent="False">
      <ValueInfo Value="CTACATGTGGTACTTTTTAATATTATCATTAACAATATTGATTACGTTTTTTTGGTGCATCAAGTCATTCATTGGTTCAAAAGATAACAATACACTTTTTGCACCGCACTTTTCAATTGCCAGCTTAGCCGCAGCTATACATTCCGTATAATCTCCGACAGCGTTTTCTGTGATTATCTCTTCAAGTTTATTTTCGAGATTTTCATTAGGATACATTTCAAGAACATAATCACGGATAAATGCACGCGTCTCTTGTTTAGCTTTGTGACTATCTTCGTTATAGTTAACCAATACCATTAACTGATGATCTATCGCTGATAAGTCAATACCATATTTATCAGCAACGGCTTTATACCTTTCAGCATATTCATATCTAACATCATTGGAGTCATCCCACTTAAAGATGAGAGGAATGCCTTTTTTAGCCGCCCACTCAACAATATGATGACTGGTTGCTGTGACATATCTCCGAGGCCCGCCTTGGGTATAAGCGTGGGGGTTTACCGATATTTTAGGGAAACTATAAAAATCATTATCGGGATTACAATAGCCTGTTGTTAAAGCATCGTTAATGATTTCATAACACTCTTCAAATAGTTGCTGTTGATATTCAACAGGGCGATTAAAAAGACGCATTTCATCTTTTTTTTCACAATCACTAAACCCTAAAATAAATCTCCCTTCGCTTAATTGATCCAATAAGCAAGCCTCCTCCGCTATTCGGACAGGATGATGAGTTGTAATGATGTGATTCAATGAGCCAATTTTAATTTTTTCTGTTAAACCGAGCAAAAAACCAGAAACAGTCAGAGGAGCACCGACAACACCATTACCTGAAAAATGATTTTCATACACCAAAATCTGTTCAAAATTCAACTTATCAACATACTCTGTTATTTCCTGCATGCGAACTATACTTTGTTCTTGAACAGTTGTTGAATTGATGAAGTTAAGGAAGAACAATCCAAATTTCAT" />
    </TypeInfo>
    <TypeInfo ID="96" TypeName="System.String, mscorlib, Version=4.0.0.0, Culture=neutral, PublicKeyToken=b77a5c561934e089" AssemblyString="mscorlib, Version=4.0.0.0, Culture=neutral, PublicKeyToken=b77a5c561934e089" AssemblyLocation="C:\Windows\Microsoft.NET\Framework64\v4.0.30319\mscorlib.dll" IsDeviceDependent="False">
      <ValueInfo Value="luxB &lt;&gt; (25)" />
    </TypeInfo>
    <TypeInfo ID="97" TypeName="System.Collections.Generic.List`1[[Vecute.Nuctions+FeatureFunction, Vecute, Version=1.0.0.0, Culture=neutral, PublicKeyToken=6ca157640498cbe3]], mscorlib, Version=4.0.0.0, Culture=neutral, PublicKeyToken=b77a5c561934e089" AssemblyString="mscorlib, Version=4.0.0.0, Culture=neutral, PublicKeyToken=b77a5c561934e089" AssemblyLocation="C:\Windows\Microsoft.NET\Framework64\v4.0.30319\mscorlib.dll" IsDeviceDependent="False">
      <ValueInfo Count="0" DeepSerialization="Yes" ShallowSerialization="No" />
    </TypeInfo>
    <TypeInfo ID="98" TypeName="Vecute.Nuctions+GeneAnnotation, Vecute, Version=1.0.0.0, Culture=neutral, PublicKeyToken=6ca157640498cbe3" AssemblyString="Vecute, Version=1.0.0.0, Culture=neutral, PublicKeyToken=6ca157640498cbe3" AssemblyLocation="C:\Users\Jack\Documents\VecuteXI - 2010 Release\Vecute\bin\Debug\Vecute.exe" IsDeviceDependent="False">
      <ValueInfo DeepSerialization="Yes" ShallowSerialization="No" XIndex="99" XType="26" XNote="27" XLabel="100" XStartPosition="101" XEndPosition="102" XComplement="4" XVector="56" XFeature="103" />
    </TypeInfo>
    <TypeInfo ID="99" TypeName="System.Int32, mscorlib, Version=4.0.0.0, Culture=neutral, PublicKeyToken=b77a5c561934e089" AssemblyString="mscorlib, Version=4.0.0.0, Culture=neutral, PublicKeyToken=b77a5c561934e089" AssemblyLocation="C:\Windows\Microsoft.NET\Framework64\v4.0.30319\mscorlib.dll" IsDeviceDependent="False">
      <ValueInfo Value="6" />
    </TypeInfo>
    <TypeInfo ID="100" TypeName="System.String, mscorlib, Version=4.0.0.0, Culture=neutral, PublicKeyToken=b77a5c561934e089" AssemblyString="mscorlib, Version=4.0.0.0, Culture=neutral, PublicKeyToken=b77a5c561934e089" AssemblyLocation="C:\Windows\Microsoft.NET\Framework64\v4.0.30319\mscorlib.dll" IsDeviceDependent="False">
      <ValueInfo Value="luxE" />
    </TypeInfo>
    <TypeInfo ID="101" TypeName="System.Int32, mscorlib, Version=4.0.0.0, Culture=neutral, PublicKeyToken=b77a5c561934e089" AssemblyString="mscorlib, Version=4.0.0.0, Culture=neutral, PublicKeyToken=b77a5c561934e089" AssemblyLocation="C:\Windows\Microsoft.NET\Framework64\v4.0.30319\mscorlib.dll" IsDeviceDependent="False">
      <ValueInfo Value="4989" />
    </TypeInfo>
    <TypeInfo ID="102" TypeName="System.Int32, mscorlib, Version=4.0.0.0, Culture=neutral, PublicKeyToken=b77a5c561934e089" AssemblyString="mscorlib, Version=4.0.0.0, Culture=neutral, PublicKeyToken=b77a5c561934e089" AssemblyLocation="C:\Windows\Microsoft.NET\Framework64\v4.0.30319\mscorlib.dll" IsDeviceDependent="False">
      <ValueInfo Value="6101" />
    </TypeInfo>
    <TypeInfo ID="103" TypeName="Vecute.Nuctions+Feature, Vecute, Version=1.0.0.0, Culture=neutral, PublicKeyToken=6ca157640498cbe3" AssemblyString="Vecute, Version=1.0.0.0, Culture=neutral, PublicKeyToken=6ca157640498cbe3" AssemblyLocation="C:\Users\Jack\Documents\VecuteXI - 2010 Release\Vecute\bin\Debug\Vecute.exe" IsDeviceDependent="False">
      <ValueInfo DeepSerialization="Yes" ShallowSerialization="No" XnSequence="104" XnRCSequence="105" XnName="106" XnLabel="100" XnNote="27" XnType="26" XnUseful="35" XBioFunctions="107" />
    </TypeInfo>
    <TypeInfo ID="104" TypeName="System.String, mscorlib, Version=4.0.0.0, Culture=neutral, PublicKeyToken=b77a5c561934e089" AssemblyString="mscorlib, Version=4.0.0.0, Culture=neutral, PublicKeyToken=b77a5c561934e089" AssemblyLocation="C:\Windows\Microsoft.NET\Framework64\v4.0.30319\mscorlib.dll" IsDeviceDependent="False">
      <ValueInfo Value="ATGACTTCATATGTTGATAAACAAGAGATCATAGCAAGCTCAGAAATTGATGATTTGATTTTTTCCAGCGATCCATTAGCTTGGTCTTACGATGAACAGGAAAAAATCAGAAACAAATTTGTTCTTGATGCATTTCGTAATCACTATAAACATTGTCAAGAATACCGTCACTACTGTCAGGTACACAAAGTAGACGACAATATTACGGAAATTGATGACATACCTGTATTCCCAACATCAGTTTTTAAGTTTACTCGCTTATTAACTTCTCAGGAGAACGAGATTGAAAGTTGGTTTACCAGCAGCGGCACGAGTGGTTTAAAAAGTCAGGTGGCGCGTAACAGACTAAGTATTGAGAGACTCTTAGGCTCTGTGAGTTATGGCATGAAATATGTTGGTAGTTGGTTTGATCATCAAATAGAGTTGGTCAACTTAGGGCCAGATAGATTTAATGCTCATAACATTTGGTTTAAATATGTTATGAGCTTGGTAGAATTATTATATCCCACGACATTTACCGTAATGGAAGAACGAATAGATTTTGTTAAGACATTGAATAGCCTTGAGCGAATAAAAAATCAAGGAAAAGATATTTGTCTTATCGGCTCACCATACTTTATTTATTTGCTCTGCCAGTATATGAAAGATAAAAATATCTCATTTTATGGGGATAAAAACCTTTATATCATAACGGGGGGCGGCTGGAAAAGTTATGAAAAAGAGTCCCTAAAACGCGATGATTTCAATCATCTTTTATTCGACACGTTCAACCTCAATAATATTAGTCAAATCCGCGATATATTTAATCAAGTTGAACTCAACACTTGTTTCTTTGAGGATGAAATGCAACGTAAACGTGTTCCGCCGTGGGTATATGCGCGAGCACTTGATCCTGAAACATTGAAACCTGTACCTGATGGAATGCCGGGTTTGATGAGTTATATGGATGCGTCATCAACGAGTTATCCGGCATTTATTGTTACCGATGATGTCGGGATAATGAGCAGAGAATATGGTCAATATCCTGGTGTACTTGTTGAGATTTTACGTCGCGTCAATACGAGGGCACAGAAAGGGTGTGCTTTAAGCTTAAACCAAGCATTTAATAGTTGA" />
    </TypeInfo>
    <TypeInfo ID="105" TypeName="System.String, mscorlib, Version=4.0.0.0, Culture=neutral, PublicKeyToken=b77a5c561934e089" AssemblyString="mscorlib, Version=4.0.0.0, Culture=neutral, PublicKeyToken=b77a5c561934e089" AssemblyLocation="C:\Windows\Microsoft.NET\Framework64\v4.0.30319\mscorlib.dll" IsDeviceDependent="False">
      <ValueInfo Value="TCAACTATTAAATGCTTGGTTTAAGCTTAAAGCACACCCTTTCTGTGCCCTCGTATTGACGCGACGTAAAATCTCAACAAGTACACCAGGATATTGACCATATTCTCTGCTCATTATCCCGACATCATCGGTAACAATAAATGCCGGATAACTCGTTGATGACGCATCCATATAACTCATCAAACCCGGCATTCCATCAGGTACAGGTTTCAATGTTTCAGGATCAAGTGCTCGCGCATATACCCACGGCGGAACACGTTTACGTTGCATTTCATCCTCAAAGAAACAAGTGTTGAGTTCAACTTGATTAAATATATCGCGGATTTGACTAATATTATTGAGGTTGAACGTGTCGAATAAAAGATGATTGAAATCATCGCGTTTTAGGGACTCTTTTTCATAACTTTTCCAGCCGCCCCCCGTTATGATATAAAGGTTTTTATCCCCATAAAATGAGATATTTTTATCTTTCATATACTGGCAGAGCAAATAAATAAAGTATGGTGAGCCGATAAGACAAATATCTTTTCCTTGATTTTTTATTCGCTCAAGGCTATTCAATGTCTTAACAAAATCTATTCGTTCTTCCATTACGGTAAATGTCGTGGGATATAATAATTCTACCAAGCTCATAACATATTTAAACCAAATGTTATGAGCATTAAATCTATCTGGCCCTAAGTTGACCAACTCTATTTGATGATCAAACCAACTACCAACATATTTCATGCCATAACTCACAGAGCCTAAGAGTCTCTCAATACTTAGTCTGTTACGCGCCACCTGACTTTTTAAACCACTCGTGCCGCTGCTGGTAAACCAACTTTCAATCTCGTTCTCCTGAGAAGTTAATAAGCGAGTAAACTTAAAAACTGATGTTGGGAATACAGGTATGTCATCAATTTCCGTAATATTGTCGTCTACTTTGTGTACCTGACAGTAGTGACGGTATTCTTGACAATGTTTATAGTGATTACGAAATGCATCAAGAACAAATTTGTTTCTGATTTTTTCCTGTTCATCGTAAGACCAAGCTAATGGATCGCTGGAAAAAATCAAATCATCAATTTCTGAGCTTGCTATGATCTCTTGTTTATCAACATATGAAGTCAT" />
    </TypeInfo>
    <TypeInfo ID="106" TypeName="System.String, mscorlib, Version=4.0.0.0, Culture=neutral, PublicKeyToken=b77a5c561934e089" AssemblyString="mscorlib, Version=4.0.0.0, Culture=neutral, PublicKeyToken=b77a5c561934e089" AssemblyLocation="C:\Windows\Microsoft.NET\Framework64\v4.0.30319\mscorlib.dll" IsDeviceDependent="False">
      <ValueInfo Value="luxE &lt;&gt; (26)" />
    </TypeInfo>
    <TypeInfo ID="107" TypeName="System.Collections.Generic.List`1[[Vecute.Nuctions+FeatureFunction, Vecute, Version=1.0.0.0, Culture=neutral, PublicKeyToken=6ca157640498cbe3]], mscorlib, Version=4.0.0.0, Culture=neutral, PublicKeyToken=b77a5c561934e089" AssemblyString="mscorlib, Version=4.0.0.0, Culture=neutral, PublicKeyToken=b77a5c561934e089" AssemblyLocation="C:\Windows\Microsoft.NET\Framework64\v4.0.30319\mscorlib.dll" IsDeviceDependent="False">
      <ValueInfo Count="0" DeepSerialization="Yes" ShallowSerialization="No" />
    </TypeInfo>
    <TypeInfo ID="108" TypeName="System.Collections.Generic.List`1[[System.Int32, mscorlib, Version=4.0.0.0, Culture=neutral, PublicKeyToken=b77a5c561934e089]], mscorlib, Version=4.0.0.0, Culture=neutral, PublicKeyToken=b77a5c561934e089" AssemblyString="mscorlib, Version=4.0.0.0, Culture=neutral, PublicKeyToken=b77a5c561934e089" AssemblyLocation="C:\Windows\Microsoft.NET\Framework64\v4.0.30319\mscorlib.dll" IsDeviceDependent="False">
      <ValueInfo Count="0" DeepSerialization="Yes" ShallowSerialization="No" />
    </TypeInfo>
    <TypeInfo ID="109" TypeName="System.Collections.Generic.List`1[[System.Int32, mscorlib, Version=4.0.0.0, Culture=neutral, PublicKeyToken=b77a5c561934e089]], mscorlib, Version=4.0.0.0, Culture=neutral, PublicKeyToken=b77a5c561934e089" AssemblyString="mscorlib, Version=4.0.0.0, Culture=neutral, PublicKeyToken=b77a5c561934e089" AssemblyLocation="C:\Windows\Microsoft.NET\Framework64\v4.0.30319\mscorlib.dll" IsDeviceDependent="False">
      <ValueInfo Count="0" DeepSerialization="Yes" ShallowSerialization="No" />
    </TypeInfo>
    <TypeInfo ID="110" TypeName="System.Collections.Generic.List`1[[System.String, mscorlib, Version=4.0.0.0, Culture=neutral, PublicKeyToken=b77a5c561934e089]], mscorlib, Version=4.0.0.0, Culture=neutral, PublicKeyToken=b77a5c561934e089" AssemblyString="mscorlib, Version=4.0.0.0, Culture=neutral, PublicKeyToken=b77a5c561934e089" AssemblyLocation="C:\Windows\Microsoft.NET\Framework64\v4.0.30319\mscorlib.dll" IsDeviceDependent="False">
      <ValueInfo Count="0" DeepSerialization="Yes" ShallowSerialization="No" />
    </TypeInfo>
    <TypeInfo ID="111" TypeName="System.Collections.Generic.List`1[[Vecute.BufferCondition, Vecute, Version=1.0.0.0, Culture=neutral, PublicKeyToken=6ca157640498cbe3]], mscorlib, Version=4.0.0.0, Culture=neutral, PublicKeyToken=b77a5c561934e089" AssemblyString="mscorlib, Version=4.0.0.0, Culture=neutral, PublicKeyToken=b77a5c561934e089" AssemblyLocation="C:\Windows\Microsoft.NET\Framework64\v4.0.30319\mscorlib.dll" IsDeviceDependent="False">
      <ValueInfo Count="0" DeepSerialization="Yes" ShallowSerialization="No" />
    </TypeInfo>
    <TypeInfo ID="112" TypeName="System.Collections.Generic.List`1[[System.String, mscorlib, Version=4.0.0.0, Culture=neutral, PublicKeyToken=b77a5c561934e089]], mscorlib, Version=4.0.0.0, Culture=neutral, PublicKeyToken=b77a5c561934e089" AssemblyString="mscorlib, Version=4.0.0.0, Culture=neutral, PublicKeyToken=b77a5c561934e089" AssemblyLocation="C:\Windows\Microsoft.NET\Framework64\v4.0.30319\mscorlib.dll" IsDeviceDependent="False">
      <ValueInfo Count="0" DeepSerialization="Yes" ShallowSerialization="No" />
    </TypeInfo>
    <TypeInfo ID="113" TypeName="System.Collections.Generic.List`1[[Vecute.FeatureScreenInfo, Vecute, Version=1.0.0.0, Culture=neutral, PublicKeyToken=6ca157640498cbe3]], mscorlib, Version=4.0.0.0, Culture=neutral, PublicKeyToken=b77a5c561934e089" AssemblyString="mscorlib, Version=4.0.0.0, Culture=neutral, PublicKeyToken=b77a5c561934e089" AssemblyLocation="C:\Windows\Microsoft.NET\Framework64\v4.0.30319\mscorlib.dll" IsDeviceDependent="False">
      <ValueInfo Count="0" DeepSerialization="Yes" ShallowSerialization="No" />
    </TypeInfo>
    <TypeInfo ID="114" TypeName="System.Collections.Generic.List`1[[Vecute.DNAInfo, Vecute, Version=1.0.0.0, Culture=neutral, PublicKeyToken=6ca157640498cbe3]], mscorlib, Version=4.0.0.0, Culture=neutral, PublicKeyToken=b77a5c561934e089" AssemblyString="mscorlib, Version=4.0.0.0, Culture=neutral, PublicKeyToken=b77a5c561934e089" AssemblyLocation="C:\Windows\Microsoft.NET\Framework64\v4.0.30319\mscorlib.dll" IsDeviceDependent="False">
      <ValueInfo Count="0" DeepSerialization="Yes" ShallowSerialization="No" />
    </TypeInfo>
    <TypeInfo ID="115" TypeName="Vecute.LigationMethod, Vecute, Version=1.0.0.0, Culture=neutral, PublicKeyToken=6ca157640498cbe3" AssemblyString="Vecute, Version=1.0.0.0, Culture=neutral, PublicKeyToken=6ca157640498cbe3" AssemblyLocation="C:\Users\Jack\Documents\VecuteXI - 2010 Release\Vecute\bin\Debug\Vecute.exe" IsDeviceDependent="False">
      <ValueInfo Enum="Normal2Fragment" />
    </TypeInfo>
    <TypeInfo ID="116" TypeName="System.Int32, mscorlib, Version=4.0.0.0, Culture=neutral, PublicKeyToken=b77a5c561934e089" AssemblyString="mscorlib, Version=4.0.0.0, Culture=neutral, PublicKeyToken=b77a5c561934e089" AssemblyLocation="C:\Windows\Microsoft.NET\Framework64\v4.0.30319\mscorlib.dll" IsDeviceDependent="False">
      <ValueInfo Value="1000" />
    </TypeInfo>
    <TypeInfo ID="117" TypeName="System.Int32, mscorlib, Version=4.0.0.0, Culture=neutral, PublicKeyToken=b77a5c561934e089" AssemblyString="mscorlib, Version=4.0.0.0, Culture=neutral, PublicKeyToken=b77a5c561934e089" AssemblyLocation="C:\Windows\Microsoft.NET\Framework64\v4.0.30319\mscorlib.dll" IsDeviceDependent="False">
      <ValueInfo Value="1500" />
    </TypeInfo>
    <TypeInfo ID="118" TypeName="System.Drawing.Point, System.Drawing, Version=4.0.0.0, Culture=neutral, PublicKeyToken=b03f5f7f11d50a3a" AssemblyString="System.Drawing, Version=4.0.0.0, Culture=neutral, PublicKeyToken=b03f5f7f11d50a3a" AssemblyLocation="C:\Windows\Microsoft.Net\assembly\GAC_MSIL\System.Drawing\v4.0_4.0.0.0__b03f5f7f11d50a3a\System.Drawing.dll" IsDeviceDependent="False">
      <ValueInfo X="0" Y="0" />
    </TypeInfo>
    <TypeInfo ID="119" TypeName="System.String, mscorlib, Version=4.0.0.0, Culture=neutral, PublicKeyToken=b77a5c561934e089" AssemblyString="mscorlib, Version=4.0.0.0, Culture=neutral, PublicKeyToken=b77a5c561934e089" AssemblyLocation="C:\Windows\Microsoft.NET\Framework64\v4.0.30319\mscorlib.dll" IsDeviceDependent="False">
      <ValueInfo Value="F" />
    </TypeInfo>
    <TypeInfo ID="120" TypeName="System.String, mscorlib, Version=4.0.0.0, Culture=neutral, PublicKeyToken=b77a5c561934e089" AssemblyString="mscorlib, Version=4.0.0.0, Culture=neutral, PublicKeyToken=b77a5c561934e089" AssemblyLocation="C:\Windows\Microsoft.NET\Framework64\v4.0.30319\mscorlib.dll" IsDeviceDependent="False">
      <ValueInfo Value="R" />
    </TypeInfo>
    <TypeInfo ID="121" TypeName="Vecute.Nuctions+ScreenModeEnum, Vecute, Version=1.0.0.0, Culture=neutral, PublicKeyToken=6ca157640498cbe3" AssemblyString="Vecute, Version=1.0.0.0, Culture=neutral, PublicKeyToken=6ca157640498cbe3" AssemblyLocation="C:\Users\Jack\Documents\VecuteXI - 2010 Release\Vecute\bin\Debug\Vecute.exe" IsDeviceDependent="False">
      <ValueInfo Enum="Features" />
    </TypeInfo>
    <TypeInfo ID="122" TypeName="Vecute.RecombinationMethod, Vecute, Version=1.0.0.0, Culture=neutral, PublicKeyToken=6ca157640498cbe3" AssemblyString="Vecute, Version=1.0.0.0, Culture=neutral, PublicKeyToken=6ca157640498cbe3" AssemblyLocation="C:\Users\Jack\Documents\VecuteXI - 2010 Release\Vecute\bin\Debug\Vecute.exe" IsDeviceDependent="False">
      <ValueInfo Enum="Homologous" />
    </TypeInfo>
    <TypeInfo ID="123" TypeName="System.Collections.Generic.List`1[[Vecute.EnzymeAnalysisItem, Vecute, Version=1.0.0.0, Culture=neutral, PublicKeyToken=6ca157640498cbe3]], mscorlib, Version=4.0.0.0, Culture=neutral, PublicKeyToken=b77a5c561934e089" AssemblyString="mscorlib, Version=4.0.0.0, Culture=neutral, PublicKeyToken=b77a5c561934e089" AssemblyLocation="C:\Windows\Microsoft.NET\Framework64\v4.0.30319\mscorlib.dll" IsDeviceDependent="False">
      <ValueInfo Count="0" DeepSerialization="Yes" ShallowSerialization="No" />
    </TypeInfo>
    <TypeInfo ID="124" TypeName="System.Collections.Generic.List`1[[System.String, mscorlib, Version=4.0.0.0, Culture=neutral, PublicKeyToken=b77a5c561934e089]], mscorlib, Version=4.0.0.0, Culture=neutral, PublicKeyToken=b77a5c561934e089" AssemblyString="mscorlib, Version=4.0.0.0, Culture=neutral, PublicKeyToken=b77a5c561934e089" AssemblyLocation="C:\Windows\Microsoft.NET\Framework64\v4.0.30319\mscorlib.dll" IsDeviceDependent="False">
      <ValueInfo Count="0" DeepSerialization="Yes" ShallowSerialization="No" />
    </TypeInfo>
    <TypeInfo ID="125" TypeName="System.Collections.Generic.List`1[[System.String, mscorlib, Version=4.0.0.0, Culture=neutral, PublicKeyToken=b77a5c561934e089]], mscorlib, Version=4.0.0.0, Culture=neutral, PublicKeyToken=b77a5c561934e089" AssemblyString="mscorlib, Version=4.0.0.0, Culture=neutral, PublicKeyToken=b77a5c561934e089" AssemblyLocation="C:\Windows\Microsoft.NET\Framework64\v4.0.30319\mscorlib.dll" IsDeviceDependent="False">
      <ValueInfo Count="0" DeepSerialization="Yes" ShallowSerialization="No" />
    </TypeInfo>
    <TypeInfo ID="126" TypeName="Vecute.SequenceResultOptions, Vecute, Version=1.0.0.0, Culture=neutral, PublicKeyToken=6ca157640498cbe3" AssemblyString="Vecute, Version=1.0.0.0, Culture=neutral, PublicKeyToken=6ca157640498cbe3" AssemblyLocation="C:\Users\Jack\Documents\VecuteXI - 2010 Release\Vecute\bin\Debug\Vecute.exe" IsDeviceDependent="False">
      <ValueInfo Enum="Unchecked" />
    </TypeInfo>
    <TypeInfo ID="127" TypeName="System.Collections.Generic.List`1[[System.String, mscorlib, Version=4.0.0.0, Culture=neutral, PublicKeyToken=b77a5c561934e089]], mscorlib, Version=4.0.0.0, Culture=neutral, PublicKeyToken=b77a5c561934e089" AssemblyString="mscorlib, Version=4.0.0.0, Culture=neutral, PublicKeyToken=b77a5c561934e089" AssemblyLocation="C:\Windows\Microsoft.NET\Framework64\v4.0.30319\mscorlib.dll" IsDeviceDependent="False">
      <ValueInfo Count="0" DeepSerialization="Yes" ShallowSerialization="No" />
    </TypeInfo>
    <TypeInfo ID="128" TypeName="Vecute.DescribeEnum, Vecute, Version=1.0.0.0, Culture=neutral, PublicKeyToken=6ca157640498cbe3" AssemblyString="Vecute, Version=1.0.0.0, Culture=neutral, PublicKeyToken=6ca157640498cbe3" AssemblyLocation="C:\Users\Jack\Documents\VecuteXI - 2010 Release\Vecute\bin\Debug\Vecute.exe" IsDeviceDependent="False">
      <ValueInfo Enum="Vecotor" />
    </TypeInfo>
    <TypeInfo ID="129" TypeName="Vecute.Nuctions+TransformationMethod, Vecute, Version=1.0.0.0, Culture=neutral, PublicKeyToken=6ca157640498cbe3" AssemblyString="Vecute, Version=1.0.0.0, Culture=neutral, PublicKeyToken=6ca157640498cbe3" AssemblyLocation="C:\Users\Jack\Documents\VecuteXI - 2010 Release\Vecute\bin\Debug\Vecute.exe" IsDeviceDependent="False">
      <ValueInfo Enum="ChemicalTransformation" />
    </TypeInfo>
    <TypeInfo ID="130" TypeName="Vecute.Nuctions+TransformationMode, Vecute, Version=1.0.0.0, Culture=neutral, PublicKeyToken=6ca157640498cbe3" AssemblyString="Vecute, Version=1.0.0.0, Culture=neutral, PublicKeyToken=6ca157640498cbe3" AssemblyLocation="C:\Users\Jack\Documents\VecuteXI - 2010 Release\Vecute\bin\Debug\Vecute.exe" IsDeviceDependent="False">
      <ValueInfo Enum="AllToOneCell" />
    </TypeInfo>
    <TypeInfo ID="131" TypeName="System.Collections.Generic.List`1[[Vecute.IncubationStep, Vecute, Version=1.0.0.0, Culture=neutral, PublicKeyToken=6ca157640498cbe3]], mscorlib, Version=4.0.0.0, Culture=neutral, PublicKeyToken=b77a5c561934e089" AssemblyString="mscorlib, Version=4.0.0.0, Culture=neutral, PublicKeyToken=b77a5c561934e089" AssemblyLocation="C:\Windows\Microsoft.NET\Framework64\v4.0.30319\mscorlib.dll" IsDeviceDependent="False">
      <ValueInfo Count="0" DeepSerialization="Yes" ShallowSerialization="No" />
    </TypeInfo>
    <TypeInfo ID="132" TypeName="System.Collections.Generic.List`1[[Vecute.Nuctions+Cell, Vecute, Version=1.0.0.0, Culture=neutral, PublicKeyToken=6ca157640498cbe3]], mscorlib, Version=4.0.0.0, Culture=neutral, PublicKeyToken=b77a5c561934e089" AssemblyString="mscorlib, Version=4.0.0.0, Culture=neutral, PublicKeyToken=b77a5c561934e089" AssemblyLocation="C:\Windows\Microsoft.NET\Framework64\v4.0.30319\mscorlib.dll" IsDeviceDependent="False">
      <ValueInfo Count="0" DeepSerialization="Yes" ShallowSerialization="No" />
    </TypeInfo>
    <TypeInfo ID="133" TypeName="System.Single, mscorlib, Version=4.0.0.0, Culture=neutral, PublicKeyToken=b77a5c561934e089" AssemblyString="mscorlib, Version=4.0.0.0, Culture=neutral, PublicKeyToken=b77a5c561934e089" AssemblyLocation="C:\Windows\Microsoft.NET\Framework64\v4.0.30319\mscorlib.dll" IsDeviceDependent="False">
      <ValueInfo Value="4619.391" />
    </TypeInfo>
    <TypeInfo ID="134" TypeName="System.Single, mscorlib, Version=4.0.0.0, Culture=neutral, PublicKeyToken=b77a5c561934e089" AssemblyString="mscorlib, Version=4.0.0.0, Culture=neutral, PublicKeyToken=b77a5c561934e089" AssemblyLocation="C:\Windows\Microsoft.NET\Framework64\v4.0.30319\mscorlib.dll" IsDeviceDependent="False">
      <ValueInfo Value="348.0251" />
    </TypeInfo>
    <TypeInfo ID="135" TypeName="Vecute.ProgressEnum, Vecute, Version=1.0.0.0, Culture=neutral, PublicKeyToken=6ca157640498cbe3" AssemblyString="Vecute, Version=1.0.0.0, Culture=neutral, PublicKeyToken=6ca157640498cbe3" AssemblyLocation="C:\Users\Jack\Documents\VecuteXI - 2010 Release\Vecute\bin\Debug\Vecute.exe" IsDeviceDependent="False">
      <ValueInfo Enum="Unstarted" />
    </TypeInfo>
    <TypeInfo ID="136" TypeName="System.String, mscorlib, Version=4.0.0.0, Culture=neutral, PublicKeyToken=b77a5c561934e089" AssemblyString="mscorlib, Version=4.0.0.0, Culture=neutral, PublicKeyToken=b77a5c561934e089" AssemblyLocation="C:\Windows\Microsoft.NET\Framework64\v4.0.30319\mscorlib.dll" IsDeviceDependent="False">
      <ValueInfo Value="AATTTTGTTGATATAAAAAGTTTCCTTTGCTATTTTACAGACATTACAAATGGAACAGGA&#xA;ATTATATTTATGAGCGCGAAGTTACATTAATAGTTTTGAGCATAAAATTCAGGGCGTTAT&#xA;TATTTCTAACGAAACTTATAGATTGAGATTATTATAATAAAAAATCTTATTTTCTGGATA&#xA;TTCTTTTTATTTTTATCGTTGTAACATAAAAATACAAGAAGCAAATATTGGTACAACCAG&#xA;TTTGCAAGATGATTAAACAATAACTTAAGTTGAAGTTACCCCATTAAATGGATGGCTAAT&#xA;ATGACTAAAAAAATTTCATTCATTATTAACGGCCAGGTTGAAATTTTTCCCGAAAGTGAT&#xA;GATTTAGTGCAATCCATTAATTTTGGTGATAATAGTGTTTACCTGCCAATATTGAATAAT&#xA;TCTCATGTAAAAAACATTATTGATTATAATGAAAATAATAAATTACGGTTGCATAATATT&#xA;GTCAATTTTCTCTATACGGTAGGGCAAAGATGGAAAAATGAAGAATATTCAAGACGCAGG&#xA;ACATACATTCGTGATTTAAAAAAATATATGGGATATTCAGAAGCAATGGCCAAGTTAGAG&#xA;GCCAACTGGATATCTATGATTTTATGTTCTAAAGGTGGCCTTTATGATGTTGTAGAAAAT&#xA;GAACTTGGTTCTCGCCATATCATGGATGAATGGCTACCTCAGGATGAAAGTTATATTAAG&#xA;GCTTTTCCGAAAGGTAAGTCTATACATCTGTTGGCAGGTAATGTTCCATTATCTGGGATC&#xA;ATGTCTATATTACGCGCAATTTTAACCAAGAATCAGTGTATTATAAAAACATCGTCAACC&#xA;GATCCCTTTACCGCTAATGCATTAGCGTTAAGCTTTATCGATGTAGACCCTAATCATCCG&#xA;ATAACGCGCTCTTTGTCTGTTGTATATTGGCCACACCAAGGTGATACATCACTCGCAAAA&#xA;GAAATTATGCAACATATGGATGTTATTGTCGCTTGGGGAGGGGAAGATGCGATTAATTGG&#xA;GCTGTAGAACATGCACCACCCTATGCTGACGTGATTAAATTTGGCTCTAAAAAGAGTTTT&#xA;TGCATTATTGATAATCCAGTTGATTTAACGTCAGCAGCTACCGGTGCGGCTCATGATATT&#xA;TGTTTTTACGATCAGCGCGCTTGTTTTTCTGCCCAAAACATATATTACATGGGAAATCAG&#xA;TATGAGGAATTTAAGTTAGCGTTGATAGAAAAACTTAATCTATATGCGCATATATTACCA&#xA;AACGCCAAAAAAGATTTTGATGAAAAGGCGGCCTATTCTTTAGTCCAAAAAGAGAGCTTA&#xA;TTTGCTGGATTAAAAGTAGAGGTGGATGTTCATCAACGTTGGATGATTATTGAGTCAAAT&#xA;GCGGGTGTGGAATTTAATCAACCACTTGGCAGATGTGTGTATCTTCATCACGTCGATAAT&#xA;ATTGAGCAAGTATTGCCTTATGTTCAAAAAAATAAGACACAAACCATATCTATTTTTCCT&#xA;TGGGAATCCGCATTTAAGTATCGAGATGCGTTGGCATTAAGAGGTGCGGAAAGGATTGTA&#xA;GAAGCAGGAATGAATAATATATTTCGAGTTGGTGGATCTCATGACGGAATGAGGCCGTTA&#xA;CAACGATTAGTGACATATATTTCTCATGAGAGGCCATCTCATTATACTGCTAAGGATGTT&#xA;GCGGTTGAAATAGAACAGACTCGATTCCTGGAAGAAGATAAGTTCCTTGTATTTGTCCCG&#xA;TAATAGGTAAAAAGTATGGAAAATAAATCCAAATATAAAACCATCGACCATGTTCTTTGT&#xA;GTTGAAGGAAATAAAAAAATTCATGTTTGGGAAACGCTGCCAGAAGAAAACAGCCCAAAG&#xA;AGAAAGAATACCATTATTATTGCGTCGGGTTTTGCCCGAAGGATGGATCATTTTGCTGGT&#xA;TTAGCGGAATATTTATCGCGGAATGGGTTTCATGTGATTCGCTATGATTCACTTCACCAC&#xA;GTTGGGTTGAGTTCAGGGACAATTGATGAATTTACAATGTCTATAGGAAAACAGAGCCTA&#xA;TTAGCCGTGGTTGATTGGTTAAATACACGAAAAATAAATAACCGTGGTATTTTGGCTTCA&#xA;AGCTTATCTGCACGGATAGTTTATGCAAGTCTATCTGAAATTAATGTTTCATTTTTAATC&#xA;ACCGCAGTCGGTGTTGTTAACTTAAGATATACGCTTGAAAGAGCTTTAGGATTTGATTAT&#xA;CTCAGTTTACCCATTAATGAATTGCCGAATAATTTGGATTTTGAAGGCCATAAATTGGGT&#xA;GCTGAAGTCTTTGCGAGAGATTGCCTTGATTTTGGCTGGGAAGATTTAACTTCTACAATC&#xA;AATAGCATGATGTATCTTGATATACCGTTTATTGCTTTTACTGCAAATAACGACAATTGG&#xA;GTAAAGCAAGATGAAGTTATCACATTGTTATCAAATATTCGTAGTAATCGATGCAAGATA&#xA;TATTCTTTGCTAGGGAGTTCGCATGACTTGGGTGAAAACTTAGTGGTCCTGCGCAATTTT&#xA;TATCAATCGGTTACGAAGGCTGCTATCGCGATGGATAATGATCGTCTGGATATTGATGTT&#xA;GATATTATTGAACCATCATTCGAACATCTAACTATTGCGACAGTCAATGAACGTCGAATG&#xA;AAAATTGAGATTGAAAATCAAGCGATTTCGCTGTCTTAAAACCTATTGGGATAGATATTA&#xA;CCCTATAGATTTCAAGATGGATCGCGACGGCAAGGGAGCGAATCCCGGGAGCATAGCAAA&#xA;CTATGTGACCGGGGTGAGTGAGTGCAGCCAACAAAGAAGCAACTTGAAAGATAACGGGTA&#xA;TAGTTAATTCTATCACTCAAATATAAGGGCTCTCTATGAAATTTGGAAACTTTTTGCTTA&#xA;CATACCAACCCCCCCAATTTTCTCAAACAGAAGTAATGAAACGTTTGGTTAAATTAGGTC&#xA;GTATTTCTGAGGAGTGTGGTTTTGATACTGTATGGTTACTGGAGCATCATTTCACGGAGT&#xA;TTGGTTTGCTTGGTAACCCTTATGTCGCTGCTGCATATTTACTTGGTGCAACCAAAAAAT&#xA;TGAATGTAGGGACTGCGGCTATTGTTCTTCCCACCGCTCATCCAGTGCGCCAACTTGAAG&#xA;ATGTGAATTTATTGGATCAAATGTCAAAAGGACGATTTCGGTTTGGTATTTGTCGGGGGC&#xA;TTTACAATAAAGACTTTCGCGTATTTGGCACGGATATGAATAACAGTCGCGCTTTAACGG&#xA;AGTGCTGGTACGGGTTGATAAAAAATGGCATGACAGAGGGATATATGGAAGCTGATAATG&#xA;AACATATCAAGTTCCATAAGGTAAAAGTAAACCCGACAGCATATAGTAAAGGTGGAGCCC&#xA;CTGTTTATGTGGTTGCTGAATCAGCCTCGACAACTGAATGGGCCGCTCAATTTGGTTTAC&#xA;CGATGATATTAAGTTGGATTATAAATACTAACGAAAAGAAAGCACAGCTTGAGCTTTATA&#xA;ACGAGGTGGCTCAAGAATATGGGCACGATATTCATAATATCGACCATTGCTTATCATATA&#xA;TAACATCTGTAAATTATGACTCAAATAAAGCGCAAGAGATTTGTCGGGATTTTCTAGGGC&#xA;ATTGGTATGATTCTTATGTGAATGCCACGACCATTTTTGATGATTCAGACAAAACAAGAG&#xA;GTTATGATTTCAATAAAGGGCAGTGGCGTGACTTTGTATTAAAGGGACATAGAGATACTA&#xA;ATCGCCGCATTGATTACAGTTACGAAATCAATCCCGTGGGAACCCCGCAGGAATGCATTG&#xA;ACATAATTCAAAAAGACATTGATGCCACGGGAATATCAAATATCTGTTGTGGGTTTGAAG&#xA;CGAATGGAACAGTAGACGAAATTATTGCTTCCATGAAGCTCTTCCAGTCTGATGTCATGC&#xA;CGTTTCTTAAAGAAAAACAACGTTCGCTATTATAGTAGCTAAGGAAAAAGAAATGAAATT&#xA;TGGATTGTTCTTCCTTAACTTCATCAATTCAACAACTGTTCAAGAACAAAGTATAGTTCG&#xA;CATGCAGGAAATAACAGAGTATGTTGATAAGTTGAATTTTGAACAGATTTTGGTGTATGA&#xA;AAATCATTTTTCAGGTAATGGTGTTGTCGGTGCTCCTCTGACTGTTTCTGGTTTTTTGCT&#xA;CGGTTTAACAGAAAAAATTAAAATTGGCTCATTGAATCACATCATTACAACTCATCATCC&#xA;TGTCCGAATAGCGGAGGAGGCTTGCTTATTGGATCAATTAAGCGAAGGGAGATTTATTTT&#xA;AGGGTTTAGTGATTGTGAAAAAAAAGATGAAATGCGTCTTTTTAATCGCCCTGTTGAATA&#xA;TCAACAGCAACTATTTGAAGAGTGTTATGAAATCATTAACGATGCTTTAACAACAGGCTA&#xA;TTGTAATCCCGATAATGATTTTTATAGTTTCCCTAAAATATCGGTAAACCCCCACGCTTA&#xA;TACCCAAGGCGGGCCTCGGAGATATGTCACAGCAACCAGTCATCATATTGTTGAGTGGGC&#xA;GGCTAAAAAAGGCATTCCTCTCATCTTTAAGTGGGATGACTCCAATGATGTTAGATATGA&#xA;ATATGCTGAAAGGTATAAAGCCGTTGCTGATAAATATGGTATTGACTTATCAGCGATAGA&#xA;TCATCAGTTAATGGTATTGGTTAACTATAACGAAGATAGTCACAAAGCTAAACAAGAGAC&#xA;GCGTGCATTTATCCGTGATTATGTTCTTGAAATGTATCCTAATGAAAATCTCGAAAATAA&#xA;ACTTGAAGAGATAATCACAGAAAACGCTGTCGGAGATTATACGGAATGTATAGCTGCGGC&#xA;TAAGCTGGCAATTGAAAAGTGCGGTGCAAAAAGTGTATTGTTATCTTTTGAACCAATGAA&#xA;TGACTTGATGCACCAAAAAAACGTAATCAATATTGTTAATGATAATATTAAAAAGTACCA&#xA;CATGTAGTAAAAGAATATGGCAGCAACGCTGCCATATTCTCTAAATTATTTGGAGGGGTA&#xA;AAACAGGTATGACTTCATATGTTGATAAACAAGAGATCATAGCAAGCTCAGAAATTGATG&#xA;ATTTGATTTTTTCCAGCGATCCATTAGCTTGGTCTTACGATGAACAGGAAAAAATCAGAA&#xA;ACAAATTTGTTCTTGATGCATTTCGTAATCACTATAAACATTGTCAAGAATACCGTCACT&#xA;ACTGTCAGGTACACAAAGTAGACGACAATATTACGGAAATTGATGACATACCTGTATTCC&#xA;CAACATCAGTTTTTAAGTTTACTCGCTTATTAACTTCTCAGGAGAACGAGATTGAAAGTT&#xA;GGTTTACCAGCAGCGGCACGAGTGGTTTAAAAAGTCAGGTGGCGCGTAACAGACTAAGTA&#xA;TTGAGAGACTCTTAGGCTCTGTGAGTTATGGCATGAAATATGTTGGTAGTTGGTTTGATC&#xA;ATCAAATAGAGTTGGTCAACTTAGGGCCAGATAGATTTAATGCTCATAACATTTGGTTTA&#xA;AATATGTTATGAGCTTGGTAGAATTATTATATCCCACGACATTTACCGTAATGGAAGAAC&#xA;GAATAGATTTTGTTAAGACATTGAATAGCCTTGAGCGAATAAAAAATCAAGGAAAAGATA&#xA;TTTGTCTTATCGGCTCACCATACTTTATTTATTTGCTCTGCCAGTATATGAAAGATAAAA&#xA;ATATCTCATTTTATGGGGATAAAAACCTTTATATCATAACGGGGGGCGGCTGGAAAAGTT&#xA;ATGAAAAAGAGTCCCTAAAACGCGATGATTTCAATCATCTTTTATTCGACACGTTCAACC&#xA;TCAATAATATTAGTCAAATCCGCGATATATTTAATCAAGTTGAACTCAACACTTGTTTCT&#xA;TTGAGGATGAAATGCAACGTAAACGTGTTCCGCCGTGGGTATATGCGCGAGCACTTGATC&#xA;CTGAAACATTGAAACCTGTACCTGATGGAATGCCGGGTTTGATGAGTTATATGGATGCGT&#xA;CATCAACGAGTTATCCGGCATTTATTGTTACCGATGATGTCGGGATAATGAGCAGAGAAT&#xA;ATGGTCAATATCCTGGTGTACTTGTTGAGATTTTACGTCGCGTCAATACGAGGGCACAGA&#xA;AAGGGTGTGCTTTAAGCTTAAACCAAGCATTTAATAGTTGATATACTCTATGGATTTTAA&#xA;GATGCATCGCGATGGCAAGGGAGTGAATTCCCGGGAGCATAGCGAAAAAATTCTCCAAAA&#xA;CATCTGCATTTGGGGACTTGATAGAGGTTTGTGGGGGTTGGCTTAACACTATTTTCATTG&#xA;TTATATTGCTCAAAGCAAAAGGAGATAATATGAAAAAATTAGCAGTTATGCTTGCATTGG&#xA;GAATGATTAGCTTTGGTGCAATGGCAGTTGATGGGTATAAAGATGCAAAGTTTGGCATGA&#xA;CAGAAGAAGAATTTCTTTCGAAAAGATTATGTGATTTTGAAAAATTTGAGGGAAATTCTC&#xA;AAATAGAAGAAGTATCACTTTATTCATGTTCTGACTTTTCGTTTGCTAACAAAAAGCGTG&#xA;AAGCAATGGCATTTTTTTTAAATGGAAAATTTAAAAGATTAGAGATTAATATTGGCCGCC&#xA;TCGTGAAGCCAGTAAGCAAATCGTTAACGAAAAAGTACGGAGATGAATCATCGTATCCAT&#xA;CACAAGAAGAATTTGAAAATGCGCTAAAATACAATGGAACTATGTCTATAGGTTATGATA&#xA;ATAATACGGTATTAGTTGATATACATATAATGTGTGGCAAAGAAGGCATAGAAACCAGTC&#xA;GACTGATTTATACGAGTCCAGATGTTCATACGATCCCCGATTTAGAGAATAAAATCCAGG&#xA;AATTAAGGGGATTAAAGGAATTCCAAGAATTACTGGAATTAGATCGTGAAAAACTGGATG&#xA;AAGATGTTTGAAACGGCAATAGCCACCTTCGGGTGGTTTTTTATATCTGTTTAGTCCCAA&#xA;CATTTGATAGTTGACATCTTTTGTCCAAGGCTTTCGAGGTAAATATATTGCCGTTTTGGT&#xA;GTTATGAAAGTAAAAAGCCCAGGTGGTAACCTGAGCTCAGGTTGTTGACTT" />
    </TypeInfo>
    <TypeInfo ID="137" TypeName="System.Collections.Generic.List`1[[System.String, mscorlib, Version=4.0.0.0, Culture=neutral, PublicKeyToken=b77a5c561934e089]], mscorlib, Version=4.0.0.0, Culture=neutral, PublicKeyToken=b77a5c561934e089" AssemblyString="mscorlib, Version=4.0.0.0, Culture=neutral, PublicKeyToken=b77a5c561934e089" AssemblyLocation="C:\Windows\Microsoft.NET\Framework64\v4.0.30319\mscorlib.dll" IsDeviceDependent="False">
      <ValueInfo Count="0" DeepSerialization="Yes" ShallowSerialization="No" />
    </TypeInfo>
    <TypeInfo ID="138" TypeName="System.Collections.Generic.Dictionary`2[[System.String, mscorlib, Version=4.0.0.0, Culture=neutral, PublicKeyToken=b77a5c561934e089],[System.String, mscorlib, Version=4.0.0.0, Culture=neutral, PublicKeyToken=b77a5c561934e089]], mscorlib, Version=4.0.0.0, Culture=neutral, PublicKeyToken=b77a5c561934e089" AssemblyString="mscorlib, Version=4.0.0.0, Culture=neutral, PublicKeyToken=b77a5c561934e089" AssemblyLocation="C:\Windows\Microsoft.NET\Framework64\v4.0.30319\mscorlib.dll" IsDeviceDependent="False">
      <ValueInfo Count="0" DeepSerialization="Yes" ShallowSerialization="No" />
    </TypeInfo>
    <TypeInfo ID="139" TypeName="System.Collections.Generic.List`1[[Vecute.EnzymeAnalysisItem, Vecute, Version=1.0.0.0, Culture=neutral, PublicKeyToken=6ca157640498cbe3]], mscorlib, Version=4.0.0.0, Culture=neutral, PublicKeyToken=b77a5c561934e089" AssemblyString="mscorlib, Version=4.0.0.0, Culture=neutral, PublicKeyToken=b77a5c561934e089" AssemblyLocation="C:\Windows\Microsoft.NET\Framework64\v4.0.30319\mscorlib.dll" IsDeviceDependent="False">
      <ValueInfo Count="0" DeepSerialization="Yes" ShallowSerialization="No" />
    </TypeInfo>
    <TypeInfo ID="140" TypeName="System.Collections.Generic.List`1[[System.String, mscorlib, Version=4.0.0.0, Culture=neutral, PublicKeyToken=b77a5c561934e089]], mscorlib, Version=4.0.0.0, Culture=neutral, PublicKeyToken=b77a5c561934e089" AssemblyString="mscorlib, Version=4.0.0.0, Culture=neutral, PublicKeyToken=b77a5c561934e089" AssemblyLocation="C:\Windows\Microsoft.NET\Framework64\v4.0.30319\mscorlib.dll" IsDeviceDependent="False">
      <ValueInfo Count="0" DeepSerialization="Yes" ShallowSerialization="No" />
    </TypeInfo>
    <TypeInfo ID="141" TypeName="System.Collections.Generic.List`1[[System.String, mscorlib, Version=4.0.0.0, Culture=neutral, PublicKeyToken=b77a5c561934e089]], mscorlib, Version=4.0.0.0, Culture=neutral, PublicKeyToken=b77a5c561934e089" AssemblyString="mscorlib, Version=4.0.0.0, Culture=neutral, PublicKeyToken=b77a5c561934e089" AssemblyLocation="C:\Windows\Microsoft.NET\Framework64\v4.0.30319\mscorlib.dll" IsDeviceDependent="False">
      <ValueInfo Count="0" DeepSerialization="Yes" ShallowSerialization="No" />
    </TypeInfo>
    <TypeInfo ID="142" TypeName="System.Collections.Generic.List`1[[System.String, mscorlib, Version=4.0.0.0, Culture=neutral, PublicKeyToken=b77a5c561934e089]], mscorlib, Version=4.0.0.0, Culture=neutral, PublicKeyToken=b77a5c561934e089" AssemblyString="mscorlib, Version=4.0.0.0, Culture=neutral, PublicKeyToken=b77a5c561934e089" AssemblyLocation="C:\Windows\Microsoft.NET\Framework64\v4.0.30319\mscorlib.dll" IsDeviceDependent="False">
      <ValueInfo Count="0" DeepSerialization="Yes" ShallowSerialization="No" />
    </TypeInfo>
    <TypeInfo ID="143" TypeName="System.Collections.Generic.List`1[[Vecute.IncubationStep, Vecute, Version=1.0.0.0, Culture=neutral, PublicKeyToken=6ca157640498cbe3]], mscorlib, Version=4.0.0.0, Culture=neutral, PublicKeyToken=b77a5c561934e089" AssemblyString="mscorlib, Version=4.0.0.0, Culture=neutral, PublicKeyToken=b77a5c561934e089" AssemblyLocation="C:\Windows\Microsoft.NET\Framework64\v4.0.30319\mscorlib.dll" IsDeviceDependent="False">
      <ValueInfo Count="0" DeepSerialization="Yes" ShallowSerialization="No" />
    </TypeInfo>
    <TypeInfo ID="144" TypeName="System.Collections.Generic.List`1[[Vecute.Nuctions+Cell, Vecute, Version=1.0.0.0, Culture=neutral, PublicKeyToken=6ca157640498cbe3]], mscorlib, Version=4.0.0.0, Culture=neutral, PublicKeyToken=b77a5c561934e089" AssemblyString="mscorlib, Version=4.0.0.0, Culture=neutral, PublicKeyToken=b77a5c561934e089" AssemblyLocation="C:\Windows\Microsoft.NET\Framework64\v4.0.30319\mscorlib.dll" IsDeviceDependent="False">
      <ValueInfo Count="0" DeepSerialization="Yes" ShallowSerialization="No" />
    </TypeInfo>
    <TypeInfo ID="145" TypeName="System.Single, mscorlib, Version=4.0.0.0, Culture=neutral, PublicKeyToken=b77a5c561934e089" AssemblyString="mscorlib, Version=4.0.0.0, Culture=neutral, PublicKeyToken=b77a5c561934e089" AssemblyLocation="C:\Windows\Microsoft.NET\Framework64\v4.0.30319\mscorlib.dll" IsDeviceDependent="False">
      <ValueInfo Value="2610.888" />
    </TypeInfo>
    <TypeInfo ID="146" TypeName="System.Single, mscorlib, Version=4.0.0.0, Culture=neutral, PublicKeyToken=b77a5c561934e089" AssemblyString="mscorlib, Version=4.0.0.0, Culture=neutral, PublicKeyToken=b77a5c561934e089" AssemblyLocation="C:\Windows\Microsoft.NET\Framework64\v4.0.30319\mscorlib.dll" IsDeviceDependent="False">
      <ValueInfo Value="772.5935" />
    </TypeInfo>
    <TypeInfo ID="147" TypeName="System.Byte[], mscorlib, Version=4.0.0.0, Culture=neutral, PublicKeyToken=b77a5c561934e089" AssemblyString="mscorlib, Version=4.0.0.0, Culture=neutral, PublicKeyToken=b77a5c561934e089" AssemblyLocation="C:\Windows\Microsoft.NET\Framework64\v4.0.30319\mscorlib.dll" IsDeviceDependent="False">
      <ValueInfo V0="148" V1="149" V2="150" V3="151" V4="151" V5="151" V6="151" V7="151" V8="152" V9="151" V10="153" V11="154" V12="155" V13="156" V14="157" V15="158" V16="159" V17="160" V18="161" V19="162" V20="163" V21="164" V22="165" V23="166" V24="167" V25="168" V26="167" V27="169" V28="170" V29="171" V30="172" V31="150" V32="173" V33="156" V34="174" V35="175" V36="176" V37="177" V38="178" V39="179" V40="153" V41="180" V42="181" V43="182" V44="183" V45="184" V46="153" V47="185" V48="186" V49="187" V50="188" V51="189" V52="190" V53="191" V54="192" V55="164" V56="193" V57="194" V58="193" V59="195" V60="196" V61="197" V62="178" V63="198" V64="199" V65="200" V66="201" V67="202" V68="203" V69="165" V70="204" V71="154" V72="202" V73="203" V74="165" V75="204" V76="154" V77="202" V78="205" V79="206" V80="200" V81="207" V82="208" V83="202" V84="209" V85="210" V86="211" V87="212" V88="196" V89="213" V90="214" V91="215" V92="216" V93="217" V94="167" V95="218" V96="219" V97="220" V98="221" V99="173" V100="222" V101="223" V102="148" V103="211" V104="224" V105="225" V106="148" V107="211" V108="226" V109="224" V110="227" V111="228" V112="229" V113="169" V114="230" V115="231" V116="224" V117="227" V118="210" V119="232" V120="210" V121="233" V122="234" V123="210" V124="235" V125="236" V126="237" V127="210" V128="224" V129="238" V130="228" V131="239" V132="169" V133="230" V134="231" V135="224" V136="227" V137="240" V138="241" V139="198" V140="242" V141="239" V142="243" V143="148" V144="244" V145="211" V146="245" V147="169" V148="246" V149="247" V150="248" V151="211" V152="249" V153="185" V154="204" V155="170" V156="234" V157="247" V158="250" V159="251" V160="252" V161="249" V162="253" V163="200" V164="166" V165="254" V166="198" V167="169" V168="163" V169="200" V170="255" V171="238" V172="256" V173="257" V174="250" V175="258" V176="197" V177="259" V178="209" V179="260" V180="234" V181="224" V182="261" V183="154" V184="182" V185="262" V186="241" V187="263" V188="264" V189="182" V190="265" V191="204" V192="211" V193="230" V194="171" V195="166" V196="266" V197="210" V198="267" V199="180" V200="171" V201="184" V202="209" V203="232" V204="253" V205="214" V206="202" V207="268" V208="174" V209="269" V210="270" V211="169" V212="229" V213="271" V214="272" V215="190" V216="190" V217="169" V218="273" V219="195" V220="213" V221="193" V222="274" V223="275" V224="201" V225="276" V226="228" V227="234" V228="265" V229="277" V230="278" V231="279" V232="205" V233="163" V234="243" V235="189" V236="229" V237="228" V238="232" V239="169" V240="233" V241="280" V242="166" V243="182" V244="169" V245="169" V246="246" V247="281" V248="162" V249="282" V250="208" V251="283" V252="284" V253="183" V254="259" V255="159" V256="205" V257="285" V258="282" V259="241" V260="286" V261="287" V262="250" V263="288" V264="264" V265="224" V266="289" V267="290" V268="155" V269="284" V270="263" V271="279" V272="155" V273="153" V274="263" V275="204" V276="165" V277="218" V278="290" V279="215" V280="291" V281="203" V282="249" V283="292" V284="244" V285="149" V286="196" V287="289" V288="293" V289="193" V290="294" V291="295" V292="296" V293="204" V294="209" V295="197" V296="270" V297="219" V298="275" V299="155" V300="291" V301="279" V302="297" V303="279" V304="298" V305="299" V306="148" V307="203" V308="249" V309="300" V310="299" V311="301" V312="302" V313="224" V314="166" V315="213" V316="156" V317="166" V318="303" V319="304" V320="186" V321="305" V322="267" V323="281" V324="306" V325="233" V326="279" V327="210" V328="230" V329="169" V330="225" V331="209" V332="221" V333="307" V334="285" V335="239" V336="308" V337="273" V338="274" V339="182" V340="309" V341="288" V342="310" V343="230" V344="240" V345="178" V346="234" V347="204" V348="311" V349="194" V350="166" V351="153" V352="169" V353="233" V354="231" V355="224" V356="227" V357="228" V358="270" V359="310" V360="224" V361="200" V362="228" V363="270" V364="169" V365="230" V366="231" V367="224" V368="185" V369="236" V370="216" V371="148" V372="210" V373="312" V374="204" V375="206" V376="313" V377="241" V378="306" V379="237" V380="224" V381="265" V382="208" V383="197" V384="311" V385="279" V386="168" V387="314" V388="219" V389="209" V390="170" V391="315" V392="289" V393="271" V394="251" V395="264" V396="316" V397="166" V398="275" V399="235" V400="266" V401="182" V402="236" V403="253" V404="274" V405="275" V406="236" V407="317" V408="161" V409="318" V410="224" V411="319" V412="260" V413="169" V414="304" V415="320" V416="271" V417="321" V418="281" V419="228" V420="270" V421="169" V422="233" V423="231" V424="224" V425="199" V426="209" V427="170" V428="298" V429="233" V430="231" V431="317" V432="322" V433="323" V434="166" V435="220" V436="233" V437="309" V438="231" V439="158" V440="167" V441="165" V442="163" V443="170" V444="279" V445="214" V446="324" V447="211" V448="281" V449="152" V450="325" V451="233" V452="235" V453="290" V454="241" V455="210" V456="312" V457="292" V458="269" V459="326" V460="327" V461="290" V462="210" V463="257" V464="245" V465="325" V466="203" V467="202" V468="172" V469="153" V470="224" V471="153" V472="169" V473="279" V474="231" V475="224" V476="227" V477="228" V478="328" V479="201" V480="304" V481="311" V482="234" V483="203" V484="316" V485="274" V486="329" V487="236" V488="330" V489="234" V490="301" V491="331" V492="204" V493="211" V494="233" V495="231" V496="209" V497="262" V498="287" V499="210" V500="211" V501="208" V502="281" V503="296" V504="183" V505="316" V506="316" V507="332" V508="236" V509="333" V510="334" V511="278" V512="279" V513="335" V514="336" V515="287" V516="166" V517="270" V518="173" V519="287" V520="166" V521="227" V522="228" V523="232" V524="169" V525="230" V526="337" V527="166" V528="275" V529="211" V530="257" V531="169" V532="236" V533="338" V534="252" V535="279" V536="291" V537="338" V538="322" V539="202" V540="166" V541="275" V542="210" V543="236" V544="169" V545="225" V546="166" V547="243" V548="279" V549="291" V550="339" V551="340" V552="266" V553="283" V554="227" V555="224" V556="204" V557="232" V558="341" V559="219" V560="211" V561="216" V562="239" V563="210" V564="330" V565="234" V566="282" V567="316" V568="214" V569="243" V570="279" V571="277" V572="209" V573="170" V574="169" V575="230" V576="231" V577="224" V578="227" V579="228" V580="155" V581="342" V582="232" V583="208" V584="210" V585="312" V586="148" V587="332" V588="160" V589="211" V590="292" V591="343" V592="305" V593="273" V594="230" V595="168" V596="221" V597="187" V598="234" V599="335" V600="236" V601="150" V602="230" V603="344" V604="234" V605="216" V606="166" V607="325" V608="329" V609="307" V610="210" V611="157" V612="279" V613="272" V614="345" V615="216" V616="240" V617="190" V618="167" V619="224" V620="200" V621="228" V622="304" V623="166" V624="210" V625="209" V626="210" V627="202" V628="166" V629="325" V630="329" V631="233" V632="346" V633="296" V634="189" V635="347" V636="325" V637="316" V638="279" V639="243" V640="234" V641="233" V642="253" V643="162" V644="294" V645="235" V646="234" V647="282" V648="316" V649="168" V650="292" V651="339" V652="228" V653="236" V654="277" V655="340" V656="169" V657="230" V658="231" V659="224" V660="227" V661="228" V662="155" V663="157" V664="325" V665="242" V666="236" V667="312" V668="148" V669="237" V670="348" V671="211" V672="292" V673="305" V674="304" V675="263" V676="349" V677="318" V678="234" V679="350" V680="315" V681="183" V682="169" V683="173" V684="351" V685="352" V686="155" V687="202" V688="169" V689="233" V690="298" V691="166" V692="182" V693="202" V694="241" V695="222" V696="241" V697="333" V698="353" V699="224" V700="194" V701="314" V702="310" V703="316" V704="229" V705="260" V706="233" V707="204" V708="210" V709="232" V710="210" V711="233" V712="298" V713="166" V714="182" V715="241" V716="155" V717="188" V718="306" V719="261" V720="233" V721="218" V722="235" V723="229" V724="239" V725="228" V726="262" V727="245" V728="326" V729="169" V730="236" V731="231" V732="224" V733="275" V734="228" V735="204" V736="317" V737="325" V738="231" V739="224" V740="227" V741="228" V742="270" V743="169" V744="178" V745="354" V746="229" V747="239" V748="355" V749="231" V750="166" V751="190" V752="356" V753="290" V754="179" V755="235" V756="357" V757="358" V758="313" V759="169" V760="279" V761="279" V762="228" V763="213" V764="149" V765="236" V766="169" V767="165" V768="194" V769="340" V770="257" V771="271" V772="158" V773="359" V774="360" V775="293" V776="191" V777="316" V778="249" V779="226" V780="235" V781="224" V782="348" V783="286" V784="284" V785="281" V786="324" V787="211" V788="166" V789="200" V790="286" V791="361" V792="259" V793="233" V794="264" V795="341" V796="236" V797="234" V798="183" V799="316" V800="279" V801="329" V802="210" V803="218" V804="234" V805="216" V806="316" V807="279" V808="148" V809="210" V810="312" V811="210" V812="234" V813="299" V814="179" V815="233" V816="270" V817="228" V818="229" V819="210" V820="202" V821="362" V822="236" V823="280" V824="166" V825="182" V826="210" V827="209" V828="363" V829="274" V830="262" V831="285" V832="296" V833="221" V834="349" V835="325" V836="266" V837="291" V838="185" V839="230" V840="280" V841="224" V842="182" V843="202" V844="244" V845="290" V846="300" V847="331" V848="257" V849="210" V850="284" V851="173" V852="279" V853="263" V854="364" V855="220" V856="228" V857="204" V858="317" V859="233" V860="231" V861="224" V862="227" V863="228" V864="270" V865="204" V866="279" V867="231" V868="362" V869="185" V870="311" V871="321" V872="190" V873="241" V874="220" V875="185" V876="298" V877="249" V878="222" V879="282" V880="269" V881="307" V882="172" V883="365" V884="164" V885="202" V886="234" V887="210" V888="333" V889="357" V890="232" V891="277" V892="209" V893="340" V894="169" V895="230" V896="231" V897="224" V898="227" V899="148" V900="232" V901="246" V902="166" V903="227" V904="228" V905="270" V906="169" V907="230" V908="277" V909="209" V910="153" V911="169" V912="230" V913="231" V914="224" V915="227" V916="148" V917="232" V918="182" V919="166" V920="227" V921="228" V922="270" V923="169" V924="366" V925="224" V926="185" V927="225" V928="230" V929="148" V930="210" V931="312" V932="204" V933="206" V934="275" V935="210" V936="241" V937="367" V938="348" V939="269" V940="222" V941="166" V942="263" V943="200" V944="280" V945="209" V946="339" V947="230" V948="175" V949="234" V950="192" V951="368" V952="369" V953="224" V954="227" V955="228" V956="232" V957="169" V958="230" V959="333" V960="233" V961="370" V962="228" V963="229" V964="210" V965="263" V966="207" V967="182" V968="235" V969="151" V970="270" V971="216" V972="311" V973="269" V974="371" V975="290" V976="234" V977="228" V978="155" V979="351" V980="202" V981="148" V982="210" V983="312" V984="210" V985="234" V986="241" V987="260" V988="198" V989="293" V990="316" V991="316" V992="351" V993="168" V994="292" V995="372" V996="371" V997="325" V998="333" V999="198" V1000="212" V1001="279" V1002="330" V1003="234" V1004="216" V1005="316" V1006="274" V1007="292" V1008="236" V1009="189" V1010="234" V1011="183" V1012="210" V1013="232" V1014="183" V1015="313" V1016="317" V1017="339" V1018="272" V1019="279" V1020="296" V1021="183" V1022="373" V1023="210" V1024="232" V1025="253" V1026="338" V1027="308" V1028="210" V1029="274" V1030="316" V1031="304" V1032="210" V1033="232" V1034="371" V1035="305" V1036="212" V1037="279" V1038="325" V1039="264" V1040="278" V1041="234" V1042="192" V1043="245" V1044="190" V1045="209" V1046="339" V1047="198" V1048="293" V1049="316" V1050="274" V1051="329" V1052="210" V1053="330" V1054="234" V1055="180" V1056="241" V1057="326" V1058="329" V1059="233" V1060="234" V1061="235" V1062="374" V1063="224" V1064="328" V1065="198" V1066="375" V1067="280" V1068="288" V1069="374" V1070="290" V1071="234" V1072="228" V1073="155" V1074="312" V1075="290" V1076="262" V1077="233" V1078="353" V1079="330" V1080="247" V1081="322" V1082="274" V1083="169" V1084="232" V1085="279" V1086="352" V1087="375" V1088="376" V1089="182" V1090="316" V1091="232" V1092="232" V1093="317" V1094="377" V1095="363" V1096="326" V1097="209" V1098="170" V1099="202" V1100="234" V1101="378" V1102="239" V1103="274" V1104="239" V1105="210" V1106="330" V1107="234" V1108="282" V1109="235" V1110="290" V1111="292" V1112="236" V1113="335" V1114="211" V1115="216" V1116="379" V1117="233" V1118="330" V1119="234" V1120="282" V1121="316" V1122="214" V1123="225" V1124="274" V1125="234" V1126="209" V1127="378" V1128="166" V1129="170" V1130="166" V1131="234" V1132="180" V1133="235" V1134="230" V1135="210" V1136="152" V1137="151" V1138="151" V1139="210" V1140="210" V1141="175" V1142="176" V1143="380" V1144="251" V1145="259" V1146="381" V1147="151" V1148="151" Count="1149" DeepSerialization="Yes" ShallowSerialization="No" />
    </TypeInfo>
    <TypeInfo ID="148" TypeName="System.Byte, mscorlib, Version=4.0.0.0, Culture=neutral, PublicKeyToken=b77a5c561934e089" AssemblyString="mscorlib, Version=4.0.0.0, Culture=neutral, PublicKeyToken=b77a5c561934e089" AssemblyLocation="C:\Windows\Microsoft.NET\Framework64\v4.0.30319\mscorlib.dll" IsDeviceDependent="False">
      <ValueInfo Value="31" />
    </TypeInfo>
    <TypeInfo ID="149" TypeName="System.Byte, mscorlib, Version=4.0.0.0, Culture=neutral, PublicKeyToken=b77a5c561934e089" AssemblyString="mscorlib, Version=4.0.0.0, Culture=neutral, PublicKeyToken=b77a5c561934e089" AssemblyLocation="C:\Windows\Microsoft.NET\Framework64\v4.0.30319\mscorlib.dll" IsDeviceDependent="False">
      <ValueInfo Value="139" />
    </TypeInfo>
    <TypeInfo ID="150" TypeName="System.Byte, mscorlib, Version=4.0.0.0, Culture=neutral, PublicKeyToken=b77a5c561934e089" AssemblyString="mscorlib, Version=4.0.0.0, Culture=neutral, PublicKeyToken=b77a5c561934e089" AssemblyLocation="C:\Windows\Microsoft.NET\Framework64\v4.0.30319\mscorlib.dll" IsDeviceDependent="False">
      <ValueInfo Value="8" />
    </TypeInfo>
    <TypeInfo ID="151" TypeName="System.Byte, mscorlib, Version=4.0.0.0, Culture=neutral, PublicKeyToken=b77a5c561934e089" AssemblyString="mscorlib, Version=4.0.0.0, Culture=neutral, PublicKeyToken=b77a5c561934e089" AssemblyLocation="C:\Windows\Microsoft.NET\Framework64\v4.0.30319\mscorlib.dll" IsDeviceDependent="False">
      <ValueInfo Value="0" />
    </TypeInfo>
    <TypeInfo ID="152" TypeName="System.Byte, mscorlib, Version=4.0.0.0, Culture=neutral, PublicKeyToken=b77a5c561934e089" AssemblyString="mscorlib, Version=4.0.0.0, Culture=neutral, PublicKeyToken=b77a5c561934e089" AssemblyLocation="C:\Windows\Microsoft.NET\Framework64\v4.0.30319\mscorlib.dll" IsDeviceDependent="False">
      <ValueInfo Value="4" />
    </TypeInfo>
    <TypeInfo ID="153" TypeName="System.Byte, mscorlib, Version=4.0.0.0, Culture=neutral, PublicKeyToken=b77a5c561934e089" AssemblyString="mscorlib, Version=4.0.0.0, Culture=neutral, PublicKeyToken=b77a5c561934e089" AssemblyLocation="C:\Windows\Microsoft.NET\Framework64\v4.0.30319\mscorlib.dll" IsDeviceDependent="False">
      <ValueInfo Value="236" />
    </TypeInfo>
    <TypeInfo ID="154" TypeName="System.Byte, mscorlib, Version=4.0.0.0, Culture=neutral, PublicKeyToken=b77a5c561934e089" AssemblyString="mscorlib, Version=4.0.0.0, Culture=neutral, PublicKeyToken=b77a5c561934e089" AssemblyLocation="C:\Windows\Microsoft.NET\Framework64\v4.0.30319\mscorlib.dll" IsDeviceDependent="False">
      <ValueInfo Value="189" />
    </TypeInfo>
    <TypeInfo ID="155" TypeName="System.Byte, mscorlib, Version=4.0.0.0, Culture=neutral, PublicKeyToken=b77a5c561934e089" AssemblyString="mscorlib, Version=4.0.0.0, Culture=neutral, PublicKeyToken=b77a5c561934e089" AssemblyLocation="C:\Windows\Microsoft.NET\Framework64\v4.0.30319\mscorlib.dll" IsDeviceDependent="False">
      <ValueInfo Value="7" />
    </TypeInfo>
    <TypeInfo ID="156" TypeName="System.Byte, mscorlib, Version=4.0.0.0, Culture=neutral, PublicKeyToken=b77a5c561934e089" AssemblyString="mscorlib, Version=4.0.0.0, Culture=neutral, PublicKeyToken=b77a5c561934e089" AssemblyLocation="C:\Windows\Microsoft.NET\Framework64\v4.0.30319\mscorlib.dll" IsDeviceDependent="False">
      <ValueInfo Value="96" />
    </TypeInfo>
    <TypeInfo ID="157" TypeName="System.Byte, mscorlib, Version=4.0.0.0, Culture=neutral, PublicKeyToken=b77a5c561934e089" AssemblyString="mscorlib, Version=4.0.0.0, Culture=neutral, PublicKeyToken=b77a5c561934e089" AssemblyLocation="C:\Windows\Microsoft.NET\Framework64\v4.0.30319\mscorlib.dll" IsDeviceDependent="False">
      <ValueInfo Value="28" />
    </TypeInfo>
    <TypeInfo ID="158" TypeName="System.Byte, mscorlib, Version=4.0.0.0, Culture=neutral, PublicKeyToken=b77a5c561934e089" AssemblyString="mscorlib, Version=4.0.0.0, Culture=neutral, PublicKeyToken=b77a5c561934e089" AssemblyLocation="C:\Windows\Microsoft.NET\Framework64\v4.0.30319\mscorlib.dll" IsDeviceDependent="False">
      <ValueInfo Value="73" />
    </TypeInfo>
    <TypeInfo ID="159" TypeName="System.Byte, mscorlib, Version=4.0.0.0, Culture=neutral, PublicKeyToken=b77a5c561934e089" AssemblyString="mscorlib, Version=4.0.0.0, Culture=neutral, PublicKeyToken=b77a5c561934e089" AssemblyLocation="C:\Windows\Microsoft.NET\Framework64\v4.0.30319\mscorlib.dll" IsDeviceDependent="False">
      <ValueInfo Value="150" />
    </TypeInfo>
    <TypeInfo ID="160" TypeName="System.Byte, mscorlib, Version=4.0.0.0, Culture=neutral, PublicKeyToken=b77a5c561934e089" AssemblyString="mscorlib, Version=4.0.0.0, Culture=neutral, PublicKeyToken=b77a5c561934e089" AssemblyLocation="C:\Windows\Microsoft.NET\Framework64\v4.0.30319\mscorlib.dll" IsDeviceDependent="False">
      <ValueInfo Value="37" />
    </TypeInfo>
    <TypeInfo ID="161" TypeName="System.Byte, mscorlib, Version=4.0.0.0, Culture=neutral, PublicKeyToken=b77a5c561934e089" AssemblyString="mscorlib, Version=4.0.0.0, Culture=neutral, PublicKeyToken=b77a5c561934e089" AssemblyLocation="C:\Windows\Microsoft.NET\Framework64\v4.0.30319\mscorlib.dll" IsDeviceDependent="False">
      <ValueInfo Value="38" />
    </TypeInfo>
    <TypeInfo ID="162" TypeName="System.Byte, mscorlib, Version=4.0.0.0, Culture=neutral, PublicKeyToken=b77a5c561934e089" AssemblyString="mscorlib, Version=4.0.0.0, Culture=neutral, PublicKeyToken=b77a5c561934e089" AssemblyLocation="C:\Windows\Microsoft.NET\Framework64\v4.0.30319\mscorlib.dll" IsDeviceDependent="False">
      <ValueInfo Value="47" />
    </TypeInfo>
    <TypeInfo ID="163" TypeName="System.Byte, mscorlib, Version=4.0.0.0, Culture=neutral, PublicKeyToken=b77a5c561934e089" AssemblyString="mscorlib, Version=4.0.0.0, Culture=neutral, PublicKeyToken=b77a5c561934e089" AssemblyLocation="C:\Windows\Microsoft.NET\Framework64\v4.0.30319\mscorlib.dll" IsDeviceDependent="False">
      <ValueInfo Value="109" />
    </TypeInfo>
    <TypeInfo ID="164" TypeName="System.Byte, mscorlib, Version=4.0.0.0, Culture=neutral, PublicKeyToken=b77a5c561934e089" AssemblyString="mscorlib, Version=4.0.0.0, Culture=neutral, PublicKeyToken=b77a5c561934e089" AssemblyLocation="C:\Windows\Microsoft.NET\Framework64\v4.0.30319\mscorlib.dll" IsDeviceDependent="False">
      <ValueInfo Value="202" />
    </TypeInfo>
    <TypeInfo ID="165" TypeName="System.Byte, mscorlib, Version=4.0.0.0, Culture=neutral, PublicKeyToken=b77a5c561934e089" AssemblyString="mscorlib, Version=4.0.0.0, Culture=neutral, PublicKeyToken=b77a5c561934e089" AssemblyLocation="C:\Windows\Microsoft.NET\Framework64\v4.0.30319\mscorlib.dll" IsDeviceDependent="False">
      <ValueInfo Value="123" />
    </TypeInfo>
    <TypeInfo ID="166" TypeName="System.Byte, mscorlib, Version=4.0.0.0, Culture=neutral, PublicKeyToken=b77a5c561934e089" AssemblyString="mscorlib, Version=4.0.0.0, Culture=neutral, PublicKeyToken=b77a5c561934e089" AssemblyLocation="C:\Windows\Microsoft.NET\Framework64\v4.0.30319\mscorlib.dll" IsDeviceDependent="False">
      <ValueInfo Value="127" />
    </TypeInfo>
    <TypeInfo ID="167" TypeName="System.Byte, mscorlib, Version=4.0.0.0, Culture=neutral, PublicKeyToken=b77a5c561934e089" AssemblyString="mscorlib, Version=4.0.0.0, Culture=neutral, PublicKeyToken=b77a5c561934e089" AssemblyLocation="C:\Windows\Microsoft.NET\Framework64\v4.0.30319\mscorlib.dll" IsDeviceDependent="False">
      <ValueInfo Value="74" />
    </TypeInfo>
    <TypeInfo ID="168" TypeName="System.Byte, mscorlib, Version=4.0.0.0, Culture=neutral, PublicKeyToken=b77a5c561934e089" AssemblyString="mscorlib, Version=4.0.0.0, Culture=neutral, PublicKeyToken=b77a5c561934e089" AssemblyLocation="C:\Windows\Microsoft.NET\Framework64\v4.0.30319\mscorlib.dll" IsDeviceDependent="False">
      <ValueInfo Value="245" />
    </TypeInfo>
    <TypeInfo ID="169" TypeName="System.Byte, mscorlib, Version=4.0.0.0, Culture=neutral, PublicKeyToken=b77a5c561934e089" AssemblyString="mscorlib, Version=4.0.0.0, Culture=neutral, PublicKeyToken=b77a5c561934e089" AssemblyLocation="C:\Windows\Microsoft.NET\Framework64\v4.0.30319\mscorlib.dll" IsDeviceDependent="False">
      <ValueInfo Value="215" />
    </TypeInfo>
    <TypeInfo ID="170" TypeName="System.Byte, mscorlib, Version=4.0.0.0, Culture=neutral, PublicKeyToken=b77a5c561934e089" AssemblyString="mscorlib, Version=4.0.0.0, Culture=neutral, PublicKeyToken=b77a5c561934e089" AssemblyLocation="C:\Windows\Microsoft.NET\Framework64\v4.0.30319\mscorlib.dll" IsDeviceDependent="False">
      <ValueInfo Value="224" />
    </TypeInfo>
    <TypeInfo ID="171" TypeName="System.Byte, mscorlib, Version=4.0.0.0, Culture=neutral, PublicKeyToken=b77a5c561934e089" AssemblyString="mscorlib, Version=4.0.0.0, Culture=neutral, PublicKeyToken=b77a5c561934e089" AssemblyLocation="C:\Windows\Microsoft.NET\Framework64\v4.0.30319\mscorlib.dll" IsDeviceDependent="False">
      <ValueInfo Value="116" />
    </TypeInfo>
    <TypeInfo ID="172" TypeName="System.Byte, mscorlib, Version=4.0.0.0, Culture=neutral, PublicKeyToken=b77a5c561934e089" AssemblyString="mscorlib, Version=4.0.0.0, Culture=neutral, PublicKeyToken=b77a5c561934e089" AssemblyLocation="C:\Windows\Microsoft.NET\Framework64\v4.0.30319\mscorlib.dll" IsDeviceDependent="False">
      <ValueInfo Value="161" />
    </TypeInfo>
    <TypeInfo ID="173" TypeName="System.Byte, mscorlib, Version=4.0.0.0, Culture=neutral, PublicKeyToken=b77a5c561934e089" AssemblyString="mscorlib, Version=4.0.0.0, Culture=neutral, PublicKeyToken=b77a5c561934e089" AssemblyLocation="C:\Windows\Microsoft.NET\Framework64\v4.0.30319\mscorlib.dll" IsDeviceDependent="False">
      <ValueInfo Value="128" />
    </TypeInfo>
    <TypeInfo ID="174" TypeName="System.Byte, mscorlib, Version=4.0.0.0, Culture=neutral, PublicKeyToken=b77a5c561934e089" AssemblyString="mscorlib, Version=4.0.0.0, Culture=neutral, PublicKeyToken=b77a5c561934e089" AssemblyLocation="C:\Windows\Microsoft.NET\Framework64\v4.0.30319\mscorlib.dll" IsDeviceDependent="False">
      <ValueInfo Value="19" />
    </TypeInfo>
    <TypeInfo ID="175" TypeName="System.Byte, mscorlib, Version=4.0.0.0, Culture=neutral, PublicKeyToken=b77a5c561934e089" AssemblyString="mscorlib, Version=4.0.0.0, Culture=neutral, PublicKeyToken=b77a5c561934e089" AssemblyLocation="C:\Windows\Microsoft.NET\Framework64\v4.0.30319\mscorlib.dll" IsDeviceDependent="False">
      <ValueInfo Value="36" />
    </TypeInfo>
    <TypeInfo ID="176" TypeName="System.Byte, mscorlib, Version=4.0.0.0, Culture=neutral, PublicKeyToken=b77a5c561934e089" AssemblyString="mscorlib, Version=4.0.0.0, Culture=neutral, PublicKeyToken=b77a5c561934e089" AssemblyLocation="C:\Windows\Microsoft.NET\Framework64\v4.0.30319\mscorlib.dll" IsDeviceDependent="False">
      <ValueInfo Value="216" />
    </TypeInfo>
    <TypeInfo ID="177" TypeName="System.Byte, mscorlib, Version=4.0.0.0, Culture=neutral, PublicKeyToken=b77a5c561934e089" AssemblyString="mscorlib, Version=4.0.0.0, Culture=neutral, PublicKeyToken=b77a5c561934e089" AssemblyLocation="C:\Windows\Microsoft.NET\Framework64\v4.0.30319\mscorlib.dll" IsDeviceDependent="False">
      <ValueInfo Value="144" />
    </TypeInfo>
    <TypeInfo ID="178" TypeName="System.Byte, mscorlib, Version=4.0.0.0, Culture=neutral, PublicKeyToken=b77a5c561934e089" AssemblyString="mscorlib, Version=4.0.0.0, Culture=neutral, PublicKeyToken=b77a5c561934e089" AssemblyLocation="C:\Windows\Microsoft.NET\Framework64\v4.0.30319\mscorlib.dll" IsDeviceDependent="False">
      <ValueInfo Value="64" />
    </TypeInfo>
    <TypeInfo ID="179" TypeName="System.Byte, mscorlib, Version=4.0.0.0, Culture=neutral, PublicKeyToken=b77a5c561934e089" AssemblyString="mscorlib, Version=4.0.0.0, Culture=neutral, PublicKeyToken=b77a5c561934e089" AssemblyLocation="C:\Windows\Microsoft.NET\Framework64\v4.0.30319\mscorlib.dll" IsDeviceDependent="False">
      <ValueInfo Value="16" />
    </TypeInfo>
    <TypeInfo ID="180" TypeName="System.Byte, mscorlib, Version=4.0.0.0, Culture=neutral, PublicKeyToken=b77a5c561934e089" AssemblyString="mscorlib, Version=4.0.0.0, Culture=neutral, PublicKeyToken=b77a5c561934e089" AssemblyLocation="C:\Windows\Microsoft.NET\Framework64\v4.0.30319\mscorlib.dll" IsDeviceDependent="False">
      <ValueInfo Value="193" />
    </TypeInfo>
    <TypeInfo ID="181" TypeName="System.Byte, mscorlib, Version=4.0.0.0, Culture=neutral, PublicKeyToken=b77a5c561934e089" AssemblyString="mscorlib, Version=4.0.0.0, Culture=neutral, PublicKeyToken=b77a5c561934e089" AssemblyLocation="C:\Windows\Microsoft.NET\Framework64\v4.0.30319\mscorlib.dll" IsDeviceDependent="False">
      <ValueInfo Value="136" />
    </TypeInfo>
    <TypeInfo ID="182" TypeName="System.Byte, mscorlib, Version=4.0.0.0, Culture=neutral, PublicKeyToken=b77a5c561934e089" AssemblyString="mscorlib, Version=4.0.0.0, Culture=neutral, PublicKeyToken=b77a5c561934e089" AssemblyLocation="C:\Windows\Microsoft.NET\Framework64\v4.0.30319\mscorlib.dll" IsDeviceDependent="False">
      <ValueInfo Value="205" />
    </TypeInfo>
    <TypeInfo ID="183" TypeName="System.Byte, mscorlib, Version=4.0.0.0, Culture=neutral, PublicKeyToken=b77a5c561934e089" AssemblyString="mscorlib, Version=4.0.0.0, Culture=neutral, PublicKeyToken=b77a5c561934e089" AssemblyLocation="C:\Windows\Microsoft.NET\Framework64\v4.0.30319\mscorlib.dll" IsDeviceDependent="False">
      <ValueInfo Value="230" />
    </TypeInfo>
    <TypeInfo ID="184" TypeName="System.Byte, mscorlib, Version=4.0.0.0, Culture=neutral, PublicKeyToken=b77a5c561934e089" AssemblyString="mscorlib, Version=4.0.0.0, Culture=neutral, PublicKeyToken=b77a5c561934e089" AssemblyLocation="C:\Windows\Microsoft.NET\Framework64\v4.0.30319\mscorlib.dll" IsDeviceDependent="False">
      <ValueInfo Value="146" />
    </TypeInfo>
    <TypeInfo ID="185" TypeName="System.Byte, mscorlib, Version=4.0.0.0, Culture=neutral, PublicKeyToken=b77a5c561934e089" AssemblyString="mscorlib, Version=4.0.0.0, Culture=neutral, PublicKeyToken=b77a5c561934e089" AssemblyLocation="C:\Windows\Microsoft.NET\Framework64\v4.0.30319\mscorlib.dll" IsDeviceDependent="False">
      <ValueInfo Value="29" />
    </TypeInfo>
    <TypeInfo ID="186" TypeName="System.Byte, mscorlib, Version=4.0.0.0, Culture=neutral, PublicKeyToken=b77a5c561934e089" AssemblyString="mscorlib, Version=4.0.0.0, Culture=neutral, PublicKeyToken=b77a5c561934e089" AssemblyLocation="C:\Windows\Microsoft.NET\Framework64\v4.0.30319\mscorlib.dll" IsDeviceDependent="False">
      <ValueInfo Value="105" />
    </TypeInfo>
    <TypeInfo ID="187" TypeName="System.Byte, mscorlib, Version=4.0.0.0, Culture=neutral, PublicKeyToken=b77a5c561934e089" AssemblyString="mscorlib, Version=4.0.0.0, Culture=neutral, PublicKeyToken=b77a5c561934e089" AssemblyLocation="C:\Windows\Microsoft.NET\Framework64\v4.0.30319\mscorlib.dll" IsDeviceDependent="False">
      <ValueInfo Value="71" />
    </TypeInfo>
    <TypeInfo ID="188" TypeName="System.Byte, mscorlib, Version=4.0.0.0, Culture=neutral, PublicKeyToken=b77a5c561934e089" AssemblyString="mscorlib, Version=4.0.0.0, Culture=neutral, PublicKeyToken=b77a5c561934e089" AssemblyLocation="C:\Windows\Microsoft.NET\Framework64\v4.0.30319\mscorlib.dll" IsDeviceDependent="False">
      <ValueInfo Value="35" />
    </TypeInfo>
    <TypeInfo ID="189" TypeName="System.Byte, mscorlib, Version=4.0.0.0, Culture=neutral, PublicKeyToken=b77a5c561934e089" AssemblyString="mscorlib, Version=4.0.0.0, Culture=neutral, PublicKeyToken=b77a5c561934e089" AssemblyLocation="C:\Windows\Microsoft.NET\Framework64\v4.0.30319\mscorlib.dll" IsDeviceDependent="False">
      <ValueInfo Value="41" />
    </TypeInfo>
    <TypeInfo ID="190" TypeName="System.Byte, mscorlib, Version=4.0.0.0, Culture=neutral, PublicKeyToken=b77a5c561934e089" AssemblyString="mscorlib, Version=4.0.0.0, Culture=neutral, PublicKeyToken=b77a5c561934e089" AssemblyLocation="C:\Windows\Microsoft.NET\Framework64\v4.0.30319\mscorlib.dll" IsDeviceDependent="False">
      <ValueInfo Value="171" />
    </TypeInfo>
    <TypeInfo ID="191" TypeName="System.Byte, mscorlib, Version=4.0.0.0, Culture=neutral, PublicKeyToken=b77a5c561934e089" AssemblyString="mscorlib, Version=4.0.0.0, Culture=neutral, PublicKeyToken=b77a5c561934e089" AssemblyLocation="C:\Windows\Microsoft.NET\Framework64\v4.0.30319\mscorlib.dll" IsDeviceDependent="False">
      <ValueInfo Value="42" />
    </TypeInfo>
    <TypeInfo ID="192" TypeName="System.Byte, mscorlib, Version=4.0.0.0, Culture=neutral, PublicKeyToken=b77a5c561934e089" AssemblyString="mscorlib, Version=4.0.0.0, Culture=neutral, PublicKeyToken=b77a5c561934e089" AssemblyLocation="C:\Windows\Microsoft.NET\Framework64\v4.0.30319\mscorlib.dll" IsDeviceDependent="False">
      <ValueInfo Value="129" />
    </TypeInfo>
    <TypeInfo ID="193" TypeName="System.Byte, mscorlib, Version=4.0.0.0, Culture=neutral, PublicKeyToken=b77a5c561934e089" AssemblyString="mscorlib, Version=4.0.0.0, Culture=neutral, PublicKeyToken=b77a5c561934e089" AssemblyLocation="C:\Windows\Microsoft.NET\Framework64\v4.0.30319\mscorlib.dll" IsDeviceDependent="False">
      <ValueInfo Value="101" />
    </TypeInfo>
    <TypeInfo ID="194" TypeName="System.Byte, mscorlib, Version=4.0.0.0, Culture=neutral, PublicKeyToken=b77a5c561934e089" AssemblyString="mscorlib, Version=4.0.0.0, Culture=neutral, PublicKeyToken=b77a5c561934e089" AssemblyLocation="C:\Windows\Microsoft.NET\Framework64\v4.0.30319\mscorlib.dll" IsDeviceDependent="False">
      <ValueInfo Value="86" />
    </TypeInfo>
    <TypeInfo ID="195" TypeName="System.Byte, mscorlib, Version=4.0.0.0, Culture=neutral, PublicKeyToken=b77a5c561934e089" AssemblyString="mscorlib, Version=4.0.0.0, Culture=neutral, PublicKeyToken=b77a5c561934e089" AssemblyLocation="C:\Windows\Microsoft.NET\Framework64\v4.0.30319\mscorlib.dll" IsDeviceDependent="False">
      <ValueInfo Value="93" />
    </TypeInfo>
    <TypeInfo ID="196" TypeName="System.Byte, mscorlib, Version=4.0.0.0, Culture=neutral, PublicKeyToken=b77a5c561934e089" AssemblyString="mscorlib, Version=4.0.0.0, Culture=neutral, PublicKeyToken=b77a5c561934e089" AssemblyLocation="C:\Windows\Microsoft.NET\Framework64\v4.0.30319\mscorlib.dll" IsDeviceDependent="False">
      <ValueInfo Value="102" />
    </TypeInfo>
    <TypeInfo ID="197" TypeName="System.Byte, mscorlib, Version=4.0.0.0, Culture=neutral, PublicKeyToken=b77a5c561934e089" AssemblyString="mscorlib, Version=4.0.0.0, Culture=neutral, PublicKeyToken=b77a5c561934e089" AssemblyLocation="C:\Windows\Microsoft.NET\Framework64\v4.0.30319\mscorlib.dll" IsDeviceDependent="False">
      <ValueInfo Value="22" />
    </TypeInfo>
    <TypeInfo ID="198" TypeName="System.Byte, mscorlib, Version=4.0.0.0, Culture=neutral, PublicKeyToken=b77a5c561934e089" AssemblyString="mscorlib, Version=4.0.0.0, Culture=neutral, PublicKeyToken=b77a5c561934e089" AssemblyLocation="C:\Windows\Microsoft.NET\Framework64\v4.0.30319\mscorlib.dll" IsDeviceDependent="False">
      <ValueInfo Value="204" />
    </TypeInfo>
    <TypeInfo ID="199" TypeName="System.Byte, mscorlib, Version=4.0.0.0, Culture=neutral, PublicKeyToken=b77a5c561934e089" AssemblyString="mscorlib, Version=4.0.0.0, Culture=neutral, PublicKeyToken=b77a5c561934e089" AssemblyLocation="C:\Windows\Microsoft.NET\Framework64\v4.0.30319\mscorlib.dll" IsDeviceDependent="False">
      <ValueInfo Value="237" />
    </TypeInfo>
    <TypeInfo ID="200" TypeName="System.Byte, mscorlib, Version=4.0.0.0, Culture=neutral, PublicKeyToken=b77a5c561934e089" AssemblyString="mscorlib, Version=4.0.0.0, Culture=neutral, PublicKeyToken=b77a5c561934e089" AssemblyLocation="C:\Windows\Microsoft.NET\Framework64\v4.0.30319\mscorlib.dll" IsDeviceDependent="False">
      <ValueInfo Value="157" />
    </TypeInfo>
    <TypeInfo ID="201" TypeName="System.Byte, mscorlib, Version=4.0.0.0, Culture=neutral, PublicKeyToken=b77a5c561934e089" AssemblyString="mscorlib, Version=4.0.0.0, Culture=neutral, PublicKeyToken=b77a5c561934e089" AssemblyLocation="C:\Windows\Microsoft.NET\Framework64\v4.0.30319\mscorlib.dll" IsDeviceDependent="False">
      <ValueInfo Value="188" />
    </TypeInfo>
    <TypeInfo ID="202" TypeName="System.Byte, mscorlib, Version=4.0.0.0, Culture=neutral, PublicKeyToken=b77a5c561934e089" AssemblyString="mscorlib, Version=4.0.0.0, Culture=neutral, PublicKeyToken=b77a5c561934e089" AssemblyLocation="C:\Windows\Microsoft.NET\Framework64\v4.0.30319\mscorlib.dll" IsDeviceDependent="False">
      <ValueInfo Value="247" />
    </TypeInfo>
    <TypeInfo ID="203" TypeName="System.Byte, mscorlib, Version=4.0.0.0, Culture=neutral, PublicKeyToken=b77a5c561934e089" AssemblyString="mscorlib, Version=4.0.0.0, Culture=neutral, PublicKeyToken=b77a5c561934e089" AssemblyLocation="C:\Windows\Microsoft.NET\Framework64\v4.0.30319\mscorlib.dll" IsDeviceDependent="False">
      <ValueInfo Value="222" />
    </TypeInfo>
    <TypeInfo ID="204" TypeName="System.Byte, mscorlib, Version=4.0.0.0, Culture=neutral, PublicKeyToken=b77a5c561934e089" AssemblyString="mscorlib, Version=4.0.0.0, Culture=neutral, PublicKeyToken=b77a5c561934e089" AssemblyLocation="C:\Windows\Microsoft.NET\Framework64\v4.0.30319\mscorlib.dll" IsDeviceDependent="False">
      <ValueInfo Value="239" />
    </TypeInfo>
    <TypeInfo ID="205" TypeName="System.Byte, mscorlib, Version=4.0.0.0, Culture=neutral, PublicKeyToken=b77a5c561934e089" AssemblyString="mscorlib, Version=4.0.0.0, Culture=neutral, PublicKeyToken=b77a5c561934e089" AssemblyLocation="C:\Windows\Microsoft.NET\Framework64\v4.0.30319\mscorlib.dll" IsDeviceDependent="False">
      <ValueInfo Value="186" />
    </TypeInfo>
    <TypeInfo ID="206" TypeName="System.Byte, mscorlib, Version=4.0.0.0, Culture=neutral, PublicKeyToken=b77a5c561934e089" AssemblyString="mscorlib, Version=4.0.0.0, Culture=neutral, PublicKeyToken=b77a5c561934e089" AssemblyLocation="C:\Windows\Microsoft.NET\Framework64\v4.0.30319\mscorlib.dll" IsDeviceDependent="False">
      <ValueInfo Value="59" />
    </TypeInfo>
    <TypeInfo ID="207" TypeName="System.Byte, mscorlib, Version=4.0.0.0, Culture=neutral, PublicKeyToken=b77a5c561934e089" AssemblyString="mscorlib, Version=4.0.0.0, Culture=neutral, PublicKeyToken=b77a5c561934e089" AssemblyLocation="C:\Windows\Microsoft.NET\Framework64\v4.0.30319\mscorlib.dll" IsDeviceDependent="False">
      <ValueInfo Value="78" />
    </TypeInfo>
    <TypeInfo ID="208" TypeName="System.Byte, mscorlib, Version=4.0.0.0, Culture=neutral, PublicKeyToken=b77a5c561934e089" AssemblyString="mscorlib, Version=4.0.0.0, Culture=neutral, PublicKeyToken=b77a5c561934e089" AssemblyLocation="C:\Windows\Microsoft.NET\Framework64\v4.0.30319\mscorlib.dll" IsDeviceDependent="False">
      <ValueInfo Value="39" />
    </TypeInfo>
    <TypeInfo ID="209" TypeName="System.Byte, mscorlib, Version=4.0.0.0, Culture=neutral, PublicKeyToken=b77a5c561934e089" AssemblyString="mscorlib, Version=4.0.0.0, Culture=neutral, PublicKeyToken=b77a5c561934e089" AssemblyLocation="C:\Windows\Microsoft.NET\Framework64\v4.0.30319\mscorlib.dll" IsDeviceDependent="False">
      <ValueInfo Value="223" />
    </TypeInfo>
    <TypeInfo ID="210" TypeName="System.Byte, mscorlib, Version=4.0.0.0, Culture=neutral, PublicKeyToken=b77a5c561934e089" AssemblyString="mscorlib, Version=4.0.0.0, Culture=neutral, PublicKeyToken=b77a5c561934e089" AssemblyLocation="C:\Windows\Microsoft.NET\Framework64\v4.0.30319\mscorlib.dll" IsDeviceDependent="False">
      <ValueInfo Value="255" />
    </TypeInfo>
    <TypeInfo ID="211" TypeName="System.Byte, mscorlib, Version=4.0.0.0, Culture=neutral, PublicKeyToken=b77a5c561934e089" AssemblyString="mscorlib, Version=4.0.0.0, Culture=neutral, PublicKeyToken=b77a5c561934e089" AssemblyLocation="C:\Windows\Microsoft.NET\Framework64\v4.0.30319\mscorlib.dll" IsDeviceDependent="False">
      <ValueInfo Value="63" />
    </TypeInfo>
    <TypeInfo ID="212" TypeName="System.Byte, mscorlib, Version=4.0.0.0, Culture=neutral, PublicKeyToken=b77a5c561934e089" AssemblyString="mscorlib, Version=4.0.0.0, Culture=neutral, PublicKeyToken=b77a5c561934e089" AssemblyLocation="C:\Windows\Microsoft.NET\Framework64\v4.0.30319\mscorlib.dll" IsDeviceDependent="False">
      <ValueInfo Value="92" />
    </TypeInfo>
    <TypeInfo ID="213" TypeName="System.Byte, mscorlib, Version=4.0.0.0, Culture=neutral, PublicKeyToken=b77a5c561934e089" AssemblyString="mscorlib, Version=4.0.0.0, Culture=neutral, PublicKeyToken=b77a5c561934e089" AssemblyLocation="C:\Windows\Microsoft.NET\Framework64\v4.0.30319\mscorlib.dll" IsDeviceDependent="False">
      <ValueInfo Value="100" />
    </TypeInfo>
    <TypeInfo ID="214" TypeName="System.Byte, mscorlib, Version=4.0.0.0, Culture=neutral, PublicKeyToken=b77a5c561934e089" AssemblyString="mscorlib, Version=4.0.0.0, Culture=neutral, PublicKeyToken=b77a5c561934e089" AssemblyLocation="C:\Windows\Microsoft.NET\Framework64\v4.0.30319\mscorlib.dll" IsDeviceDependent="False">
      <ValueInfo Value="1" />
    </TypeInfo>
    <TypeInfo ID="215" TypeName="System.Byte, mscorlib, Version=4.0.0.0, Culture=neutral, PublicKeyToken=b77a5c561934e089" AssemblyString="mscorlib, Version=4.0.0.0, Culture=neutral, PublicKeyToken=b77a5c561934e089" AssemblyLocation="C:\Windows\Microsoft.NET\Framework64\v4.0.30319\mscorlib.dll" IsDeviceDependent="False">
      <ValueInfo Value="108" />
    </TypeInfo>
    <TypeInfo ID="216" TypeName="System.Byte, mscorlib, Version=4.0.0.0, Culture=neutral, PublicKeyToken=b77a5c561934e089" AssemblyString="mscorlib, Version=4.0.0.0, Culture=neutral, PublicKeyToken=b77a5c561934e089" AssemblyLocation="C:\Windows\Microsoft.NET\Framework64\v4.0.30319\mscorlib.dll" IsDeviceDependent="False">
      <ValueInfo Value="246" />
    </TypeInfo>
    <TypeInfo ID="217" TypeName="System.Byte, mscorlib, Version=4.0.0.0, Culture=neutral, PublicKeyToken=b77a5c561934e089" AssemblyString="mscorlib, Version=4.0.0.0, Culture=neutral, PublicKeyToken=b77a5c561934e089" AssemblyLocation="C:\Windows\Microsoft.NET\Framework64\v4.0.30319\mscorlib.dll" IsDeviceDependent="False">
      <ValueInfo Value="206" />
    </TypeInfo>
    <TypeInfo ID="218" TypeName="System.Byte, mscorlib, Version=4.0.0.0, Culture=neutral, PublicKeyToken=b77a5c561934e089" AssemblyString="mscorlib, Version=4.0.0.0, Culture=neutral, PublicKeyToken=b77a5c561934e089" AssemblyLocation="C:\Windows\Microsoft.NET\Framework64\v4.0.30319\mscorlib.dll" IsDeviceDependent="False">
      <ValueInfo Value="218" />
    </TypeInfo>
    <TypeInfo ID="219" TypeName="System.Byte, mscorlib, Version=4.0.0.0, Culture=neutral, PublicKeyToken=b77a5c561934e089" AssemblyString="mscorlib, Version=4.0.0.0, Culture=neutral, PublicKeyToken=b77a5c561934e089" AssemblyLocation="C:\Windows\Microsoft.NET\Framework64\v4.0.30319\mscorlib.dll" IsDeviceDependent="False">
      <ValueInfo Value="201" />
    </TypeInfo>
    <TypeInfo ID="220" TypeName="System.Byte, mscorlib, Version=4.0.0.0, Culture=neutral, PublicKeyToken=b77a5c561934e089" AssemblyString="mscorlib, Version=4.0.0.0, Culture=neutral, PublicKeyToken=b77a5c561934e089" AssemblyLocation="C:\Windows\Microsoft.NET\Framework64\v4.0.30319\mscorlib.dll" IsDeviceDependent="False">
      <ValueInfo Value="158" />
    </TypeInfo>
    <TypeInfo ID="221" TypeName="System.Byte, mscorlib, Version=4.0.0.0, Culture=neutral, PublicKeyToken=b77a5c561934e089" AssemblyString="mscorlib, Version=4.0.0.0, Culture=neutral, PublicKeyToken=b77a5c561934e089" AssemblyLocation="C:\Windows\Microsoft.NET\Framework64\v4.0.30319\mscorlib.dll" IsDeviceDependent="False">
      <ValueInfo Value="33" />
    </TypeInfo>
    <TypeInfo ID="222" TypeName="System.Byte, mscorlib, Version=4.0.0.0, Culture=neutral, PublicKeyToken=b77a5c561934e089" AssemblyString="mscorlib, Version=4.0.0.0, Culture=neutral, PublicKeyToken=b77a5c561934e089" AssemblyLocation="C:\Windows\Microsoft.NET\Framework64\v4.0.30319\mscorlib.dll" IsDeviceDependent="False">
      <ValueInfo Value="170" />
    </TypeInfo>
    <TypeInfo ID="223" TypeName="System.Byte, mscorlib, Version=4.0.0.0, Culture=neutral, PublicKeyToken=b77a5c561934e089" AssemblyString="mscorlib, Version=4.0.0.0, Culture=neutral, PublicKeyToken=b77a5c561934e089" AssemblyLocation="C:\Windows\Microsoft.NET\Framework64\v4.0.30319\mscorlib.dll" IsDeviceDependent="False">
      <ValueInfo Value="200" />
    </TypeInfo>
    <TypeInfo ID="224" TypeName="System.Byte, mscorlib, Version=4.0.0.0, Culture=neutral, PublicKeyToken=b77a5c561934e089" AssemblyString="mscorlib, Version=4.0.0.0, Culture=neutral, PublicKeyToken=b77a5c561934e089" AssemblyLocation="C:\Windows\Microsoft.NET\Framework64\v4.0.30319\mscorlib.dll" IsDeviceDependent="False">
      <ValueInfo Value="126" />
    </TypeInfo>
    <TypeInfo ID="225" TypeName="System.Byte, mscorlib, Version=4.0.0.0, Culture=neutral, PublicKeyToken=b77a5c561934e089" AssemblyString="mscorlib, Version=4.0.0.0, Culture=neutral, PublicKeyToken=b77a5c561934e089" AssemblyLocation="C:\Windows\Microsoft.NET\Framework64\v4.0.30319\mscorlib.dll" IsDeviceDependent="False">
      <ValueInfo Value="124" />
    </TypeInfo>
    <TypeInfo ID="226" TypeName="System.Byte, mscorlib, Version=4.0.0.0, Culture=neutral, PublicKeyToken=b77a5c561934e089" AssemblyString="mscorlib, Version=4.0.0.0, Culture=neutral, PublicKeyToken=b77a5c561934e089" AssemblyLocation="C:\Windows\Microsoft.NET\Framework64\v4.0.30319\mscorlib.dll" IsDeviceDependent="False">
      <ValueInfo Value="34" />
    </TypeInfo>
    <TypeInfo ID="227" TypeName="System.Byte, mscorlib, Version=4.0.0.0, Culture=neutral, PublicKeyToken=b77a5c561934e089" AssemblyString="mscorlib, Version=4.0.0.0, Culture=neutral, PublicKeyToken=b77a5c561934e089" AssemblyLocation="C:\Windows\Microsoft.NET\Framework64\v4.0.30319\mscorlib.dll" IsDeviceDependent="False">
      <ValueInfo Value="141" />
    </TypeInfo>
    <TypeInfo ID="228" TypeName="System.Byte, mscorlib, Version=4.0.0.0, Culture=neutral, PublicKeyToken=b77a5c561934e089" AssemblyString="mscorlib, Version=4.0.0.0, Culture=neutral, PublicKeyToken=b77a5c561934e089" AssemblyLocation="C:\Windows\Microsoft.NET\Framework64\v4.0.30319\mscorlib.dll" IsDeviceDependent="False">
      <ValueInfo Value="95" />
    </TypeInfo>
    <TypeInfo ID="229" TypeName="System.Byte, mscorlib, Version=4.0.0.0, Culture=neutral, PublicKeyToken=b77a5c561934e089" AssemblyString="mscorlib, Version=4.0.0.0, Culture=neutral, PublicKeyToken=b77a5c561934e089" AssemblyLocation="C:\Windows\Microsoft.NET\Framework64\v4.0.30319\mscorlib.dll" IsDeviceDependent="False">
      <ValueInfo Value="243" />
    </TypeInfo>
    <TypeInfo ID="230" TypeName="System.Byte, mscorlib, Version=4.0.0.0, Culture=neutral, PublicKeyToken=b77a5c561934e089" AssemblyString="mscorlib, Version=4.0.0.0, Culture=neutral, PublicKeyToken=b77a5c561934e089" AssemblyLocation="C:\Windows\Microsoft.NET\Framework64\v4.0.30319\mscorlib.dll" IsDeviceDependent="False">
      <ValueInfo Value="248" />
    </TypeInfo>
    <TypeInfo ID="231" TypeName="System.Byte, mscorlib, Version=4.0.0.0, Culture=neutral, PublicKeyToken=b77a5c561934e089" AssemblyString="mscorlib, Version=4.0.0.0, Culture=neutral, PublicKeyToken=b77a5c561934e089" AssemblyLocation="C:\Windows\Microsoft.NET\Framework64\v4.0.30319\mscorlib.dll" IsDeviceDependent="False">
      <ValueInfo Value="53" />
    </TypeInfo>
    <TypeInfo ID="232" TypeName="System.Byte, mscorlib, Version=4.0.0.0, Culture=neutral, PublicKeyToken=b77a5c561934e089" AssemblyString="mscorlib, Version=4.0.0.0, Culture=neutral, PublicKeyToken=b77a5c561934e089" AssemblyLocation="C:\Windows\Microsoft.NET\Framework64\v4.0.30319\mscorlib.dll" IsDeviceDependent="False">
      <ValueInfo Value="251" />
    </TypeInfo>
    <TypeInfo ID="233" TypeName="System.Byte, mscorlib, Version=4.0.0.0, Culture=neutral, PublicKeyToken=b77a5c561934e089" AssemblyString="mscorlib, Version=4.0.0.0, Culture=neutral, PublicKeyToken=b77a5c561934e089" AssemblyLocation="C:\Windows\Microsoft.NET\Framework64\v4.0.30319\mscorlib.dll" IsDeviceDependent="False">
      <ValueInfo Value="254" />
    </TypeInfo>
    <TypeInfo ID="234" TypeName="System.Byte, mscorlib, Version=4.0.0.0, Culture=neutral, PublicKeyToken=b77a5c561934e089" AssemblyString="mscorlib, Version=4.0.0.0, Culture=neutral, PublicKeyToken=b77a5c561934e089" AssemblyLocation="C:\Windows\Microsoft.NET\Framework64\v4.0.30319\mscorlib.dll" IsDeviceDependent="False">
      <ValueInfo Value="191" />
    </TypeInfo>
    <TypeInfo ID="235" TypeName="System.Byte, mscorlib, Version=4.0.0.0, Culture=neutral, PublicKeyToken=b77a5c561934e089" AssemblyString="mscorlib, Version=4.0.0.0, Culture=neutral, PublicKeyToken=b77a5c561934e089" AssemblyLocation="C:\Windows\Microsoft.NET\Framework64\v4.0.30319\mscorlib.dll" IsDeviceDependent="False">
      <ValueInfo Value="111" />
    </TypeInfo>
    <TypeInfo ID="236" TypeName="System.Byte, mscorlib, Version=4.0.0.0, Culture=neutral, PublicKeyToken=b77a5c561934e089" AssemblyString="mscorlib, Version=4.0.0.0, Culture=neutral, PublicKeyToken=b77a5c561934e089" AssemblyLocation="C:\Windows\Microsoft.NET\Framework64\v4.0.30319\mscorlib.dll" IsDeviceDependent="False">
      <ValueInfo Value="252" />
    </TypeInfo>
    <TypeInfo ID="237" TypeName="System.Byte, mscorlib, Version=4.0.0.0, Culture=neutral, PublicKeyToken=b77a5c561934e089" AssemblyString="mscorlib, Version=4.0.0.0, Culture=neutral, PublicKeyToken=b77a5c561934e089" AssemblyLocation="C:\Windows\Microsoft.NET\Framework64\v4.0.30319\mscorlib.dll" IsDeviceDependent="False">
      <ValueInfo Value="196" />
    </TypeInfo>
    <TypeInfo ID="238" TypeName="System.Byte, mscorlib, Version=4.0.0.0, Culture=neutral, PublicKeyToken=b77a5c561934e089" AssemblyString="mscorlib, Version=4.0.0.0, Culture=neutral, PublicKeyToken=b77a5c561934e089" AssemblyLocation="C:\Windows\Microsoft.NET\Framework64\v4.0.30319\mscorlib.dll" IsDeviceDependent="False">
      <ValueInfo Value="163" />
    </TypeInfo>
    <TypeInfo ID="239" TypeName="System.Byte, mscorlib, Version=4.0.0.0, Culture=neutral, PublicKeyToken=b77a5c561934e089" AssemblyString="mscorlib, Version=4.0.0.0, Culture=neutral, PublicKeyToken=b77a5c561934e089" AssemblyLocation="C:\Windows\Microsoft.NET\Framework64\v4.0.30319\mscorlib.dll" IsDeviceDependent="False">
      <ValueInfo Value="235" />
    </TypeInfo>
    <TypeInfo ID="240" TypeName="System.Byte, mscorlib, Version=4.0.0.0, Culture=neutral, PublicKeyToken=b77a5c561934e089" AssemblyString="mscorlib, Version=4.0.0.0, Culture=neutral, PublicKeyToken=b77a5c561934e089" AssemblyLocation="C:\Windows\Microsoft.NET\Framework64\v4.0.30319\mscorlib.dll" IsDeviceDependent="False">
      <ValueInfo Value="179" />
    </TypeInfo>
    <TypeInfo ID="241" TypeName="System.Byte, mscorlib, Version=4.0.0.0, Culture=neutral, PublicKeyToken=b77a5c561934e089" AssemblyString="mscorlib, Version=4.0.0.0, Culture=neutral, PublicKeyToken=b77a5c561934e089" AssemblyLocation="C:\Windows\Microsoft.NET\Framework64\v4.0.30319\mscorlib.dll" IsDeviceDependent="False">
      <ValueInfo Value="159" />
    </TypeInfo>
    <TypeInfo ID="242" TypeName="System.Byte, mscorlib, Version=4.0.0.0, Culture=neutral, PublicKeyToken=b77a5c561934e089" AssemblyString="mscorlib, Version=4.0.0.0, Culture=neutral, PublicKeyToken=b77a5c561934e089" AssemblyLocation="C:\Windows\Microsoft.NET\Framework64\v4.0.30319\mscorlib.dll" IsDeviceDependent="False">
      <ValueInfo Value="167" />
    </TypeInfo>
    <TypeInfo ID="243" TypeName="System.Byte, mscorlib, Version=4.0.0.0, Culture=neutral, PublicKeyToken=b77a5c561934e089" AssemblyString="mscorlib, Version=4.0.0.0, Culture=neutral, PublicKeyToken=b77a5c561934e089" AssemblyLocation="C:\Windows\Microsoft.NET\Framework64\v4.0.30319\mscorlib.dll" IsDeviceDependent="False">
      <ValueInfo Value="54" />
    </TypeInfo>
    <TypeInfo ID="244" TypeName="System.Byte, mscorlib, Version=4.0.0.0, Culture=neutral, PublicKeyToken=b77a5c561934e089" AssemblyString="mscorlib, Version=4.0.0.0, Culture=neutral, PublicKeyToken=b77a5c561934e089" AssemblyLocation="C:\Windows\Microsoft.NET\Framework64\v4.0.30319\mscorlib.dll" IsDeviceDependent="False">
      <ValueInfo Value="165" />
    </TypeInfo>
    <TypeInfo ID="245" TypeName="System.Byte, mscorlib, Version=4.0.0.0, Culture=neutral, PublicKeyToken=b77a5c561934e089" AssemblyString="mscorlib, Version=4.0.0.0, Culture=neutral, PublicKeyToken=b77a5c561934e089" AssemblyLocation="C:\Windows\Microsoft.NET\Framework64\v4.0.30319\mscorlib.dll" IsDeviceDependent="False">
      <ValueInfo Value="153" />
    </TypeInfo>
    <TypeInfo ID="246" TypeName="System.Byte, mscorlib, Version=4.0.0.0, Culture=neutral, PublicKeyToken=b77a5c561934e089" AssemblyString="mscorlib, Version=4.0.0.0, Culture=neutral, PublicKeyToken=b77a5c561934e089" AssemblyLocation="C:\Windows\Microsoft.NET\Framework64\v4.0.30319\mscorlib.dll" IsDeviceDependent="False">
      <ValueInfo Value="77" />
    </TypeInfo>
    <TypeInfo ID="247" TypeName="System.Byte, mscorlib, Version=4.0.0.0, Culture=neutral, PublicKeyToken=b77a5c561934e089" AssemblyString="mscorlib, Version=4.0.0.0, Culture=neutral, PublicKeyToken=b77a5c561934e089" AssemblyLocation="C:\Windows\Microsoft.NET\Framework64\v4.0.30319\mscorlib.dll" IsDeviceDependent="False">
      <ValueInfo Value="81" />
    </TypeInfo>
    <TypeInfo ID="248" TypeName="System.Byte, mscorlib, Version=4.0.0.0, Culture=neutral, PublicKeyToken=b77a5c561934e089" AssemblyString="mscorlib, Version=4.0.0.0, Culture=neutral, PublicKeyToken=b77a5c561934e089" AssemblyLocation="C:\Windows\Microsoft.NET\Framework64\v4.0.30319\mscorlib.dll" IsDeviceDependent="False">
      <ValueInfo Value="45" />
    </TypeInfo>
    <TypeInfo ID="249" TypeName="System.Byte, mscorlib, Version=4.0.0.0, Culture=neutral, PublicKeyToken=b77a5c561934e089" AssemblyString="mscorlib, Version=4.0.0.0, Culture=neutral, PublicKeyToken=b77a5c561934e089" AssemblyLocation="C:\Windows\Microsoft.NET\Framework64\v4.0.30319\mscorlib.dll" IsDeviceDependent="False">
      <ValueInfo Value="219" />
    </TypeInfo>
    <TypeInfo ID="250" TypeName="System.Byte, mscorlib, Version=4.0.0.0, Culture=neutral, PublicKeyToken=b77a5c561934e089" AssemblyString="mscorlib, Version=4.0.0.0, Culture=neutral, PublicKeyToken=b77a5c561934e089" AssemblyLocation="C:\Windows\Microsoft.NET\Framework64\v4.0.30319\mscorlib.dll" IsDeviceDependent="False">
      <ValueInfo Value="122" />
    </TypeInfo>
    <TypeInfo ID="251" TypeName="System.Byte, mscorlib, Version=4.0.0.0, Culture=neutral, PublicKeyToken=b77a5c561934e089" AssemblyString="mscorlib, Version=4.0.0.0, Culture=neutral, PublicKeyToken=b77a5c561934e089" AssemblyLocation="C:\Windows\Microsoft.NET\Framework64\v4.0.30319\mscorlib.dll" IsDeviceDependent="False">
      <ValueInfo Value="178" />
    </TypeInfo>
    <TypeInfo ID="252" TypeName="System.Byte, mscorlib, Version=4.0.0.0, Culture=neutral, PublicKeyToken=b77a5c561934e089" AssemblyString="mscorlib, Version=4.0.0.0, Culture=neutral, PublicKeyToken=b77a5c561934e089" AssemblyLocation="C:\Windows\Microsoft.NET\Framework64\v4.0.30319\mscorlib.dll" IsDeviceDependent="False">
      <ValueInfo Value="46" />
    </TypeInfo>
    <TypeInfo ID="253" TypeName="System.Byte, mscorlib, Version=4.0.0.0, Culture=neutral, PublicKeyToken=b77a5c561934e089" AssemblyString="mscorlib, Version=4.0.0.0, Culture=neutral, PublicKeyToken=b77a5c561934e089" AssemblyLocation="C:\Windows\Microsoft.NET\Framework64\v4.0.30319\mscorlib.dll" IsDeviceDependent="False">
      <ValueInfo Value="117" />
    </TypeInfo>
    <TypeInfo ID="254" TypeName="System.Byte, mscorlib, Version=4.0.0.0, Culture=neutral, PublicKeyToken=b77a5c561934e089" AssemblyString="mscorlib, Version=4.0.0.0, Culture=neutral, PublicKeyToken=b77a5c561934e089" AssemblyLocation="C:\Windows\Microsoft.NET\Framework64\v4.0.30319\mscorlib.dll" IsDeviceDependent="False">
      <ValueInfo Value="182" />
    </TypeInfo>
    <TypeInfo ID="255" TypeName="System.Byte, mscorlib, Version=4.0.0.0, Culture=neutral, PublicKeyToken=b77a5c561934e089" AssemblyString="mscorlib, Version=4.0.0.0, Culture=neutral, PublicKeyToken=b77a5c561934e089" AssemblyLocation="C:\Windows\Microsoft.NET\Framework64\v4.0.30319\mscorlib.dll" IsDeviceDependent="False">
      <ValueInfo Value="149" />
    </TypeInfo>
    <TypeInfo ID="256" TypeName="System.Byte, mscorlib, Version=4.0.0.0, Culture=neutral, PublicKeyToken=b77a5c561934e089" AssemblyString="mscorlib, Version=4.0.0.0, Culture=neutral, PublicKeyToken=b77a5c561934e089" AssemblyLocation="C:\Windows\Microsoft.NET\Framework64\v4.0.30319\mscorlib.dll" IsDeviceDependent="False">
      <ValueInfo Value="244" />
    </TypeInfo>
    <TypeInfo ID="257" TypeName="System.Byte, mscorlib, Version=4.0.0.0, Culture=neutral, PublicKeyToken=b77a5c561934e089" AssemblyString="mscorlib, Version=4.0.0.0, Culture=neutral, PublicKeyToken=b77a5c561934e089" AssemblyLocation="C:\Windows\Microsoft.NET\Framework64\v4.0.30319\mscorlib.dll" IsDeviceDependent="False">
      <ValueInfo Value="229" />
    </TypeInfo>
    <TypeInfo ID="258" TypeName="System.Byte, mscorlib, Version=4.0.0.0, Culture=neutral, PublicKeyToken=b77a5c561934e089" AssemblyString="mscorlib, Version=4.0.0.0, Culture=neutral, PublicKeyToken=b77a5c561934e089" AssemblyLocation="C:\Windows\Microsoft.NET\Framework64\v4.0.30319\mscorlib.dll" IsDeviceDependent="False">
      <ValueInfo Value="82" />
    </TypeInfo>
    <TypeInfo ID="259" TypeName="System.Byte, mscorlib, Version=4.0.0.0, Culture=neutral, PublicKeyToken=b77a5c561934e089" AssemblyString="mscorlib, Version=4.0.0.0, Culture=neutral, PublicKeyToken=b77a5c561934e089" AssemblyLocation="C:\Windows\Microsoft.NET\Framework64\v4.0.30319\mscorlib.dll" IsDeviceDependent="False">
      <ValueInfo Value="211" />
    </TypeInfo>
    <TypeInfo ID="260" TypeName="System.Byte, mscorlib, Version=4.0.0.0, Culture=neutral, PublicKeyToken=b77a5c561934e089" AssemblyString="mscorlib, Version=4.0.0.0, Culture=neutral, PublicKeyToken=b77a5c561934e089" AssemblyLocation="C:\Windows\Microsoft.NET\Framework64\v4.0.30319\mscorlib.dll" IsDeviceDependent="False">
      <ValueInfo Value="43" />
    </TypeInfo>
    <TypeInfo ID="261" TypeName="System.Byte, mscorlib, Version=4.0.0.0, Culture=neutral, PublicKeyToken=b77a5c561934e089" AssemblyString="mscorlib, Version=4.0.0.0, Culture=neutral, PublicKeyToken=b77a5c561934e089" AssemblyLocation="C:\Windows\Microsoft.NET\Framework64\v4.0.30319\mscorlib.dll" IsDeviceDependent="False">
      <ValueInfo Value="83" />
    </TypeInfo>
    <TypeInfo ID="262" TypeName="System.Byte, mscorlib, Version=4.0.0.0, Culture=neutral, PublicKeyToken=b77a5c561934e089" AssemblyString="mscorlib, Version=4.0.0.0, Culture=neutral, PublicKeyToken=b77a5c561934e089" AssemblyLocation="C:\Windows\Microsoft.NET\Framework64\v4.0.30319\mscorlib.dll" IsDeviceDependent="False">
      <ValueInfo Value="151" />
    </TypeInfo>
    <TypeInfo ID="263" TypeName="System.Byte, mscorlib, Version=4.0.0.0, Culture=neutral, PublicKeyToken=b77a5c561934e089" AssemblyString="mscorlib, Version=4.0.0.0, Culture=neutral, PublicKeyToken=b77a5c561934e089" AssemblyLocation="C:\Windows\Microsoft.NET\Framework64\v4.0.30319\mscorlib.dll" IsDeviceDependent="False">
      <ValueInfo Value="125" />
    </TypeInfo>
    <TypeInfo ID="264" TypeName="System.Byte, mscorlib, Version=4.0.0.0, Culture=neutral, PublicKeyToken=b77a5c561934e089" AssemblyString="mscorlib, Version=4.0.0.0, Culture=neutral, PublicKeyToken=b77a5c561934e089" AssemblyLocation="C:\Windows\Microsoft.NET\Framework64\v4.0.30319\mscorlib.dll" IsDeviceDependent="False">
      <ValueInfo Value="58" />
    </TypeInfo>
    <TypeInfo ID="265" TypeName="System.Byte, mscorlib, Version=4.0.0.0, Culture=neutral, PublicKeyToken=b77a5c561934e089" AssemblyString="mscorlib, Version=4.0.0.0, Culture=neutral, PublicKeyToken=b77a5c561934e089" AssemblyLocation="C:\Windows\Microsoft.NET\Framework64\v4.0.30319\mscorlib.dll" IsDeviceDependent="False">
      <ValueInfo Value="118" />
    </TypeInfo>
    <TypeInfo ID="266" TypeName="System.Byte, mscorlib, Version=4.0.0.0, Culture=neutral, PublicKeyToken=b77a5c561934e089" AssemblyString="mscorlib, Version=4.0.0.0, Culture=neutral, PublicKeyToken=b77a5c561934e089" AssemblyLocation="C:\Windows\Microsoft.NET\Framework64\v4.0.30319\mscorlib.dll" IsDeviceDependent="False">
      <ValueInfo Value="103" />
    </TypeInfo>
    <TypeInfo ID="267" TypeName="System.Byte, mscorlib, Version=4.0.0.0, Culture=neutral, PublicKeyToken=b77a5c561934e089" AssemblyString="mscorlib, Version=4.0.0.0, Culture=neutral, PublicKeyToken=b77a5c561934e089" AssemblyLocation="C:\Windows\Microsoft.NET\Framework64\v4.0.30319\mscorlib.dll" IsDeviceDependent="False">
      <ValueInfo Value="225" />
    </TypeInfo>
    <TypeInfo ID="268" TypeName="System.Byte, mscorlib, Version=4.0.0.0, Culture=neutral, PublicKeyToken=b77a5c561934e089" AssemblyString="mscorlib, Version=4.0.0.0, Culture=neutral, PublicKeyToken=b77a5c561934e089" AssemblyLocation="C:\Windows\Microsoft.NET\Framework64\v4.0.30319\mscorlib.dll" IsDeviceDependent="False">
      <ValueInfo Value="183" />
    </TypeInfo>
    <TypeInfo ID="269" TypeName="System.Byte, mscorlib, Version=4.0.0.0, Culture=neutral, PublicKeyToken=b77a5c561934e089" AssemblyString="mscorlib, Version=4.0.0.0, Culture=neutral, PublicKeyToken=b77a5c561934e089" AssemblyLocation="C:\Windows\Microsoft.NET\Framework64\v4.0.30319\mscorlib.dll" IsDeviceDependent="False">
      <ValueInfo Value="112" />
    </TypeInfo>
    <TypeInfo ID="270" TypeName="System.Byte, mscorlib, Version=4.0.0.0, Culture=neutral, PublicKeyToken=b77a5c561934e089" AssemblyString="mscorlib, Version=4.0.0.0, Culture=neutral, PublicKeyToken=b77a5c561934e089" AssemblyLocation="C:\Windows\Microsoft.NET\Framework64\v4.0.30319\mscorlib.dll" IsDeviceDependent="False">
      <ValueInfo Value="227" />
    </TypeInfo>
    <TypeInfo ID="271" TypeName="System.Byte, mscorlib, Version=4.0.0.0, Culture=neutral, PublicKeyToken=b77a5c561934e089" AssemblyString="mscorlib, Version=4.0.0.0, Culture=neutral, PublicKeyToken=b77a5c561934e089" AssemblyLocation="C:\Windows\Microsoft.NET\Framework64\v4.0.30319\mscorlib.dll" IsDeviceDependent="False">
      <ValueInfo Value="172" />
    </TypeInfo>
    <TypeInfo ID="272" TypeName="System.Byte, mscorlib, Version=4.0.0.0, Culture=neutral, PublicKeyToken=b77a5c561934e089" AssemblyString="mscorlib, Version=4.0.0.0, Culture=neutral, PublicKeyToken=b77a5c561934e089" AssemblyLocation="C:\Windows\Microsoft.NET\Framework64\v4.0.30319\mscorlib.dll" IsDeviceDependent="False">
      <ValueInfo Value="44" />
    </TypeInfo>
    <TypeInfo ID="273" TypeName="System.Byte, mscorlib, Version=4.0.0.0, Culture=neutral, PublicKeyToken=b77a5c561934e089" AssemblyString="mscorlib, Version=4.0.0.0, Culture=neutral, PublicKeyToken=b77a5c561934e089" AssemblyLocation="C:\Windows\Microsoft.NET\Framework64\v4.0.30319\mscorlib.dll" IsDeviceDependent="False">
      <ValueInfo Value="121" />
    </TypeInfo>
    <TypeInfo ID="274" TypeName="System.Byte, mscorlib, Version=4.0.0.0, Culture=neutral, PublicKeyToken=b77a5c561934e089" AssemblyString="mscorlib, Version=4.0.0.0, Culture=neutral, PublicKeyToken=b77a5c561934e089" AssemblyLocation="C:\Windows\Microsoft.NET\Framework64\v4.0.30319\mscorlib.dll" IsDeviceDependent="False">
      <ValueInfo Value="241" />
    </TypeInfo>
    <TypeInfo ID="275" TypeName="System.Byte, mscorlib, Version=4.0.0.0, Culture=neutral, PublicKeyToken=b77a5c561934e089" AssemblyString="mscorlib, Version=4.0.0.0, Culture=neutral, PublicKeyToken=b77a5c561934e089" AssemblyLocation="C:\Windows\Microsoft.NET\Framework64\v4.0.30319\mscorlib.dll" IsDeviceDependent="False">
      <ValueInfo Value="131" />
    </TypeInfo>
    <TypeInfo ID="276" TypeName="System.Byte, mscorlib, Version=4.0.0.0, Culture=neutral, PublicKeyToken=b77a5c561934e089" AssemblyString="mscorlib, Version=4.0.0.0, Culture=neutral, PublicKeyToken=b77a5c561934e089" AssemblyLocation="C:\Windows\Microsoft.NET\Framework64\v4.0.30319\mscorlib.dll" IsDeviceDependent="False">
      <ValueInfo Value="70" />
    </TypeInfo>
    <TypeInfo ID="277" TypeName="System.Byte, mscorlib, Version=4.0.0.0, Culture=neutral, PublicKeyToken=b77a5c561934e089" AssemblyString="mscorlib, Version=4.0.0.0, Culture=neutral, PublicKeyToken=b77a5c561934e089" AssemblyLocation="C:\Windows\Microsoft.NET\Framework64\v4.0.30319\mscorlib.dll" IsDeviceDependent="False">
      <ValueInfo Value="177" />
    </TypeInfo>
    <TypeInfo ID="278" TypeName="System.Byte, mscorlib, Version=4.0.0.0, Culture=neutral, PublicKeyToken=b77a5c561934e089" AssemblyString="mscorlib, Version=4.0.0.0, Culture=neutral, PublicKeyToken=b77a5c561934e089" AssemblyLocation="C:\Windows\Microsoft.NET\Framework64\v4.0.30319\mscorlib.dll" IsDeviceDependent="False">
      <ValueInfo Value="87" />
    </TypeInfo>
    <TypeInfo ID="279" TypeName="System.Byte, mscorlib, Version=4.0.0.0, Culture=neutral, PublicKeyToken=b77a5c561934e089" AssemblyString="mscorlib, Version=4.0.0.0, Culture=neutral, PublicKeyToken=b77a5c561934e089" AssemblyLocation="C:\Windows\Microsoft.NET\Framework64\v4.0.30319\mscorlib.dll" IsDeviceDependent="False">
      <ValueInfo Value="253" />
    </TypeInfo>
    <TypeInfo ID="280" TypeName="System.Byte, mscorlib, Version=4.0.0.0, Culture=neutral, PublicKeyToken=b77a5c561934e089" AssemblyString="mscorlib, Version=4.0.0.0, Culture=neutral, PublicKeyToken=b77a5c561934e089" AssemblyLocation="C:\Windows\Microsoft.NET\Framework64\v4.0.30319\mscorlib.dll" IsDeviceDependent="False">
      <ValueInfo Value="143" />
    </TypeInfo>
    <TypeInfo ID="281" TypeName="System.Byte, mscorlib, Version=4.0.0.0, Culture=neutral, PublicKeyToken=b77a5c561934e089" AssemblyString="mscorlib, Version=4.0.0.0, Culture=neutral, PublicKeyToken=b77a5c561934e089" AssemblyLocation="C:\Windows\Microsoft.NET\Framework64\v4.0.30319\mscorlib.dll" IsDeviceDependent="False">
      <ValueInfo Value="155" />
    </TypeInfo>
    <TypeInfo ID="282" TypeName="System.Byte, mscorlib, Version=4.0.0.0, Culture=neutral, PublicKeyToken=b77a5c561934e089" AssemblyString="mscorlib, Version=4.0.0.0, Culture=neutral, PublicKeyToken=b77a5c561934e089" AssemblyLocation="C:\Windows\Microsoft.NET\Framework64\v4.0.30319\mscorlib.dll" IsDeviceDependent="False">
      <ValueInfo Value="198" />
    </TypeInfo>
    <TypeInfo ID="283" TypeName="System.Byte, mscorlib, Version=4.0.0.0, Culture=neutral, PublicKeyToken=b77a5c561934e089" AssemblyString="mscorlib, Version=4.0.0.0, Culture=neutral, PublicKeyToken=b77a5c561934e089" AssemblyLocation="C:\Windows\Microsoft.NET\Framework64\v4.0.30319\mscorlib.dll" IsDeviceDependent="False">
      <ValueInfo Value="85" />
    </TypeInfo>
    <TypeInfo ID="284" TypeName="System.Byte, mscorlib, Version=4.0.0.0, Culture=neutral, PublicKeyToken=b77a5c561934e089" AssemblyString="mscorlib, Version=4.0.0.0, Culture=neutral, PublicKeyToken=b77a5c561934e089" AssemblyLocation="C:\Windows\Microsoft.NET\Framework64\v4.0.30319\mscorlib.dll" IsDeviceDependent="False">
      <ValueInfo Value="89" />
    </TypeInfo>
    <TypeInfo ID="285" TypeName="System.Byte, mscorlib, Version=4.0.0.0, Culture=neutral, PublicKeyToken=b77a5c561934e089" AssemblyString="mscorlib, Version=4.0.0.0, Culture=neutral, PublicKeyToken=b77a5c561934e089" AssemblyLocation="C:\Windows\Microsoft.NET\Framework64\v4.0.30319\mscorlib.dll" IsDeviceDependent="False">
      <ValueInfo Value="110" />
    </TypeInfo>
    <TypeInfo ID="286" TypeName="System.Byte, mscorlib, Version=4.0.0.0, Culture=neutral, PublicKeyToken=b77a5c561934e089" AssemblyString="mscorlib, Version=4.0.0.0, Culture=neutral, PublicKeyToken=b77a5c561934e089" AssemblyLocation="C:\Windows\Microsoft.NET\Framework64\v4.0.30319\mscorlib.dll" IsDeviceDependent="False">
      <ValueInfo Value="231" />
    </TypeInfo>
    <TypeInfo ID="287" TypeName="System.Byte, mscorlib, Version=4.0.0.0, Culture=neutral, PublicKeyToken=b77a5c561934e089" AssemblyString="mscorlib, Version=4.0.0.0, Culture=neutral, PublicKeyToken=b77a5c561934e089" AssemblyLocation="C:\Windows\Microsoft.NET\Framework64\v4.0.30319\mscorlib.dll" IsDeviceDependent="False">
      <ValueInfo Value="75" />
    </TypeInfo>
    <TypeInfo ID="288" TypeName="System.Byte, mscorlib, Version=4.0.0.0, Culture=neutral, PublicKeyToken=b77a5c561934e089" AssemblyString="mscorlib, Version=4.0.0.0, Culture=neutral, PublicKeyToken=b77a5c561934e089" AssemblyLocation="C:\Windows\Microsoft.NET\Framework64\v4.0.30319\mscorlib.dll" IsDeviceDependent="False">
      <ValueInfo Value="97" />
    </TypeInfo>
    <TypeInfo ID="289" TypeName="System.Byte, mscorlib, Version=4.0.0.0, Culture=neutral, PublicKeyToken=b77a5c561934e089" AssemblyString="mscorlib, Version=4.0.0.0, Culture=neutral, PublicKeyToken=b77a5c561934e089" AssemblyLocation="C:\Windows\Microsoft.NET\Framework64\v4.0.30319\mscorlib.dll" IsDeviceDependent="False">
      <ValueInfo Value="90" />
    </TypeInfo>
    <TypeInfo ID="290" TypeName="System.Byte, mscorlib, Version=4.0.0.0, Culture=neutral, PublicKeyToken=b77a5c561934e089" AssemblyString="mscorlib, Version=4.0.0.0, Culture=neutral, PublicKeyToken=b77a5c561934e089" AssemblyLocation="C:\Windows\Microsoft.NET\Framework64\v4.0.30319\mscorlib.dll" IsDeviceDependent="False">
      <ValueInfo Value="240" />
    </TypeInfo>
    <TypeInfo ID="291" TypeName="System.Byte, mscorlib, Version=4.0.0.0, Culture=neutral, PublicKeyToken=b77a5c561934e089" AssemblyString="mscorlib, Version=4.0.0.0, Culture=neutral, PublicKeyToken=b77a5c561934e089" AssemblyLocation="C:\Windows\Microsoft.NET\Framework64\v4.0.30319\mscorlib.dll" IsDeviceDependent="False">
      <ValueInfo Value="217" />
    </TypeInfo>
    <TypeInfo ID="292" TypeName="System.Byte, mscorlib, Version=4.0.0.0, Culture=neutral, PublicKeyToken=b77a5c561934e089" AssemblyString="mscorlib, Version=4.0.0.0, Culture=neutral, PublicKeyToken=b77a5c561934e089" AssemblyLocation="C:\Windows\Microsoft.NET\Framework64\v4.0.30319\mscorlib.dll" IsDeviceDependent="False">
      <ValueInfo Value="27" />
    </TypeInfo>
    <TypeInfo ID="293" TypeName="System.Byte, mscorlib, Version=4.0.0.0, Culture=neutral, PublicKeyToken=b77a5c561934e089" AssemblyString="mscorlib, Version=4.0.0.0, Culture=neutral, PublicKeyToken=b77a5c561934e089" AssemblyLocation="C:\Windows\Microsoft.NET\Framework64\v4.0.30319\mscorlib.dll" IsDeviceDependent="False">
      <ValueInfo Value="213" />
    </TypeInfo>
    <TypeInfo ID="294" TypeName="System.Byte, mscorlib, Version=4.0.0.0, Culture=neutral, PublicKeyToken=b77a5c561934e089" AssemblyString="mscorlib, Version=4.0.0.0, Culture=neutral, PublicKeyToken=b77a5c561934e089" AssemblyLocation="C:\Windows\Microsoft.NET\Framework64\v4.0.30319\mscorlib.dll" IsDeviceDependent="False">
      <ValueInfo Value="49" />
    </TypeInfo>
    <TypeInfo ID="295" TypeName="System.Byte, mscorlib, Version=4.0.0.0, Culture=neutral, PublicKeyToken=b77a5c561934e089" AssemblyString="mscorlib, Version=4.0.0.0, Culture=neutral, PublicKeyToken=b77a5c561934e089" AssemblyLocation="C:\Windows\Microsoft.NET\Framework64\v4.0.30319\mscorlib.dll" IsDeviceDependent="False">
      <ValueInfo Value="113" />
    </TypeInfo>
    <TypeInfo ID="296" TypeName="System.Byte, mscorlib, Version=4.0.0.0, Culture=neutral, PublicKeyToken=b77a5c561934e089" AssemblyString="mscorlib, Version=4.0.0.0, Culture=neutral, PublicKeyToken=b77a5c561934e089" AssemblyLocation="C:\Windows\Microsoft.NET\Framework64\v4.0.30319\mscorlib.dll" IsDeviceDependent="False">
      <ValueInfo Value="24" />
    </TypeInfo>
    <TypeInfo ID="297" TypeName="System.Byte, mscorlib, Version=4.0.0.0, Culture=neutral, PublicKeyToken=b77a5c561934e089" AssemblyString="mscorlib, Version=4.0.0.0, Culture=neutral, PublicKeyToken=b77a5c561934e089" AssemblyLocation="C:\Windows\Microsoft.NET\Framework64\v4.0.30319\mscorlib.dll" IsDeviceDependent="False">
      <ValueInfo Value="233" />
    </TypeInfo>
    <TypeInfo ID="298" TypeName="System.Byte, mscorlib, Version=4.0.0.0, Culture=neutral, PublicKeyToken=b77a5c561934e089" AssemblyString="mscorlib, Version=4.0.0.0, Culture=neutral, PublicKeyToken=b77a5c561934e089" AssemblyLocation="C:\Windows\Microsoft.NET\Framework64\v4.0.30319\mscorlib.dll" IsDeviceDependent="False">
      <ValueInfo Value="79" />
    </TypeInfo>
    <TypeInfo ID="299" TypeName="System.Byte, mscorlib, Version=4.0.0.0, Culture=neutral, PublicKeyToken=b77a5c561934e089" AssemblyString="mscorlib, Version=4.0.0.0, Culture=neutral, PublicKeyToken=b77a5c561934e089" AssemblyLocation="C:\Windows\Microsoft.NET\Framework64\v4.0.30319\mscorlib.dll" IsDeviceDependent="False">
      <ValueInfo Value="119" />
    </TypeInfo>
    <TypeInfo ID="300" TypeName="System.Byte, mscorlib, Version=4.0.0.0, Culture=neutral, PublicKeyToken=b77a5c561934e089" AssemblyString="mscorlib, Version=4.0.0.0, Culture=neutral, PublicKeyToken=b77a5c561934e089" AssemblyLocation="C:\Windows\Microsoft.NET\Framework64\v4.0.30319\mscorlib.dll" IsDeviceDependent="False">
      <ValueInfo Value="207" />
    </TypeInfo>
    <TypeInfo ID="301" TypeName="System.Byte, mscorlib, Version=4.0.0.0, Culture=neutral, PublicKeyToken=b77a5c561934e089" AssemblyString="mscorlib, Version=4.0.0.0, Culture=neutral, PublicKeyToken=b77a5c561934e089" AssemblyLocation="C:\Windows\Microsoft.NET\Framework64\v4.0.30319\mscorlib.dll" IsDeviceDependent="False">
      <ValueInfo Value="14" />
    </TypeInfo>
    <TypeInfo ID="302" TypeName="System.Byte, mscorlib, Version=4.0.0.0, Culture=neutral, PublicKeyToken=b77a5c561934e089" AssemblyString="mscorlib, Version=4.0.0.0, Culture=neutral, PublicKeyToken=b77a5c561934e089" AssemblyLocation="C:\Windows\Microsoft.NET\Framework64\v4.0.30319\mscorlib.dll" IsDeviceDependent="False">
      <ValueInfo Value="30" />
    </TypeInfo>
    <TypeInfo ID="303" TypeName="System.Byte, mscorlib, Version=4.0.0.0, Culture=neutral, PublicKeyToken=b77a5c561934e089" AssemblyString="mscorlib, Version=4.0.0.0, Culture=neutral, PublicKeyToken=b77a5c561934e089" AssemblyLocation="C:\Windows\Microsoft.NET\Framework64\v4.0.30319\mscorlib.dll" IsDeviceDependent="False">
      <ValueInfo Value="57" />
    </TypeInfo>
    <TypeInfo ID="304" TypeName="System.Byte, mscorlib, Version=4.0.0.0, Culture=neutral, PublicKeyToken=b77a5c561934e089" AssemblyString="mscorlib, Version=4.0.0.0, Culture=neutral, PublicKeyToken=b77a5c561934e089" AssemblyLocation="C:\Windows\Microsoft.NET\Framework64\v4.0.30319\mscorlib.dll" IsDeviceDependent="False">
      <ValueInfo Value="249" />
    </TypeInfo>
    <TypeInfo ID="305" TypeName="System.Byte, mscorlib, Version=4.0.0.0, Culture=neutral, PublicKeyToken=b77a5c561934e089" AssemblyString="mscorlib, Version=4.0.0.0, Culture=neutral, PublicKeyToken=b77a5c561934e089" AssemblyLocation="C:\Windows\Microsoft.NET\Framework64\v4.0.30319\mscorlib.dll" IsDeviceDependent="False">
      <ValueInfo Value="194" />
    </TypeInfo>
    <TypeInfo ID="306" TypeName="System.Byte, mscorlib, Version=4.0.0.0, Culture=neutral, PublicKeyToken=b77a5c561934e089" AssemblyString="mscorlib, Version=4.0.0.0, Culture=neutral, PublicKeyToken=b77a5c561934e089" AssemblyLocation="C:\Windows\Microsoft.NET\Framework64\v4.0.30319\mscorlib.dll" IsDeviceDependent="False">
      <ValueInfo Value="5" />
    </TypeInfo>
    <TypeInfo ID="307" TypeName="System.Byte, mscorlib, Version=4.0.0.0, Culture=neutral, PublicKeyToken=b77a5c561934e089" AssemblyString="mscorlib, Version=4.0.0.0, Culture=neutral, PublicKeyToken=b77a5c561934e089" AssemblyLocation="C:\Windows\Microsoft.NET\Framework64\v4.0.30319\mscorlib.dll" IsDeviceDependent="False">
      <ValueInfo Value="190" />
    </TypeInfo>
    <TypeInfo ID="308" TypeName="System.Byte, mscorlib, Version=4.0.0.0, Culture=neutral, PublicKeyToken=b77a5c561934e089" AssemblyString="mscorlib, Version=4.0.0.0, Culture=neutral, PublicKeyToken=b77a5c561934e089" AssemblyLocation="C:\Windows\Microsoft.NET\Framework64\v4.0.30319\mscorlib.dll" IsDeviceDependent="False">
      <ValueInfo Value="98" />
    </TypeInfo>
    <TypeInfo ID="309" TypeName="System.Byte, mscorlib, Version=4.0.0.0, Culture=neutral, PublicKeyToken=b77a5c561934e089" AssemblyString="mscorlib, Version=4.0.0.0, Culture=neutral, PublicKeyToken=b77a5c561934e089" AssemblyLocation="C:\Windows\Microsoft.NET\Framework64\v4.0.30319\mscorlib.dll" IsDeviceDependent="False">
      <ValueInfo Value="162" />
    </TypeInfo>
    <TypeInfo ID="310" TypeName="System.Byte, mscorlib, Version=4.0.0.0, Culture=neutral, PublicKeyToken=b77a5c561934e089" AssemblyString="mscorlib, Version=4.0.0.0, Culture=neutral, PublicKeyToken=b77a5c561934e089" AssemblyLocation="C:\Windows\Microsoft.NET\Framework64\v4.0.30319\mscorlib.dll" IsDeviceDependent="False">
      <ValueInfo Value="199" />
    </TypeInfo>
    <TypeInfo ID="311" TypeName="System.Byte, mscorlib, Version=4.0.0.0, Culture=neutral, PublicKeyToken=b77a5c561934e089" AssemblyString="mscorlib, Version=4.0.0.0, Culture=neutral, PublicKeyToken=b77a5c561934e089" AssemblyLocation="C:\Windows\Microsoft.NET\Framework64\v4.0.30319\mscorlib.dll" IsDeviceDependent="False">
      <ValueInfo Value="99" />
    </TypeInfo>
    <TypeInfo ID="312" TypeName="System.Byte, mscorlib, Version=4.0.0.0, Culture=neutral, PublicKeyToken=b77a5c561934e089" AssemblyString="mscorlib, Version=4.0.0.0, Culture=neutral, PublicKeyToken=b77a5c561934e089" AssemblyLocation="C:\Windows\Microsoft.NET\Framework64\v4.0.30319\mscorlib.dll" IsDeviceDependent="False">
      <ValueInfo Value="154" />
    </TypeInfo>
    <TypeInfo ID="313" TypeName="System.Byte, mscorlib, Version=4.0.0.0, Culture=neutral, PublicKeyToken=b77a5c561934e089" AssemblyString="mscorlib, Version=4.0.0.0, Culture=neutral, PublicKeyToken=b77a5c561934e089" AssemblyLocation="C:\Windows\Microsoft.NET\Framework64\v4.0.30319\mscorlib.dll" IsDeviceDependent="False">
      <ValueInfo Value="234" />
    </TypeInfo>
    <TypeInfo ID="314" TypeName="System.Byte, mscorlib, Version=4.0.0.0, Culture=neutral, PublicKeyToken=b77a5c561934e089" AssemblyString="mscorlib, Version=4.0.0.0, Culture=neutral, PublicKeyToken=b77a5c561934e089" AssemblyLocation="C:\Windows\Microsoft.NET\Framework64\v4.0.30319\mscorlib.dll" IsDeviceDependent="False">
      <ValueInfo Value="21" />
    </TypeInfo>
    <TypeInfo ID="315" TypeName="System.Byte, mscorlib, Version=4.0.0.0, Culture=neutral, PublicKeyToken=b77a5c561934e089" AssemblyString="mscorlib, Version=4.0.0.0, Culture=neutral, PublicKeyToken=b77a5c561934e089" AssemblyLocation="C:\Windows\Microsoft.NET\Framework64\v4.0.30319\mscorlib.dll" IsDeviceDependent="False">
      <ValueInfo Value="164" />
    </TypeInfo>
    <TypeInfo ID="316" TypeName="System.Byte, mscorlib, Version=4.0.0.0, Culture=neutral, PublicKeyToken=b77a5c561934e089" AssemblyString="mscorlib, Version=4.0.0.0, Culture=neutral, PublicKeyToken=b77a5c561934e089" AssemblyLocation="C:\Windows\Microsoft.NET\Framework64\v4.0.30319\mscorlib.dll" IsDeviceDependent="False">
      <ValueInfo Value="175" />
    </TypeInfo>
    <TypeInfo ID="317" TypeName="System.Byte, mscorlib, Version=4.0.0.0, Culture=neutral, PublicKeyToken=b77a5c561934e089" AssemblyString="mscorlib, Version=4.0.0.0, Culture=neutral, PublicKeyToken=b77a5c561934e089" AssemblyLocation="C:\Windows\Microsoft.NET\Framework64\v4.0.30319\mscorlib.dll" IsDeviceDependent="False">
      <ValueInfo Value="55" />
    </TypeInfo>
    <TypeInfo ID="318" TypeName="System.Byte, mscorlib, Version=4.0.0.0, Culture=neutral, PublicKeyToken=b77a5c561934e089" AssemblyString="mscorlib, Version=4.0.0.0, Culture=neutral, PublicKeyToken=b77a5c561934e089" AssemblyLocation="C:\Windows\Microsoft.NET\Framework64\v4.0.30319\mscorlib.dll" IsDeviceDependent="False">
      <ValueInfo Value="180" />
    </TypeInfo>
    <TypeInfo ID="319" TypeName="System.Byte, mscorlib, Version=4.0.0.0, Culture=neutral, PublicKeyToken=b77a5c561934e089" AssemblyString="mscorlib, Version=4.0.0.0, Culture=neutral, PublicKeyToken=b77a5c561934e089" AssemblyLocation="C:\Windows\Microsoft.NET\Framework64\v4.0.30319\mscorlib.dll" IsDeviceDependent="False">
      <ValueInfo Value="50" />
    </TypeInfo>
    <TypeInfo ID="320" TypeName="System.Byte, mscorlib, Version=4.0.0.0, Culture=neutral, PublicKeyToken=b77a5c561934e089" AssemblyString="mscorlib, Version=4.0.0.0, Culture=neutral, PublicKeyToken=b77a5c561934e089" AssemblyLocation="C:\Windows\Microsoft.NET\Framework64\v4.0.30319\mscorlib.dll" IsDeviceDependent="False">
      <ValueInfo Value="203" />
    </TypeInfo>
    <TypeInfo ID="321" TypeName="System.Byte, mscorlib, Version=4.0.0.0, Culture=neutral, PublicKeyToken=b77a5c561934e089" AssemblyString="mscorlib, Version=4.0.0.0, Culture=neutral, PublicKeyToken=b77a5c561934e089" AssemblyLocation="C:\Windows\Microsoft.NET\Framework64\v4.0.30319\mscorlib.dll" IsDeviceDependent="False">
      <ValueInfo Value="168" />
    </TypeInfo>
    <TypeInfo ID="322" TypeName="System.Byte, mscorlib, Version=4.0.0.0, Culture=neutral, PublicKeyToken=b77a5c561934e089" AssemblyString="mscorlib, Version=4.0.0.0, Culture=neutral, PublicKeyToken=b77a5c561934e089" AssemblyLocation="C:\Windows\Microsoft.NET\Framework64\v4.0.30319\mscorlib.dll" IsDeviceDependent="False">
      <ValueInfo Value="208" />
    </TypeInfo>
    <TypeInfo ID="323" TypeName="System.Byte, mscorlib, Version=4.0.0.0, Culture=neutral, PublicKeyToken=b77a5c561934e089" AssemblyString="mscorlib, Version=4.0.0.0, Culture=neutral, PublicKeyToken=b77a5c561934e089" AssemblyLocation="C:\Windows\Microsoft.NET\Framework64\v4.0.30319\mscorlib.dll" IsDeviceDependent="False">
      <ValueInfo Value="68" />
    </TypeInfo>
    <TypeInfo ID="324" TypeName="System.Byte, mscorlib, Version=4.0.0.0, Culture=neutral, PublicKeyToken=b77a5c561934e089" AssemblyString="mscorlib, Version=4.0.0.0, Culture=neutral, PublicKeyToken=b77a5c561934e089" AssemblyLocation="C:\Windows\Microsoft.NET\Framework64\v4.0.30319\mscorlib.dll" IsDeviceDependent="False">
      <ValueInfo Value="187" />
    </TypeInfo>
    <TypeInfo ID="325" TypeName="System.Byte, mscorlib, Version=4.0.0.0, Culture=neutral, PublicKeyToken=b77a5c561934e089" AssemblyString="mscorlib, Version=4.0.0.0, Culture=neutral, PublicKeyToken=b77a5c561934e089" AssemblyLocation="C:\Windows\Microsoft.NET\Framework64\v4.0.30319\mscorlib.dll" IsDeviceDependent="False">
      <ValueInfo Value="250" />
    </TypeInfo>
    <TypeInfo ID="326" TypeName="System.Byte, mscorlib, Version=4.0.0.0, Culture=neutral, PublicKeyToken=b77a5c561934e089" AssemblyString="mscorlib, Version=4.0.0.0, Culture=neutral, PublicKeyToken=b77a5c561934e089" AssemblyLocation="C:\Windows\Microsoft.NET\Framework64\v4.0.30319\mscorlib.dll" IsDeviceDependent="False">
      <ValueInfo Value="242" />
    </TypeInfo>
    <TypeInfo ID="327" TypeName="System.Byte, mscorlib, Version=4.0.0.0, Culture=neutral, PublicKeyToken=b77a5c561934e089" AssemblyString="mscorlib, Version=4.0.0.0, Culture=neutral, PublicKeyToken=b77a5c561934e089" AssemblyLocation="C:\Windows\Microsoft.NET\Framework64\v4.0.30319\mscorlib.dll" IsDeviceDependent="False">
      <ValueInfo Value="135" />
    </TypeInfo>
    <TypeInfo ID="328" TypeName="System.Byte, mscorlib, Version=4.0.0.0, Culture=neutral, PublicKeyToken=b77a5c561934e089" AssemblyString="mscorlib, Version=4.0.0.0, Culture=neutral, PublicKeyToken=b77a5c561934e089" AssemblyLocation="C:\Windows\Microsoft.NET\Framework64\v4.0.30319\mscorlib.dll" IsDeviceDependent="False">
      <ValueInfo Value="3" />
    </TypeInfo>
    <TypeInfo ID="329" TypeName="System.Byte, mscorlib, Version=4.0.0.0, Culture=neutral, PublicKeyToken=b77a5c561934e089" AssemblyString="mscorlib, Version=4.0.0.0, Culture=neutral, PublicKeyToken=b77a5c561934e089" AssemblyLocation="C:\Windows\Microsoft.NET\Framework64\v4.0.30319\mscorlib.dll" IsDeviceDependent="False">
      <ValueInfo Value="107" />
    </TypeInfo>
    <TypeInfo ID="330" TypeName="System.Byte, mscorlib, Version=4.0.0.0, Culture=neutral, PublicKeyToken=b77a5c561934e089" AssemblyString="mscorlib, Version=4.0.0.0, Culture=neutral, PublicKeyToken=b77a5c561934e089" AssemblyLocation="C:\Windows\Microsoft.NET\Framework64\v4.0.30319\mscorlib.dll" IsDeviceDependent="False">
      <ValueInfo Value="26" />
    </TypeInfo>
    <TypeInfo ID="331" TypeName="System.Byte, mscorlib, Version=4.0.0.0, Culture=neutral, PublicKeyToken=b77a5c561934e089" AssemblyString="mscorlib, Version=4.0.0.0, Culture=neutral, PublicKeyToken=b77a5c561934e089" AssemblyLocation="C:\Windows\Microsoft.NET\Framework64\v4.0.30319\mscorlib.dll" IsDeviceDependent="False">
      <ValueInfo Value="166" />
    </TypeInfo>
    <TypeInfo ID="332" TypeName="System.Byte, mscorlib, Version=4.0.0.0, Culture=neutral, PublicKeyToken=b77a5c561934e089" AssemblyString="mscorlib, Version=4.0.0.0, Culture=neutral, PublicKeyToken=b77a5c561934e089" AssemblyLocation="C:\Windows\Microsoft.NET\Framework64\v4.0.30319\mscorlib.dll" IsDeviceDependent="False">
      <ValueInfo Value="52" />
    </TypeInfo>
    <TypeInfo ID="333" TypeName="System.Byte, mscorlib, Version=4.0.0.0, Culture=neutral, PublicKeyToken=b77a5c561934e089" AssemblyString="mscorlib, Version=4.0.0.0, Culture=neutral, PublicKeyToken=b77a5c561934e089" AssemblyLocation="C:\Windows\Microsoft.NET\Framework64\v4.0.30319\mscorlib.dll" IsDeviceDependent="False">
      <ValueInfo Value="13" />
    </TypeInfo>
    <TypeInfo ID="334" TypeName="System.Byte, mscorlib, Version=4.0.0.0, Culture=neutral, PublicKeyToken=b77a5c561934e089" AssemblyString="mscorlib, Version=4.0.0.0, Culture=neutral, PublicKeyToken=b77a5c561934e089" AssemblyLocation="C:\Windows\Microsoft.NET\Framework64\v4.0.30319\mscorlib.dll" IsDeviceDependent="False">
      <ValueInfo Value="12" />
    </TypeInfo>
    <TypeInfo ID="335" TypeName="System.Byte, mscorlib, Version=4.0.0.0, Culture=neutral, PublicKeyToken=b77a5c561934e089" AssemblyString="mscorlib, Version=4.0.0.0, Culture=neutral, PublicKeyToken=b77a5c561934e089" AssemblyLocation="C:\Windows\Microsoft.NET\Framework64\v4.0.30319\mscorlib.dll" IsDeviceDependent="False">
      <ValueInfo Value="6" />
    </TypeInfo>
    <TypeInfo ID="336" TypeName="System.Byte, mscorlib, Version=4.0.0.0, Culture=neutral, PublicKeyToken=b77a5c561934e089" AssemblyString="mscorlib, Version=4.0.0.0, Culture=neutral, PublicKeyToken=b77a5c561934e089" AssemblyLocation="C:\Windows\Microsoft.NET\Framework64\v4.0.30319\mscorlib.dll" IsDeviceDependent="False">
      <ValueInfo Value="134" />
    </TypeInfo>
    <TypeInfo ID="337" TypeName="System.Byte, mscorlib, Version=4.0.0.0, Culture=neutral, PublicKeyToken=b77a5c561934e089" AssemblyString="mscorlib, Version=4.0.0.0, Culture=neutral, PublicKeyToken=b77a5c561934e089" AssemblyLocation="C:\Windows\Microsoft.NET\Framework64\v4.0.30319\mscorlib.dll" IsDeviceDependent="False">
      <ValueInfo Value="181" />
    </TypeInfo>
    <TypeInfo ID="338" TypeName="System.Byte, mscorlib, Version=4.0.0.0, Culture=neutral, PublicKeyToken=b77a5c561934e089" AssemblyString="mscorlib, Version=4.0.0.0, Culture=neutral, PublicKeyToken=b77a5c561934e089" AssemblyLocation="C:\Windows\Microsoft.NET\Framework64\v4.0.30319\mscorlib.dll" IsDeviceDependent="False">
      <ValueInfo Value="32" />
    </TypeInfo>
    <TypeInfo ID="339" TypeName="System.Byte, mscorlib, Version=4.0.0.0, Culture=neutral, PublicKeyToken=b77a5c561934e089" AssemblyString="mscorlib, Version=4.0.0.0, Culture=neutral, PublicKeyToken=b77a5c561934e089" AssemblyLocation="C:\Windows\Microsoft.NET\Framework64\v4.0.30319\mscorlib.dll" IsDeviceDependent="False">
      <ValueInfo Value="192" />
    </TypeInfo>
    <TypeInfo ID="340" TypeName="System.Byte, mscorlib, Version=4.0.0.0, Culture=neutral, PublicKeyToken=b77a5c561934e089" AssemblyString="mscorlib, Version=4.0.0.0, Culture=neutral, PublicKeyToken=b77a5c561934e089" AssemblyLocation="C:\Windows\Microsoft.NET\Framework64\v4.0.30319\mscorlib.dll" IsDeviceDependent="False">
      <ValueInfo Value="228" />
    </TypeInfo>
    <TypeInfo ID="341" TypeName="System.Byte, mscorlib, Version=4.0.0.0, Culture=neutral, PublicKeyToken=b77a5c561934e089" AssemblyString="mscorlib, Version=4.0.0.0, Culture=neutral, PublicKeyToken=b77a5c561934e089" AssemblyLocation="C:\Windows\Microsoft.NET\Framework64\v4.0.30319\mscorlib.dll" IsDeviceDependent="False">
      <ValueInfo Value="176" />
    </TypeInfo>
    <TypeInfo ID="342" TypeName="System.Byte, mscorlib, Version=4.0.0.0, Culture=neutral, PublicKeyToken=b77a5c561934e089" AssemblyString="mscorlib, Version=4.0.0.0, Culture=neutral, PublicKeyToken=b77a5c561934e089" AssemblyLocation="C:\Windows\Microsoft.NET\Framework64\v4.0.30319\mscorlib.dll" IsDeviceDependent="False">
      <ValueInfo Value="76" />
    </TypeInfo>
    <TypeInfo ID="343" TypeName="System.Byte, mscorlib, Version=4.0.0.0, Culture=neutral, PublicKeyToken=b77a5c561934e089" AssemblyString="mscorlib, Version=4.0.0.0, Culture=neutral, PublicKeyToken=b77a5c561934e089" AssemblyLocation="C:\Windows\Microsoft.NET\Framework64\v4.0.30319\mscorlib.dll" IsDeviceDependent="False">
      <ValueInfo Value="184" />
    </TypeInfo>
    <TypeInfo ID="344" TypeName="System.Byte, mscorlib, Version=4.0.0.0, Culture=neutral, PublicKeyToken=b77a5c561934e089" AssemblyString="mscorlib, Version=4.0.0.0, Culture=neutral, PublicKeyToken=b77a5c561934e089" AssemblyLocation="C:\Windows\Microsoft.NET\Framework64\v4.0.30319\mscorlib.dll" IsDeviceDependent="False">
      <ValueInfo Value="18" />
    </TypeInfo>
    <TypeInfo ID="345" TypeName="System.Byte, mscorlib, Version=4.0.0.0, Culture=neutral, PublicKeyToken=b77a5c561934e089" AssemblyString="mscorlib, Version=4.0.0.0, Culture=neutral, PublicKeyToken=b77a5c561934e089" AssemblyLocation="C:\Windows\Microsoft.NET\Framework64\v4.0.30319\mscorlib.dll" IsDeviceDependent="False">
      <ValueInfo Value="160" />
    </TypeInfo>
    <TypeInfo ID="346" TypeName="System.Byte, mscorlib, Version=4.0.0.0, Culture=neutral, PublicKeyToken=b77a5c561934e089" AssemblyString="mscorlib, Version=4.0.0.0, Culture=neutral, PublicKeyToken=b77a5c561934e089" AssemblyLocation="C:\Windows\Microsoft.NET\Framework64\v4.0.30319\mscorlib.dll" IsDeviceDependent="False">
      <ValueInfo Value="60" />
    </TypeInfo>
    <TypeInfo ID="347" TypeName="System.Byte, mscorlib, Version=4.0.0.0, Culture=neutral, PublicKeyToken=b77a5c561934e089" AssemblyString="mscorlib, Version=4.0.0.0, Culture=neutral, PublicKeyToken=b77a5c561934e089" AssemblyLocation="C:\Windows\Microsoft.NET\Framework64\v4.0.30319\mscorlib.dll" IsDeviceDependent="False">
      <ValueInfo Value="140" />
    </TypeInfo>
    <TypeInfo ID="348" TypeName="System.Byte, mscorlib, Version=4.0.0.0, Culture=neutral, PublicKeyToken=b77a5c561934e089" AssemblyString="mscorlib, Version=4.0.0.0, Culture=neutral, PublicKeyToken=b77a5c561934e089" AssemblyLocation="C:\Windows\Microsoft.NET\Framework64\v4.0.30319\mscorlib.dll" IsDeviceDependent="False">
      <ValueInfo Value="147" />
    </TypeInfo>
    <TypeInfo ID="349" TypeName="System.Byte, mscorlib, Version=4.0.0.0, Culture=neutral, PublicKeyToken=b77a5c561934e089" AssemblyString="mscorlib, Version=4.0.0.0, Culture=neutral, PublicKeyToken=b77a5c561934e089" AssemblyLocation="C:\Windows\Microsoft.NET\Framework64\v4.0.30319\mscorlib.dll" IsDeviceDependent="False">
      <ValueInfo Value="120" />
    </TypeInfo>
    <TypeInfo ID="350" TypeName="System.Byte, mscorlib, Version=4.0.0.0, Culture=neutral, PublicKeyToken=b77a5c561934e089" AssemblyString="mscorlib, Version=4.0.0.0, Culture=neutral, PublicKeyToken=b77a5c561934e089" AssemblyLocation="C:\Windows\Microsoft.NET\Framework64\v4.0.30319\mscorlib.dll" IsDeviceDependent="False">
      <ValueInfo Value="62" />
    </TypeInfo>
    <TypeInfo ID="351" TypeName="System.Byte, mscorlib, Version=4.0.0.0, Culture=neutral, PublicKeyToken=b77a5c561934e089" AssemblyString="mscorlib, Version=4.0.0.0, Culture=neutral, PublicKeyToken=b77a5c561934e089" AssemblyLocation="C:\Windows\Microsoft.NET\Framework64\v4.0.30319\mscorlib.dll" IsDeviceDependent="False">
      <ValueInfo Value="115" />
    </TypeInfo>
    <TypeInfo ID="352" TypeName="System.Byte, mscorlib, Version=4.0.0.0, Culture=neutral, PublicKeyToken=b77a5c561934e089" AssemblyString="mscorlib, Version=4.0.0.0, Culture=neutral, PublicKeyToken=b77a5c561934e089" AssemblyLocation="C:\Windows\Microsoft.NET\Framework64\v4.0.30319\mscorlib.dll" IsDeviceDependent="False">
      <ValueInfo Value="11" />
    </TypeInfo>
    <TypeInfo ID="353" TypeName="System.Byte, mscorlib, Version=4.0.0.0, Culture=neutral, PublicKeyToken=b77a5c561934e089" AssemblyString="mscorlib, Version=4.0.0.0, Culture=neutral, PublicKeyToken=b77a5c561934e089" AssemblyLocation="C:\Windows\Microsoft.NET\Framework64\v4.0.30319\mscorlib.dll" IsDeviceDependent="False">
      <ValueInfo Value="220" />
    </TypeInfo>
    <TypeInfo ID="354" TypeName="System.Byte, mscorlib, Version=4.0.0.0, Culture=neutral, PublicKeyToken=b77a5c561934e089" AssemblyString="mscorlib, Version=4.0.0.0, Culture=neutral, PublicKeyToken=b77a5c561934e089" AssemblyLocation="C:\Windows\Microsoft.NET\Framework64\v4.0.30319\mscorlib.dll" IsDeviceDependent="False">
      <ValueInfo Value="40" />
    </TypeInfo>
    <TypeInfo ID="355" TypeName="System.Byte, mscorlib, Version=4.0.0.0, Culture=neutral, PublicKeyToken=b77a5c561934e089" AssemblyString="mscorlib, Version=4.0.0.0, Culture=neutral, PublicKeyToken=b77a5c561934e089" AssemblyLocation="C:\Windows\Microsoft.NET\Framework64\v4.0.30319\mscorlib.dll" IsDeviceDependent="False">
      <ValueInfo Value="130" />
    </TypeInfo>
    <TypeInfo ID="356" TypeName="System.Byte, mscorlib, Version=4.0.0.0, Culture=neutral, PublicKeyToken=b77a5c561934e089" AssemblyString="mscorlib, Version=4.0.0.0, Culture=neutral, PublicKeyToken=b77a5c561934e089" AssemblyLocation="C:\Windows\Microsoft.NET\Framework64\v4.0.30319\mscorlib.dll" IsDeviceDependent="False">
      <ValueInfo Value="48" />
    </TypeInfo>
    <TypeInfo ID="357" TypeName="System.Byte, mscorlib, Version=4.0.0.0, Culture=neutral, PublicKeyToken=b77a5c561934e089" AssemblyString="mscorlib, Version=4.0.0.0, Culture=neutral, PublicKeyToken=b77a5c561934e089" AssemblyLocation="C:\Windows\Microsoft.NET\Framework64\v4.0.30319\mscorlib.dll" IsDeviceDependent="False">
      <ValueInfo Value="2" />
    </TypeInfo>
    <TypeInfo ID="358" TypeName="System.Byte, mscorlib, Version=4.0.0.0, Culture=neutral, PublicKeyToken=b77a5c561934e089" AssemblyString="mscorlib, Version=4.0.0.0, Culture=neutral, PublicKeyToken=b77a5c561934e089" AssemblyLocation="C:\Windows\Microsoft.NET\Framework64\v4.0.30319\mscorlib.dll" IsDeviceDependent="False">
      <ValueInfo Value="106" />
    </TypeInfo>
    <TypeInfo ID="359" TypeName="System.Byte, mscorlib, Version=4.0.0.0, Culture=neutral, PublicKeyToken=b77a5c561934e089" AssemblyString="mscorlib, Version=4.0.0.0, Culture=neutral, PublicKeyToken=b77a5c561934e089" AssemblyLocation="C:\Windows\Microsoft.NET\Framework64\v4.0.30319\mscorlib.dll" IsDeviceDependent="False">
      <ValueInfo Value="94" />
    </TypeInfo>
    <TypeInfo ID="360" TypeName="System.Byte, mscorlib, Version=4.0.0.0, Culture=neutral, PublicKeyToken=b77a5c561934e089" AssemblyString="mscorlib, Version=4.0.0.0, Culture=neutral, PublicKeyToken=b77a5c561934e089" AssemblyLocation="C:\Windows\Microsoft.NET\Framework64\v4.0.30319\mscorlib.dll" IsDeviceDependent="False">
      <ValueInfo Value="214" />
    </TypeInfo>
    <TypeInfo ID="361" TypeName="System.Byte, mscorlib, Version=4.0.0.0, Culture=neutral, PublicKeyToken=b77a5c561934e089" AssemblyString="mscorlib, Version=4.0.0.0, Culture=neutral, PublicKeyToken=b77a5c561934e089" AssemblyLocation="C:\Windows\Microsoft.NET\Framework64\v4.0.30319\mscorlib.dll" IsDeviceDependent="False">
      <ValueInfo Value="69" />
    </TypeInfo>
    <TypeInfo ID="362" TypeName="System.Byte, mscorlib, Version=4.0.0.0, Culture=neutral, PublicKeyToken=b77a5c561934e089" AssemblyString="mscorlib, Version=4.0.0.0, Culture=neutral, PublicKeyToken=b77a5c561934e089" AssemblyLocation="C:\Windows\Microsoft.NET\Framework64\v4.0.30319\mscorlib.dll" IsDeviceDependent="False">
      <ValueInfo Value="67" />
    </TypeInfo>
    <TypeInfo ID="363" TypeName="System.Byte, mscorlib, Version=4.0.0.0, Culture=neutral, PublicKeyToken=b77a5c561934e089" AssemblyString="mscorlib, Version=4.0.0.0, Culture=neutral, PublicKeyToken=b77a5c561934e089" AssemblyLocation="C:\Windows\Microsoft.NET\Framework64\v4.0.30319\mscorlib.dll" IsDeviceDependent="False">
      <ValueInfo Value="15" />
    </TypeInfo>
    <TypeInfo ID="364" TypeName="System.Byte, mscorlib, Version=4.0.0.0, Culture=neutral, PublicKeyToken=b77a5c561934e089" AssemblyString="mscorlib, Version=4.0.0.0, Culture=neutral, PublicKeyToken=b77a5c561934e089" AssemblyLocation="C:\Windows\Microsoft.NET\Framework64\v4.0.30319\mscorlib.dll" IsDeviceDependent="False">
      <ValueInfo Value="104" />
    </TypeInfo>
    <TypeInfo ID="365" TypeName="System.Byte, mscorlib, Version=4.0.0.0, Culture=neutral, PublicKeyToken=b77a5c561934e089" AssemblyString="mscorlib, Version=4.0.0.0, Culture=neutral, PublicKeyToken=b77a5c561934e089" AssemblyLocation="C:\Windows\Microsoft.NET\Framework64\v4.0.30319\mscorlib.dll" IsDeviceDependent="False">
      <ValueInfo Value="132" />
    </TypeInfo>
    <TypeInfo ID="366" TypeName="System.Byte, mscorlib, Version=4.0.0.0, Culture=neutral, PublicKeyToken=b77a5c561934e089" AssemblyString="mscorlib, Version=4.0.0.0, Culture=neutral, PublicKeyToken=b77a5c561934e089" AssemblyLocation="C:\Windows\Microsoft.NET\Framework64\v4.0.30319\mscorlib.dll" IsDeviceDependent="False">
      <ValueInfo Value="72" />
    </TypeInfo>
    <TypeInfo ID="367" TypeName="System.Byte, mscorlib, Version=4.0.0.0, Culture=neutral, PublicKeyToken=b77a5c561934e089" AssemblyString="mscorlib, Version=4.0.0.0, Culture=neutral, PublicKeyToken=b77a5c561934e089" AssemblyLocation="C:\Windows\Microsoft.NET\Framework64\v4.0.30319\mscorlib.dll" IsDeviceDependent="False">
      <ValueInfo Value="51" />
    </TypeInfo>
    <TypeInfo ID="368" TypeName="System.Byte, mscorlib, Version=4.0.0.0, Culture=neutral, PublicKeyToken=b77a5c561934e089" AssemblyString="mscorlib, Version=4.0.0.0, Culture=neutral, PublicKeyToken=b77a5c561934e089" AssemblyLocation="C:\Windows\Microsoft.NET\Framework64\v4.0.30319\mscorlib.dll" IsDeviceDependent="False">
      <ValueInfo Value="9" />
    </TypeInfo>
    <TypeInfo ID="369" TypeName="System.Byte, mscorlib, Version=4.0.0.0, Culture=neutral, PublicKeyToken=b77a5c561934e089" AssemblyString="mscorlib, Version=4.0.0.0, Culture=neutral, PublicKeyToken=b77a5c561934e089" AssemblyLocation="C:\Windows\Microsoft.NET\Framework64\v4.0.30319\mscorlib.dll" IsDeviceDependent="False">
      <ValueInfo Value="133" />
    </TypeInfo>
    <TypeInfo ID="370" TypeName="System.Byte, mscorlib, Version=4.0.0.0, Culture=neutral, PublicKeyToken=b77a5c561934e089" AssemblyString="mscorlib, Version=4.0.0.0, Culture=neutral, PublicKeyToken=b77a5c561934e089" AssemblyLocation="C:\Windows\Microsoft.NET\Framework64\v4.0.30319\mscorlib.dll" IsDeviceDependent="False">
      <ValueInfo Value="148" />
    </TypeInfo>
    <TypeInfo ID="371" TypeName="System.Byte, mscorlib, Version=4.0.0.0, Culture=neutral, PublicKeyToken=b77a5c561934e089" AssemblyString="mscorlib, Version=4.0.0.0, Culture=neutral, PublicKeyToken=b77a5c561934e089" AssemblyLocation="C:\Windows\Microsoft.NET\Framework64\v4.0.30319\mscorlib.dll" IsDeviceDependent="False">
      <ValueInfo Value="185" />
    </TypeInfo>
    <TypeInfo ID="372" TypeName="System.Byte, mscorlib, Version=4.0.0.0, Culture=neutral, PublicKeyToken=b77a5c561934e089" AssemblyString="mscorlib, Version=4.0.0.0, Culture=neutral, PublicKeyToken=b77a5c561934e089" AssemblyLocation="C:\Windows\Microsoft.NET\Framework64\v4.0.30319\mscorlib.dll" IsDeviceDependent="False">
      <ValueInfo Value="152" />
    </TypeInfo>
    <TypeInfo ID="373" TypeName="System.Byte, mscorlib, Version=4.0.0.0, Culture=neutral, PublicKeyToken=b77a5c561934e089" AssemblyString="mscorlib, Version=4.0.0.0, Culture=neutral, PublicKeyToken=b77a5c561934e089" AssemblyLocation="C:\Windows\Microsoft.NET\Framework64\v4.0.30319\mscorlib.dll" IsDeviceDependent="False">
      <ValueInfo Value="10" />
    </TypeInfo>
    <TypeInfo ID="374" TypeName="System.Byte, mscorlib, Version=4.0.0.0, Culture=neutral, PublicKeyToken=b77a5c561934e089" AssemblyString="mscorlib, Version=4.0.0.0, Culture=neutral, PublicKeyToken=b77a5c561934e089" AssemblyLocation="C:\Windows\Microsoft.NET\Framework64\v4.0.30319\mscorlib.dll" IsDeviceDependent="False">
      <ValueInfo Value="174" />
    </TypeInfo>
    <TypeInfo ID="375" TypeName="System.Byte, mscorlib, Version=4.0.0.0, Culture=neutral, PublicKeyToken=b77a5c561934e089" AssemblyString="mscorlib, Version=4.0.0.0, Culture=neutral, PublicKeyToken=b77a5c561934e089" AssemblyLocation="C:\Windows\Microsoft.NET\Framework64\v4.0.30319\mscorlib.dll" IsDeviceDependent="False">
      <ValueInfo Value="210" />
    </TypeInfo>
    <TypeInfo ID="376" TypeName="System.Byte, mscorlib, Version=4.0.0.0, Culture=neutral, PublicKeyToken=b77a5c561934e089" AssemblyString="mscorlib, Version=4.0.0.0, Culture=neutral, PublicKeyToken=b77a5c561934e089" AssemblyLocation="C:\Windows\Microsoft.NET\Framework64\v4.0.30319\mscorlib.dll" IsDeviceDependent="False">
      <ValueInfo Value="173" />
    </TypeInfo>
    <TypeInfo ID="377" TypeName="System.Byte, mscorlib, Version=4.0.0.0, Culture=neutral, PublicKeyToken=b77a5c561934e089" AssemblyString="mscorlib, Version=4.0.0.0, Culture=neutral, PublicKeyToken=b77a5c561934e089" AssemblyLocation="C:\Windows\Microsoft.NET\Framework64\v4.0.30319\mscorlib.dll" IsDeviceDependent="False">
      <ValueInfo Value="197" />
    </TypeInfo>
    <TypeInfo ID="378" TypeName="System.Byte, mscorlib, Version=4.0.0.0, Culture=neutral, PublicKeyToken=b77a5c561934e089" AssemblyString="mscorlib, Version=4.0.0.0, Culture=neutral, PublicKeyToken=b77a5c561934e089" AssemblyLocation="C:\Windows\Microsoft.NET\Framework64\v4.0.30319\mscorlib.dll" IsDeviceDependent="False">
      <ValueInfo Value="20" />
    </TypeInfo>
    <TypeInfo ID="379" TypeName="System.Byte, mscorlib, Version=4.0.0.0, Culture=neutral, PublicKeyToken=b77a5c561934e089" AssemblyString="mscorlib, Version=4.0.0.0, Culture=neutral, PublicKeyToken=b77a5c561934e089" AssemblyLocation="C:\Windows\Microsoft.NET\Framework64\v4.0.30319\mscorlib.dll" IsDeviceDependent="False">
      <ValueInfo Value="91" />
    </TypeInfo>
    <TypeInfo ID="380" TypeName="System.Byte, mscorlib, Version=4.0.0.0, Culture=neutral, PublicKeyToken=b77a5c561934e089" AssemblyString="mscorlib, Version=4.0.0.0, Culture=neutral, PublicKeyToken=b77a5c561934e089" AssemblyLocation="C:\Windows\Microsoft.NET\Framework64\v4.0.30319\mscorlib.dll" IsDeviceDependent="False">
      <ValueInfo Value="169" />
    </TypeInfo>
    <TypeInfo ID="381" TypeName="System.Byte, mscorlib, Version=4.0.0.0, Culture=neutral, PublicKeyToken=b77a5c561934e089" AssemblyString="mscorlib, Version=4.0.0.0, Culture=neutral, PublicKeyToken=b77a5c561934e089" AssemblyLocation="C:\Windows\Microsoft.NET\Framework64\v4.0.30319\mscorlib.dll" IsDeviceDependent="False">
      <ValueInfo Value="23" />
    </TypeInfo>
    <TypeInfo ID="382" TypeName="System.Collections.Generic.List`1[[System.String, mscorlib, Version=4.0.0.0, Culture=neutral, PublicKeyToken=b77a5c561934e089]], mscorlib, Version=4.0.0.0, Culture=neutral, PublicKeyToken=b77a5c561934e089" AssemblyString="mscorlib, Version=4.0.0.0, Culture=neutral, PublicKeyToken=b77a5c561934e089" AssemblyLocation="C:\Windows\Microsoft.NET\Framework64\v4.0.30319\mscorlib.dll" IsDeviceDependent="False">
      <ValueInfo Count="0" DeepSerialization="Yes" ShallowSerialization="No" />
    </TypeInfo>
    <TypeInfo ID="383" TypeName="System.Collections.Generic.Dictionary`2[[System.String, mscorlib, Version=4.0.0.0, Culture=neutral, PublicKeyToken=b77a5c561934e089],[System.String, mscorlib, Version=4.0.0.0, Culture=neutral, PublicKeyToken=b77a5c561934e089]], mscorlib, Version=4.0.0.0, Culture=neutral, PublicKeyToken=b77a5c561934e089" AssemblyString="mscorlib, Version=4.0.0.0, Culture=neutral, PublicKeyToken=b77a5c561934e089" AssemblyLocation="C:\Windows\Microsoft.NET\Framework64\v4.0.30319\mscorlib.dll" IsDeviceDependent="False">
      <ValueInfo Count="0" DeepSerialization="Yes" ShallowSerialization="No" />
    </TypeInfo>
    <TypeInfo ID="384" TypeName="Vecute.DNAInfo, Vecute, Version=1.0.0.0, Culture=neutral, PublicKeyToken=6ca157640498cbe3" AssemblyString="Vecute, Version=1.0.0.0, Culture=neutral, PublicKeyToken=6ca157640498cbe3" AssemblyLocation="C:\Users\Jack\Documents\VecuteXI - 2010 Release\Vecute\bin\Debug\Vecute.exe" IsDeviceDependent="False">
      <ValueInfo DeepSerialization="Yes" ShallowSerialization="No" XvName="385" XOperationDescription="-1" XIsVerificationStep="4" XIsConstructionNode="4" XNotDrawMap="4" XHost="386" XvMolecularOperation="388" XUpdateImageEvent="-1" XDNAs="389" XCalculated="39" XFile_Filename="-1" XEnzyme_Enzymes="427" XEnzyme_Buffers="429" XEnzyme_Condition="447" XDephosphorylateWhenDigestion="4" XPCR_ForwardPrimer="-1" XPCR_FPrimerName="-1" XPCR_ReversePrimer="-1" XPCR_RPrimerName="-1" XPCR_Overlap="4" XModify_Method="47" XScreen_Features="448" XScreen_OnlyCircular="4" XSource="449" XEditing="39" XCreating="4" XLigation_TriFragment="115" XLigationMethod="115" XGel_Minimum="116" XGel_Maximun="117" XSolutionExtration="4" XSetPosition="118" XScreen_PCRMax="117" XScreen_PCRMin="116" XScreen_FPrimer="8" XScreen_FName="119" XScreen_RPrimer="8" XScreen_RName="120" XScreen_Mode="121" XRecombinationMethod="122" XEnzymeAnalysisParamters="450" XFetchedEnzymes="451" XOnlySignificant="39" XOnlyExtend="39" XAutomaticChoose="39" XSequencingTheorica="-1" XSequencingPrimerName="8" XSequencingPrimer="8" XSequencingSequence="8" XTheorySequences="452" XSequencingResultComment="126" XCompareSelectedGeneFile="-1" XCompareResultComment="126" XPickedDNAs="453" XDescribeType="128" XTransformationMethod="129" XTransformationMode="130" XIncubation="454" XCells="455" XIncludeVerification="4" XSequencingVerify="4" XDX="145" XDY="456" XRealSize="4" XFinished="4" XProgress="135" XPixelPerKBP="17" XIsKeyName="4" XPCRDesignerData="-1" XSequenceDesignerData="-1" XUseFreeDesigner="4" XFreeDesignCode="8" XFreeDesignName="8" XDesignedEnzymeSite="457" XPrimerDesignerMode="4" XDesignedPrimers="458" />
    </TypeInfo>
    <TypeInfo ID="385" TypeName="System.String, mscorlib, Version=4.0.0.0, Culture=neutral, PublicKeyToken=b77a5c561934e089" AssemblyString="mscorlib, Version=4.0.0.0, Culture=neutral, PublicKeyToken=b77a5c561934e089" AssemblyLocation="C:\Windows\Microsoft.NET\Framework64\v4.0.30319\mscorlib.dll" IsDeviceDependent="False">
      <ValueInfo Value="DraIII " />
    </TypeInfo>
    <TypeInfo ID="386" TypeName="Vecute.Nuctions+Host, Vecute, Version=1.0.0.0, Culture=neutral, PublicKeyToken=6ca157640498cbe3" AssemblyString="Vecute, Version=1.0.0.0, Culture=neutral, PublicKeyToken=6ca157640498cbe3" AssemblyLocation="C:\Users\Jack\Documents\VecuteXI - 2010 Release\Vecute\bin\Debug\Vecute.exe" IsDeviceDependent="False">
      <ValueInfo DeepSerialization="Yes" ShallowSerialization="No" XName="6" XBioFunctions="387" XDescription="8" />
    </TypeInfo>
    <TypeInfo ID="387" TypeName="System.Collections.Generic.List`1[[Vecute.Nuctions+FeatureFunction, Vecute, Version=1.0.0.0, Culture=neutral, PublicKeyToken=6ca157640498cbe3]], mscorlib, Version=4.0.0.0, Culture=neutral, PublicKeyToken=b77a5c561934e089" AssemblyString="mscorlib, Version=4.0.0.0, Culture=neutral, PublicKeyToken=b77a5c561934e089" AssemblyLocation="C:\Windows\Microsoft.NET\Framework64\v4.0.30319\mscorlib.dll" IsDeviceDependent="False">
      <ValueInfo Count="0" DeepSerialization="Yes" ShallowSerialization="No" />
    </TypeInfo>
    <TypeInfo ID="388" TypeName="Vecute.Nuctions+MolecularOperationEnum, Vecute, Version=1.0.0.0, Culture=neutral, PublicKeyToken=6ca157640498cbe3" AssemblyString="Vecute, Version=1.0.0.0, Culture=neutral, PublicKeyToken=6ca157640498cbe3" AssemblyLocation="C:\Users\Jack\Documents\VecuteXI - 2010 Release\Vecute\bin\Debug\Vecute.exe" IsDeviceDependent="False">
      <ValueInfo Enum="Enzyme" />
    </TypeInfo>
    <TypeInfo ID="389" TypeName="Microsoft.VisualBasic.Collection, Microsoft.VisualBasic, Version=10.0.0.0, Culture=neutral, PublicKeyToken=b03f5f7f11d50a3a" AssemblyString="Microsoft.VisualBasic, Version=10.0.0.0, Culture=neutral, PublicKeyToken=b03f5f7f11d50a3a" AssemblyLocation="C:\Windows\Microsoft.Net\assembly\GAC_MSIL\Microsoft.VisualBasic\v4.0_10.0.0.0__b03f5f7f11d50a3a\Microsoft.VisualBasic.dll" IsDeviceDependent="False">
      <ValueInfo V0="390" V1="402" V2="417" Count="3" DeepSerialization="Yes" ShallowSerialization="No" />
    </TypeInfo>
    <TypeInfo ID="390" TypeName="Vecute.Nuctions+GeneFile, Vecute, Version=1.0.0.0, Culture=neutral, PublicKeyToken=6ca157640498cbe3" AssemblyString="Vecute, Version=1.0.0.0, Culture=neutral, PublicKeyToken=6ca157640498cbe3" AssemblyLocation="C:\Users\Jack\Documents\VecuteXI - 2010 Release\Vecute\bin\Debug\Vecute.exe" IsDeviceDependent="False">
      <ValueInfo DeepSerialization="Yes" ShallowSerialization="No" XvName="-1" XvIscircular="4" XvDate="391" XvSequence="392" XvRCSequence="393" XvFeatureCol="394" XvEnd_F="19" XvEnd_R="397" XvPhos_F="4" XvPhos_R="39" XFCleavages="400" XRCleavages="401" XtmpCircular="4" />
    </TypeInfo>
    <TypeInfo ID="391" TypeName="System.DateTime, mscorlib, Version=4.0.0.0, Culture=neutral, PublicKeyToken=b77a5c561934e089" AssemblyString="mscorlib, Version=4.0.0.0, Culture=neutral, PublicKeyToken=b77a5c561934e089" AssemblyLocation="C:\Windows\Microsoft.NET\Framework64\v4.0.30319\mscorlib.dll" IsDeviceDependent="False">
      <ValueInfo Value="40605.7652510301" />
    </TypeInfo>
    <TypeInfo ID="392" TypeName="System.String, mscorlib, Version=4.0.0.0, Culture=neutral, PublicKeyToken=b77a5c561934e089" AssemblyString="mscorlib, Version=4.0.0.0, Culture=neutral, PublicKeyToken=b77a5c561934e089" AssemblyLocation="C:\Windows\Microsoft.NET\Framework64\v4.0.30319\mscorlib.dll" IsDeviceDependent="False">
      <ValueInfo Value="CCAGATCACCGA" />
    </TypeInfo>
    <TypeInfo ID="393" TypeName="System.String, mscorlib, Version=4.0.0.0, Culture=neutral, PublicKeyToken=b77a5c561934e089" AssemblyString="mscorlib, Version=4.0.0.0, Culture=neutral, PublicKeyToken=b77a5c561934e089" AssemblyLocation="C:\Windows\Microsoft.NET\Framework64\v4.0.30319\mscorlib.dll" IsDeviceDependent="False">
      <ValueInfo Value="TCGGTGATCTGG" />
    </TypeInfo>
    <TypeInfo ID="394" TypeName="System.Collections.Generic.List`1[[Vecute.Nuctions+GeneAnnotation, Vecute, Version=1.0.0.0, Culture=neutral, PublicKeyToken=6ca157640498cbe3]], mscorlib, Version=4.0.0.0, Culture=neutral, PublicKeyToken=b77a5c561934e089" AssemblyString="mscorlib, Version=4.0.0.0, Culture=neutral, PublicKeyToken=b77a5c561934e089" AssemblyLocation="C:\Windows\Microsoft.NET\Framework64\v4.0.30319\mscorlib.dll" IsDeviceDependent="False">
      <ValueInfo V0="395" V1="396" Count="2" DeepSerialization="Yes" ShallowSerialization="No" />
    </TypeInfo>
    <TypeInfo ID="395" TypeName="Vecute.Nuctions+GeneAnnotation, Vecute, Version=1.0.0.0, Culture=neutral, PublicKeyToken=6ca157640498cbe3" AssemblyString="Vecute, Version=1.0.0.0, Culture=neutral, PublicKeyToken=6ca157640498cbe3" AssemblyLocation="C:\Users\Jack\Documents\VecuteXI - 2010 Release\Vecute\bin\Debug\Vecute.exe" IsDeviceDependent="False">
      <ValueInfo DeepSerialization="Yes" ShallowSerialization="No" XIndex="17" XType="18" XNote="8" XLabel="19" XStartPosition="20" XEndPosition="20" XComplement="4" XVector="390" XFeature="-1" />
    </TypeInfo>
    <TypeInfo ID="396" TypeName="Vecute.Nuctions+GeneAnnotation, Vecute, Version=1.0.0.0, Culture=neutral, PublicKeyToken=6ca157640498cbe3" AssemblyString="Vecute, Version=1.0.0.0, Culture=neutral, PublicKeyToken=6ca157640498cbe3" AssemblyLocation="C:\Users\Jack\Documents\VecuteXI - 2010 Release\Vecute\bin\Debug\Vecute.exe" IsDeviceDependent="False">
      <ValueInfo DeepSerialization="Yes" ShallowSerialization="No" XIndex="20" XType="22" XNote="8" XLabel="397" XStartPosition="398" XEndPosition="399" XComplement="4" XVector="390" XFeature="-1" />
    </TypeInfo>
    <TypeInfo ID="397" TypeName="System.String, mscorlib, Version=4.0.0.0, Culture=neutral, PublicKeyToken=b77a5c561934e089" AssemblyString="mscorlib, Version=4.0.0.0, Culture=neutral, PublicKeyToken=b77a5c561934e089" AssemblyLocation="C:\Windows\Microsoft.NET\Framework64\v4.0.30319\mscorlib.dll" IsDeviceDependent="False">
      <ValueInfo Value="*3CGA" />
    </TypeInfo>
    <TypeInfo ID="398" TypeName="System.Int32, mscorlib, Version=4.0.0.0, Culture=neutral, PublicKeyToken=b77a5c561934e089" AssemblyString="mscorlib, Version=4.0.0.0, Culture=neutral, PublicKeyToken=b77a5c561934e089" AssemblyLocation="C:\Windows\Microsoft.NET\Framework64\v4.0.30319\mscorlib.dll" IsDeviceDependent="False">
      <ValueInfo Value="9" />
    </TypeInfo>
    <TypeInfo ID="399" TypeName="System.Int32, mscorlib, Version=4.0.0.0, Culture=neutral, PublicKeyToken=b77a5c561934e089" AssemblyString="mscorlib, Version=4.0.0.0, Culture=neutral, PublicKeyToken=b77a5c561934e089" AssemblyLocation="C:\Windows\Microsoft.NET\Framework64\v4.0.30319\mscorlib.dll" IsDeviceDependent="False">
      <ValueInfo Value="12" />
    </TypeInfo>
    <TypeInfo ID="400" TypeName="System.Collections.Generic.List`1[[System.Int32, mscorlib, Version=4.0.0.0, Culture=neutral, PublicKeyToken=b77a5c561934e089]], mscorlib, Version=4.0.0.0, Culture=neutral, PublicKeyToken=b77a5c561934e089" AssemblyString="mscorlib, Version=4.0.0.0, Culture=neutral, PublicKeyToken=b77a5c561934e089" AssemblyLocation="C:\Windows\Microsoft.NET\Framework64\v4.0.30319\mscorlib.dll" IsDeviceDependent="False">
      <ValueInfo Count="0" DeepSerialization="Yes" ShallowSerialization="No" />
    </TypeInfo>
    <TypeInfo ID="401" TypeName="System.Collections.Generic.List`1[[System.Int32, mscorlib, Version=4.0.0.0, Culture=neutral, PublicKeyToken=b77a5c561934e089]], mscorlib, Version=4.0.0.0, Culture=neutral, PublicKeyToken=b77a5c561934e089" AssemblyString="mscorlib, Version=4.0.0.0, Culture=neutral, PublicKeyToken=b77a5c561934e089" AssemblyLocation="C:\Windows\Microsoft.NET\Framework64\v4.0.30319\mscorlib.dll" IsDeviceDependent="False">
      <ValueInfo Count="0" DeepSerialization="Yes" ShallowSerialization="No" />
    </TypeInfo>
    <TypeInfo ID="402" TypeName="Vecute.Nuctions+GeneFile, Vecute, Version=1.0.0.0, Culture=neutral, PublicKeyToken=6ca157640498cbe3" AssemblyString="Vecute, Version=1.0.0.0, Culture=neutral, PublicKeyToken=6ca157640498cbe3" AssemblyLocation="C:\Users\Jack\Documents\VecuteXI - 2010 Release\Vecute\bin\Debug\Vecute.exe" IsDeviceDependent="False">
      <ValueInfo DeepSerialization="Yes" ShallowSerialization="No" XvName="-1" XvIscircular="4" XvDate="391" XvSequence="403" XvRCSequence="404" XvFeatureCol="405" XvEnd_F="407" XvEnd_R="409" XvPhos_F="39" XvPhos_R="39" XFCleavages="415" XRCleavages="416" XtmpCircular="4" />
    </TypeInfo>
    <TypeInfo ID="403" TypeName="System.String, mscorlib, Version=4.0.0.0, Culture=neutral, PublicKeyToken=b77a5c561934e089" AssemblyString="mscorlib, Version=4.0.0.0, Culture=neutral, PublicKeyToken=b77a5c561934e089" AssemblyLocation="C:\Windows\Microsoft.NET\Framework64\v4.0.30319\mscorlib.dll" IsDeviceDependent="False">
      <ValueInfo Value="CGAGTGAGGGCTCTCTATGAAATTTGGAAACTTTTTGCTTACATACCAACCCCCCCAATTTTCTCAAACAGAAGTAATGAAACGTTTGGTTAAATTAGGTCGTATTTCTGAGGAGTGTGGTTTTGATACTGTATGGTTACTGGAGCATCATTTCACGGAGTTTGGTTTGCTTGGTAACCCTTATGTCGCTGCTGCATATTTACTTGGTGCAACCAAAAAATTGAATGTAGGGACTGCGGCTATTGTTCTTCCCACCGCTCATCCAGTGCGCCAACTTGAAGATGTGAATTTATTGGATCAAATGTCAAAAGGACGATTTCGGTTTGGTATTTGTCGGGGGCTTTACAATAAAGACTTTCGCGTATTTGGCACGGATATGAATAACAGTCGCGCTTTAACGGAGTGCTGGTACGGGTTGATAAAAAATGGCATGACAGAGGGATATATGGAAGCTGATAATGAACATATCAAGTTCCATAAGGTAAAAGTAAACCCGACAGCATATAGTAAAGGTGGAGCCCCTGTTTATGTGGTTGCTGAATCAGCCTCGACAACTGAATGGGCCGCTCAATTTGGTTTACCGATGATATTAAGTTGGATTATAAATACTAACGAAAAGAAAGCACAGCTTGAGCTTTATAACGAGGTGGCTCAAGAATATGGGCACGATATTCATAATATCGACCATTGCTTATCATATATAACATCTGTAAATTATGACTCAAATAAAGCGCAAGAGATTTGTCGGGATTTTCTAGGGCATTGGTATGATTCTTATGTGAATGCCACGACCATTTTTGATGATTCAGACAAAACAAGAGGTTATGATTTCAATAAAGGGCAGTGGCGTGACTTTGTATTAAAGGGACATAGAGATACTAATCGCCGCATTGATTACAGTTACGAAATCAATCCCGTGGGAACCCCGCAGGAATGCATTGACATAATTCAAAAAGACATTGATGCCACGGGAATATCAAATATCTGTTGTGGGTTTGAAGCGAATGGAACAGTAGACGAAATTATTGCTTCCATGAAGCTCTTCCAGTCTGATGTCATGCCGTTTCTTAAAGAAAAACAACGTTCGCTATTATAGCACACG" />
    </TypeInfo>
    <TypeInfo ID="404" TypeName="System.String, mscorlib, Version=4.0.0.0, Culture=neutral, PublicKeyToken=b77a5c561934e089" AssemblyString="mscorlib, Version=4.0.0.0, Culture=neutral, PublicKeyToken=b77a5c561934e089" AssemblyLocation="C:\Windows\Microsoft.NET\Framework64\v4.0.30319\mscorlib.dll" IsDeviceDependent="False">
      <ValueInfo Value="CGTGTGCTATAATAGCGAACGTTGTTTTTCTTTAAGAAACGGCATGACATCAGACTGGAAGAGCTTCATGGAAGCAATAATTTCGTCTACTGTTCCATTCGCTTCAAACCCACAACAGATATTTGATATTCCCGTGGCATCAATGTCTTTTTGAATTATGTCAATGCATTCCTGCGGGGTTCCCACGGGATTGATTTCGTAACTGTAATCAATGCGGCGATTAGTATCTCTATGTCCCTTTAATACAAAGTCACGCCACTGCCCTTTATTGAAATCATAACCTCTTGTTTTGTCTGAATCATCAAAAATGGTCGTGGCATTCACATAAGAATCATACCAATGCCCTAGAAAATCCCGACAAATCTCTTGCGCTTTATTTGAGTCATAATTTACAGATGTTATATATGATAAGCAATGGTCGATATTATGAATATCGTGCCCATATTCTTGAGCCACCTCGTTATAAAGCTCAAGCTGTGCTTTCTTTTCGTTAGTATTTATAATCCAACTTAATATCATCGGTAAACCAAATTGAGCGGCCCATTCAGTTGTCGAGGCTGATTCAGCAACCACATAAACAGGGGCTCCACCTTTACTATATGCTGTCGGGTTTACTTTTACCTTATGGAACTTGATATGTTCATTATCAGCTTCCATATATCCCTCTGTCATGCCATTTTTTATCAACCCGTACCAGCACTCCGTTAAAGCGCGACTGTTATTCATATCCGTGCCAAATACGCGAAAGTCTTTATTGTAAAGCCCCCGACAAATACCAAACCGAAATCGTCCTTTTGACATTTGATCCAATAAATTCACATCTTCAAGTTGGCGCACTGGATGAGCGGTGGGAAGAACAATAGCCGCAGTCCCTACATTCAATTTTTTGGTTGCACCAAGTAAATATGCAGCAGCGACATAAGGGTTACCAAGCAAACCAAACTCCGTGAAATGATGCTCCAGTAACCATACAGTATCAAAACCACACTCCTCAGAAATACGACCTAATTTAACCAAACGTTTCATTACTTCTGTTTGAGAAAATTGGGGGGGTTGGTATGTAAGCAAAAAGTTTCCAAATTTCATAGAGAGCCCTCACTCG" />
    </TypeInfo>
    <TypeInfo ID="405" TypeName="System.Collections.Generic.List`1[[Vecute.Nuctions+GeneAnnotation, Vecute, Version=1.0.0.0, Culture=neutral, PublicKeyToken=6ca157640498cbe3]], mscorlib, Version=4.0.0.0, Culture=neutral, PublicKeyToken=b77a5c561934e089" AssemblyString="mscorlib, Version=4.0.0.0, Culture=neutral, PublicKeyToken=b77a5c561934e089" AssemblyLocation="C:\Windows\Microsoft.NET\Framework64\v4.0.30319\mscorlib.dll" IsDeviceDependent="False">
      <ValueInfo V0="406" V1="408" V2="412" Count="3" DeepSerialization="Yes" ShallowSerialization="No" />
    </TypeInfo>
    <TypeInfo ID="406" TypeName="Vecute.Nuctions+GeneAnnotation, Vecute, Version=1.0.0.0, Culture=neutral, PublicKeyToken=6ca157640498cbe3" AssemblyString="Vecute, Version=1.0.0.0, Culture=neutral, PublicKeyToken=6ca157640498cbe3" AssemblyLocation="C:\Users\Jack\Documents\VecuteXI - 2010 Release\Vecute\bin\Debug\Vecute.exe" IsDeviceDependent="False">
      <ValueInfo DeepSerialization="Yes" ShallowSerialization="No" XIndex="17" XType="18" XNote="8" XLabel="407" XStartPosition="20" XEndPosition="69" XComplement="4" XVector="402" XFeature="-1" />
    </TypeInfo>
    <TypeInfo ID="407" TypeName="System.String, mscorlib, Version=4.0.0.0, Culture=neutral, PublicKeyToken=b77a5c561934e089" AssemblyString="mscorlib, Version=4.0.0.0, Culture=neutral, PublicKeyToken=b77a5c561934e089" AssemblyLocation="C:\Windows\Microsoft.NET\Framework64\v4.0.30319\mscorlib.dll" IsDeviceDependent="False">
      <ValueInfo Value="*3TCG" />
    </TypeInfo>
    <TypeInfo ID="408" TypeName="Vecute.Nuctions+GeneAnnotation, Vecute, Version=1.0.0.0, Culture=neutral, PublicKeyToken=6ca157640498cbe3" AssemblyString="Vecute, Version=1.0.0.0, Culture=neutral, PublicKeyToken=6ca157640498cbe3" AssemblyLocation="C:\Users\Jack\Documents\VecuteXI - 2010 Release\Vecute\bin\Debug\Vecute.exe" IsDeviceDependent="False">
      <ValueInfo DeepSerialization="Yes" ShallowSerialization="No" XIndex="20" XType="22" XNote="8" XLabel="409" XStartPosition="410" XEndPosition="411" XComplement="4" XVector="402" XFeature="-1" />
    </TypeInfo>
    <TypeInfo ID="409" TypeName="System.String, mscorlib, Version=4.0.0.0, Culture=neutral, PublicKeyToken=b77a5c561934e089" AssemblyString="mscorlib, Version=4.0.0.0, Culture=neutral, PublicKeyToken=b77a5c561934e089" AssemblyLocation="C:\Windows\Microsoft.NET\Framework64\v4.0.30319\mscorlib.dll" IsDeviceDependent="False">
      <ValueInfo Value="*3ACG" />
    </TypeInfo>
    <TypeInfo ID="410" TypeName="System.Int32, mscorlib, Version=4.0.0.0, Culture=neutral, PublicKeyToken=b77a5c561934e089" AssemblyString="mscorlib, Version=4.0.0.0, Culture=neutral, PublicKeyToken=b77a5c561934e089" AssemblyLocation="C:\Windows\Microsoft.NET\Framework64\v4.0.30319\mscorlib.dll" IsDeviceDependent="False">
      <ValueInfo Value="1099" />
    </TypeInfo>
    <TypeInfo ID="411" TypeName="System.Int32, mscorlib, Version=4.0.0.0, Culture=neutral, PublicKeyToken=b77a5c561934e089" AssemblyString="mscorlib, Version=4.0.0.0, Culture=neutral, PublicKeyToken=b77a5c561934e089" AssemblyLocation="C:\Windows\Microsoft.NET\Framework64\v4.0.30319\mscorlib.dll" IsDeviceDependent="False">
      <ValueInfo Value="1102" />
    </TypeInfo>
    <TypeInfo ID="412" TypeName="Vecute.Nuctions+GeneAnnotation, Vecute, Version=1.0.0.0, Culture=neutral, PublicKeyToken=6ca157640498cbe3" AssemblyString="Vecute, Version=1.0.0.0, Culture=neutral, PublicKeyToken=6ca157640498cbe3" AssemblyLocation="C:\Users\Jack\Documents\VecuteXI - 2010 Release\Vecute\bin\Debug\Vecute.exe" IsDeviceDependent="False">
      <ValueInfo DeepSerialization="Yes" ShallowSerialization="No" XIndex="25" XType="26" XNote="27" XLabel="28" XStartPosition="413" XEndPosition="414" XComplement="4" XVector="402" XFeature="31" />
    </TypeInfo>
    <TypeInfo ID="413" TypeName="System.Int32, mscorlib, Version=4.0.0.0, Culture=neutral, PublicKeyToken=b77a5c561934e089" AssemblyString="mscorlib, Version=4.0.0.0, Culture=neutral, PublicKeyToken=b77a5c561934e089" AssemblyLocation="C:\Windows\Microsoft.NET\Framework64\v4.0.30319\mscorlib.dll" IsDeviceDependent="False">
      <ValueInfo Value="17" />
    </TypeInfo>
    <TypeInfo ID="414" TypeName="System.Int32, mscorlib, Version=4.0.0.0, Culture=neutral, PublicKeyToken=b77a5c561934e089" AssemblyString="mscorlib, Version=4.0.0.0, Culture=neutral, PublicKeyToken=b77a5c561934e089" AssemblyLocation="C:\Windows\Microsoft.NET\Framework64\v4.0.30319\mscorlib.dll" IsDeviceDependent="False">
      <ValueInfo Value="1096" />
    </TypeInfo>
    <TypeInfo ID="415" TypeName="System.Collections.Generic.List`1[[System.Int32, mscorlib, Version=4.0.0.0, Culture=neutral, PublicKeyToken=b77a5c561934e089]], mscorlib, Version=4.0.0.0, Culture=neutral, PublicKeyToken=b77a5c561934e089" AssemblyString="mscorlib, Version=4.0.0.0, Culture=neutral, PublicKeyToken=b77a5c561934e089" AssemblyLocation="C:\Windows\Microsoft.NET\Framework64\v4.0.30319\mscorlib.dll" IsDeviceDependent="False">
      <ValueInfo Count="0" DeepSerialization="Yes" ShallowSerialization="No" />
    </TypeInfo>
    <TypeInfo ID="416" TypeName="System.Collections.Generic.List`1[[System.Int32, mscorlib, Version=4.0.0.0, Culture=neutral, PublicKeyToken=b77a5c561934e089]], mscorlib, Version=4.0.0.0, Culture=neutral, PublicKeyToken=b77a5c561934e089" AssemblyString="mscorlib, Version=4.0.0.0, Culture=neutral, PublicKeyToken=b77a5c561934e089" AssemblyLocation="C:\Windows\Microsoft.NET\Framework64\v4.0.30319\mscorlib.dll" IsDeviceDependent="False">
      <ValueInfo Count="0" DeepSerialization="Yes" ShallowSerialization="No" />
    </TypeInfo>
    <TypeInfo ID="417" TypeName="Vecute.Nuctions+GeneFile, Vecute, Version=1.0.0.0, Culture=neutral, PublicKeyToken=6ca157640498cbe3" AssemblyString="Vecute, Version=1.0.0.0, Culture=neutral, PublicKeyToken=6ca157640498cbe3" AssemblyLocation="C:\Users\Jack\Documents\VecuteXI - 2010 Release\Vecute\bin\Debug\Vecute.exe" IsDeviceDependent="False">
      <ValueInfo DeepSerialization="Yes" ShallowSerialization="No" XvName="-1" XvIscircular="4" XvDate="418" XvSequence="419" XvRCSequence="420" XvFeatureCol="421" XvEnd_F="423" XvEnd_R="19" XvPhos_F="39" XvPhos_R="4" XFCleavages="425" XRCleavages="426" XtmpCircular="4" />
    </TypeInfo>
    <TypeInfo ID="418" TypeName="System.DateTime, mscorlib, Version=4.0.0.0, Culture=neutral, PublicKeyToken=b77a5c561934e089" AssemblyString="mscorlib, Version=4.0.0.0, Culture=neutral, PublicKeyToken=b77a5c561934e089" AssemblyLocation="C:\Windows\Microsoft.NET\Framework64\v4.0.30319\mscorlib.dll" IsDeviceDependent="False">
      <ValueInfo Value="40605.7652510417" />
    </TypeInfo>
    <TypeInfo ID="419" TypeName="System.String, mscorlib, Version=4.0.0.0, Culture=neutral, PublicKeyToken=b77a5c561934e089" AssemblyString="mscorlib, Version=4.0.0.0, Culture=neutral, PublicKeyToken=b77a5c561934e089" AssemblyLocation="C:\Windows\Microsoft.NET\Framework64\v4.0.30319\mscorlib.dll" IsDeviceDependent="False">
      <ValueInfo Value="ACGGTGATCTGG" />
    </TypeInfo>
    <TypeInfo ID="420" TypeName="System.String, mscorlib, Version=4.0.0.0, Culture=neutral, PublicKeyToken=b77a5c561934e089" AssemblyString="mscorlib, Version=4.0.0.0, Culture=neutral, PublicKeyToken=b77a5c561934e089" AssemblyLocation="C:\Windows\Microsoft.NET\Framework64\v4.0.30319\mscorlib.dll" IsDeviceDependent="False">
      <ValueInfo Value="CCAGATCACCGT" />
    </TypeInfo>
    <TypeInfo ID="421" TypeName="System.Collections.Generic.List`1[[Vecute.Nuctions+GeneAnnotation, Vecute, Version=1.0.0.0, Culture=neutral, PublicKeyToken=6ca157640498cbe3]], mscorlib, Version=4.0.0.0, Culture=neutral, PublicKeyToken=b77a5c561934e089" AssemblyString="mscorlib, Version=4.0.0.0, Culture=neutral, PublicKeyToken=b77a5c561934e089" AssemblyLocation="C:\Windows\Microsoft.NET\Framework64\v4.0.30319\mscorlib.dll" IsDeviceDependent="False">
      <ValueInfo V0="422" V1="424" Count="2" DeepSerialization="Yes" ShallowSerialization="No" />
    </TypeInfo>
    <TypeInfo ID="422" TypeName="Vecute.Nuctions+GeneAnnotation, Vecute, Version=1.0.0.0, Culture=neutral, PublicKeyToken=6ca157640498cbe3" AssemblyString="Vecute, Version=1.0.0.0, Culture=neutral, PublicKeyToken=6ca157640498cbe3" AssemblyLocation="C:\Users\Jack\Documents\VecuteXI - 2010 Release\Vecute\bin\Debug\Vecute.exe" IsDeviceDependent="False">
      <ValueInfo DeepSerialization="Yes" ShallowSerialization="No" XIndex="17" XType="18" XNote="8" XLabel="423" XStartPosition="20" XEndPosition="69" XComplement="4" XVector="417" XFeature="-1" />
    </TypeInfo>
    <TypeInfo ID="423" TypeName="System.String, mscorlib, Version=4.0.0.0, Culture=neutral, PublicKeyToken=b77a5c561934e089" AssemblyString="mscorlib, Version=4.0.0.0, Culture=neutral, PublicKeyToken=b77a5c561934e089" AssemblyLocation="C:\Windows\Microsoft.NET\Framework64\v4.0.30319\mscorlib.dll" IsDeviceDependent="False">
      <ValueInfo Value="*3CGT" />
    </TypeInfo>
    <TypeInfo ID="424" TypeName="Vecute.Nuctions+GeneAnnotation, Vecute, Version=1.0.0.0, Culture=neutral, PublicKeyToken=6ca157640498cbe3" AssemblyString="Vecute, Version=1.0.0.0, Culture=neutral, PublicKeyToken=6ca157640498cbe3" AssemblyLocation="C:\Users\Jack\Documents\VecuteXI - 2010 Release\Vecute\bin\Debug\Vecute.exe" IsDeviceDependent="False">
      <ValueInfo DeepSerialization="Yes" ShallowSerialization="No" XIndex="20" XType="22" XNote="8" XLabel="19" XStartPosition="399" XEndPosition="399" XComplement="4" XVector="417" XFeature="-1" />
    </TypeInfo>
    <TypeInfo ID="425" TypeName="System.Collections.Generic.List`1[[System.Int32, mscorlib, Version=4.0.0.0, Culture=neutral, PublicKeyToken=b77a5c561934e089]], mscorlib, Version=4.0.0.0, Culture=neutral, PublicKeyToken=b77a5c561934e089" AssemblyString="mscorlib, Version=4.0.0.0, Culture=neutral, PublicKeyToken=b77a5c561934e089" AssemblyLocation="C:\Windows\Microsoft.NET\Framework64\v4.0.30319\mscorlib.dll" IsDeviceDependent="False">
      <ValueInfo Count="0" DeepSerialization="Yes" ShallowSerialization="No" />
    </TypeInfo>
    <TypeInfo ID="426" TypeName="System.Collections.Generic.List`1[[System.Int32, mscorlib, Version=4.0.0.0, Culture=neutral, PublicKeyToken=b77a5c561934e089]], mscorlib, Version=4.0.0.0, Culture=neutral, PublicKeyToken=b77a5c561934e089" AssemblyString="mscorlib, Version=4.0.0.0, Culture=neutral, PublicKeyToken=b77a5c561934e089" AssemblyLocation="C:\Windows\Microsoft.NET\Framework64\v4.0.30319\mscorlib.dll" IsDeviceDependent="False">
      <ValueInfo Count="0" DeepSerialization="Yes" ShallowSerialization="No" />
    </TypeInfo>
    <TypeInfo ID="427" TypeName="System.Collections.Generic.List`1[[System.String, mscorlib, Version=4.0.0.0, Culture=neutral, PublicKeyToken=b77a5c561934e089]], mscorlib, Version=4.0.0.0, Culture=neutral, PublicKeyToken=b77a5c561934e089" AssemblyString="mscorlib, Version=4.0.0.0, Culture=neutral, PublicKeyToken=b77a5c561934e089" AssemblyLocation="C:\Windows\Microsoft.NET\Framework64\v4.0.30319\mscorlib.dll" IsDeviceDependent="False">
      <ValueInfo V0="428" Count="1" DeepSerialization="Yes" ShallowSerialization="No" />
    </TypeInfo>
    <TypeInfo ID="428" TypeName="System.String, mscorlib, Version=4.0.0.0, Culture=neutral, PublicKeyToken=b77a5c561934e089" AssemblyString="mscorlib, Version=4.0.0.0, Culture=neutral, PublicKeyToken=b77a5c561934e089" AssemblyLocation="C:\Windows\Microsoft.NET\Framework64\v4.0.30319\mscorlib.dll" IsDeviceDependent="False">
      <ValueInfo Value="DraIII" />
    </TypeInfo>
    <TypeInfo ID="429" TypeName="System.Collections.Generic.List`1[[Vecute.BufferCondition, Vecute, Version=1.0.0.0, Culture=neutral, PublicKeyToken=6ca157640498cbe3]], mscorlib, Version=4.0.0.0, Culture=neutral, PublicKeyToken=b77a5c561934e089" AssemblyString="mscorlib, Version=4.0.0.0, Culture=neutral, PublicKeyToken=b77a5c561934e089" AssemblyLocation="C:\Windows\Microsoft.NET\Framework64\v4.0.30319\mscorlib.dll" IsDeviceDependent="False">
      <ValueInfo V0="430" V1="431" V2="433" V3="435" V4="437" V5="439" V6="441" V7="443" V8="445" Count="9" DeepSerialization="Yes" ShallowSerialization="No" />
    </TypeInfo>
    <TypeInfo ID="430" TypeName="Vecute.BufferCondition, Vecute, Version=1.0.0.0, Culture=neutral, PublicKeyToken=6ca157640498cbe3" AssemblyString="Vecute, Version=1.0.0.0, Culture=neutral, PublicKeyToken=6ca157640498cbe3" AssemblyLocation="C:\Users\Jack\Documents\VecuteXI - 2010 Release\Vecute\bin\Debug\Vecute.exe" IsDeviceDependent="False">
      <ValueInfo DeepSerialization="Yes" ShallowSerialization="No" XName="120" XNR="17" XB20_50="17" XB50_100="17" XE_100="20" XStar="17" XAddtional="8" />
    </TypeInfo>
    <TypeInfo ID="431" TypeName="Vecute.BufferCondition, Vecute, Version=1.0.0.0, Culture=neutral, PublicKeyToken=6ca157640498cbe3" AssemblyString="Vecute, Version=1.0.0.0, Culture=neutral, PublicKeyToken=6ca157640498cbe3" AssemblyLocation="C:\Users\Jack\Documents\VecuteXI - 2010 Release\Vecute\bin\Debug\Vecute.exe" IsDeviceDependent="False">
      <ValueInfo DeepSerialization="Yes" ShallowSerialization="No" XName="432" XNR="17" XB20_50="17" XB50_100="17" XE_100="20" XStar="17" XAddtional="8" />
    </TypeInfo>
    <TypeInfo ID="432" TypeName="System.String, mscorlib, Version=4.0.0.0, Culture=neutral, PublicKeyToken=b77a5c561934e089" AssemblyString="mscorlib, Version=4.0.0.0, Culture=neutral, PublicKeyToken=b77a5c561934e089" AssemblyLocation="C:\Windows\Microsoft.NET\Framework64\v4.0.30319\mscorlib.dll" IsDeviceDependent="False">
      <ValueInfo Value="G" />
    </TypeInfo>
    <TypeInfo ID="433" TypeName="Vecute.BufferCondition, Vecute, Version=1.0.0.0, Culture=neutral, PublicKeyToken=6ca157640498cbe3" AssemblyString="Vecute, Version=1.0.0.0, Culture=neutral, PublicKeyToken=6ca157640498cbe3" AssemblyLocation="C:\Users\Jack\Documents\VecuteXI - 2010 Release\Vecute\bin\Debug\Vecute.exe" IsDeviceDependent="False">
      <ValueInfo DeepSerialization="Yes" ShallowSerialization="No" XName="434" XNR="17" XB20_50="17" XB50_100="20" XE_100="17" XStar="17" XAddtional="8" />
    </TypeInfo>
    <TypeInfo ID="434" TypeName="System.String, mscorlib, Version=4.0.0.0, Culture=neutral, PublicKeyToken=b77a5c561934e089" AssemblyString="mscorlib, Version=4.0.0.0, Culture=neutral, PublicKeyToken=b77a5c561934e089" AssemblyLocation="C:\Windows\Microsoft.NET\Framework64\v4.0.30319\mscorlib.dll" IsDeviceDependent="False">
      <ValueInfo Value="Cfr91I" />
    </TypeInfo>
    <TypeInfo ID="435" TypeName="Vecute.BufferCondition, Vecute, Version=1.0.0.0, Culture=neutral, PublicKeyToken=6ca157640498cbe3" AssemblyString="Vecute, Version=1.0.0.0, Culture=neutral, PublicKeyToken=6ca157640498cbe3" AssemblyLocation="C:\Users\Jack\Documents\VecuteXI - 2010 Release\Vecute\bin\Debug\Vecute.exe" IsDeviceDependent="False">
      <ValueInfo DeepSerialization="Yes" ShallowSerialization="No" XName="436" XNR="17" XB20_50="17" XB50_100="20" XE_100="17" XStar="17" XAddtional="8" />
    </TypeInfo>
    <TypeInfo ID="436" TypeName="System.String, mscorlib, Version=4.0.0.0, Culture=neutral, PublicKeyToken=b77a5c561934e089" AssemblyString="mscorlib, Version=4.0.0.0, Culture=neutral, PublicKeyToken=b77a5c561934e089" AssemblyLocation="C:\Windows\Microsoft.NET\Framework64\v4.0.30319\mscorlib.dll" IsDeviceDependent="False">
      <ValueInfo Value="BseXI" />
    </TypeInfo>
    <TypeInfo ID="437" TypeName="Vecute.BufferCondition, Vecute, Version=1.0.0.0, Culture=neutral, PublicKeyToken=6ca157640498cbe3" AssemblyString="Vecute, Version=1.0.0.0, Culture=neutral, PublicKeyToken=6ca157640498cbe3" AssemblyLocation="C:\Users\Jack\Documents\VecuteXI - 2010 Release\Vecute\bin\Debug\Vecute.exe" IsDeviceDependent="False">
      <ValueInfo DeepSerialization="Yes" ShallowSerialization="No" XName="438" XNR="17" XB20_50="17" XB50_100="20" XE_100="17" XStar="17" XAddtional="8" />
    </TypeInfo>
    <TypeInfo ID="438" TypeName="System.String, mscorlib, Version=4.0.0.0, Culture=neutral, PublicKeyToken=b77a5c561934e089" AssemblyString="mscorlib, Version=4.0.0.0, Culture=neutral, PublicKeyToken=b77a5c561934e089" AssemblyLocation="C:\Windows\Microsoft.NET\Framework64\v4.0.30319\mscorlib.dll" IsDeviceDependent="False">
      <ValueInfo Value="EcoRI" />
    </TypeInfo>
    <TypeInfo ID="439" TypeName="Vecute.BufferCondition, Vecute, Version=1.0.0.0, Culture=neutral, PublicKeyToken=6ca157640498cbe3" AssemblyString="Vecute, Version=1.0.0.0, Culture=neutral, PublicKeyToken=6ca157640498cbe3" AssemblyLocation="C:\Users\Jack\Documents\VecuteXI - 2010 Release\Vecute\bin\Debug\Vecute.exe" IsDeviceDependent="False">
      <ValueInfo DeepSerialization="Yes" ShallowSerialization="No" XName="440" XNR="17" XB20_50="17" XB50_100="20" XE_100="17" XStar="17" XAddtional="8" />
    </TypeInfo>
    <TypeInfo ID="440" TypeName="System.String, mscorlib, Version=4.0.0.0, Culture=neutral, PublicKeyToken=b77a5c561934e089" AssemblyString="mscorlib, Version=4.0.0.0, Culture=neutral, PublicKeyToken=b77a5c561934e089" AssemblyLocation="C:\Windows\Microsoft.NET\Framework64\v4.0.30319\mscorlib.dll" IsDeviceDependent="False">
      <ValueInfo Value="SduI" />
    </TypeInfo>
    <TypeInfo ID="441" TypeName="Vecute.BufferCondition, Vecute, Version=1.0.0.0, Culture=neutral, PublicKeyToken=6ca157640498cbe3" AssemblyString="Vecute, Version=1.0.0.0, Culture=neutral, PublicKeyToken=6ca157640498cbe3" AssemblyLocation="C:\Users\Jack\Documents\VecuteXI - 2010 Release\Vecute\bin\Debug\Vecute.exe" IsDeviceDependent="False">
      <ValueInfo DeepSerialization="Yes" ShallowSerialization="No" XName="442" XNR="17" XB20_50="17" XB50_100="20" XE_100="17" XStar="17" XAddtional="8" />
    </TypeInfo>
    <TypeInfo ID="442" TypeName="System.String, mscorlib, Version=4.0.0.0, Culture=neutral, PublicKeyToken=b77a5c561934e089" AssemblyString="mscorlib, Version=4.0.0.0, Culture=neutral, PublicKeyToken=b77a5c561934e089" AssemblyLocation="C:\Windows\Microsoft.NET\Framework64\v4.0.30319\mscorlib.dll" IsDeviceDependent="False">
      <ValueInfo Value="SdaI" />
    </TypeInfo>
    <TypeInfo ID="443" TypeName="Vecute.BufferCondition, Vecute, Version=1.0.0.0, Culture=neutral, PublicKeyToken=6ca157640498cbe3" AssemblyString="Vecute, Version=1.0.0.0, Culture=neutral, PublicKeyToken=6ca157640498cbe3" AssemblyLocation="C:\Users\Jack\Documents\VecuteXI - 2010 Release\Vecute\bin\Debug\Vecute.exe" IsDeviceDependent="False">
      <ValueInfo DeepSerialization="Yes" ShallowSerialization="No" XName="444" XNR="17" XB20_50="17" XB50_100="20" XE_100="17" XStar="17" XAddtional="8" />
    </TypeInfo>
    <TypeInfo ID="444" TypeName="System.String, mscorlib, Version=4.0.0.0, Culture=neutral, PublicKeyToken=b77a5c561934e089" AssemblyString="mscorlib, Version=4.0.0.0, Culture=neutral, PublicKeyToken=b77a5c561934e089" AssemblyLocation="C:\Windows\Microsoft.NET\Framework64\v4.0.30319\mscorlib.dll" IsDeviceDependent="False">
      <ValueInfo Value="BamHI" />
    </TypeInfo>
    <TypeInfo ID="445" TypeName="Vecute.BufferCondition, Vecute, Version=1.0.0.0, Culture=neutral, PublicKeyToken=6ca157640498cbe3" AssemblyString="Vecute, Version=1.0.0.0, Culture=neutral, PublicKeyToken=6ca157640498cbe3" AssemblyLocation="C:\Users\Jack\Documents\VecuteXI - 2010 Release\Vecute\bin\Debug\Vecute.exe" IsDeviceDependent="False">
      <ValueInfo DeepSerialization="Yes" ShallowSerialization="No" XName="446" XNR="17" XB20_50="17" XB50_100="20" XE_100="17" XStar="17" XAddtional="8" />
    </TypeInfo>
    <TypeInfo ID="446" TypeName="System.String, mscorlib, Version=4.0.0.0, Culture=neutral, PublicKeyToken=b77a5c561934e089" AssemblyString="mscorlib, Version=4.0.0.0, Culture=neutral, PublicKeyToken=b77a5c561934e089" AssemblyLocation="C:\Windows\Microsoft.NET\Framework64\v4.0.30319\mscorlib.dll" IsDeviceDependent="False">
      <ValueInfo Value="BfuI" />
    </TypeInfo>
    <TypeInfo ID="447" TypeName="System.Collections.Generic.List`1[[System.String, mscorlib, Version=4.0.0.0, Culture=neutral, PublicKeyToken=b77a5c561934e089]], mscorlib, Version=4.0.0.0, Culture=neutral, PublicKeyToken=b77a5c561934e089" AssemblyString="mscorlib, Version=4.0.0.0, Culture=neutral, PublicKeyToken=b77a5c561934e089" AssemblyLocation="C:\Windows\Microsoft.NET\Framework64\v4.0.30319\mscorlib.dll" IsDeviceDependent="False">
      <ValueInfo Count="0" DeepSerialization="Yes" ShallowSerialization="No" />
    </TypeInfo>
    <TypeInfo ID="448" TypeName="System.Collections.Generic.List`1[[Vecute.FeatureScreenInfo, Vecute, Version=1.0.0.0, Culture=neutral, PublicKeyToken=6ca157640498cbe3]], mscorlib, Version=4.0.0.0, Culture=neutral, PublicKeyToken=b77a5c561934e089" AssemblyString="mscorlib, Version=4.0.0.0, Culture=neutral, PublicKeyToken=b77a5c561934e089" AssemblyLocation="C:\Windows\Microsoft.NET\Framework64\v4.0.30319\mscorlib.dll" IsDeviceDependent="False">
      <ValueInfo Count="0" DeepSerialization="Yes" ShallowSerialization="No" />
    </TypeInfo>
    <TypeInfo ID="449" TypeName="System.Collections.Generic.List`1[[Vecute.DNAInfo, Vecute, Version=1.0.0.0, Culture=neutral, PublicKeyToken=6ca157640498cbe3]], mscorlib, Version=4.0.0.0, Culture=neutral, PublicKeyToken=b77a5c561934e089" AssemblyString="mscorlib, Version=4.0.0.0, Culture=neutral, PublicKeyToken=b77a5c561934e089" AssemblyLocation="C:\Windows\Microsoft.NET\Framework64\v4.0.30319\mscorlib.dll" IsDeviceDependent="False">
      <ValueInfo V0="2" Count="1" DeepSerialization="Yes" ShallowSerialization="No" />
    </TypeInfo>
    <TypeInfo ID="450" TypeName="System.Collections.Generic.List`1[[Vecute.EnzymeAnalysisItem, Vecute, Version=1.0.0.0, Culture=neutral, PublicKeyToken=6ca157640498cbe3]], mscorlib, Version=4.0.0.0, Culture=neutral, PublicKeyToken=b77a5c561934e089" AssemblyString="mscorlib, Version=4.0.0.0, Culture=neutral, PublicKeyToken=b77a5c561934e089" AssemblyLocation="C:\Windows\Microsoft.NET\Framework64\v4.0.30319\mscorlib.dll" IsDeviceDependent="False">
      <ValueInfo Count="0" DeepSerialization="Yes" ShallowSerialization="No" />
    </TypeInfo>
    <TypeInfo ID="451" TypeName="System.Collections.Generic.List`1[[System.String, mscorlib, Version=4.0.0.0, Culture=neutral, PublicKeyToken=b77a5c561934e089]], mscorlib, Version=4.0.0.0, Culture=neutral, PublicKeyToken=b77a5c561934e089" AssemblyString="mscorlib, Version=4.0.0.0, Culture=neutral, PublicKeyToken=b77a5c561934e089" AssemblyLocation="C:\Windows\Microsoft.NET\Framework64\v4.0.30319\mscorlib.dll" IsDeviceDependent="False">
      <ValueInfo Count="0" DeepSerialization="Yes" ShallowSerialization="No" />
    </TypeInfo>
    <TypeInfo ID="452" TypeName="System.Collections.Generic.List`1[[System.String, mscorlib, Version=4.0.0.0, Culture=neutral, PublicKeyToken=b77a5c561934e089]], mscorlib, Version=4.0.0.0, Culture=neutral, PublicKeyToken=b77a5c561934e089" AssemblyString="mscorlib, Version=4.0.0.0, Culture=neutral, PublicKeyToken=b77a5c561934e089" AssemblyLocation="C:\Windows\Microsoft.NET\Framework64\v4.0.30319\mscorlib.dll" IsDeviceDependent="False">
      <ValueInfo Count="0" DeepSerialization="Yes" ShallowSerialization="No" />
    </TypeInfo>
    <TypeInfo ID="453" TypeName="System.Collections.Generic.List`1[[System.String, mscorlib, Version=4.0.0.0, Culture=neutral, PublicKeyToken=b77a5c561934e089]], mscorlib, Version=4.0.0.0, Culture=neutral, PublicKeyToken=b77a5c561934e089" AssemblyString="mscorlib, Version=4.0.0.0, Culture=neutral, PublicKeyToken=b77a5c561934e089" AssemblyLocation="C:\Windows\Microsoft.NET\Framework64\v4.0.30319\mscorlib.dll" IsDeviceDependent="False">
      <ValueInfo Count="0" DeepSerialization="Yes" ShallowSerialization="No" />
    </TypeInfo>
    <TypeInfo ID="454" TypeName="System.Collections.Generic.List`1[[Vecute.IncubationStep, Vecute, Version=1.0.0.0, Culture=neutral, PublicKeyToken=6ca157640498cbe3]], mscorlib, Version=4.0.0.0, Culture=neutral, PublicKeyToken=b77a5c561934e089" AssemblyString="mscorlib, Version=4.0.0.0, Culture=neutral, PublicKeyToken=b77a5c561934e089" AssemblyLocation="C:\Windows\Microsoft.NET\Framework64\v4.0.30319\mscorlib.dll" IsDeviceDependent="False">
      <ValueInfo Count="0" DeepSerialization="Yes" ShallowSerialization="No" />
    </TypeInfo>
    <TypeInfo ID="455" TypeName="System.Collections.Generic.List`1[[Vecute.Nuctions+Cell, Vecute, Version=1.0.0.0, Culture=neutral, PublicKeyToken=6ca157640498cbe3]], mscorlib, Version=4.0.0.0, Culture=neutral, PublicKeyToken=b77a5c561934e089" AssemblyString="mscorlib, Version=4.0.0.0, Culture=neutral, PublicKeyToken=b77a5c561934e089" AssemblyLocation="C:\Windows\Microsoft.NET\Framework64\v4.0.30319\mscorlib.dll" IsDeviceDependent="False">
      <ValueInfo Count="0" DeepSerialization="Yes" ShallowSerialization="No" />
    </TypeInfo>
    <TypeInfo ID="456" TypeName="System.Single, mscorlib, Version=4.0.0.0, Culture=neutral, PublicKeyToken=b77a5c561934e089" AssemblyString="mscorlib, Version=4.0.0.0, Culture=neutral, PublicKeyToken=b77a5c561934e089" AssemblyLocation="C:\Windows\Microsoft.NET\Framework64\v4.0.30319\mscorlib.dll" IsDeviceDependent="False">
      <ValueInfo Value="1105.989" />
    </TypeInfo>
    <TypeInfo ID="457" TypeName="System.Collections.Generic.List`1[[System.String, mscorlib, Version=4.0.0.0, Culture=neutral, PublicKeyToken=b77a5c561934e089]], mscorlib, Version=4.0.0.0, Culture=neutral, PublicKeyToken=b77a5c561934e089" AssemblyString="mscorlib, Version=4.0.0.0, Culture=neutral, PublicKeyToken=b77a5c561934e089" AssemblyLocation="C:\Windows\Microsoft.NET\Framework64\v4.0.30319\mscorlib.dll" IsDeviceDependent="False">
      <ValueInfo Count="0" DeepSerialization="Yes" ShallowSerialization="No" />
    </TypeInfo>
    <TypeInfo ID="458" TypeName="System.Collections.Generic.Dictionary`2[[System.String, mscorlib, Version=4.0.0.0, Culture=neutral, PublicKeyToken=b77a5c561934e089],[System.String, mscorlib, Version=4.0.0.0, Culture=neutral, PublicKeyToken=b77a5c561934e089]], mscorlib, Version=4.0.0.0, Culture=neutral, PublicKeyToken=b77a5c561934e089" AssemblyString="mscorlib, Version=4.0.0.0, Culture=neutral, PublicKeyToken=b77a5c561934e089" AssemblyLocation="C:\Windows\Microsoft.NET\Framework64\v4.0.30319\mscorlib.dll" IsDeviceDependent="False">
      <ValueInfo Count="0" DeepSerialization="Yes" ShallowSerialization="No" />
    </TypeInfo>
    <TypeInfo ID="459" TypeName="Vecute.DNAInfo, Vecute, Version=1.0.0.0, Culture=neutral, PublicKeyToken=6ca157640498cbe3" AssemblyString="Vecute, Version=1.0.0.0, Culture=neutral, PublicKeyToken=6ca157640498cbe3" AssemblyLocation="C:\Users\Jack\Documents\VecuteXI - 2010 Release\Vecute\bin\Debug\Vecute.exe" IsDeviceDependent="False">
      <ValueInfo DeepSerialization="Yes" ShallowSerialization="No" XvName="460" XOperationDescription="-1" XIsVerificationStep="4" XIsConstructionNode="4" XNotDrawMap="4" XHost="461" XvMolecularOperation="463" XUpdateImageEvent="-1" XDNAs="464" XCalculated="39" XFile_Filename="-1" XEnzyme_Enzymes="473" XEnzyme_Buffers="474" XEnzyme_Condition="475" XDephosphorylateWhenDigestion="4" XPCR_ForwardPrimer="-1" XPCR_FPrimerName="-1" XPCR_ReversePrimer="-1" XPCR_RPrimerName="-1" XPCR_Overlap="4" XModify_Method="47" XScreen_Features="476" XScreen_OnlyCircular="4" XSource="477" XEditing="39" XCreating="4" XLigation_TriFragment="115" XLigationMethod="115" XGel_Minimum="411" XGel_Maximun="411" XSolutionExtration="4" XSetPosition="118" XScreen_PCRMax="117" XScreen_PCRMin="116" XScreen_FPrimer="8" XScreen_FName="119" XScreen_RPrimer="8" XScreen_RName="120" XScreen_Mode="121" XRecombinationMethod="122" XEnzymeAnalysisParamters="478" XFetchedEnzymes="479" XOnlySignificant="39" XOnlyExtend="39" XAutomaticChoose="39" XSequencingTheorica="-1" XSequencingPrimerName="8" XSequencingPrimer="8" XSequencingSequence="8" XTheorySequences="480" XSequencingResultComment="126" XCompareSelectedGeneFile="-1" XCompareResultComment="126" XPickedDNAs="481" XDescribeType="128" XTransformationMethod="129" XTransformationMode="130" XIncubation="482" XCells="483" XIncludeVerification="4" XSequencingVerify="4" XDX="145" XDY="484" XRealSize="4" XFinished="4" XProgress="135" XPixelPerKBP="17" XIsKeyName="4" XPCRDesignerData="-1" XSequenceDesignerData="-1" XUseFreeDesigner="4" XFreeDesignCode="8" XFreeDesignName="8" XDesignedEnzymeSite="485" XPrimerDesignerMode="4" XDesignedPrimers="486" />
    </TypeInfo>
    <TypeInfo ID="460" TypeName="System.String, mscorlib, Version=4.0.0.0, Culture=neutral, PublicKeyToken=b77a5c561934e089" AssemblyString="mscorlib, Version=4.0.0.0, Culture=neutral, PublicKeyToken=b77a5c561934e089" AssemblyLocation="C:\Windows\Microsoft.NET\Framework64\v4.0.30319\mscorlib.dll" IsDeviceDependent="False">
      <ValueInfo Value="1102 to 1102" />
    </TypeInfo>
    <TypeInfo ID="461" TypeName="Vecute.Nuctions+Host, Vecute, Version=1.0.0.0, Culture=neutral, PublicKeyToken=6ca157640498cbe3" AssemblyString="Vecute, Version=1.0.0.0, Culture=neutral, PublicKeyToken=6ca157640498cbe3" AssemblyLocation="C:\Users\Jack\Documents\VecuteXI - 2010 Release\Vecute\bin\Debug\Vecute.exe" IsDeviceDependent="False">
      <ValueInfo DeepSerialization="Yes" ShallowSerialization="No" XName="6" XBioFunctions="462" XDescription="8" />
    </TypeInfo>
    <TypeInfo ID="462" TypeName="System.Collections.Generic.List`1[[Vecute.Nuctions+FeatureFunction, Vecute, Version=1.0.0.0, Culture=neutral, PublicKeyToken=6ca157640498cbe3]], mscorlib, Version=4.0.0.0, Culture=neutral, PublicKeyToken=b77a5c561934e089" AssemblyString="mscorlib, Version=4.0.0.0, Culture=neutral, PublicKeyToken=b77a5c561934e089" AssemblyLocation="C:\Windows\Microsoft.NET\Framework64\v4.0.30319\mscorlib.dll" IsDeviceDependent="False">
      <ValueInfo Count="0" DeepSerialization="Yes" ShallowSerialization="No" />
    </TypeInfo>
    <TypeInfo ID="463" TypeName="Vecute.Nuctions+MolecularOperationEnum, Vecute, Version=1.0.0.0, Culture=neutral, PublicKeyToken=6ca157640498cbe3" AssemblyString="Vecute, Version=1.0.0.0, Culture=neutral, PublicKeyToken=6ca157640498cbe3" AssemblyLocation="C:\Users\Jack\Documents\VecuteXI - 2010 Release\Vecute\bin\Debug\Vecute.exe" IsDeviceDependent="False">
      <ValueInfo Enum="Gel" />
    </TypeInfo>
    <TypeInfo ID="464" TypeName="Microsoft.VisualBasic.Collection, Microsoft.VisualBasic, Version=10.0.0.0, Culture=neutral, PublicKeyToken=b03f5f7f11d50a3a" AssemblyString="Microsoft.VisualBasic, Version=10.0.0.0, Culture=neutral, PublicKeyToken=b03f5f7f11d50a3a" AssemblyLocation="C:\Windows\Microsoft.Net\assembly\GAC_MSIL\Microsoft.VisualBasic\v4.0_10.0.0.0__b03f5f7f11d50a3a\Microsoft.VisualBasic.dll" IsDeviceDependent="False">
      <ValueInfo V0="465" Count="1" DeepSerialization="Yes" ShallowSerialization="No" />
    </TypeInfo>
    <TypeInfo ID="465" TypeName="Vecute.Nuctions+GeneFile, Vecute, Version=1.0.0.0, Culture=neutral, PublicKeyToken=6ca157640498cbe3" AssemblyString="Vecute, Version=1.0.0.0, Culture=neutral, PublicKeyToken=6ca157640498cbe3" AssemblyLocation="C:\Users\Jack\Documents\VecuteXI - 2010 Release\Vecute\bin\Debug\Vecute.exe" IsDeviceDependent="False">
      <ValueInfo DeepSerialization="Yes" ShallowSerialization="No" XvName="-1" XvIscircular="4" XvDate="466" XvSequence="403" XvRCSequence="404" XvFeatureCol="467" XvEnd_F="407" XvEnd_R="409" XvPhos_F="39" XvPhos_R="39" XFCleavages="471" XRCleavages="472" XtmpCircular="4" />
    </TypeInfo>
    <TypeInfo ID="466" TypeName="System.DateTime, mscorlib, Version=4.0.0.0, Culture=neutral, PublicKeyToken=b77a5c561934e089" AssemblyString="mscorlib, Version=4.0.0.0, Culture=neutral, PublicKeyToken=b77a5c561934e089" AssemblyLocation="C:\Windows\Microsoft.NET\Framework64\v4.0.30319\mscorlib.dll" IsDeviceDependent="False">
      <ValueInfo Value="40493.6757008449" />
    </TypeInfo>
    <TypeInfo ID="467" TypeName="System.Collections.Generic.List`1[[Vecute.Nuctions+GeneAnnotation, Vecute, Version=1.0.0.0, Culture=neutral, PublicKeyToken=6ca157640498cbe3]], mscorlib, Version=4.0.0.0, Culture=neutral, PublicKeyToken=b77a5c561934e089" AssemblyString="mscorlib, Version=4.0.0.0, Culture=neutral, PublicKeyToken=b77a5c561934e089" AssemblyLocation="C:\Windows\Microsoft.NET\Framework64\v4.0.30319\mscorlib.dll" IsDeviceDependent="False">
      <ValueInfo V0="468" V1="469" V2="470" Count="3" DeepSerialization="Yes" ShallowSerialization="No" />
    </TypeInfo>
    <TypeInfo ID="468" TypeName="Vecute.Nuctions+GeneAnnotation, Vecute, Version=1.0.0.0, Culture=neutral, PublicKeyToken=6ca157640498cbe3" AssemblyString="Vecute, Version=1.0.0.0, Culture=neutral, PublicKeyToken=6ca157640498cbe3" AssemblyLocation="C:\Users\Jack\Documents\VecuteXI - 2010 Release\Vecute\bin\Debug\Vecute.exe" IsDeviceDependent="False">
      <ValueInfo DeepSerialization="Yes" ShallowSerialization="No" XIndex="17" XType="18" XNote="8" XLabel="407" XStartPosition="20" XEndPosition="69" XComplement="4" XVector="465" XFeature="-1" />
    </TypeInfo>
    <TypeInfo ID="469" TypeName="Vecute.Nuctions+GeneAnnotation, Vecute, Version=1.0.0.0, Culture=neutral, PublicKeyToken=6ca157640498cbe3" AssemblyString="Vecute, Version=1.0.0.0, Culture=neutral, PublicKeyToken=6ca157640498cbe3" AssemblyLocation="C:\Users\Jack\Documents\VecuteXI - 2010 Release\Vecute\bin\Debug\Vecute.exe" IsDeviceDependent="False">
      <ValueInfo DeepSerialization="Yes" ShallowSerialization="No" XIndex="20" XType="22" XNote="8" XLabel="409" XStartPosition="410" XEndPosition="411" XComplement="4" XVector="465" XFeature="-1" />
    </TypeInfo>
    <TypeInfo ID="470" TypeName="Vecute.Nuctions+GeneAnnotation, Vecute, Version=1.0.0.0, Culture=neutral, PublicKeyToken=6ca157640498cbe3" AssemblyString="Vecute, Version=1.0.0.0, Culture=neutral, PublicKeyToken=6ca157640498cbe3" AssemblyLocation="C:\Users\Jack\Documents\VecuteXI - 2010 Release\Vecute\bin\Debug\Vecute.exe" IsDeviceDependent="False">
      <ValueInfo DeepSerialization="Yes" ShallowSerialization="No" XIndex="25" XType="26" XNote="27" XLabel="28" XStartPosition="413" XEndPosition="414" XComplement="4" XVector="465" XFeature="31" />
    </TypeInfo>
    <TypeInfo ID="471" TypeName="System.Collections.Generic.List`1[[System.Int32, mscorlib, Version=4.0.0.0, Culture=neutral, PublicKeyToken=b77a5c561934e089]], mscorlib, Version=4.0.0.0, Culture=neutral, PublicKeyToken=b77a5c561934e089" AssemblyString="mscorlib, Version=4.0.0.0, Culture=neutral, PublicKeyToken=b77a5c561934e089" AssemblyLocation="C:\Windows\Microsoft.NET\Framework64\v4.0.30319\mscorlib.dll" IsDeviceDependent="False">
      <ValueInfo Count="0" DeepSerialization="Yes" ShallowSerialization="No" />
    </TypeInfo>
    <TypeInfo ID="472" TypeName="System.Collections.Generic.List`1[[System.Int32, mscorlib, Version=4.0.0.0, Culture=neutral, PublicKeyToken=b77a5c561934e089]], mscorlib, Version=4.0.0.0, Culture=neutral, PublicKeyToken=b77a5c561934e089" AssemblyString="mscorlib, Version=4.0.0.0, Culture=neutral, PublicKeyToken=b77a5c561934e089" AssemblyLocation="C:\Windows\Microsoft.NET\Framework64\v4.0.30319\mscorlib.dll" IsDeviceDependent="False">
      <ValueInfo Count="0" DeepSerialization="Yes" ShallowSerialization="No" />
    </TypeInfo>
    <TypeInfo ID="473" TypeName="System.Collections.Generic.List`1[[System.String, mscorlib, Version=4.0.0.0, Culture=neutral, PublicKeyToken=b77a5c561934e089]], mscorlib, Version=4.0.0.0, Culture=neutral, PublicKeyToken=b77a5c561934e089" AssemblyString="mscorlib, Version=4.0.0.0, Culture=neutral, PublicKeyToken=b77a5c561934e089" AssemblyLocation="C:\Windows\Microsoft.NET\Framework64\v4.0.30319\mscorlib.dll" IsDeviceDependent="False">
      <ValueInfo Count="0" DeepSerialization="Yes" ShallowSerialization="No" />
    </TypeInfo>
    <TypeInfo ID="474" TypeName="System.Collections.Generic.List`1[[Vecute.BufferCondition, Vecute, Version=1.0.0.0, Culture=neutral, PublicKeyToken=6ca157640498cbe3]], mscorlib, Version=4.0.0.0, Culture=neutral, PublicKeyToken=b77a5c561934e089" AssemblyString="mscorlib, Version=4.0.0.0, Culture=neutral, PublicKeyToken=b77a5c561934e089" AssemblyLocation="C:\Windows\Microsoft.NET\Framework64\v4.0.30319\mscorlib.dll" IsDeviceDependent="False">
      <ValueInfo Count="0" DeepSerialization="Yes" ShallowSerialization="No" />
    </TypeInfo>
    <TypeInfo ID="475" TypeName="System.Collections.Generic.List`1[[System.String, mscorlib, Version=4.0.0.0, Culture=neutral, PublicKeyToken=b77a5c561934e089]], mscorlib, Version=4.0.0.0, Culture=neutral, PublicKeyToken=b77a5c561934e089" AssemblyString="mscorlib, Version=4.0.0.0, Culture=neutral, PublicKeyToken=b77a5c561934e089" AssemblyLocation="C:\Windows\Microsoft.NET\Framework64\v4.0.30319\mscorlib.dll" IsDeviceDependent="False">
      <ValueInfo Count="0" DeepSerialization="Yes" ShallowSerialization="No" />
    </TypeInfo>
    <TypeInfo ID="476" TypeName="System.Collections.Generic.List`1[[Vecute.FeatureScreenInfo, Vecute, Version=1.0.0.0, Culture=neutral, PublicKeyToken=6ca157640498cbe3]], mscorlib, Version=4.0.0.0, Culture=neutral, PublicKeyToken=b77a5c561934e089" AssemblyString="mscorlib, Version=4.0.0.0, Culture=neutral, PublicKeyToken=b77a5c561934e089" AssemblyLocation="C:\Windows\Microsoft.NET\Framework64\v4.0.30319\mscorlib.dll" IsDeviceDependent="False">
      <ValueInfo Count="0" DeepSerialization="Yes" ShallowSerialization="No" />
    </TypeInfo>
    <TypeInfo ID="477" TypeName="System.Collections.Generic.List`1[[Vecute.DNAInfo, Vecute, Version=1.0.0.0, Culture=neutral, PublicKeyToken=6ca157640498cbe3]], mscorlib, Version=4.0.0.0, Culture=neutral, PublicKeyToken=b77a5c561934e089" AssemblyString="mscorlib, Version=4.0.0.0, Culture=neutral, PublicKeyToken=b77a5c561934e089" AssemblyLocation="C:\Windows\Microsoft.NET\Framework64\v4.0.30319\mscorlib.dll" IsDeviceDependent="False">
      <ValueInfo V0="384" Count="1" DeepSerialization="Yes" ShallowSerialization="No" />
    </TypeInfo>
    <TypeInfo ID="478" TypeName="System.Collections.Generic.List`1[[Vecute.EnzymeAnalysisItem, Vecute, Version=1.0.0.0, Culture=neutral, PublicKeyToken=6ca157640498cbe3]], mscorlib, Version=4.0.0.0, Culture=neutral, PublicKeyToken=b77a5c561934e089" AssemblyString="mscorlib, Version=4.0.0.0, Culture=neutral, PublicKeyToken=b77a5c561934e089" AssemblyLocation="C:\Windows\Microsoft.NET\Framework64\v4.0.30319\mscorlib.dll" IsDeviceDependent="False">
      <ValueInfo Count="0" DeepSerialization="Yes" ShallowSerialization="No" />
    </TypeInfo>
    <TypeInfo ID="479" TypeName="System.Collections.Generic.List`1[[System.String, mscorlib, Version=4.0.0.0, Culture=neutral, PublicKeyToken=b77a5c561934e089]], mscorlib, Version=4.0.0.0, Culture=neutral, PublicKeyToken=b77a5c561934e089" AssemblyString="mscorlib, Version=4.0.0.0, Culture=neutral, PublicKeyToken=b77a5c561934e089" AssemblyLocation="C:\Windows\Microsoft.NET\Framework64\v4.0.30319\mscorlib.dll" IsDeviceDependent="False">
      <ValueInfo Count="0" DeepSerialization="Yes" ShallowSerialization="No" />
    </TypeInfo>
    <TypeInfo ID="480" TypeName="System.Collections.Generic.List`1[[System.String, mscorlib, Version=4.0.0.0, Culture=neutral, PublicKeyToken=b77a5c561934e089]], mscorlib, Version=4.0.0.0, Culture=neutral, PublicKeyToken=b77a5c561934e089" AssemblyString="mscorlib, Version=4.0.0.0, Culture=neutral, PublicKeyToken=b77a5c561934e089" AssemblyLocation="C:\Windows\Microsoft.NET\Framework64\v4.0.30319\mscorlib.dll" IsDeviceDependent="False">
      <ValueInfo Count="0" DeepSerialization="Yes" ShallowSerialization="No" />
    </TypeInfo>
    <TypeInfo ID="481" TypeName="System.Collections.Generic.List`1[[System.String, mscorlib, Version=4.0.0.0, Culture=neutral, PublicKeyToken=b77a5c561934e089]], mscorlib, Version=4.0.0.0, Culture=neutral, PublicKeyToken=b77a5c561934e089" AssemblyString="mscorlib, Version=4.0.0.0, Culture=neutral, PublicKeyToken=b77a5c561934e089" AssemblyLocation="C:\Windows\Microsoft.NET\Framework64\v4.0.30319\mscorlib.dll" IsDeviceDependent="False">
      <ValueInfo Count="0" DeepSerialization="Yes" ShallowSerialization="No" />
    </TypeInfo>
    <TypeInfo ID="482" TypeName="System.Collections.Generic.List`1[[Vecute.IncubationStep, Vecute, Version=1.0.0.0, Culture=neutral, PublicKeyToken=6ca157640498cbe3]], mscorlib, Version=4.0.0.0, Culture=neutral, PublicKeyToken=b77a5c561934e089" AssemblyString="mscorlib, Version=4.0.0.0, Culture=neutral, PublicKeyToken=b77a5c561934e089" AssemblyLocation="C:\Windows\Microsoft.NET\Framework64\v4.0.30319\mscorlib.dll" IsDeviceDependent="False">
      <ValueInfo Count="0" DeepSerialization="Yes" ShallowSerialization="No" />
    </TypeInfo>
    <TypeInfo ID="483" TypeName="System.Collections.Generic.List`1[[Vecute.Nuctions+Cell, Vecute, Version=1.0.0.0, Culture=neutral, PublicKeyToken=6ca157640498cbe3]], mscorlib, Version=4.0.0.0, Culture=neutral, PublicKeyToken=b77a5c561934e089" AssemblyString="mscorlib, Version=4.0.0.0, Culture=neutral, PublicKeyToken=b77a5c561934e089" AssemblyLocation="C:\Windows\Microsoft.NET\Framework64\v4.0.30319\mscorlib.dll" IsDeviceDependent="False">
      <ValueInfo Count="0" DeepSerialization="Yes" ShallowSerialization="No" />
    </TypeInfo>
    <TypeInfo ID="484" TypeName="System.Single, mscorlib, Version=4.0.0.0, Culture=neutral, PublicKeyToken=b77a5c561934e089" AssemblyString="mscorlib, Version=4.0.0.0, Culture=neutral, PublicKeyToken=b77a5c561934e089" AssemblyLocation="C:\Windows\Microsoft.NET\Framework64\v4.0.30319\mscorlib.dll" IsDeviceDependent="False">
      <ValueInfo Value="1224.385" />
    </TypeInfo>
    <TypeInfo ID="485" TypeName="System.Collections.Generic.List`1[[System.String, mscorlib, Version=4.0.0.0, Culture=neutral, PublicKeyToken=b77a5c561934e089]], mscorlib, Version=4.0.0.0, Culture=neutral, PublicKeyToken=b77a5c561934e089" AssemblyString="mscorlib, Version=4.0.0.0, Culture=neutral, PublicKeyToken=b77a5c561934e089" AssemblyLocation="C:\Windows\Microsoft.NET\Framework64\v4.0.30319\mscorlib.dll" IsDeviceDependent="False">
      <ValueInfo Count="0" DeepSerialization="Yes" ShallowSerialization="No" />
    </TypeInfo>
    <TypeInfo ID="486" TypeName="System.Collections.Generic.Dictionary`2[[System.String, mscorlib, Version=4.0.0.0, Culture=neutral, PublicKeyToken=b77a5c561934e089],[System.String, mscorlib, Version=4.0.0.0, Culture=neutral, PublicKeyToken=b77a5c561934e089]], mscorlib, Version=4.0.0.0, Culture=neutral, PublicKeyToken=b77a5c561934e089" AssemblyString="mscorlib, Version=4.0.0.0, Culture=neutral, PublicKeyToken=b77a5c561934e089" AssemblyLocation="C:\Windows\Microsoft.NET\Framework64\v4.0.30319\mscorlib.dll" IsDeviceDependent="False">
      <ValueInfo Count="0" DeepSerialization="Yes" ShallowSerialization="No" />
    </TypeInfo>
    <TypeInfo ID="487" TypeName="Vecute.DNAInfo, Vecute, Version=1.0.0.0, Culture=neutral, PublicKeyToken=6ca157640498cbe3" AssemblyString="Vecute, Version=1.0.0.0, Culture=neutral, PublicKeyToken=6ca157640498cbe3" AssemblyLocation="C:\Users\Jack\Documents\VecuteXI - 2010 Release\Vecute\bin\Debug\Vecute.exe" IsDeviceDependent="False">
      <ValueInfo DeepSerialization="Yes" ShallowSerialization="No" XvName="385" XOperationDescription="-1" XIsVerificationStep="4" XIsConstructionNode="4" XNotDrawMap="4" XHost="488" XvMolecularOperation="388" XUpdateImageEvent="-1" XDNAs="490" XCalculated="39" XFile_Filename="-1" XEnzyme_Enzymes="520" XEnzyme_Buffers="521" XEnzyme_Condition="522" XDephosphorylateWhenDigestion="4" XPCR_ForwardPrimer="-1" XPCR_FPrimerName="-1" XPCR_ReversePrimer="-1" XPCR_RPrimerName="-1" XPCR_Overlap="4" XModify_Method="47" XScreen_Features="525" XScreen_OnlyCircular="4" XSource="526" XEditing="39" XCreating="4" XLigation_TriFragment="115" XLigationMethod="115" XGel_Minimum="116" XGel_Maximun="117" XSolutionExtration="4" XSetPosition="118" XScreen_PCRMax="117" XScreen_PCRMin="116" XScreen_FPrimer="8" XScreen_FName="119" XScreen_RPrimer="8" XScreen_RName="120" XScreen_Mode="121" XRecombinationMethod="122" XEnzymeAnalysisParamters="563" XFetchedEnzymes="564" XOnlySignificant="39" XOnlyExtend="39" XAutomaticChoose="39" XSequencingTheorica="-1" XSequencingPrimerName="8" XSequencingPrimer="8" XSequencingSequence="8" XTheorySequences="565" XSequencingResultComment="126" XCompareSelectedGeneFile="-1" XCompareResultComment="126" XPickedDNAs="566" XDescribeType="128" XTransformationMethod="129" XTransformationMode="130" XIncubation="567" XCells="568" XIncludeVerification="4" XSequencingVerify="4" XDX="559" XDY="569" XRealSize="4" XFinished="4" XProgress="135" XPixelPerKBP="17" XIsKeyName="4" XPCRDesignerData="-1" XSequenceDesignerData="-1" XUseFreeDesigner="4" XFreeDesignCode="8" XFreeDesignName="8" XDesignedEnzymeSite="570" XPrimerDesignerMode="4" XDesignedPrimers="571" />
    </TypeInfo>
    <TypeInfo ID="488" TypeName="Vecute.Nuctions+Host, Vecute, Version=1.0.0.0, Culture=neutral, PublicKeyToken=6ca157640498cbe3" AssemblyString="Vecute, Version=1.0.0.0, Culture=neutral, PublicKeyToken=6ca157640498cbe3" AssemblyLocation="C:\Users\Jack\Documents\VecuteXI - 2010 Release\Vecute\bin\Debug\Vecute.exe" IsDeviceDependent="False">
      <ValueInfo DeepSerialization="Yes" ShallowSerialization="No" XName="6" XBioFunctions="489" XDescription="8" />
    </TypeInfo>
    <TypeInfo ID="489" TypeName="System.Collections.Generic.List`1[[Vecute.Nuctions+FeatureFunction, Vecute, Version=1.0.0.0, Culture=neutral, PublicKeyToken=6ca157640498cbe3]], mscorlib, Version=4.0.0.0, Culture=neutral, PublicKeyToken=b77a5c561934e089" AssemblyString="mscorlib, Version=4.0.0.0, Culture=neutral, PublicKeyToken=b77a5c561934e089" AssemblyLocation="C:\Windows\Microsoft.NET\Framework64\v4.0.30319\mscorlib.dll" IsDeviceDependent="False">
      <ValueInfo Count="0" DeepSerialization="Yes" ShallowSerialization="No" />
    </TypeInfo>
    <TypeInfo ID="490" TypeName="Microsoft.VisualBasic.Collection, Microsoft.VisualBasic, Version=10.0.0.0, Culture=neutral, PublicKeyToken=b03f5f7f11d50a3a" AssemblyString="Microsoft.VisualBasic, Version=10.0.0.0, Culture=neutral, PublicKeyToken=b03f5f7f11d50a3a" AssemblyLocation="C:\Windows\Microsoft.Net\assembly\GAC_MSIL\Microsoft.VisualBasic\v4.0_10.0.0.0__b03f5f7f11d50a3a\Microsoft.VisualBasic.dll" IsDeviceDependent="False">
      <ValueInfo V0="491" V1="500" V2="514" Count="3" DeepSerialization="Yes" ShallowSerialization="No" />
    </TypeInfo>
    <TypeInfo ID="491" TypeName="Vecute.Nuctions+GeneFile, Vecute, Version=1.0.0.0, Culture=neutral, PublicKeyToken=6ca157640498cbe3" AssemblyString="Vecute, Version=1.0.0.0, Culture=neutral, PublicKeyToken=6ca157640498cbe3" AssemblyLocation="C:\Users\Jack\Documents\VecuteXI - 2010 Release\Vecute\bin\Debug\Vecute.exe" IsDeviceDependent="False">
      <ValueInfo DeepSerialization="Yes" ShallowSerialization="No" XvName="-1" XvIscircular="4" XvDate="492" XvSequence="493" XvRCSequence="494" XvFeatureCol="495" XvEnd_F="19" XvEnd_R="397" XvPhos_F="4" XvPhos_R="39" XFCleavages="498" XRCleavages="499" XtmpCircular="4" />
    </TypeInfo>
    <TypeInfo ID="492" TypeName="System.DateTime, mscorlib, Version=4.0.0.0, Culture=neutral, PublicKeyToken=b77a5c561934e089" AssemblyString="mscorlib, Version=4.0.0.0, Culture=neutral, PublicKeyToken=b77a5c561934e089" AssemblyLocation="C:\Windows\Microsoft.NET\Framework64\v4.0.30319\mscorlib.dll" IsDeviceDependent="False">
      <ValueInfo Value="40634.5889067708" />
    </TypeInfo>
    <TypeInfo ID="493" TypeName="System.String, mscorlib, Version=4.0.0.0, Culture=neutral, PublicKeyToken=b77a5c561934e089" AssemblyString="mscorlib, Version=4.0.0.0, Culture=neutral, PublicKeyToken=b77a5c561934e089" AssemblyLocation="C:\Windows\Microsoft.NET\Framework64\v4.0.30319\mscorlib.dll" IsDeviceDependent="False">
      <ValueInfo Value="CCAAATCACCGA" />
    </TypeInfo>
    <TypeInfo ID="494" TypeName="System.String, mscorlib, Version=4.0.0.0, Culture=neutral, PublicKeyToken=b77a5c561934e089" AssemblyString="mscorlib, Version=4.0.0.0, Culture=neutral, PublicKeyToken=b77a5c561934e089" AssemblyLocation="C:\Windows\Microsoft.NET\Framework64\v4.0.30319\mscorlib.dll" IsDeviceDependent="False">
      <ValueInfo Value="TCGGTGATTTGG" />
    </TypeInfo>
    <TypeInfo ID="495" TypeName="System.Collections.Generic.List`1[[Vecute.Nuctions+GeneAnnotation, Vecute, Version=1.0.0.0, Culture=neutral, PublicKeyToken=6ca157640498cbe3]], mscorlib, Version=4.0.0.0, Culture=neutral, PublicKeyToken=b77a5c561934e089" AssemblyString="mscorlib, Version=4.0.0.0, Culture=neutral, PublicKeyToken=b77a5c561934e089" AssemblyLocation="C:\Windows\Microsoft.NET\Framework64\v4.0.30319\mscorlib.dll" IsDeviceDependent="False">
      <ValueInfo V0="496" V1="497" Count="2" DeepSerialization="Yes" ShallowSerialization="No" />
    </TypeInfo>
    <TypeInfo ID="496" TypeName="Vecute.Nuctions+GeneAnnotation, Vecute, Version=1.0.0.0, Culture=neutral, PublicKeyToken=6ca157640498cbe3" AssemblyString="Vecute, Version=1.0.0.0, Culture=neutral, PublicKeyToken=6ca157640498cbe3" AssemblyLocation="C:\Users\Jack\Documents\VecuteXI - 2010 Release\Vecute\bin\Debug\Vecute.exe" IsDeviceDependent="False">
      <ValueInfo DeepSerialization="Yes" ShallowSerialization="No" XIndex="17" XType="18" XNote="8" XLabel="19" XStartPosition="20" XEndPosition="20" XComplement="4" XVector="491" XFeature="-1" />
    </TypeInfo>
    <TypeInfo ID="497" TypeName="Vecute.Nuctions+GeneAnnotation, Vecute, Version=1.0.0.0, Culture=neutral, PublicKeyToken=6ca157640498cbe3" AssemblyString="Vecute, Version=1.0.0.0, Culture=neutral, PublicKeyToken=6ca157640498cbe3" AssemblyLocation="C:\Users\Jack\Documents\VecuteXI - 2010 Release\Vecute\bin\Debug\Vecute.exe" IsDeviceDependent="False">
      <ValueInfo DeepSerialization="Yes" ShallowSerialization="No" XIndex="20" XType="22" XNote="8" XLabel="397" XStartPosition="398" XEndPosition="399" XComplement="4" XVector="491" XFeature="-1" />
    </TypeInfo>
    <TypeInfo ID="498" TypeName="System.Collections.Generic.List`1[[System.Int32, mscorlib, Version=4.0.0.0, Culture=neutral, PublicKeyToken=b77a5c561934e089]], mscorlib, Version=4.0.0.0, Culture=neutral, PublicKeyToken=b77a5c561934e089" AssemblyString="mscorlib, Version=4.0.0.0, Culture=neutral, PublicKeyToken=b77a5c561934e089" AssemblyLocation="C:\Windows\Microsoft.NET\Framework64\v4.0.30319\mscorlib.dll" IsDeviceDependent="False">
      <ValueInfo Count="0" DeepSerialization="Yes" ShallowSerialization="No" />
    </TypeInfo>
    <TypeInfo ID="499" TypeName="System.Collections.Generic.List`1[[System.Int32, mscorlib, Version=4.0.0.0, Culture=neutral, PublicKeyToken=b77a5c561934e089]], mscorlib, Version=4.0.0.0, Culture=neutral, PublicKeyToken=b77a5c561934e089" AssemblyString="mscorlib, Version=4.0.0.0, Culture=neutral, PublicKeyToken=b77a5c561934e089" AssemblyLocation="C:\Windows\Microsoft.NET\Framework64\v4.0.30319\mscorlib.dll" IsDeviceDependent="False">
      <ValueInfo Count="0" DeepSerialization="Yes" ShallowSerialization="No" />
    </TypeInfo>
    <TypeInfo ID="500" TypeName="Vecute.Nuctions+GeneFile, Vecute, Version=1.0.0.0, Culture=neutral, PublicKeyToken=6ca157640498cbe3" AssemblyString="Vecute, Version=1.0.0.0, Culture=neutral, PublicKeyToken=6ca157640498cbe3" AssemblyLocation="C:\Users\Jack\Documents\VecuteXI - 2010 Release\Vecute\bin\Debug\Vecute.exe" IsDeviceDependent="False">
      <ValueInfo DeepSerialization="Yes" ShallowSerialization="No" XvName="-1" XvIscircular="4" XvDate="501" XvSequence="502" XvRCSequence="503" XvFeatureCol="504" XvEnd_F="407" XvEnd_R="409" XvPhos_F="39" XvPhos_R="39" XFCleavages="512" XRCleavages="513" XtmpCircular="4" />
    </TypeInfo>
    <TypeInfo ID="501" TypeName="System.DateTime, mscorlib, Version=4.0.0.0, Culture=neutral, PublicKeyToken=b77a5c561934e089" AssemblyString="mscorlib, Version=4.0.0.0, Culture=neutral, PublicKeyToken=b77a5c561934e089" AssemblyLocation="C:\Windows\Microsoft.NET\Framework64\v4.0.30319\mscorlib.dll" IsDeviceDependent="False">
      <ValueInfo Value="40634.5889067824" />
    </TypeInfo>
    <TypeInfo ID="502" TypeName="System.String, mscorlib, Version=4.0.0.0, Culture=neutral, PublicKeyToken=b77a5c561934e089" AssemblyString="mscorlib, Version=4.0.0.0, Culture=neutral, PublicKeyToken=b77a5c561934e089" AssemblyLocation="C:\Windows\Microsoft.NET\Framework64\v4.0.30319\mscorlib.dll" IsDeviceDependent="False">
      <ValueInfo Value="CGAGTGAGATAAGTTCCTTGTATTTGTCCCGTAATAGGTAAAAAGTATGGAAAATAAATCCAAATATAAAACCATCGACCATGTTCTTTGTGTTGAAGGAAATAAAAAAATTCATGTTTGGGAAACGCTGCCAGAAGAAAACAGCCCAAAGAGAAAGAATACCATTATTATTGCGTCGGGTTTTGCCCGAAGGATGGATCATTTTGCTGGTTTAGCGGAATATTTATCGCGGAATGGGTTTCATGTGATTCGCTATGATTCACTTCACCACGTTGGGTTGAGTTCAGGGACAATTGATGAATTTACAATGTCTATAGGAAAACAGAGCCTATTAGCCGTGGTTGATTGGTTAAATACACGAAAAATAAATAACCGTGGTATTTTGGCTTCAAGCTTATCTGCACGGATAGTTTATGCAAGTCTATCTGAAATTAATGTTTCATTTTTAATCACCGCAGTCGGTGTTGTTAACTTAAGATATACGCTTGAAAGAGCTTTAGGATTTGATTATCTCAGTTTACCCATTAATGAATTGCCGAATAATTTGGATTTTGAAGGCCATAAATTGGGTGCTGAAGTCTTTGCGAGAGATTGCCTTGATTTTGGCTGGGAAGATTTAACTTCTACAATCAATAGCATGATGTATCTTGATATACCGTTTATTGCTTTTACTGCAAATAACGACAATTGGGTAAAGCAAGATGAAGTTATCACATTGTTATCAAATATTCGTAGTAATCGATGCAAGATATATTCTTTGCTAGGGAGTTCGCATGACTTGGGTGAAAACTTAGTGGTCCTGCGCAATTTTTATCAATCGGTTACGAAGGCTGCTATCGCGATGGATAATGATCGTCTGGATATTGATGTTGATATTATTGAACCATCATTCGAACATCTAACTATTGCGACAGTCAATGAACGTCGAATGAAAATTGAGATTGAAAATCAAGCGATTTCGCTGTCTTAACACACG" />
    </TypeInfo>
    <TypeInfo ID="503" TypeName="System.String, mscorlib, Version=4.0.0.0, Culture=neutral, PublicKeyToken=b77a5c561934e089" AssemblyString="mscorlib, Version=4.0.0.0, Culture=neutral, PublicKeyToken=b77a5c561934e089" AssemblyLocation="C:\Windows\Microsoft.NET\Framework64\v4.0.30319\mscorlib.dll" IsDeviceDependent="False">
      <ValueInfo Value="CGTGTGTTAAGACAGCGAAATCGCTTGATTTTCAATCTCAATTTTCATTCGACGTTCATTGACTGTCGCAATAGTTAGATGTTCGAATGATGGTTCAATAATATCAACATCAATATCCAGACGATCATTATCCATCGCGATAGCAGCCTTCGTAACCGATTGATAAAAATTGCGCAGGACCACTAAGTTTTCACCCAAGTCATGCGAACTCCCTAGCAAAGAATATATCTTGCATCGATTACTACGAATATTTGATAACAATGTGATAACTTCATCTTGCTTTACCCAATTGTCGTTATTTGCAGTAAAAGCAATAAACGGTATATCAAGATACATCATGCTATTGATTGTAGAAGTTAAATCTTCCCAGCCAAAATCAAGGCAATCTCTCGCAAAGACTTCAGCACCCAATTTATGGCCTTCAAAATCCAAATTATTCGGCAATTCATTAATGGGTAAACTGAGATAATCAAATCCTAAAGCTCTTTCAAGCGTATATCTTAAGTTAACAACACCGACTGCGGTGATTAAAAATGAAACATTAATTTCAGATAGACTTGCATAAACTATCCGTGCAGATAAGCTTGAAGCCAAAATACCACGGTTATTTATTTTTCGTGTATTTAACCAATCAACCACGGCTAATAGGCTCTGTTTTCCTATAGACATTGTAAATTCATCAATTGTCCCTGAACTCAACCCAACGTGGTGAAGTGAATCATAGCGAATCACATGAAACCCATTCCGCGATAAATATTCCGCTAAACCAGCAAAATGATCCATCCTTCGGGCAAAACCCGACGCAATAATAATGGTATTCTTTCTCTTTGGGCTGTTTTCTTCTGGCAGCGTTTCCCAAACATGAATTTTTTTATTTCCTTCAACACAAAGAACATGGTCGATGGTTTTATATTTGGATTTATTTTCCATACTTTTTACCTATTACGGGACAAATACAAGGAACTTATCTCACTCG" />
    </TypeInfo>
    <TypeInfo ID="504" TypeName="System.Collections.Generic.List`1[[Vecute.Nuctions+GeneAnnotation, Vecute, Version=1.0.0.0, Culture=neutral, PublicKeyToken=6ca157640498cbe3]], mscorlib, Version=4.0.0.0, Culture=neutral, PublicKeyToken=b77a5c561934e089" AssemblyString="mscorlib, Version=4.0.0.0, Culture=neutral, PublicKeyToken=b77a5c561934e089" AssemblyLocation="C:\Windows\Microsoft.NET\Framework64\v4.0.30319\mscorlib.dll" IsDeviceDependent="False">
      <ValueInfo V0="505" V1="506" V2="509" Count="3" DeepSerialization="Yes" ShallowSerialization="No" />
    </TypeInfo>
    <TypeInfo ID="505" TypeName="Vecute.Nuctions+GeneAnnotation, Vecute, Version=1.0.0.0, Culture=neutral, PublicKeyToken=6ca157640498cbe3" AssemblyString="Vecute, Version=1.0.0.0, Culture=neutral, PublicKeyToken=6ca157640498cbe3" AssemblyLocation="C:\Users\Jack\Documents\VecuteXI - 2010 Release\Vecute\bin\Debug\Vecute.exe" IsDeviceDependent="False">
      <ValueInfo DeepSerialization="Yes" ShallowSerialization="No" XIndex="17" XType="18" XNote="8" XLabel="407" XStartPosition="20" XEndPosition="69" XComplement="4" XVector="500" XFeature="-1" />
    </TypeInfo>
    <TypeInfo ID="506" TypeName="Vecute.Nuctions+GeneAnnotation, Vecute, Version=1.0.0.0, Culture=neutral, PublicKeyToken=6ca157640498cbe3" AssemblyString="Vecute, Version=1.0.0.0, Culture=neutral, PublicKeyToken=6ca157640498cbe3" AssemblyLocation="C:\Users\Jack\Documents\VecuteXI - 2010 Release\Vecute\bin\Debug\Vecute.exe" IsDeviceDependent="False">
      <ValueInfo DeepSerialization="Yes" ShallowSerialization="No" XIndex="20" XType="22" XNote="8" XLabel="409" XStartPosition="507" XEndPosition="508" XComplement="4" XVector="500" XFeature="-1" />
    </TypeInfo>
    <TypeInfo ID="507" TypeName="System.Int32, mscorlib, Version=4.0.0.0, Culture=neutral, PublicKeyToken=b77a5c561934e089" AssemblyString="mscorlib, Version=4.0.0.0, Culture=neutral, PublicKeyToken=b77a5c561934e089" AssemblyLocation="C:\Windows\Microsoft.NET\Framework64\v4.0.30319\mscorlib.dll" IsDeviceDependent="False">
      <ValueInfo Value="973" />
    </TypeInfo>
    <TypeInfo ID="508" TypeName="System.Int32, mscorlib, Version=4.0.0.0, Culture=neutral, PublicKeyToken=b77a5c561934e089" AssemblyString="mscorlib, Version=4.0.0.0, Culture=neutral, PublicKeyToken=b77a5c561934e089" AssemblyLocation="C:\Windows\Microsoft.NET\Framework64\v4.0.30319\mscorlib.dll" IsDeviceDependent="False">
      <ValueInfo Value="976" />
    </TypeInfo>
    <TypeInfo ID="509" TypeName="Vecute.Nuctions+GeneAnnotation, Vecute, Version=1.0.0.0, Culture=neutral, PublicKeyToken=6ca157640498cbe3" AssemblyString="Vecute, Version=1.0.0.0, Culture=neutral, PublicKeyToken=6ca157640498cbe3" AssemblyLocation="C:\Users\Jack\Documents\VecuteXI - 2010 Release\Vecute\bin\Debug\Vecute.exe" IsDeviceDependent="False">
      <ValueInfo DeepSerialization="Yes" ShallowSerialization="No" XIndex="25" XType="26" XNote="27" XLabel="70" XStartPosition="510" XEndPosition="511" XComplement="4" XVector="500" XFeature="73" />
    </TypeInfo>
    <TypeInfo ID="510" TypeName="System.Int32, mscorlib, Version=4.0.0.0, Culture=neutral, PublicKeyToken=b77a5c561934e089" AssemblyString="mscorlib, Version=4.0.0.0, Culture=neutral, PublicKeyToken=b77a5c561934e089" AssemblyLocation="C:\Windows\Microsoft.NET\Framework64\v4.0.30319\mscorlib.dll" IsDeviceDependent="False">
      <ValueInfo Value="47" />
    </TypeInfo>
    <TypeInfo ID="511" TypeName="System.Int32, mscorlib, Version=4.0.0.0, Culture=neutral, PublicKeyToken=b77a5c561934e089" AssemblyString="mscorlib, Version=4.0.0.0, Culture=neutral, PublicKeyToken=b77a5c561934e089" AssemblyLocation="C:\Windows\Microsoft.NET\Framework64\v4.0.30319\mscorlib.dll" IsDeviceDependent="False">
      <ValueInfo Value="970" />
    </TypeInfo>
    <TypeInfo ID="512" TypeName="System.Collections.Generic.List`1[[System.Int32, mscorlib, Version=4.0.0.0, Culture=neutral, PublicKeyToken=b77a5c561934e089]], mscorlib, Version=4.0.0.0, Culture=neutral, PublicKeyToken=b77a5c561934e089" AssemblyString="mscorlib, Version=4.0.0.0, Culture=neutral, PublicKeyToken=b77a5c561934e089" AssemblyLocation="C:\Windows\Microsoft.NET\Framework64\v4.0.30319\mscorlib.dll" IsDeviceDependent="False">
      <ValueInfo Count="0" DeepSerialization="Yes" ShallowSerialization="No" />
    </TypeInfo>
    <TypeInfo ID="513" TypeName="System.Collections.Generic.List`1[[System.Int32, mscorlib, Version=4.0.0.0, Culture=neutral, PublicKeyToken=b77a5c561934e089]], mscorlib, Version=4.0.0.0, Culture=neutral, PublicKeyToken=b77a5c561934e089" AssemblyString="mscorlib, Version=4.0.0.0, Culture=neutral, PublicKeyToken=b77a5c561934e089" AssemblyLocation="C:\Windows\Microsoft.NET\Framework64\v4.0.30319\mscorlib.dll" IsDeviceDependent="False">
      <ValueInfo Count="0" DeepSerialization="Yes" ShallowSerialization="No" />
    </TypeInfo>
    <TypeInfo ID="514" TypeName="Vecute.Nuctions+GeneFile, Vecute, Version=1.0.0.0, Culture=neutral, PublicKeyToken=6ca157640498cbe3" AssemblyString="Vecute, Version=1.0.0.0, Culture=neutral, PublicKeyToken=6ca157640498cbe3" AssemblyLocation="C:\Users\Jack\Documents\VecuteXI - 2010 Release\Vecute\bin\Debug\Vecute.exe" IsDeviceDependent="False">
      <ValueInfo DeepSerialization="Yes" ShallowSerialization="No" XvName="-1" XvIscircular="4" XvDate="501" XvSequence="419" XvRCSequence="420" XvFeatureCol="515" XvEnd_F="423" XvEnd_R="19" XvPhos_F="39" XvPhos_R="4" XFCleavages="518" XRCleavages="519" XtmpCircular="4" />
    </TypeInfo>
    <TypeInfo ID="515" TypeName="System.Collections.Generic.List`1[[Vecute.Nuctions+GeneAnnotation, Vecute, Version=1.0.0.0, Culture=neutral, PublicKeyToken=6ca157640498cbe3]], mscorlib, Version=4.0.0.0, Culture=neutral, PublicKeyToken=b77a5c561934e089" AssemblyString="mscorlib, Version=4.0.0.0, Culture=neutral, PublicKeyToken=b77a5c561934e089" AssemblyLocation="C:\Windows\Microsoft.NET\Framework64\v4.0.30319\mscorlib.dll" IsDeviceDependent="False">
      <ValueInfo V0="516" V1="517" Count="2" DeepSerialization="Yes" ShallowSerialization="No" />
    </TypeInfo>
    <TypeInfo ID="516" TypeName="Vecute.Nuctions+GeneAnnotation, Vecute, Version=1.0.0.0, Culture=neutral, PublicKeyToken=6ca157640498cbe3" AssemblyString="Vecute, Version=1.0.0.0, Culture=neutral, PublicKeyToken=6ca157640498cbe3" AssemblyLocation="C:\Users\Jack\Documents\VecuteXI - 2010 Release\Vecute\bin\Debug\Vecute.exe" IsDeviceDependent="False">
      <ValueInfo DeepSerialization="Yes" ShallowSerialization="No" XIndex="17" XType="18" XNote="8" XLabel="423" XStartPosition="20" XEndPosition="69" XComplement="4" XVector="514" XFeature="-1" />
    </TypeInfo>
    <TypeInfo ID="517" TypeName="Vecute.Nuctions+GeneAnnotation, Vecute, Version=1.0.0.0, Culture=neutral, PublicKeyToken=6ca157640498cbe3" AssemblyString="Vecute, Version=1.0.0.0, Culture=neutral, PublicKeyToken=6ca157640498cbe3" AssemblyLocation="C:\Users\Jack\Documents\VecuteXI - 2010 Release\Vecute\bin\Debug\Vecute.exe" IsDeviceDependent="False">
      <ValueInfo DeepSerialization="Yes" ShallowSerialization="No" XIndex="20" XType="22" XNote="8" XLabel="19" XStartPosition="399" XEndPosition="399" XComplement="4" XVector="514" XFeature="-1" />
    </TypeInfo>
    <TypeInfo ID="518" TypeName="System.Collections.Generic.List`1[[System.Int32, mscorlib, Version=4.0.0.0, Culture=neutral, PublicKeyToken=b77a5c561934e089]], mscorlib, Version=4.0.0.0, Culture=neutral, PublicKeyToken=b77a5c561934e089" AssemblyString="mscorlib, Version=4.0.0.0, Culture=neutral, PublicKeyToken=b77a5c561934e089" AssemblyLocation="C:\Windows\Microsoft.NET\Framework64\v4.0.30319\mscorlib.dll" IsDeviceDependent="False">
      <ValueInfo Count="0" DeepSerialization="Yes" ShallowSerialization="No" />
    </TypeInfo>
    <TypeInfo ID="519" TypeName="System.Collections.Generic.List`1[[System.Int32, mscorlib, Version=4.0.0.0, Culture=neutral, PublicKeyToken=b77a5c561934e089]], mscorlib, Version=4.0.0.0, Culture=neutral, PublicKeyToken=b77a5c561934e089" AssemblyString="mscorlib, Version=4.0.0.0, Culture=neutral, PublicKeyToken=b77a5c561934e089" AssemblyLocation="C:\Windows\Microsoft.NET\Framework64\v4.0.30319\mscorlib.dll" IsDeviceDependent="False">
      <ValueInfo Count="0" DeepSerialization="Yes" ShallowSerialization="No" />
    </TypeInfo>
    <TypeInfo ID="520" TypeName="System.Collections.Generic.List`1[[System.String, mscorlib, Version=4.0.0.0, Culture=neutral, PublicKeyToken=b77a5c561934e089]], mscorlib, Version=4.0.0.0, Culture=neutral, PublicKeyToken=b77a5c561934e089" AssemblyString="mscorlib, Version=4.0.0.0, Culture=neutral, PublicKeyToken=b77a5c561934e089" AssemblyLocation="C:\Windows\Microsoft.NET\Framework64\v4.0.30319\mscorlib.dll" IsDeviceDependent="False">
      <ValueInfo V0="428" Count="1" DeepSerialization="Yes" ShallowSerialization="No" />
    </TypeInfo>
    <TypeInfo ID="521" TypeName="System.Collections.Generic.List`1[[Vecute.BufferCondition, Vecute, Version=1.0.0.0, Culture=neutral, PublicKeyToken=6ca157640498cbe3]], mscorlib, Version=4.0.0.0, Culture=neutral, PublicKeyToken=b77a5c561934e089" AssemblyString="mscorlib, Version=4.0.0.0, Culture=neutral, PublicKeyToken=b77a5c561934e089" AssemblyLocation="C:\Windows\Microsoft.NET\Framework64\v4.0.30319\mscorlib.dll" IsDeviceDependent="False">
      <ValueInfo Count="0" DeepSerialization="Yes" ShallowSerialization="No" />
    </TypeInfo>
    <TypeInfo ID="522" TypeName="System.Collections.Generic.List`1[[System.String, mscorlib, Version=4.0.0.0, Culture=neutral, PublicKeyToken=b77a5c561934e089]], mscorlib, Version=4.0.0.0, Culture=neutral, PublicKeyToken=b77a5c561934e089" AssemblyString="mscorlib, Version=4.0.0.0, Culture=neutral, PublicKeyToken=b77a5c561934e089" AssemblyLocation="C:\Windows\Microsoft.NET\Framework64\v4.0.30319\mscorlib.dll" IsDeviceDependent="False">
      <ValueInfo V0="523" V1="524" Count="2" DeepSerialization="Yes" ShallowSerialization="No" />
    </TypeInfo>
    <TypeInfo ID="523" TypeName="System.String, mscorlib, Version=4.0.0.0, Culture=neutral, PublicKeyToken=b77a5c561934e089" AssemblyString="mscorlib, Version=4.0.0.0, Culture=neutral, PublicKeyToken=b77a5c561934e089" AssemblyLocation="C:\Windows\Microsoft.NET\Framework64\v4.0.30319\mscorlib.dll" IsDeviceDependent="False">
      <ValueInfo Value="Fermentas: 1T=100%; R=100%; G=100%; EcoRI&gt;50%; " />
    </TypeInfo>
    <TypeInfo ID="524" TypeName="System.String, mscorlib, Version=4.0.0.0, Culture=neutral, PublicKeyToken=b77a5c561934e089" AssemblyString="mscorlib, Version=4.0.0.0, Culture=neutral, PublicKeyToken=b77a5c561934e089" AssemblyLocation="C:\Windows\Microsoft.NET\Framework64\v4.0.30319\mscorlib.dll" IsDeviceDependent="False">
      <ValueInfo Value="Takara does not have AdeI DraIII ." />
    </TypeInfo>
    <TypeInfo ID="525" TypeName="System.Collections.Generic.List`1[[Vecute.FeatureScreenInfo, Vecute, Version=1.0.0.0, Culture=neutral, PublicKeyToken=6ca157640498cbe3]], mscorlib, Version=4.0.0.0, Culture=neutral, PublicKeyToken=b77a5c561934e089" AssemblyString="mscorlib, Version=4.0.0.0, Culture=neutral, PublicKeyToken=b77a5c561934e089" AssemblyLocation="C:\Windows\Microsoft.NET\Framework64\v4.0.30319\mscorlib.dll" IsDeviceDependent="False">
      <ValueInfo Count="0" DeepSerialization="Yes" ShallowSerialization="No" />
    </TypeInfo>
    <TypeInfo ID="526" TypeName="System.Collections.Generic.List`1[[Vecute.DNAInfo, Vecute, Version=1.0.0.0, Culture=neutral, PublicKeyToken=6ca157640498cbe3]], mscorlib, Version=4.0.0.0, Culture=neutral, PublicKeyToken=b77a5c561934e089" AssemblyString="mscorlib, Version=4.0.0.0, Culture=neutral, PublicKeyToken=b77a5c561934e089" AssemblyLocation="C:\Windows\Microsoft.NET\Framework64\v4.0.30319\mscorlib.dll" IsDeviceDependent="False">
      <ValueInfo V0="527" Count="1" DeepSerialization="Yes" ShallowSerialization="No" />
    </TypeInfo>
    <TypeInfo ID="527" TypeName="Vecute.DNAInfo, Vecute, Version=1.0.0.0, Culture=neutral, PublicKeyToken=6ca157640498cbe3" AssemblyString="Vecute, Version=1.0.0.0, Culture=neutral, PublicKeyToken=6ca157640498cbe3" AssemblyLocation="C:\Users\Jack\Documents\VecuteXI - 2010 Release\Vecute\bin\Debug\Vecute.exe" IsDeviceDependent="False">
      <ValueInfo DeepSerialization="Yes" ShallowSerialization="No" XvName="3" XOperationDescription="-1" XIsVerificationStep="4" XIsConstructionNode="4" XNotDrawMap="4" XHost="528" XvMolecularOperation="9" XUpdateImageEvent="-1" XDNAs="530" XCalculated="39" XFile_Filename="-1" XEnzyme_Enzymes="544" XEnzyme_Buffers="545" XEnzyme_Condition="546" XDephosphorylateWhenDigestion="4" XPCR_ForwardPrimer="547" XPCR_FPrimerName="548" XPCR_ReversePrimer="549" XPCR_RPrimerName="550" XPCR_Overlap="4" XModify_Method="47" XScreen_Features="551" XScreen_OnlyCircular="4" XSource="552" XEditing="39" XCreating="4" XLigation_TriFragment="115" XLigationMethod="115" XGel_Minimum="116" XGel_Maximun="117" XSolutionExtration="4" XSetPosition="118" XScreen_PCRMax="117" XScreen_PCRMin="116" XScreen_FPrimer="8" XScreen_FName="119" XScreen_RPrimer="8" XScreen_RName="120" XScreen_Mode="121" XRecombinationMethod="122" XEnzymeAnalysisParamters="553" XFetchedEnzymes="554" XOnlySignificant="39" XOnlyExtend="39" XAutomaticChoose="39" XSequencingTheorica="-1" XSequencingPrimerName="8" XSequencingPrimer="8" XSequencingSequence="8" XTheorySequences="555" XSequencingResultComment="126" XCompareSelectedGeneFile="-1" XCompareResultComment="126" XPickedDNAs="556" XDescribeType="128" XTransformationMethod="129" XTransformationMode="130" XIncubation="557" XCells="558" XIncludeVerification="4" XSequencingVerify="4" XDX="559" XDY="560" XRealSize="4" XFinished="4" XProgress="135" XPixelPerKBP="17" XIsKeyName="4" XPCRDesignerData="-1" XSequenceDesignerData="-1" XUseFreeDesigner="4" XFreeDesignCode="8" XFreeDesignName="8" XDesignedEnzymeSite="561" XPrimerDesignerMode="4" XDesignedPrimers="562" />
    </TypeInfo>
    <TypeInfo ID="528" TypeName="Vecute.Nuctions+Host, Vecute, Version=1.0.0.0, Culture=neutral, PublicKeyToken=6ca157640498cbe3" AssemblyString="Vecute, Version=1.0.0.0, Culture=neutral, PublicKeyToken=6ca157640498cbe3" AssemblyLocation="C:\Users\Jack\Documents\VecuteXI - 2010 Release\Vecute\bin\Debug\Vecute.exe" IsDeviceDependent="False">
      <ValueInfo DeepSerialization="Yes" ShallowSerialization="No" XName="6" XBioFunctions="529" XDescription="8" />
    </TypeInfo>
    <TypeInfo ID="529" TypeName="System.Collections.Generic.List`1[[Vecute.Nuctions+FeatureFunction, Vecute, Version=1.0.0.0, Culture=neutral, PublicKeyToken=6ca157640498cbe3]], mscorlib, Version=4.0.0.0, Culture=neutral, PublicKeyToken=b77a5c561934e089" AssemblyString="mscorlib, Version=4.0.0.0, Culture=neutral, PublicKeyToken=b77a5c561934e089" AssemblyLocation="C:\Windows\Microsoft.NET\Framework64\v4.0.30319\mscorlib.dll" IsDeviceDependent="False">
      <ValueInfo Count="0" DeepSerialization="Yes" ShallowSerialization="No" />
    </TypeInfo>
    <TypeInfo ID="530" TypeName="Microsoft.VisualBasic.Collection, Microsoft.VisualBasic, Version=10.0.0.0, Culture=neutral, PublicKeyToken=b03f5f7f11d50a3a" AssemblyString="Microsoft.VisualBasic, Version=10.0.0.0, Culture=neutral, PublicKeyToken=b03f5f7f11d50a3a" AssemblyLocation="C:\Windows\Microsoft.Net\assembly\GAC_MSIL\Microsoft.VisualBasic\v4.0_10.0.0.0__b03f5f7f11d50a3a\Microsoft.VisualBasic.dll" IsDeviceDependent="False">
      <ValueInfo V0="531" Count="1" DeepSerialization="Yes" ShallowSerialization="No" />
    </TypeInfo>
    <TypeInfo ID="531" TypeName="Vecute.Nuctions+GeneFile, Vecute, Version=1.0.0.0, Culture=neutral, PublicKeyToken=6ca157640498cbe3" AssemblyString="Vecute, Version=1.0.0.0, Culture=neutral, PublicKeyToken=6ca157640498cbe3" AssemblyLocation="C:\Users\Jack\Documents\VecuteXI - 2010 Release\Vecute\bin\Debug\Vecute.exe" IsDeviceDependent="False">
      <ValueInfo DeepSerialization="Yes" ShallowSerialization="No" XvName="-1" XvIscircular="4" XvDate="532" XvSequence="533" XvRCSequence="534" XvFeatureCol="535" XvEnd_F="19" XvEnd_R="19" XvPhos_F="4" XvPhos_R="4" XFCleavages="542" XRCleavages="543" XtmpCircular="4" />
    </TypeInfo>
    <TypeInfo ID="532" TypeName="System.DateTime, mscorlib, Version=4.0.0.0, Culture=neutral, PublicKeyToken=b77a5c561934e089" AssemblyString="mscorlib, Version=4.0.0.0, Culture=neutral, PublicKeyToken=b77a5c561934e089" AssemblyLocation="C:\Windows\Microsoft.NET\Framework64\v4.0.30319\mscorlib.dll" IsDeviceDependent="False">
      <ValueInfo Value="40634.5889020255" />
    </TypeInfo>
    <TypeInfo ID="533" TypeName="System.String, mscorlib, Version=4.0.0.0, Culture=neutral, PublicKeyToken=b77a5c561934e089" AssemblyString="mscorlib, Version=4.0.0.0, Culture=neutral, PublicKeyToken=b77a5c561934e089" AssemblyLocation="C:\Windows\Microsoft.NET\Framework64\v4.0.30319\mscorlib.dll" IsDeviceDependent="False">
      <ValueInfo Value="CCAAATCACCGAGTGAGATAAGTTCCTTGTATTTGTCCCGTAATAGGTAAAAAGTATGGAAAATAAATCCAAATATAAAACCATCGACCATGTTCTTTGTGTTGAAGGAAATAAAAAAATTCATGTTTGGGAAACGCTGCCAGAAGAAAACAGCCCAAAGAGAAAGAATACCATTATTATTGCGTCGGGTTTTGCCCGAAGGATGGATCATTTTGCTGGTTTAGCGGAATATTTATCGCGGAATGGGTTTCATGTGATTCGCTATGATTCACTTCACCACGTTGGGTTGAGTTCAGGGACAATTGATGAATTTACAATGTCTATAGGAAAACAGAGCCTATTAGCCGTGGTTGATTGGTTAAATACACGAAAAATAAATAACCGTGGTATTTTGGCTTCAAGCTTATCTGCACGGATAGTTTATGCAAGTCTATCTGAAATTAATGTTTCATTTTTAATCACCGCAGTCGGTGTTGTTAACTTAAGATATACGCTTGAAAGAGCTTTAGGATTTGATTATCTCAGTTTACCCATTAATGAATTGCCGAATAATTTGGATTTTGAAGGCCATAAATTGGGTGCTGAAGTCTTTGCGAGAGATTGCCTTGATTTTGGCTGGGAAGATTTAACTTCTACAATCAATAGCATGATGTATCTTGATATACCGTTTATTGCTTTTACTGCAAATAACGACAATTGGGTAAAGCAAGATGAAGTTATCACATTGTTATCAAATATTCGTAGTAATCGATGCAAGATATATTCTTTGCTAGGGAGTTCGCATGACTTGGGTGAAAACTTAGTGGTCCTGCGCAATTTTTATCAATCGGTTACGAAGGCTGCTATCGCGATGGATAATGATCGTCTGGATATTGATGTTGATATTATTGAACCATCATTCGAACATCTAACTATTGCGACAGTCAATGAACGTCGAATGAAAATTGAGATTGAAAATCAAGCGATTTCGCTGTCTTAACACACGGTGATCTGG" />
    </TypeInfo>
    <TypeInfo ID="534" TypeName="System.String, mscorlib, Version=4.0.0.0, Culture=neutral, PublicKeyToken=b77a5c561934e089" AssemblyString="mscorlib, Version=4.0.0.0, Culture=neutral, PublicKeyToken=b77a5c561934e089" AssemblyLocation="C:\Windows\Microsoft.NET\Framework64\v4.0.30319\mscorlib.dll" IsDeviceDependent="False">
      <ValueInfo Value="CCAGATCACCGTGTGTTAAGACAGCGAAATCGCTTGATTTTCAATCTCAATTTTCATTCGACGTTCATTGACTGTCGCAATAGTTAGATGTTCGAATGATGGTTCAATAATATCAACATCAATATCCAGACGATCATTATCCATCGCGATAGCAGCCTTCGTAACCGATTGATAAAAATTGCGCAGGACCACTAAGTTTTCACCCAAGTCATGCGAACTCCCTAGCAAAGAATATATCTTGCATCGATTACTACGAATATTTGATAACAATGTGATAACTTCATCTTGCTTTACCCAATTGTCGTTATTTGCAGTAAAAGCAATAAACGGTATATCAAGATACATCATGCTATTGATTGTAGAAGTTAAATCTTCCCAGCCAAAATCAAGGCAATCTCTCGCAAAGACTTCAGCACCCAATTTATGGCCTTCAAAATCCAAATTATTCGGCAATTCATTAATGGGTAAACTGAGATAATCAAATCCTAAAGCTCTTTCAAGCGTATATCTTAAGTTAACAACACCGACTGCGGTGATTAAAAATGAAACATTAATTTCAGATAGACTTGCATAAACTATCCGTGCAGATAAGCTTGAAGCCAAAATACCACGGTTATTTATTTTTCGTGTATTTAACCAATCAACCACGGCTAATAGGCTCTGTTTTCCTATAGACATTGTAAATTCATCAATTGTCCCTGAACTCAACCCAACGTGGTGAAGTGAATCATAGCGAATCACATGAAACCCATTCCGCGATAAATATTCCGCTAAACCAGCAAAATGATCCATCCTTCGGGCAAAACCCGACGCAATAATAATGGTATTCTTTCTCTTTGGGCTGTTTTCTTCTGGCAGCGTTTCCCAAACATGAATTTTTTTATTTCCTTCAACACAAAGAACATGGTCGATGGTTTTATATTTGGATTTATTTTCCATACTTTTTACCTATTACGGGACAAATACAAGGAACTTATCTCACTCGGTGATTTGG" />
    </TypeInfo>
    <TypeInfo ID="535" TypeName="System.Collections.Generic.List`1[[Vecute.Nuctions+GeneAnnotation, Vecute, Version=1.0.0.0, Culture=neutral, PublicKeyToken=6ca157640498cbe3]], mscorlib, Version=4.0.0.0, Culture=neutral, PublicKeyToken=b77a5c561934e089" AssemblyString="mscorlib, Version=4.0.0.0, Culture=neutral, PublicKeyToken=b77a5c561934e089" AssemblyLocation="C:\Windows\Microsoft.NET\Framework64\v4.0.30319\mscorlib.dll" IsDeviceDependent="False">
      <ValueInfo V0="536" V1="537" V2="539" Count="3" DeepSerialization="Yes" ShallowSerialization="No" />
    </TypeInfo>
    <TypeInfo ID="536" TypeName="Vecute.Nuctions+GeneAnnotation, Vecute, Version=1.0.0.0, Culture=neutral, PublicKeyToken=6ca157640498cbe3" AssemblyString="Vecute, Version=1.0.0.0, Culture=neutral, PublicKeyToken=6ca157640498cbe3" AssemblyLocation="C:\Users\Jack\Documents\VecuteXI - 2010 Release\Vecute\bin\Debug\Vecute.exe" IsDeviceDependent="False">
      <ValueInfo DeepSerialization="Yes" ShallowSerialization="No" XIndex="17" XType="18" XNote="8" XLabel="19" XStartPosition="20" XEndPosition="20" XComplement="4" XVector="531" XFeature="-1" />
    </TypeInfo>
    <TypeInfo ID="537" TypeName="Vecute.Nuctions+GeneAnnotation, Vecute, Version=1.0.0.0, Culture=neutral, PublicKeyToken=6ca157640498cbe3" AssemblyString="Vecute, Version=1.0.0.0, Culture=neutral, PublicKeyToken=6ca157640498cbe3" AssemblyLocation="C:\Users\Jack\Documents\VecuteXI - 2010 Release\Vecute\bin\Debug\Vecute.exe" IsDeviceDependent="False">
      <ValueInfo DeepSerialization="Yes" ShallowSerialization="No" XIndex="20" XType="22" XNote="8" XLabel="19" XStartPosition="538" XEndPosition="538" XComplement="4" XVector="531" XFeature="-1" />
    </TypeInfo>
    <TypeInfo ID="538" TypeName="System.Int32, mscorlib, Version=4.0.0.0, Culture=neutral, PublicKeyToken=b77a5c561934e089" AssemblyString="mscorlib, Version=4.0.0.0, Culture=neutral, PublicKeyToken=b77a5c561934e089" AssemblyLocation="C:\Windows\Microsoft.NET\Framework64\v4.0.30319\mscorlib.dll" IsDeviceDependent="False">
      <ValueInfo Value="994" />
    </TypeInfo>
    <TypeInfo ID="539" TypeName="Vecute.Nuctions+GeneAnnotation, Vecute, Version=1.0.0.0, Culture=neutral, PublicKeyToken=6ca157640498cbe3" AssemblyString="Vecute, Version=1.0.0.0, Culture=neutral, PublicKeyToken=6ca157640498cbe3" AssemblyLocation="C:\Users\Jack\Documents\VecuteXI - 2010 Release\Vecute\bin\Debug\Vecute.exe" IsDeviceDependent="False">
      <ValueInfo DeepSerialization="Yes" ShallowSerialization="No" XIndex="25" XType="26" XNote="27" XLabel="70" XStartPosition="540" XEndPosition="541" XComplement="4" XVector="531" XFeature="73" />
    </TypeInfo>
    <TypeInfo ID="540" TypeName="System.Int32, mscorlib, Version=4.0.0.0, Culture=neutral, PublicKeyToken=b77a5c561934e089" AssemblyString="mscorlib, Version=4.0.0.0, Culture=neutral, PublicKeyToken=b77a5c561934e089" AssemblyLocation="C:\Windows\Microsoft.NET\Framework64\v4.0.30319\mscorlib.dll" IsDeviceDependent="False">
      <ValueInfo Value="56" />
    </TypeInfo>
    <TypeInfo ID="541" TypeName="System.Int32, mscorlib, Version=4.0.0.0, Culture=neutral, PublicKeyToken=b77a5c561934e089" AssemblyString="mscorlib, Version=4.0.0.0, Culture=neutral, PublicKeyToken=b77a5c561934e089" AssemblyLocation="C:\Windows\Microsoft.NET\Framework64\v4.0.30319\mscorlib.dll" IsDeviceDependent="False">
      <ValueInfo Value="979" />
    </TypeInfo>
    <TypeInfo ID="542" TypeName="System.Collections.Generic.List`1[[System.Int32, mscorlib, Version=4.0.0.0, Culture=neutral, PublicKeyToken=b77a5c561934e089]], mscorlib, Version=4.0.0.0, Culture=neutral, PublicKeyToken=b77a5c561934e089" AssemblyString="mscorlib, Version=4.0.0.0, Culture=neutral, PublicKeyToken=b77a5c561934e089" AssemblyLocation="C:\Windows\Microsoft.NET\Framework64\v4.0.30319\mscorlib.dll" IsDeviceDependent="False">
      <ValueInfo Count="0" DeepSerialization="Yes" ShallowSerialization="No" />
    </TypeInfo>
    <TypeInfo ID="543" TypeName="System.Collections.Generic.List`1[[System.Int32, mscorlib, Version=4.0.0.0, Culture=neutral, PublicKeyToken=b77a5c561934e089]], mscorlib, Version=4.0.0.0, Culture=neutral, PublicKeyToken=b77a5c561934e089" AssemblyString="mscorlib, Version=4.0.0.0, Culture=neutral, PublicKeyToken=b77a5c561934e089" AssemblyLocation="C:\Windows\Microsoft.NET\Framework64\v4.0.30319\mscorlib.dll" IsDeviceDependent="False">
      <ValueInfo Count="0" DeepSerialization="Yes" ShallowSerialization="No" />
    </TypeInfo>
    <TypeInfo ID="544" TypeName="System.Collections.Generic.List`1[[System.String, mscorlib, Version=4.0.0.0, Culture=neutral, PublicKeyToken=b77a5c561934e089]], mscorlib, Version=4.0.0.0, Culture=neutral, PublicKeyToken=b77a5c561934e089" AssemblyString="mscorlib, Version=4.0.0.0, Culture=neutral, PublicKeyToken=b77a5c561934e089" AssemblyLocation="C:\Windows\Microsoft.NET\Framework64\v4.0.30319\mscorlib.dll" IsDeviceDependent="False">
      <ValueInfo Count="0" DeepSerialization="Yes" ShallowSerialization="No" />
    </TypeInfo>
    <TypeInfo ID="545" TypeName="System.Collections.Generic.List`1[[Vecute.BufferCondition, Vecute, Version=1.0.0.0, Culture=neutral, PublicKeyToken=6ca157640498cbe3]], mscorlib, Version=4.0.0.0, Culture=neutral, PublicKeyToken=b77a5c561934e089" AssemblyString="mscorlib, Version=4.0.0.0, Culture=neutral, PublicKeyToken=b77a5c561934e089" AssemblyLocation="C:\Windows\Microsoft.NET\Framework64\v4.0.30319\mscorlib.dll" IsDeviceDependent="False">
      <ValueInfo Count="0" DeepSerialization="Yes" ShallowSerialization="No" />
    </TypeInfo>
    <TypeInfo ID="546" TypeName="System.Collections.Generic.List`1[[System.String, mscorlib, Version=4.0.0.0, Culture=neutral, PublicKeyToken=b77a5c561934e089]], mscorlib, Version=4.0.0.0, Culture=neutral, PublicKeyToken=b77a5c561934e089" AssemblyString="mscorlib, Version=4.0.0.0, Culture=neutral, PublicKeyToken=b77a5c561934e089" AssemblyLocation="C:\Windows\Microsoft.NET\Framework64\v4.0.30319\mscorlib.dll" IsDeviceDependent="False">
      <ValueInfo Count="0" DeepSerialization="Yes" ShallowSerialization="No" />
    </TypeInfo>
    <TypeInfo ID="547" TypeName="System.String, mscorlib, Version=4.0.0.0, Culture=neutral, PublicKeyToken=b77a5c561934e089" AssemblyString="mscorlib, Version=4.0.0.0, Culture=neutral, PublicKeyToken=b77a5c561934e089" AssemblyLocation="C:\Windows\Microsoft.NET\Framework64\v4.0.30319\mscorlib.dll" IsDeviceDependent="False">
      <ValueInfo Value="CCAAATCACCGAGTG&gt;AGATAAGTTCCTTGTATTTGTCCCG" />
    </TypeInfo>
    <TypeInfo ID="548" TypeName="System.String, mscorlib, Version=4.0.0.0, Culture=neutral, PublicKeyToken=b77a5c561934e089" AssemblyString="mscorlib, Version=4.0.0.0, Culture=neutral, PublicKeyToken=b77a5c561934e089" AssemblyLocation="C:\Windows\Microsoft.NET\Framework64\v4.0.30319\mscorlib.dll" IsDeviceDependent="False">
      <ValueInfo Value="luxDF2" />
    </TypeInfo>
    <TypeInfo ID="549" TypeName="System.String, mscorlib, Version=4.0.0.0, Culture=neutral, PublicKeyToken=b77a5c561934e089" AssemblyString="mscorlib, Version=4.0.0.0, Culture=neutral, PublicKeyToken=b77a5c561934e089" AssemblyLocation="C:\Windows\Microsoft.NET\Framework64\v4.0.30319\mscorlib.dll" IsDeviceDependent="False">
      <ValueInfo Value="CCAGATCACCGTGTG&gt;TTAAGACAGCGAAATCGCTTG" />
    </TypeInfo>
    <TypeInfo ID="550" TypeName="System.String, mscorlib, Version=4.0.0.0, Culture=neutral, PublicKeyToken=b77a5c561934e089" AssemblyString="mscorlib, Version=4.0.0.0, Culture=neutral, PublicKeyToken=b77a5c561934e089" AssemblyLocation="C:\Windows\Microsoft.NET\Framework64\v4.0.30319\mscorlib.dll" IsDeviceDependent="False">
      <ValueInfo Value="luxDR" />
    </TypeInfo>
    <TypeInfo ID="551" TypeName="System.Collections.Generic.List`1[[Vecute.FeatureScreenInfo, Vecute, Version=1.0.0.0, Culture=neutral, PublicKeyToken=6ca157640498cbe3]], mscorlib, Version=4.0.0.0, Culture=neutral, PublicKeyToken=b77a5c561934e089" AssemblyString="mscorlib, Version=4.0.0.0, Culture=neutral, PublicKeyToken=b77a5c561934e089" AssemblyLocation="C:\Windows\Microsoft.NET\Framework64\v4.0.30319\mscorlib.dll" IsDeviceDependent="False">
      <ValueInfo Count="0" DeepSerialization="Yes" ShallowSerialization="No" />
    </TypeInfo>
    <TypeInfo ID="552" TypeName="System.Collections.Generic.List`1[[Vecute.DNAInfo, Vecute, Version=1.0.0.0, Culture=neutral, PublicKeyToken=6ca157640498cbe3]], mscorlib, Version=4.0.0.0, Culture=neutral, PublicKeyToken=b77a5c561934e089" AssemblyString="mscorlib, Version=4.0.0.0, Culture=neutral, PublicKeyToken=b77a5c561934e089" AssemblyLocation="C:\Windows\Microsoft.NET\Framework64\v4.0.30319\mscorlib.dll" IsDeviceDependent="False">
      <ValueInfo V0="50" Count="1" DeepSerialization="Yes" ShallowSerialization="No" />
    </TypeInfo>
    <TypeInfo ID="553" TypeName="System.Collections.Generic.List`1[[Vecute.EnzymeAnalysisItem, Vecute, Version=1.0.0.0, Culture=neutral, PublicKeyToken=6ca157640498cbe3]], mscorlib, Version=4.0.0.0, Culture=neutral, PublicKeyToken=b77a5c561934e089" AssemblyString="mscorlib, Version=4.0.0.0, Culture=neutral, PublicKeyToken=b77a5c561934e089" AssemblyLocation="C:\Windows\Microsoft.NET\Framework64\v4.0.30319\mscorlib.dll" IsDeviceDependent="False">
      <ValueInfo Count="0" DeepSerialization="Yes" ShallowSerialization="No" />
    </TypeInfo>
    <TypeInfo ID="554" TypeName="System.Collections.Generic.List`1[[System.String, mscorlib, Version=4.0.0.0, Culture=neutral, PublicKeyToken=b77a5c561934e089]], mscorlib, Version=4.0.0.0, Culture=neutral, PublicKeyToken=b77a5c561934e089" AssemblyString="mscorlib, Version=4.0.0.0, Culture=neutral, PublicKeyToken=b77a5c561934e089" AssemblyLocation="C:\Windows\Microsoft.NET\Framework64\v4.0.30319\mscorlib.dll" IsDeviceDependent="False">
      <ValueInfo Count="0" DeepSerialization="Yes" ShallowSerialization="No" />
    </TypeInfo>
    <TypeInfo ID="555" TypeName="System.Collections.Generic.List`1[[System.String, mscorlib, Version=4.0.0.0, Culture=neutral, PublicKeyToken=b77a5c561934e089]], mscorlib, Version=4.0.0.0, Culture=neutral, PublicKeyToken=b77a5c561934e089" AssemblyString="mscorlib, Version=4.0.0.0, Culture=neutral, PublicKeyToken=b77a5c561934e089" AssemblyLocation="C:\Windows\Microsoft.NET\Framework64\v4.0.30319\mscorlib.dll" IsDeviceDependent="False">
      <ValueInfo Count="0" DeepSerialization="Yes" ShallowSerialization="No" />
    </TypeInfo>
    <TypeInfo ID="556" TypeName="System.Collections.Generic.List`1[[System.String, mscorlib, Version=4.0.0.0, Culture=neutral, PublicKeyToken=b77a5c561934e089]], mscorlib, Version=4.0.0.0, Culture=neutral, PublicKeyToken=b77a5c561934e089" AssemblyString="mscorlib, Version=4.0.0.0, Culture=neutral, PublicKeyToken=b77a5c561934e089" AssemblyLocation="C:\Windows\Microsoft.NET\Framework64\v4.0.30319\mscorlib.dll" IsDeviceDependent="False">
      <ValueInfo Count="0" DeepSerialization="Yes" ShallowSerialization="No" />
    </TypeInfo>
    <TypeInfo ID="557" TypeName="System.Collections.Generic.List`1[[Vecute.IncubationStep, Vecute, Version=1.0.0.0, Culture=neutral, PublicKeyToken=6ca157640498cbe3]], mscorlib, Version=4.0.0.0, Culture=neutral, PublicKeyToken=b77a5c561934e089" AssemblyString="mscorlib, Version=4.0.0.0, Culture=neutral, PublicKeyToken=b77a5c561934e089" AssemblyLocation="C:\Windows\Microsoft.NET\Framework64\v4.0.30319\mscorlib.dll" IsDeviceDependent="False">
      <ValueInfo Count="0" DeepSerialization="Yes" ShallowSerialization="No" />
    </TypeInfo>
    <TypeInfo ID="558" TypeName="System.Collections.Generic.List`1[[Vecute.Nuctions+Cell, Vecute, Version=1.0.0.0, Culture=neutral, PublicKeyToken=6ca157640498cbe3]], mscorlib, Version=4.0.0.0, Culture=neutral, PublicKeyToken=b77a5c561934e089" AssemblyString="mscorlib, Version=4.0.0.0, Culture=neutral, PublicKeyToken=b77a5c561934e089" AssemblyLocation="C:\Windows\Microsoft.NET\Framework64\v4.0.30319\mscorlib.dll" IsDeviceDependent="False">
      <ValueInfo Count="0" DeepSerialization="Yes" ShallowSerialization="No" />
    </TypeInfo>
    <TypeInfo ID="559" TypeName="System.Single, mscorlib, Version=4.0.0.0, Culture=neutral, PublicKeyToken=b77a5c561934e089" AssemblyString="mscorlib, Version=4.0.0.0, Culture=neutral, PublicKeyToken=b77a5c561934e089" AssemblyLocation="C:\Windows\Microsoft.NET\Framework64\v4.0.30319\mscorlib.dll" IsDeviceDependent="False">
      <ValueInfo Value="4028.793" />
    </TypeInfo>
    <TypeInfo ID="560" TypeName="System.Single, mscorlib, Version=4.0.0.0, Culture=neutral, PublicKeyToken=b77a5c561934e089" AssemblyString="mscorlib, Version=4.0.0.0, Culture=neutral, PublicKeyToken=b77a5c561934e089" AssemblyLocation="C:\Windows\Microsoft.NET\Framework64\v4.0.30319\mscorlib.dll" IsDeviceDependent="False">
      <ValueInfo Value="1145.382" />
    </TypeInfo>
    <TypeInfo ID="561" TypeName="System.Collections.Generic.List`1[[System.String, mscorlib, Version=4.0.0.0, Culture=neutral, PublicKeyToken=b77a5c561934e089]], mscorlib, Version=4.0.0.0, Culture=neutral, PublicKeyToken=b77a5c561934e089" AssemblyString="mscorlib, Version=4.0.0.0, Culture=neutral, PublicKeyToken=b77a5c561934e089" AssemblyLocation="C:\Windows\Microsoft.NET\Framework64\v4.0.30319\mscorlib.dll" IsDeviceDependent="False">
      <ValueInfo Count="0" DeepSerialization="Yes" ShallowSerialization="No" />
    </TypeInfo>
    <TypeInfo ID="562" TypeName="System.Collections.Generic.Dictionary`2[[System.String, mscorlib, Version=4.0.0.0, Culture=neutral, PublicKeyToken=b77a5c561934e089],[System.String, mscorlib, Version=4.0.0.0, Culture=neutral, PublicKeyToken=b77a5c561934e089]], mscorlib, Version=4.0.0.0, Culture=neutral, PublicKeyToken=b77a5c561934e089" AssemblyString="mscorlib, Version=4.0.0.0, Culture=neutral, PublicKeyToken=b77a5c561934e089" AssemblyLocation="C:\Windows\Microsoft.NET\Framework64\v4.0.30319\mscorlib.dll" IsDeviceDependent="False">
      <ValueInfo Count="0" DeepSerialization="Yes" ShallowSerialization="No" />
    </TypeInfo>
    <TypeInfo ID="563" TypeName="System.Collections.Generic.List`1[[Vecute.EnzymeAnalysisItem, Vecute, Version=1.0.0.0, Culture=neutral, PublicKeyToken=6ca157640498cbe3]], mscorlib, Version=4.0.0.0, Culture=neutral, PublicKeyToken=b77a5c561934e089" AssemblyString="mscorlib, Version=4.0.0.0, Culture=neutral, PublicKeyToken=b77a5c561934e089" AssemblyLocation="C:\Windows\Microsoft.NET\Framework64\v4.0.30319\mscorlib.dll" IsDeviceDependent="False">
      <ValueInfo Count="0" DeepSerialization="Yes" ShallowSerialization="No" />
    </TypeInfo>
    <TypeInfo ID="564" TypeName="System.Collections.Generic.List`1[[System.String, mscorlib, Version=4.0.0.0, Culture=neutral, PublicKeyToken=b77a5c561934e089]], mscorlib, Version=4.0.0.0, Culture=neutral, PublicKeyToken=b77a5c561934e089" AssemblyString="mscorlib, Version=4.0.0.0, Culture=neutral, PublicKeyToken=b77a5c561934e089" AssemblyLocation="C:\Windows\Microsoft.NET\Framework64\v4.0.30319\mscorlib.dll" IsDeviceDependent="False">
      <ValueInfo Count="0" DeepSerialization="Yes" ShallowSerialization="No" />
    </TypeInfo>
    <TypeInfo ID="565" TypeName="System.Collections.Generic.List`1[[System.String, mscorlib, Version=4.0.0.0, Culture=neutral, PublicKeyToken=b77a5c561934e089]], mscorlib, Version=4.0.0.0, Culture=neutral, PublicKeyToken=b77a5c561934e089" AssemblyString="mscorlib, Version=4.0.0.0, Culture=neutral, PublicKeyToken=b77a5c561934e089" AssemblyLocation="C:\Windows\Microsoft.NET\Framework64\v4.0.30319\mscorlib.dll" IsDeviceDependent="False">
      <ValueInfo Count="0" DeepSerialization="Yes" ShallowSerialization="No" />
    </TypeInfo>
    <TypeInfo ID="566" TypeName="System.Collections.Generic.List`1[[System.String, mscorlib, Version=4.0.0.0, Culture=neutral, PublicKeyToken=b77a5c561934e089]], mscorlib, Version=4.0.0.0, Culture=neutral, PublicKeyToken=b77a5c561934e089" AssemblyString="mscorlib, Version=4.0.0.0, Culture=neutral, PublicKeyToken=b77a5c561934e089" AssemblyLocation="C:\Windows\Microsoft.NET\Framework64\v4.0.30319\mscorlib.dll" IsDeviceDependent="False">
      <ValueInfo Count="0" DeepSerialization="Yes" ShallowSerialization="No" />
    </TypeInfo>
    <TypeInfo ID="567" TypeName="System.Collections.Generic.List`1[[Vecute.IncubationStep, Vecute, Version=1.0.0.0, Culture=neutral, PublicKeyToken=6ca157640498cbe3]], mscorlib, Version=4.0.0.0, Culture=neutral, PublicKeyToken=b77a5c561934e089" AssemblyString="mscorlib, Version=4.0.0.0, Culture=neutral, PublicKeyToken=b77a5c561934e089" AssemblyLocation="C:\Windows\Microsoft.NET\Framework64\v4.0.30319\mscorlib.dll" IsDeviceDependent="False">
      <ValueInfo Count="0" DeepSerialization="Yes" ShallowSerialization="No" />
    </TypeInfo>
    <TypeInfo ID="568" TypeName="System.Collections.Generic.List`1[[Vecute.Nuctions+Cell, Vecute, Version=1.0.0.0, Culture=neutral, PublicKeyToken=6ca157640498cbe3]], mscorlib, Version=4.0.0.0, Culture=neutral, PublicKeyToken=b77a5c561934e089" AssemblyString="mscorlib, Version=4.0.0.0, Culture=neutral, PublicKeyToken=b77a5c561934e089" AssemblyLocation="C:\Windows\Microsoft.NET\Framework64\v4.0.30319\mscorlib.dll" IsDeviceDependent="False">
      <ValueInfo Count="0" DeepSerialization="Yes" ShallowSerialization="No" />
    </TypeInfo>
    <TypeInfo ID="569" TypeName="System.Single, mscorlib, Version=4.0.0.0, Culture=neutral, PublicKeyToken=b77a5c561934e089" AssemblyString="mscorlib, Version=4.0.0.0, Culture=neutral, PublicKeyToken=b77a5c561934e089" AssemblyLocation="C:\Windows\Microsoft.NET\Framework64\v4.0.30319\mscorlib.dll" IsDeviceDependent="False">
      <ValueInfo Value="1478.778" />
    </TypeInfo>
    <TypeInfo ID="570" TypeName="System.Collections.Generic.List`1[[System.String, mscorlib, Version=4.0.0.0, Culture=neutral, PublicKeyToken=b77a5c561934e089]], mscorlib, Version=4.0.0.0, Culture=neutral, PublicKeyToken=b77a5c561934e089" AssemblyString="mscorlib, Version=4.0.0.0, Culture=neutral, PublicKeyToken=b77a5c561934e089" AssemblyLocation="C:\Windows\Microsoft.NET\Framework64\v4.0.30319\mscorlib.dll" IsDeviceDependent="False">
      <ValueInfo Count="0" DeepSerialization="Yes" ShallowSerialization="No" />
    </TypeInfo>
    <TypeInfo ID="571" TypeName="System.Collections.Generic.Dictionary`2[[System.String, mscorlib, Version=4.0.0.0, Culture=neutral, PublicKeyToken=b77a5c561934e089],[System.String, mscorlib, Version=4.0.0.0, Culture=neutral, PublicKeyToken=b77a5c561934e089]], mscorlib, Version=4.0.0.0, Culture=neutral, PublicKeyToken=b77a5c561934e089" AssemblyString="mscorlib, Version=4.0.0.0, Culture=neutral, PublicKeyToken=b77a5c561934e089" AssemblyLocation="C:\Windows\Microsoft.NET\Framework64\v4.0.30319\mscorlib.dll" IsDeviceDependent="False">
      <ValueInfo Count="0" DeepSerialization="Yes" ShallowSerialization="No" />
    </TypeInfo>
    <TypeInfo ID="572" TypeName="Vecute.DNAInfo, Vecute, Version=1.0.0.0, Culture=neutral, PublicKeyToken=6ca157640498cbe3" AssemblyString="Vecute, Version=1.0.0.0, Culture=neutral, PublicKeyToken=6ca157640498cbe3" AssemblyLocation="C:\Users\Jack\Documents\VecuteXI - 2010 Release\Vecute\bin\Debug\Vecute.exe" IsDeviceDependent="False">
      <ValueInfo DeepSerialization="Yes" ShallowSerialization="No" XvName="3" XOperationDescription="-1" XIsVerificationStep="4" XIsConstructionNode="4" XNotDrawMap="4" XHost="573" XvMolecularOperation="9" XUpdateImageEvent="-1" XDNAs="575" XCalculated="39" XFile_Filename="-1" XEnzyme_Enzymes="589" XEnzyme_Buffers="590" XEnzyme_Condition="591" XDephosphorylateWhenDigestion="4" XPCR_ForwardPrimer="592" XPCR_FPrimerName="593" XPCR_ReversePrimer="594" XPCR_RPrimerName="595" XPCR_Overlap="4" XModify_Method="47" XScreen_Features="596" XScreen_OnlyCircular="4" XSource="597" XEditing="39" XCreating="4" XLigation_TriFragment="115" XLigationMethod="115" XGel_Minimum="116" XGel_Maximun="117" XSolutionExtration="4" XSetPosition="118" XScreen_PCRMax="117" XScreen_PCRMin="116" XScreen_FPrimer="8" XScreen_FName="119" XScreen_RPrimer="8" XScreen_RName="120" XScreen_Mode="121" XRecombinationMethod="122" XEnzymeAnalysisParamters="598" XFetchedEnzymes="599" XOnlySignificant="39" XOnlyExtend="39" XAutomaticChoose="39" XSequencingTheorica="-1" XSequencingPrimerName="8" XSequencingPrimer="8" XSequencingSequence="8" XTheorySequences="600" XSequencingResultComment="126" XCompareSelectedGeneFile="-1" XCompareResultComment="126" XPickedDNAs="601" XDescribeType="128" XTransformationMethod="129" XTransformationMode="130" XIncubation="602" XCells="603" XIncludeVerification="4" XSequencingVerify="4" XDX="604" XDY="605" XRealSize="4" XFinished="4" XProgress="135" XPixelPerKBP="17" XIsKeyName="4" XPCRDesignerData="606" XSequenceDesignerData="-1" XUseFreeDesigner="4" XFreeDesignCode="8" XFreeDesignName="8" XDesignedEnzymeSite="607" XPrimerDesignerMode="4" XDesignedPrimers="608" />
    </TypeInfo>
    <TypeInfo ID="573" TypeName="Vecute.Nuctions+Host, Vecute, Version=1.0.0.0, Culture=neutral, PublicKeyToken=6ca157640498cbe3" AssemblyString="Vecute, Version=1.0.0.0, Culture=neutral, PublicKeyToken=6ca157640498cbe3" AssemblyLocation="C:\Users\Jack\Documents\VecuteXI - 2010 Release\Vecute\bin\Debug\Vecute.exe" IsDeviceDependent="False">
      <ValueInfo DeepSerialization="Yes" ShallowSerialization="No" XName="6" XBioFunctions="574" XDescription="8" />
    </TypeInfo>
    <TypeInfo ID="574" TypeName="System.Collections.Generic.List`1[[Vecute.Nuctions+FeatureFunction, Vecute, Version=1.0.0.0, Culture=neutral, PublicKeyToken=6ca157640498cbe3]], mscorlib, Version=4.0.0.0, Culture=neutral, PublicKeyToken=b77a5c561934e089" AssemblyString="mscorlib, Version=4.0.0.0, Culture=neutral, PublicKeyToken=b77a5c561934e089" AssemblyLocation="C:\Windows\Microsoft.NET\Framework64\v4.0.30319\mscorlib.dll" IsDeviceDependent="False">
      <ValueInfo Count="0" DeepSerialization="Yes" ShallowSerialization="No" />
    </TypeInfo>
    <TypeInfo ID="575" TypeName="Microsoft.VisualBasic.Collection, Microsoft.VisualBasic, Version=10.0.0.0, Culture=neutral, PublicKeyToken=b03f5f7f11d50a3a" AssemblyString="Microsoft.VisualBasic, Version=10.0.0.0, Culture=neutral, PublicKeyToken=b03f5f7f11d50a3a" AssemblyLocation="C:\Windows\Microsoft.Net\assembly\GAC_MSIL\Microsoft.VisualBasic\v4.0_10.0.0.0__b03f5f7f11d50a3a\Microsoft.VisualBasic.dll" IsDeviceDependent="False">
      <ValueInfo V0="576" Count="1" DeepSerialization="Yes" ShallowSerialization="No" />
    </TypeInfo>
    <TypeInfo ID="576" TypeName="Vecute.Nuctions+GeneFile, Vecute, Version=1.0.0.0, Culture=neutral, PublicKeyToken=6ca157640498cbe3" AssemblyString="Vecute, Version=1.0.0.0, Culture=neutral, PublicKeyToken=6ca157640498cbe3" AssemblyLocation="C:\Users\Jack\Documents\VecuteXI - 2010 Release\Vecute\bin\Debug\Vecute.exe" IsDeviceDependent="False">
      <ValueInfo DeepSerialization="Yes" ShallowSerialization="No" XvName="-1" XvIscircular="4" XvDate="577" XvSequence="578" XvRCSequence="579" XvFeatureCol="580" XvEnd_F="19" XvEnd_R="19" XvPhos_F="4" XvPhos_R="4" XFCleavages="587" XRCleavages="588" XtmpCircular="4" />
    </TypeInfo>
    <TypeInfo ID="577" TypeName="System.DateTime, mscorlib, Version=4.0.0.0, Culture=neutral, PublicKeyToken=b77a5c561934e089" AssemblyString="mscorlib, Version=4.0.0.0, Culture=neutral, PublicKeyToken=b77a5c561934e089" AssemblyLocation="C:\Windows\Microsoft.NET\Framework64\v4.0.30319\mscorlib.dll" IsDeviceDependent="False">
      <ValueInfo Value="40493.6807862269" />
    </TypeInfo>
    <TypeInfo ID="578" TypeName="System.String, mscorlib, Version=4.0.0.0, Culture=neutral, PublicKeyToken=b77a5c561934e089" AssemblyString="mscorlib, Version=4.0.0.0, Culture=neutral, PublicKeyToken=b77a5c561934e089" AssemblyLocation="C:\Windows\Microsoft.NET\Framework64\v4.0.30319\mscorlib.dll" IsDeviceDependent="False">
      <ValueInfo Value="CCAGATCACCGAGTGAGGCTAATATGACTAAAAAAATTTCATTCATTATTAACGGCCAGGTTGAAATTTTTCCCGAAAGTGATGATTTAGTGCAATCCATTAATTTTGGTGATAATAGTGTTTACCTGCCAATATTGAATAATTCTCATGTAAAAAACATTATTGATTATAATGAAAATAATAAATTACGGTTGCATAATATTGTCAATTTTCTCTATACGGTAGGGCAAAGATGGAAAAATGAAGAATATTCAAGACGCAGGACATACATTCGTGATTTAAAAAAATATATGGGATATTCAGAAGCAATGGCCAAGTTAGAGGCCAACTGGATATCTATGATTTTATGTTCTAAAGGTGGCCTTTATGATGTTGTAGAAAATGAACTTGGTTCTCGCCATATCATGGATGAATGGCTACCTCAGGATGAAAGTTATATTAAGGCTTTTCCGAAAGGTAAGTCTATACATCTGTTGGCAGGTAATGTTCCATTATCTGGGATCATGTCTATATTACGCGCAATTTTAACCAAGAATCAGTGTATTATAAAAACATCGTCAACCGATCCCTTTACCGCTAATGCATTAGCGTTAAGCTTTATCGATGTAGACCCTAATCATCCGATAACGCGCTCTTTGTCTGTTGTATATTGGCCACACCAAGGTGATACATCACTCGCAAAAGAAATTATGCAACATATGGATGTTATTGTCGCTTGGGGAGGGGAAGATGCGATTAATTGGGCTGTAGAACATGCACCACCCTATGCTGACGTGATTAAATTTGGCTCTAAAAAGAGTTTTTGCATTATTGATAATCCAGTTGATTTAACGTCAGCAGCTACCGGTGCGGCTCATGATATTTGTTTTTACGATCAGCGCGCTTGTTTTTCTGCCCAAAACATATATTACATGGGAAATCAGTATGAGGAATTTAAGTTAGCGTTGATAGAAAAACTTAATCTATATGCGCATATATTACCAAACGCCAAAAAAGATTTTGATGAAAAGGCGGCCTATTCTTTAGTCCAAAAAGAGAGCTTATTTGCTGGATTAAAAGTAGAGGTGGATGTTCATCAACGTTGGATGATTATTGAGTCAAATGCGGGTGTGGAATTTAATCAACCACTTGGCAGATGTGTGTATCTTCATCACGTCGATAATATTGAGCAAGTATTGCCTTATGTTCAAAAAAATAAGACACAAACCATATCTATTTTTCCTTGGGAATCCGCATTTAAGTATCGAGATGCGTTGGCATTAAGAGGTGCGGAAAGGATTGTAGAAGCAGGAATGAATAATATATTTCGAGTTGGTGGATCTCATGACGGAATGAGGCCGTTACAACGATTAGTGACATATATTTCTCATGAGAGGCCATCTCATTATACTGCTAAGGATGTTGCGGTTGAAATAGAACAGACTCGATTCCTGGAAGAAGATAAGTTCCTTGTATTTGTCCCGTAACACACGGTGATCTGG" />
    </TypeInfo>
    <TypeInfo ID="579" TypeName="System.String, mscorlib, Version=4.0.0.0, Culture=neutral, PublicKeyToken=b77a5c561934e089" AssemblyString="mscorlib, Version=4.0.0.0, Culture=neutral, PublicKeyToken=b77a5c561934e089" AssemblyLocation="C:\Windows\Microsoft.NET\Framework64\v4.0.30319\mscorlib.dll" IsDeviceDependent="False">
      <ValueInfo Value="CCAGATCACCGTGTGTTACGGGACAAATACAAGGAACTTATCTTCTTCCAGGAATCGAGTCTGTTCTATTTCAACCGCAACATCCTTAGCAGTATAATGAGATGGCCTCTCATGAGAAATATATGTCACTAATCGTTGTAACGGCCTCATTCCGTCATGAGATCCACCAACTCGAAATATATTATTCATTCCTGCTTCTACAATCCTTTCCGCACCTCTTAATGCCAACGCATCTCGATACTTAAATGCGGATTCCCAAGGAAAAATAGATATGGTTTGTGTCTTATTTTTTTGAACATAAGGCAATACTTGCTCAATATTATCGACGTGATGAAGATACACACATCTGCCAAGTGGTTGATTAAATTCCACACCCGCATTTGACTCAATAATCATCCAACGTTGATGAACATCCACCTCTACTTTTAATCCAGCAAATAAGCTCTCTTTTTGGACTAAAGAATAGGCCGCCTTTTCATCAAAATCTTTTTTGGCGTTTGGTAATATATGCGCATATAGATTAAGTTTTTCTATCAACGCTAACTTAAATTCCTCATACTGATTTCCCATGTAATATATGTTTTGGGCAGAAAAACAAGCGCGCTGATCGTAAAAACAAATATCATGAGCCGCACCGGTAGCTGCTGACGTTAAATCAACTGGATTATCAATAATGCAAAAACTCTTTTTAGAGCCAAATTTAATCACGTCAGCATAGGGTGGTGCATGTTCTACAGCCCAATTAATCGCATCTTCCCCTCCCCAAGCGACAATAACATCCATATGTTGCATAATTTCTTTTGCGAGTGATGTATCACCTTGGTGTGGCCAATATACAACAGACAAAGAGCGCGTTATCGGATGATTAGGGTCTACATCGATAAAGCTTAACGCTAATGCATTAGCGGTAAAGGGATCGGTTGACGATGTTTTTATAATACACTGATTCTTGGTTAAAATTGCGCGTAATATAGACATGATCCCAGATAATGGAACATTACCTGCCAACAGATGTATAGACTTACCTTTCGGAAAAGCCTTAATATAACTTTCATCCTGAGGTAGCCATTCATCCATGATATGGCGAGAACCAAGTTCATTTTCTACAACATCATAAAGGCCACCTTTAGAACATAAAATCATAGATATCCAGTTGGCCTCTAACTTGGCCATTGCTTCTGAATATCCCATATATTTTTTTAAATCACGAATGTATGTCCTGCGTCTTGAATATTCTTCATTTTTCCATCTTTGCCCTACCGTATAGAGAAAATTGACAATATTATGCAACCGTAATTTATTATTTTCATTATAATCAATAATGTTTTTTACATGAGAATTATTCAATATTGGCAGGTAAACACTATTATCACCAAAATTAATGGATTGCACTAAATCATCACTTTCGGGAAAAATTTCAACCTGGCCGTTAATAATGAATGAAATTTTTTTAGTCATATTAGCCTCACTCGGTGATCTGG" />
    </TypeInfo>
    <TypeInfo ID="580" TypeName="System.Collections.Generic.List`1[[Vecute.Nuctions+GeneAnnotation, Vecute, Version=1.0.0.0, Culture=neutral, PublicKeyToken=6ca157640498cbe3]], mscorlib, Version=4.0.0.0, Culture=neutral, PublicKeyToken=b77a5c561934e089" AssemblyString="mscorlib, Version=4.0.0.0, Culture=neutral, PublicKeyToken=b77a5c561934e089" AssemblyLocation="C:\Windows\Microsoft.NET\Framework64\v4.0.30319\mscorlib.dll" IsDeviceDependent="False">
      <ValueInfo V0="581" V1="582" V2="584" Count="3" DeepSerialization="Yes" ShallowSerialization="No" />
    </TypeInfo>
    <TypeInfo ID="581" TypeName="Vecute.Nuctions+GeneAnnotation, Vecute, Version=1.0.0.0, Culture=neutral, PublicKeyToken=6ca157640498cbe3" AssemblyString="Vecute, Version=1.0.0.0, Culture=neutral, PublicKeyToken=6ca157640498cbe3" AssemblyLocation="C:\Users\Jack\Documents\VecuteXI - 2010 Release\Vecute\bin\Debug\Vecute.exe" IsDeviceDependent="False">
      <ValueInfo DeepSerialization="Yes" ShallowSerialization="No" XIndex="17" XType="18" XNote="8" XLabel="19" XStartPosition="20" XEndPosition="20" XComplement="4" XVector="576" XFeature="-1" />
    </TypeInfo>
    <TypeInfo ID="582" TypeName="Vecute.Nuctions+GeneAnnotation, Vecute, Version=1.0.0.0, Culture=neutral, PublicKeyToken=6ca157640498cbe3" AssemblyString="Vecute, Version=1.0.0.0, Culture=neutral, PublicKeyToken=6ca157640498cbe3" AssemblyLocation="C:\Users\Jack\Documents\VecuteXI - 2010 Release\Vecute\bin\Debug\Vecute.exe" IsDeviceDependent="False">
      <ValueInfo DeepSerialization="Yes" ShallowSerialization="No" XIndex="20" XType="22" XNote="8" XLabel="19" XStartPosition="583" XEndPosition="583" XComplement="4" XVector="576" XFeature="-1" />
    </TypeInfo>
    <TypeInfo ID="583" TypeName="System.Int32, mscorlib, Version=4.0.0.0, Culture=neutral, PublicKeyToken=b77a5c561934e089" AssemblyString="mscorlib, Version=4.0.0.0, Culture=neutral, PublicKeyToken=b77a5c561934e089" AssemblyLocation="C:\Windows\Microsoft.NET\Framework64\v4.0.30319\mscorlib.dll" IsDeviceDependent="False">
      <ValueInfo Value="1481" />
    </TypeInfo>
    <TypeInfo ID="584" TypeName="Vecute.Nuctions+GeneAnnotation, Vecute, Version=1.0.0.0, Culture=neutral, PublicKeyToken=6ca157640498cbe3" AssemblyString="Vecute, Version=1.0.0.0, Culture=neutral, PublicKeyToken=6ca157640498cbe3" AssemblyLocation="C:\Users\Jack\Documents\VecuteXI - 2010 Release\Vecute\bin\Debug\Vecute.exe" IsDeviceDependent="False">
      <ValueInfo DeepSerialization="Yes" ShallowSerialization="No" XIndex="25" XType="26" XNote="27" XLabel="80" XStartPosition="585" XEndPosition="586" XComplement="4" XVector="576" XFeature="83" />
    </TypeInfo>
    <TypeInfo ID="585" TypeName="System.Int32, mscorlib, Version=4.0.0.0, Culture=neutral, PublicKeyToken=b77a5c561934e089" AssemblyString="mscorlib, Version=4.0.0.0, Culture=neutral, PublicKeyToken=b77a5c561934e089" AssemblyLocation="C:\Windows\Microsoft.NET\Framework64\v4.0.30319\mscorlib.dll" IsDeviceDependent="False">
      <ValueInfo Value="24" />
    </TypeInfo>
    <TypeInfo ID="586" TypeName="System.Int32, mscorlib, Version=4.0.0.0, Culture=neutral, PublicKeyToken=b77a5c561934e089" AssemblyString="mscorlib, Version=4.0.0.0, Culture=neutral, PublicKeyToken=b77a5c561934e089" AssemblyLocation="C:\Windows\Microsoft.NET\Framework64\v4.0.30319\mscorlib.dll" IsDeviceDependent="False">
      <ValueInfo Value="1466" />
    </TypeInfo>
    <TypeInfo ID="587" TypeName="System.Collections.Generic.List`1[[System.Int32, mscorlib, Version=4.0.0.0, Culture=neutral, PublicKeyToken=b77a5c561934e089]], mscorlib, Version=4.0.0.0, Culture=neutral, PublicKeyToken=b77a5c561934e089" AssemblyString="mscorlib, Version=4.0.0.0, Culture=neutral, PublicKeyToken=b77a5c561934e089" AssemblyLocation="C:\Windows\Microsoft.NET\Framework64\v4.0.30319\mscorlib.dll" IsDeviceDependent="False">
      <ValueInfo Count="0" DeepSerialization="Yes" ShallowSerialization="No" />
    </TypeInfo>
    <TypeInfo ID="588" TypeName="System.Collections.Generic.List`1[[System.Int32, mscorlib, Version=4.0.0.0, Culture=neutral, PublicKeyToken=b77a5c561934e089]], mscorlib, Version=4.0.0.0, Culture=neutral, PublicKeyToken=b77a5c561934e089" AssemblyString="mscorlib, Version=4.0.0.0, Culture=neutral, PublicKeyToken=b77a5c561934e089" AssemblyLocation="C:\Windows\Microsoft.NET\Framework64\v4.0.30319\mscorlib.dll" IsDeviceDependent="False">
      <ValueInfo Count="0" DeepSerialization="Yes" ShallowSerialization="No" />
    </TypeInfo>
    <TypeInfo ID="589" TypeName="System.Collections.Generic.List`1[[System.String, mscorlib, Version=4.0.0.0, Culture=neutral, PublicKeyToken=b77a5c561934e089]], mscorlib, Version=4.0.0.0, Culture=neutral, PublicKeyToken=b77a5c561934e089" AssemblyString="mscorlib, Version=4.0.0.0, Culture=neutral, PublicKeyToken=b77a5c561934e089" AssemblyLocation="C:\Windows\Microsoft.NET\Framework64\v4.0.30319\mscorlib.dll" IsDeviceDependent="False">
      <ValueInfo Count="0" DeepSerialization="Yes" ShallowSerialization="No" />
    </TypeInfo>
    <TypeInfo ID="590" TypeName="System.Collections.Generic.List`1[[Vecute.BufferCondition, Vecute, Version=1.0.0.0, Culture=neutral, PublicKeyToken=6ca157640498cbe3]], mscorlib, Version=4.0.0.0, Culture=neutral, PublicKeyToken=b77a5c561934e089" AssemblyString="mscorlib, Version=4.0.0.0, Culture=neutral, PublicKeyToken=b77a5c561934e089" AssemblyLocation="C:\Windows\Microsoft.NET\Framework64\v4.0.30319\mscorlib.dll" IsDeviceDependent="False">
      <ValueInfo Count="0" DeepSerialization="Yes" ShallowSerialization="No" />
    </TypeInfo>
    <TypeInfo ID="591" TypeName="System.Collections.Generic.List`1[[System.String, mscorlib, Version=4.0.0.0, Culture=neutral, PublicKeyToken=b77a5c561934e089]], mscorlib, Version=4.0.0.0, Culture=neutral, PublicKeyToken=b77a5c561934e089" AssemblyString="mscorlib, Version=4.0.0.0, Culture=neutral, PublicKeyToken=b77a5c561934e089" AssemblyLocation="C:\Windows\Microsoft.NET\Framework64\v4.0.30319\mscorlib.dll" IsDeviceDependent="False">
      <ValueInfo Count="0" DeepSerialization="Yes" ShallowSerialization="No" />
    </TypeInfo>
    <TypeInfo ID="592" TypeName="System.String, mscorlib, Version=4.0.0.0, Culture=neutral, PublicKeyToken=b77a5c561934e089" AssemblyString="mscorlib, Version=4.0.0.0, Culture=neutral, PublicKeyToken=b77a5c561934e089" AssemblyLocation="C:\Windows\Microsoft.NET\Framework64\v4.0.30319\mscorlib.dll" IsDeviceDependent="False">
      <ValueInfo Value="CCAGATCACCGAGTGA&gt;GGCTAATATGACTAAAAAAATTTCATTCA" />
    </TypeInfo>
    <TypeInfo ID="593" TypeName="System.String, mscorlib, Version=4.0.0.0, Culture=neutral, PublicKeyToken=b77a5c561934e089" AssemblyString="mscorlib, Version=4.0.0.0, Culture=neutral, PublicKeyToken=b77a5c561934e089" AssemblyLocation="C:\Windows\Microsoft.NET\Framework64\v4.0.30319\mscorlib.dll" IsDeviceDependent="False">
      <ValueInfo Value="luxCF" />
    </TypeInfo>
    <TypeInfo ID="594" TypeName="System.String, mscorlib, Version=4.0.0.0, Culture=neutral, PublicKeyToken=b77a5c561934e089" AssemblyString="mscorlib, Version=4.0.0.0, Culture=neutral, PublicKeyToken=b77a5c561934e089" AssemblyLocation="C:\Windows\Microsoft.NET\Framework64\v4.0.30319\mscorlib.dll" IsDeviceDependent="False">
      <ValueInfo Value="CCAGATCACCGTGTG&gt;TTACGGGACAAATACAAGGAACTT" />
    </TypeInfo>
    <TypeInfo ID="595" TypeName="System.String, mscorlib, Version=4.0.0.0, Culture=neutral, PublicKeyToken=b77a5c561934e089" AssemblyString="mscorlib, Version=4.0.0.0, Culture=neutral, PublicKeyToken=b77a5c561934e089" AssemblyLocation="C:\Windows\Microsoft.NET\Framework64\v4.0.30319\mscorlib.dll" IsDeviceDependent="False">
      <ValueInfo Value="luxCR" />
    </TypeInfo>
    <TypeInfo ID="596" TypeName="System.Collections.Generic.List`1[[Vecute.FeatureScreenInfo, Vecute, Version=1.0.0.0, Culture=neutral, PublicKeyToken=6ca157640498cbe3]], mscorlib, Version=4.0.0.0, Culture=neutral, PublicKeyToken=b77a5c561934e089" AssemblyString="mscorlib, Version=4.0.0.0, Culture=neutral, PublicKeyToken=b77a5c561934e089" AssemblyLocation="C:\Windows\Microsoft.NET\Framework64\v4.0.30319\mscorlib.dll" IsDeviceDependent="False">
      <ValueInfo Count="0" DeepSerialization="Yes" ShallowSerialization="No" />
    </TypeInfo>
    <TypeInfo ID="597" TypeName="System.Collections.Generic.List`1[[Vecute.DNAInfo, Vecute, Version=1.0.0.0, Culture=neutral, PublicKeyToken=6ca157640498cbe3]], mscorlib, Version=4.0.0.0, Culture=neutral, PublicKeyToken=b77a5c561934e089" AssemblyString="mscorlib, Version=4.0.0.0, Culture=neutral, PublicKeyToken=b77a5c561934e089" AssemblyLocation="C:\Windows\Microsoft.NET\Framework64\v4.0.30319\mscorlib.dll" IsDeviceDependent="False">
      <ValueInfo V0="50" Count="1" DeepSerialization="Yes" ShallowSerialization="No" />
    </TypeInfo>
    <TypeInfo ID="598" TypeName="System.Collections.Generic.List`1[[Vecute.EnzymeAnalysisItem, Vecute, Version=1.0.0.0, Culture=neutral, PublicKeyToken=6ca157640498cbe3]], mscorlib, Version=4.0.0.0, Culture=neutral, PublicKeyToken=b77a5c561934e089" AssemblyString="mscorlib, Version=4.0.0.0, Culture=neutral, PublicKeyToken=b77a5c561934e089" AssemblyLocation="C:\Windows\Microsoft.NET\Framework64\v4.0.30319\mscorlib.dll" IsDeviceDependent="False">
      <ValueInfo Count="0" DeepSerialization="Yes" ShallowSerialization="No" />
    </TypeInfo>
    <TypeInfo ID="599" TypeName="System.Collections.Generic.List`1[[System.String, mscorlib, Version=4.0.0.0, Culture=neutral, PublicKeyToken=b77a5c561934e089]], mscorlib, Version=4.0.0.0, Culture=neutral, PublicKeyToken=b77a5c561934e089" AssemblyString="mscorlib, Version=4.0.0.0, Culture=neutral, PublicKeyToken=b77a5c561934e089" AssemblyLocation="C:\Windows\Microsoft.NET\Framework64\v4.0.30319\mscorlib.dll" IsDeviceDependent="False">
      <ValueInfo Count="0" DeepSerialization="Yes" ShallowSerialization="No" />
    </TypeInfo>
    <TypeInfo ID="600" TypeName="System.Collections.Generic.List`1[[System.String, mscorlib, Version=4.0.0.0, Culture=neutral, PublicKeyToken=b77a5c561934e089]], mscorlib, Version=4.0.0.0, Culture=neutral, PublicKeyToken=b77a5c561934e089" AssemblyString="mscorlib, Version=4.0.0.0, Culture=neutral, PublicKeyToken=b77a5c561934e089" AssemblyLocation="C:\Windows\Microsoft.NET\Framework64\v4.0.30319\mscorlib.dll" IsDeviceDependent="False">
      <ValueInfo Count="0" DeepSerialization="Yes" ShallowSerialization="No" />
    </TypeInfo>
    <TypeInfo ID="601" TypeName="System.Collections.Generic.List`1[[System.String, mscorlib, Version=4.0.0.0, Culture=neutral, PublicKeyToken=b77a5c561934e089]], mscorlib, Version=4.0.0.0, Culture=neutral, PublicKeyToken=b77a5c561934e089" AssemblyString="mscorlib, Version=4.0.0.0, Culture=neutral, PublicKeyToken=b77a5c561934e089" AssemblyLocation="C:\Windows\Microsoft.NET\Framework64\v4.0.30319\mscorlib.dll" IsDeviceDependent="False">
      <ValueInfo Count="0" DeepSerialization="Yes" ShallowSerialization="No" />
    </TypeInfo>
    <TypeInfo ID="602" TypeName="System.Collections.Generic.List`1[[Vecute.IncubationStep, Vecute, Version=1.0.0.0, Culture=neutral, PublicKeyToken=6ca157640498cbe3]], mscorlib, Version=4.0.0.0, Culture=neutral, PublicKeyToken=b77a5c561934e089" AssemblyString="mscorlib, Version=4.0.0.0, Culture=neutral, PublicKeyToken=b77a5c561934e089" AssemblyLocation="C:\Windows\Microsoft.NET\Framework64\v4.0.30319\mscorlib.dll" IsDeviceDependent="False">
      <ValueInfo Count="0" DeepSerialization="Yes" ShallowSerialization="No" />
    </TypeInfo>
    <TypeInfo ID="603" TypeName="System.Collections.Generic.List`1[[Vecute.Nuctions+Cell, Vecute, Version=1.0.0.0, Culture=neutral, PublicKeyToken=6ca157640498cbe3]], mscorlib, Version=4.0.0.0, Culture=neutral, PublicKeyToken=b77a5c561934e089" AssemblyString="mscorlib, Version=4.0.0.0, Culture=neutral, PublicKeyToken=b77a5c561934e089" AssemblyLocation="C:\Windows\Microsoft.NET\Framework64\v4.0.30319\mscorlib.dll" IsDeviceDependent="False">
      <ValueInfo Count="0" DeepSerialization="Yes" ShallowSerialization="No" />
    </TypeInfo>
    <TypeInfo ID="604" TypeName="System.Single, mscorlib, Version=4.0.0.0, Culture=neutral, PublicKeyToken=b77a5c561934e089" AssemblyString="mscorlib, Version=4.0.0.0, Culture=neutral, PublicKeyToken=b77a5c561934e089" AssemblyLocation="C:\Windows\Microsoft.NET\Framework64\v4.0.30319\mscorlib.dll" IsDeviceDependent="False">
      <ValueInfo Value="6772.852" />
    </TypeInfo>
    <TypeInfo ID="605" TypeName="System.Single, mscorlib, Version=4.0.0.0, Culture=neutral, PublicKeyToken=b77a5c561934e089" AssemblyString="mscorlib, Version=4.0.0.0, Culture=neutral, PublicKeyToken=b77a5c561934e089" AssemblyLocation="C:\Windows\Microsoft.NET\Framework64\v4.0.30319\mscorlib.dll" IsDeviceDependent="False">
      <ValueInfo Value="803.848" />
    </TypeInfo>
    <TypeInfo ID="606" TypeName="System.Byte[], mscorlib, Version=4.0.0.0, Culture=neutral, PublicKeyToken=b77a5c561934e089" AssemblyString="mscorlib, Version=4.0.0.0, Culture=neutral, PublicKeyToken=b77a5c561934e089" AssemblyLocation="C:\Windows\Microsoft.NET\Framework64\v4.0.30319\mscorlib.dll" IsDeviceDependent="False">
      <ValueInfo V0="148" V1="149" V2="150" V3="151" V4="151" V5="151" V6="151" V7="151" V8="152" V9="151" V10="153" V11="154" V12="155" V13="156" V14="157" V15="158" V16="159" V17="160" V18="161" V19="162" V20="163" V21="164" V22="165" V23="166" V24="167" V25="168" V26="167" V27="169" V28="170" V29="171" V30="172" V31="150" V32="173" V33="156" V34="174" V35="175" V36="176" V37="177" V38="178" V39="179" V40="153" V41="180" V42="181" V43="182" V44="183" V45="184" V46="153" V47="185" V48="186" V49="187" V50="188" V51="189" V52="190" V53="191" V54="192" V55="164" V56="193" V57="194" V58="193" V59="195" V60="196" V61="197" V62="178" V63="198" V64="199" V65="200" V66="201" V67="202" V68="203" V69="165" V70="204" V71="154" V72="202" V73="203" V74="165" V75="204" V76="154" V77="202" V78="205" V79="206" V80="200" V81="207" V82="208" V83="202" V84="209" V85="210" V86="211" V87="212" V88="196" V89="213" V90="214" V91="215" V92="216" V93="217" V94="167" V95="218" V96="219" V97="220" V98="221" V99="173" V100="222" V101="223" V102="148" V103="211" V104="224" V105="225" V106="148" V107="211" V108="226" V109="224" V110="227" V111="228" V112="229" V113="169" V114="230" V115="231" V116="224" V117="227" V118="210" V119="232" V120="210" V121="233" V122="234" V123="210" V124="235" V125="236" V126="237" V127="210" V128="224" V129="238" V130="228" V131="239" V132="169" V133="230" V134="231" V135="224" V136="227" V137="240" V138="241" V139="198" V140="242" V141="239" V142="243" V143="148" V144="244" V145="211" V146="245" V147="169" V148="246" V149="247" V150="248" V151="211" V152="249" V153="185" V154="204" V155="170" V156="234" V157="247" V158="250" V159="251" V160="252" V161="249" V162="253" V163="200" V164="166" V165="254" V166="198" V167="169" V168="163" V169="200" V170="255" V171="238" V172="256" V173="257" V174="250" V175="258" V176="197" V177="259" V178="209" V179="260" V180="234" V181="224" V182="261" V183="154" V184="182" V185="262" V186="241" V187="263" V188="264" V189="182" V190="265" V191="204" V192="211" V193="230" V194="171" V195="166" V196="266" V197="210" V198="267" V199="180" V200="171" V201="184" V202="209" V203="232" V204="253" V205="214" V206="202" V207="268" V208="174" V209="269" V210="270" V211="169" V212="229" V213="271" V214="272" V215="190" V216="190" V217="169" V218="273" V219="195" V220="213" V221="193" V222="274" V223="275" V224="201" V225="276" V226="228" V227="234" V228="265" V229="277" V230="278" V231="279" V232="205" V233="163" V234="243" V235="189" V236="229" V237="228" V238="232" V239="169" V240="233" V241="280" V242="166" V243="182" V244="169" V245="169" V246="246" V247="281" V248="162" V249="282" V250="208" V251="283" V252="284" V253="183" V254="259" V255="159" V256="205" V257="285" V258="282" V259="241" V260="286" V261="287" V262="250" V263="288" V264="264" V265="224" V266="289" V267="290" V268="155" V269="284" V270="263" V271="279" V272="155" V273="153" V274="263" V275="204" V276="165" V277="218" V278="290" V279="215" V280="291" V281="203" V282="249" V283="292" V284="244" V285="149" V286="196" V287="289" V288="293" V289="193" V290="294" V291="295" V292="296" V293="204" V294="209" V295="197" V296="270" V297="219" V298="275" V299="155" V300="291" V301="279" V302="297" V303="279" V304="298" V305="299" V306="148" V307="203" V308="249" V309="300" V310="299" V311="301" V312="302" V313="224" V314="166" V315="213" V316="156" V317="166" V318="303" V319="304" V320="186" V321="305" V322="267" V323="281" V324="306" V325="233" V326="279" V327="210" V328="230" V329="169" V330="225" V331="209" V332="221" V333="307" V334="285" V335="239" V336="308" V337="273" V338="274" V339="182" V340="309" V341="288" V342="310" V343="230" V344="240" V345="178" V346="234" V347="204" V348="311" V349="194" V350="166" V351="153" V352="169" V353="233" V354="231" V355="224" V356="227" V357="228" V358="270" V359="310" V360="224" V361="200" V362="228" V363="270" V364="169" V365="230" V366="231" V367="224" V368="185" V369="236" V370="216" V371="148" V372="210" V373="312" V374="204" V375="206" V376="313" V377="241" V378="306" V379="237" V380="224" V381="265" V382="208" V383="197" V384="311" V385="279" V386="168" V387="314" V388="219" V389="209" V390="170" V391="315" V392="289" V393="271" V394="251" V395="264" V396="316" V397="166" V398="275" V399="235" V400="266" V401="182" V402="236" V403="253" V404="274" V405="275" V406="236" V407="317" V408="161" V409="318" V410="224" V411="319" V412="260" V413="169" V414="304" V415="320" V416="271" V417="321" V418="281" V419="228" V420="270" V421="169" V422="233" V423="231" V424="224" V425="199" V426="209" V427="170" V428="298" V429="233" V430="231" V431="317" V432="322" V433="323" V434="166" V435="220" V436="233" V437="309" V438="231" V439="158" V440="167" V441="165" V442="163" V443="170" V444="279" V445="214" V446="324" V447="211" V448="281" V449="152" V450="325" V451="233" V452="235" V453="290" V454="241" V455="210" V456="312" V457="292" V458="269" V459="326" V460="327" V461="290" V462="210" V463="257" V464="245" V465="325" V466="203" V467="202" V468="172" V469="153" V470="224" V471="153" V472="169" V473="279" V474="231" V475="224" V476="227" V477="228" V478="328" V479="201" V480="304" V481="311" V482="234" V483="203" V484="316" V485="274" V486="329" V487="236" V488="330" V489="234" V490="301" V491="331" V492="204" V493="211" V494="233" V495="231" V496="209" V497="262" V498="287" V499="210" V500="211" V501="208" V502="281" V503="296" V504="183" V505="316" V506="316" V507="332" V508="236" V509="333" V510="334" V511="278" V512="279" V513="335" V514="336" V515="287" V516="166" V517="270" V518="173" V519="287" V520="166" V521="227" V522="228" V523="232" V524="169" V525="230" V526="337" V527="166" V528="275" V529="211" V530="257" V531="169" V532="236" V533="338" V534="252" V535="279" V536="291" V537="338" V538="322" V539="202" V540="166" V541="275" V542="210" V543="236" V544="169" V545="225" V546="166" V547="243" V548="279" V549="291" V550="339" V551="340" V552="266" V553="283" V554="227" V555="224" V556="204" V557="232" V558="341" V559="219" V560="211" V561="216" V562="239" V563="210" V564="330" V565="234" V566="282" V567="316" V568="214" V569="243" V570="279" V571="277" V572="209" V573="170" V574="169" V575="230" V576="231" V577="224" V578="227" V579="228" V580="155" V581="342" V582="232" V583="208" V584="210" V585="312" V586="148" V587="332" V588="160" V589="211" V590="292" V591="343" V592="305" V593="273" V594="230" V595="168" V596="221" V597="187" V598="234" V599="335" V600="236" V601="150" V602="230" V603="344" V604="234" V605="216" V606="166" V607="325" V608="329" V609="307" V610="210" V611="157" V612="279" V613="272" V614="345" V615="216" V616="240" V617="190" V618="167" V619="224" V620="200" V621="228" V622="304" V623="166" V624="210" V625="209" V626="210" V627="202" V628="166" V629="325" V630="329" V631="233" V632="346" V633="296" V634="189" V635="347" V636="325" V637="316" V638="279" V639="243" V640="234" V641="233" V642="253" V643="162" V644="294" V645="235" V646="234" V647="282" V648="316" V649="168" V650="292" V651="339" V652="228" V653="236" V654="277" V655="340" V656="169" V657="230" V658="231" V659="224" V660="227" V661="228" V662="155" V663="157" V664="325" V665="242" V666="236" V667="312" V668="148" V669="237" V670="348" V671="211" V672="292" V673="305" V674="304" V675="263" V676="349" V677="318" V678="234" V679="350" V680="315" V681="183" V682="169" V683="173" V684="351" V685="352" V686="155" V687="202" V688="169" V689="233" V690="298" V691="166" V692="182" V693="202" V694="241" V695="222" V696="241" V697="333" V698="353" V699="224" V700="194" V701="314" V702="310" V703="316" V704="229" V705="260" V706="233" V707="204" V708="210" V709="232" V710="210" V711="233" V712="298" V713="166" V714="182" V715="241" V716="155" V717="188" V718="306" V719="261" V720="233" V721="218" V722="235" V723="229" V724="239" V725="228" V726="262" V727="245" V728="326" V729="169" V730="236" V731="231" V732="224" V733="275" V734="228" V735="204" V736="317" V737="325" V738="231" V739="224" V740="227" V741="228" V742="270" V743="169" V744="178" V745="354" V746="229" V747="239" V748="355" V749="231" V750="166" V751="190" V752="356" V753="290" V754="179" V755="235" V756="357" V757="358" V758="313" V759="169" V760="279" V761="279" V762="228" V763="213" V764="149" V765="236" V766="169" V767="165" V768="194" V769="340" V770="257" V771="271" V772="158" V773="359" V774="360" V775="293" V776="191" V777="316" V778="249" V779="226" V780="235" V781="224" V782="348" V783="286" V784="284" V785="281" V786="324" V787="211" V788="166" V789="200" V790="286" V791="361" V792="259" V793="233" V794="264" V795="341" V796="236" V797="234" V798="183" V799="316" V800="279" V801="329" V802="210" V803="218" V804="234" V805="216" V806="316" V807="279" V808="148" V809="210" V810="312" V811="210" V812="234" V813="299" V814="179" V815="233" V816="270" V817="228" V818="229" V819="210" V820="202" V821="362" V822="236" V823="280" V824="166" V825="182" V826="210" V827="209" V828="363" V829="274" V830="262" V831="285" V832="296" V833="221" V834="349" V835="325" V836="266" V837="291" V838="185" V839="230" V840="280" V841="224" V842="182" V843="202" V844="244" V845="290" V846="300" V847="331" V848="257" V849="210" V850="284" V851="173" V852="279" V853="263" V854="364" V855="220" V856="228" V857="204" V858="317" V859="233" V860="231" V861="224" V862="227" V863="228" V864="270" V865="204" V866="279" V867="231" V868="362" V869="185" V870="311" V871="321" V872="190" V873="241" V874="220" V875="185" V876="298" V877="249" V878="222" V879="282" V880="269" V881="307" V882="172" V883="365" V884="164" V885="202" V886="234" V887="210" V888="333" V889="357" V890="232" V891="277" V892="209" V893="340" V894="169" V895="230" V896="231" V897="224" V898="227" V899="148" V900="232" V901="246" V902="166" V903="227" V904="228" V905="270" V906="169" V907="230" V908="277" V909="209" V910="153" V911="169" V912="230" V913="231" V914="224" V915="227" V916="148" V917="232" V918="182" V919="166" V920="227" V921="228" V922="270" V923="169" V924="366" V925="224" V926="185" V927="225" V928="230" V929="148" V930="210" V931="312" V932="204" V933="206" V934="275" V935="210" V936="241" V937="367" V938="348" V939="269" V940="222" V941="166" V942="263" V943="200" V944="280" V945="209" V946="339" V947="230" V948="175" V949="234" V950="192" V951="368" V952="369" V953="224" V954="227" V955="228" V956="232" V957="169" V958="230" V959="333" V960="233" V961="370" V962="228" V963="229" V964="210" V965="263" V966="207" V967="182" V968="235" V969="151" V970="270" V971="216" V972="311" V973="269" V974="371" V975="290" V976="234" V977="228" V978="155" V979="351" V980="202" V981="148" V982="210" V983="312" V984="210" V985="234" V986="241" V987="260" V988="198" V989="293" V990="316" V991="316" V992="351" V993="168" V994="292" V995="372" V996="371" V997="325" V998="333" V999="198" V1000="212" V1001="279" V1002="330" V1003="234" V1004="216" V1005="316" V1006="274" V1007="292" V1008="236" V1009="189" V1010="234" V1011="183" V1012="210" V1013="232" V1014="183" V1015="313" V1016="317" V1017="339" V1018="272" V1019="279" V1020="296" V1021="183" V1022="373" V1023="210" V1024="232" V1025="253" V1026="338" V1027="308" V1028="210" V1029="274" V1030="316" V1031="304" V1032="210" V1033="232" V1034="371" V1035="305" V1036="212" V1037="279" V1038="325" V1039="264" V1040="278" V1041="234" V1042="192" V1043="245" V1044="190" V1045="209" V1046="339" V1047="198" V1048="293" V1049="316" V1050="274" V1051="329" V1052="210" V1053="330" V1054="234" V1055="180" V1056="241" V1057="326" V1058="329" V1059="233" V1060="234" V1061="235" V1062="374" V1063="224" V1064="328" V1065="198" V1066="375" V1067="280" V1068="288" V1069="374" V1070="290" V1071="234" V1072="228" V1073="155" V1074="312" V1075="290" V1076="262" V1077="233" V1078="353" V1079="330" V1080="247" V1081="322" V1082="274" V1083="169" V1084="232" V1085="279" V1086="352" V1087="375" V1088="376" V1089="182" V1090="316" V1091="232" V1092="232" V1093="317" V1094="377" V1095="363" V1096="326" V1097="209" V1098="170" V1099="202" V1100="234" V1101="378" V1102="239" V1103="274" V1104="239" V1105="210" V1106="330" V1107="234" V1108="282" V1109="235" V1110="290" V1111="292" V1112="236" V1113="335" V1114="211" V1115="216" V1116="379" V1117="233" V1118="330" V1119="234" V1120="282" V1121="316" V1122="214" V1123="225" V1124="274" V1125="234" V1126="209" V1127="378" V1128="166" V1129="170" V1130="166" V1131="234" V1132="180" V1133="235" V1134="230" V1135="210" V1136="152" V1137="151" V1138="151" V1139="210" V1140="210" V1141="175" V1142="176" V1143="380" V1144="251" V1145="259" V1146="381" V1147="151" V1148="151" Count="1149" DeepSerialization="Yes" ShallowSerialization="No" />
    </TypeInfo>
    <TypeInfo ID="607" TypeName="System.Collections.Generic.List`1[[System.String, mscorlib, Version=4.0.0.0, Culture=neutral, PublicKeyToken=b77a5c561934e089]], mscorlib, Version=4.0.0.0, Culture=neutral, PublicKeyToken=b77a5c561934e089" AssemblyString="mscorlib, Version=4.0.0.0, Culture=neutral, PublicKeyToken=b77a5c561934e089" AssemblyLocation="C:\Windows\Microsoft.NET\Framework64\v4.0.30319\mscorlib.dll" IsDeviceDependent="False">
      <ValueInfo Count="0" DeepSerialization="Yes" ShallowSerialization="No" />
    </TypeInfo>
    <TypeInfo ID="608" TypeName="System.Collections.Generic.Dictionary`2[[System.String, mscorlib, Version=4.0.0.0, Culture=neutral, PublicKeyToken=b77a5c561934e089],[System.String, mscorlib, Version=4.0.0.0, Culture=neutral, PublicKeyToken=b77a5c561934e089]], mscorlib, Version=4.0.0.0, Culture=neutral, PublicKeyToken=b77a5c561934e089" AssemblyString="mscorlib, Version=4.0.0.0, Culture=neutral, PublicKeyToken=b77a5c561934e089" AssemblyLocation="C:\Windows\Microsoft.NET\Framework64\v4.0.30319\mscorlib.dll" IsDeviceDependent="False">
      <ValueInfo Count="0" DeepSerialization="Yes" ShallowSerialization="No" />
    </TypeInfo>
    <TypeInfo ID="609" TypeName="Vecute.DNAInfo, Vecute, Version=1.0.0.0, Culture=neutral, PublicKeyToken=6ca157640498cbe3" AssemblyString="Vecute, Version=1.0.0.0, Culture=neutral, PublicKeyToken=6ca157640498cbe3" AssemblyLocation="C:\Users\Jack\Documents\VecuteXI - 2010 Release\Vecute\bin\Debug\Vecute.exe" IsDeviceDependent="False">
      <ValueInfo DeepSerialization="Yes" ShallowSerialization="No" XvName="385" XOperationDescription="-1" XIsVerificationStep="4" XIsConstructionNode="4" XNotDrawMap="4" XHost="610" XvMolecularOperation="388" XUpdateImageEvent="-1" XDNAs="612" XCalculated="39" XFile_Filename="-1" XEnzyme_Enzymes="640" XEnzyme_Buffers="641" XEnzyme_Condition="642" XDephosphorylateWhenDigestion="4" XPCR_ForwardPrimer="-1" XPCR_FPrimerName="-1" XPCR_ReversePrimer="-1" XPCR_RPrimerName="-1" XPCR_Overlap="4" XModify_Method="47" XScreen_Features="643" XScreen_OnlyCircular="4" XSource="644" XEditing="39" XCreating="4" XLigation_TriFragment="115" XLigationMethod="115" XGel_Minimum="116" XGel_Maximun="117" XSolutionExtration="4" XSetPosition="118" XScreen_PCRMax="117" XScreen_PCRMin="116" XScreen_FPrimer="8" XScreen_FName="119" XScreen_RPrimer="8" XScreen_RName="120" XScreen_Mode="121" XRecombinationMethod="122" XEnzymeAnalysisParamters="645" XFetchedEnzymes="646" XOnlySignificant="39" XOnlyExtend="39" XAutomaticChoose="39" XSequencingTheorica="-1" XSequencingPrimerName="8" XSequencingPrimer="8" XSequencingSequence="8" XTheorySequences="647" XSequencingResultComment="126" XCompareSelectedGeneFile="-1" XCompareResultComment="126" XPickedDNAs="648" XDescribeType="128" XTransformationMethod="129" XTransformationMode="130" XIncubation="649" XCells="650" XIncludeVerification="4" XSequencingVerify="4" XDX="604" XDY="651" XRealSize="4" XFinished="4" XProgress="135" XPixelPerKBP="17" XIsKeyName="4" XPCRDesignerData="-1" XSequenceDesignerData="-1" XUseFreeDesigner="4" XFreeDesignCode="8" XFreeDesignName="8" XDesignedEnzymeSite="652" XPrimerDesignerMode="4" XDesignedPrimers="653" />
    </TypeInfo>
    <TypeInfo ID="610" TypeName="Vecute.Nuctions+Host, Vecute, Version=1.0.0.0, Culture=neutral, PublicKeyToken=6ca157640498cbe3" AssemblyString="Vecute, Version=1.0.0.0, Culture=neutral, PublicKeyToken=6ca157640498cbe3" AssemblyLocation="C:\Users\Jack\Documents\VecuteXI - 2010 Release\Vecute\bin\Debug\Vecute.exe" IsDeviceDependent="False">
      <ValueInfo DeepSerialization="Yes" ShallowSerialization="No" XName="6" XBioFunctions="611" XDescription="8" />
    </TypeInfo>
    <TypeInfo ID="611" TypeName="System.Collections.Generic.List`1[[Vecute.Nuctions+FeatureFunction, Vecute, Version=1.0.0.0, Culture=neutral, PublicKeyToken=6ca157640498cbe3]], mscorlib, Version=4.0.0.0, Culture=neutral, PublicKeyToken=b77a5c561934e089" AssemblyString="mscorlib, Version=4.0.0.0, Culture=neutral, PublicKeyToken=b77a5c561934e089" AssemblyLocation="C:\Windows\Microsoft.NET\Framework64\v4.0.30319\mscorlib.dll" IsDeviceDependent="False">
      <ValueInfo Count="0" DeepSerialization="Yes" ShallowSerialization="No" />
    </TypeInfo>
    <TypeInfo ID="612" TypeName="Microsoft.VisualBasic.Collection, Microsoft.VisualBasic, Version=10.0.0.0, Culture=neutral, PublicKeyToken=b03f5f7f11d50a3a" AssemblyString="Microsoft.VisualBasic, Version=10.0.0.0, Culture=neutral, PublicKeyToken=b03f5f7f11d50a3a" AssemblyLocation="C:\Windows\Microsoft.Net\assembly\GAC_MSIL\Microsoft.VisualBasic\v4.0_10.0.0.0__b03f5f7f11d50a3a\Microsoft.VisualBasic.dll" IsDeviceDependent="False">
      <ValueInfo V0="613" V1="620" V2="633" Count="3" DeepSerialization="Yes" ShallowSerialization="No" />
    </TypeInfo>
    <TypeInfo ID="613" TypeName="Vecute.Nuctions+GeneFile, Vecute, Version=1.0.0.0, Culture=neutral, PublicKeyToken=6ca157640498cbe3" AssemblyString="Vecute, Version=1.0.0.0, Culture=neutral, PublicKeyToken=6ca157640498cbe3" AssemblyLocation="C:\Users\Jack\Documents\VecuteXI - 2010 Release\Vecute\bin\Debug\Vecute.exe" IsDeviceDependent="False">
      <ValueInfo DeepSerialization="Yes" ShallowSerialization="No" XvName="-1" XvIscircular="4" XvDate="614" XvSequence="392" XvRCSequence="393" XvFeatureCol="615" XvEnd_F="19" XvEnd_R="397" XvPhos_F="4" XvPhos_R="39" XFCleavages="618" XRCleavages="619" XtmpCircular="4" />
    </TypeInfo>
    <TypeInfo ID="614" TypeName="System.DateTime, mscorlib, Version=4.0.0.0, Culture=neutral, PublicKeyToken=b77a5c561934e089" AssemblyString="mscorlib, Version=4.0.0.0, Culture=neutral, PublicKeyToken=b77a5c561934e089" AssemblyLocation="C:\Windows\Microsoft.NET\Framework64\v4.0.30319\mscorlib.dll" IsDeviceDependent="False">
      <ValueInfo Value="40493.6812667593" />
    </TypeInfo>
    <TypeInfo ID="615" TypeName="System.Collections.Generic.List`1[[Vecute.Nuctions+GeneAnnotation, Vecute, Version=1.0.0.0, Culture=neutral, PublicKeyToken=6ca157640498cbe3]], mscorlib, Version=4.0.0.0, Culture=neutral, PublicKeyToken=b77a5c561934e089" AssemblyString="mscorlib, Version=4.0.0.0, Culture=neutral, PublicKeyToken=b77a5c561934e089" AssemblyLocation="C:\Windows\Microsoft.NET\Framework64\v4.0.30319\mscorlib.dll" IsDeviceDependent="False">
      <ValueInfo V0="616" V1="617" Count="2" DeepSerialization="Yes" ShallowSerialization="No" />
    </TypeInfo>
    <TypeInfo ID="616" TypeName="Vecute.Nuctions+GeneAnnotation, Vecute, Version=1.0.0.0, Culture=neutral, PublicKeyToken=6ca157640498cbe3" AssemblyString="Vecute, Version=1.0.0.0, Culture=neutral, PublicKeyToken=6ca157640498cbe3" AssemblyLocation="C:\Users\Jack\Documents\VecuteXI - 2010 Release\Vecute\bin\Debug\Vecute.exe" IsDeviceDependent="False">
      <ValueInfo DeepSerialization="Yes" ShallowSerialization="No" XIndex="17" XType="18" XNote="8" XLabel="19" XStartPosition="20" XEndPosition="20" XComplement="4" XVector="613" XFeature="-1" />
    </TypeInfo>
    <TypeInfo ID="617" TypeName="Vecute.Nuctions+GeneAnnotation, Vecute, Version=1.0.0.0, Culture=neutral, PublicKeyToken=6ca157640498cbe3" AssemblyString="Vecute, Version=1.0.0.0, Culture=neutral, PublicKeyToken=6ca157640498cbe3" AssemblyLocation="C:\Users\Jack\Documents\VecuteXI - 2010 Release\Vecute\bin\Debug\Vecute.exe" IsDeviceDependent="False">
      <ValueInfo DeepSerialization="Yes" ShallowSerialization="No" XIndex="20" XType="22" XNote="8" XLabel="397" XStartPosition="398" XEndPosition="399" XComplement="4" XVector="613" XFeature="-1" />
    </TypeInfo>
    <TypeInfo ID="618" TypeName="System.Collections.Generic.List`1[[System.Int32, mscorlib, Version=4.0.0.0, Culture=neutral, PublicKeyToken=b77a5c561934e089]], mscorlib, Version=4.0.0.0, Culture=neutral, PublicKeyToken=b77a5c561934e089" AssemblyString="mscorlib, Version=4.0.0.0, Culture=neutral, PublicKeyToken=b77a5c561934e089" AssemblyLocation="C:\Windows\Microsoft.NET\Framework64\v4.0.30319\mscorlib.dll" IsDeviceDependent="False">
      <ValueInfo Count="0" DeepSerialization="Yes" ShallowSerialization="No" />
    </TypeInfo>
    <TypeInfo ID="619" TypeName="System.Collections.Generic.List`1[[System.Int32, mscorlib, Version=4.0.0.0, Culture=neutral, PublicKeyToken=b77a5c561934e089]], mscorlib, Version=4.0.0.0, Culture=neutral, PublicKeyToken=b77a5c561934e089" AssemblyString="mscorlib, Version=4.0.0.0, Culture=neutral, PublicKeyToken=b77a5c561934e089" AssemblyLocation="C:\Windows\Microsoft.NET\Framework64\v4.0.30319\mscorlib.dll" IsDeviceDependent="False">
      <ValueInfo Count="0" DeepSerialization="Yes" ShallowSerialization="No" />
    </TypeInfo>
    <TypeInfo ID="620" TypeName="Vecute.Nuctions+GeneFile, Vecute, Version=1.0.0.0, Culture=neutral, PublicKeyToken=6ca157640498cbe3" AssemblyString="Vecute, Version=1.0.0.0, Culture=neutral, PublicKeyToken=6ca157640498cbe3" AssemblyLocation="C:\Users\Jack\Documents\VecuteXI - 2010 Release\Vecute\bin\Debug\Vecute.exe" IsDeviceDependent="False">
      <ValueInfo DeepSerialization="Yes" ShallowSerialization="No" XvName="-1" XvIscircular="4" XvDate="614" XvSequence="621" XvRCSequence="622" XvFeatureCol="623" XvEnd_F="407" XvEnd_R="409" XvPhos_F="39" XvPhos_R="39" XFCleavages="631" XRCleavages="632" XtmpCircular="4" />
    </TypeInfo>
    <TypeInfo ID="621" TypeName="System.String, mscorlib, Version=4.0.0.0, Culture=neutral, PublicKeyToken=b77a5c561934e089" AssemblyString="mscorlib, Version=4.0.0.0, Culture=neutral, PublicKeyToken=b77a5c561934e089" AssemblyLocation="C:\Windows\Microsoft.NET\Framework64\v4.0.30319\mscorlib.dll" IsDeviceDependent="False">
      <ValueInfo Value="CGAGTGAGGCTAATATGACTAAAAAAATTTCATTCATTATTAACGGCCAGGTTGAAATTTTTCCCGAAAGTGATGATTTAGTGCAATCCATTAATTTTGGTGATAATAGTGTTTACCTGCCAATATTGAATAATTCTCATGTAAAAAACATTATTGATTATAATGAAAATAATAAATTACGGTTGCATAATATTGTCAATTTTCTCTATACGGTAGGGCAAAGATGGAAAAATGAAGAATATTCAAGACGCAGGACATACATTCGTGATTTAAAAAAATATATGGGATATTCAGAAGCAATGGCCAAGTTAGAGGCCAACTGGATATCTATGATTTTATGTTCTAAAGGTGGCCTTTATGATGTTGTAGAAAATGAACTTGGTTCTCGCCATATCATGGATGAATGGCTACCTCAGGATGAAAGTTATATTAAGGCTTTTCCGAAAGGTAAGTCTATACATCTGTTGGCAGGTAATGTTCCATTATCTGGGATCATGTCTATATTACGCGCAATTTTAACCAAGAATCAGTGTATTATAAAAACATCGTCAACCGATCCCTTTACCGCTAATGCATTAGCGTTAAGCTTTATCGATGTAGACCCTAATCATCCGATAACGCGCTCTTTGTCTGTTGTATATTGGCCACACCAAGGTGATACATCACTCGCAAAAGAAATTATGCAACATATGGATGTTATTGTCGCTTGGGGAGGGGAAGATGCGATTAATTGGGCTGTAGAACATGCACCACCCTATGCTGACGTGATTAAATTTGGCTCTAAAAAGAGTTTTTGCATTATTGATAATCCAGTTGATTTAACGTCAGCAGCTACCGGTGCGGCTCATGATATTTGTTTTTACGATCAGCGCGCTTGTTTTTCTGCCCAAAACATATATTACATGGGAAATCAGTATGAGGAATTTAAGTTAGCGTTGATAGAAAAACTTAATCTATATGCGCATATATTACCAAACGCCAAAAAAGATTTTGATGAAAAGGCGGCCTATTCTTTAGTCCAAAAAGAGAGCTTATTTGCTGGATTAAAAGTAGAGGTGGATGTTCATCAACGTTGGATGATTATTGAGTCAAATGCGGGTGTGGAATTTAATCAACCACTTGGCAGATGTGTGTATCTTCATCACGTCGATAATATTGAGCAAGTATTGCCTTATGTTCAAAAAAATAAGACACAAACCATATCTATTTTTCCTTGGGAATCCGCATTTAAGTATCGAGATGCGTTGGCATTAAGAGGTGCGGAAAGGATTGTAGAAGCAGGAATGAATAATATATTTCGAGTTGGTGGATCTCATGACGGAATGAGGCCGTTACAACGATTAGTGACATATATTTCTCATGAGAGGCCATCTCATTATACTGCTAAGGATGTTGCGGTTGAAATAGAACAGACTCGATTCCTGGAAGAAGATAAGTTCCTTGTATTTGTCCCGTAACACACG" />
    </TypeInfo>
    <TypeInfo ID="622" TypeName="System.String, mscorlib, Version=4.0.0.0, Culture=neutral, PublicKeyToken=b77a5c561934e089" AssemblyString="mscorlib, Version=4.0.0.0, Culture=neutral, PublicKeyToken=b77a5c561934e089" AssemblyLocation="C:\Windows\Microsoft.NET\Framework64\v4.0.30319\mscorlib.dll" IsDeviceDependent="False">
      <ValueInfo Value="CGTGTGTTACGGGACAAATACAAGGAACTTATCTTCTTCCAGGAATCGAGTCTGTTCTATTTCAACCGCAACATCCTTAGCAGTATAATGAGATGGCCTCTCATGAGAAATATATGTCACTAATCGTTGTAACGGCCTCATTCCGTCATGAGATCCACCAACTCGAAATATATTATTCATTCCTGCTTCTACAATCCTTTCCGCACCTCTTAATGCCAACGCATCTCGATACTTAAATGCGGATTCCCAAGGAAAAATAGATATGGTTTGTGTCTTATTTTTTTGAACATAAGGCAATACTTGCTCAATATTATCGACGTGATGAAGATACACACATCTGCCAAGTGGTTGATTAAATTCCACACCCGCATTTGACTCAATAATCATCCAACGTTGATGAACATCCACCTCTACTTTTAATCCAGCAAATAAGCTCTCTTTTTGGACTAAAGAATAGGCCGCCTTTTCATCAAAATCTTTTTTGGCGTTTGGTAATATATGCGCATATAGATTAAGTTTTTCTATCAACGCTAACTTAAATTCCTCATACTGATTTCCCATGTAATATATGTTTTGGGCAGAAAAACAAGCGCGCTGATCGTAAAAACAAATATCATGAGCCGCACCGGTAGCTGCTGACGTTAAATCAACTGGATTATCAATAATGCAAAAACTCTTTTTAGAGCCAAATTTAATCACGTCAGCATAGGGTGGTGCATGTTCTACAGCCCAATTAATCGCATCTTCCCCTCCCCAAGCGACAATAACATCCATATGTTGCATAATTTCTTTTGCGAGTGATGTATCACCTTGGTGTGGCCAATATACAACAGACAAAGAGCGCGTTATCGGATGATTAGGGTCTACATCGATAAAGCTTAACGCTAATGCATTAGCGGTAAAGGGATCGGTTGACGATGTTTTTATAATACACTGATTCTTGGTTAAAATTGCGCGTAATATAGACATGATCCCAGATAATGGAACATTACCTGCCAACAGATGTATAGACTTACCTTTCGGAAAAGCCTTAATATAACTTTCATCCTGAGGTAGCCATTCATCCATGATATGGCGAGAACCAAGTTCATTTTCTACAACATCATAAAGGCCACCTTTAGAACATAAAATCATAGATATCCAGTTGGCCTCTAACTTGGCCATTGCTTCTGAATATCCCATATATTTTTTTAAATCACGAATGTATGTCCTGCGTCTTGAATATTCTTCATTTTTCCATCTTTGCCCTACCGTATAGAGAAAATTGACAATATTATGCAACCGTAATTTATTATTTTCATTATAATCAATAATGTTTTTTACATGAGAATTATTCAATATTGGCAGGTAAACACTATTATCACCAAAATTAATGGATTGCACTAAATCATCACTTTCGGGAAAAATTTCAACCTGGCCGTTAATAATGAATGAAATTTTTTTAGTCATATTAGCCTCACTCG" />
    </TypeInfo>
    <TypeInfo ID="623" TypeName="System.Collections.Generic.List`1[[Vecute.Nuctions+GeneAnnotation, Vecute, Version=1.0.0.0, Culture=neutral, PublicKeyToken=6ca157640498cbe3]], mscorlib, Version=4.0.0.0, Culture=neutral, PublicKeyToken=b77a5c561934e089" AssemblyString="mscorlib, Version=4.0.0.0, Culture=neutral, PublicKeyToken=b77a5c561934e089" AssemblyLocation="C:\Windows\Microsoft.NET\Framework64\v4.0.30319\mscorlib.dll" IsDeviceDependent="False">
      <ValueInfo V0="624" V1="625" V2="628" Count="3" DeepSerialization="Yes" ShallowSerialization="No" />
    </TypeInfo>
    <TypeInfo ID="624" TypeName="Vecute.Nuctions+GeneAnnotation, Vecute, Version=1.0.0.0, Culture=neutral, PublicKeyToken=6ca157640498cbe3" AssemblyString="Vecute, Version=1.0.0.0, Culture=neutral, PublicKeyToken=6ca157640498cbe3" AssemblyLocation="C:\Users\Jack\Documents\VecuteXI - 2010 Release\Vecute\bin\Debug\Vecute.exe" IsDeviceDependent="False">
      <ValueInfo DeepSerialization="Yes" ShallowSerialization="No" XIndex="17" XType="18" XNote="8" XLabel="407" XStartPosition="20" XEndPosition="69" XComplement="4" XVector="620" XFeature="-1" />
    </TypeInfo>
    <TypeInfo ID="625" TypeName="Vecute.Nuctions+GeneAnnotation, Vecute, Version=1.0.0.0, Culture=neutral, PublicKeyToken=6ca157640498cbe3" AssemblyString="Vecute, Version=1.0.0.0, Culture=neutral, PublicKeyToken=6ca157640498cbe3" AssemblyLocation="C:\Users\Jack\Documents\VecuteXI - 2010 Release\Vecute\bin\Debug\Vecute.exe" IsDeviceDependent="False">
      <ValueInfo DeepSerialization="Yes" ShallowSerialization="No" XIndex="20" XType="22" XNote="8" XLabel="409" XStartPosition="626" XEndPosition="627" XComplement="4" XVector="620" XFeature="-1" />
    </TypeInfo>
    <TypeInfo ID="626" TypeName="System.Int32, mscorlib, Version=4.0.0.0, Culture=neutral, PublicKeyToken=b77a5c561934e089" AssemblyString="mscorlib, Version=4.0.0.0, Culture=neutral, PublicKeyToken=b77a5c561934e089" AssemblyLocation="C:\Windows\Microsoft.NET\Framework64\v4.0.30319\mscorlib.dll" IsDeviceDependent="False">
      <ValueInfo Value="1460" />
    </TypeInfo>
    <TypeInfo ID="627" TypeName="System.Int32, mscorlib, Version=4.0.0.0, Culture=neutral, PublicKeyToken=b77a5c561934e089" AssemblyString="mscorlib, Version=4.0.0.0, Culture=neutral, PublicKeyToken=b77a5c561934e089" AssemblyLocation="C:\Windows\Microsoft.NET\Framework64\v4.0.30319\mscorlib.dll" IsDeviceDependent="False">
      <ValueInfo Value="1463" />
    </TypeInfo>
    <TypeInfo ID="628" TypeName="Vecute.Nuctions+GeneAnnotation, Vecute, Version=1.0.0.0, Culture=neutral, PublicKeyToken=6ca157640498cbe3" AssemblyString="Vecute, Version=1.0.0.0, Culture=neutral, PublicKeyToken=6ca157640498cbe3" AssemblyLocation="C:\Users\Jack\Documents\VecuteXI - 2010 Release\Vecute\bin\Debug\Vecute.exe" IsDeviceDependent="False">
      <ValueInfo DeepSerialization="Yes" ShallowSerialization="No" XIndex="25" XType="26" XNote="27" XLabel="80" XStartPosition="629" XEndPosition="630" XComplement="4" XVector="620" XFeature="83" />
    </TypeInfo>
    <TypeInfo ID="629" TypeName="System.Int32, mscorlib, Version=4.0.0.0, Culture=neutral, PublicKeyToken=b77a5c561934e089" AssemblyString="mscorlib, Version=4.0.0.0, Culture=neutral, PublicKeyToken=b77a5c561934e089" AssemblyLocation="C:\Windows\Microsoft.NET\Framework64\v4.0.30319\mscorlib.dll" IsDeviceDependent="False">
      <ValueInfo Value="15" />
    </TypeInfo>
    <TypeInfo ID="630" TypeName="System.Int32, mscorlib, Version=4.0.0.0, Culture=neutral, PublicKeyToken=b77a5c561934e089" AssemblyString="mscorlib, Version=4.0.0.0, Culture=neutral, PublicKeyToken=b77a5c561934e089" AssemblyLocation="C:\Windows\Microsoft.NET\Framework64\v4.0.30319\mscorlib.dll" IsDeviceDependent="False">
      <ValueInfo Value="1457" />
    </TypeInfo>
    <TypeInfo ID="631" TypeName="System.Collections.Generic.List`1[[System.Int32, mscorlib, Version=4.0.0.0, Culture=neutral, PublicKeyToken=b77a5c561934e089]], mscorlib, Version=4.0.0.0, Culture=neutral, PublicKeyToken=b77a5c561934e089" AssemblyString="mscorlib, Version=4.0.0.0, Culture=neutral, PublicKeyToken=b77a5c561934e089" AssemblyLocation="C:\Windows\Microsoft.NET\Framework64\v4.0.30319\mscorlib.dll" IsDeviceDependent="False">
      <ValueInfo Count="0" DeepSerialization="Yes" ShallowSerialization="No" />
    </TypeInfo>
    <TypeInfo ID="632" TypeName="System.Collections.Generic.List`1[[System.Int32, mscorlib, Version=4.0.0.0, Culture=neutral, PublicKeyToken=b77a5c561934e089]], mscorlib, Version=4.0.0.0, Culture=neutral, PublicKeyToken=b77a5c561934e089" AssemblyString="mscorlib, Version=4.0.0.0, Culture=neutral, PublicKeyToken=b77a5c561934e089" AssemblyLocation="C:\Windows\Microsoft.NET\Framework64\v4.0.30319\mscorlib.dll" IsDeviceDependent="False">
      <ValueInfo Count="0" DeepSerialization="Yes" ShallowSerialization="No" />
    </TypeInfo>
    <TypeInfo ID="633" TypeName="Vecute.Nuctions+GeneFile, Vecute, Version=1.0.0.0, Culture=neutral, PublicKeyToken=6ca157640498cbe3" AssemblyString="Vecute, Version=1.0.0.0, Culture=neutral, PublicKeyToken=6ca157640498cbe3" AssemblyLocation="C:\Users\Jack\Documents\VecuteXI - 2010 Release\Vecute\bin\Debug\Vecute.exe" IsDeviceDependent="False">
      <ValueInfo DeepSerialization="Yes" ShallowSerialization="No" XvName="-1" XvIscircular="4" XvDate="634" XvSequence="419" XvRCSequence="420" XvFeatureCol="635" XvEnd_F="423" XvEnd_R="19" XvPhos_F="39" XvPhos_R="4" XFCleavages="638" XRCleavages="639" XtmpCircular="4" />
    </TypeInfo>
    <TypeInfo ID="634" TypeName="System.DateTime, mscorlib, Version=4.0.0.0, Culture=neutral, PublicKeyToken=b77a5c561934e089" AssemblyString="mscorlib, Version=4.0.0.0, Culture=neutral, PublicKeyToken=b77a5c561934e089" AssemblyLocation="C:\Windows\Microsoft.NET\Framework64\v4.0.30319\mscorlib.dll" IsDeviceDependent="False">
      <ValueInfo Value="40493.6812667708" />
    </TypeInfo>
    <TypeInfo ID="635" TypeName="System.Collections.Generic.List`1[[Vecute.Nuctions+GeneAnnotation, Vecute, Version=1.0.0.0, Culture=neutral, PublicKeyToken=6ca157640498cbe3]], mscorlib, Version=4.0.0.0, Culture=neutral, PublicKeyToken=b77a5c561934e089" AssemblyString="mscorlib, Version=4.0.0.0, Culture=neutral, PublicKeyToken=b77a5c561934e089" AssemblyLocation="C:\Windows\Microsoft.NET\Framework64\v4.0.30319\mscorlib.dll" IsDeviceDependent="False">
      <ValueInfo V0="636" V1="637" Count="2" DeepSerialization="Yes" ShallowSerialization="No" />
    </TypeInfo>
    <TypeInfo ID="636" TypeName="Vecute.Nuctions+GeneAnnotation, Vecute, Version=1.0.0.0, Culture=neutral, PublicKeyToken=6ca157640498cbe3" AssemblyString="Vecute, Version=1.0.0.0, Culture=neutral, PublicKeyToken=6ca157640498cbe3" AssemblyLocation="C:\Users\Jack\Documents\VecuteXI - 2010 Release\Vecute\bin\Debug\Vecute.exe" IsDeviceDependent="False">
      <ValueInfo DeepSerialization="Yes" ShallowSerialization="No" XIndex="17" XType="18" XNote="8" XLabel="423" XStartPosition="20" XEndPosition="69" XComplement="4" XVector="633" XFeature="-1" />
    </TypeInfo>
    <TypeInfo ID="637" TypeName="Vecute.Nuctions+GeneAnnotation, Vecute, Version=1.0.0.0, Culture=neutral, PublicKeyToken=6ca157640498cbe3" AssemblyString="Vecute, Version=1.0.0.0, Culture=neutral, PublicKeyToken=6ca157640498cbe3" AssemblyLocation="C:\Users\Jack\Documents\VecuteXI - 2010 Release\Vecute\bin\Debug\Vecute.exe" IsDeviceDependent="False">
      <ValueInfo DeepSerialization="Yes" ShallowSerialization="No" XIndex="20" XType="22" XNote="8" XLabel="19" XStartPosition="399" XEndPosition="399" XComplement="4" XVector="633" XFeature="-1" />
    </TypeInfo>
    <TypeInfo ID="638" TypeName="System.Collections.Generic.List`1[[System.Int32, mscorlib, Version=4.0.0.0, Culture=neutral, PublicKeyToken=b77a5c561934e089]], mscorlib, Version=4.0.0.0, Culture=neutral, PublicKeyToken=b77a5c561934e089" AssemblyString="mscorlib, Version=4.0.0.0, Culture=neutral, PublicKeyToken=b77a5c561934e089" AssemblyLocation="C:\Windows\Microsoft.NET\Framework64\v4.0.30319\mscorlib.dll" IsDeviceDependent="False">
      <ValueInfo Count="0" DeepSerialization="Yes" ShallowSerialization="No" />
    </TypeInfo>
    <TypeInfo ID="639" TypeName="System.Collections.Generic.List`1[[System.Int32, mscorlib, Version=4.0.0.0, Culture=neutral, PublicKeyToken=b77a5c561934e089]], mscorlib, Version=4.0.0.0, Culture=neutral, PublicKeyToken=b77a5c561934e089" AssemblyString="mscorlib, Version=4.0.0.0, Culture=neutral, PublicKeyToken=b77a5c561934e089" AssemblyLocation="C:\Windows\Microsoft.NET\Framework64\v4.0.30319\mscorlib.dll" IsDeviceDependent="False">
      <ValueInfo Count="0" DeepSerialization="Yes" ShallowSerialization="No" />
    </TypeInfo>
    <TypeInfo ID="640" TypeName="System.Collections.Generic.List`1[[System.String, mscorlib, Version=4.0.0.0, Culture=neutral, PublicKeyToken=b77a5c561934e089]], mscorlib, Version=4.0.0.0, Culture=neutral, PublicKeyToken=b77a5c561934e089" AssemblyString="mscorlib, Version=4.0.0.0, Culture=neutral, PublicKeyToken=b77a5c561934e089" AssemblyLocation="C:\Windows\Microsoft.NET\Framework64\v4.0.30319\mscorlib.dll" IsDeviceDependent="False">
      <ValueInfo V0="428" Count="1" DeepSerialization="Yes" ShallowSerialization="No" />
    </TypeInfo>
    <TypeInfo ID="641" TypeName="System.Collections.Generic.List`1[[Vecute.BufferCondition, Vecute, Version=1.0.0.0, Culture=neutral, PublicKeyToken=6ca157640498cbe3]], mscorlib, Version=4.0.0.0, Culture=neutral, PublicKeyToken=b77a5c561934e089" AssemblyString="mscorlib, Version=4.0.0.0, Culture=neutral, PublicKeyToken=b77a5c561934e089" AssemblyLocation="C:\Windows\Microsoft.NET\Framework64\v4.0.30319\mscorlib.dll" IsDeviceDependent="False">
      <ValueInfo Count="0" DeepSerialization="Yes" ShallowSerialization="No" />
    </TypeInfo>
    <TypeInfo ID="642" TypeName="System.Collections.Generic.List`1[[System.String, mscorlib, Version=4.0.0.0, Culture=neutral, PublicKeyToken=b77a5c561934e089]], mscorlib, Version=4.0.0.0, Culture=neutral, PublicKeyToken=b77a5c561934e089" AssemblyString="mscorlib, Version=4.0.0.0, Culture=neutral, PublicKeyToken=b77a5c561934e089" AssemblyLocation="C:\Windows\Microsoft.NET\Framework64\v4.0.30319\mscorlib.dll" IsDeviceDependent="False">
      <ValueInfo Count="0" DeepSerialization="Yes" ShallowSerialization="No" />
    </TypeInfo>
    <TypeInfo ID="643" TypeName="System.Collections.Generic.List`1[[Vecute.FeatureScreenInfo, Vecute, Version=1.0.0.0, Culture=neutral, PublicKeyToken=6ca157640498cbe3]], mscorlib, Version=4.0.0.0, Culture=neutral, PublicKeyToken=b77a5c561934e089" AssemblyString="mscorlib, Version=4.0.0.0, Culture=neutral, PublicKeyToken=b77a5c561934e089" AssemblyLocation="C:\Windows\Microsoft.NET\Framework64\v4.0.30319\mscorlib.dll" IsDeviceDependent="False">
      <ValueInfo Count="0" DeepSerialization="Yes" ShallowSerialization="No" />
    </TypeInfo>
    <TypeInfo ID="644" TypeName="System.Collections.Generic.List`1[[Vecute.DNAInfo, Vecute, Version=1.0.0.0, Culture=neutral, PublicKeyToken=6ca157640498cbe3]], mscorlib, Version=4.0.0.0, Culture=neutral, PublicKeyToken=b77a5c561934e089" AssemblyString="mscorlib, Version=4.0.0.0, Culture=neutral, PublicKeyToken=b77a5c561934e089" AssemblyLocation="C:\Windows\Microsoft.NET\Framework64\v4.0.30319\mscorlib.dll" IsDeviceDependent="False">
      <ValueInfo V0="572" Count="1" DeepSerialization="Yes" ShallowSerialization="No" />
    </TypeInfo>
    <TypeInfo ID="645" TypeName="System.Collections.Generic.List`1[[Vecute.EnzymeAnalysisItem, Vecute, Version=1.0.0.0, Culture=neutral, PublicKeyToken=6ca157640498cbe3]], mscorlib, Version=4.0.0.0, Culture=neutral, PublicKeyToken=b77a5c561934e089" AssemblyString="mscorlib, Version=4.0.0.0, Culture=neutral, PublicKeyToken=b77a5c561934e089" AssemblyLocation="C:\Windows\Microsoft.NET\Framework64\v4.0.30319\mscorlib.dll" IsDeviceDependent="False">
      <ValueInfo Count="0" DeepSerialization="Yes" ShallowSerialization="No" />
    </TypeInfo>
    <TypeInfo ID="646" TypeName="System.Collections.Generic.List`1[[System.String, mscorlib, Version=4.0.0.0, Culture=neutral, PublicKeyToken=b77a5c561934e089]], mscorlib, Version=4.0.0.0, Culture=neutral, PublicKeyToken=b77a5c561934e089" AssemblyString="mscorlib, Version=4.0.0.0, Culture=neutral, PublicKeyToken=b77a5c561934e089" AssemblyLocation="C:\Windows\Microsoft.NET\Framework64\v4.0.30319\mscorlib.dll" IsDeviceDependent="False">
      <ValueInfo Count="0" DeepSerialization="Yes" ShallowSerialization="No" />
    </TypeInfo>
    <TypeInfo ID="647" TypeName="System.Collections.Generic.List`1[[System.String, mscorlib, Version=4.0.0.0, Culture=neutral, PublicKeyToken=b77a5c561934e089]], mscorlib, Version=4.0.0.0, Culture=neutral, PublicKeyToken=b77a5c561934e089" AssemblyString="mscorlib, Version=4.0.0.0, Culture=neutral, PublicKeyToken=b77a5c561934e089" AssemblyLocation="C:\Windows\Microsoft.NET\Framework64\v4.0.30319\mscorlib.dll" IsDeviceDependent="False">
      <ValueInfo Count="0" DeepSerialization="Yes" ShallowSerialization="No" />
    </TypeInfo>
    <TypeInfo ID="648" TypeName="System.Collections.Generic.List`1[[System.String, mscorlib, Version=4.0.0.0, Culture=neutral, PublicKeyToken=b77a5c561934e089]], mscorlib, Version=4.0.0.0, Culture=neutral, PublicKeyToken=b77a5c561934e089" AssemblyString="mscorlib, Version=4.0.0.0, Culture=neutral, PublicKeyToken=b77a5c561934e089" AssemblyLocation="C:\Windows\Microsoft.NET\Framework64\v4.0.30319\mscorlib.dll" IsDeviceDependent="False">
      <ValueInfo Count="0" DeepSerialization="Yes" ShallowSerialization="No" />
    </TypeInfo>
    <TypeInfo ID="649" TypeName="System.Collections.Generic.List`1[[Vecute.IncubationStep, Vecute, Version=1.0.0.0, Culture=neutral, PublicKeyToken=6ca157640498cbe3]], mscorlib, Version=4.0.0.0, Culture=neutral, PublicKeyToken=b77a5c561934e089" AssemblyString="mscorlib, Version=4.0.0.0, Culture=neutral, PublicKeyToken=b77a5c561934e089" AssemblyLocation="C:\Windows\Microsoft.NET\Framework64\v4.0.30319\mscorlib.dll" IsDeviceDependent="False">
      <ValueInfo Count="0" DeepSerialization="Yes" ShallowSerialization="No" />
    </TypeInfo>
    <TypeInfo ID="650" TypeName="System.Collections.Generic.List`1[[Vecute.Nuctions+Cell, Vecute, Version=1.0.0.0, Culture=neutral, PublicKeyToken=6ca157640498cbe3]], mscorlib, Version=4.0.0.0, Culture=neutral, PublicKeyToken=b77a5c561934e089" AssemblyString="mscorlib, Version=4.0.0.0, Culture=neutral, PublicKeyToken=b77a5c561934e089" AssemblyLocation="C:\Windows\Microsoft.NET\Framework64\v4.0.30319\mscorlib.dll" IsDeviceDependent="False">
      <ValueInfo Count="0" DeepSerialization="Yes" ShallowSerialization="No" />
    </TypeInfo>
    <TypeInfo ID="651" TypeName="System.Single, mscorlib, Version=4.0.0.0, Culture=neutral, PublicKeyToken=b77a5c561934e089" AssemblyString="mscorlib, Version=4.0.0.0, Culture=neutral, PublicKeyToken=b77a5c561934e089" AssemblyLocation="C:\Windows\Microsoft.NET\Framework64\v4.0.30319\mscorlib.dll" IsDeviceDependent="False">
      <ValueInfo Value="1137.244" />
    </TypeInfo>
    <TypeInfo ID="652" TypeName="System.Collections.Generic.List`1[[System.String, mscorlib, Version=4.0.0.0, Culture=neutral, PublicKeyToken=b77a5c561934e089]], mscorlib, Version=4.0.0.0, Culture=neutral, PublicKeyToken=b77a5c561934e089" AssemblyString="mscorlib, Version=4.0.0.0, Culture=neutral, PublicKeyToken=b77a5c561934e089" AssemblyLocation="C:\Windows\Microsoft.NET\Framework64\v4.0.30319\mscorlib.dll" IsDeviceDependent="False">
      <ValueInfo Count="0" DeepSerialization="Yes" ShallowSerialization="No" />
    </TypeInfo>
    <TypeInfo ID="653" TypeName="System.Collections.Generic.Dictionary`2[[System.String, mscorlib, Version=4.0.0.0, Culture=neutral, PublicKeyToken=b77a5c561934e089],[System.String, mscorlib, Version=4.0.0.0, Culture=neutral, PublicKeyToken=b77a5c561934e089]], mscorlib, Version=4.0.0.0, Culture=neutral, PublicKeyToken=b77a5c561934e089" AssemblyString="mscorlib, Version=4.0.0.0, Culture=neutral, PublicKeyToken=b77a5c561934e089" AssemblyLocation="C:\Windows\Microsoft.NET\Framework64\v4.0.30319\mscorlib.dll" IsDeviceDependent="False">
      <ValueInfo Count="0" DeepSerialization="Yes" ShallowSerialization="No" />
    </TypeInfo>
    <TypeInfo ID="654" TypeName="Vecute.DNAInfo, Vecute, Version=1.0.0.0, Culture=neutral, PublicKeyToken=6ca157640498cbe3" AssemblyString="Vecute, Version=1.0.0.0, Culture=neutral, PublicKeyToken=6ca157640498cbe3" AssemblyLocation="C:\Users\Jack\Documents\VecuteXI - 2010 Release\Vecute\bin\Debug\Vecute.exe" IsDeviceDependent="False">
      <ValueInfo DeepSerialization="Yes" ShallowSerialization="No" XvName="3" XOperationDescription="-1" XIsVerificationStep="4" XIsConstructionNode="4" XNotDrawMap="4" XHost="655" XvMolecularOperation="9" XUpdateImageEvent="-1" XDNAs="657" XCalculated="39" XFile_Filename="-1" XEnzyme_Enzymes="671" XEnzyme_Buffers="672" XEnzyme_Condition="673" XDephosphorylateWhenDigestion="4" XPCR_ForwardPrimer="674" XPCR_FPrimerName="675" XPCR_ReversePrimer="676" XPCR_RPrimerName="677" XPCR_Overlap="4" XModify_Method="47" XScreen_Features="678" XScreen_OnlyCircular="4" XSource="679" XEditing="39" XCreating="4" XLigation_TriFragment="115" XLigationMethod="115" XGel_Minimum="116" XGel_Maximun="117" XSolutionExtration="4" XSetPosition="118" XScreen_PCRMax="117" XScreen_PCRMin="116" XScreen_FPrimer="8" XScreen_FName="119" XScreen_RPrimer="8" XScreen_RName="120" XScreen_Mode="121" XRecombinationMethod="122" XEnzymeAnalysisParamters="680" XFetchedEnzymes="681" XOnlySignificant="39" XOnlyExtend="39" XAutomaticChoose="39" XSequencingTheorica="-1" XSequencingPrimerName="8" XSequencingPrimer="8" XSequencingSequence="8" XTheorySequences="682" XSequencingResultComment="126" XCompareSelectedGeneFile="-1" XCompareResultComment="126" XPickedDNAs="683" XDescribeType="128" XTransformationMethod="129" XTransformationMode="130" XIncubation="684" XCells="685" XIncludeVerification="4" XSequencingVerify="4" XDX="686" XDY="687" XRealSize="4" XFinished="4" XProgress="135" XPixelPerKBP="17" XIsKeyName="4" XPCRDesignerData="-1" XSequenceDesignerData="-1" XUseFreeDesigner="4" XFreeDesignCode="8" XFreeDesignName="8" XDesignedEnzymeSite="688" XPrimerDesignerMode="4" XDesignedPrimers="689" />
    </TypeInfo>
    <TypeInfo ID="655" TypeName="Vecute.Nuctions+Host, Vecute, Version=1.0.0.0, Culture=neutral, PublicKeyToken=6ca157640498cbe3" AssemblyString="Vecute, Version=1.0.0.0, Culture=neutral, PublicKeyToken=6ca157640498cbe3" AssemblyLocation="C:\Users\Jack\Documents\VecuteXI - 2010 Release\Vecute\bin\Debug\Vecute.exe" IsDeviceDependent="False">
      <ValueInfo DeepSerialization="Yes" ShallowSerialization="No" XName="6" XBioFunctions="656" XDescription="8" />
    </TypeInfo>
    <TypeInfo ID="656" TypeName="System.Collections.Generic.List`1[[Vecute.Nuctions+FeatureFunction, Vecute, Version=1.0.0.0, Culture=neutral, PublicKeyToken=6ca157640498cbe3]], mscorlib, Version=4.0.0.0, Culture=neutral, PublicKeyToken=b77a5c561934e089" AssemblyString="mscorlib, Version=4.0.0.0, Culture=neutral, PublicKeyToken=b77a5c561934e089" AssemblyLocation="C:\Windows\Microsoft.NET\Framework64\v4.0.30319\mscorlib.dll" IsDeviceDependent="False">
      <ValueInfo Count="0" DeepSerialization="Yes" ShallowSerialization="No" />
    </TypeInfo>
    <TypeInfo ID="657" TypeName="Microsoft.VisualBasic.Collection, Microsoft.VisualBasic, Version=10.0.0.0, Culture=neutral, PublicKeyToken=b03f5f7f11d50a3a" AssemblyString="Microsoft.VisualBasic, Version=10.0.0.0, Culture=neutral, PublicKeyToken=b03f5f7f11d50a3a" AssemblyLocation="C:\Windows\Microsoft.Net\assembly\GAC_MSIL\Microsoft.VisualBasic\v4.0_10.0.0.0__b03f5f7f11d50a3a\Microsoft.VisualBasic.dll" IsDeviceDependent="False">
      <ValueInfo V0="658" Count="1" DeepSerialization="Yes" ShallowSerialization="No" />
    </TypeInfo>
    <TypeInfo ID="658" TypeName="Vecute.Nuctions+GeneFile, Vecute, Version=1.0.0.0, Culture=neutral, PublicKeyToken=6ca157640498cbe3" AssemblyString="Vecute, Version=1.0.0.0, Culture=neutral, PublicKeyToken=6ca157640498cbe3" AssemblyLocation="C:\Users\Jack\Documents\VecuteXI - 2010 Release\Vecute\bin\Debug\Vecute.exe" IsDeviceDependent="False">
      <ValueInfo DeepSerialization="Yes" ShallowSerialization="No" XvName="-1" XvIscircular="4" XvDate="659" XvSequence="660" XvRCSequence="661" XvFeatureCol="662" XvEnd_F="19" XvEnd_R="19" XvPhos_F="4" XvPhos_R="4" XFCleavages="669" XRCleavages="670" XtmpCircular="4" />
    </TypeInfo>
    <TypeInfo ID="659" TypeName="System.DateTime, mscorlib, Version=4.0.0.0, Culture=neutral, PublicKeyToken=b77a5c561934e089" AssemblyString="mscorlib, Version=4.0.0.0, Culture=neutral, PublicKeyToken=b77a5c561934e089" AssemblyLocation="C:\Windows\Microsoft.NET\Framework64\v4.0.30319\mscorlib.dll" IsDeviceDependent="False">
      <ValueInfo Value="40493.6821270486" />
    </TypeInfo>
    <TypeInfo ID="660" TypeName="System.String, mscorlib, Version=4.0.0.0, Culture=neutral, PublicKeyToken=b77a5c561934e089" AssemblyString="mscorlib, Version=4.0.0.0, Culture=neutral, PublicKeyToken=b77a5c561934e089" AssemblyLocation="C:\Windows\Microsoft.NET\Framework64\v4.0.30319\mscorlib.dll" IsDeviceDependent="False">
      <ValueInfo Value="CCAGATCACCGAGTGAGGAAAAAGAAATGAAATTTGGATTGTTCTTCCTTAACTTCATCAATTCAACAACTGTTCAAGAACAAAGTATAGTTCGCATGCAGGAAATAACAGAGTATGTTGATAAGTTGAATTTTGAACAGATTTTGGTGTATGAAAATCATTTTTCAGGTAATGGTGTTGTCGGTGCTCCTCTGACTGTTTCTGGTTTTTTGCTCGGTTTAACAGAAAAAATTAAAATTGGCTCATTGAATCACATCATTACAACTCATCATCCTGTCCGAATAGCGGAGGAGGCTTGCTTATTGGATCAATTAAGCGAAGGGAGATTTATTTTAGGGTTTAGTGATTGTGAAAAAAAAGATGAAATGCGTCTTTTTAATCGCCCTGTTGAATATCAACAGCAACTATTTGAAGAGTGTTATGAAATCATTAACGATGCTTTAACAACAGGCTATTGTAATCCCGATAATGATTTTTATAGTTTCCCTAAAATATCGGTAAACCCCCACGCTTATACCCAAGGCGGGCCTCGGAGATATGTCACAGCAACCAGTCATCATATTGTTGAGTGGGCGGCTAAAAAAGGCATTCCTCTCATCTTTAAGTGGGATGACTCCAATGATGTTAGATATGAATATGCTGAAAGGTATAAAGCCGTTGCTGATAAATATGGTATTGACTTATCAGCGATAGATCATCAGTTAATGGTATTGGTTAACTATAACGAAGATAGTCACAAAGCTAAACAAGAGACGCGTGCATTTATCCGTGATTATGTTCTTGAAATGTATCCTAATGAAAATCTCGAAAATAAACTTGAAGAGATAATCACAGAAAACGCTGTCGGAGATTATACGGAATGTATAGCTGCGGCTAAGCTGGCAATTGAAAAGTGCGGTGCAAAAAGTGTATTGTTATCTTTTGAACCAATGAATGACTTGATGCACCAAAAAAACGTAATCAATATTGTTAATGATAATATTAAAAAGTACCACATGTAGCACACGGTGATCTGG" />
    </TypeInfo>
    <TypeInfo ID="661" TypeName="System.String, mscorlib, Version=4.0.0.0, Culture=neutral, PublicKeyToken=b77a5c561934e089" AssemblyString="mscorlib, Version=4.0.0.0, Culture=neutral, PublicKeyToken=b77a5c561934e089" AssemblyLocation="C:\Windows\Microsoft.NET\Framework64\v4.0.30319\mscorlib.dll" IsDeviceDependent="False">
      <ValueInfo Value="CCAGATCACCGTGTGCTACATGTGGTACTTTTTAATATTATCATTAACAATATTGATTACGTTTTTTTGGTGCATCAAGTCATTCATTGGTTCAAAAGATAACAATACACTTTTTGCACCGCACTTTTCAATTGCCAGCTTAGCCGCAGCTATACATTCCGTATAATCTCCGACAGCGTTTTCTGTGATTATCTCTTCAAGTTTATTTTCGAGATTTTCATTAGGATACATTTCAAGAACATAATCACGGATAAATGCACGCGTCTCTTGTTTAGCTTTGTGACTATCTTCGTTATAGTTAACCAATACCATTAACTGATGATCTATCGCTGATAAGTCAATACCATATTTATCAGCAACGGCTTTATACCTTTCAGCATATTCATATCTAACATCATTGGAGTCATCCCACTTAAAGATGAGAGGAATGCCTTTTTTAGCCGCCCACTCAACAATATGATGACTGGTTGCTGTGACATATCTCCGAGGCCCGCCTTGGGTATAAGCGTGGGGGTTTACCGATATTTTAGGGAAACTATAAAAATCATTATCGGGATTACAATAGCCTGTTGTTAAAGCATCGTTAATGATTTCATAACACTCTTCAAATAGTTGCTGTTGATATTCAACAGGGCGATTAAAAAGACGCATTTCATCTTTTTTTTCACAATCACTAAACCCTAAAATAAATCTCCCTTCGCTTAATTGATCCAATAAGCAAGCCTCCTCCGCTATTCGGACAGGATGATGAGTTGTAATGATGTGATTCAATGAGCCAATTTTAATTTTTTCTGTTAAACCGAGCAAAAAACCAGAAACAGTCAGAGGAGCACCGACAACACCATTACCTGAAAAATGATTTTCATACACCAAAATCTGTTCAAAATTCAACTTATCAACATACTCTGTTATTTCCTGCATGCGAACTATACTTTGTTCTTGAACAGTTGTTGAATTGATGAAGTTAAGGAAGAACAATCCAAATTTCATTTCTTTTTCCTCACTCGGTGATCTGG" />
    </TypeInfo>
    <TypeInfo ID="662" TypeName="System.Collections.Generic.List`1[[Vecute.Nuctions+GeneAnnotation, Vecute, Version=1.0.0.0, Culture=neutral, PublicKeyToken=6ca157640498cbe3]], mscorlib, Version=4.0.0.0, Culture=neutral, PublicKeyToken=b77a5c561934e089" AssemblyString="mscorlib, Version=4.0.0.0, Culture=neutral, PublicKeyToken=b77a5c561934e089" AssemblyLocation="C:\Windows\Microsoft.NET\Framework64\v4.0.30319\mscorlib.dll" IsDeviceDependent="False">
      <ValueInfo V0="663" V1="664" V2="666" Count="3" DeepSerialization="Yes" ShallowSerialization="No" />
    </TypeInfo>
    <TypeInfo ID="663" TypeName="Vecute.Nuctions+GeneAnnotation, Vecute, Version=1.0.0.0, Culture=neutral, PublicKeyToken=6ca157640498cbe3" AssemblyString="Vecute, Version=1.0.0.0, Culture=neutral, PublicKeyToken=6ca157640498cbe3" AssemblyLocation="C:\Users\Jack\Documents\VecuteXI - 2010 Release\Vecute\bin\Debug\Vecute.exe" IsDeviceDependent="False">
      <ValueInfo DeepSerialization="Yes" ShallowSerialization="No" XIndex="17" XType="18" XNote="8" XLabel="19" XStartPosition="20" XEndPosition="20" XComplement="4" XVector="658" XFeature="-1" />
    </TypeInfo>
    <TypeInfo ID="664" TypeName="Vecute.Nuctions+GeneAnnotation, Vecute, Version=1.0.0.0, Culture=neutral, PublicKeyToken=6ca157640498cbe3" AssemblyString="Vecute, Version=1.0.0.0, Culture=neutral, PublicKeyToken=6ca157640498cbe3" AssemblyLocation="C:\Users\Jack\Documents\VecuteXI - 2010 Release\Vecute\bin\Debug\Vecute.exe" IsDeviceDependent="False">
      <ValueInfo DeepSerialization="Yes" ShallowSerialization="No" XIndex="20" XType="22" XNote="8" XLabel="19" XStartPosition="665" XEndPosition="665" XComplement="4" XVector="658" XFeature="-1" />
    </TypeInfo>
    <TypeInfo ID="665" TypeName="System.Int32, mscorlib, Version=4.0.0.0, Culture=neutral, PublicKeyToken=b77a5c561934e089" AssemblyString="mscorlib, Version=4.0.0.0, Culture=neutral, PublicKeyToken=b77a5c561934e089" AssemblyLocation="C:\Windows\Microsoft.NET\Framework64\v4.0.30319\mscorlib.dll" IsDeviceDependent="False">
      <ValueInfo Value="1016" />
    </TypeInfo>
    <TypeInfo ID="666" TypeName="Vecute.Nuctions+GeneAnnotation, Vecute, Version=1.0.0.0, Culture=neutral, PublicKeyToken=6ca157640498cbe3" AssemblyString="Vecute, Version=1.0.0.0, Culture=neutral, PublicKeyToken=6ca157640498cbe3" AssemblyLocation="C:\Users\Jack\Documents\VecuteXI - 2010 Release\Vecute\bin\Debug\Vecute.exe" IsDeviceDependent="False">
      <ValueInfo DeepSerialization="Yes" ShallowSerialization="No" XIndex="25" XType="26" XNote="27" XLabel="90" XStartPosition="667" XEndPosition="668" XComplement="4" XVector="658" XFeature="93" />
    </TypeInfo>
    <TypeInfo ID="667" TypeName="System.Int32, mscorlib, Version=4.0.0.0, Culture=neutral, PublicKeyToken=b77a5c561934e089" AssemblyString="mscorlib, Version=4.0.0.0, Culture=neutral, PublicKeyToken=b77a5c561934e089" AssemblyLocation="C:\Windows\Microsoft.NET\Framework64\v4.0.30319\mscorlib.dll" IsDeviceDependent="False">
      <ValueInfo Value="27" />
    </TypeInfo>
    <TypeInfo ID="668" TypeName="System.Int32, mscorlib, Version=4.0.0.0, Culture=neutral, PublicKeyToken=b77a5c561934e089" AssemblyString="mscorlib, Version=4.0.0.0, Culture=neutral, PublicKeyToken=b77a5c561934e089" AssemblyLocation="C:\Windows\Microsoft.NET\Framework64\v4.0.30319\mscorlib.dll" IsDeviceDependent="False">
      <ValueInfo Value="1001" />
    </TypeInfo>
    <TypeInfo ID="669" TypeName="System.Collections.Generic.List`1[[System.Int32, mscorlib, Version=4.0.0.0, Culture=neutral, PublicKeyToken=b77a5c561934e089]], mscorlib, Version=4.0.0.0, Culture=neutral, PublicKeyToken=b77a5c561934e089" AssemblyString="mscorlib, Version=4.0.0.0, Culture=neutral, PublicKeyToken=b77a5c561934e089" AssemblyLocation="C:\Windows\Microsoft.NET\Framework64\v4.0.30319\mscorlib.dll" IsDeviceDependent="False">
      <ValueInfo Count="0" DeepSerialization="Yes" ShallowSerialization="No" />
    </TypeInfo>
    <TypeInfo ID="670" TypeName="System.Collections.Generic.List`1[[System.Int32, mscorlib, Version=4.0.0.0, Culture=neutral, PublicKeyToken=b77a5c561934e089]], mscorlib, Version=4.0.0.0, Culture=neutral, PublicKeyToken=b77a5c561934e089" AssemblyString="mscorlib, Version=4.0.0.0, Culture=neutral, PublicKeyToken=b77a5c561934e089" AssemblyLocation="C:\Windows\Microsoft.NET\Framework64\v4.0.30319\mscorlib.dll" IsDeviceDependent="False">
      <ValueInfo Count="0" DeepSerialization="Yes" ShallowSerialization="No" />
    </TypeInfo>
    <TypeInfo ID="671" TypeName="System.Collections.Generic.List`1[[System.String, mscorlib, Version=4.0.0.0, Culture=neutral, PublicKeyToken=b77a5c561934e089]], mscorlib, Version=4.0.0.0, Culture=neutral, PublicKeyToken=b77a5c561934e089" AssemblyString="mscorlib, Version=4.0.0.0, Culture=neutral, PublicKeyToken=b77a5c561934e089" AssemblyLocation="C:\Windows\Microsoft.NET\Framework64\v4.0.30319\mscorlib.dll" IsDeviceDependent="False">
      <ValueInfo Count="0" DeepSerialization="Yes" ShallowSerialization="No" />
    </TypeInfo>
    <TypeInfo ID="672" TypeName="System.Collections.Generic.List`1[[Vecute.BufferCondition, Vecute, Version=1.0.0.0, Culture=neutral, PublicKeyToken=6ca157640498cbe3]], mscorlib, Version=4.0.0.0, Culture=neutral, PublicKeyToken=b77a5c561934e089" AssemblyString="mscorlib, Version=4.0.0.0, Culture=neutral, PublicKeyToken=b77a5c561934e089" AssemblyLocation="C:\Windows\Microsoft.NET\Framework64\v4.0.30319\mscorlib.dll" IsDeviceDependent="False">
      <ValueInfo Count="0" DeepSerialization="Yes" ShallowSerialization="No" />
    </TypeInfo>
    <TypeInfo ID="673" TypeName="System.Collections.Generic.List`1[[System.String, mscorlib, Version=4.0.0.0, Culture=neutral, PublicKeyToken=b77a5c561934e089]], mscorlib, Version=4.0.0.0, Culture=neutral, PublicKeyToken=b77a5c561934e089" AssemblyString="mscorlib, Version=4.0.0.0, Culture=neutral, PublicKeyToken=b77a5c561934e089" AssemblyLocation="C:\Windows\Microsoft.NET\Framework64\v4.0.30319\mscorlib.dll" IsDeviceDependent="False">
      <ValueInfo Count="0" DeepSerialization="Yes" ShallowSerialization="No" />
    </TypeInfo>
    <TypeInfo ID="674" TypeName="System.String, mscorlib, Version=4.0.0.0, Culture=neutral, PublicKeyToken=b77a5c561934e089" AssemblyString="mscorlib, Version=4.0.0.0, Culture=neutral, PublicKeyToken=b77a5c561934e089" AssemblyLocation="C:\Windows\Microsoft.NET\Framework64\v4.0.30319\mscorlib.dll" IsDeviceDependent="False">
      <ValueInfo Value="CCAGATCACCGAGTG&gt;AGGAAAAAGAAATGAAATTTGGATT" />
    </TypeInfo>
    <TypeInfo ID="675" TypeName="System.String, mscorlib, Version=4.0.0.0, Culture=neutral, PublicKeyToken=b77a5c561934e089" AssemblyString="mscorlib, Version=4.0.0.0, Culture=neutral, PublicKeyToken=b77a5c561934e089" AssemblyLocation="C:\Windows\Microsoft.NET\Framework64\v4.0.30319\mscorlib.dll" IsDeviceDependent="False">
      <ValueInfo Value="luxBF" />
    </TypeInfo>
    <TypeInfo ID="676" TypeName="System.String, mscorlib, Version=4.0.0.0, Culture=neutral, PublicKeyToken=b77a5c561934e089" AssemblyString="mscorlib, Version=4.0.0.0, Culture=neutral, PublicKeyToken=b77a5c561934e089" AssemblyLocation="C:\Windows\Microsoft.NET\Framework64\v4.0.30319\mscorlib.dll" IsDeviceDependent="False">
      <ValueInfo Value="CCAGATCACCGTGTG&gt;CTACATGTGGTACTTTTTAATATTATCATT" />
    </TypeInfo>
    <TypeInfo ID="677" TypeName="System.String, mscorlib, Version=4.0.0.0, Culture=neutral, PublicKeyToken=b77a5c561934e089" AssemblyString="mscorlib, Version=4.0.0.0, Culture=neutral, PublicKeyToken=b77a5c561934e089" AssemblyLocation="C:\Windows\Microsoft.NET\Framework64\v4.0.30319\mscorlib.dll" IsDeviceDependent="False">
      <ValueInfo Value="luxBR" />
    </TypeInfo>
    <TypeInfo ID="678" TypeName="System.Collections.Generic.List`1[[Vecute.FeatureScreenInfo, Vecute, Version=1.0.0.0, Culture=neutral, PublicKeyToken=6ca157640498cbe3]], mscorlib, Version=4.0.0.0, Culture=neutral, PublicKeyToken=b77a5c561934e089" AssemblyString="mscorlib, Version=4.0.0.0, Culture=neutral, PublicKeyToken=b77a5c561934e089" AssemblyLocation="C:\Windows\Microsoft.NET\Framework64\v4.0.30319\mscorlib.dll" IsDeviceDependent="False">
      <ValueInfo Count="0" DeepSerialization="Yes" ShallowSerialization="No" />
    </TypeInfo>
    <TypeInfo ID="679" TypeName="System.Collections.Generic.List`1[[Vecute.DNAInfo, Vecute, Version=1.0.0.0, Culture=neutral, PublicKeyToken=6ca157640498cbe3]], mscorlib, Version=4.0.0.0, Culture=neutral, PublicKeyToken=b77a5c561934e089" AssemblyString="mscorlib, Version=4.0.0.0, Culture=neutral, PublicKeyToken=b77a5c561934e089" AssemblyLocation="C:\Windows\Microsoft.NET\Framework64\v4.0.30319\mscorlib.dll" IsDeviceDependent="False">
      <ValueInfo V0="50" Count="1" DeepSerialization="Yes" ShallowSerialization="No" />
    </TypeInfo>
    <TypeInfo ID="680" TypeName="System.Collections.Generic.List`1[[Vecute.EnzymeAnalysisItem, Vecute, Version=1.0.0.0, Culture=neutral, PublicKeyToken=6ca157640498cbe3]], mscorlib, Version=4.0.0.0, Culture=neutral, PublicKeyToken=b77a5c561934e089" AssemblyString="mscorlib, Version=4.0.0.0, Culture=neutral, PublicKeyToken=b77a5c561934e089" AssemblyLocation="C:\Windows\Microsoft.NET\Framework64\v4.0.30319\mscorlib.dll" IsDeviceDependent="False">
      <ValueInfo Count="0" DeepSerialization="Yes" ShallowSerialization="No" />
    </TypeInfo>
    <TypeInfo ID="681" TypeName="System.Collections.Generic.List`1[[System.String, mscorlib, Version=4.0.0.0, Culture=neutral, PublicKeyToken=b77a5c561934e089]], mscorlib, Version=4.0.0.0, Culture=neutral, PublicKeyToken=b77a5c561934e089" AssemblyString="mscorlib, Version=4.0.0.0, Culture=neutral, PublicKeyToken=b77a5c561934e089" AssemblyLocation="C:\Windows\Microsoft.NET\Framework64\v4.0.30319\mscorlib.dll" IsDeviceDependent="False">
      <ValueInfo Count="0" DeepSerialization="Yes" ShallowSerialization="No" />
    </TypeInfo>
    <TypeInfo ID="682" TypeName="System.Collections.Generic.List`1[[System.String, mscorlib, Version=4.0.0.0, Culture=neutral, PublicKeyToken=b77a5c561934e089]], mscorlib, Version=4.0.0.0, Culture=neutral, PublicKeyToken=b77a5c561934e089" AssemblyString="mscorlib, Version=4.0.0.0, Culture=neutral, PublicKeyToken=b77a5c561934e089" AssemblyLocation="C:\Windows\Microsoft.NET\Framework64\v4.0.30319\mscorlib.dll" IsDeviceDependent="False">
      <ValueInfo Count="0" DeepSerialization="Yes" ShallowSerialization="No" />
    </TypeInfo>
    <TypeInfo ID="683" TypeName="System.Collections.Generic.List`1[[System.String, mscorlib, Version=4.0.0.0, Culture=neutral, PublicKeyToken=b77a5c561934e089]], mscorlib, Version=4.0.0.0, Culture=neutral, PublicKeyToken=b77a5c561934e089" AssemblyString="mscorlib, Version=4.0.0.0, Culture=neutral, PublicKeyToken=b77a5c561934e089" AssemblyLocation="C:\Windows\Microsoft.NET\Framework64\v4.0.30319\mscorlib.dll" IsDeviceDependent="False">
      <ValueInfo Count="0" DeepSerialization="Yes" ShallowSerialization="No" />
    </TypeInfo>
    <TypeInfo ID="684" TypeName="System.Collections.Generic.List`1[[Vecute.IncubationStep, Vecute, Version=1.0.0.0, Culture=neutral, PublicKeyToken=6ca157640498cbe3]], mscorlib, Version=4.0.0.0, Culture=neutral, PublicKeyToken=b77a5c561934e089" AssemblyString="mscorlib, Version=4.0.0.0, Culture=neutral, PublicKeyToken=b77a5c561934e089" AssemblyLocation="C:\Windows\Microsoft.NET\Framework64\v4.0.30319\mscorlib.dll" IsDeviceDependent="False">
      <ValueInfo Count="0" DeepSerialization="Yes" ShallowSerialization="No" />
    </TypeInfo>
    <TypeInfo ID="685" TypeName="System.Collections.Generic.List`1[[Vecute.Nuctions+Cell, Vecute, Version=1.0.0.0, Culture=neutral, PublicKeyToken=6ca157640498cbe3]], mscorlib, Version=4.0.0.0, Culture=neutral, PublicKeyToken=b77a5c561934e089" AssemblyString="mscorlib, Version=4.0.0.0, Culture=neutral, PublicKeyToken=b77a5c561934e089" AssemblyLocation="C:\Windows\Microsoft.NET\Framework64\v4.0.30319\mscorlib.dll" IsDeviceDependent="False">
      <ValueInfo Count="0" DeepSerialization="Yes" ShallowSerialization="No" />
    </TypeInfo>
    <TypeInfo ID="686" TypeName="System.Single, mscorlib, Version=4.0.0.0, Culture=neutral, PublicKeyToken=b77a5c561934e089" AssemblyString="mscorlib, Version=4.0.0.0, Culture=neutral, PublicKeyToken=b77a5c561934e089" AssemblyLocation="C:\Windows\Microsoft.NET\Framework64\v4.0.30319\mscorlib.dll" IsDeviceDependent="False">
      <ValueInfo Value="4733.088" />
    </TypeInfo>
    <TypeInfo ID="687" TypeName="System.Single, mscorlib, Version=4.0.0.0, Culture=neutral, PublicKeyToken=b77a5c561934e089" AssemblyString="mscorlib, Version=4.0.0.0, Culture=neutral, PublicKeyToken=b77a5c561934e089" AssemblyLocation="C:\Windows\Microsoft.NET\Framework64\v4.0.30319\mscorlib.dll" IsDeviceDependent="False">
      <ValueInfo Value="1144.406" />
    </TypeInfo>
    <TypeInfo ID="688" TypeName="System.Collections.Generic.List`1[[System.String, mscorlib, Version=4.0.0.0, Culture=neutral, PublicKeyToken=b77a5c561934e089]], mscorlib, Version=4.0.0.0, Culture=neutral, PublicKeyToken=b77a5c561934e089" AssemblyString="mscorlib, Version=4.0.0.0, Culture=neutral, PublicKeyToken=b77a5c561934e089" AssemblyLocation="C:\Windows\Microsoft.NET\Framework64\v4.0.30319\mscorlib.dll" IsDeviceDependent="False">
      <ValueInfo Count="0" DeepSerialization="Yes" ShallowSerialization="No" />
    </TypeInfo>
    <TypeInfo ID="689" TypeName="System.Collections.Generic.Dictionary`2[[System.String, mscorlib, Version=4.0.0.0, Culture=neutral, PublicKeyToken=b77a5c561934e089],[System.String, mscorlib, Version=4.0.0.0, Culture=neutral, PublicKeyToken=b77a5c561934e089]], mscorlib, Version=4.0.0.0, Culture=neutral, PublicKeyToken=b77a5c561934e089" AssemblyString="mscorlib, Version=4.0.0.0, Culture=neutral, PublicKeyToken=b77a5c561934e089" AssemblyLocation="C:\Windows\Microsoft.NET\Framework64\v4.0.30319\mscorlib.dll" IsDeviceDependent="False">
      <ValueInfo Count="0" DeepSerialization="Yes" ShallowSerialization="No" />
    </TypeInfo>
    <TypeInfo ID="690" TypeName="Vecute.DNAInfo, Vecute, Version=1.0.0.0, Culture=neutral, PublicKeyToken=6ca157640498cbe3" AssemblyString="Vecute, Version=1.0.0.0, Culture=neutral, PublicKeyToken=6ca157640498cbe3" AssemblyLocation="C:\Users\Jack\Documents\VecuteXI - 2010 Release\Vecute\bin\Debug\Vecute.exe" IsDeviceDependent="False">
      <ValueInfo DeepSerialization="Yes" ShallowSerialization="No" XvName="385" XOperationDescription="-1" XIsVerificationStep="4" XIsConstructionNode="4" XNotDrawMap="4" XHost="691" XvMolecularOperation="388" XUpdateImageEvent="-1" XDNAs="693" XCalculated="39" XFile_Filename="-1" XEnzyme_Enzymes="721" XEnzyme_Buffers="722" XEnzyme_Condition="723" XDephosphorylateWhenDigestion="4" XPCR_ForwardPrimer="-1" XPCR_FPrimerName="-1" XPCR_ReversePrimer="-1" XPCR_RPrimerName="-1" XPCR_Overlap="4" XModify_Method="47" XScreen_Features="724" XScreen_OnlyCircular="4" XSource="725" XEditing="39" XCreating="4" XLigation_TriFragment="115" XLigationMethod="115" XGel_Minimum="116" XGel_Maximun="117" XSolutionExtration="4" XSetPosition="118" XScreen_PCRMax="117" XScreen_PCRMin="116" XScreen_FPrimer="8" XScreen_FName="119" XScreen_RPrimer="8" XScreen_RName="120" XScreen_Mode="121" XRecombinationMethod="122" XEnzymeAnalysisParamters="726" XFetchedEnzymes="727" XOnlySignificant="39" XOnlyExtend="39" XAutomaticChoose="39" XSequencingTheorica="-1" XSequencingPrimerName="8" XSequencingPrimer="8" XSequencingSequence="8" XTheorySequences="728" XSequencingResultComment="126" XCompareSelectedGeneFile="-1" XCompareResultComment="126" XPickedDNAs="729" XDescribeType="128" XTransformationMethod="129" XTransformationMode="130" XIncubation="730" XCells="731" XIncludeVerification="4" XSequencingVerify="4" XDX="686" XDY="732" XRealSize="4" XFinished="4" XProgress="135" XPixelPerKBP="17" XIsKeyName="4" XPCRDesignerData="-1" XSequenceDesignerData="-1" XUseFreeDesigner="4" XFreeDesignCode="8" XFreeDesignName="8" XDesignedEnzymeSite="733" XPrimerDesignerMode="4" XDesignedPrimers="734" />
    </TypeInfo>
    <TypeInfo ID="691" TypeName="Vecute.Nuctions+Host, Vecute, Version=1.0.0.0, Culture=neutral, PublicKeyToken=6ca157640498cbe3" AssemblyString="Vecute, Version=1.0.0.0, Culture=neutral, PublicKeyToken=6ca157640498cbe3" AssemblyLocation="C:\Users\Jack\Documents\VecuteXI - 2010 Release\Vecute\bin\Debug\Vecute.exe" IsDeviceDependent="False">
      <ValueInfo DeepSerialization="Yes" ShallowSerialization="No" XName="6" XBioFunctions="692" XDescription="8" />
    </TypeInfo>
    <TypeInfo ID="692" TypeName="System.Collections.Generic.List`1[[Vecute.Nuctions+FeatureFunction, Vecute, Version=1.0.0.0, Culture=neutral, PublicKeyToken=6ca157640498cbe3]], mscorlib, Version=4.0.0.0, Culture=neutral, PublicKeyToken=b77a5c561934e089" AssemblyString="mscorlib, Version=4.0.0.0, Culture=neutral, PublicKeyToken=b77a5c561934e089" AssemblyLocation="C:\Windows\Microsoft.NET\Framework64\v4.0.30319\mscorlib.dll" IsDeviceDependent="False">
      <ValueInfo Count="0" DeepSerialization="Yes" ShallowSerialization="No" />
    </TypeInfo>
    <TypeInfo ID="693" TypeName="Microsoft.VisualBasic.Collection, Microsoft.VisualBasic, Version=10.0.0.0, Culture=neutral, PublicKeyToken=b03f5f7f11d50a3a" AssemblyString="Microsoft.VisualBasic, Version=10.0.0.0, Culture=neutral, PublicKeyToken=b03f5f7f11d50a3a" AssemblyLocation="C:\Windows\Microsoft.Net\assembly\GAC_MSIL\Microsoft.VisualBasic\v4.0_10.0.0.0__b03f5f7f11d50a3a\Microsoft.VisualBasic.dll" IsDeviceDependent="False">
      <ValueInfo V0="694" V1="701" V2="714" Count="3" DeepSerialization="Yes" ShallowSerialization="No" />
    </TypeInfo>
[truncated: 5,219,696 more chars]
