# Supplementary material for: Parallel In Vivo DNA Assembly by Recombination: Experimental Demonstration and Theoretical Approaches
Source: PLoS One. 2013 Feb 28;8(2):e56854. doi: 10.1371/journal.pone.0056854 (PMC3585241; doi:10.1371/journal.pone.0056854)
Supplement: File S12 — In Silico Implementation of Linear Bi-Swap TRAS.vxt. Describes a possible design for a linear Bi-Swap TRAS strategy where five DNA fragments are assembled in order. (VXT) [file pone.0056854.s015.vxt › pone.0056854.s015.vxt.out]

<XmlObjectSerializer>
  <XmlObjects>
    <TypeInfo ID="0" TypeName="Vecute.WorkSpace, Vecute, Version=1.0.0.0, Culture=neutral, PublicKeyToken=6ca157640498cbe3" AssemblyString="Vecute, Version=1.0.0.0, Culture=neutral, PublicKeyToken=6ca157640498cbe3" AssemblyLocation="C:\Users\Jack\Documents\VecuteXI - 2010 Release\Vecute\bin\Debug\Vecute.exe" IsDeviceDependent="False">
      <ValueInfo DeepSerialization="Yes" ShallowSerialization="No" XChartItems="1" XFeatures="4278" XEnzymes="4437" XSummary="8" XScale="4438" XOffsetX="4439" XOffsetY="4440" XPrintView="4" XPrintPages="4441" XPrimerList="4442" XHosts="4443" />
    </TypeInfo>
    <TypeInfo ID="1" TypeName="System.Collections.Generic.List`1[[Vecute.DNAInfo, Vecute, Version=1.0.0.0, Culture=neutral, PublicKeyToken=6ca157640498cbe3]], mscorlib, Version=4.0.0.0, Culture=neutral, PublicKeyToken=b77a5c561934e089" AssemblyString="mscorlib, Version=4.0.0.0, Culture=neutral, PublicKeyToken=b77a5c561934e089" AssemblyLocation="C:\Windows\Microsoft.NET\Framework64\v4.0.30319\mscorlib.dll" IsDeviceDependent="False">
      <ValueInfo V0="2" V1="456" V2="530" V3="645" V4="682" V5="566" V6="755" V7="783" V8="820" V9="865" V10="910" V11="936" V12="962" V13="999" V14="1023" V15="1070" V16="1107" V17="1156" V18="1182" V19="1243" V20="1313" V21="1377" V22="1441" V23="1485" V24="1528" V25="1570" V26="1711" V27="1744" V28="1847" V29="1883" V30="2010" V31="2111" V32="2139" V33="2288" V34="2420" V35="2568" V36="2585" V37="2602" V38="2703" V39="2804" V40="2905" V41="2935" V42="2963" V43="2991" V44="3030" V45="3150" V46="3209" V47="3238" V48="3275" V49="3386" V50="3414" V51="3451" V52="3879" V53="3993" V54="3611" V55="3604" V56="3567" V57="3560" V58="3551" V59="3544" V60="3500" V61="3458" V62="4021" V63="4058" V64="4153" V65="4181" V66="4237" Count="67" DeepSerialization="Yes" ShallowSerialization="No" />
    </TypeInfo>
    <TypeInfo ID="2" TypeName="Vecute.DNAInfo, Vecute, Version=1.0.0.0, Culture=neutral, PublicKeyToken=6ca157640498cbe3" AssemblyString="Vecute, Version=1.0.0.0, Culture=neutral, PublicKeyToken=6ca157640498cbe3" AssemblyLocation="C:\Users\Jack\Documents\VecuteXI - 2010 Release\Vecute\bin\Debug\Vecute.exe" IsDeviceDependent="False">
      <ValueInfo DeepSerialization="Yes" ShallowSerialization="No" XvName="3" XOperationDescription="-1" XIsVerificationStep="4" XIsConstructionNode="4" XNotDrawMap="4" XHost="5" XvMolecularOperation="9" XUpdateImageEvent="-1" XDNAs="10" XCalculated="88" XFile_Filename="-1" XEnzyme_Enzymes="168" XEnzyme_Buffers="169" XEnzyme_Condition="170" XDephosphorylateWhenDigestion="4" XPCR_ForwardPrimer="-1" XPCR_FPrimerName="-1" XPCR_ReversePrimer="-1" XPCR_RPrimerName="-1" XPCR_Overlap="4" XModify_Method="171" XScreen_Features="172" XScreen_OnlyCircular="4" XSource="173" XEditing="88" XCreating="4" XLigation_TriFragment="174" XLigationMethod="174" XGel_Minimum="175" XGel_Maximun="176" XSolutionExtration="4" XSetPosition="177" XScreen_PCRMax="176" XScreen_PCRMin="175" XScreen_FPrimer="8" XScreen_FName="178" XScreen_RPrimer="8" XScreen_RName="179" XScreen_Mode="180" XRecombinationMethod="181" XEnzymeAnalysisParamters="182" XFetchedEnzymes="183" XOnlySignificant="88" XOnlyExtend="88" XAutomaticChoose="88" XSequencingTheorica="-1" XSequencingPrimerName="8" XSequencingPrimer="8" XSequencingSequence="8" XTheorySequences="184" XSequencingResultComment="185" XCompareSelectedGeneFile="-1" XCompareResultComment="185" XPickedDNAs="186" XDescribeType="187" XTransformationMethod="188" XTransformationMode="189" XIncubation="190" XCells="191" XIncludeVerification="4" XSequencingVerify="4" XDX="192" XDY="193" XRealSize="4" XFinished="4" XProgress="194" XPixelPerKBP="195" XIsKeyName="88" XPCRDesignerData="-1" XSequenceDesignerData="196" XUseFreeDesigner="4" XFreeDesignCode="453" XFreeDesignName="3" XDesignedEnzymeSite="454" XPrimerDesignerMode="4" XDesignedPrimers="455" />
    </TypeInfo>
    <TypeInfo ID="3" TypeName="System.String, mscorlib, Version=4.0.0.0, Culture=neutral, PublicKeyToken=b77a5c561934e089" AssemblyString="mscorlib, Version=4.0.0.0, Culture=neutral, PublicKeyToken=b77a5c561934e089" AssemblyLocation="C:\Windows\Microsoft.NET\Framework64\v4.0.30319\mscorlib.dll" IsDeviceDependent="False">
      <ValueInfo Value="FCK" />
    </TypeInfo>
    <TypeInfo ID="4" TypeName="System.Boolean, mscorlib, Version=4.0.0.0, Culture=neutral, PublicKeyToken=b77a5c561934e089" AssemblyString="mscorlib, Version=4.0.0.0, Culture=neutral, PublicKeyToken=b77a5c561934e089" AssemblyLocation="C:\Windows\Microsoft.NET\Framework64\v4.0.30319\mscorlib.dll" IsDeviceDependent="False">
      <ValueInfo Value="False" />
    </TypeInfo>
    <TypeInfo ID="5" TypeName="Vecute.Nuctions+Host, Vecute, Version=1.0.0.0, Culture=neutral, PublicKeyToken=6ca157640498cbe3" AssemblyString="Vecute, Version=1.0.0.0, Culture=neutral, PublicKeyToken=6ca157640498cbe3" AssemblyLocation="C:\Users\Jack\Documents\VecuteXI - 2010 Release\Vecute\bin\Debug\Vecute.exe" IsDeviceDependent="False">
      <ValueInfo DeepSerialization="Yes" ShallowSerialization="No" XName="6" XBioFunctions="7" XDescription="8" />
    </TypeInfo>
    <TypeInfo ID="6" TypeName="System.String, mscorlib, Version=4.0.0.0, Culture=neutral, PublicKeyToken=b77a5c561934e089" AssemblyString="mscorlib, Version=4.0.0.0, Culture=neutral, PublicKeyToken=b77a5c561934e089" AssemblyLocation="C:\Windows\Microsoft.NET\Framework64\v4.0.30319\mscorlib.dll" IsDeviceDependent="False">
      <ValueInfo Value="in vitro" />
    </TypeInfo>
    <TypeInfo ID="7" TypeName="System.Collections.Generic.List`1[[Vecute.Nuctions+FeatureFunction, Vecute, Version=1.0.0.0, Culture=neutral, PublicKeyToken=6ca157640498cbe3]], mscorlib, Version=4.0.0.0, Culture=neutral, PublicKeyToken=b77a5c561934e089" AssemblyString="mscorlib, Version=4.0.0.0, Culture=neutral, PublicKeyToken=b77a5c561934e089" AssemblyLocation="C:\Windows\Microsoft.NET\Framework64\v4.0.30319\mscorlib.dll" IsDeviceDependent="False">
      <ValueInfo Count="0" DeepSerialization="Yes" ShallowSerialization="No" />
    </TypeInfo>
    <TypeInfo ID="8" TypeName="System.String, mscorlib, Version=4.0.0.0, Culture=neutral, PublicKeyToken=b77a5c561934e089" AssemblyString="mscorlib, Version=4.0.0.0, Culture=neutral, PublicKeyToken=b77a5c561934e089" AssemblyLocation="C:\Windows\Microsoft.NET\Framework64\v4.0.30319\mscorlib.dll" IsDeviceDependent="False">
      <ValueInfo Value="" />
    </TypeInfo>
    <TypeInfo ID="9" TypeName="Vecute.Nuctions+MolecularOperationEnum, Vecute, Version=1.0.0.0, Culture=neutral, PublicKeyToken=6ca157640498cbe3" AssemblyString="Vecute, Version=1.0.0.0, Culture=neutral, PublicKeyToken=6ca157640498cbe3" AssemblyLocation="C:\Users\Jack\Documents\VecuteXI - 2010 Release\Vecute\bin\Debug\Vecute.exe" IsDeviceDependent="False">
      <ValueInfo Enum="Vector" />
    </TypeInfo>
    <TypeInfo ID="10" TypeName="Microsoft.VisualBasic.Collection, Microsoft.VisualBasic, Version=10.0.0.0, Culture=neutral, PublicKeyToken=b03f5f7f11d50a3a" AssemblyString="Microsoft.VisualBasic, Version=10.0.0.0, Culture=neutral, PublicKeyToken=b03f5f7f11d50a3a" AssemblyLocation="C:\Windows\Microsoft.Net\assembly\GAC_MSIL\Microsoft.VisualBasic\v4.0_10.0.0.0__b03f5f7f11d50a3a\Microsoft.VisualBasic.dll" IsDeviceDependent="False">
      <ValueInfo V0="11" Count="1" DeepSerialization="Yes" ShallowSerialization="No" />
    </TypeInfo>
    <TypeInfo ID="11" TypeName="Vecute.Nuctions+GeneFile, Vecute, Version=1.0.0.0, Culture=neutral, PublicKeyToken=6ca157640498cbe3" AssemblyString="Vecute, Version=1.0.0.0, Culture=neutral, PublicKeyToken=6ca157640498cbe3" AssemblyLocation="C:\Users\Jack\Documents\VecuteXI - 2010 Release\Vecute\bin\Debug\Vecute.exe" IsDeviceDependent="False">
      <ValueInfo DeepSerialization="Yes" ShallowSerialization="No" XvName="3" XvIscircular="4" XvDate="12" XvSequence="13" XvRCSequence="14" XvFeatureCol="15" XvEnd_F="19" XvEnd_R="19" XvPhos_F="88" XvPhos_R="88" XFCleavages="166" XRCleavages="167" XtmpCircular="4" />
    </TypeInfo>
    <TypeInfo ID="12" TypeName="System.DateTime, mscorlib, Version=4.0.0.0, Culture=neutral, PublicKeyToken=b77a5c561934e089" AssemblyString="mscorlib, Version=4.0.0.0, Culture=neutral, PublicKeyToken=b77a5c561934e089" AssemblyLocation="C:\Windows\Microsoft.NET\Framework64\v4.0.30319\mscorlib.dll" IsDeviceDependent="False">
      <ValueInfo Value="41155.7092662731" />
    </TypeInfo>
    <TypeInfo ID="13" TypeName="System.String, mscorlib, Version=4.0.0.0, Culture=neutral, PublicKeyToken=b77a5c561934e089" AssemblyString="mscorlib, Version=4.0.0.0, Culture=neutral, PublicKeyToken=b77a5c561934e089" AssemblyLocation="C:\Windows\Microsoft.NET\Framework64\v4.0.30319\mscorlib.dll" IsDeviceDependent="False">
      <ValueInfo Value="GCGTATAATGGACTATTGTGTGCTGATAAGGAGAACATAAGCGCAGAACAATATGTATCTATTCCGGTGTTGTGTTCCTTTGTTATTCTGCTATTATGTTCTCTTATAGTGTGACGAAAGCAGCATAATTAATCGTCACTTGTTCTTTGATTGTGTTACGATATCCAGAGACTTAGAAACGGGGGAACCGGGATGAGCAAGGTAAAAATCGGTGAGTTGATCAACACGCTTGTGAATGAGGTAGAGGCAATTGATGCCTCAGACCGCCCACAAGGCGACAAAACGAAGAGAATTAAAGCCGCAGCCGCACGGTATAAGAACGCGTTATTTAATGATAAAAGAAAGTTCCGTGGGAAAGGATTGCAGAAAAGAATAACCGCGAATACTTTTAACGCCTATATGAGCAGGGCAAGAAAGCGGTTTGATGATAAATTACATCATAGCTTTGATAAAAATATTAATAAATTATCGGAAAAGTATCCTCTTTACAGCGAAGAATTATCTTCATGGCTTTCTATGCCTACGGCTAATATTCGCCAGCACATGTCATCGTTACAATCTAAATTGAAAGAAATAATGCCGCTTGCCGAAGAGTTATCAAATGTAAGAATAGGCTCTAAAGGCAGTGATGCAAAAATAGCAAGACTAATAAAAAAATATCCAGATTGGAGTTTTGCTCTTAGTGATTTAAACAGTGATGATTGGAAGGAGCGCCGTGACTATCTTTATAAGTTATTCCAACAAGGCTCTGCGTTGTTAGAAGAACTACACCAGCTCAAGGTCAACCATGAGGTTCTGTACCATCTGCAGCTAAGCCCTGCGGAGCGTACATCTATACAGCAACGATGGGCCGATGTTCTGCGCGAGAAGAAGCGTAATGTTGTGGTTATTGACTACCCAACATACATGCAGTCTATCTATGATATTTTGAATAATCCTGCGACTTTATTTAGTTTAAACACTCGTTCTGGAATGGCACCTTTGGCCTTTGCTCTGGCTGCGGTATCAGGGCGAAGAATGATTGAGATAATGTTTCAGGGTGAATTTGCCGTTTCAGGAAAGTATACGGTTAATTTCTCAGGGCAAGCTAAAAAACGCTCTGAAGATAAAAGCGTAACCAGAACGATTTATACTTTATGCGAAGCAAAATTATTCGTTGAATTATTAACAGAATTGCGTTCTTGCTCTGCTGCATCTGATTTCGATGAGGTTGTTAAAGGATATGGAAAGGATGATACAAGGTCTGAGAACGGCAGGATAAATGCTATTTTAGCAAAAGCATTTAACCCTTGGGTTAAATCATTTTTCGGCGATGACCGTCGTGTTTATAAAGATAGCCGCGCTATTTACGCTCGCATCGCTTATGAGATGTTCTTCCGCGTCGATCCACGGTGGAAAAACGTCGACGAGGATGTGTTCTTCATGGAGATTCTCGGACACGACGATGAGAACACCCAGCTGCACTATAAGCAGTTCAAGCTGGCCAACTTCTCCAGAACCTGGCGACCTGAAGTTGGGGATGAAAACACCAGGCTGGTGGCTCTGCAGAAACTGGACGATGAAATGCCAGGCTTTGCCAGAGGTGACGCTGGCGTCCGTCTCCATGAAACCGTTAAGCAGCTGGTGGAGCAGGACCCATCAGCAAAAATAACCAACAGCACTCTCCGGGCCTTTAAATTTAGCCCGACGATGATTAGCCGGTACCTGGAGTTTGCCGCTGATGCATTGGGGCAGTTCGTTGGCGAGAACGGGCAGTGGCAGCTGAAGATAGAGACACCTGCAATCGTCCTGCCTGATGAAGAATCCGTTGAGACCATCGACGAACCGGATGATGAGTCCCAAGACGACGAGCTGGATGAAGATGAAATTGAGCTCGACGAGGGTGGCGGCGATGAACCAACCGAAGAGGAAGGGCCAGAAGAACATCAGCCAACTGCTCTAAAACCCGTCTTCAAGCCTGCAAAAAATAACGGGGACGGAACGTACAAGATAGAGTTTGAATACGATGGAAAGCATTATGCCTGGTCCGGCCCCGCCGATAGCCCTATGGCCGCAATGCGATCCGCATGGGAAACGTACTACAGCTAAAAGAAAAGCCACCGGTGTTAATCGGTGGCTTTTTTATTGAGGCCTGTCCCTACCCATCCCCTGCAAGGGACGGAAGGATTAGGCGGAAACTGCAGCTGCAACTACGGACATCGCCGTCCCGACTGCAGGGACTTCCCCGCGTAAAGCGGGGCTTAAATTCGGGCTGGCCAACCCTATTTTTCTGCAATCGCTGGCGATGTTAGTTTCGTGGATAGCGTTTCCAGCTTTTCAATGGCCAGCTCAAAATGTGCTGGCAGCACCTTCTCCAGTTCCGTATCAATATCGGTGATCGGCAGCTCTCCACAAGACATACTCCGGCGACCGCCACGAACTACATCGCGCAGCAGCTCCCGTTCGTAGACACGCATGTTGCCCAGAGCCGTTTCTGCAGCCGTTAATATCCGGCGCAGCTCGGCGATGATTGCCGGGAGATCATCCACGGTTATTGGGTTCGGTGATGGGTTCCTGCAGGCGCGGCGGAGAGCCATCCAGACGCCGCTAACCCATGCGTTACGGTACTGAAAACTTTGTGCTATGTCGTTTATCAGGCCCCGAAGTTCTTCTTTCTGCCGCCAGTCCAGTGGTTCACCGGCGTTCTTAGGCTCAGGCTCGACAAAAGCATACTCGCCGTTTTTCCGGATAGCTGGCAGAACCTCGTTCGTCACCCACTTGCGGAACCGCCAGGCTGTCGTCCCCTGTTTCACCGCGTCGCGGCAGCGGAGGATTATGGTGTAGAGACCAGATTCCGATACCACATTTACTTCCCTGGCCATCCGATCAAGTTTTTGTGCCTCGGTTAAACCGAGGGTCAATTTTTCATCATGATCCAGCTTACGCAATGCATCAGAAGGGTTGGCTATATTCAATGCAGCACAGATATCCAGCGCCACAAACCACGGGTCACCACCGACAAGAACCACCCGTATAGGGTGGCTTTCCTGAAATGAAAAGACGGAGAGAGCCTTCATTGCGCCTCCCCGGATTTCAGCTGCTCAGAAAGGGACAGGGAGCAGCCGCGAGCTTCCTGCGTGAGTTCGCGCGCGACCTGCAGAAGTTCCGCAGCTTCCTGCAAATACAGCGTGGCCTCATAACTGGAGATAGTGCGGTGAGCAGAGCCCACAAGCGCTTCAACCTGCAGCAGGCGTTCCTCAATCGTCTCCAGCAGGCCCTGGGCGTTTAACTGAATCTGGTTCATGCGATCACCTCGCTGACCGGGATACGGGCTGACAGAACGAGGACAAAACGGCTGGCGAACTGGCGACGAGCTTCTCGCTCGGATGATGCAATGGTGGAAAGGCGGTGGATATGGGATTTTTTGTCCGTGCGGACGACAGCTGCAAATTTGAATTTGAACATGGTATGCATTCCTATCTTGTATAGGGTGCTACCACCAGAGTTGAGAATCTCTATAGGGGTGGTAGCCCAGACAGGGTTCTCAACACCGGTACAAGAAGAAACCGGCCCAACCGAAGTTGGCCCCATCTGAGCCACCATAATTCAGGTATGCGCAGATTTAACACACAAAAAAACACGCTGGCGCGTGTTGTGCGCTTCTTGTCATTCGGGGTTGAGAGGCCCGGCTGCAGATTTTGCTGCAGCGGGGTAACTCTACCGCCAAAGCAGAACGCACGTCAATAATTTAGGTGGATATTTTACCCCGTGACCAGTCACGTGCACAGGTGTTTTTATAGTTTGCTTTACTGACTGATCAGAACCTGATCAGTTATTGGAGTCCGGTAATCTTATTGATGACCGCAGCCACCTTAGATGTTGTCTCAAACCCCATACGGCCACGAATGAGCCACTGGAACGGAATAGTCAGCAGGTACAGCGGAACGAACCACAAACGGTTCAGACGCTGCCAGAACGTCGCATCACGACGTTCCATCCATTCGGTATTGTCGACGACCTGGTAAGCGTATTGTCCTGGCGTTTTTGCTGCTTCCGAGTAGCAATCCTCTTCACCACAAAGAAAGTTACTTATCTGCTTCCAGTTTTCGAACCCTTCTTCTTTGAGCCGCTTTTCCAGCTCATTCCTCCACAAAACAGGCACCCATCCTCTGCGATAAATCATGATTATTTGTCCTTTAAATAAGGCTGTAGAACTGCAAAATCGCTCTCGTTCACATGCTGTACGTAGATGCGTAGCAAATTGCCGTTCCATCCCTGTAATCCACCTTCTTTGGAAAGATCGTCCTTGACCTCACGAAGAACCTTATCCAATAGCCCTGCGGCACAAGAAATTGCCTGCTCTGGATCAGCAAATTCATATTGATTAATAGGTGATTGCCACACACCAAAAACAGGAATCATCTTTTCGGCTAAACGCCTCTCCTGTTCTTTCTTAATCTCAAGTTGTAAGCGGACCAGCTCACCATCCATCATTTTTTGTAGATCATGCGCCACTATTCACCCCCACTGGCCATCAGCAAATAAAGCTTCATACTCGGACACCGGCAGGCGGCTTCCACGGATTGAAAGGTCAAGCCAACCACGTCCAGATGGGTCAGCCTTATCCGATTCTTCCCACCGTTCTGCAGCTGTAGCAACCAGGCATTCTACCGCCTTCATGTAGTCTTCTGTACGGAACCAGCCGTAGTTAATGCCACCATCAGTAACTGCCCAGGCCATCTTTTTCTCTTCGGCCTCAATAGCCCGGATGCGGTTATCGCACAGCTCGCGACAGTACTTCAGCTGTTCGTAATCCAGTTGCTTCAGGAACTCTGGTGTCGACGTCATAGTGGCTTCACCTTATAGGCTTTTAGAAGCGCCCTGGCTTCGTCTGTGTGGTCTTCCATGCTCTTATCGCTGGCAATGCAGCAATAAACTCCCTCACTATCTGAGAACCCGTTCATCCGAATGATCGTGAATGGAAGTTCCCGGCCAGTTTTATAATCGCTATAGCTTGTCGCGTCGTGGCTGACCTTGACCACATAAGGGTCGTAGCCCTCCACGATGACAAGGCATTCCCGTTGTTTTCCCATTACCCCTCCGGTTATATCGCCACGGCTTGCCGCTGGCTTAGAAACGCTTTCAGCAGCCTTATTTCGCGTACTGATAGCAGGTCCATAAATTCGGTCATGTACAGCGAGGCGAACGTTCTCGCGATGCTGGCCACTGGCCACAGGCGTACCGCCTCCATTTCGGTTGCTGGCAACGCGTTCTCCGCCCACGCCTCCGGTACCGCCACCGGGATAGCCTCCAGTGCCTGGATAATTACTGATTGTGGGGCGTCCGGAACGTGCTCTGTTTTGGATCGAGGGTTACCATGTATATCTATATTTAGATCCAAATCGCGATCCACTTCGATGGTGGTTTTTTCCACCTTACGTGCGTGAATTGATAAACCGGCCTCGCGGCGCTTCTCCACGATATTCATGAGGAACTCGACCGAGTCCGGGTCAATGGAACGCATCGTGGGGCGTGCATCGCCGTCTCTGGCGCGTCTGGTCTTACTGGATAGCCCCATAGACTCCAGGATGCCTATGCAGAGGTCTGCAGGCGCTTTCTTCTTGCCTTTCTCTGTGTTGAAGCCGCCGATGCGTAAAACGTTGTTTAGCAGATCGCGCCGTTCCGGCGTGAGCAGGTTATCTCTGGCGCGTTTGAGGGCGTCCATGTCTGCTTCACCTTCCAGGGTTTTTGGATCGATACCGCAGTCGCGGAAGTACTGCTGCAGCGTCGCCGATTTGAGGGTGTAGAAACCACGCATGCCTATCTCAACAGCAGGGGTCGATTTCACTCGGTAATCGGTTATGGCCGGGAATTTAGCCTGGAACTCTGCGTCGGCCTGTTCCCGCGTCATGGCCGTAGTGACGAACTGCTGCCATCTTCCGGCAACGCGATAAGCGTAGGTAAAGTGAATCAACGCTTCTTCACGGTCAAGGCGACGGGCGGTTATCTCATCCAGCTGCATGGTTTCAAACAGGCGCACTTTTTTCAGGCCGCCGTCGAAATAGAATTTTAACGCCACCTCGTCGACATCCAGCTGCAGCTCCTTTTCGATGTCCCAGCGGACCAGCTGGGCCTGCTCATCCAGGGACAGGGTGCGTTTTTTTATCAACTCATCGTGTTCGGCCTGGTCAGGAGTATCGACACTCAGGTGGCGCTCCATAAGCTGCTCAAAGACCAGTTCACGGGCTTCTTTACGTAAATCCTTACCGATGCTGTTTGCAAGCGCGTCGGTGGCCATAGGCGCGACCTGATAGCCATCATCATGCATGATGCAAATCATGTTGCTGGCATAATCATTTCTGGCCGATGCCTCGAGCGCGGCGGCTTTAATTTTGAGCTGCATGAATGAAGAGTTAGCCACGCCGAGTGAAATTCGGTCACCGTCAAAGACAACGTCTGTCAGCAGCCCGGAGTGGCCAGCCGTTTCGAGCAAGGCCTGCGCGTAGGCGCGTTTGATTTTTTCCGGATCGGTTTCACGTTTACCGCGAAGCTTGTCGAAACCGATAATGTATTCCTGAGCTGTACGGTCGCGGCGCAGCATCTGGATGGCGTCGCTGGGGACCACTTCGCCGCAGAACATGCCGAAATGGCGGTGGAAGTGTTTCTCCTCAATCGATACACCTGAAGATATCGACGGGCTGTAGATGAGGCCGTCATATTTTTTCACCATCACTTTAGGCTGGTTGGTGAAATCGTCGACTTCCTTCTCCTGTTTGTTTTTCTGGTTAACGCAGAGAAACTTTTTGTCAGGGAACTGTAGTCTCAGCTGCATGGTAACGTCTTCGGCGAACGTCGAACTGTCGGTGGCCAGCATGATTCGTTCGCCGCGTTGCACTGCAGCGATAACCTCGGTCATGATCCGATTTTTCTCGGTATAAAATACGCGGATAGGCTTGTTGGTTTCGCGGTTGCGAACGTCGACCGGGAGTTCAATCACGTGAATTTGCAGCCAGGCAGGTAGGCCCAGCTCCTCGCGTCGCTTCATCGCCAGTTCAGCCAGGTCAACAAGCAGATCGTTGGCATCGGCATCCACCATAATGGCATGCTCTTCAGTACGCGCCAGCGCGTCGATAAGCGTGTTGAATACGCCTACCGGGTTTTCCATCGCACGCCCGGCCAGAATGGCACGCAGGCCCTGTGTTGCTTCATCGAAGCCGAAGAAGTCATGCTGGCGCATCAGCGGTTGCCAGCAGCCTTTAAGTATGGAGTTGATGCAAATAGTCAGCTTGTTGGCATATGGCGCCATTTCCTGATAGCCGGGATCCTGATAATGCAGAATGTCGGCTTTCGCGCCTTTCCCTTCGGTCATCATTTCATGCAGGCCGCCTATCAGGGATACGCGGTGCGCGACGGAAACGCCACGCGTGGACTGCAGCATCAGTGGACGCAGGAGGCCTGTCGATTTACCCGACCCCATCCCGGCGCGGACAATAACGATGCCCTGCAGCTGTGCGGCGTATGTCATCACCTCATCGGTCATCCTGGAGGTTTCAAACCGTTTGTAAGTGATGTGTGACGGGCGAAGGTTCGGGTTGGTGATGCGTTCACTGAACGAACGTGATGTTTGCGCGGCACGGCATTTGCGATTCAACCGGCGCGTAATGTGATCTTTAACGGTACCGTTATAAATTTCTGCGATACCCATATCCCGCAGCGTGCTGCTGAAAAGGCGCATAAGTTCTTTCGGGCTGTTTGGTACCGGGCATGTCAGCATGCCAATATCAACGGCGCGAAGCAGTTCTTTGGCAAAAGTGCGTCTGTTCAGACGCGGGAGAGTACGCAGCTTATTCAGCGTGATCGACAACAGATCGGTTGCACGGCTCAGATGATTTCTCGTTAACTGGCGAGCGACTTCCTTCAGCCCTCTCAGGCTGTGCAGGTCGTTAAAATCGCTGCATTCCAGCTCAGGGTCATCCTCAAAAGTTGGGTAAACACATTTGACGCCGGAAAACTTCTCCATGATGTCGAATCCGGTGCGGAGGCCTGTGTTGCCTTTTCCTTCAGCTGAGGATTTGCGGTCGTTATCGAGAGCGCAAGTGATTTGCGCAGCCGGGTACATGTTCACCAGCTGCTCGACAACGTGAATCATGTTGTTAGCGGAAACCGCAATGACTACCGCGTCAAAGCGTTTTTTCGGGTCGTTTCTGGTCGCCAGCCAGATGGATGCCCCGGTGGCGAAACCCTCTGCAGTCGCAATTTTTTGCGCCCCCTGCAGGTCGCCAATAACAAAGCATGCACCGACGAAATCACCGTTAGTGATGGCGCTGGTCTGGAACTTGCCACCATTCAGATCGATACGTTGCCAGCCAACAATCCGCCCGTCTTTTCTTCCGTCCAGGTGGGACAGAGGTATCGCCATGTAAGTTGTTGGTCCACGGCTCCATTTCGCACTGTCGTGACTGGTCACGCGACGTATATCACAAGCGCCAAATACGTCACGAATTCCCTTTTTTACCGCATAAGGCCAGGAGCCATCTTCAGCTGGCGAATGTTCCCAGGCGCGATGGAAAGCCAACCATCCAAGCAGGCGTTCCTGCTCCATCTGATTGTTTTTTAAATCATTAACGCGTTGTTGTTCAGCTCGGAGGCGGCGTGCTTCAGCCTGGCGCTCCATGCGTGCACGTTCTTCTTCCGGCTGAGCGACCACGGTCGCACCATTCCGTTGCTGTTCACGGCGATACTCCGAAAACAGGAATGAAAAGCCACTCCAGGAGCCAGCGTCATGCGCTTTTTCAACGAAGTTAACGAAAGGATAACTGATGCCATCCTTGCTCTGCTCAAGGCGTGAATAGATTTCCACACGGCCTTTAAGGCTCTTCTGCAGAGCTTCCGGGGAGGAATTATTGTAGGTGGTATAGCGCTCTACACCACCGCGCGGATTGAGCTGAATCTTATCAGCACACGCAGGCCAGTTGATACCGGCCATCTTCGCCAGCTCAGTCAGCTCATCACGTGCCGCGTCAAGCAGTGAAAACGGATCGCTGCCAAAGCGCTCCGCGTAGAATTCTTGTAAGGTCATTTTTTAGCCTTTCCATGCGAATTAGCATTTTTTCGGGTTGAAAAAATCCGCAGGAGCAGCCACAATAAACGCACTATCTTTCTGAAGGACGTATCTGCGTTATCGTGGCTACTTCCTGAAAAAGGCCCGAGTTTGCCGACTCGGGTTTTTTTTCGTCTTTTTTCGGCTGCTACGGTCTGGTTCAACCCCGACAAAGTATAGATCGGATTAAACCAGAATTATAGTCAGCAATAAACCCTGTTATTGTATCATCTACCCTCAACCATGAACGATTTGATCGTACCGACTACTTGGTGCACAAATTGAAGATCACTTTTATCATGGATAACCCGTTGAGAGTTAGCACTATCAAGGTAGTAATGCTGCTCGTCATAACGGGCTAATCGTTGAATTGTGATCTCGCCGTTATTATCACAAACCAGTACATCCTCACCCGGTACAAGCGTAAGTGAAGAATCGACCAGGATAACGTCTCCCGGCTGGTAGTTTCGCTGAATCTGGTTCCCGACCGTCAGTGCGTAAACGGTGTTCCGTTGACTCACGAACGGCAGGAATCGCTCTGTGTTGGCAGGTTCTCCAGGCTGCCAGTCTCTATCCGGTCCGGTCTCTGTCGTACCAATAACAGGAACGCGGTCTGGATCAGATTCAGTGCCATACAGTATCCATTGCACGGGCTTACGCAGGCATTTTGCCAGCGATAGCCCGATCTCCAGCGACGGCATCACGTCGCCACGTTCTAAGTTTTGGACGCCCGGAAGAGAGATTCCTACAGCTTCTGCCACTTGCTTCAGCGTCAGTTTCAGCTCTAAACGGCGTGCTTTCAGTCGTTCGCCTCGTGTTTTCATACCCTTAATCATAAATGATCTCTTTATAGCTGGCTATAATTTTTATAAATTATACCTAGCTTTAATTTTCACTTATTGATTATAATAATCCCCATGAAACCCGAAGAACTTGTGCGCCATTTCGGCGATGTGGAAAAAGCAGCGGTTGGCGTGGGCGTGACACCCGGCGCAGTCTATCAATGGCTGCAAGCTGGGGAGATTCCACCTCTACGACAAAGCGATATAGAGGTCCGTACCGCGTACAAATTAAAGAGTGATTTCACCTCTCAGCGCATGGGTAAGGAAGGGCATAACAGGGGATCCTCTAGACGCAGAAAGGCCCACCCGAAGGTGAGCCAGTGTGATTACATTTGCGGCCTAACTGTGGCCAGTCCAGTTACGCTGGAGTCACTAGTGTGAAGAAGGAACACCCGCTCGCGGGTGGGCCTACTTCACGCCTACCTGTGACGGAAGATCACTTCGCAGAATAAATAAATCCTGGTGTCCCTGTTGATACCGGGAAGCCCTGGGCCAACTTTTGGCGAAAATGAGACGTTGATCGGCACGTAAGAGGTTCCAACTTTCACCATAATGAAATAAGATCACTACCGGGCGTATTTTTTGAGTTGTCGAGATTTTCAGGAGCTAAGGAAGCTAAAATGGAGAAAAAAATCACTGGATATACCACCGTTGATATATCCCAATGGCATCGTAAAGAACATTTTGAGGCATTTCAGTCAGTTGCTCAATGTACCTATAACCAGACCGTTCAGCTGGATATTACGGCCTTTTTAAAGACCGTAAAGAAAAATAAGCACAAGTTTTATCCGGCCTTTATTCACATTCTTGCCCGCCTGATGAATGCTCATCCGGAATTACGTATGGCAATGAAAGACGGTGAGCTGGTGATATGGGATAGTGTTCACCCTTGTTACACCGTTTTCCATGAGCAAACTGAAACGTTTTCATCGCTCTGGAGTGAATACCACGACGATTTCCGGCAGTTTCTACACATATATTCGCAAGATGTGGCGTGTTACGGTGAAAACCTGGCCTATTTCCCTAAAGGGTTTATTGAGAATATGTTTTTCGTCTCAGCCAATCCCTGGGTGAGTTTCACCAGTTTTGATTTAAACGTGGCCAATATGGACAACTTCTTCGCCCCCGTTTTCACCATGGGCAAATATTATACGCAAGGCGACAAGGTGCTGATGCCGCTGGCGATTCAGGTTCATCATGCCGTTTGTGATGGCTTCCATGTCGGCAGATGCTTAATGAATACAACAGTACTGCGATGAGTGGCAGGGCGGGGCGTAAGGCGCGCCATTTAAATGAAGTTCCTATTCCGAAGCAAATAATGATTTTATTTTGACTGATAGTGACCTGTTCGTTGCAACAAATTGATAAGCAATGCTTTCTTATAATGCCAACTTTGTACAAGAAAGCTGGGTGAGCTCCACCGAGTGACTAGTCAATTGTATAAACGCACGTCAGGCATATGGGAATTCCACACGGTGGTCGAGAACCTTTTTCACCTAAAGGATGACAAAATAACATTAATCACTTAAAAATCATCGCATTACACTAATCTGTGGTTAAATGATAGACTACATAATGCGACAAAACGCAACATATCCAGTCACTATGAGAGCGCTTTTGAAGCTCACGCTGCCGCAAGCACTCAGGGCGCAAGGGCTGCTAAAGGAAGCGGAACACGTAGAAAGCCAGTCCGCAGAAACGGTGCTGACCCCGGATGAATGTCAGCTACTGGGCTATCTGGACAAGGGAAAACGCAAGCGCAAAGAGAAAGCAGGTAGCTTGCAGTGGGCTTACATGGCGATAGCTAGACTGGGCGGTTTTATGGACAGCAAGCGAACCGGAATTGCCAGCTGGGGCGCCCTCTGGTAAGGTTGGGAAGCCCTGCAAAGTAAACTGGATGGCTTTCTTGCCGCCAAGGATCTGATGGCGCAGGGGATCAAGATCTGATCAAGAGACAGGATGAGGATCGTTTCGCATGATTGAACAAGATGGATTGCACGCAGGTTCTCCGGCCGCTTGGGTGGAGAGGCTATTCGGCTATGACTGGGCACAACAGACAATCGGCTGCTCTGATGCCGCCGTGTTCCGGCTGTCAGCGCAGGGGCGCCCGGTTCTTTTTGTCAAGACCGACCTGTCCGGTGCCCTGAATGAACTGCAGGACGAGGCAGCGCGGCTATCGTGGCTGGCCACGACGGGCGTTCCTTGCGCAGCTGTGCTCGACGTTGTCACTGAAGCGGGAAGGGACTGGCTGCTATTGGGCGAAGTGCCGGGGCAGGATCTCCTGTCATCTCACCTTGCTCCTGCCGAGAAAGTATCCATCATGGCTGATGCAATGCGGCGGCTGCATACGCTTGATCCGGCTACCTGCCCATTCGACCACCAAGCGAAACATCGCATCGAGCGAGCACGTACTCGGATGGAAGCCGGTCTTGTCGATCAGGATGATCTGGACGAAGAGCATCAGGGGCTCGCGCCAGCCGAACTGTTCGCCAGGCTCAAGGCGCGCATGCCCGACGGCGAGGATCTCGTCGTGACCCATGGCGATGCCTGCTTGCCGAATATCATGGTGGAAAATGGCCGCTTTTCTGGATTCATCGACTGTGGCCGGCTGGGTGTGGCGGACCGCTATCAGGACATAGCGTTGGCTACCCGTGATATTGCTGAAGAGCTTGGCGGCGAATGGGCTGACCGCTTCCTCGTGCTTTACGGTATCGCCGCTCCCGATTCGCAGCGCATCGCCTTCTATCGCCTTCTTGACGAGTTCTTCTAATAAGGGGATCTTACAACTGGACCTTGCTGGTACATAGAACTGATTAACTGACCATTTAAATCATACCAACATGGTCAAATAAAACGAAAGGCTCAGTCGAAAGACTGGGCCTTTCGTTTTAATCTGATCGGCACGTAAGAGGTTCCAACTTTCACCATAATGAAATAAGATCACTACCGGGCGTATTTTTTGAGTTATCGAGATTTTCAGGAGCTAAGGAAGCTAAAATGGAGAAAAAAATCACTGGATATACCACCGTTGATATATCCCAATGGCATCGTAAAGAACATTTTGAGGCATTTCAGTCAGTTGCTCAATGTACCTATAACCAGACCGTTCAGCTGGATATTACGGCCTTTTTAAAGACCGTAAAGAAAAATAAGCACAAGTTTTATCCGGCCTTTATTCACATTCTTGCCCGCCTGATGAATGCTCATCCGGAATTTCGTATGGCAATGAAAGACGGTGAGCTGGTGATATGGGATAGTGTTCACCCTTGTTACACCGTTTTCCATGAGCAAACTGAAACGTTTTCATCGCTCTGGAGTGAATACCACGACGATTTCCGGCAGTTTCTACACATATATTCGCAAGATGTGGCGTGTTACGGTGAAAACCTGGCCTATTTCCCTAAAGGGTTTATTGAGAATATGTTTTTCGTCTCAGCCAATCCCTGGGTGAGTTTCACCAGTTTTGATTTAAACGTGGCCAATATGGACAACTTCTTCGCCCCCGTTTTCACCATGGGCAAATATTATACGCAAGGCGACAAGGTGCTGATGCCGCTGGCGATTCAGGTTCATCATGCCGTTTGTGATGGCTTCCATGTCGGCAGAATGCTTAATGAATTACAACAGTACTGCGATGAGTGGCAGGGCGGGGCGTAACCTAGGTGACAGAAGTCAAAAGCCTCCGGTCGGAGGCTTTTGACTTTCTGCTAGATCTGTTTCAATGCGGTGAAGGGCCAGGCAGCTGGGGATTATGTCGAGACCCGGCCAGCATGTTGGTTTTATCGCATATTCAGCGTTGTCGCGTTTACCCAGGTAAAATGGAAGCAGTGTATCGTCTGCGTGAATGTGCAAATCAGGAACGTAACCGTGGTACATAGATGCAGTCCCTTGCGGGTCGTTCCCTTCAACGAGTAGGACGCGGTGCCCTTGCAAGGCTAACCATTGCGCCTGGTGTACTGCAGATGAGGTTTTATAAACCCCTCCCTTGTGTGACATAACGGAAAGTACAACCGGGTTTTTATCGTCAGGTCTTTGGTTTGGGTTACCAAACACACTCCGCATATGGCTAATTTGGTCAATTGTGTAGCCAGCGCGACGTTCTACTCGGCCCCTCATCTCAAAATCAGGAGCCGGTAGACGACCAGCTTTTTCCGCGTCTCTGATAGCCTGCGGTGTTACGCCGATCAGGTCTGCAACTTCTGTTATACCCCAGCGGCGAGTAATACGACGCGCTTCCGGGCTGTCATCGCCGAACTGTGCGATGGCAATAGCGCGCGTCATTTCCTGACCGCGATTGATACAGTCTTTCAGCAAATTAATTAACGACATCCTGTTTCCTCTCAAACATGCCCTTATCTTTGTGTTTTTCATCATACTTTACGTTTTTAAAGCAAAGCAACATAAAAAAAGCAAAGTGACTTAGAAAACGCAAAGTTAAGGTTCAAATCAATTTTTTGATGCGCTACAGAAGCTATTTAGCTTCATCTAAGCGCAACGGTATTACTTACGTTGGTATATTTAAAACCTAACTTAATGATTTTAAATGATAATAAATCATACCAATTGCTATCAAAAGTTAAGCGAACATGCTGATTTTCACGCTGTTTATACACTTTGAGGCATCTCTATCTCTTCCGTCTCTATATTGAAACACAATCAAAGAACATCAATCCATGTGACATCCCCCACTATCTAAGAACACCATAACAGAACACAACATAGGAATGCAACATTAATGTATCAATAATTCGGAACATATGCACTATATCATATCTCAATTACGGAACATATCAGCACACAATTGCCCATTATACGC" />
    </TypeInfo>
    <TypeInfo ID="14" TypeName="System.String, mscorlib, Version=4.0.0.0, Culture=neutral, PublicKeyToken=b77a5c561934e089" AssemblyString="mscorlib, Version=4.0.0.0, Culture=neutral, PublicKeyToken=b77a5c561934e089" AssemblyLocation="C:\Windows\Microsoft.NET\Framework64\v4.0.30319\mscorlib.dll" IsDeviceDependent="False">
      <ValueInfo Value="GCGTATAATGGGCAATTGTGTGCTGATATGTTCCGTAATTGAGATATGATATAGTGCATATGTTCCGAATTATTGATACATTAATGTTGCATTCCTATGTTGTGTTCTGTTATGGTGTTCTTAGATAGTGGGGGATGTCACATGGATTGATGTTCTTTGATTGTGTTTCAATATAGAGACGGAAGAGATAGAGATGCCTCAAAGTGTATAAACAGCGTGAAAATCAGCATGTTCGCTTAACTTTTGATAGCAATTGGTATGATTTATTATCATTTAAAATCATTAAGTTAGGTTTTAAATATACCAACGTAAGTAATACCGTTGCGCTTAGATGAAGCTAAATAGCTTCTGTAGCGCATCAAAAAATTGATTTGAACCTTAACTTTGCGTTTTCTAAGTCACTTTGCTTTTTTTATGTTGCTTTGCTTTAAAAACGTAAAGTATGATGAAAAACACAAAGATAAGGGCATGTTTGAGAGGAAACAGGATGTCGTTAATTAATTTGCTGAAAGACTGTATCAATCGCGGTCAGGAAATGACGCGCGCTATTGCCATCGCACAGTTCGGCGATGACAGCCCGGAAGCGCGTCGTATTACTCGCCGCTGGGGTATAACAGAAGTTGCAGACCTGATCGGCGTAACACCGCAGGCTATCAGAGACGCGGAAAAAGCTGGTCGTCTACCGGCTCCTGATTTTGAGATGAGGGGCCGAGTAGAACGTCGCGCTGGCTACACAATTGACCAAATTAGCCATATGCGGAGTGTGTTTGGTAACCCAAACCAAAGACCTGACGATAAAAACCCGGTTGTACTTTCCGTTATGTCACACAAGGGAGGGGTTTATAAAACCTCATCTGCAGTACACCAGGCGCAATGGTTAGCCTTGCAAGGGCACCGCGTCCTACTCGTTGAAGGGAACGACCCGCAAGGGACTGCATCTATGTACCACGGTTACGTTCCTGATTTGCACATTCACGCAGACGATACACTGCTTCCATTTTACCTGGGTAAACGCGACAACGCTGAATATGCGATAAAACCAACATGCTGGCCGGGTCTCGACATAATCCCCAGCTGCCTGGCCCTTCACCGCATTGAAACAGATCTAGCAGAAAGTCAAAAGCCTCCGACCGGAGGCTTTTGACTTCTGTCACCTAGGTTACGCCCCGCCCTGCCACTCATCGCAGTACTGTTGTAATTCATTAAGCATTCTGCCGACATGGAAGCCATCACAAACGGCATGATGAACCTGAATCGCCAGCGGCATCAGCACCTTGTCGCCTTGCGTATAATATTTGCCCATGGTGAAAACGGGGGCGAAGAAGTTGTCCATATTGGCCACGTTTAAATCAAAACTGGTGAAACTCACCCAGGGATTGGCTGAGACGAAAAACATATTCTCAATAAACCCTTTAGGGAAATAGGCCAGGTTTTCACCGTAACACGCCACATCTTGCGAATATATGTGTAGAAACTGCCGGAAATCGTCGTGGTATTCACTCCAGAGCGATGAAAACGTTTCAGTTTGCTCATGGAAAACGGTGTAACAAGGGTGAACACTATCCCATATCACCAGCTCACCGTCTTTCATTGCCATACGAAATTCCGGATGAGCATTCATCAGGCGGGCAAGAATGTGAATAAAGGCCGGATAAAACTTGTGCTTATTTTTCTTTACGGTCTTTAAAAAGGCCGTAATATCCAGCTGAACGGTCTGGTTATAGGTACATTGAGCAACTGACTGAAATGCCTCAAAATGTTCTTTACGATGCCATTGGGATATATCAACGGTGGTATATCCAGTGATTTTTTTCTCCATTTTAGCTTCCTTAGCTCCTGAAAATCTCGATAACTCAAAAAATACGCCCGGTAGTGATCTTATTTCATTATGGTGAAAGTTGGAACCTCTTACGTGCCGATCAGATTAAAACGAAAGGCCCAGTCTTTCGACTGAGCCTTTCGTTTTATTTGACCATGTTGGTATGATTTAAATGGTCAGTTAATCAGTTCTATGTACCAGCAAGGTCCAGTTGTAAGATCCCCTTATTAGAAGAACTCGTCAAGAAGGCGATAGAAGGCGATGCGCTGCGAATCGGGAGCGGCGATACCGTAAAGCACGAGGAAGCGGTCAGCCCATTCGCCGCCAAGCTCTTCAGCAATATCACGGGTAGCCAACGCTATGTCCTGATAGCGGTCCGCCACACCCAGCCGGCCACAGTCGATGAATCCAGAAAAGCGGCCATTTTCCACCATGATATTCGGCAAGCAGGCATCGCCATGGGTCACGACGAGATCCTCGCCGTCGGGCATGCGCGCCTTGAGCCTGGCGAACAGTTCGGCTGGCGCGAGCCCCTGATGCTCTTCGTCCAGATCATCCTGATCGACAAGACCGGCTTCCATCCGAGTACGTGCTCGCTCGATGCGATGTTTCGCTTGGTGGTCGAATGGGCAGGTAGCCGGATCAAGCGTATGCAGCCGCCGCATTGCATCAGCCATGATGGATACTTTCTCGGCAGGAGCAAGGTGAGATGACAGGAGATCCTGCCCCGGCACTTCGCCCAATAGCAGCCAGTCCCTTCCCGCTTCAGTGACAACGTCGAGCACAGCTGCGCAAGGAACGCCCGTCGTGGCCAGCCACGATAGCCGCGCTGCCTCGTCCTGCAGTTCATTCAGGGCACCGGACAGGTCGGTCTTGACAAAAAGAACCGGGCGCCCCTGCGCTGACAGCCGGAACACGGCGGCATCAGAGCAGCCGATTGTCTGTTGTGCCCAGTCATAGCCGAATAGCCTCTCCACCCAAGCGGCCGGAGAACCTGCGTGCAATCCATCTTGTTCAATCATGCGAAACGATCCTCATCCTGTCTCTTGATCAGATCTTGATCCCCTGCGCCATCAGATCCTTGGCGGCAAGAAAGCCATCCAGTTTACTTTGCAGGGCTTCCCAACCTTACCAGAGGGCGCCCCAGCTGGCAATTCCGGTTCGCTTGCTGTCCATAAAACCGCCCAGTCTAGCTATCGCCATGTAAGCCCACTGCAAGCTACCTGCTTTCTCTTTGCGCTTGCGTTTTCCCTTGTCCAGATAGCCCAGTAGCTGACATTCATCCGGGGTCAGCACCGTTTCTGCGGACTGGCTTTCTACGTGTTCCGCTTCCTTTAGCAGCCCTTGCGCCCTGAGTGCTTGCGGCAGCGTGAGCTTCAAAAGCGCTCTCATAGTGACTGGATATGTTGCGTTTTGTCGCATTATGTAGTCTATCATTTAACCACAGATTAGTGTAATGCGATGATTTTTAAGTGATTAATGTTATTTTGTCATCCTTTAGGTGAAAAAGGTTCTCGACCACCGTGTGGAATTCCCATATGCCTGACGTGCGTTTATACAATTGACTAGTCACTCGGTGGAGCTCACCCAGCTTTCTTGTACAAAGTTGGCATTATAAGAAAGCATTGCTTATCAATTTGTTGCAACGAACAGGTCACTATCAGTCAAAATAAAATCATTATTTGCTTCGGAATAGGAACTTCATTTAAATGGCGCGCCTTACGCCCCGCCCTGCCACTCATCGCAGTACTGTTGTATTCATTAAGCATCTGCCGACATGGAAGCCATCACAAACGGCATGATGAACCTGAATCGCCAGCGGCATCAGCACCTTGTCGCCTTGCGTATAATATTTGCCCATGGTGAAAACGGGGGCGAAGAAGTTGTCCATATTGGCCACGTTTAAATCAAAACTGGTGAAACTCACCCAGGGATTGGCTGAGACGAAAAACATATTCTCAATAAACCCTTTAGGGAAATAGGCCAGGTTTTCACCGTAACACGCCACATCTTGCGAATATATGTGTAGAAACTGCCGGAAATCGTCGTGGTATTCACTCCAGAGCGATGAAAACGTTTCAGTTTGCTCATGGAAAACGGTGTAACAAGGGTGAACACTATCCCATATCACCAGCTCACCGTCTTTCATTGCCATACGTAATTCCGGATGAGCATTCATCAGGCGGGCAAGAATGTGAATAAAGGCCGGATAAAACTTGTGCTTATTTTTCTTTACGGTCTTTAAAAAGGCCGTAATATCCAGCTGAACGGTCTGGTTATAGGTACATTGAGCAACTGACTGAAATGCCTCAAAATGTTCTTTACGATGCCATTGGGATATATCAACGGTGGTATATCCAGTGATTTTTTTCTCCATTTTAGCTTCCTTAGCTCCTGAAAATCTCGACAACTCAAAAAATACGCCCGGTAGTGATCTTATTTCATTATGGTGAAAGTTGGAACCTCTTACGTGCCGATCAACGTCTCATTTTCGCCAAAAGTTGGCCCAGGGCTTCCCGGTATCAACAGGGACACCAGGATTTATTTATTCTGCGAAGTGATCTTCCGTCACAGGTAGGCGTGAAGTAGGCCCACCCGCGAGCGGGTGTTCCTTCTTCACACTAGTGACTCCAGCGTAACTGGACTGGCCACAGTTAGGCCGCAAATGTAATCACACTGGCTCACCTTCGGGTGGGCCTTTCTGCGTCTAGAGGATCCCCTGTTATGCCCTTCCTTACCCATGCGCTGAGAGGTGAAATCACTCTTTAATTTGTACGCGGTACGGACCTCTATATCGCTTTGTCGTAGAGGTGGAATCTCCCCAGCTTGCAGCCATTGATAGACTGCGCCGGGTGTCACGCCCACGCCAACCGCTGCTTTTTCCACATCGCCGAAATGGCGCACAAGTTCTTCGGGTTTCATGGGGATTATTATAATCAATAAGTGAAAATTAAAGCTAGGTATAATTTATAAAAATTATAGCCAGCTATAAAGAGATCATTTATGATTAAGGGTATGAAAACACGAGGCGAACGACTGAAAGCACGCCGTTTAGAGCTGAAACTGACGCTGAAGCAAGTGGCAGAAGCTGTAGGAATCTCTCTTCCGGGCGTCCAAAACTTAGAACGTGGCGACGTGATGCCGTCGCTGGAGATCGGGCTATCGCTGGCAAAATGCCTGCGTAAGCCCGTGCAATGGATACTGTATGGCACTGAATCTGATCCAGACCGCGTTCCTGTTATTGGTACGACAGAGACCGGACCGGATAGAGACTGGCAGCCTGGAGAACCTGCCAACACAGAGCGATTCCTGCCGTTCGTGAGTCAACGGAACACCGTTTACGCACTGACGGTCGGGAACCAGATTCAGCGAAACTACCAGCCGGGAGACGTTATCCTGGTCGATTCTTCACTTACGCTTGTACCGGGTGAGGATGTACTGGTTTGTGATAATAACGGCGAGATCACAATTCAACGATTAGCCCGTTATGACGAGCAGCATTACTACCTTGATAGTGCTAACTCTCAACGGGTTATCCATGATAAAAGTGATCTTCAATTTGTGCACCAAGTAGTCGGTACGATCAAATCGTTCATGGTTGAGGGTAGATGATACAATAACAGGGTTTATTGCTGACTATAATTCTGGTTTAATCCGATCTATACTTTGTCGGGGTTGAACCAGACCGTAGCAGCCGAAAAAAGACGAAAAAAAACCCGAGTCGGCAAACTCGGGCCTTTTTCAGGAAGTAGCCACGATAACGCAGATACGTCCTTCAGAAAGATAGTGCGTTTATTGTGGCTGCTCCTGCGGATTTTTTCAACCCGAAAAAATGCTAATTCGCATGGAAAGGCTAAAAAATGACCTTACAAGAATTCTACGCGGAGCGCTTTGGCAGCGATCCGTTTTCACTGCTTGACGCGGCACGTGATGAGCTGACTGAGCTGGCGAAGATGGCCGGTATCAACTGGCCTGCGTGTGCTGATAAGATTCAGCTCAATCCGCGCGGTGGTGTAGAGCGCTATACCACCTACAATAATTCCTCCCCGGAAGCTCTGCAGAAGAGCCTTAAAGGCCGTGTGGAAATCTATTCACGCCTTGAGCAGAGCAAGGATGGCATCAGTTATCCTTTCGTTAACTTCGTTGAAAAAGCGCATGACGCTGGCTCCTGGAGTGGCTTTTCATTCCTGTTTTCGGAGTATCGCCGTGAACAGCAACGGAATGGTGCGACCGTGGTCGCTCAGCCGGAAGAAGAACGTGCACGCATGGAGCGCCAGGCTGAAGCACGCCGCCTCCGAGCTGAACAACAACGCGTTAATGATTTAAAAAACAATCAGATGGAGCAGGAACGCCTGCTTGGATGGTTGGCTTTCCATCGCGCCTGGGAACATTCGCCAGCTGAAGATGGCTCCTGGCCTTATGCGGTAAAAAAGGGAATTCGTGACGTATTTGGCGCTTGTGATATACGTCGCGTGACCAGTCACGACAGTGCGAAATGGAGCCGTGGACCAACAACTTACATGGCGATACCTCTGTCCCACCTGGACGGAAGAAAAGACGGGCGGATTGTTGGCTGGCAACGTATCGATCTGAATGGTGGCAAGTTCCAGACCAGCGCCATCACTAACGGTGATTTCGTCGGTGCATGCTTTGTTATTGGCGACCTGCAGGGGGCGCAAAAAATTGCGACTGCAGAGGGTTTCGCCACCGGGGCATCCATCTGGCTGGCGACCAGAAACGACCCGAAAAAACGCTTTGACGCGGTAGTCATTGCGGTTTCCGCTAACAACATGATTCACGTTGTCGAGCAGCTGGTGAACATGTACCCGGCTGCGCAAATCACTTGCGCTCTCGATAACGACCGCAAATCCTCAGCTGAAGGAAAAGGCAACACAGGCCTCCGCACCGGATTCGACATCATGGAGAAGTTTTCCGGCGTCAAATGTGTTTACCCAACTTTTGAGGATGACCCTGAGCTGGAATGCAGCGATTTTAACGACCTGCACAGCCTGAGAGGGCTGAAGGAAGTCGCTCGCCAGTTAACGAGAAATCATCTGAGCCGTGCAACCGATCTGTTGTCGATCACGCTGAATAAGCTGCGTACTCTCCCGCGTCTGAACAGACGCACTTTTGCCAAAGAACTGCTTCGCGCCGTTGATATTGGCATGCTGACATGCCCGGTACCAAACAGCCCGAAAGAACTTATGCGCCTTTTCAGCAGCACGCTGCGGGATATGGGTATCGCAGAAATTTATAACGGTACCGTTAAAGATCACATTACGCGCCGGTTGAATCGCAAATGCCGTGCCGCGCAAACATCACGTTCGTTCAGTGAACGCATCACCAACCCGAACCTTCGCCCGTCACACATCACTTACAAACGGTTTGAAACCTCCAGGATGACCGATGAGGTGATGACATACGCCGCACAGCTGCAGGGCATCGTTATTGTCCGCGCCGGGATGGGGTCGGGTAAATCGACAGGCCTCCTGCGTCCACTGATGCTGCAGTCCACGCGTGGCGTTTCCGTCGCGCACCGCGTATCCCTGATAGGCGGCCTGCATGAAATGATGACCGAAGGGAAAGGCGCGAAAGCCGACATTCTGCATTATCAGGATCCCGGCTATCAGGAAATGGCGCCATATGCCAACAAGCTGACTATTTGCATCAACTCCATACTTAAAGGCTGCTGGCAACCGCTGATGCGCCAGCATGACTTCTTCGGCTTCGATGAAGCAACACAGGGCCTGCGTGCCATTCTGGCCGGGCGTGCGATGGAAAACCCGGTAGGCGTATTCAACACGCTTATCGACGCGCTGGCGCGTACTGAAGAGCATGCCATTATGGTGGATGCCGATGCCAACGATCTGCTTGTTGACCTGGCTGAACTGGCGATGAAGCGACGCGAGGAGCTGGGCCTACCTGCCTGGCTGCAAATTCACGTGATTGAACTCCCGGTCGACGTTCGCAACCGCGAAACCAACAAGCCTATCCGCGTATTTTATACCGAGAAAAATCGGATCATGACCGAGGTTATCGCTGCAGTGCAACGCGGCGAACGAATCATGCTGGCCACCGACAGTTCGACGTTCGCCGAAGACGTTACCATGCAGCTGAGACTACAGTTCCCTGACAAAAAGTTTCTCTGCGTTAACCAGAAAAACAAACAGGAGAAGGAAGTCGACGATTTCACCAACCAGCCTAAAGTGATGGTGAAAAAATATGACGGCCTCATCTACAGCCCGTCGATATCTTCAGGTGTATCGATTGAGGAGAAACACTTCCACCGCCATTTCGGCATGTTCTGCGGCGAAGTGGTCCCCAGCGACGCCATCCAGATGCTGCGCCGCGACCGTACAGCTCAGGAATACATTATCGGTTTCGACAAGCTTCGCGGTAAACGTGAAACCGATCCGGAAAAAATCAAACGCGCCTACGCGCAGGCCTTGCTCGAAACGGCTGGCCACTCCGGGCTGCTGACAGACGTTGTCTTTGACGGTGACCGAATTTCACTCGGCGTGGCTAACTCTTCATTCATGCAGCTCAAAATTAAAGCCGCCGCGCTCGAGGCATCGGCCAGAAATGATTATGCCAGCAACATGATTTGCATCATGCATGATGATGGCTATCAGGTCGCGCCTATGGCCACCGACGCGCTTGCAAACAGCATCGGTAAGGATTTACGTAAAGAAGCCCGTGAACTGGTCTTTGAGCAGCTTATGGAGCGCCACCTGAGTGTCGATACTCCTGACCAGGCCGAACACGATGAGTTGATAAAAAAACGCACCCTGTCCCTGGATGAGCAGGCCCAGCTGGTCCGCTGGGACATCGAAAAGGAGCTGCAGCTGGATGTCGACGAGGTGGCGTTAAAATTCTATTTCGACGGCGGCCTGAAAAAAGTGCGCCTGTTTGAAACCATGCAGCTGGATGAGATAACCGCCCGTCGCCTTGACCGTGAAGAAGCGTTGATTCACTTTACCTACGCTTATCGCGTTGCCGGAAGATGGCAGCAGTTCGTCACTACGGCCATGACGCGGGAACAGGCCGACGCAGAGTTCCAGGCTAAATTCCCGGCCATAACCGATTACCGAGTGAAATCGACCCCTGCTGTTGAGATAGGCATGCGTGGTTTCTACACCCTCAAATCGGCGACGCTGCAGCAGTACTTCCGCGACTGCGGTATCGATCCAAAAACCCTGGAAGGTGAAGCAGACATGGACGCCCTCAAACGCGCCAGAGATAACCTGCTCACGCCGGAACGGCGCGATCTGCTAAACAACGTTTTACGCATCGGCGGCTTCAACACAGAGAAAGGCAAGAAGAAAGCGCCTGCAGACCTCTGCATAGGCATCCTGGAGTCTATGGGGCTATCCAGTAAGACCAGACGCGCCAGAGACGGCGATGCACGCCCCACGATGCGTTCCATTGACCCGGACTCGGTCGAGTTCCTCATGAATATCGTGGAGAAGCGCCGCGAGGCCGGTTTATCAATTCACGCACGTAAGGTGGAAAAAACCACCATCGAAGTGGATCGCGATTTGGATCTAAATATAGATATACATGGTAACCCTCGATCCAAAACAGAGCACGTTCCGGACGCCCCACAATCAGTAATTATCCAGGCACTGGAGGCTATCCCGGTGGCGGTACCGGAGGCGTGGGCGGAGAACGCGTTGCCAGCAACCGAAATGGAGGCGGTACGCCTGTGGCCAGTGGCCAGCATCGCGAGAACGTTCGCCTCGCTGTACATGACCGAATTTATGGACCTGCTATCAGTACGCGAAATAAGGCTGCTGAAAGCGTTTCTAAGCCAGCGGCAAGCCGTGGCGATATAACCGGAGGGGTAATGGGAAAACAACGGGAATGCCTTGTCATCGTGGAGGGCTACGACCCTTATGTGGTCAAGGTCAGCCACGACGCGACAAGCTATAGCGATTATAAAACTGGCCGGGAACTTCCATTCACGATCATTCGGATGAACGGGTTCTCAGATAGTGAGGGAGTTTATTGCTGCATTGCCAGCGATAAGAGCATGGAAGACCACACAGACGAAGCCAGGGCGCTTCTAAAAGCCTATAAGGTGAAGCCACTATGACGTCGACACCAGAGTTCCTGAAGCAACTGGATTACGAACAGCTGAAGTACTGTCGCGAGCTGTGCGATAACCGCATCCGGGCTATTGAGGCCGAAGAGAAAAAGATGGCCTGGGCAGTTACTGATGGTGGCATTAACTACGGCTGGTTCCGTACAGAAGACTACATGAAGGCGGTAGAATGCCTGGTTGCTACAGCTGCAGAACGGTGGGAAGAATCGGATAAGGCTGACCCATCTGGACGTGGTTGGCTTGACCTTTCAATCCGTGGAAGCCGCCTGCCGGTGTCCGAGTATGAAGCTTTATTTGCTGATGGCCAGTGGGGGTGAATAGTGGCGCATGATCTACAAAAAATGATGGATGGTGAGCTGGTCCGCTTACAACTTGAGATTAAGAAAGAACAGGAGAGGCGTTTAGCCGAAAAGATGATTCCTGTTTTTGGTGTGTGGCAATCACCTATTAATCAATATGAATTTGCTGATCCAGAGCAGGCAATTTCTTGTGCCGCAGGGCTATTGGATAAGGTTCTTCGTGAGGTCAAGGACGATCTTTCCAAAGAAGGTGGATTACAGGGATGGAACGGCAATTTGCTACGCATCTACGTACAGCATGTGAACGAGAGCGATTTTGCAGTTCTACAGCCTTATTTAAAGGACAAATAATCATGATTTATCGCAGAGGATGGGTGCCTGTTTTGTGGAGGAATGAGCTGGAAAAGCGGCTCAAAGAAGAAGGGTTCGAAAACTGGAAGCAGATAAGTAACTTTCTTTGTGGTGAAGAGGATTGCTACTCGGAAGCAGCAAAAACGCCAGGACAATACGCTTACCAGGTCGTCGACAATACCGAATGGATGGAACGTCGTGATGCGACGTTCTGGCAGCGTCTGAACCGTTTGTGGTTCGTTCCGCTGTACCTGCTGACTATTCCGTTCCAGTGGCTCATTCGTGGCCGTATGGGGTTTGAGACAACATCTAAGGTGGCTGCGGTCATCAATAAGATTACCGGACTCCAATAACTGATCAGGTTCTGATCAGTCAGTAAAGCAAACTATAAAAACACCTGTGCACGTGACTGGTCACGGGGTAAAATATCCACCTAAATTATTGACGTGCGTTCTGCTTTGGCGGTAGAGTTACCCCGCTGCAGCAAAATCTGCAGCCGGGCCTCTCAACCCCGAATGACAAGAAGCGCACAACACGCGCCAGCGTGTTTTTTTGTGTGTTAAATCTGCGCATACCTGAATTATGGTGGCTCAGATGGGGCCAACTTCGGTTGGGCCGGTTTCTTCTTGTACCGGTGTTGAGAACCCTGTCTGGGCTACCACCCCTATAGAGATTCTCAACTCTGGTGGTAGCACCCTATACAAGATAGGAATGCATACCATGTTCAAATTCAAATTTGCAGCTGTCGTCCGCACGGACAAAAAATCCCATATCCACCGCCTTTCCACCATTGCATCATCCGAGCGAGAAGCTCGTCGCCAGTTCGCCAGCCGTTTTGTCCTCGTTCTGTCAGCCCGTATCCCGGTCAGCGAGGTGATCGCATGAACCAGATTCAGTTAAACGCCCAGGGCCTGCTGGAGACGATTGAGGAACGCCTGCTGCAGGTTGAAGCGCTTGTGGGCTCTGCTCACCGCACTATCTCCAGTTATGAGGCCACGCTGTATTTGCAGGAAGCTGCGGAACTTCTGCAGGTCGCGCGCGAACTCACGCAGGAAGCTCGCGGCTGCTCCCTGTCCCTTTCTGAGCAGCTGAAATCCGGGGAGGCGCAATGAAGGCTCTCTCCGTCTTTTCATTTCAGGAAAGCCACCCTATACGGGTGGTTCTTGTCGGTGGTGACCCGTGGTTTGTGGCGCTGGATATCTGTGCTGCATTGAATATAGCCAACCCTTCTGATGCATTGCGTAAGCTGGATCATGATGAAAAATTGACCCTCGGTTTAACCGAGGCACAAAAACTTGATCGGATGGCCAGGGAAGTAAATGTGGTATCGGAATCTGGTCTCTACACCATAATCCTCCGCTGCCGCGACGCGGTGAAACAGGGGACGACAGCCTGGCGGTTCCGCAAGTGGGTGACGAACGAGGTTCTGCCAGCTATCCGGAAAAACGGCGAGTATGCTTTTGTCGAGCCTGAGCCTAAGAACGCCGGTGAACCACTGGACTGGCGGCAGAAAGAAGAACTTCGGGGCCTGATAAACGACATAGCACAAAGTTTTCAGTACCGTAACGCATGGGTTAGCGGCGTCTGGATGGCTCTCCGCCGCGCCTGCAGGAACCCATCACCGAACCCAATAACCGTGGATGATCTCCCGGCAATCATCGCCGAGCTGCGCCGGATATTAACGGCTGCAGAAACGGCTCTGGGCAACATGCGTGTCTACGAACGGGAGCTGCTGCGCGATGTAGTTCGTGGCGGTCGCCGGAGTATGTCTTGTGGAGAGCTGCCGATCACCGATATTGATACGGAACTGGAGAAGGTGCTGCCAGCACATTTTGAGCTGGCCATTGAAAAGCTGGAAACGCTATCCACGAAACTAACATCGCCAGCGATTGCAGAAAAATAGGGTTGGCCAGCCCGAATTTAAGCCCCGCTTTACGCGGGGAAGTCCCTGCAGTCGGGACGGCGATGTCCGTAGTTGCAGCTGCAGTTTCCGCCTAATCCTTCCGTCCCTTGCAGGGGATGGGTAGGGACAGGCCTCAATAAAAAAGCCACCGATTAACACCGGTGGCTTTTCTTTTAGCTGTAGTACGTTTCCCATGCGGATCGCATTGCGGCCATAGGGCTATCGGCGGGGCCGGACCAGGCATAATGCTTTCCATCGTATTCAAACTCTATCTTGTACGTTCCGTCCCCGTTATTTTTTGCAGGCTTGAAGACGGGTTTTAGAGCAGTTGGCTGATGTTCTTCTGGCCCTTCCTCTTCGGTTGGTTCATCGCCGCCACCCTCGTCGAGCTCAATTTCATCTTCATCCAGCTCGTCGTCTTGGGACTCATCATCCGGTTCGTCGATGGTCTCAACGGATTCTTCATCAGGCAGGACGATTGCAGGTGTCTCTATCTTCAGCTGCCACTGCCCGTTCTCGCCAACGAACTGCCCCAATGCATCAGCGGCAAACTCCAGGTACCGGCTAATCATCGTCGGGCTAAATTTAAAGGCCCGGAGAGTGCTGTTGGTTATTTTTGCTGATGGGTCCTGCTCCACCAGCTGCTTAACGGTTTCATGGAGACGGACGCCAGCGTCACCTCTGGCAAAGCCTGGCATTTCATCGTCCAGTTTCTGCAGAGCCACCAGCCTGGTGTTTTCATCCCCAACTTCAGGTCGCCAGGTTCTGGAGAAGTTGGCCAGCTTGAACTGCTTATAGTGCAGCTGGGTGTTCTCATCGTCGTGTCCGAGAATCTCCATGAAGAACACATCCTCGTCGACGTTTTTCCACCGTGGATCGACGCGGAAGAACATCTCATAAGCGATGCGAGCGTAAATAGCGCGGCTATCTTTATAAACACGACGGTCATCGCCGAAAAATGATTTAACCCAAGGGTTAAATGCTTTTGCTAAAATAGCATTTATCCTGCCGTTCTCAGACCTTGTATCATCCTTTCCATATCCTTTAACAACCTCATCGAAATCAGATGCAGCAGAGCAAGAACGCAATTCTGTTAATAATTCAACGAATAATTTTGCTTCGCATAAAGTATAAATCGTTCTGGTTACGCTTTTATCTTCAGAGCGTTTTTTAGCTTGCCCTGAGAAATTAACCGTATACTTTCCTGAAACGGCAAATTCACCCTGAAACATTATCTCAATCATTCTTCGCCCTGATACCGCAGCCAGAGCAAAGGCCAAAGGTGCCATTCCAGAACGAGTGTTTAAACTAAATAAAGTCGCAGGATTATTCAAAATATCATAGATAGACTGCATGTATGTTGGGTAGTCAATAACCACAACATTACGCTTCTTCTCGCGCAGAACATCGGCCCATCGTTGCTGTATAGATGTACGCTCCGCAGGGCTTAGCTGCAGATGGTACAGAACCTCATGGTTGACCTTGAGCTGGTGTAGTTCTTCTAACAACGCAGAGCCTTGTTGGAATAACTTATAAAGATAGTCACGGCGCTCCTTCCAATCATCACTGTTTAAATCACTAAGAGCAAAACTCCAATCTGGATATTTTTTTATTAGTCTTGCTATTTTTGCATCACTGCCTTTAGAGCCTATTCTTACATTTGATAACTCTTCGGCAAGCGGCATTATTTCTTTCAATTTAGATTGTAACGATGACATGTGCTGGCGAATATTAGCCGTAGGCATAGAAAGCCATGAAGATAATTCTTCGCTGTAAAGAGGATACTTTTCCGATAATTTATTAATATTTTTATCAAAGCTATGATGTAATTTATCATCAAACCGCTTTCTTGCCCTGCTCATATAGGCGTTAAAAGTATTCGCGGTTATTCTTTTCTGCAATCCTTTCCCACGGAACTTTCTTTTATCATTAAATAACGCGTTCTTATACCGTGCGGCTGCGGCTTTAATTCTCTTCGTTTTGTCGCCTTGTGGGCGGTCTGAGGCATCAATTGCCTCTACCTCATTCACAAGCGTGTTGATCAACTCACCGATTTTTACCTTGCTCATCCCGGTTCCCCCGTTTCTAAGTCTCTGGATATCGTAACACAATCAAAGAACAAGTGACGATTAATTATGCTGCTTTCGTCACACTATAAGAGAACATAATAGCAGAATAACAAAGGAACACAACACCGGAATAGATACATATTGTTCTGCGCTTATGTTCTCCTTATCAGCACACAATAGTCCATTATACGC" />
    </TypeInfo>
    <TypeInfo ID="15" TypeName="System.Collections.Generic.List`1[[Vecute.Nuctions+GeneAnnotation, Vecute, Version=1.0.0.0, Culture=neutral, PublicKeyToken=6ca157640498cbe3]], mscorlib, Version=4.0.0.0, Culture=neutral, PublicKeyToken=b77a5c561934e089" AssemblyString="mscorlib, Version=4.0.0.0, Culture=neutral, PublicKeyToken=b77a5c561934e089" AssemblyLocation="C:\Windows\Microsoft.NET\Framework64\v4.0.30319\mscorlib.dll" IsDeviceDependent="False">
      <ValueInfo V0="16" V1="21" V2="24" V3="36" V4="47" V5="58" V6="71" V7="82" V8="95" V9="105" V10="116" V11="126" V12="137" V13="146" V14="155" Count="15" DeepSerialization="Yes" ShallowSerialization="No" />
    </TypeInfo>
    <TypeInfo ID="16" TypeName="Vecute.Nuctions+GeneAnnotation, Vecute, Version=1.0.0.0, Culture=neutral, PublicKeyToken=6ca157640498cbe3" AssemblyString="Vecute, Version=1.0.0.0, Culture=neutral, PublicKeyToken=6ca157640498cbe3" AssemblyLocation="C:\Users\Jack\Documents\VecuteXI - 2010 Release\Vecute\bin\Debug\Vecute.exe" IsDeviceDependent="False">
      <ValueInfo DeepSerialization="Yes" ShallowSerialization="No" XIndex="17" XType="18" XNote="8" XLabel="19" XStartPosition="20" XEndPosition="20" XComplement="4" XVector="11" XFeature="-1" />
    </TypeInfo>
    <TypeInfo ID="17" TypeName="System.Int32, mscorlib, Version=4.0.0.0, Culture=neutral, PublicKeyToken=b77a5c561934e089" AssemblyString="mscorlib, Version=4.0.0.0, Culture=neutral, PublicKeyToken=b77a5c561934e089" AssemblyLocation="C:\Windows\Microsoft.NET\Framework64\v4.0.30319\mscorlib.dll" IsDeviceDependent="False">
      <ValueInfo Value="0" />
    </TypeInfo>
    <TypeInfo ID="18" TypeName="System.String, mscorlib, Version=4.0.0.0, Culture=neutral, PublicKeyToken=b77a5c561934e089" AssemblyString="mscorlib, Version=4.0.0.0, Culture=neutral, PublicKeyToken=b77a5c561934e089" AssemblyLocation="C:\Windows\Microsoft.NET\Framework64\v4.0.30319\mscorlib.dll" IsDeviceDependent="False">
      <ValueInfo Value="f_end" />
    </TypeInfo>
    <TypeInfo ID="19" TypeName="System.String, mscorlib, Version=4.0.0.0, Culture=neutral, PublicKeyToken=b77a5c561934e089" AssemblyString="mscorlib, Version=4.0.0.0, Culture=neutral, PublicKeyToken=b77a5c561934e089" AssemblyLocation="C:\Windows\Microsoft.NET\Framework64\v4.0.30319\mscorlib.dll" IsDeviceDependent="False">
      <ValueInfo Value="0B" />
    </TypeInfo>
    <TypeInfo ID="20" TypeName="System.Int32, mscorlib, Version=4.0.0.0, Culture=neutral, PublicKeyToken=b77a5c561934e089" AssemblyString="mscorlib, Version=4.0.0.0, Culture=neutral, PublicKeyToken=b77a5c561934e089" AssemblyLocation="C:\Windows\Microsoft.NET\Framework64\v4.0.30319\mscorlib.dll" IsDeviceDependent="False">
      <ValueInfo Value="1" />
    </TypeInfo>
    <TypeInfo ID="21" TypeName="Vecute.Nuctions+GeneAnnotation, Vecute, Version=1.0.0.0, Culture=neutral, PublicKeyToken=6ca157640498cbe3" AssemblyString="Vecute, Version=1.0.0.0, Culture=neutral, PublicKeyToken=6ca157640498cbe3" AssemblyLocation="C:\Users\Jack\Documents\VecuteXI - 2010 Release\Vecute\bin\Debug\Vecute.exe" IsDeviceDependent="False">
      <ValueInfo DeepSerialization="Yes" ShallowSerialization="No" XIndex="20" XType="22" XNote="8" XLabel="19" XStartPosition="23" XEndPosition="23" XComplement="4" XVector="11" XFeature="-1" />
    </TypeInfo>
    <TypeInfo ID="22" TypeName="System.String, mscorlib, Version=4.0.0.0, Culture=neutral, PublicKeyToken=b77a5c561934e089" AssemblyString="mscorlib, Version=4.0.0.0, Culture=neutral, PublicKeyToken=b77a5c561934e089" AssemblyLocation="C:\Windows\Microsoft.NET\Framework64\v4.0.30319\mscorlib.dll" IsDeviceDependent="False">
      <ValueInfo Value="r_end" />
    </TypeInfo>
    <TypeInfo ID="23" TypeName="System.Int32, mscorlib, Version=4.0.0.0, Culture=neutral, PublicKeyToken=b77a5c561934e089" AssemblyString="mscorlib, Version=4.0.0.0, Culture=neutral, PublicKeyToken=b77a5c561934e089" AssemblyLocation="C:\Windows\Microsoft.NET\Framework64\v4.0.30319\mscorlib.dll" IsDeviceDependent="False">
      <ValueInfo Value="14737" />
    </TypeInfo>
    <TypeInfo ID="24" TypeName="Vecute.Nuctions+GeneAnnotation, Vecute, Version=1.0.0.0, Culture=neutral, PublicKeyToken=6ca157640498cbe3" AssemblyString="Vecute, Version=1.0.0.0, Culture=neutral, PublicKeyToken=6ca157640498cbe3" AssemblyLocation="C:\Users\Jack\Documents\VecuteXI - 2010 Release\Vecute\bin\Debug\Vecute.exe" IsDeviceDependent="False">
      <ValueInfo DeepSerialization="Yes" ShallowSerialization="No" XIndex="25" XType="26" XNote="27" XLabel="28" XStartPosition="29" XEndPosition="30" XComplement="4" XVector="11" XFeature="31" />
    </TypeInfo>
    <TypeInfo ID="25" TypeName="System.Int32, mscorlib, Version=4.0.0.0, Culture=neutral, PublicKeyToken=b77a5c561934e089" AssemblyString="mscorlib, Version=4.0.0.0, Culture=neutral, PublicKeyToken=b77a5c561934e089" AssemblyLocation="C:\Windows\Microsoft.NET\Framework64\v4.0.30319\mscorlib.dll" IsDeviceDependent="False">
      <ValueInfo Value="2" />
    </TypeInfo>
    <TypeInfo ID="26" TypeName="System.String, mscorlib, Version=4.0.0.0, Culture=neutral, PublicKeyToken=b77a5c561934e089" AssemblyString="mscorlib, Version=4.0.0.0, Culture=neutral, PublicKeyToken=b77a5c561934e089" AssemblyLocation="C:\Windows\Microsoft.NET\Framework64\v4.0.30319\mscorlib.dll" IsDeviceDependent="False">
      <ValueInfo Value="oriT" />
    </TypeInfo>
    <TypeInfo ID="27" TypeName="System.String, mscorlib, Version=4.0.0.0, Culture=neutral, PublicKeyToken=b77a5c561934e089" AssemblyString="mscorlib, Version=4.0.0.0, Culture=neutral, PublicKeyToken=b77a5c561934e089" AssemblyLocation="C:\Windows\Microsoft.NET\Framework64\v4.0.30319\mscorlib.dll" IsDeviceDependent="False">
      <ValueInfo Value=" &lt;pK18mobSacB&gt; &lt;&gt; &lt;&gt; &lt;FGC&gt;" />
    </TypeInfo>
    <TypeInfo ID="28" TypeName="System.String, mscorlib, Version=4.0.0.0, Culture=neutral, PublicKeyToken=b77a5c561934e089" AssemblyString="mscorlib, Version=4.0.0.0, Culture=neutral, PublicKeyToken=b77a5c561934e089" AssemblyLocation="C:\Windows\Microsoft.NET\Framework64\v4.0.30319\mscorlib.dll" IsDeviceDependent="False">
      <ValueInfo Value="Repeat Unit" />
    </TypeInfo>
    <TypeInfo ID="29" TypeName="System.Int32, mscorlib, Version=4.0.0.0, Culture=neutral, PublicKeyToken=b77a5c561934e089" AssemblyString="mscorlib, Version=4.0.0.0, Culture=neutral, PublicKeyToken=b77a5c561934e089" AssemblyLocation="C:\Windows\Microsoft.NET\Framework64\v4.0.30319\mscorlib.dll" IsDeviceDependent="False">
      <ValueInfo Value="10299" />
    </TypeInfo>
    <TypeInfo ID="30" TypeName="System.Int32, mscorlib, Version=4.0.0.0, Culture=neutral, PublicKeyToken=b77a5c561934e089" AssemblyString="mscorlib, Version=4.0.0.0, Culture=neutral, PublicKeyToken=b77a5c561934e089" AssemblyLocation="C:\Windows\Microsoft.NET\Framework64\v4.0.30319\mscorlib.dll" IsDeviceDependent="False">
      <ValueInfo Value="10338" />
    </TypeInfo>
    <TypeInfo ID="31" TypeName="Vecute.Nuctions+Feature, Vecute, Version=1.0.0.0, Culture=neutral, PublicKeyToken=6ca157640498cbe3" AssemblyString="Vecute, Version=1.0.0.0, Culture=neutral, PublicKeyToken=6ca157640498cbe3" AssemblyLocation="C:\Users\Jack\Documents\VecuteXI - 2010 Release\Vecute\bin\Debug\Vecute.exe" IsDeviceDependent="False">
      <ValueInfo DeepSerialization="Yes" ShallowSerialization="No" XnSequence="32" XnRCSequence="33" XnName="28" XnLabel="28" XnNote="27" XnType="26" XnUseful="34" XBioFunctions="35" />
    </TypeInfo>
    <TypeInfo ID="32" TypeName="System.String, mscorlib, Version=4.0.0.0, Culture=neutral, PublicKeyToken=b77a5c561934e089" AssemblyString="mscorlib, Version=4.0.0.0, Culture=neutral, PublicKeyToken=b77a5c561934e089" AssemblyLocation="C:\Windows\Microsoft.NET\Framework64\v4.0.30319\mscorlib.dll" IsDeviceDependent="False">
      <ValueInfo Value="GTGAAGAAGGAACACCCGCTCGCGGGTGGGCCTACTTCAC" />
    </TypeInfo>
    <TypeInfo ID="33" TypeName="System.String, mscorlib, Version=4.0.0.0, Culture=neutral, PublicKeyToken=b77a5c561934e089" AssemblyString="mscorlib, Version=4.0.0.0, Culture=neutral, PublicKeyToken=b77a5c561934e089" AssemblyLocation="C:\Windows\Microsoft.NET\Framework64\v4.0.30319\mscorlib.dll" IsDeviceDependent="False">
      <ValueInfo Value="GTGAAGTAGGCCCACCCGCGAGCGGGTGTTCCTTCTTCAC" />
    </TypeInfo>
    <TypeInfo ID="34" TypeName="System.String, mscorlib, Version=4.0.0.0, Culture=neutral, PublicKeyToken=b77a5c561934e089" AssemblyString="mscorlib, Version=4.0.0.0, Culture=neutral, PublicKeyToken=b77a5c561934e089" AssemblyLocation="C:\Windows\Microsoft.NET\Framework64\v4.0.30319\mscorlib.dll" IsDeviceDependent="False">
      <ValueInfo Value="Native" />
    </TypeInfo>
    <TypeInfo ID="35" TypeName="System.Collections.Generic.List`1[[Vecute.Nuctions+FeatureFunction, Vecute, Version=1.0.0.0, Culture=neutral, PublicKeyToken=6ca157640498cbe3]], mscorlib, Version=4.0.0.0, Culture=neutral, PublicKeyToken=b77a5c561934e089" AssemblyString="mscorlib, Version=4.0.0.0, Culture=neutral, PublicKeyToken=b77a5c561934e089" AssemblyLocation="C:\Windows\Microsoft.NET\Framework64\v4.0.30319\mscorlib.dll" IsDeviceDependent="False">
      <ValueInfo Count="0" DeepSerialization="Yes" ShallowSerialization="No" />
    </TypeInfo>
    <TypeInfo ID="36" TypeName="Vecute.Nuctions+GeneAnnotation, Vecute, Version=1.0.0.0, Culture=neutral, PublicKeyToken=6ca157640498cbe3" AssemblyString="Vecute, Version=1.0.0.0, Culture=neutral, PublicKeyToken=6ca157640498cbe3" AssemblyLocation="C:\Users\Jack\Documents\VecuteXI - 2010 Release\Vecute\bin\Debug\Vecute.exe" IsDeviceDependent="False">
      <ValueInfo DeepSerialization="Yes" ShallowSerialization="No" XIndex="37" XType="38" XNote="39" XLabel="40" XStartPosition="41" XEndPosition="42" XComplement="4" XVector="11" XFeature="43" />
    </TypeInfo>
    <TypeInfo ID="37" TypeName="System.Int32, mscorlib, Version=4.0.0.0, Culture=neutral, PublicKeyToken=b77a5c561934e089" AssemblyString="mscorlib, Version=4.0.0.0, Culture=neutral, PublicKeyToken=b77a5c561934e089" AssemblyLocation="C:\Windows\Microsoft.NET\Framework64\v4.0.30319\mscorlib.dll" IsDeviceDependent="False">
      <ValueInfo Value="3" />
    </TypeInfo>
    <TypeInfo ID="38" TypeName="System.String, mscorlib, Version=4.0.0.0, Culture=neutral, PublicKeyToken=b77a5c561934e089" AssemblyString="mscorlib, Version=4.0.0.0, Culture=neutral, PublicKeyToken=b77a5c561934e089" AssemblyLocation="C:\Windows\Microsoft.NET\Framework64\v4.0.30319\mscorlib.dll" IsDeviceDependent="False">
      <ValueInfo Value="operon" />
    </TypeInfo>
    <TypeInfo ID="39" TypeName="System.String, mscorlib, Version=4.0.0.0, Culture=neutral, PublicKeyToken=b77a5c561934e089" AssemblyString="mscorlib, Version=4.0.0.0, Culture=neutral, PublicKeyToken=b77a5c561934e089" AssemblyLocation="C:\Windows\Microsoft.NET\Framework64\v4.0.30319\mscorlib.dll" IsDeviceDependent="False">
      <ValueInfo Value=" &lt;&gt; &lt;&gt; &lt;&gt; &lt;FGC&gt;" />
    </TypeInfo>
    <TypeInfo ID="40" TypeName="System.String, mscorlib, Version=4.0.0.0, Culture=neutral, PublicKeyToken=b77a5c561934e089" AssemblyString="mscorlib, Version=4.0.0.0, Culture=neutral, PublicKeyToken=b77a5c561934e089" AssemblyLocation="C:\Windows\Microsoft.NET\Framework64\v4.0.30319\mscorlib.dll" IsDeviceDependent="False">
      <ValueInfo Value="ChlrOperon" />
    </TypeInfo>
    <TypeInfo ID="41" TypeName="System.Int32, mscorlib, Version=4.0.0.0, Culture=neutral, PublicKeyToken=b77a5c561934e089" AssemblyString="mscorlib, Version=4.0.0.0, Culture=neutral, PublicKeyToken=b77a5c561934e089" AssemblyLocation="C:\Windows\Microsoft.NET\Framework64\v4.0.30319\mscorlib.dll" IsDeviceDependent="False">
      <ValueInfo Value="10339" />
    </TypeInfo>
    <TypeInfo ID="42" TypeName="System.Int32, mscorlib, Version=4.0.0.0, Culture=neutral, PublicKeyToken=b77a5c561934e089" AssemblyString="mscorlib, Version=4.0.0.0, Culture=neutral, PublicKeyToken=b77a5c561934e089" AssemblyLocation="C:\Windows\Microsoft.NET\Framework64\v4.0.30319\mscorlib.dll" IsDeviceDependent="False">
      <ValueInfo Value="11233" />
    </TypeInfo>
    <TypeInfo ID="43" TypeName="Vecute.Nuctions+Feature, Vecute, Version=1.0.0.0, Culture=neutral, PublicKeyToken=6ca157640498cbe3" AssemblyString="Vecute, Version=1.0.0.0, Culture=neutral, PublicKeyToken=6ca157640498cbe3" AssemblyLocation="C:\Users\Jack\Documents\VecuteXI - 2010 Release\Vecute\bin\Debug\Vecute.exe" IsDeviceDependent="False">
      <ValueInfo DeepSerialization="Yes" ShallowSerialization="No" XnSequence="44" XnRCSequence="45" XnName="40" XnLabel="40" XnNote="39" XnType="38" XnUseful="34" XBioFunctions="46" />
    </TypeInfo>
    <TypeInfo ID="44" TypeName="System.String, mscorlib, Version=4.0.0.0, Culture=neutral, PublicKeyToken=b77a5c561934e089" AssemblyString="mscorlib, Version=4.0.0.0, Culture=neutral, PublicKeyToken=b77a5c561934e089" AssemblyLocation="C:\Windows\Microsoft.NET\Framework64\v4.0.30319\mscorlib.dll" IsDeviceDependent="False">
      <ValueInfo Value="GCCTACCTGTGACGGAAGATCACTTCGCAGAATAAATAAATCCTGGTGTCCCTGTTGATACCGGGAAGCCCTGGGCCAACTTTTGGCGAAAATGAGACGTTGATCGGCACGTAAGAGGTTCCAACTTTCACCATAATGAAATAAGATCACTACCGGGCGTATTTTTTGAGTTGTCGAGATTTTCAGGAGCTAAGGAAGCTAAAATGGAGAAAAAAATCACTGGATATACCACCGTTGATATATCCCAATGGCATCGTAAAGAACATTTTGAGGCATTTCAGTCAGTTGCTCAATGTACCTATAACCAGACCGTTCAGCTGGATATTACGGCCTTTTTAAAGACCGTAAAGAAAAATAAGCACAAGTTTTATCCGGCCTTTATTCACATTCTTGCCCGCCTGATGAATGCTCATCCGGAATTACGTATGGCAATGAAAGACGGTGAGCTGGTGATATGGGATAGTGTTCACCCTTGTTACACCGTTTTCCATGAGCAAACTGAAACGTTTTCATCGCTCTGGAGTGAATACCACGACGATTTCCGGCAGTTTCTACACATATATTCGCAAGATGTGGCGTGTTACGGTGAAAACCTGGCCTATTTCCCTAAAGGGTTTATTGAGAATATGTTTTTCGTCTCAGCCAATCCCTGGGTGAGTTTCACCAGTTTTGATTTAAACGTGGCCAATATGGACAACTTCTTCGCCCCCGTTTTCACCATGGGCAAATATTATACGCAAGGCGACAAGGTGCTGATGCCGCTGGCGATTCAGGTTCATCATGCCGTTTGTGATGGCTTCCATGTCGGCAGATGCTTAATGAATACAACAGTACTGCGATGAGTGGCAGGGCGGGGCGTAAGGCGCGCCATTTAAATGAAGTTCCTATTCCGAAG" />
    </TypeInfo>
    <TypeInfo ID="45" TypeName="System.String, mscorlib, Version=4.0.0.0, Culture=neutral, PublicKeyToken=b77a5c561934e089" AssemblyString="mscorlib, Version=4.0.0.0, Culture=neutral, PublicKeyToken=b77a5c561934e089" AssemblyLocation="C:\Windows\Microsoft.NET\Framework64\v4.0.30319\mscorlib.dll" IsDeviceDependent="False">
      <ValueInfo Value="CTTCGGAATAGGAACTTCATTTAAATGGCGCGCCTTACGCCCCGCCCTGCCACTCATCGCAGTACTGTTGTATTCATTAAGCATCTGCCGACATGGAAGCCATCACAAACGGCATGATGAACCTGAATCGCCAGCGGCATCAGCACCTTGTCGCCTTGCGTATAATATTTGCCCATGGTGAAAACGGGGGCGAAGAAGTTGTCCATATTGGCCACGTTTAAATCAAAACTGGTGAAACTCACCCAGGGATTGGCTGAGACGAAAAACATATTCTCAATAAACCCTTTAGGGAAATAGGCCAGGTTTTCACCGTAACACGCCACATCTTGCGAATATATGTGTAGAAACTGCCGGAAATCGTCGTGGTATTCACTCCAGAGCGATGAAAACGTTTCAGTTTGCTCATGGAAAACGGTGTAACAAGGGTGAACACTATCCCATATCACCAGCTCACCGTCTTTCATTGCCATACGTAATTCCGGATGAGCATTCATCAGGCGGGCAAGAATGTGAATAAAGGCCGGATAAAACTTGTGCTTATTTTTCTTTACGGTCTTTAAAAAGGCCGTAATATCCAGCTGAACGGTCTGGTTATAGGTACATTGAGCAACTGACTGAAATGCCTCAAAATGTTCTTTACGATGCCATTGGGATATATCAACGGTGGTATATCCAGTGATTTTTTTCTCCATTTTAGCTTCCTTAGCTCCTGAAAATCTCGACAACTCAAAAAATACGCCCGGTAGTGATCTTATTTCATTATGGTGAAAGTTGGAACCTCTTACGTGCCGATCAACGTCTCATTTTCGCCAAAAGTTGGCCCAGGGCTTCCCGGTATCAACAGGGACACCAGGATTTATTTATTCTGCGAAGTGATCTTCCGTCACAGGTAGGC" />
    </TypeInfo>
    <TypeInfo ID="46" TypeName="System.Collections.Generic.List`1[[Vecute.Nuctions+FeatureFunction, Vecute, Version=1.0.0.0, Culture=neutral, PublicKeyToken=6ca157640498cbe3]], mscorlib, Version=4.0.0.0, Culture=neutral, PublicKeyToken=b77a5c561934e089" AssemblyString="mscorlib, Version=4.0.0.0, Culture=neutral, PublicKeyToken=b77a5c561934e089" AssemblyLocation="C:\Windows\Microsoft.NET\Framework64\v4.0.30319\mscorlib.dll" IsDeviceDependent="False">
      <ValueInfo Count="0" DeepSerialization="Yes" ShallowSerialization="No" />
    </TypeInfo>
    <TypeInfo ID="47" TypeName="Vecute.Nuctions+GeneAnnotation, Vecute, Version=1.0.0.0, Culture=neutral, PublicKeyToken=6ca157640498cbe3" AssemblyString="Vecute, Version=1.0.0.0, Culture=neutral, PublicKeyToken=6ca157640498cbe3" AssemblyLocation="C:\Users\Jack\Documents\VecuteXI - 2010 Release\Vecute\bin\Debug\Vecute.exe" IsDeviceDependent="False">
      <ValueInfo DeepSerialization="Yes" ShallowSerialization="No" XIndex="48" XType="49" XNote="50" XLabel="51" XStartPosition="52" XEndPosition="53" XComplement="4" XVector="11" XFeature="54" />
    </TypeInfo>
    <TypeInfo ID="48" TypeName="System.Int32, mscorlib, Version=4.0.0.0, Culture=neutral, PublicKeyToken=b77a5c561934e089" AssemblyString="mscorlib, Version=4.0.0.0, Culture=neutral, PublicKeyToken=b77a5c561934e089" AssemblyLocation="C:\Windows\Microsoft.NET\Framework64\v4.0.30319\mscorlib.dll" IsDeviceDependent="False">
      <ValueInfo Value="4" />
    </TypeInfo>
    <TypeInfo ID="49" TypeName="System.String, mscorlib, Version=4.0.0.0, Culture=neutral, PublicKeyToken=b77a5c561934e089" AssemblyString="mscorlib, Version=4.0.0.0, Culture=neutral, PublicKeyToken=b77a5c561934e089" AssemblyLocation="C:\Windows\Microsoft.NET\Framework64\v4.0.30319\mscorlib.dll" IsDeviceDependent="False">
      <ValueInfo Value="rep_origin" />
    </TypeInfo>
    <TypeInfo ID="50" TypeName="System.String, mscorlib, Version=4.0.0.0, Culture=neutral, PublicKeyToken=b77a5c561934e089" AssemblyString="mscorlib, Version=4.0.0.0, Culture=neutral, PublicKeyToken=b77a5c561934e089" AssemblyLocation="C:\Windows\Microsoft.NET\Framework64\v4.0.30319\mscorlib.dll" IsDeviceDependent="False">
      <ValueInfo Value="N15 Origin" />
    </TypeInfo>
    <TypeInfo ID="51" TypeName="System.String, mscorlib, Version=4.0.0.0, Culture=neutral, PublicKeyToken=b77a5c561934e089" AssemblyString="mscorlib, Version=4.0.0.0, Culture=neutral, PublicKeyToken=b77a5c561934e089" AssemblyLocation="C:\Windows\Microsoft.NET\Framework64\v4.0.30319\mscorlib.dll" IsDeviceDependent="False">
      <ValueInfo Value="N15" />
    </TypeInfo>
    <TypeInfo ID="52" TypeName="System.Int32, mscorlib, Version=4.0.0.0, Culture=neutral, PublicKeyToken=b77a5c561934e089" AssemblyString="mscorlib, Version=4.0.0.0, Culture=neutral, PublicKeyToken=b77a5c561934e089" AssemblyLocation="C:\Windows\Microsoft.NET\Framework64\v4.0.30319\mscorlib.dll" IsDeviceDependent="False">
      <ValueInfo Value="5335" />
    </TypeInfo>
    <TypeInfo ID="53" TypeName="System.Int32, mscorlib, Version=4.0.0.0, Culture=neutral, PublicKeyToken=b77a5c561934e089" AssemblyString="mscorlib, Version=4.0.0.0, Culture=neutral, PublicKeyToken=b77a5c561934e089" AssemblyLocation="C:\Windows\Microsoft.NET\Framework64\v4.0.30319\mscorlib.dll" IsDeviceDependent="False">
      <ValueInfo Value="5424" />
    </TypeInfo>
    <TypeInfo ID="54" TypeName="Vecute.Nuctions+Feature, Vecute, Version=1.0.0.0, Culture=neutral, PublicKeyToken=6ca157640498cbe3" AssemblyString="Vecute, Version=1.0.0.0, Culture=neutral, PublicKeyToken=6ca157640498cbe3" AssemblyLocation="C:\Users\Jack\Documents\VecuteXI - 2010 Release\Vecute\bin\Debug\Vecute.exe" IsDeviceDependent="False">
      <ValueInfo DeepSerialization="Yes" ShallowSerialization="No" XnSequence="55" XnRCSequence="56" XnName="51" XnLabel="51" XnNote="50" XnType="49" XnUseful="34" XBioFunctions="57" />
    </TypeInfo>
    <TypeInfo ID="55" TypeName="System.String, mscorlib, Version=4.0.0.0, Culture=neutral, PublicKeyToken=b77a5c561934e089" AssemblyString="mscorlib, Version=4.0.0.0, Culture=neutral, PublicKeyToken=b77a5c561934e089" AssemblyLocation="C:\Windows\Microsoft.NET\Framework64\v4.0.30319\mscorlib.dll" IsDeviceDependent="False">
      <ValueInfo Value="CTGTTTTGGATCGAGGGTTACCATGTATATCTATATTTAGATCCAAATCGCGATCCACTTCGATGGTGGTTTTTTCCACCTTACGTGCGT" />
    </TypeInfo>
    <TypeInfo ID="56" TypeName="System.String, mscorlib, Version=4.0.0.0, Culture=neutral, PublicKeyToken=b77a5c561934e089" AssemblyString="mscorlib, Version=4.0.0.0, Culture=neutral, PublicKeyToken=b77a5c561934e089" AssemblyLocation="C:\Windows\Microsoft.NET\Framework64\v4.0.30319\mscorlib.dll" IsDeviceDependent="False">
      <ValueInfo Value="ACGCACGTAAGGTGGAAAAAACCACCATCGAAGTGGATCGCGATTTGGATCTAAATATAGATATACATGGTAACCCTCGATCCAAAACAG" />
    </TypeInfo>
    <TypeInfo ID="57" TypeName="System.Collections.Generic.List`1[[Vecute.Nuctions+FeatureFunction, Vecute, Version=1.0.0.0, Culture=neutral, PublicKeyToken=6ca157640498cbe3]], mscorlib, Version=4.0.0.0, Culture=neutral, PublicKeyToken=b77a5c561934e089" AssemblyString="mscorlib, Version=4.0.0.0, Culture=neutral, PublicKeyToken=b77a5c561934e089" AssemblyLocation="C:\Windows\Microsoft.NET\Framework64\v4.0.30319\mscorlib.dll" IsDeviceDependent="False">
      <ValueInfo Count="0" DeepSerialization="Yes" ShallowSerialization="No" />
    </TypeInfo>
    <TypeInfo ID="58" TypeName="Vecute.Nuctions+GeneAnnotation, Vecute, Version=1.0.0.0, Culture=neutral, PublicKeyToken=6ca157640498cbe3" AssemblyString="Vecute, Version=1.0.0.0, Culture=neutral, PublicKeyToken=6ca157640498cbe3" AssemblyLocation="C:\Users\Jack\Documents\VecuteXI - 2010 Release\Vecute\bin\Debug\Vecute.exe" IsDeviceDependent="False">
      <ValueInfo DeepSerialization="Yes" ShallowSerialization="No" XIndex="59" XType="60" XNote="61" XLabel="62" XStartPosition="63" XEndPosition="64" XComplement="4" XVector="11" XFeature="65" />
    </TypeInfo>
    <TypeInfo ID="59" TypeName="System.Int32, mscorlib, Version=4.0.0.0, Culture=neutral, PublicKeyToken=b77a5c561934e089" AssemblyString="mscorlib, Version=4.0.0.0, Culture=neutral, PublicKeyToken=b77a5c561934e089" AssemblyLocation="C:\Windows\Microsoft.NET\Framework64\v4.0.30319\mscorlib.dll" IsDeviceDependent="False">
      <ValueInfo Value="5" />
    </TypeInfo>
    <TypeInfo ID="60" TypeName="System.String, mscorlib, Version=4.0.0.0, Culture=neutral, PublicKeyToken=b77a5c561934e089" AssemblyString="mscorlib, Version=4.0.0.0, Culture=neutral, PublicKeyToken=b77a5c561934e089" AssemblyLocation="C:\Windows\Microsoft.NET\Framework64\v4.0.30319\mscorlib.dll" IsDeviceDependent="False">
      <ValueInfo Value="CDS" />
    </TypeInfo>
    <TypeInfo ID="61" TypeName="System.String, mscorlib, Version=4.0.0.0, Culture=neutral, PublicKeyToken=b77a5c561934e089" AssemblyString="mscorlib, Version=4.0.0.0, Culture=neutral, PublicKeyToken=b77a5c561934e089" AssemblyLocation="C:\Windows\Microsoft.NET\Framework64\v4.0.30319\mscorlib.dll" IsDeviceDependent="False">
      <ValueInfo Value="Kanamycin Resistance" />
    </TypeInfo>
    <TypeInfo ID="62" TypeName="System.String, mscorlib, Version=4.0.0.0, Culture=neutral, PublicKeyToken=b77a5c561934e089" AssemblyString="mscorlib, Version=4.0.0.0, Culture=neutral, PublicKeyToken=b77a5c561934e089" AssemblyLocation="C:\Windows\Microsoft.NET\Framework64\v4.0.30319\mscorlib.dll" IsDeviceDependent="False">
      <ValueInfo Value="kan" />
    </TypeInfo>
    <TypeInfo ID="63" TypeName="System.Int32, mscorlib, Version=4.0.0.0, Culture=neutral, PublicKeyToken=b77a5c561934e089" AssemblyString="mscorlib, Version=4.0.0.0, Culture=neutral, PublicKeyToken=b77a5c561934e089" AssemblyLocation="C:\Windows\Microsoft.NET\Framework64\v4.0.30319\mscorlib.dll" IsDeviceDependent="False">
      <ValueInfo Value="11897" />
    </TypeInfo>
    <TypeInfo ID="64" TypeName="System.Int32, mscorlib, Version=4.0.0.0, Culture=neutral, PublicKeyToken=b77a5c561934e089" AssemblyString="mscorlib, Version=4.0.0.0, Culture=neutral, PublicKeyToken=b77a5c561934e089" AssemblyLocation="C:\Windows\Microsoft.NET\Framework64\v4.0.30319\mscorlib.dll" IsDeviceDependent="False">
      <ValueInfo Value="12691" />
    </TypeInfo>
    <TypeInfo ID="65" TypeName="Vecute.Nuctions+Feature, Vecute, Version=1.0.0.0, Culture=neutral, PublicKeyToken=6ca157640498cbe3" AssemblyString="Vecute, Version=1.0.0.0, Culture=neutral, PublicKeyToken=6ca157640498cbe3" AssemblyLocation="C:\Users\Jack\Documents\VecuteXI - 2010 Release\Vecute\bin\Debug\Vecute.exe" IsDeviceDependent="False">
      <ValueInfo DeepSerialization="Yes" ShallowSerialization="No" XnSequence="66" XnRCSequence="67" XnName="62" XnLabel="62" XnNote="61" XnType="60" XnUseful="34" XBioFunctions="68" />
    </TypeInfo>
    <TypeInfo ID="66" TypeName="System.String, mscorlib, Version=4.0.0.0, Culture=neutral, PublicKeyToken=b77a5c561934e089" AssemblyString="mscorlib, Version=4.0.0.0, Culture=neutral, PublicKeyToken=b77a5c561934e089" AssemblyLocation="C:\Windows\Microsoft.NET\Framework64\v4.0.30319\mscorlib.dll" IsDeviceDependent="False">
      <ValueInfo Value="ATGATTGAACAAGATGGATTGCACGCAGGTTCTCCGGCCGCTTGGGTGGAGAGGCTATTCGGCTATGACTGGGCACAACAGACAATCGGCTGCTCTGATGCCGCCGTGTTCCGGCTGTCAGCGCAGGGGCGCCCGGTTCTTTTTGTCAAGACCGACCTGTCCGGTGCCCTGAATGAACTGCAGGACGAGGCAGCGCGGCTATCGTGGCTGGCCACGACGGGCGTTCCTTGCGCAGCTGTGCTCGACGTTGTCACTGAAGCGGGAAGGGACTGGCTGCTATTGGGCGAAGTGCCGGGGCAGGATCTCCTGTCATCTCACCTTGCTCCTGCCGAGAAAGTATCCATCATGGCTGATGCAATGCGGCGGCTGCATACGCTTGATCCGGCTACCTGCCCATTCGACCACCAAGCGAAACATCGCATCGAGCGAGCACGTACTCGGATGGAAGCCGGTCTTGTCGATCAGGATGATCTGGACGAAGAGCATCAGGGGCTCGCGCCAGCCGAACTGTTCGCCAGGCTCAAGGCGCGCATGCCCGACGGCGAGGATCTCGTCGTGACCCATGGCGATGCCTGCTTGCCGAATATCATGGTGGAAAATGGCCGCTTTTCTGGATTCATCGACTGTGGCCGGCTGGGTGTGGCGGACCGCTATCAGGACATAGCGTTGGCTACCCGTGATATTGCTGAAGAGCTTGGCGGCGAATGGGCTGACCGCTTCCTCGTGCTTTACGGTATCGCCGCTCCCGATTCGCAGCGCATCGCCTTCTATCGCCTTCTTGACGAGTTCTTCTAA" />
    </TypeInfo>
    <TypeInfo ID="67" TypeName="System.String, mscorlib, Version=4.0.0.0, Culture=neutral, PublicKeyToken=b77a5c561934e089" AssemblyString="mscorlib, Version=4.0.0.0, Culture=neutral, PublicKeyToken=b77a5c561934e089" AssemblyLocation="C:\Windows\Microsoft.NET\Framework64\v4.0.30319\mscorlib.dll" IsDeviceDependent="False">
      <ValueInfo Value="TTAGAAGAACTCGTCAAGAAGGCGATAGAAGGCGATGCGCTGCGAATCGGGAGCGGCGATACCGTAAAGCACGAGGAAGCGGTCAGCCCATTCGCCGCCAAGCTCTTCAGCAATATCACGGGTAGCCAACGCTATGTCCTGATAGCGGTCCGCCACACCCAGCCGGCCACAGTCGATGAATCCAGAAAAGCGGCCATTTTCCACCATGATATTCGGCAAGCAGGCATCGCCATGGGTCACGACGAGATCCTCGCCGTCGGGCATGCGCGCCTTGAGCCTGGCGAACAGTTCGGCTGGCGCGAGCCCCTGATGCTCTTCGTCCAGATCATCCTGATCGACAAGACCGGCTTCCATCCGAGTACGTGCTCGCTCGATGCGATGTTTCGCTTGGTGGTCGAATGGGCAGGTAGCCGGATCAAGCGTATGCAGCCGCCGCATTGCATCAGCCATGATGGATACTTTCTCGGCAGGAGCAAGGTGAGATGACAGGAGATCCTGCCCCGGCACTTCGCCCAATAGCAGCCAGTCCCTTCCCGCTTCAGTGACAACGTCGAGCACAGCTGCGCAAGGAACGCCCGTCGTGGCCAGCCACGATAGCCGCGCTGCCTCGTCCTGCAGTTCATTCAGGGCACCGGACAGGTCGGTCTTGACAAAAAGAACCGGGCGCCCCTGCGCTGACAGCCGGAACACGGCGGCATCAGAGCAGCCGATTGTCTGTTGTGCCCAGTCATAGCCGAATAGCCTCTCCACCCAAGCGGCCGGAGAACCTGCGTGCAATCCATCTTGTTCAATCAT" />
    </TypeInfo>
    <TypeInfo ID="68" TypeName="System.Collections.Generic.List`1[[Vecute.Nuctions+FeatureFunction, Vecute, Version=1.0.0.0, Culture=neutral, PublicKeyToken=6ca157640498cbe3]], mscorlib, Version=4.0.0.0, Culture=neutral, PublicKeyToken=b77a5c561934e089" AssemblyString="mscorlib, Version=4.0.0.0, Culture=neutral, PublicKeyToken=b77a5c561934e089" AssemblyLocation="C:\Windows\Microsoft.NET\Framework64\v4.0.30319\mscorlib.dll" IsDeviceDependent="False">
      <ValueInfo V0="69" Count="1" DeepSerialization="Yes" ShallowSerialization="No" />
    </TypeInfo>
    <TypeInfo ID="69" TypeName="Vecute.Nuctions+FeatureFunction, Vecute, Version=1.0.0.0, Culture=neutral, PublicKeyToken=6ca157640498cbe3" AssemblyString="Vecute, Version=1.0.0.0, Culture=neutral, PublicKeyToken=6ca157640498cbe3" AssemblyLocation="C:\Users\Jack\Documents\VecuteXI - 2010 Release\Vecute\bin\Debug\Vecute.exe" IsDeviceDependent="False">
      <ValueInfo DeepSerialization="Yes" ShallowSerialization="No" XBioFunction="70" XParameters="62" />
    </TypeInfo>
    <TypeInfo ID="70" TypeName="Vecute.Nuctions+FeatureFunctionEnum, Vecute, Version=1.0.0.0, Culture=neutral, PublicKeyToken=6ca157640498cbe3" AssemblyString="Vecute, Version=1.0.0.0, Culture=neutral, PublicKeyToken=6ca157640498cbe3" AssemblyLocation="C:\Users\Jack\Documents\VecuteXI - 2010 Release\Vecute\bin\Debug\Vecute.exe" IsDeviceDependent="False">
      <ValueInfo Enum="AntibioticsResistance" />
    </TypeInfo>
    <TypeInfo ID="71" TypeName="Vecute.Nuctions+GeneAnnotation, Vecute, Version=1.0.0.0, Culture=neutral, PublicKeyToken=6ca157640498cbe3" AssemblyString="Vecute, Version=1.0.0.0, Culture=neutral, PublicKeyToken=6ca157640498cbe3" AssemblyLocation="C:\Users\Jack\Documents\VecuteXI - 2010 Release\Vecute\bin\Debug\Vecute.exe" IsDeviceDependent="False">
      <ValueInfo DeepSerialization="Yes" ShallowSerialization="No" XIndex="72" XType="60" XNote="73" XLabel="74" XStartPosition="75" XEndPosition="76" XComplement="4" XVector="11" XFeature="77" />
    </TypeInfo>
    <TypeInfo ID="72" TypeName="System.Int32, mscorlib, Version=4.0.0.0, Culture=neutral, PublicKeyToken=b77a5c561934e089" AssemblyString="mscorlib, Version=4.0.0.0, Culture=neutral, PublicKeyToken=b77a5c561934e089" AssemblyLocation="C:\Windows\Microsoft.NET\Framework64\v4.0.30319\mscorlib.dll" IsDeviceDependent="False">
      <ValueInfo Value="6" />
    </TypeInfo>
    <TypeInfo ID="73" TypeName="System.String, mscorlib, Version=4.0.0.0, Culture=neutral, PublicKeyToken=b77a5c561934e089" AssemblyString="mscorlib, Version=4.0.0.0, Culture=neutral, PublicKeyToken=b77a5c561934e089" AssemblyLocation="C:\Windows\Microsoft.NET\Framework64\v4.0.30319\mscorlib.dll" IsDeviceDependent="False">
      <ValueInfo Value="Chloraphenicol Resistance" />
    </TypeInfo>
    <TypeInfo ID="74" TypeName="System.String, mscorlib, Version=4.0.0.0, Culture=neutral, PublicKeyToken=b77a5c561934e089" AssemblyString="mscorlib, Version=4.0.0.0, Culture=neutral, PublicKeyToken=b77a5c561934e089" AssemblyLocation="C:\Windows\Microsoft.NET\Framework64\v4.0.30319\mscorlib.dll" IsDeviceDependent="False">
      <ValueInfo Value="chl" />
    </TypeInfo>
    <TypeInfo ID="75" TypeName="System.Int32, mscorlib, Version=4.0.0.0, Culture=neutral, PublicKeyToken=b77a5c561934e089" AssemblyString="mscorlib, Version=4.0.0.0, Culture=neutral, PublicKeyToken=b77a5c561934e089" AssemblyLocation="C:\Windows\Microsoft.NET\Framework64\v4.0.30319\mscorlib.dll" IsDeviceDependent="False">
      <ValueInfo Value="10542" />
    </TypeInfo>
    <TypeInfo ID="76" TypeName="System.Int32, mscorlib, Version=4.0.0.0, Culture=neutral, PublicKeyToken=b77a5c561934e089" AssemblyString="mscorlib, Version=4.0.0.0, Culture=neutral, PublicKeyToken=b77a5c561934e089" AssemblyLocation="C:\Windows\Microsoft.NET\Framework64\v4.0.30319\mscorlib.dll" IsDeviceDependent="False">
      <ValueInfo Value="11180" />
    </TypeInfo>
    <TypeInfo ID="77" TypeName="Vecute.Nuctions+Feature, Vecute, Version=1.0.0.0, Culture=neutral, PublicKeyToken=6ca157640498cbe3" AssemblyString="Vecute, Version=1.0.0.0, Culture=neutral, PublicKeyToken=6ca157640498cbe3" AssemblyLocation="C:\Users\Jack\Documents\VecuteXI - 2010 Release\Vecute\bin\Debug\Vecute.exe" IsDeviceDependent="False">
      <ValueInfo DeepSerialization="Yes" ShallowSerialization="No" XnSequence="78" XnRCSequence="79" XnName="74" XnLabel="74" XnNote="73" XnType="60" XnUseful="34" XBioFunctions="80" />
    </TypeInfo>
    <TypeInfo ID="78" TypeName="System.String, mscorlib, Version=4.0.0.0, Culture=neutral, PublicKeyToken=b77a5c561934e089" AssemblyString="mscorlib, Version=4.0.0.0, Culture=neutral, PublicKeyToken=b77a5c561934e089" AssemblyLocation="C:\Windows\Microsoft.NET\Framework64\v4.0.30319\mscorlib.dll" IsDeviceDependent="False">
      <ValueInfo Value="ATGGAGAAAAAAATCACTGGATATACCACCGTTGATATATCCCAATGGCATCGTAAAGAACATTTTGAGGCATTTCAGTCAGTTGCTCAATGTACCTATAACCAGACCGTTCAGCTGGATATTACGGCCTTTTTAAAGACCGTAAAGAAAAATAAGCACAAGTTTTATCCGGCCTTTATTCACATTCTTGCCCGCCTGATGAATGCTCATCCGGAATTACGTATGGCAATGAAAGACGGTGAGCTGGTGATATGGGATAGTGTTCACCCTTGTTACACCGTTTTCCATGAGCAAACTGAAACGTTTTCATCGCTCTGGAGTGAATACCACGACGATTTCCGGCAGTTTCTACACATATATTCGCAAGATGTGGCGTGTTACGGTGAAAACCTGGCCTATTTCCCTAAAGGGTTTATTGAGAATATGTTTTTCGTCTCAGCCAATCCCTGGGTGAGTTTCACCAGTTTTGATTTAAACGTGGCCAATATGGACAACTTCTTCGCCCCCGTTTTCACCATGGGCAAATATTATACGCAAGGCGACAAGGTGCTGATGCCGCTGGCGATTCAGGTTCATCATGCCGTTTGTGATGGCTTCCATGTCGGCAGATGCTTAATGAATACAACAGTACTGCGATGA" />
    </TypeInfo>
    <TypeInfo ID="79" TypeName="System.String, mscorlib, Version=4.0.0.0, Culture=neutral, PublicKeyToken=b77a5c561934e089" AssemblyString="mscorlib, Version=4.0.0.0, Culture=neutral, PublicKeyToken=b77a5c561934e089" AssemblyLocation="C:\Windows\Microsoft.NET\Framework64\v4.0.30319\mscorlib.dll" IsDeviceDependent="False">
      <ValueInfo Value="TCATCGCAGTACTGTTGTATTCATTAAGCATCTGCCGACATGGAAGCCATCACAAACGGCATGATGAACCTGAATCGCCAGCGGCATCAGCACCTTGTCGCCTTGCGTATAATATTTGCCCATGGTGAAAACGGGGGCGAAGAAGTTGTCCATATTGGCCACGTTTAAATCAAAACTGGTGAAACTCACCCAGGGATTGGCTGAGACGAAAAACATATTCTCAATAAACCCTTTAGGGAAATAGGCCAGGTTTTCACCGTAACACGCCACATCTTGCGAATATATGTGTAGAAACTGCCGGAAATCGTCGTGGTATTCACTCCAGAGCGATGAAAACGTTTCAGTTTGCTCATGGAAAACGGTGTAACAAGGGTGAACACTATCCCATATCACCAGCTCACCGTCTTTCATTGCCATACGTAATTCCGGATGAGCATTCATCAGGCGGGCAAGAATGTGAATAAAGGCCGGATAAAACTTGTGCTTATTTTTCTTTACGGTCTTTAAAAAGGCCGTAATATCCAGCTGAACGGTCTGGTTATAGGTACATTGAGCAACTGACTGAAATGCCTCAAAATGTTCTTTACGATGCCATTGGGATATATCAACGGTGGTATATCCAGTGATTTTTTTCTCCAT" />
    </TypeInfo>
    <TypeInfo ID="80" TypeName="System.Collections.Generic.List`1[[Vecute.Nuctions+FeatureFunction, Vecute, Version=1.0.0.0, Culture=neutral, PublicKeyToken=6ca157640498cbe3]], mscorlib, Version=4.0.0.0, Culture=neutral, PublicKeyToken=b77a5c561934e089" AssemblyString="mscorlib, Version=4.0.0.0, Culture=neutral, PublicKeyToken=b77a5c561934e089" AssemblyLocation="C:\Windows\Microsoft.NET\Framework64\v4.0.30319\mscorlib.dll" IsDeviceDependent="False">
      <ValueInfo V0="81" Count="1" DeepSerialization="Yes" ShallowSerialization="No" />
    </TypeInfo>
    <TypeInfo ID="81" TypeName="Vecute.Nuctions+FeatureFunction, Vecute, Version=1.0.0.0, Culture=neutral, PublicKeyToken=6ca157640498cbe3" AssemblyString="Vecute, Version=1.0.0.0, Culture=neutral, PublicKeyToken=6ca157640498cbe3" AssemblyLocation="C:\Users\Jack\Documents\VecuteXI - 2010 Release\Vecute\bin\Debug\Vecute.exe" IsDeviceDependent="False">
      <ValueInfo DeepSerialization="Yes" ShallowSerialization="No" XBioFunction="70" XParameters="74" />
    </TypeInfo>
    <TypeInfo ID="82" TypeName="Vecute.Nuctions+GeneAnnotation, Vecute, Version=1.0.0.0, Culture=neutral, PublicKeyToken=6ca157640498cbe3" AssemblyString="Vecute, Version=1.0.0.0, Culture=neutral, PublicKeyToken=6ca157640498cbe3" AssemblyLocation="C:\Users\Jack\Documents\VecuteXI - 2010 Release\Vecute\bin\Debug\Vecute.exe" IsDeviceDependent="False">
      <ValueInfo DeepSerialization="Yes" ShallowSerialization="No" XIndex="83" XType="60" XNote="84" XLabel="85" XStartPosition="86" XEndPosition="87" XComplement="88" XVector="11" XFeature="89" />
    </TypeInfo>
    <TypeInfo ID="83" TypeName="System.Int32, mscorlib, Version=4.0.0.0, Culture=neutral, PublicKeyToken=b77a5c561934e089" AssemblyString="mscorlib, Version=4.0.0.0, Culture=neutral, PublicKeyToken=b77a5c561934e089" AssemblyLocation="C:\Windows\Microsoft.NET\Framework64\v4.0.30319\mscorlib.dll" IsDeviceDependent="False">
      <ValueInfo Value="7" />
    </TypeInfo>
    <TypeInfo ID="84" TypeName="System.String, mscorlib, Version=4.0.0.0, Culture=neutral, PublicKeyToken=b77a5c561934e089" AssemblyString="mscorlib, Version=4.0.0.0, Culture=neutral, PublicKeyToken=b77a5c561934e089" AssemblyLocation="C:\Windows\Microsoft.NET\Framework64\v4.0.30319\mscorlib.dll" IsDeviceDependent="False">
      <ValueInfo Value="Primase for N15" />
    </TypeInfo>
    <TypeInfo ID="85" TypeName="System.String, mscorlib, Version=4.0.0.0, Culture=neutral, PublicKeyToken=b77a5c561934e089" AssemblyString="mscorlib, Version=4.0.0.0, Culture=neutral, PublicKeyToken=b77a5c561934e089" AssemblyLocation="C:\Windows\Microsoft.NET\Framework64\v4.0.30319\mscorlib.dll" IsDeviceDependent="False">
      <ValueInfo Value="repAN15" />
    </TypeInfo>
    <TypeInfo ID="86" TypeName="System.Int32, mscorlib, Version=4.0.0.0, Culture=neutral, PublicKeyToken=b77a5c561934e089" AssemblyString="mscorlib, Version=4.0.0.0, Culture=neutral, PublicKeyToken=b77a5c561934e089" AssemblyLocation="C:\Windows\Microsoft.NET\Framework64\v4.0.30319\mscorlib.dll" IsDeviceDependent="False">
      <ValueInfo Value="5084" />
    </TypeInfo>
    <TypeInfo ID="87" TypeName="System.Int32, mscorlib, Version=4.0.0.0, Culture=neutral, PublicKeyToken=b77a5c561934e089" AssemblyString="mscorlib, Version=4.0.0.0, Culture=neutral, PublicKeyToken=b77a5c561934e089" AssemblyLocation="C:\Windows\Microsoft.NET\Framework64\v4.0.30319\mscorlib.dll" IsDeviceDependent="False">
      <ValueInfo Value="9058" />
    </TypeInfo>
    <TypeInfo ID="88" TypeName="System.Boolean, mscorlib, Version=4.0.0.0, Culture=neutral, PublicKeyToken=b77a5c561934e089" AssemblyString="mscorlib, Version=4.0.0.0, Culture=neutral, PublicKeyToken=b77a5c561934e089" AssemblyLocation="C:\Windows\Microsoft.NET\Framework64\v4.0.30319\mscorlib.dll" IsDeviceDependent="False">
      <ValueInfo Value="True" />
    </TypeInfo>
    <TypeInfo ID="89" TypeName="Vecute.Nuctions+Feature, Vecute, Version=1.0.0.0, Culture=neutral, PublicKeyToken=6ca157640498cbe3" AssemblyString="Vecute, Version=1.0.0.0, Culture=neutral, PublicKeyToken=6ca157640498cbe3" AssemblyLocation="C:\Users\Jack\Documents\VecuteXI - 2010 Release\Vecute\bin\Debug\Vecute.exe" IsDeviceDependent="False">
      <ValueInfo DeepSerialization="Yes" ShallowSerialization="No" XnSequence="90" XnRCSequence="91" XnName="85" XnLabel="85" XnNote="84" XnType="60" XnUseful="34" XBioFunctions="92" />
    </TypeInfo>
    <TypeInfo ID="90" TypeName="System.String, mscorlib, Version=4.0.0.0, Culture=neutral, PublicKeyToken=b77a5c561934e089" AssemblyString="mscorlib, Version=4.0.0.0, Culture=neutral, PublicKeyToken=b77a5c561934e089" AssemblyLocation="C:\Windows\Microsoft.NET\Framework64\v4.0.30319\mscorlib.dll" IsDeviceDependent="False">
      <ValueInfo Value="ATGACCTTACAAGAATTCTACGCGGAGCGCTTTGGCAGCGATCCGTTTTCACTGCTTGACGCGGCACGTGATGAGCTGACTGAGCTGGCGAAGATGGCCGGTATCAACTGGCCTGCGTGTGCTGATAAGATTCAGCTCAATCCGCGCGGTGGTGTAGAGCGCTATACCACCTACAATAATTCCTCCCCGGAAGCTCTGCAGAAGAGCCTTAAAGGCCGTGTGGAAATCTATTCACGCCTTGAGCAGAGCAAGGATGGCATCAGTTATCCTTTCGTTAACTTCGTTGAAAAAGCGCATGACGCTGGCTCCTGGAGTGGCTTTTCATTCCTGTTTTCGGAGTATCGCCGTGAACAGCAACGGAATGGTGCGACCGTGGTCGCTCAGCCGGAAGAAGAACGTGCACGCATGGAGCGCCAGGCTGAAGCACGCCGCCTCCGAGCTGAACAACAACGCGTTAATGATTTAAAAAACAATCAGATGGAGCAGGAACGCCTGCTTGGATGGTTGGCTTTCCATCGCGCCTGGGAACATTCGCCAGCTGAAGATGGCTCCTGGCCTTATGCGGTAAAAAAGGGAATTCGTGACGTATTTGGCGCTTGTGATATACGTCGCGTGACCAGTCACGACAGTGCGAAATGGAGCCGTGGACCAACAACTTACATGGCGATACCTCTGTCCCACCTGGACGGAAGAAAAGACGGGCGGATTGTTGGCTGGCAACGTATCGATCTGAATGGTGGCAAGTTCCAGACCAGCGCCATCACTAACGGTGATTTCGTCGGTGCATGCTTTGTTATTGGCGACCTGCAGGGGGCGCAAAAAATTGCGACTGCAGAGGGTTTCGCCACCGGGGCATCCATCTGGCTGGCGACCAGAAACGACCCGAAAAAACGCTTTGACGCGGTAGTCATTGCGGTTTCCGCTAACAACATGATTCACGTTGTCGAGCAGCTGGTGAACATGTACCCGGCTGCGCAAATCACTTGCGCTCTCGATAACGACCGCAAATCCTCAGCTGAAGGAAAAGGCAACACAGGCCTCCGCACCGGATTCGACATCATGGAGAAGTTTTCCGGCGTCAAATGTGTTTACCCAACTTTTGAGGATGACCCTGAGCTGGAATGCAGCGATTTTAACGACCTGCACAGCCTGAGAGGGCTGAAGGAAGTCGCTCGCCAGTTAACGAGAAATCATCTGAGCCGTGCAACCGATCTGTTGTCGATCACGCTGAATAAGCTGCGTACTCTCCCGCGTCTGAACAGACGCACTTTTGCCAAAGAACTGCTTCGCGCCGTTGATATTGGCATGCTGACATGCCCGGTACCAAACAGCCCGAAAGAACTTATGCGCCTTTTCAGCAGCACGCTGCGGGATATGGGTATCGCAGAAATTTATAACGGTACCGTTAAAGATCACATTACGCGCCGGTTGAATCGCAAATGCCGTGCCGCGCAAACATCACGTTCGTTCAGTGAACGCATCACCAACCCGAACCTTCGCCCGTCACACATCACTTACAAACGGTTTGAAACCTCCAGGATGACCGATGAGGTGATGACATACGCCGCACAGCTGCAGGGCATCGTTATTGTCCGCGCCGGGATGGGGTCGGGTAAATCGACAGGCCTCCTGCGTCCACTGATGCTGCAGTCCACGCGTGGCGTTTCCGTCGCGCACCGCGTATCCCTGATAGGCGGCCTGCATGAAATGATGACCGAAGGGAAAGGCGCGAAAGCCGACATTCTGCATTATCAGGATCCCGGCTATCAGGAAATGGCGCCATATGCCAACAAGCTGACTATTTGCATCAACTCCATACTTAAAGGCTGCTGGCAACCGCTGATGCGCCAGCATGACTTCTTCGGCTTCGATGAAGCAACACAGGGCCTGCGTGCCATTCTGGCCGGGCGTGCGATGGAAAACCCGGTAGGCGTATTCAACACGCTTATCGACGCGCTGGCGCGTACTGAAGAGCATGCCATTATGGTGGATGCCGATGCCAACGATCTGCTTGTTGACCTGGCTGAACTGGCGATGAAGCGACGCGAGGAGCTGGGCCTACCTGCCTGGCTGCAAATTCACGTGATTGAACTCCCGGTCGACGTTCGCAACCGCGAAACCAACAAGCCTATCCGCGTATTTTATACCGAGAAAAATCGGATCATGACCGAGGTTATCGCTGCAGTGCAACGCGGCGAACGAATCATGCTGGCCACCGACAGTTCGACGTTCGCCGAAGACGTTACCATGCAGCTGAGACTACAGTTCCCTGACAAAAAGTTTCTCTGCGTTAACCAGAAAAACAAACAGGAGAAGGAAGTCGACGATTTCACCAACCAGCCTAAAGTGATGGTGAAAAAATATGACGGCCTCATCTACAGCCCGTCGATATCTTCAGGTGTATCGATTGAGGAGAAACACTTCCACCGCCATTTCGGCATGTTCTGCGGCGAAGTGGTCCCCAGCGACGCCATCCAGATGCTGCGCCGCGACCGTACAGCTCAGGAATACATTATCGGTTTCGACAAGCTTCGCGGTAAACGTGAAACCGATCCGGAAAAAATCAAACGCGCCTACGCGCAGGCCTTGCTCGAAACGGCTGGCCACTCCGGGCTGCTGACAGACGTTGTCTTTGACGGTGACCGAATTTCACTCGGCGTGGCTAACTCTTCATTCATGCAGCTCAAAATTAAAGCCGCCGCGCTCGAGGCATCGGCCAGAAATGATTATGCCAGCAACATGATTTGCATCATGCATGATGATGGCTATCAGGTCGCGCCTATGGCCACCGACGCGCTTGCAAACAGCATCGGTAAGGATTTACGTAAAGAAGCCCGTGAACTGGTCTTTGAGCAGCTTATGGAGCGCCACCTGAGTGTCGATACTCCTGACCAGGCCGAACACGATGAGTTGATAAAAAAACGCACCCTGTCCCTGGATGAGCAGGCCCAGCTGGTCCGCTGGGACATCGAAAAGGAGCTGCAGCTGGATGTCGACGAGGTGGCGTTAAAATTCTATTTCGACGGCGGCCTGAAAAAAGTGCGCCTGTTTGAAACCATGCAGCTGGATGAGATAACCGCCCGTCGCCTTGACCGTGAAGAAGCGTTGATTCACTTTACCTACGCTTATCGCGTTGCCGGAAGATGGCAGCAGTTCGTCACTACGGCCATGACGCGGGAACAGGCCGACGCAGAGTTCCAGGCTAAATTCCCGGCCATAACCGATTACCGAGTGAAATCGACCCCTGCTGTTGAGATAGGCATGCGTGGTTTCTACACCCTCAAATCGGCGACGCTGCAGCAGTACTTCCGCGACTGCGGTATCGATCCAAAAACCCTGGAAGGTGAAGCAGACATGGACGCCCTCAAACGCGCCAGAGATAACCTGCTCACGCCGGAACGGCGCGATCTGCTAAACAACGTTTTACGCATCGGCGGCTTCAACACAGAGAAAGGCAAGAAGAAAGCGCCTGCAGACCTCTGCATAGGCATCCTGGAGTCTATGGGGCTATCCAGTAAGACCAGACGCGCCAGAGACGGCGATGCACGCCCCACGATGCGTTCCATTGACCCGGACTCGGTCGAGTTCCTCATGAATATCGTGGAGAAGCGCCGCGAGGCCGGTTTATCAATTCACGCACGTAAGGTGGAAAAAACCACCATCGAAGTGGATCGCGATTTGGATCTAAATATAGATATACATGGTAACCCTCGATCCAAAACAGAGCACGTTCCGGACGCCCCACAATCAGTAATTATCCAGGCACTGGAGGCTATCCCGGTGGCGGTACCGGAGGCGTGGGCGGAGAACGCGTTGCCAGCAACCGAAATGGAGGCGGTACGCCTGTGGCCAGTGGCCAGCATCGCGAGAACGTTCGCCTCGCTGTACATGACCGAATTTATGGACCTGCTATCAGTACGCGAAATAAGGCTGCTGAAAGCGTTTCTAAGCCAGCGGCAAGCCGTGGCGATATAA" />
    </TypeInfo>
    <TypeInfo ID="91" TypeName="System.String, mscorlib, Version=4.0.0.0, Culture=neutral, PublicKeyToken=b77a5c561934e089" AssemblyString="mscorlib, Version=4.0.0.0, Culture=neutral, PublicKeyToken=b77a5c561934e089" AssemblyLocation="C:\Windows\Microsoft.NET\Framework64\v4.0.30319\mscorlib.dll" IsDeviceDependent="False">
      <ValueInfo Value="TTATATCGCCACGGCTTGCCGCTGGCTTAGAAACGCTTTCAGCAGCCTTATTTCGCGTACTGATAGCAGGTCCATAAATTCGGTCATGTACAGCGAGGCGAACGTTCTCGCGATGCTGGCCACTGGCCACAGGCGTACCGCCTCCATTTCGGTTGCTGGCAACGCGTTCTCCGCCCACGCCTCCGGTACCGCCACCGGGATAGCCTCCAGTGCCTGGATAATTACTGATTGTGGGGCGTCCGGAACGTGCTCTGTTTTGGATCGAGGGTTACCATGTATATCTATATTTAGATCCAAATCGCGATCCACTTCGATGGTGGTTTTTTCCACCTTACGTGCGTGAATTGATAAACCGGCCTCGCGGCGCTTCTCCACGATATTCATGAGGAACTCGACCGAGTCCGGGTCAATGGAACGCATCGTGGGGCGTGCATCGCCGTCTCTGGCGCGTCTGGTCTTACTGGATAGCCCCATAGACTCCAGGATGCCTATGCAGAGGTCTGCAGGCGCTTTCTTCTTGCCTTTCTCTGTGTTGAAGCCGCCGATGCGTAAAACGTTGTTTAGCAGATCGCGCCGTTCCGGCGTGAGCAGGTTATCTCTGGCGCGTTTGAGGGCGTCCATGTCTGCTTCACCTTCCAGGGTTTTTGGATCGATACCGCAGTCGCGGAAGTACTGCTGCAGCGTCGCCGATTTGAGGGTGTAGAAACCACGCATGCCTATCTCAACAGCAGGGGTCGATTTCACTCGGTAATCGGTTATGGCCGGGAATTTAGCCTGGAACTCTGCGTCGGCCTGTTCCCGCGTCATGGCCGTAGTGACGAACTGCTGCCATCTTCCGGCAACGCGATAAGCGTAGGTAAAGTGAATCAACGCTTCTTCACGGTCAAGGCGACGGGCGGTTATCTCATCCAGCTGCATGGTTTCAAACAGGCGCACTTTTTTCAGGCCGCCGTCGAAATAGAATTTTAACGCCACCTCGTCGACATCCAGCTGCAGCTCCTTTTCGATGTCCCAGCGGACCAGCTGGGCCTGCTCATCCAGGGACAGGGTGCGTTTTTTTATCAACTCATCGTGTTCGGCCTGGTCAGGAGTATCGACACTCAGGTGGCGCTCCATAAGCTGCTCAAAGACCAGTTCACGGGCTTCTTTACGTAAATCCTTACCGATGCTGTTTGCAAGCGCGTCGGTGGCCATAGGCGCGACCTGATAGCCATCATCATGCATGATGCAAATCATGTTGCTGGCATAATCATTTCTGGCCGATGCCTCGAGCGCGGCGGCTTTAATTTTGAGCTGCATGAATGAAGAGTTAGCCACGCCGAGTGAAATTCGGTCACCGTCAAAGACAACGTCTGTCAGCAGCCCGGAGTGGCCAGCCGTTTCGAGCAAGGCCTGCGCGTAGGCGCGTTTGATTTTTTCCGGATCGGTTTCACGTTTACCGCGAAGCTTGTCGAAACCGATAATGTATTCCTGAGCTGTACGGTCGCGGCGCAGCATCTGGATGGCGTCGCTGGGGACCACTTCGCCGCAGAACATGCCGAAATGGCGGTGGAAGTGTTTCTCCTCAATCGATACACCTGAAGATATCGACGGGCTGTAGATGAGGCCGTCATATTTTTTCACCATCACTTTAGGCTGGTTGGTGAAATCGTCGACTTCCTTCTCCTGTTTGTTTTTCTGGTTAACGCAGAGAAACTTTTTGTCAGGGAACTGTAGTCTCAGCTGCATGGTAACGTCTTCGGCGAACGTCGAACTGTCGGTGGCCAGCATGATTCGTTCGCCGCGTTGCACTGCAGCGATAACCTCGGTCATGATCCGATTTTTCTCGGTATAAAATACGCGGATAGGCTTGTTGGTTTCGCGGTTGCGAACGTCGACCGGGAGTTCAATCACGTGAATTTGCAGCCAGGCAGGTAGGCCCAGCTCCTCGCGTCGCTTCATCGCCAGTTCAGCCAGGTCAACAAGCAGATCGTTGGCATCGGCATCCACCATAATGGCATGCTCTTCAGTACGCGCCAGCGCGTCGATAAGCGTGTTGAATACGCCTACCGGGTTTTCCATCGCACGCCCGGCCAGAATGGCACGCAGGCCCTGTGTTGCTTCATCGAAGCCGAAGAAGTCATGCTGGCGCATCAGCGGTTGCCAGCAGCCTTTAAGTATGGAGTTGATGCAAATAGTCAGCTTGTTGGCATATGGCGCCATTTCCTGATAGCCGGGATCCTGATAATGCAGAATGTCGGCTTTCGCGCCTTTCCCTTCGGTCATCATTTCATGCAGGCCGCCTATCAGGGATACGCGGTGCGCGACGGAAACGCCACGCGTGGACTGCAGCATCAGTGGACGCAGGAGGCCTGTCGATTTACCCGACCCCATCCCGGCGCGGACAATAACGATGCCCTGCAGCTGTGCGGCGTATGTCATCACCTCATCGGTCATCCTGGAGGTTTCAAACCGTTTGTAAGTGATGTGTGACGGGCGAAGGTTCGGGTTGGTGATGCGTTCACTGAACGAACGTGATGTTTGCGCGGCACGGCATTTGCGATTCAACCGGCGCGTAATGTGATCTTTAACGGTACCGTTATAAATTTCTGCGATACCCATATCCCGCAGCGTGCTGCTGAAAAGGCGCATAAGTTCTTTCGGGCTGTTTGGTACCGGGCATGTCAGCATGCCAATATCAACGGCGCGAAGCAGTTCTTTGGCAAAAGTGCGTCTGTTCAGACGCGGGAGAGTACGCAGCTTATTCAGCGTGATCGACAACAGATCGGTTGCACGGCTCAGATGATTTCTCGTTAACTGGCGAGCGACTTCCTTCAGCCCTCTCAGGCTGTGCAGGTCGTTAAAATCGCTGCATTCCAGCTCAGGGTCATCCTCAAAAGTTGGGTAAACACATTTGACGCCGGAAAACTTCTCCATGATGTCGAATCCGGTGCGGAGGCCTGTGTTGCCTTTTCCTTCAGCTGAGGATTTGCGGTCGTTATCGAGAGCGCAAGTGATTTGCGCAGCCGGGTACATGTTCACCAGCTGCTCGACAACGTGAATCATGTTGTTAGCGGAAACCGCAATGACTACCGCGTCAAAGCGTTTTTTCGGGTCGTTTCTGGTCGCCAGCCAGATGGATGCCCCGGTGGCGAAACCCTCTGCAGTCGCAATTTTTTGCGCCCCCTGCAGGTCGCCAATAACAAAGCATGCACCGACGAAATCACCGTTAGTGATGGCGCTGGTCTGGAACTTGCCACCATTCAGATCGATACGTTGCCAGCCAACAATCCGCCCGTCTTTTCTTCCGTCCAGGTGGGACAGAGGTATCGCCATGTAAGTTGTTGGTCCACGGCTCCATTTCGCACTGTCGTGACTGGTCACGCGACGTATATCACAAGCGCCAAATACGTCACGAATTCCCTTTTTTACCGCATAAGGCCAGGAGCCATCTTCAGCTGGCGAATGTTCCCAGGCGCGATGGAAAGCCAACCATCCAAGCAGGCGTTCCTGCTCCATCTGATTGTTTTTTAAATCATTAACGCGTTGTTGTTCAGCTCGGAGGCGGCGTGCTTCAGCCTGGCGCTCCATGCGTGCACGTTCTTCTTCCGGCTGAGCGACCACGGTCGCACCATTCCGTTGCTGTTCACGGCGATACTCCGAAAACAGGAATGAAAAGCCACTCCAGGAGCCAGCGTCATGCGCTTTTTCAACGAAGTTAACGAAAGGATAACTGATGCCATCCTTGCTCTGCTCAAGGCGTGAATAGATTTCCACACGGCCTTTAAGGCTCTTCTGCAGAGCTTCCGGGGAGGAATTATTGTAGGTGGTATAGCGCTCTACACCACCGCGCGGATTGAGCTGAATCTTATCAGCACACGCAGGCCAGTTGATACCGGCCATCTTCGCCAGCTCAGTCAGCTCATCACGTGCCGCGTCAAGCAGTGAAAACGGATCGCTGCCAAAGCGCTCCGCGTAGAATTCTTGTAAGGTCAT" />
    </TypeInfo>
    <TypeInfo ID="92" TypeName="System.Collections.Generic.List`1[[Vecute.Nuctions+FeatureFunction, Vecute, Version=1.0.0.0, Culture=neutral, PublicKeyToken=6ca157640498cbe3]], mscorlib, Version=4.0.0.0, Culture=neutral, PublicKeyToken=b77a5c561934e089" AssemblyString="mscorlib, Version=4.0.0.0, Culture=neutral, PublicKeyToken=b77a5c561934e089" AssemblyLocation="C:\Windows\Microsoft.NET\Framework64\v4.0.30319\mscorlib.dll" IsDeviceDependent="False">
      <ValueInfo V0="93" Count="1" DeepSerialization="Yes" ShallowSerialization="No" />
    </TypeInfo>
    <TypeInfo ID="93" TypeName="Vecute.Nuctions+FeatureFunction, Vecute, Version=1.0.0.0, Culture=neutral, PublicKeyToken=6ca157640498cbe3" AssemblyString="Vecute, Version=1.0.0.0, Culture=neutral, PublicKeyToken=6ca157640498cbe3" AssemblyLocation="C:\Users\Jack\Documents\VecuteXI - 2010 Release\Vecute\bin\Debug\Vecute.exe" IsDeviceDependent="False">
      <ValueInfo DeepSerialization="Yes" ShallowSerialization="No" XBioFunction="94" XParameters="51" />
    </TypeInfo>
    <TypeInfo ID="94" TypeName="Vecute.Nuctions+FeatureFunctionEnum, Vecute, Version=1.0.0.0, Culture=neutral, PublicKeyToken=6ca157640498cbe3" AssemblyString="Vecute, Version=1.0.0.0, Culture=neutral, PublicKeyToken=6ca157640498cbe3" AssemblyLocation="C:\Users\Jack\Documents\VecuteXI - 2010 Release\Vecute\bin\Debug\Vecute.exe" IsDeviceDependent="False">
      <ValueInfo Enum="Primase" />
    </TypeInfo>
    <TypeInfo ID="95" TypeName="Vecute.Nuctions+GeneAnnotation, Vecute, Version=1.0.0.0, Culture=neutral, PublicKeyToken=6ca157640498cbe3" AssemblyString="Vecute, Version=1.0.0.0, Culture=neutral, PublicKeyToken=6ca157640498cbe3" AssemblyLocation="C:\Users\Jack\Documents\VecuteXI - 2010 Release\Vecute\bin\Debug\Vecute.exe" IsDeviceDependent="False">
      <ValueInfo DeepSerialization="Yes" ShallowSerialization="No" XIndex="96" XType="38" XNote="97" XLabel="98" XStartPosition="99" XEndPosition="100" XComplement="4" XVector="11" XFeature="101" />
    </TypeInfo>
    <TypeInfo ID="96" TypeName="System.Int32, mscorlib, Version=4.0.0.0, Culture=neutral, PublicKeyToken=b77a5c561934e089" AssemblyString="mscorlib, Version=4.0.0.0, Culture=neutral, PublicKeyToken=b77a5c561934e089" AssemblyLocation="C:\Windows\Microsoft.NET\Framework64\v4.0.30319\mscorlib.dll" IsDeviceDependent="False">
      <ValueInfo Value="8" />
    </TypeInfo>
    <TypeInfo ID="97" TypeName="System.String, mscorlib, Version=4.0.0.0, Culture=neutral, PublicKeyToken=b77a5c561934e089" AssemblyString="mscorlib, Version=4.0.0.0, Culture=neutral, PublicKeyToken=b77a5c561934e089" AssemblyLocation="C:\Windows\Microsoft.NET\Framework64\v4.0.30319\mscorlib.dll" IsDeviceDependent="False">
      <ValueInfo Value=" &lt;&gt; &lt;&gt; &lt;FCK&gt;" />
    </TypeInfo>
    <TypeInfo ID="98" TypeName="System.String, mscorlib, Version=4.0.0.0, Culture=neutral, PublicKeyToken=b77a5c561934e089" AssemblyString="mscorlib, Version=4.0.0.0, Culture=neutral, PublicKeyToken=b77a5c561934e089" AssemblyLocation="C:\Windows\Microsoft.NET\Framework64\v4.0.30319\mscorlib.dll" IsDeviceDependent="False">
      <ValueInfo Value="KanOperon" />
    </TypeInfo>
    <TypeInfo ID="99" TypeName="System.Int32, mscorlib, Version=4.0.0.0, Culture=neutral, PublicKeyToken=b77a5c561934e089" AssemblyString="mscorlib, Version=4.0.0.0, Culture=neutral, PublicKeyToken=b77a5c561934e089" AssemblyLocation="C:\Windows\Microsoft.NET\Framework64\v4.0.30319\mscorlib.dll" IsDeviceDependent="False">
      <ValueInfo Value="11530" />
    </TypeInfo>
    <TypeInfo ID="100" TypeName="System.Int32, mscorlib, Version=4.0.0.0, Culture=neutral, PublicKeyToken=b77a5c561934e089" AssemblyString="mscorlib, Version=4.0.0.0, Culture=neutral, PublicKeyToken=b77a5c561934e089" AssemblyLocation="C:\Windows\Microsoft.NET\Framework64\v4.0.30319\mscorlib.dll" IsDeviceDependent="False">
      <ValueInfo Value="12701" />
    </TypeInfo>
    <TypeInfo ID="101" TypeName="Vecute.Nuctions+Feature, Vecute, Version=1.0.0.0, Culture=neutral, PublicKeyToken=6ca157640498cbe3" AssemblyString="Vecute, Version=1.0.0.0, Culture=neutral, PublicKeyToken=6ca157640498cbe3" AssemblyLocation="C:\Users\Jack\Documents\VecuteXI - 2010 Release\Vecute\bin\Debug\Vecute.exe" IsDeviceDependent="False">
      <ValueInfo DeepSerialization="Yes" ShallowSerialization="No" XnSequence="102" XnRCSequence="103" XnName="98" XnLabel="98" XnNote="97" XnType="38" XnUseful="34" XBioFunctions="104" />
    </TypeInfo>
    <TypeInfo ID="102" TypeName="System.String, mscorlib, Version=4.0.0.0, Culture=neutral, PublicKeyToken=b77a5c561934e089" AssemblyString="mscorlib, Version=4.0.0.0, Culture=neutral, PublicKeyToken=b77a5c561934e089" AssemblyLocation="C:\Windows\Microsoft.NET\Framework64\v4.0.30319\mscorlib.dll" IsDeviceDependent="False">
      <ValueInfo Value="AGAGCGCTTTTGAAGCTCACGCTGCCGCAAGCACTCAGGGCGCAAGGGCTGCTAAAGGAAGCGGAACACGTAGAAAGCCAGTCCGCAGAAACGGTGCTGACCCCGGATGAATGTCAGCTACTGGGCTATCTGGACAAGGGAAAACGCAAGCGCAAAGAGAAAGCAGGTAGCTTGCAGTGGGCTTACATGGCGATAGCTAGACTGGGCGGTTTTATGGACAGCAAGCGAACCGGAATTGCCAGCTGGGGCGCCCTCTGGTAAGGTTGGGAAGCCCTGCAAAGTAAACTGGATGGCTTTCTTGCCGCCAAGGATCTGATGGCGCAGGGGATCAAGATCTGATCAAGAGACAGGATGAGGATCGTTTCGCATGATTGAACAAGATGGATTGCACGCAGGTTCTCCGGCCGCTTGGGTGGAGAGGCTATTCGGCTATGACTGGGCACAACAGACAATCGGCTGCTCTGATGCCGCCGTGTTCCGGCTGTCAGCGCAGGGGCGCCCGGTTCTTTTTGTCAAGACCGACCTGTCCGGTGCCCTGAATGAACTGCAGGACGAGGCAGCGCGGCTATCGTGGCTGGCCACGACGGGCGTTCCTTGCGCAGCTGTGCTCGACGTTGTCACTGAAGCGGGAAGGGACTGGCTGCTATTGGGCGAAGTGCCGGGGCAGGATCTCCTGTCATCTCACCTTGCTCCTGCCGAGAAAGTATCCATCATGGCTGATGCAATGCGGCGGCTGCATACGCTTGATCCGGCTACCTGCCCATTCGACCACCAAGCGAAACATCGCATCGAGCGAGCACGTACTCGGATGGAAGCCGGTCTTGTCGATCAGGATGATCTGGACGAAGAGCATCAGGGGCTCGCGCCAGCCGAACTGTTCGCCAGGCTCAAGGCGCGCATGCCCGACGGCGAGGATCTCGTCGTGACCCATGGCGATGCCTGCTTGCCGAATATCATGGTGGAAAATGGCCGCTTTTCTGGATTCATCGACTGTGGCCGGCTGGGTGTGGCGGACCGCTATCAGGACATAGCGTTGGCTACCCGTGATATTGCTGAAGAGCTTGGCGGCGAATGGGCTGACCGCTTCCTCGTGCTTTACGGTATCGCCGCTCCCGATTCGCAGCGCATCGCCTTCTATCGCCTTCTTGACGAGTTCTTCTAATAAGGGGATC" />
    </TypeInfo>
    <TypeInfo ID="103" TypeName="System.String, mscorlib, Version=4.0.0.0, Culture=neutral, PublicKeyToken=b77a5c561934e089" AssemblyString="mscorlib, Version=4.0.0.0, Culture=neutral, PublicKeyToken=b77a5c561934e089" AssemblyLocation="C:\Windows\Microsoft.NET\Framework64\v4.0.30319\mscorlib.dll" IsDeviceDependent="False">
      <ValueInfo Value="GATCCCCTTATTAGAAGAACTCGTCAAGAAGGCGATAGAAGGCGATGCGCTGCGAATCGGGAGCGGCGATACCGTAAAGCACGAGGAAGCGGTCAGCCCATTCGCCGCCAAGCTCTTCAGCAATATCACGGGTAGCCAACGCTATGTCCTGATAGCGGTCCGCCACACCCAGCCGGCCACAGTCGATGAATCCAGAAAAGCGGCCATTTTCCACCATGATATTCGGCAAGCAGGCATCGCCATGGGTCACGACGAGATCCTCGCCGTCGGGCATGCGCGCCTTGAGCCTGGCGAACAGTTCGGCTGGCGCGAGCCCCTGATGCTCTTCGTCCAGATCATCCTGATCGACAAGACCGGCTTCCATCCGAGTACGTGCTCGCTCGATGCGATGTTTCGCTTGGTGGTCGAATGGGCAGGTAGCCGGATCAAGCGTATGCAGCCGCCGCATTGCATCAGCCATGATGGATACTTTCTCGGCAGGAGCAAGGTGAGATGACAGGAGATCCTGCCCCGGCACTTCGCCCAATAGCAGCCAGTCCCTTCCCGCTTCAGTGACAACGTCGAGCACAGCTGCGCAAGGAACGCCCGTCGTGGCCAGCCACGATAGCCGCGCTGCCTCGTCCTGCAGTTCATTCAGGGCACCGGACAGGTCGGTCTTGACAAAAAGAACCGGGCGCCCCTGCGCTGACAGCCGGAACACGGCGGCATCAGAGCAGCCGATTGTCTGTTGTGCCCAGTCATAGCCGAATAGCCTCTCCACCCAAGCGGCCGGAGAACCTGCGTGCAATCCATCTTGTTCAATCATGCGAAACGATCCTCATCCTGTCTCTTGATCAGATCTTGATCCCCTGCGCCATCAGATCCTTGGCGGCAAGAAAGCCATCCAGTTTACTTTGCAGGGCTTCCCAACCTTACCAGAGGGCGCCCCAGCTGGCAATTCCGGTTCGCTTGCTGTCCATAAAACCGCCCAGTCTAGCTATCGCCATGTAAGCCCACTGCAAGCTACCTGCTTTCTCTTTGCGCTTGCGTTTTCCCTTGTCCAGATAGCCCAGTAGCTGACATTCATCCGGGGTCAGCACCGTTTCTGCGGACTGGCTTTCTACGTGTTCCGCTTCCTTTAGCAGCCCTTGCGCCCTGAGTGCTTGCGGCAGCGTGAGCTTCAAAAGCGCTCT" />
    </TypeInfo>
    <TypeInfo ID="104" TypeName="System.Collections.Generic.List`1[[Vecute.Nuctions+FeatureFunction, Vecute, Version=1.0.0.0, Culture=neutral, PublicKeyToken=6ca157640498cbe3]], mscorlib, Version=4.0.0.0, Culture=neutral, PublicKeyToken=b77a5c561934e089" AssemblyString="mscorlib, Version=4.0.0.0, Culture=neutral, PublicKeyToken=b77a5c561934e089" AssemblyLocation="C:\Windows\Microsoft.NET\Framework64\v4.0.30319\mscorlib.dll" IsDeviceDependent="False">
      <ValueInfo Count="0" DeepSerialization="Yes" ShallowSerialization="No" />
    </TypeInfo>
    <TypeInfo ID="105" TypeName="Vecute.Nuctions+GeneAnnotation, Vecute, Version=1.0.0.0, Culture=neutral, PublicKeyToken=6ca157640498cbe3" AssemblyString="Vecute, Version=1.0.0.0, Culture=neutral, PublicKeyToken=6ca157640498cbe3" AssemblyLocation="C:\Users\Jack\Documents\VecuteXI - 2010 Release\Vecute\bin\Debug\Vecute.exe" IsDeviceDependent="False">
      <ValueInfo DeepSerialization="Yes" ShallowSerialization="No" XIndex="106" XType="107" XNote="108" XLabel="109" XStartPosition="110" XEndPosition="111" XComplement="4" XVector="11" XFeature="112" />
    </TypeInfo>
    <TypeInfo ID="106" TypeName="System.Int32, mscorlib, Version=4.0.0.0, Culture=neutral, PublicKeyToken=b77a5c561934e089" AssemblyString="mscorlib, Version=4.0.0.0, Culture=neutral, PublicKeyToken=b77a5c561934e089" AssemblyLocation="C:\Windows\Microsoft.NET\Framework64\v4.0.30319\mscorlib.dll" IsDeviceDependent="False">
      <ValueInfo Value="9" />
    </TypeInfo>
    <TypeInfo ID="107" TypeName="System.String, mscorlib, Version=4.0.0.0, Culture=neutral, PublicKeyToken=b77a5c561934e089" AssemblyString="mscorlib, Version=4.0.0.0, Culture=neutral, PublicKeyToken=b77a5c561934e089" AssemblyLocation="C:\Windows\Microsoft.NET\Framework64\v4.0.30319\mscorlib.dll" IsDeviceDependent="False">
      <ValueInfo Value="recombination_site" />
    </TypeInfo>
    <TypeInfo ID="108" TypeName="System.String, mscorlib, Version=4.0.0.0, Culture=neutral, PublicKeyToken=b77a5c561934e089" AssemblyString="mscorlib, Version=4.0.0.0, Culture=neutral, PublicKeyToken=b77a5c561934e089" AssemblyLocation="C:\Windows\Microsoft.NET\Framework64\v4.0.30319\mscorlib.dll" IsDeviceDependent="False">
      <ValueInfo Value=" &lt;&gt; &lt;FCK&gt;" />
    </TypeInfo>
    <TypeInfo ID="109" TypeName="System.String, mscorlib, Version=4.0.0.0, Culture=neutral, PublicKeyToken=b77a5c561934e089" AssemblyString="mscorlib, Version=4.0.0.0, Culture=neutral, PublicKeyToken=b77a5c561934e089" AssemblyLocation="C:\Windows\Microsoft.NET\Framework64\v4.0.30319\mscorlib.dll" IsDeviceDependent="False">
      <ValueInfo Value="attRH" />
    </TypeInfo>
    <TypeInfo ID="110" TypeName="System.Int32, mscorlib, Version=4.0.0.0, Culture=neutral, PublicKeyToken=b77a5c561934e089" AssemblyString="mscorlib, Version=4.0.0.0, Culture=neutral, PublicKeyToken=b77a5c561934e089" AssemblyLocation="C:\Windows\Microsoft.NET\Framework64\v4.0.30319\mscorlib.dll" IsDeviceDependent="False">
      <ValueInfo Value="11406" />
    </TypeInfo>
    <TypeInfo ID="111" TypeName="System.Int32, mscorlib, Version=4.0.0.0, Culture=neutral, PublicKeyToken=b77a5c561934e089" AssemblyString="mscorlib, Version=4.0.0.0, Culture=neutral, PublicKeyToken=b77a5c561934e089" AssemblyLocation="C:\Windows\Microsoft.NET\Framework64\v4.0.30319\mscorlib.dll" IsDeviceDependent="False">
      <ValueInfo Value="11529" />
    </TypeInfo>
    <TypeInfo ID="112" TypeName="Vecute.Nuctions+Feature, Vecute, Version=1.0.0.0, Culture=neutral, PublicKeyToken=6ca157640498cbe3" AssemblyString="Vecute, Version=1.0.0.0, Culture=neutral, PublicKeyToken=6ca157640498cbe3" AssemblyLocation="C:\Users\Jack\Documents\VecuteXI - 2010 Release\Vecute\bin\Debug\Vecute.exe" IsDeviceDependent="False">
      <ValueInfo DeepSerialization="Yes" ShallowSerialization="No" XnSequence="113" XnRCSequence="114" XnName="109" XnLabel="109" XnNote="108" XnType="107" XnUseful="34" XBioFunctions="115" />
    </TypeInfo>
    <TypeInfo ID="113" TypeName="System.String, mscorlib, Version=4.0.0.0, Culture=neutral, PublicKeyToken=b77a5c561934e089" AssemblyString="mscorlib, Version=4.0.0.0, Culture=neutral, PublicKeyToken=b77a5c561934e089" AssemblyLocation="C:\Windows\Microsoft.NET\Framework64\v4.0.30319\mscorlib.dll" IsDeviceDependent="False">
      <ValueInfo Value="AACCTTTTTCACCTAAAGGATGACAAAATAACATTAATCACTTAAAAATCATCGCATTACACTAATCTGTGGTTAAATGATAGACTACATAATGCGACAAAACGCAACATATCCAGTCACTATG" />
    </TypeInfo>
    <TypeInfo ID="114" TypeName="System.String, mscorlib, Version=4.0.0.0, Culture=neutral, PublicKeyToken=b77a5c561934e089" AssemblyString="mscorlib, Version=4.0.0.0, Culture=neutral, PublicKeyToken=b77a5c561934e089" AssemblyLocation="C:\Windows\Microsoft.NET\Framework64\v4.0.30319\mscorlib.dll" IsDeviceDependent="False">
      <ValueInfo Value="CATAGTGACTGGATATGTTGCGTTTTGTCGCATTATGTAGTCTATCATTTAACCACAGATTAGTGTAATGCGATGATTTTTAAGTGATTAATGTTATTTTGTCATCCTTTAGGTGAAAAAGGTT" />
    </TypeInfo>
    <TypeInfo ID="115" TypeName="System.Collections.Generic.List`1[[Vecute.Nuctions+FeatureFunction, Vecute, Version=1.0.0.0, Culture=neutral, PublicKeyToken=6ca157640498cbe3]], mscorlib, Version=4.0.0.0, Culture=neutral, PublicKeyToken=b77a5c561934e089" AssemblyString="mscorlib, Version=4.0.0.0, Culture=neutral, PublicKeyToken=b77a5c561934e089" AssemblyLocation="C:\Windows\Microsoft.NET\Framework64\v4.0.30319\mscorlib.dll" IsDeviceDependent="False">
      <ValueInfo Count="0" DeepSerialization="Yes" ShallowSerialization="No" />
    </TypeInfo>
    <TypeInfo ID="116" TypeName="Vecute.Nuctions+GeneAnnotation, Vecute, Version=1.0.0.0, Culture=neutral, PublicKeyToken=6ca157640498cbe3" AssemblyString="Vecute, Version=1.0.0.0, Culture=neutral, PublicKeyToken=6ca157640498cbe3" AssemblyLocation="C:\Users\Jack\Documents\VecuteXI - 2010 Release\Vecute\bin\Debug\Vecute.exe" IsDeviceDependent="False">
      <ValueInfo DeepSerialization="Yes" ShallowSerialization="No" XIndex="117" XType="107" XNote="118" XLabel="119" XStartPosition="120" XEndPosition="121" XComplement="4" XVector="11" XFeature="122" />
    </TypeInfo>
    <TypeInfo ID="117" TypeName="System.Int32, mscorlib, Version=4.0.0.0, Culture=neutral, PublicKeyToken=b77a5c561934e089" AssemblyString="mscorlib, Version=4.0.0.0, Culture=neutral, PublicKeyToken=b77a5c561934e089" AssemblyLocation="C:\Windows\Microsoft.NET\Framework64\v4.0.30319\mscorlib.dll" IsDeviceDependent="False">
      <ValueInfo Value="10" />
    </TypeInfo>
    <TypeInfo ID="118" TypeName="System.String, mscorlib, Version=4.0.0.0, Culture=neutral, PublicKeyToken=b77a5c561934e089" AssemblyString="mscorlib, Version=4.0.0.0, Culture=neutral, PublicKeyToken=b77a5c561934e089" AssemblyLocation="C:\Windows\Microsoft.NET\Framework64\v4.0.30319\mscorlib.dll" IsDeviceDependent="False">
      <ValueInfo Value="recombination_site &lt;Lig 2321&gt; &lt;&gt; &lt;FCK&gt;" />
    </TypeInfo>
    <TypeInfo ID="119" TypeName="System.String, mscorlib, Version=4.0.0.0, Culture=neutral, PublicKeyToken=b77a5c561934e089" AssemblyString="mscorlib, Version=4.0.0.0, Culture=neutral, PublicKeyToken=b77a5c561934e089" AssemblyLocation="C:\Windows\Microsoft.NET\Framework64\v4.0.30319\mscorlib.dll" IsDeviceDependent="False">
      <ValueInfo Value="attL2L" />
    </TypeInfo>
    <TypeInfo ID="120" TypeName="System.Int32, mscorlib, Version=4.0.0.0, Culture=neutral, PublicKeyToken=b77a5c561934e089" AssemblyString="mscorlib, Version=4.0.0.0, Culture=neutral, PublicKeyToken=b77a5c561934e089" AssemblyLocation="C:\Windows\Microsoft.NET\Framework64\v4.0.30319\mscorlib.dll" IsDeviceDependent="False">
      <ValueInfo Value="11234" />
    </TypeInfo>
    <TypeInfo ID="121" TypeName="System.Int32, mscorlib, Version=4.0.0.0, Culture=neutral, PublicKeyToken=b77a5c561934e089" AssemblyString="mscorlib, Version=4.0.0.0, Culture=neutral, PublicKeyToken=b77a5c561934e089" AssemblyLocation="C:\Windows\Microsoft.NET\Framework64\v4.0.30319\mscorlib.dll" IsDeviceDependent="False">
      <ValueInfo Value="11333" />
    </TypeInfo>
    <TypeInfo ID="122" TypeName="Vecute.Nuctions+Feature, Vecute, Version=1.0.0.0, Culture=neutral, PublicKeyToken=6ca157640498cbe3" AssemblyString="Vecute, Version=1.0.0.0, Culture=neutral, PublicKeyToken=6ca157640498cbe3" AssemblyLocation="C:\Users\Jack\Documents\VecuteXI - 2010 Release\Vecute\bin\Debug\Vecute.exe" IsDeviceDependent="False">
      <ValueInfo DeepSerialization="Yes" ShallowSerialization="No" XnSequence="123" XnRCSequence="124" XnName="119" XnLabel="119" XnNote="118" XnType="107" XnUseful="34" XBioFunctions="125" />
    </TypeInfo>
    <TypeInfo ID="123" TypeName="System.String, mscorlib, Version=4.0.0.0, Culture=neutral, PublicKeyToken=b77a5c561934e089" AssemblyString="mscorlib, Version=4.0.0.0, Culture=neutral, PublicKeyToken=b77a5c561934e089" AssemblyLocation="C:\Windows\Microsoft.NET\Framework64\v4.0.30319\mscorlib.dll" IsDeviceDependent="False">
      <ValueInfo Value="CAAATAATGATTTTATTTTGACTGATAGTGACCTGTTCGTTGCAACAAATTGATAAGCAATGCTTTCTTATAATGCCAACTTTGTACAAGAAAGCTGGGT" />
    </TypeInfo>
    <TypeInfo ID="124" TypeName="System.String, mscorlib, Version=4.0.0.0, Culture=neutral, PublicKeyToken=b77a5c561934e089" AssemblyString="mscorlib, Version=4.0.0.0, Culture=neutral, PublicKeyToken=b77a5c561934e089" AssemblyLocation="C:\Windows\Microsoft.NET\Framework64\v4.0.30319\mscorlib.dll" IsDeviceDependent="False">
      <ValueInfo Value="ACCCAGCTTTCTTGTACAAAGTTGGCATTATAAGAAAGCATTGCTTATCAATTTGTTGCAACGAACAGGTCACTATCAGTCAAAATAAAATCATTATTTG" />
    </TypeInfo>
    <TypeInfo ID="125" TypeName="System.Collections.Generic.List`1[[Vecute.Nuctions+FeatureFunction, Vecute, Version=1.0.0.0, Culture=neutral, PublicKeyToken=6ca157640498cbe3]], mscorlib, Version=4.0.0.0, Culture=neutral, PublicKeyToken=b77a5c561934e089" AssemblyString="mscorlib, Version=4.0.0.0, Culture=neutral, PublicKeyToken=b77a5c561934e089" AssemblyLocation="C:\Windows\Microsoft.NET\Framework64\v4.0.30319\mscorlib.dll" IsDeviceDependent="False">
      <ValueInfo Count="0" DeepSerialization="Yes" ShallowSerialization="No" />
    </TypeInfo>
    <TypeInfo ID="126" TypeName="Vecute.Nuctions+GeneAnnotation, Vecute, Version=1.0.0.0, Culture=neutral, PublicKeyToken=6ca157640498cbe3" AssemblyString="Vecute, Version=1.0.0.0, Culture=neutral, PublicKeyToken=6ca157640498cbe3" AssemblyLocation="C:\Users\Jack\Documents\VecuteXI - 2010 Release\Vecute\bin\Debug\Vecute.exe" IsDeviceDependent="False">
      <ValueInfo DeepSerialization="Yes" ShallowSerialization="No" XIndex="127" XType="128" XNote="129" XLabel="130" XStartPosition="131" XEndPosition="132" XComplement="4" XVector="11" XFeature="133" />
    </TypeInfo>
    <TypeInfo ID="127" TypeName="System.Int32, mscorlib, Version=4.0.0.0, Culture=neutral, PublicKeyToken=b77a5c561934e089" AssemblyString="mscorlib, Version=4.0.0.0, Culture=neutral, PublicKeyToken=b77a5c561934e089" AssemblyLocation="C:\Windows\Microsoft.NET\Framework64\v4.0.30319\mscorlib.dll" IsDeviceDependent="False">
      <ValueInfo Value="11" />
    </TypeInfo>
    <TypeInfo ID="128" TypeName="System.String, mscorlib, Version=4.0.0.0, Culture=neutral, PublicKeyToken=b77a5c561934e089" AssemblyString="mscorlib, Version=4.0.0.0, Culture=neutral, PublicKeyToken=b77a5c561934e089" AssemblyLocation="C:\Windows\Microsoft.NET\Framework64\v4.0.30319\mscorlib.dll" IsDeviceDependent="False">
      <ValueInfo Value="gene" />
    </TypeInfo>
    <TypeInfo ID="129" TypeName="System.String, mscorlib, Version=4.0.0.0, Culture=neutral, PublicKeyToken=b77a5c561934e089" AssemblyString="mscorlib, Version=4.0.0.0, Culture=neutral, PublicKeyToken=b77a5c561934e089" AssemblyLocation="C:\Windows\Microsoft.NET\Framework64\v4.0.30319\mscorlib.dll" IsDeviceDependent="False">
      <ValueInfo Value=" &lt;EF583812&gt;" />
    </TypeInfo>
    <TypeInfo ID="130" TypeName="System.String, mscorlib, Version=4.0.0.0, Culture=neutral, PublicKeyToken=b77a5c561934e089" AssemblyString="mscorlib, Version=4.0.0.0, Culture=neutral, PublicKeyToken=b77a5c561934e089" AssemblyLocation="C:\Windows\Microsoft.NET\Framework64\v4.0.30319\mscorlib.dll" IsDeviceDependent="False">
      <ValueInfo Value="telN" />
    </TypeInfo>
    <TypeInfo ID="131" TypeName="System.Int32, mscorlib, Version=4.0.0.0, Culture=neutral, PublicKeyToken=b77a5c561934e089" AssemblyString="mscorlib, Version=4.0.0.0, Culture=neutral, PublicKeyToken=b77a5c561934e089" AssemblyLocation="C:\Windows\Microsoft.NET\Framework64\v4.0.30319\mscorlib.dll" IsDeviceDependent="False">
      <ValueInfo Value="193" />
    </TypeInfo>
    <TypeInfo ID="132" TypeName="System.Int32, mscorlib, Version=4.0.0.0, Culture=neutral, PublicKeyToken=b77a5c561934e089" AssemblyString="mscorlib, Version=4.0.0.0, Culture=neutral, PublicKeyToken=b77a5c561934e089" AssemblyLocation="C:\Windows\Microsoft.NET\Framework64\v4.0.30319\mscorlib.dll" IsDeviceDependent="False">
      <ValueInfo Value="2088" />
    </TypeInfo>
    <TypeInfo ID="133" TypeName="Vecute.Nuctions+Feature, Vecute, Version=1.0.0.0, Culture=neutral, PublicKeyToken=6ca157640498cbe3" AssemblyString="Vecute, Version=1.0.0.0, Culture=neutral, PublicKeyToken=6ca157640498cbe3" AssemblyLocation="C:\Users\Jack\Documents\VecuteXI - 2010 Release\Vecute\bin\Debug\Vecute.exe" IsDeviceDependent="False">
      <ValueInfo DeepSerialization="Yes" ShallowSerialization="No" XnSequence="134" XnRCSequence="135" XnName="130" XnLabel="130" XnNote="129" XnType="128" XnUseful="34" XBioFunctions="136" />
    </TypeInfo>
    <TypeInfo ID="134" TypeName="System.String, mscorlib, Version=4.0.0.0, Culture=neutral, PublicKeyToken=b77a5c561934e089" AssemblyString="mscorlib, Version=4.0.0.0, Culture=neutral, PublicKeyToken=b77a5c561934e089" AssemblyLocation="C:\Windows\Microsoft.NET\Framework64\v4.0.30319\mscorlib.dll" IsDeviceDependent="False">
      <ValueInfo Value="ATGAGCAAGGTAAAAATCGGTGAGTTGATCAACACGCTTGTGAATGAGGTAGAGGCAATTGATGCCTCAGACCGCCCACAAGGCGACAAAACGAAGAGAATTAAAGCCGCAGCCGCACGGTATAAGAACGCGTTATTTAATGATAAAAGAAAGTTCCGTGGGAAAGGATTGCAGAAAAGAATAACCGCGAATACTTTTAACGCCTATATGAGCAGGGCAAGAAAGCGGTTTGATGATAAATTACATCATAGCTTTGATAAAAATATTAATAAATTATCGGAAAAGTATCCTCTTTACAGCGAAGAATTATCTTCATGGCTTTCTATGCCTACGGCTAATATTCGCCAGCACATGTCATCGTTACAATCTAAATTGAAAGAAATAATGCCGCTTGCCGAAGAGTTATCAAATGTAAGAATAGGCTCTAAAGGCAGTGATGCAAAAATAGCAAGACTAATAAAAAAATATCCAGATTGGAGTTTTGCTCTTAGTGATTTAAACAGTGATGATTGGAAGGAGCGCCGTGACTATCTTTATAAGTTATTCCAACAAGGCTCTGCGTTGTTAGAAGAACTACACCAGCTCAAGGTCAACCATGAGGTTCTGTACCATCTGCAGCTAAGCCCTGCGGAGCGTACATCTATACAGCAACGATGGGCCGATGTTCTGCGCGAGAAGAAGCGTAATGTTGTGGTTATTGACTACCCAACATACATGCAGTCTATCTATGATATTTTGAATAATCCTGCGACTTTATTTAGTTTAAACACTCGTTCTGGAATGGCACCTTTGGCCTTTGCTCTGGCTGCGGTATCAGGGCGAAGAATGATTGAGATAATGTTTCAGGGTGAATTTGCCGTTTCAGGAAAGTATACGGTTAATTTCTCAGGGCAAGCTAAAAAACGCTCTGAAGATAAAAGCGTAACCAGAACGATTTATACTTTATGCGAAGCAAAATTATTCGTTGAATTATTAACAGAATTGCGTTCTTGCTCTGCTGCATCTGATTTCGATGAGGTTGTTAAAGGATATGGAAAGGATGATACAAGGTCTGAGAACGGCAGGATAAATGCTATTTTAGCAAAAGCATTTAACCCTTGGGTTAAATCATTTTTCGGCGATGACCGTCGTGTTTATAAAGATAGCCGCGCTATTTACGCTCGCATCGCTTATGAGATGTTCTTCCGCGTCGATCCACGGTGGAAAAACGTCGACGAGGATGTGTTCTTCATGGAGATTCTCGGACACGACGATGAGAACACCCAGCTGCACTATAAGCAGTTCAAGCTGGCCAACTTCTCCAGAACCTGGCGACCTGAAGTTGGGGATGAAAACACCAGGCTGGTGGCTCTGCAGAAACTGGACGATGAAATGCCAGGCTTTGCCAGAGGTGACGCTGGCGTCCGTCTCCATGAAACCGTTAAGCAGCTGGTGGAGCAGGACCCATCAGCAAAAATAACCAACAGCACTCTCCGGGCCTTTAAATTTAGCCCGACGATGATTAGCCGGTACCTGGAGTTTGCCGCTGATGCATTGGGGCAGTTCGTTGGCGAGAACGGGCAGTGGCAGCTGAAGATAGAGACACCTGCAATCGTCCTGCCTGATGAAGAATCCGTTGAGACCATCGACGAACCGGATGATGAGTCCCAAGACGACGAGCTGGATGAAGATGAAATTGAGCTCGACGAGGGTGGCGGCGATGAACCAACCGAAGAGGAAGGGCCAGAAGAACATCAGCCAACTGCTCTAAAACCCGTCTTCAAGCCTGCAAAAAATAACGGGGACGGAACGTACAAGATAGAGTTTGAATACGATGGAAAGCATTATGCCTGGTCCGGCCCCGCCGATAGCCCTATGGCCGCAATGCGATCCGCATGGGAAACGTACTACAGCTAA" />
    </TypeInfo>
    <TypeInfo ID="135" TypeName="System.String, mscorlib, Version=4.0.0.0, Culture=neutral, PublicKeyToken=b77a5c561934e089" AssemblyString="mscorlib, Version=4.0.0.0, Culture=neutral, PublicKeyToken=b77a5c561934e089" AssemblyLocation="C:\Windows\Microsoft.NET\Framework64\v4.0.30319\mscorlib.dll" IsDeviceDependent="False">
      <ValueInfo Value="TTAGCTGTAGTACGTTTCCCATGCGGATCGCATTGCGGCCATAGGGCTATCGGCGGGGCCGGACCAGGCATAATGCTTTCCATCGTATTCAAACTCTATCTTGTACGTTCCGTCCCCGTTATTTTTTGCAGGCTTGAAGACGGGTTTTAGAGCAGTTGGCTGATGTTCTTCTGGCCCTTCCTCTTCGGTTGGTTCATCGCCGCCACCCTCGTCGAGCTCAATTTCATCTTCATCCAGCTCGTCGTCTTGGGACTCATCATCCGGTTCGTCGATGGTCTCAACGGATTCTTCATCAGGCAGGACGATTGCAGGTGTCTCTATCTTCAGCTGCCACTGCCCGTTCTCGCCAACGAACTGCCCCAATGCATCAGCGGCAAACTCCAGGTACCGGCTAATCATCGTCGGGCTAAATTTAAAGGCCCGGAGAGTGCTGTTGGTTATTTTTGCTGATGGGTCCTGCTCCACCAGCTGCTTAACGGTTTCATGGAGACGGACGCCAGCGTCACCTCTGGCAAAGCCTGGCATTTCATCGTCCAGTTTCTGCAGAGCCACCAGCCTGGTGTTTTCATCCCCAACTTCAGGTCGCCAGGTTCTGGAGAAGTTGGCCAGCTTGAACTGCTTATAGTGCAGCTGGGTGTTCTCATCGTCGTGTCCGAGAATCTCCATGAAGAACACATCCTCGTCGACGTTTTTCCACCGTGGATCGACGCGGAAGAACATCTCATAAGCGATGCGAGCGTAAATAGCGCGGCTATCTTTATAAACACGACGGTCATCGCCGAAAAATGATTTAACCCAAGGGTTAAATGCTTTTGCTAAAATAGCATTTATCCTGCCGTTCTCAGACCTTGTATCATCCTTTCCATATCCTTTAACAACCTCATCGAAATCAGATGCAGCAGAGCAAGAACGCAATTCTGTTAATAATTCAACGAATAATTTTGCTTCGCATAAAGTATAAATCGTTCTGGTTACGCTTTTATCTTCAGAGCGTTTTTTAGCTTGCCCTGAGAAATTAACCGTATACTTTCCTGAAACGGCAAATTCACCCTGAAACATTATCTCAATCATTCTTCGCCCTGATACCGCAGCCAGAGCAAAGGCCAAAGGTGCCATTCCAGAACGAGTGTTTAAACTAAATAAAGTCGCAGGATTATTCAAAATATCATAGATAGACTGCATGTATGTTGGGTAGTCAATAACCACAACATTACGCTTCTTCTCGCGCAGAACATCGGCCCATCGTTGCTGTATAGATGTACGCTCCGCAGGGCTTAGCTGCAGATGGTACAGAACCTCATGGTTGACCTTGAGCTGGTGTAGTTCTTCTAACAACGCAGAGCCTTGTTGGAATAACTTATAAAGATAGTCACGGCGCTCCTTCCAATCATCACTGTTTAAATCACTAAGAGCAAAACTCCAATCTGGATATTTTTTTATTAGTCTTGCTATTTTTGCATCACTGCCTTTAGAGCCTATTCTTACATTTGATAACTCTTCGGCAAGCGGCATTATTTCTTTCAATTTAGATTGTAACGATGACATGTGCTGGCGAATATTAGCCGTAGGCATAGAAAGCCATGAAGATAATTCTTCGCTGTAAAGAGGATACTTTTCCGATAATTTATTAATATTTTTATCAAAGCTATGATGTAATTTATCATCAAACCGCTTTCTTGCCCTGCTCATATAGGCGTTAAAAGTATTCGCGGTTATTCTTTTCTGCAATCCTTTCCCACGGAACTTTCTTTTATCATTAAATAACGCGTTCTTATACCGTGCGGCTGCGGCTTTAATTCTCTTCGTTTTGTCGCCTTGTGGGCGGTCTGAGGCATCAATTGCCTCTACCTCATTCACAAGCGTGTTGATCAACTCACCGATTTTTACCTTGCTCAT" />
    </TypeInfo>
    <TypeInfo ID="136" TypeName="System.Collections.Generic.List`1[[Vecute.Nuctions+FeatureFunction, Vecute, Version=1.0.0.0, Culture=neutral, PublicKeyToken=6ca157640498cbe3]], mscorlib, Version=4.0.0.0, Culture=neutral, PublicKeyToken=b77a5c561934e089" AssemblyString="mscorlib, Version=4.0.0.0, Culture=neutral, PublicKeyToken=b77a5c561934e089" AssemblyLocation="C:\Windows\Microsoft.NET\Framework64\v4.0.30319\mscorlib.dll" IsDeviceDependent="False">
      <ValueInfo Count="0" DeepSerialization="Yes" ShallowSerialization="No" />
    </TypeInfo>
    <TypeInfo ID="137" TypeName="Vecute.Nuctions+GeneAnnotation, Vecute, Version=1.0.0.0, Culture=neutral, PublicKeyToken=6ca157640498cbe3" AssemblyString="Vecute, Version=1.0.0.0, Culture=neutral, PublicKeyToken=6ca157640498cbe3" AssemblyLocation="C:\Users\Jack\Documents\VecuteXI - 2010 Release\Vecute\bin\Debug\Vecute.exe" IsDeviceDependent="False">
      <ValueInfo DeepSerialization="Yes" ShallowSerialization="No" XIndex="138" XType="128" XNote="129" XLabel="139" XStartPosition="140" XEndPosition="141" XComplement="88" XVector="11" XFeature="142" />
    </TypeInfo>
    <TypeInfo ID="138" TypeName="System.Int32, mscorlib, Version=4.0.0.0, Culture=neutral, PublicKeyToken=b77a5c561934e089" AssemblyString="mscorlib, Version=4.0.0.0, Culture=neutral, PublicKeyToken=b77a5c561934e089" AssemblyLocation="C:\Windows\Microsoft.NET\Framework64\v4.0.30319\mscorlib.dll" IsDeviceDependent="False">
      <ValueInfo Value="12" />
    </TypeInfo>
    <TypeInfo ID="139" TypeName="System.String, mscorlib, Version=4.0.0.0, Culture=neutral, PublicKeyToken=b77a5c561934e089" AssemblyString="mscorlib, Version=4.0.0.0, Culture=neutral, PublicKeyToken=b77a5c561934e089" AssemblyLocation="C:\Windows\Microsoft.NET\Framework64\v4.0.30319\mscorlib.dll" IsDeviceDependent="False">
      <ValueInfo Value="cB" />
    </TypeInfo>
    <TypeInfo ID="140" TypeName="System.Int32, mscorlib, Version=4.0.0.0, Culture=neutral, PublicKeyToken=b77a5c561934e089" AssemblyString="mscorlib, Version=4.0.0.0, Culture=neutral, PublicKeyToken=b77a5c561934e089" AssemblyLocation="C:\Windows\Microsoft.NET\Framework64\v4.0.30319\mscorlib.dll" IsDeviceDependent="False">
      <ValueInfo Value="9307" />
    </TypeInfo>
    <TypeInfo ID="141" TypeName="System.Int32, mscorlib, Version=4.0.0.0, Culture=neutral, PublicKeyToken=b77a5c561934e089" AssemblyString="mscorlib, Version=4.0.0.0, Culture=neutral, PublicKeyToken=b77a5c561934e089" AssemblyLocation="C:\Windows\Microsoft.NET\Framework64\v4.0.30319\mscorlib.dll" IsDeviceDependent="False">
      <ValueInfo Value="9903" />
    </TypeInfo>
    <TypeInfo ID="142" TypeName="Vecute.Nuctions+Feature, Vecute, Version=1.0.0.0, Culture=neutral, PublicKeyToken=6ca157640498cbe3" AssemblyString="Vecute, Version=1.0.0.0, Culture=neutral, PublicKeyToken=6ca157640498cbe3" AssemblyLocation="C:\Users\Jack\Documents\VecuteXI - 2010 Release\Vecute\bin\Debug\Vecute.exe" IsDeviceDependent="False">
      <ValueInfo DeepSerialization="Yes" ShallowSerialization="No" XnSequence="143" XnRCSequence="144" XnName="139" XnLabel="139" XnNote="129" XnType="128" XnUseful="34" XBioFunctions="145" />
    </TypeInfo>
    <TypeInfo ID="143" TypeName="System.String, mscorlib, Version=4.0.0.0, Culture=neutral, PublicKeyToken=b77a5c561934e089" AssemblyString="mscorlib, Version=4.0.0.0, Culture=neutral, PublicKeyToken=b77a5c561934e089" AssemblyLocation="C:\Windows\Microsoft.NET\Framework64\v4.0.30319\mscorlib.dll" IsDeviceDependent="False">
      <ValueInfo Value="ATGAAAACACGAGGCGAACGACTGAAAGCACGCCGTTTAGAGCTGAAACTGACGCTGAAGCAAGTGGCAGAAGCTGTAGGAATCTCTCTTCCGGGCGTCCAAAACTTAGAACGTGGCGACGTGATGCCGTCGCTGGAGATCGGGCTATCGCTGGCAAAATGCCTGCGTAAGCCCGTGCAATGGATACTGTATGGCACTGAATCTGATCCAGACCGCGTTCCTGTTATTGGTACGACAGAGACCGGACCGGATAGAGACTGGCAGCCTGGAGAACCTGCCAACACAGAGCGATTCCTGCCGTTCGTGAGTCAACGGAACACCGTTTACGCACTGACGGTCGGGAACCAGATTCAGCGAAACTACCAGCCGGGAGACGTTATCCTGGTCGATTCTTCACTTACGCTTGTACCGGGTGAGGATGTACTGGTTTGTGATAATAACGGCGAGATCACAATTCAACGATTAGCCCGTTATGACGAGCAGCATTACTACCTTGATAGTGCTAACTCTCAACGGGTTATCCATGATAAAAGTGATCTTCAATTTGTGCACCAAGTAGTCGGTACGATCAAATCGTTCATGGTTGAGGGTAGATGA" />
    </TypeInfo>
    <TypeInfo ID="144" TypeName="System.String, mscorlib, Version=4.0.0.0, Culture=neutral, PublicKeyToken=b77a5c561934e089" AssemblyString="mscorlib, Version=4.0.0.0, Culture=neutral, PublicKeyToken=b77a5c561934e089" AssemblyLocation="C:\Windows\Microsoft.NET\Framework64\v4.0.30319\mscorlib.dll" IsDeviceDependent="False">
      <ValueInfo Value="TCATCTACCCTCAACCATGAACGATTTGATCGTACCGACTACTTGGTGCACAAATTGAAGATCACTTTTATCATGGATAACCCGTTGAGAGTTAGCACTATCAAGGTAGTAATGCTGCTCGTCATAACGGGCTAATCGTTGAATTGTGATCTCGCCGTTATTATCACAAACCAGTACATCCTCACCCGGTACAAGCGTAAGTGAAGAATCGACCAGGATAACGTCTCCCGGCTGGTAGTTTCGCTGAATCTGGTTCCCGACCGTCAGTGCGTAAACGGTGTTCCGTTGACTCACGAACGGCAGGAATCGCTCTGTGTTGGCAGGTTCTCCAGGCTGCCAGTCTCTATCCGGTCCGGTCTCTGTCGTACCAATAACAGGAACGCGGTCTGGATCAGATTCAGTGCCATACAGTATCCATTGCACGGGCTTACGCAGGCATTTTGCCAGCGATAGCCCGATCTCCAGCGACGGCATCACGTCGCCACGTTCTAAGTTTTGGACGCCCGGAAGAGAGATTCCTACAGCTTCTGCCACTTGCTTCAGCGTCAGTTTCAGCTCTAAACGGCGTGCTTTCAGTCGTTCGCCTCGTGTTTTCAT" />
    </TypeInfo>
    <TypeInfo ID="145" TypeName="System.Collections.Generic.List`1[[Vecute.Nuctions+FeatureFunction, Vecute, Version=1.0.0.0, Culture=neutral, PublicKeyToken=6ca157640498cbe3]], mscorlib, Version=4.0.0.0, Culture=neutral, PublicKeyToken=b77a5c561934e089" AssemblyString="mscorlib, Version=4.0.0.0, Culture=neutral, PublicKeyToken=b77a5c561934e089" AssemblyLocation="C:\Windows\Microsoft.NET\Framework64\v4.0.30319\mscorlib.dll" IsDeviceDependent="False">
      <ValueInfo Count="0" DeepSerialization="Yes" ShallowSerialization="No" />
    </TypeInfo>
    <TypeInfo ID="146" TypeName="Vecute.Nuctions+GeneAnnotation, Vecute, Version=1.0.0.0, Culture=neutral, PublicKeyToken=6ca157640498cbe3" AssemblyString="Vecute, Version=1.0.0.0, Culture=neutral, PublicKeyToken=6ca157640498cbe3" AssemblyLocation="C:\Users\Jack\Documents\VecuteXI - 2010 Release\Vecute\bin\Debug\Vecute.exe" IsDeviceDependent="False">
      <ValueInfo DeepSerialization="Yes" ShallowSerialization="No" XIndex="147" XType="128" XNote="129" XLabel="148" XStartPosition="149" XEndPosition="150" XComplement="4" XVector="11" XFeature="151" />
    </TypeInfo>
    <TypeInfo ID="147" TypeName="System.Int32, mscorlib, Version=4.0.0.0, Culture=neutral, PublicKeyToken=b77a5c561934e089" AssemblyString="mscorlib, Version=4.0.0.0, Culture=neutral, PublicKeyToken=b77a5c561934e089" AssemblyLocation="C:\Windows\Microsoft.NET\Framework64\v4.0.30319\mscorlib.dll" IsDeviceDependent="False">
      <ValueInfo Value="13" />
    </TypeInfo>
    <TypeInfo ID="148" TypeName="System.String, mscorlib, Version=4.0.0.0, Culture=neutral, PublicKeyToken=b77a5c561934e089" AssemblyString="mscorlib, Version=4.0.0.0, Culture=neutral, PublicKeyToken=b77a5c561934e089" AssemblyLocation="C:\Windows\Microsoft.NET\Framework64\v4.0.30319\mscorlib.dll" IsDeviceDependent="False">
      <ValueInfo Value="cat" />
    </TypeInfo>
    <TypeInfo ID="149" TypeName="System.Int32, mscorlib, Version=4.0.0.0, Culture=neutral, PublicKeyToken=b77a5c561934e089" AssemblyString="mscorlib, Version=4.0.0.0, Culture=neutral, PublicKeyToken=b77a5c561934e089" AssemblyLocation="C:\Windows\Microsoft.NET\Framework64\v4.0.30319\mscorlib.dll" IsDeviceDependent="False">
      <ValueInfo Value="12919" />
    </TypeInfo>
    <TypeInfo ID="150" TypeName="System.Int32, mscorlib, Version=4.0.0.0, Culture=neutral, PublicKeyToken=b77a5c561934e089" AssemblyString="mscorlib, Version=4.0.0.0, Culture=neutral, PublicKeyToken=b77a5c561934e089" AssemblyLocation="C:\Windows\Microsoft.NET\Framework64\v4.0.30319\mscorlib.dll" IsDeviceDependent="False">
      <ValueInfo Value="13578" />
    </TypeInfo>
    <TypeInfo ID="151" TypeName="Vecute.Nuctions+Feature, Vecute, Version=1.0.0.0, Culture=neutral, PublicKeyToken=6ca157640498cbe3" AssemblyString="Vecute, Version=1.0.0.0, Culture=neutral, PublicKeyToken=6ca157640498cbe3" AssemblyLocation="C:\Users\Jack\Documents\VecuteXI - 2010 Release\Vecute\bin\Debug\Vecute.exe" IsDeviceDependent="False">
      <ValueInfo DeepSerialization="Yes" ShallowSerialization="No" XnSequence="152" XnRCSequence="153" XnName="148" XnLabel="148" XnNote="129" XnType="128" XnUseful="34" XBioFunctions="154" />
    </TypeInfo>
    <TypeInfo ID="152" TypeName="System.String, mscorlib, Version=4.0.0.0, Culture=neutral, PublicKeyToken=b77a5c561934e089" AssemblyString="mscorlib, Version=4.0.0.0, Culture=neutral, PublicKeyToken=b77a5c561934e089" AssemblyLocation="C:\Windows\Microsoft.NET\Framework64\v4.0.30319\mscorlib.dll" IsDeviceDependent="False">
      <ValueInfo Value="ATGGAGAAAAAAATCACTGGATATACCACCGTTGATATATCCCAATGGCATCGTAAAGAACATTTTGAGGCATTTCAGTCAGTTGCTCAATGTACCTATAACCAGACCGTTCAGCTGGATATTACGGCCTTTTTAAAGACCGTAAAGAAAAATAAGCACAAGTTTTATCCGGCCTTTATTCACATTCTTGCCCGCCTGATGAATGCTCATCCGGAATTTCGTATGGCAATGAAAGACGGTGAGCTGGTGATATGGGATAGTGTTCACCCTTGTTACACCGTTTTCCATGAGCAAACTGAAACGTTTTCATCGCTCTGGAGTGAATACCACGACGATTTCCGGCAGTTTCTACACATATATTCGCAAGATGTGGCGTGTTACGGTGAAAACCTGGCCTATTTCCCTAAAGGGTTTATTGAGAATATGTTTTTCGTCTCAGCCAATCCCTGGGTGAGTTTCACCAGTTTTGATTTAAACGTGGCCAATATGGACAACTTCTTCGCCCCCGTTTTCACCATGGGCAAATATTATACGCAAGGCGACAAGGTGCTGATGCCGCTGGCGATTCAGGTTCATCATGCCGTTTGTGATGGCTTCCATGTCGGCAGAATGCTTAATGAATTACAACAGTACTGCGATGAGTGGCAGGGCGGGGCGTAA" />
    </TypeInfo>
    <TypeInfo ID="153" TypeName="System.String, mscorlib, Version=4.0.0.0, Culture=neutral, PublicKeyToken=b77a5c561934e089" AssemblyString="mscorlib, Version=4.0.0.0, Culture=neutral, PublicKeyToken=b77a5c561934e089" AssemblyLocation="C:\Windows\Microsoft.NET\Framework64\v4.0.30319\mscorlib.dll" IsDeviceDependent="False">
      <ValueInfo Value="TTACGCCCCGCCCTGCCACTCATCGCAGTACTGTTGTAATTCATTAAGCATTCTGCCGACATGGAAGCCATCACAAACGGCATGATGAACCTGAATCGCCAGCGGCATCAGCACCTTGTCGCCTTGCGTATAATATTTGCCCATGGTGAAAACGGGGGCGAAGAAGTTGTCCATATTGGCCACGTTTAAATCAAAACTGGTGAAACTCACCCAGGGATTGGCTGAGACGAAAAACATATTCTCAATAAACCCTTTAGGGAAATAGGCCAGGTTTTCACCGTAACACGCCACATCTTGCGAATATATGTGTAGAAACTGCCGGAAATCGTCGTGGTATTCACTCCAGAGCGATGAAAACGTTTCAGTTTGCTCATGGAAAACGGTGTAACAAGGGTGAACACTATCCCATATCACCAGCTCACCGTCTTTCATTGCCATACGAAATTCCGGATGAGCATTCATCAGGCGGGCAAGAATGTGAATAAAGGCCGGATAAAACTTGTGCTTATTTTTCTTTACGGTCTTTAAAAAGGCCGTAATATCCAGCTGAACGGTCTGGTTATAGGTACATTGAGCAACTGACTGAAATGCCTCAAAATGTTCTTTACGATGCCATTGGGATATATCAACGGTGGTATATCCAGTGATTTTTTTCTCCAT" />
    </TypeInfo>
    <TypeInfo ID="154" TypeName="System.Collections.Generic.List`1[[Vecute.Nuctions+FeatureFunction, Vecute, Version=1.0.0.0, Culture=neutral, PublicKeyToken=6ca157640498cbe3]], mscorlib, Version=4.0.0.0, Culture=neutral, PublicKeyToken=b77a5c561934e089" AssemblyString="mscorlib, Version=4.0.0.0, Culture=neutral, PublicKeyToken=b77a5c561934e089" AssemblyLocation="C:\Windows\Microsoft.NET\Framework64\v4.0.30319\mscorlib.dll" IsDeviceDependent="False">
      <ValueInfo Count="0" DeepSerialization="Yes" ShallowSerialization="No" />
    </TypeInfo>
    <TypeInfo ID="155" TypeName="Vecute.Nuctions+GeneAnnotation, Vecute, Version=1.0.0.0, Culture=neutral, PublicKeyToken=6ca157640498cbe3" AssemblyString="Vecute, Version=1.0.0.0, Culture=neutral, PublicKeyToken=6ca157640498cbe3" AssemblyLocation="C:\Users\Jack\Documents\VecuteXI - 2010 Release\Vecute\bin\Debug\Vecute.exe" IsDeviceDependent="False">
      <ValueInfo DeepSerialization="Yes" ShallowSerialization="No" XIndex="156" XType="157" XNote="-1" XLabel="158" XStartPosition="159" XEndPosition="160" XComplement="4" XVector="11" XFeature="161" />
    </TypeInfo>
    <TypeInfo ID="156" TypeName="System.Int32, mscorlib, Version=4.0.0.0, Culture=neutral, PublicKeyToken=b77a5c561934e089" AssemblyString="mscorlib, Version=4.0.0.0, Culture=neutral, PublicKeyToken=b77a5c561934e089" AssemblyLocation="C:\Windows\Microsoft.NET\Framework64\v4.0.30319\mscorlib.dll" IsDeviceDependent="False">
      <ValueInfo Value="14" />
    </TypeInfo>
    <TypeInfo ID="157" TypeName="System.String, mscorlib, Version=4.0.0.0, Culture=neutral, PublicKeyToken=b77a5c561934e089" AssemblyString="mscorlib, Version=4.0.0.0, Culture=neutral, PublicKeyToken=b77a5c561934e089" AssemblyLocation="C:\Windows\Microsoft.NET\Framework64\v4.0.30319\mscorlib.dll" IsDeviceDependent="False">
      <ValueInfo Value="misc_feature" />
    </TypeInfo>
    <TypeInfo ID="158" TypeName="System.String, mscorlib, Version=4.0.0.0, Culture=neutral, PublicKeyToken=b77a5c561934e089" AssemblyString="mscorlib, Version=4.0.0.0, Culture=neutral, PublicKeyToken=b77a5c561934e089" AssemblyLocation="C:\Windows\Microsoft.NET\Framework64\v4.0.30319\mscorlib.dll" IsDeviceDependent="False">
      <ValueInfo Value="cloning site" />
    </TypeInfo>
    <TypeInfo ID="159" TypeName="System.Int32, mscorlib, Version=4.0.0.0, Culture=neutral, PublicKeyToken=b77a5c561934e089" AssemblyString="mscorlib, Version=4.0.0.0, Culture=neutral, PublicKeyToken=b77a5c561934e089" AssemblyLocation="C:\Windows\Microsoft.NET\Framework64\v4.0.30319\mscorlib.dll" IsDeviceDependent="False">
      <ValueInfo Value="11334" />
    </TypeInfo>
    <TypeInfo ID="160" TypeName="System.Int32, mscorlib, Version=4.0.0.0, Culture=neutral, PublicKeyToken=b77a5c561934e089" AssemblyString="mscorlib, Version=4.0.0.0, Culture=neutral, PublicKeyToken=b77a5c561934e089" AssemblyLocation="C:\Windows\Microsoft.NET\Framework64\v4.0.30319\mscorlib.dll" IsDeviceDependent="False">
      <ValueInfo Value="11405" />
    </TypeInfo>
    <TypeInfo ID="161" TypeName="Vecute.Nuctions+Feature, Vecute, Version=1.0.0.0, Culture=neutral, PublicKeyToken=6ca157640498cbe3" AssemblyString="Vecute, Version=1.0.0.0, Culture=neutral, PublicKeyToken=6ca157640498cbe3" AssemblyLocation="C:\Users\Jack\Documents\VecuteXI - 2010 Release\Vecute\bin\Debug\Vecute.exe" IsDeviceDependent="False">
      <ValueInfo DeepSerialization="Yes" ShallowSerialization="No" XnSequence="162" XnRCSequence="163" XnName="158" XnLabel="158" XnNote="-1" XnType="157" XnUseful="164" XBioFunctions="165" />
    </TypeInfo>
    <TypeInfo ID="162" TypeName="System.String, mscorlib, Version=4.0.0.0, Culture=neutral, PublicKeyToken=b77a5c561934e089" AssemblyString="mscorlib, Version=4.0.0.0, Culture=neutral, PublicKeyToken=b77a5c561934e089" AssemblyLocation="C:\Windows\Microsoft.NET\Framework64\v4.0.30319\mscorlib.dll" IsDeviceDependent="False">
      <ValueInfo Value="GAGCTCCACCGAGTGACTAGTCAATTGTATAAACGCACGTCAGGCATATGGGAATTCCACACGGTGGTCGAG" />
    </TypeInfo>
    <TypeInfo ID="163" TypeName="System.String, mscorlib, Version=4.0.0.0, Culture=neutral, PublicKeyToken=b77a5c561934e089" AssemblyString="mscorlib, Version=4.0.0.0, Culture=neutral, PublicKeyToken=b77a5c561934e089" AssemblyLocation="C:\Windows\Microsoft.NET\Framework64\v4.0.30319\mscorlib.dll" IsDeviceDependent="False">
      <ValueInfo Value="CTCGACCACCGTGTGGAATTCCCATATGCCTGACGTGCGTTTATACAATTGACTAGTCACTCGGTGGAGCTC" />
    </TypeInfo>
    <TypeInfo ID="164" TypeName="System.String, mscorlib, Version=4.0.0.0, Culture=neutral, PublicKeyToken=b77a5c561934e089" AssemblyString="mscorlib, Version=4.0.0.0, Culture=neutral, PublicKeyToken=b77a5c561934e089" AssemblyLocation="C:\Windows\Microsoft.NET\Framework64\v4.0.30319\mscorlib.dll" IsDeviceDependent="False">
      <ValueInfo Value="Local" />
    </TypeInfo>
    <TypeInfo ID="165" TypeName="System.Collections.Generic.List`1[[Vecute.Nuctions+FeatureFunction, Vecute, Version=1.0.0.0, Culture=neutral, PublicKeyToken=6ca157640498cbe3]], mscorlib, Version=4.0.0.0, Culture=neutral, PublicKeyToken=b77a5c561934e089" AssemblyString="mscorlib, Version=4.0.0.0, Culture=neutral, PublicKeyToken=b77a5c561934e089" AssemblyLocation="C:\Windows\Microsoft.NET\Framework64\v4.0.30319\mscorlib.dll" IsDeviceDependent="False">
      <ValueInfo Count="0" DeepSerialization="Yes" ShallowSerialization="No" />
    </TypeInfo>
    <TypeInfo ID="166" TypeName="System.Collections.Generic.List`1[[System.Int32, mscorlib, Version=4.0.0.0, Culture=neutral, PublicKeyToken=b77a5c561934e089]], mscorlib, Version=4.0.0.0, Culture=neutral, PublicKeyToken=b77a5c561934e089" AssemblyString="mscorlib, Version=4.0.0.0, Culture=neutral, PublicKeyToken=b77a5c561934e089" AssemblyLocation="C:\Windows\Microsoft.NET\Framework64\v4.0.30319\mscorlib.dll" IsDeviceDependent="False">
      <ValueInfo Count="0" DeepSerialization="Yes" ShallowSerialization="No" />
    </TypeInfo>
    <TypeInfo ID="167" TypeName="System.Collections.Generic.List`1[[System.Int32, mscorlib, Version=4.0.0.0, Culture=neutral, PublicKeyToken=b77a5c561934e089]], mscorlib, Version=4.0.0.0, Culture=neutral, PublicKeyToken=b77a5c561934e089" AssemblyString="mscorlib, Version=4.0.0.0, Culture=neutral, PublicKeyToken=b77a5c561934e089" AssemblyLocation="C:\Windows\Microsoft.NET\Framework64\v4.0.30319\mscorlib.dll" IsDeviceDependent="False">
      <ValueInfo Count="0" DeepSerialization="Yes" ShallowSerialization="No" />
    </TypeInfo>
    <TypeInfo ID="168" TypeName="System.Collections.Generic.List`1[[System.String, mscorlib, Version=4.0.0.0, Culture=neutral, PublicKeyToken=b77a5c561934e089]], mscorlib, Version=4.0.0.0, Culture=neutral, PublicKeyToken=b77a5c561934e089" AssemblyString="mscorlib, Version=4.0.0.0, Culture=neutral, PublicKeyToken=b77a5c561934e089" AssemblyLocation="C:\Windows\Microsoft.NET\Framework64\v4.0.30319\mscorlib.dll" IsDeviceDependent="False">
      <ValueInfo Count="0" DeepSerialization="Yes" ShallowSerialization="No" />
    </TypeInfo>
    <TypeInfo ID="169" TypeName="System.Collections.Generic.List`1[[Vecute.BufferCondition, Vecute, Version=1.0.0.0, Culture=neutral, PublicKeyToken=6ca157640498cbe3]], mscorlib, Version=4.0.0.0, Culture=neutral, PublicKeyToken=b77a5c561934e089" AssemblyString="mscorlib, Version=4.0.0.0, Culture=neutral, PublicKeyToken=b77a5c561934e089" AssemblyLocation="C:\Windows\Microsoft.NET\Framework64\v4.0.30319\mscorlib.dll" IsDeviceDependent="False">
      <ValueInfo Count="0" DeepSerialization="Yes" ShallowSerialization="No" />
    </TypeInfo>
    <TypeInfo ID="170" TypeName="System.Collections.Generic.List`1[[System.String, mscorlib, Version=4.0.0.0, Culture=neutral, PublicKeyToken=b77a5c561934e089]], mscorlib, Version=4.0.0.0, Culture=neutral, PublicKeyToken=b77a5c561934e089" AssemblyString="mscorlib, Version=4.0.0.0, Culture=neutral, PublicKeyToken=b77a5c561934e089" AssemblyLocation="C:\Windows\Microsoft.NET\Framework64\v4.0.30319\mscorlib.dll" IsDeviceDependent="False">
      <ValueInfo Count="0" DeepSerialization="Yes" ShallowSerialization="No" />
    </TypeInfo>
    <TypeInfo ID="171" TypeName="Vecute.Nuctions+ModificationMethodEnum, Vecute, Version=1.0.0.0, Culture=neutral, PublicKeyToken=6ca157640498cbe3" AssemblyString="Vecute, Version=1.0.0.0, Culture=neutral, PublicKeyToken=6ca157640498cbe3" AssemblyLocation="C:\Users\Jack\Documents\VecuteXI - 2010 Release\Vecute\bin\Debug\Vecute.exe" IsDeviceDependent="False">
      <ValueInfo Enum="CIAP" />
    </TypeInfo>
    <TypeInfo ID="172" TypeName="System.Collections.Generic.List`1[[Vecute.FeatureScreenInfo, Vecute, Version=1.0.0.0, Culture=neutral, PublicKeyToken=6ca157640498cbe3]], mscorlib, Version=4.0.0.0, Culture=neutral, PublicKeyToken=b77a5c561934e089" AssemblyString="mscorlib, Version=4.0.0.0, Culture=neutral, PublicKeyToken=b77a5c561934e089" AssemblyLocation="C:\Windows\Microsoft.NET\Framework64\v4.0.30319\mscorlib.dll" IsDeviceDependent="False">
      <ValueInfo Count="0" DeepSerialization="Yes" ShallowSerialization="No" />
    </TypeInfo>
    <TypeInfo ID="173" TypeName="System.Collections.Generic.List`1[[Vecute.DNAInfo, Vecute, Version=1.0.0.0, Culture=neutral, PublicKeyToken=6ca157640498cbe3]], mscorlib, Version=4.0.0.0, Culture=neutral, PublicKeyToken=b77a5c561934e089" AssemblyString="mscorlib, Version=4.0.0.0, Culture=neutral, PublicKeyToken=b77a5c561934e089" AssemblyLocation="C:\Windows\Microsoft.NET\Framework64\v4.0.30319\mscorlib.dll" IsDeviceDependent="False">
      <ValueInfo Count="0" DeepSerialization="Yes" ShallowSerialization="No" />
    </TypeInfo>
    <TypeInfo ID="174" TypeName="Vecute.LigationMethod, Vecute, Version=1.0.0.0, Culture=neutral, PublicKeyToken=6ca157640498cbe3" AssemblyString="Vecute, Version=1.0.0.0, Culture=neutral, PublicKeyToken=6ca157640498cbe3" AssemblyLocation="C:\Users\Jack\Documents\VecuteXI - 2010 Release\Vecute\bin\Debug\Vecute.exe" IsDeviceDependent="False">
      <ValueInfo Enum="Normal2Fragment" />
    </TypeInfo>
    <TypeInfo ID="175" TypeName="System.Int32, mscorlib, Version=4.0.0.0, Culture=neutral, PublicKeyToken=b77a5c561934e089" AssemblyString="mscorlib, Version=4.0.0.0, Culture=neutral, PublicKeyToken=b77a5c561934e089" AssemblyLocation="C:\Windows\Microsoft.NET\Framework64\v4.0.30319\mscorlib.dll" IsDeviceDependent="False">
      <ValueInfo Value="1000" />
    </TypeInfo>
    <TypeInfo ID="176" TypeName="System.Int32, mscorlib, Version=4.0.0.0, Culture=neutral, PublicKeyToken=b77a5c561934e089" AssemblyString="mscorlib, Version=4.0.0.0, Culture=neutral, PublicKeyToken=b77a5c561934e089" AssemblyLocation="C:\Windows\Microsoft.NET\Framework64\v4.0.30319\mscorlib.dll" IsDeviceDependent="False">
      <ValueInfo Value="1500" />
    </TypeInfo>
    <TypeInfo ID="177" TypeName="System.Drawing.Point, System.Drawing, Version=4.0.0.0, Culture=neutral, PublicKeyToken=b03f5f7f11d50a3a" AssemblyString="System.Drawing, Version=4.0.0.0, Culture=neutral, PublicKeyToken=b03f5f7f11d50a3a" AssemblyLocation="C:\Windows\Microsoft.Net\assembly\GAC_MSIL\System.Drawing\v4.0_4.0.0.0__b03f5f7f11d50a3a\System.Drawing.dll" IsDeviceDependent="False">
      <ValueInfo X="0" Y="0" />
    </TypeInfo>
    <TypeInfo ID="178" TypeName="System.String, mscorlib, Version=4.0.0.0, Culture=neutral, PublicKeyToken=b77a5c561934e089" AssemblyString="mscorlib, Version=4.0.0.0, Culture=neutral, PublicKeyToken=b77a5c561934e089" AssemblyLocation="C:\Windows\Microsoft.NET\Framework64\v4.0.30319\mscorlib.dll" IsDeviceDependent="False">
      <ValueInfo Value="F" />
    </TypeInfo>
    <TypeInfo ID="179" TypeName="System.String, mscorlib, Version=4.0.0.0, Culture=neutral, PublicKeyToken=b77a5c561934e089" AssemblyString="mscorlib, Version=4.0.0.0, Culture=neutral, PublicKeyToken=b77a5c561934e089" AssemblyLocation="C:\Windows\Microsoft.NET\Framework64\v4.0.30319\mscorlib.dll" IsDeviceDependent="False">
      <ValueInfo Value="R" />
    </TypeInfo>
    <TypeInfo ID="180" TypeName="Vecute.Nuctions+ScreenModeEnum, Vecute, Version=1.0.0.0, Culture=neutral, PublicKeyToken=6ca157640498cbe3" AssemblyString="Vecute, Version=1.0.0.0, Culture=neutral, PublicKeyToken=6ca157640498cbe3" AssemblyLocation="C:\Users\Jack\Documents\VecuteXI - 2010 Release\Vecute\bin\Debug\Vecute.exe" IsDeviceDependent="False">
      <ValueInfo Enum="Features" />
    </TypeInfo>
    <TypeInfo ID="181" TypeName="Vecute.RecombinationMethod, Vecute, Version=1.0.0.0, Culture=neutral, PublicKeyToken=6ca157640498cbe3" AssemblyString="Vecute, Version=1.0.0.0, Culture=neutral, PublicKeyToken=6ca157640498cbe3" AssemblyLocation="C:\Users\Jack\Documents\VecuteXI - 2010 Release\Vecute\bin\Debug\Vecute.exe" IsDeviceDependent="False">
      <ValueInfo Enum="Homologous" />
    </TypeInfo>
    <TypeInfo ID="182" TypeName="System.Collections.Generic.List`1[[Vecute.EnzymeAnalysisItem, Vecute, Version=1.0.0.0, Culture=neutral, PublicKeyToken=6ca157640498cbe3]], mscorlib, Version=4.0.0.0, Culture=neutral, PublicKeyToken=b77a5c561934e089" AssemblyString="mscorlib, Version=4.0.0.0, Culture=neutral, PublicKeyToken=b77a5c561934e089" AssemblyLocation="C:\Windows\Microsoft.NET\Framework64\v4.0.30319\mscorlib.dll" IsDeviceDependent="False">
      <ValueInfo Count="0" DeepSerialization="Yes" ShallowSerialization="No" />
    </TypeInfo>
    <TypeInfo ID="183" TypeName="System.Collections.Generic.List`1[[System.String, mscorlib, Version=4.0.0.0, Culture=neutral, PublicKeyToken=b77a5c561934e089]], mscorlib, Version=4.0.0.0, Culture=neutral, PublicKeyToken=b77a5c561934e089" AssemblyString="mscorlib, Version=4.0.0.0, Culture=neutral, PublicKeyToken=b77a5c561934e089" AssemblyLocation="C:\Windows\Microsoft.NET\Framework64\v4.0.30319\mscorlib.dll" IsDeviceDependent="False">
      <ValueInfo Count="0" DeepSerialization="Yes" ShallowSerialization="No" />
    </TypeInfo>
    <TypeInfo ID="184" TypeName="System.Collections.Generic.List`1[[System.String, mscorlib, Version=4.0.0.0, Culture=neutral, PublicKeyToken=b77a5c561934e089]], mscorlib, Version=4.0.0.0, Culture=neutral, PublicKeyToken=b77a5c561934e089" AssemblyString="mscorlib, Version=4.0.0.0, Culture=neutral, PublicKeyToken=b77a5c561934e089" AssemblyLocation="C:\Windows\Microsoft.NET\Framework64\v4.0.30319\mscorlib.dll" IsDeviceDependent="False">
      <ValueInfo Count="0" DeepSerialization="Yes" ShallowSerialization="No" />
    </TypeInfo>
    <TypeInfo ID="185" TypeName="Vecute.SequenceResultOptions, Vecute, Version=1.0.0.0, Culture=neutral, PublicKeyToken=6ca157640498cbe3" AssemblyString="Vecute, Version=1.0.0.0, Culture=neutral, PublicKeyToken=6ca157640498cbe3" AssemblyLocation="C:\Users\Jack\Documents\VecuteXI - 2010 Release\Vecute\bin\Debug\Vecute.exe" IsDeviceDependent="False">
      <ValueInfo Enum="Unchecked" />
    </TypeInfo>
    <TypeInfo ID="186" TypeName="System.Collections.Generic.List`1[[System.String, mscorlib, Version=4.0.0.0, Culture=neutral, PublicKeyToken=b77a5c561934e089]], mscorlib, Version=4.0.0.0, Culture=neutral, PublicKeyToken=b77a5c561934e089" AssemblyString="mscorlib, Version=4.0.0.0, Culture=neutral, PublicKeyToken=b77a5c561934e089" AssemblyLocation="C:\Windows\Microsoft.NET\Framework64\v4.0.30319\mscorlib.dll" IsDeviceDependent="False">
      <ValueInfo Count="0" DeepSerialization="Yes" ShallowSerialization="No" />
    </TypeInfo>
    <TypeInfo ID="187" TypeName="Vecute.DescribeEnum, Vecute, Version=1.0.0.0, Culture=neutral, PublicKeyToken=6ca157640498cbe3" AssemblyString="Vecute, Version=1.0.0.0, Culture=neutral, PublicKeyToken=6ca157640498cbe3" AssemblyLocation="C:\Users\Jack\Documents\VecuteXI - 2010 Release\Vecute\bin\Debug\Vecute.exe" IsDeviceDependent="False">
      <ValueInfo Enum="Vecotor" />
    </TypeInfo>
    <TypeInfo ID="188" TypeName="Vecute.Nuctions+TransformationMethod, Vecute, Version=1.0.0.0, Culture=neutral, PublicKeyToken=6ca157640498cbe3" AssemblyString="Vecute, Version=1.0.0.0, Culture=neutral, PublicKeyToken=6ca157640498cbe3" AssemblyLocation="C:\Users\Jack\Documents\VecuteXI - 2010 Release\Vecute\bin\Debug\Vecute.exe" IsDeviceDependent="False">
      <ValueInfo Enum="ChemicalTransformation" />
    </TypeInfo>
    <TypeInfo ID="189" TypeName="Vecute.Nuctions+TransformationMode, Vecute, Version=1.0.0.0, Culture=neutral, PublicKeyToken=6ca157640498cbe3" AssemblyString="Vecute, Version=1.0.0.0, Culture=neutral, PublicKeyToken=6ca157640498cbe3" AssemblyLocation="C:\Users\Jack\Documents\VecuteXI - 2010 Release\Vecute\bin\Debug\Vecute.exe" IsDeviceDependent="False">
      <ValueInfo Enum="AllToOneCell" />
    </TypeInfo>
    <TypeInfo ID="190" TypeName="System.Collections.Generic.List`1[[Vecute.IncubationStep, Vecute, Version=1.0.0.0, Culture=neutral, PublicKeyToken=6ca157640498cbe3]], mscorlib, Version=4.0.0.0, Culture=neutral, PublicKeyToken=b77a5c561934e089" AssemblyString="mscorlib, Version=4.0.0.0, Culture=neutral, PublicKeyToken=b77a5c561934e089" AssemblyLocation="C:\Windows\Microsoft.NET\Framework64\v4.0.30319\mscorlib.dll" IsDeviceDependent="False">
      <ValueInfo Count="0" DeepSerialization="Yes" ShallowSerialization="No" />
    </TypeInfo>
    <TypeInfo ID="191" TypeName="System.Collections.Generic.List`1[[Vecute.Nuctions+Cell, Vecute, Version=1.0.0.0, Culture=neutral, PublicKeyToken=6ca157640498cbe3]], mscorlib, Version=4.0.0.0, Culture=neutral, PublicKeyToken=b77a5c561934e089" AssemblyString="mscorlib, Version=4.0.0.0, Culture=neutral, PublicKeyToken=b77a5c561934e089" AssemblyLocation="C:\Windows\Microsoft.NET\Framework64\v4.0.30319\mscorlib.dll" IsDeviceDependent="False">
      <ValueInfo Count="0" DeepSerialization="Yes" ShallowSerialization="No" />
    </TypeInfo>
    <TypeInfo ID="192" TypeName="System.Single, mscorlib, Version=4.0.0.0, Culture=neutral, PublicKeyToken=b77a5c561934e089" AssemblyString="mscorlib, Version=4.0.0.0, Culture=neutral, PublicKeyToken=b77a5c561934e089" AssemblyLocation="C:\Windows\Microsoft.NET\Framework64\v4.0.30319\mscorlib.dll" IsDeviceDependent="False">
      <ValueInfo Value="1627.405" />
    </TypeInfo>
    <TypeInfo ID="193" TypeName="System.Single, mscorlib, Version=4.0.0.0, Culture=neutral, PublicKeyToken=b77a5c561934e089" AssemblyString="mscorlib, Version=4.0.0.0, Culture=neutral, PublicKeyToken=b77a5c561934e089" AssemblyLocation="C:\Windows\Microsoft.NET\Framework64\v4.0.30319\mscorlib.dll" IsDeviceDependent="False">
      <ValueInfo Value="1098.507" />
    </TypeInfo>
    <TypeInfo ID="194" TypeName="Vecute.ProgressEnum, Vecute, Version=1.0.0.0, Culture=neutral, PublicKeyToken=6ca157640498cbe3" AssemblyString="Vecute, Version=1.0.0.0, Culture=neutral, PublicKeyToken=6ca157640498cbe3" AssemblyLocation="C:\Users\Jack\Documents\VecuteXI - 2010 Release\Vecute\bin\Debug\Vecute.exe" IsDeviceDependent="False">
      <ValueInfo Enum="Unstarted" />
    </TypeInfo>
    <TypeInfo ID="195" TypeName="System.Int32, mscorlib, Version=4.0.0.0, Culture=neutral, PublicKeyToken=b77a5c561934e089" AssemblyString="mscorlib, Version=4.0.0.0, Culture=neutral, PublicKeyToken=b77a5c561934e089" AssemblyLocation="C:\Windows\Microsoft.NET\Framework64\v4.0.30319\mscorlib.dll" IsDeviceDependent="False">
      <ValueInfo Value="100" />
    </TypeInfo>
    <TypeInfo ID="196" TypeName="System.Byte[], mscorlib, Version=4.0.0.0, Culture=neutral, PublicKeyToken=b77a5c561934e089" AssemblyString="mscorlib, Version=4.0.0.0, Culture=neutral, PublicKeyToken=b77a5c561934e089" AssemblyLocation="C:\Windows\Microsoft.NET\Framework64\v4.0.30319\mscorlib.dll" IsDeviceDependent="False">
      <ValueInfo V0="197" V1="198" V2="199" V3="200" V4="200" V5="200" V6="200" V7="200" V8="201" V9="200" V10="202" V11="203" V12="204" V13="205" V14="206" V15="207" V16="208" V17="209" V18="210" V19="211" V20="212" V21="213" V22="214" V23="215" V24="216" V25="217" V26="218" V27="219" V28="220" V29="221" V30="222" V31="223" V32="224" V33="225" V34="226" V35="227" V36="205" V37="228" V38="229" V39="205" V40="230" V41="230" V42="231" V43="232" V44="224" V45="233" V46="232" V47="234" V48="235" V49="236" V50="237" V51="236" V52="238" V53="239" V54="240" V55="241" V56="216" V57="242" V58="243" V59="244" V60="242" V61="245" V62="246" V63="210" V64="247" V65="247" V66="248" V67="249" V68="247" V69="250" V70="251" V71="250" V72="242" V73="244" V74="252" V75="253" V76="239" V77="242" V78="244" V79="254" V80="255" V81="251" V82="256" V83="247" V84="222" V85="257" V86="258" V87="259" V88="244" V89="252" V90="247" V91="198" V92="244" V93="260" V94="222" V95="261" V96="262" V97="263" V98="226" V99="263" V100="264" V101="228" V102="265" V103="266" V104="267" V105="268" V106="269" V107="270" V108="271" V109="265" V110="234" V111="265" V112="272" V113="273" V114="213" V115="274" V116="275" V117="276" V118="277" V119="206" V120="278" V121="207" V122="279" V123="280" V124="264" V125="205" V126="240" V127="281" V128="205" V129="282" V130="236" V131="283" V132="284" V133="285" V134="273" V135="265" V136="286" V137="267" V138="287" V139="288" V140="289" V141="290" V142="291" V143="292" V144="293" V145="213" V146="294" V147="295" V148="279" V149="296" V150="297" V151="227" V152="273" V153="274" V154="258" V155="298" V156="289" V157="247" V158="299" V159="300" V160="249" V161="301" V162="302" V163="303" V164="249" V165="230" V166="304" V167="305" V168="306" V169="307" V170="274" V171="308" V172="309" V173="310" V174="311" V175="312" V176="211" V177="310" V178="313" V179="314" V180="309" V181="315" V182="247" V183="274" V184="316" V185="317" V186="264" V187="318" V188="234" V189="319" V190="320" V191="321" V192="231" V193="322" V194="279" V195="323" V196="249" V197="244" V198="250" V199="262" V200="275" V201="324" V202="289" V203="325" V204="242" V205="326" V206="264" V207="327" V208="328" V209="283" V210="256" V211="318" V212="288" V213="329" V214="309" V215="330" V216="331" V217="332" V218="274" V219="231" V220="333" V221="300" V222="271" V223="312" V224="311" V225="314" V226="262" V227="274" V228="334" V229="335" V230="336" V231="337" V232="207" V233="307" V234="338" V235="339" V236="237" V237="340" V238="337" V239="341" V240="203" V241="207" V242="314" V243="342" V244="211" V245="343" V246="344" V247="345" V248="329" V249="346" V250="284" V251="347" V252="207" V253="217" V254="236" V255="299" V256="278" V257="305" V258="213" V259="294" V260="348" V261="279" V262="320" V263="349" V264="318" V265="262" V266="210" V267="258" V268="306" V269="350" V270="218" V271="237" V272="224" V273="285" V274="227" V275="224" V276="351" V277="352" V278="234" V279="353" V280="354" V281="355" V282="301" V283="356" V284="263" V285="357" V286="237" V287="358" V288="269" V289="359" V290="360" V291="361" V292="362" V293="219" V294="249" V295="334" V296="247" V297="300" V298="224" V299="249" V300="363" V301="246" V302="213" V303="355" V304="246" V305="207" V306="364" V307="318" V308="365" V309="274" V310="216" V311="244" V312="302" V313="304" V314="366" V315="348" V316="277" V317="367" V318="368" V319="330" V320="291" V321="369" V322="219" V323="362" V324="299" V325="283" V326="250" V327="252" V328="329" V329="197" V330="279" V331="370" V332="317" V333="245" V334="208" V335="234" V336="264" V337="241" V338="371" V339="298" V340="372" V341="244" V342="373" V343="374" V344="342" V345="284" V346="355" V347="351" V348="345" V349="375" V350="376" V351="310" V352="338" V353="369" V354="363" V355="265" V356="342" V357="271" V358="219" V359="221" V360="297" V361="262" V362="377" V363="365" V364="357" V365="378" V366="283" V367="379" V368="203" V369="227" V370="380" V371="210" V372="381" V373="227" V374="340" V375="363" V376="382" V377="321" V378="366" V379="305" V380="330" V381="227" V382="290" V383="383" V384="273" V385="308" V386="374" V387="320" V388="293" V389="325" V390="384" V391="379" V392="213" V393="383" V394="271" V395="372" V396="235" V397="265" V398="293" V399="351" V400="266" V401="283" V402="379" V403="202" V404="304" V405="385" V406="333" V407="379" V408="346" V409="293" V410="213" V411="386" V412="263" V413="387" V414="254" V415="388" V416="389" V417="302" V418="258" V419="390" V420="391" V421="336" V422="354" V423="392" V424="293" V425="290" V426="378" V427="301" V428="334" V429="314" V430="234" V431="364" V432="350" V433="271" V434="346" V435="345" V436="340" V437="393" V438="325" V439="336" V440="270" V441="258" V442="244" V443="276" V444="241" V445="368" V446="388" V447="321" V448="338" V449="391" V450="245" V451="292" V452="247" V453="375" V454="286" V455="297" V456="227" V457="336" V458="260" V459="356" V460="215" V461="383" V462="389" V463="243" V464="258" V465="307" V466="357" V467="349" V468="321" V469="333" V470="198" V471="389" V472="269" V473="366" V474="302" V475="217" V476="383" V477="213" V478="394" V479="395" V480="396" V481="306" V482="223" V483="357" V484="349" V485="276" V486="357" V487="219" V488="377" V489="397" V490="298" V491="328" V492="353" V493="397" V494="398" V495="260" V496="399" V497="400" V498="223" V499="313" V500="303" V501="226" V502="268" V503="272" V504="315" V505="401" V506="315" V507="253" V508="402" V509="403" V510="221" V511="331" V512="247" V513="385" V514="351" V515="276" V516="306" V517="404" V518="214" V519="218" V520="398" V521="248" V522="316" V523="201" V524="277" V525="323" V526="397" V527="235" V528="405" V529="207" V530="375" V531="345" V532="312" V533="346" V534="363" V535="366" V536="406" V537="407" V538="261" V539="356" V540="378" V541="370" V542="408" V543="370" V544="331" V545="240" V546="260" V547="314" V548="409" V549="387" V550="312" V551="319" V552="368" V553="394" V554="410" V555="199" V556="323" V557="309" V558="398" V559="311" V560="259" V561="242" V562="313" V563="301" V564="255" V565="283" V566="411" V567="275" V568="337" V569="254" V570="365" V571="212" V572="412" V573="368" V574="396" V575="308" V576="400" V577="370" V578="413" V579="360" V580="391" V581="338" V582="414" V583="312" V584="331" V585="254" V586="340" V587="274" V588="266" V589="415" V590="222" V591="339" V592="413" V593="259" V594="239" V595="313" V596="416" V597="301" V598="291" V599="387" V600="295" V601="279" V602="388" V603="417" V604="221" V605="257" V606="418" V607="209" V608="229" V609="237" V610="327" V611="346" V612="336" V613="256" V614="393" V615="286" V616="206" V617="337" V618="325" V619="311" V620="336" V621="411" V622="371" V623="311" V624="301" V625="213" V626="360" V627="351" V628="419" V629="412" V630="358" V631="399" V632="220" V633="217" V634="360" V635="351" V636="420" V637="345" V638="228" V639="314" V640="336" V641="300" V642="268" V643="421" V644="377" V645="392" V646="208" V647="400" V648="233" V649="240" V650="229" V651="245" V652="344" V653="422" V654="248" V655="265" V656="290" V657="269" V658="326" V659="411" V660="423" V661="424" V662="333" V663="218" V664="274" V665="404" V666="216" V667="425" V668="249" V669="228" V670="280" V671="328" V672="379" V673="212" V674="405" V675="348" V676="248" V677="333" V678="426" V679="419" V680="247" V681="427" V682="285" V683="251" V684="332" V685="417" V686="300" V687="233" V688="268" V689="336" V690="400" V691="336" V692="428" V693="285" V694="252" V695="364" V696="202" V697="241" V698="210" V699="214" V700="344" V701="429" V702="350" V703="278" V704="401" V705="260" V706="398" V707="272" V708="330" V709="366" V710="268" V711="396" V712="321" V713="351" V714="198" V715="283" V716="381" V717="397" V718="346" V719="277" V720="332" V721="413" V722="383" V723="328" V724="430" V725="235" V726="202" V727="387" V728="285" V729="421" V730="250" V731="431" V732="350" V733="364" V734="370" V735="339" V736="331" V737="265" V738="222" V739="340" V740="337" V741="383" V742="217" V743="413" V744="392" V745="390" V746="361" V747="432" V748="366" V749="377" V750="433" V751="351" V752="308" V753="260" V754="383" V755="326" V756="400" V757="403" V758="377" V759="379" V760="266" V761="356" V762="283" V763="286" V764="397" V765="346" V766="379" V767="277" V768="362" V769="355" V770="229" V771="283" V772="362" V773="256" V774="386" V775="347" V776="271" V777="397" V778="415" V779="207" V780="379" V781="236" V782="348" V783="404" V784="427" V785="274" V786="270" V787="358" V788="434" V789="317" V790="396" V791="317" V792="275" V793="379" V794="374" V795="222" V796="286" V797="350" V798="421" V799="293" V800="378" V801="435" V802="216" V803="355" V804="312" V805="249" V806="247" V807="310" V808="409" V809="341" V810="340" V811="273" V812="310" V813="231" V814="360" V815="411" V816="335" V817="279" V818="434" V819="363" V820="402" V821="242" V822="369" V823="432" V824="272" V825="401" V826="313" V827="436" V828="340" V829="386" V830="437" V831="279" V832="256" V833="415" V834="380" V835="260" V836="301" V837="236" V838="272" V839="438" V840="421" V841="243" V842="350" V843="204" V844="439" V845="346" V846="224" V847="201" V848="250" V849="310" V850="440" V851="403" V852="425" V853="201" V854="308" V855="269" V856="360" V857="427" V858="338" V859="239" V860="411" V861="238" V862="382" V863="363" V864="390" V865="221" V866="229" V867="405" V868="354" V869="286" V870="432" V871="370" V872="228" V873="327" V874="408" V875="306" V876="412" V877="246" V878="380" V879="377" V880="244" V881="407" V882="374" V883="309" V884="279" V885="236" V886="425" V887="279" V888="353" V889="423" V890="441" V891="398" V892="258" V893="202" V894="337" V895="266" V896="376" V897="240" V898="442" V899="303" V900="366" V901="239" V902="331" V903="436" V904="297" V905="421" V906="290" V907="300" V908="327" V909="434" V910="427" V911="419" V912="392" V913="422" V914="263" V915="398" V916="403" V917="400" V918="416" V919="311" V920="284" V921="346" V922="278" V923="440" V924="404" V925="230" V926="418" V927="317" V928="218" V929="212" V930="356" V931="223" V932="323" V933="425" V934="332" V935="249" V936="253" V937="354" V938="272" V939="315" V940="414" V941="298" V942="245" V943="417" V944="268" V945="397" V946="208" V947="390" V948="316" V949="431" V950="367" V951="326" V952="417" V953="443" V954="206" V955="360" V956="388" V957="401" V958="306" V959="254" V960="442" V961="402" V962="281" V963="338" V964="291" V965="444" V966="315" V967="365" V968="386" V969="379" V970="445" V971="366" V972="431" V973="242" V974="445" V975="422" V976="295" V977="332" V978="400" V979="320" V980="283" V981="413" V982="310" V983="287" V984="386" V985="287" V986="377" V987="211" V988="349" V989="365" V990="319" V991="423" V992="217" V993="344" V994="312" V995="421" V996="349" V997="322" V998="272" V999="437" V1000="251" V1001="346" V1002="409" V1003="306" V1004="232" V1005="256" V1006="398" V1007="383" V1008="308" V1009="308" V1010="253" V1011="304" V1012="311" V1013="421" V1014="302" V1015="220" V1016="259" V1017="215" V1018="382" V1019="300" V1020="383" V1021="415" V1022="326" V1023="271" V1024="412" V1025="426" V1026="327" V1027="272" V1028="365" V1029="268" V1030="239" V1031="354" V1032="318" V1033="445" V1034="277" V1035="249" V1036="379" V1037="379" V1038="329" V1039="278" V1040="388" V1041="378" V1042="412" V1043="303" V1044="336" V1045="247" V1046="271" V1047="235" V1048="317" V1049="340" V1050="311" V1051="241" V1052="313" V1053="289" V1054="380" V1055="400" V1056="409" V1057="300" V1058="247" V1059="307" V1060="427" V1061="289" V1062="326" V1063="277" V1064="330" V1065="309" V1066="247" V1067="304" V1068="348" V1069="361" V1070="446" V1071="202" V1072="408" V1073="323" V1074="447" V1075="226" V1076="444" V1077="239" V1078="395" V1079="294" V1080="226" V1081="228" V1082="209" V1083="413" V1084="245" V1085="425" V1086="380" V1087="222" V1088="369" V1089="401" V1090="221" V1091="288" V1092="398" V1093="394" V1094="263" V1095="448" V1096="209" V1097="410" V1098="334" V1099="296" V1100="373" V1101="275" V1102="205" V1103="421" V1104="347" V1105="426" V1106="402" V1107="408" V1108="339" V1109="352" V1110="228" V1111="224" V1112="302" V1113="338" V1114="200" V1115="356" V1116="331" V1117="289" V1118="400" V1119="367" V1120="359" V1121="268" V1122="256" V1123="263" V1124="247" V1125="345" V1126="421" V1127="408" V1128="437" V1129="340" V1130="202" V1131="379" V1132="376" V1133="364" V1134="238" V1135="297" V1136="328" V1137="261" V1138="206" V1139="412" V1140="310" V1141="277" V1142="233" V1143="313" V1144="379" V1145="206" V1146="223" V1147="205" V1148="226" V1149="412" V1150="304" V1151="239" V1152="263" V1153="352" V1154="273" V1155="405" V1156="352" V1157="386" V1158="331" V1159="223" V1160="314" V1161="273" V1162="208" V1163="275" V1164="289" V1165="201" V1166="349" V1167="349" V1168="428" V1169="202" V1170="327" V1171="300" V1172="284" V1173="208" V1174="360" V1175="294" V1176="410" V1177="398" V1178="332" V1179="371" V1180="333" V1181="445" V1182="304" V1183="298" V1184="321" V1185="444" V1186="415" V1187="268" V1188="222" V1189="304" V1190="429" V1191="294" V1192="380" V1193="397" V1194="395" V1195="396" V1196="436" V1197="249" V1198="246" V1199="426" V1200="339" V1201="449" V1202="330" V1203="250" V1204="432" V1205="229" V1206="450" V1207="344" V1208="389" V1209="361" V1210="422" V1211="322" V1212="391" V1213="207" V1214="243" V1215="229" V1216="208" V1217="266" V1218="372" V1219="397" V1220="375" V1221="273" V1222="349" V1223="221" V1224="258" V1225="437" V1226="341" V1227="451" V1228="359" V1229="290" V1230="417" V1231="407" V1232="207" V1233="228" V1234="240" V1235="291" V1236="452" V1237="357" V1238="404" V1239="405" V1240="328" V1241="383" V1242="299" V1243="369" V1244="336" V1245="374" V1246="242" V1247="420" V1248="213" V1249="341" V1250="434" V1251="250" V1252="310" V1253="350" V1254="399" V1255="282" V1256="279" V1257="357" V1258="219" V1259="261" V1260="430" V1261="268" V1262="438" V1263="318" V1264="431" V1265="450" V1266="273" V1267="281" V1268="446" V1269="328" V1270="410" V1271="302" V1272="303" V1273="451" V1274="263" V1275="255" V1276="365" V1277="384" V1278="415" V1279="422" V1280="221" V1281="286" V1282="249" V1283="403" V1284="299" V1285="359" V1286="208" V1287="310" V1288="340" V1289="228" V1290="198" V1291="354" V1292="341" V1293="197" V1294="451" V1295="296" V1296="349" V1297="259" V1298="421" V1299="386" V1300="199" V1301="343" V1302="206" V1303="202" V1304="443" V1305="428" V1306="436" V1307="421" V1308="253" V1309="336" V1310="396" V1311="293" V1312="286" V1313="271" V1314="268" V1315="431" V1316="292" V1317="431" V1318="231" V1319="261" V1320="372" V1321="199" V1322="443" V1323="372" V1324="344" V1325="287" V1326="239" V1327="230" V1328="430" V1329="315" V1330="267" V1331="388" V1332="394" V1333="304" V1334="408" V1335="349" V1336="276" V1337="199" V1338="279" V1339="421" V1340="435" V1341="295" V1342="256" V1343="369" V1344="349" V1345="342" V1346="450" V1347="378" V1348="199" V1349="403" V1350="247" V1351="411" V1352="308" V1353="272" V1354="197" V1355="239" V1356="295" V1357="285" V1358="201" V1359="337" V1360="437" V1361="238" V1362="429" V1363="231" V1364="397" V1365="369" V1366="334" V1367="292" V1368="353" V1369="221" V1370="282" V1371="338" V1372="207" V1373="248" V1374="299" V1375="232" V1376="261" V1377="330" V1378="396" V1379="377" V1380="316" V1381="422" V1382="331" V1383="311" V1384="239" V1385="304" V1386="387" V1387="394" V1388="308" V1389="404" V1390="217" V1391="371" V1392="377" V1393="299" V1394="451" V1395="400" V1396="397" V1397="392" V1398="247" V1399="436" V1400="270" V1401="445" V1402="309" V1403="263" V1404="296" V1405="391" V1406="228" V1407="343" V1408="332" V1409="271" V1410="452" V1411="431" V1412="410" V1413="434" V1414="374" V1415="391" V1416="337" V1417="415" V1418="276" V1419="379" V1420="358" V1421="369" V1422="431" V1423="340" V1424="431" V1425="320" V1426="254" V1427="244" V1428="251" V1429="437" V1430="433" V1431="410" V1432="342" V1433="396" V1434="314" V1435="443" V1436="232" V1437="246" V1438="200" V1439="439" V1440="266" V1441="393" V1442="249" V1443="331" V1444="411" V1445="307" V1446="434" V1447="444" V1448="339" V1449="426" V1450="307" V1451="221" V1452="400" V1453="399" V1454="371" V1455="380" V1456="390" V1457="206" V1458="412" V1459="352" V1460="324" V1461="274" V1462="315" V1463="212" V1464="277" V1465="338" V1466="214" V1467="220" V1468="396" V1469="409" V1470="345" V1471="333" V1472="218" V1473="263" V1474="443" V1475="207" V1476="385" V1477="216" V1478="363" V1479="377" V1480="276" V1481="425" V1482="349" V1483="450" V1484="199" V1485="433" V1486="338" V1487="305" V1488="268" V1489="369" V1490="257" V1491="352" V1492="353" V1493="237" V1494="307" V1495="266" V1496="304" V1497="320" V1498="346" V1499="221" V1500="251" V1501="288" V1502="351" V1503="331" V1504="263" V1505="324" V1506="379" V1507="282" V1508="218" V1509="278" V1510="210" V1511="318" V1512="263" V1513="421" V1514="213" V1515="301" V1516="286" V1517="199" V1518="434" V1519="426" V1520="426" V1521="360" V1522="357" V1523="408" V1524="356" V1525="336" V1526="433" V1527="392" V1528="250" V1529="272" V1530="378" V1531="363" V1532="291" V1533="433" V1534="202" V1535="253" V1536="271" V1537="401" V1538="425" V1539="249" V1540="431" V1541="240" V1542="292" V1543="396" V1544="419" V1545="416" V1546="409" V1547="203" V1548="334" V1549="333" V1550="291" V1551="286" V1552="313" V1553="414" V1554="198" V1555="277" V1556="426" V1557="282" V1558="353" V1559="391" V1560="366" V1561="338" V1562="450" V1563="421" V1564="328" V1565="257" V1566="395" V1567="394" V1568="201" V1569="405" V1570="410" V1571="393" V1572="224" V1573="273" V1574="315" V1575="199" V1576="326" V1577="215" V1578="344" V1579="246" V1580="452" V1581="404" V1582="292" V1583="307" V1584="286" V1585="207" V1586="282" V1587="447" V1588="296" V1589="412" V1590="309" V1591="319" V1592="397" V1593="417" V1594="209" V1595="268" V1596="238" V1597="326" V1598="294" V1599="378" V1600="268" V1601="209" V1602="263" V1603="222" V1604="225" V1605="244" V1606="312" V1607="451" V1608="411" V1609="198" V1610="427" V1611="443" V1612="432" V1613="315" V1614="452" V1615="231" V1616="374" V1617="214" V1618="220" V1619="450" V1620="263" V1621="435" V1622="254" V1623="384" V1624="387" V1625="286" V1626="394" V1627="206" V1628="214" V1629="441" V1630="214" V1631="331" V1632="241" V1633="451" V1634="227" V1635="207" V1636="219" V1637="286" V1638="437" V1639="345" V1640="368" V1641="250" V1642="399" V1643="386" V1644="245" V1645="374" V1646="224" V1647="430" V1648="426" V1649="374" V1650="247" V1651="381" V1652="378" V1653="353" V1654="221" V1655="233" V1656="387" V1657="250" V1658="201" V1659="364" V1660="362" V1661="364" V1662="420" V1663="236" V1664="323" V1665="428" V1666="210" V1667="448" V1668="370" V1669="401" V1670="433" V1671="399" V1672="260" V1673="253" V1674="394" V1675="219" V1676="355" V1677="411" V1678="237" V1679="445" V1680="309" V1681="379" V1682="341" V1683="450" V1684="446" V1685="383" V1686="445" V1687="446" V1688="393" V1689="255" V1690="200" V1691="254" V1692="352" V1693="207" V1694="427" V1695="313" V1696="445" V1697="347" V1698="218" V1699="303" V1700="439" V1701="304" V1702="200" V1703="392" V1704="220" V1705="205" V1706="341" V1707="313" V1708="282" V1709="437" V1710="404" V1711="411" V1712="247" V1713="447" V1714="415" V1715="411" V1716="379" V1717="202" V1718="294" V1719="213" V1720="450" V1721="343" V1722="234" V1723="437" V1724="305" V1725="390" V1726="294" V1727="353" V1728="310" V1729="227" V1730="356" V1731="309" V1732="437" V1733="200" V1734="219" V1735="281" V1736="412" V1737="327" V1738="308" V1739="397" V1740="348" V1741="363" V1742="252" V1743="318" V1744="389" V1745="304" V1746="348" V1747="322" V1748="427" V1749="403" V1750="282" V1751="315" V1752="263" V1753="284" V1754="281" V1755="376" V1756="404" V1757="293" V1758="433" V1759="230" V1760="280" V1761="269" V1762="233" V1763="363" V1764="370" V1765="445" V1766="218" V1767="249" V1768="413" V1769="443" V1770="257" V1771="451" V1772="368" V1773="368" V1774="251" V1775="220" V1776="296" V1777="451" V1778="340" V1779="441" V1780="375" V1781="269" V1782="338" V1783="449" V1784="273" V1785="203" V1786="253" V1787="391" V1788="439" V1789="205" V1790="314" V1791="357" V1792="218" V1793="393" V1794="394" V1795="434" V1796="428" V1797="370" V1798="218" V1799="280" V1800="421" V1801="316" V1802="445" V1803="277" V1804="386" V1805="432" V1806="225" V1807="360" V1808="417" V1809="249" V1810="426" V1811="325" V1812="416" V1813="205" V1814="311" V1815="290" V1816="264" V1817="342" V1818="316" V1819="245" V1820="426" V1821="354" V1822="220" V1823="234" V1824="452" V1825="378" V1826="294" V1827="236" V1828="430" V1829="410" V1830="221" V1831="380" V1832="281" V1833="399" V1834="238" V1835="338" V1836="282" V1837="428" V1838="310" V1839="252" V1840="437" V1841="344" V1842="432" V1843="232" V1844="368" V1845="379" V1846="276" V1847="236" V1848="410" V1849="438" V1850="389" V1851="387" V1852="409" V1853="197" V1854="225" V1855="236" V1856="311" V1857="362" V1858="345" V1859="375" V1860="335" V1861="302" V1862="215" V1863="258" V1864="327" V1865="297" V1866="398" V1867="386" V1868="395" V1869="414" V1870="386" V1871="200" V1872="361" V1873="228" V1874="425" V1875="221" V1876="250" V1877="351" V1878="200" V1879="274" V1880="407" V1881="240" V1882="225" V1883="229" V1884="368" V1885="403" V1886="397" V1887="240" V1888="263" V1889="234" V1890="397" V1891="396" V1892="223" V1893="415" V1894="276" V1895="243" V1896="221" V1897="267" V1898="278" V1899="249" V1900="440" V1901="314" V1902="273" V1903="410" V1904="268" V1905="318" V1906="322" V1907="397" V1908="271" V1909="261" V1910="444" V1911="382" V1912="366" V1913="278" V1914="273" V1915="356" V1916="287" V1917="289" V1918="200" V1919="361" V1920="235" V1921="240" V1922="452" V1923="235" V1924="273" V1925="235" V1926="367" V1927="261" V1928="295" V1929="306" V1930="347" V1931="236" V1932="349" V1933="200" V1934="204" V1935="257" V1936="223" V1937="310" V1938="250" V1939="208" V1940="243" V1941="423" V1942="444" V1943="239" V1944="362" V1945="363" V1946="200" V1947="405" V1948="359" V1949="449" V1950="274" V1951="232" V1952="405" V1953="238" V1954="309" V1955="406" V1956="287" V1957="214" V1958="229" V1959="405" V1960="377" V1961="221" V1962="254" V1963="316" V1964="227" V1965="448" V1966="355" V1967="428" V1968="431" V1969="256" V1970="324" V1971="411" V1972="272" V1973="228" V1974="312" V1975="307" V1976="325" V1977="310" V1978="260" V1979="254" V1980="325" V1981="289" V1982="291" V1983="434" V1984="324" V1985="446" V1986="426" V1987="308" V1988="395" V1989="200" V1990="444" V1991="291" V1992="349" V1993="285" V1994="279" V1995="296" V1996="396" V1997="349" V1998="425" V1999="328" V2000="442" V2001="273" V2002="372" V2003="295" V2004="420" V2005="244" V2006="268" V2007="443" V2008="282" V2009="234" V2010="276" V2011="303" V2012="419" V2013="288" V2014="261" V2015="298" V2016="326" V2017="317" V2018="282" V2019="250" V2020="199" V2021="352" V2022="253" V2023="318" V2024="242" V2025="378" V2026="449" V2027="315" V2028="249" V2029="296" V2030="399" V2031="365" V2032="200" V2033="294" V2034="232" V2035="226" V2036="410" V2037="361" V2038="254" V2039="404" V2040="431" V2041="423" V2042="325" V2043="227" V2044="282" V2045="426" V2046="447" V2047="266" V2048="325" V2049="340" V2050="325" V2051="317" V2052="431" V2053="367" V2054="258" V2055="328" V2056="389" V2057="291" V2058="373" V2059="400" V2060="353" V2061="283" V2062="391" V2063="367" V2064="401" V2065="393" V2066="200" V2067="204" V2068="342" V2069="326" V2070="417" V2071="403" V2072="200" V2073="317" V2074="228" V2075="443" V2076="231" V2077="216" V2078="346" V2079="401" V2080="330" V2081="363" V2082="273" V2083="340" V2084="222" V2085="294" V2086="418" V2087="230" V2088="273" V2089="295" V2090="230" V2091="275" V2092="423" V2093="334" V2094="406" V2095="265" V2096="382" V2097="286" V2098="338" V2099="364" V2100="315" V2101="416" V2102="292" V2103="270" V2104="288" V2105="252" V2106="399" V2107="371" V2108="212" V2109="253" V2110="353" V2111="387" V2112="247" V2113="331" V2114="222" V2115="214" V2116="419" V2117="309" V2118="332" V2119="340" V2120="321" V2121="375" V2122="296" V2123="279" V2124="390" V2125="436" V2126="373" V2127="340" V2128="390" V2129="260" V2130="311" V2131="410" V2132="410" V2133="230" V2134="315" V2135="354" V2136="439" V2137="366" V2138="289" V2139="411" V2140="234" V2141="224" V2142="229" V2143="431" V2144="215" V2145="282" V2146="238" V2147="257" V2148="198" V2149="327" V2150="420" V2151="232" V2152="211" V2153="251" V2154="410" V2155="373" V2156="412" V2157="214" V2158="368" V2159="410" V2160="200" V2161="203" V2162="422" V2163="438" V2164="221" V2165="291" V2166="203" V2167="286" V2168="255" V2169="445" V2170="352" V2171="215" V2172="400" V2173="206" V2174="268" V2175="347" V2176="330" V2177="270" V2178="387" V2179="248" V2180="334" V2181="380" V2182="272" V2183="200" V2184="259" V2185="368" V2186="442" V2187="301" V2188="368" V2189="412" V2190="349" V2191="407" V2192="441" V2193="286" V2194="205" V2195="358" V2196="207" V2197="395" V2198="345" V2199="275" V2200="352" V2201="198" V2202="325" V2203="200" V2204="444" V2205="218" V2206="406" V2207="254" V2208="432" V2209="216" V2210="434" V2211="355" V2212="293" V2213="408" V2214="444" V2215="443" V2216="281" V2217="228" V2218="203" V2219="425" V2220="377" V2221="356" V2222="450" V2223="404" V2224="299" V2225="247" V2226="325" V2227="354" V2228="288" V2229="349" V2230="242" V2231="267" V2232="207" V2233="269" V2234="316" V2235="199" V2236="428" V2237="375" V2238="279" V2239="357" V2240="422" V2241="428" V2242="272" V2243="387" V2244="271" V2245="426" V2246="240" V2247="354" V2248="416" V2249="205" V2250="423" V2251="342" V2252="268" V2253="410" V2254="391" V2255="364" V2256="418" V2257="333" V2258="446" V2259="344" V2260="327" V2261="344" V2262="426" V2263="398" V2264="253" V2265="353" V2266="216" V2267="436" V2268="340" V2269="331" V2270="338" V2271="311" V2272="218" V2273="349" V2274="287" V2275="366" V2276="391" V2277="314" V2278="340" V2279="221" V2280="201" V2281="294" V2282="415" V2283="439" V2284="304" V2285="394" V2286="248" V2287="206" V2288="342" V2289="364" V2290="351" V2291="244" V2292="216" V2293="293" V2294="432" V2295="283" V2296="242" V2297="431" V2298="216" V2299="361" V2300="198" V2301="242" V2302="236" V2303="267" V2304="200" V2305="221" V2306="382" V2307="269" V2308="356" V2309="215" V2310="227" V2311="252" V2312="267" V2313="254" V2314="308" V2315="410" V2316="407" V2317="340" V2318="424" V2319="205" V2320="393" V2321="218" V2322="248" V2323="273" V2324="435" V2325="315" V2326="296" V2327="261" V2328="303" V2329="394" V2330="241" V2331="246" V2332="232" V2333="289" V2334="359" V2335="410" V2336="292" V2337="340" V2338="307" V2339="258" V2340="414" V2341="448" V2342="331" V2343="432" V2344="400" V2345="227" V2346="346" V2347="439" V2348="235" V2349="390" V2350="352" V2351="310" V2352="251" V2353="451" V2354="277" V2355="230" V2356="201" V2357="320" V2358="348" V2359="444" V2360="394" V2361="252" V2362="354" V2363="370" V2364="432" V2365="426" V2366="258" V2367="337" V2368="264" V2369="438" V2370="353" V2371="405" V2372="310" V2373="445" V2374="382" V2375="425" V2376="421" V2377="333" V2378="287" V2379="377" V2380="214" V2381="411" V2382="393" V2383="254" V2384="298" V2385="220" V2386="266" V2387="245" V2388="366" V2389="241" V2390="433" V2391="429" V2392="392" V2393="368" V2394="385" V2395="452" V2396="296" V2397="200" V2398="210" V2399="200" V2400="283" V2401="411" V2402="348" V2403="426" V2404="218" V2405="422" V2406="440" V2407="233" V2408="295" V2409="327" V2410="399" V2411="370" V2412="217" V2413="359" V2414="346" V2415="220" V2416="235" V2417="407" V2418="289" V2419="350" V2420="387" V2421="365" V2422="377" V2423="210" V2424="204" V2425="446" V2426="447" V2427="205" V2428="421" V2429="367" V2430="447" V2431="288" V2432="325" V2433="290" V2434="424" V2435="339" V2436="425" V2437="299" V2438="225" V2439="200" V2440="444" V2441="393" V2442="432" V2443="219" V2444="451" V2445="283" V2446="387" V2447="374" V2448="388" V2449="216" V2450="204" V2451="396" V2452="372" V2453="448" V2454="197" V2455="220" V2456="400" V2457="286" V2458="287" V2459="392" V2460="408" V2461="310" V2462="239" V2463="449" V2464="215" V2465="337" V2466="248" V2467="443" V2468="201" V2469="429" V2470="310" V2471="344" V2472="344" V2473="200" V2474="210" V2475="287" V2476="276" V2477="249" V2478="261" V2479="399" V2480="276" V2481="339" V2482="364" V2483="303" V2484="292" V2485="240" V2486="382" V2487="208" V2488="436" V2489="197" V2490="280" V2491="287" V2492="402" V2493="363" V2494="335" V2495="272" V2496="307" V2497="311" V2498="269" V2499="275" V2500="249" V2501="397" V2502="251" V2503="363" V2504="391" V2505="282" V2506="375" V2507="411" V2508="215" V2509="275" V2510="427" V2511="350" V2512="239" V2513="425" V2514="259" V2515="449" V2516="288" V2517="378" V2518="217" V2519="224" V2520="255" V2521="216" V2522="267" V2523="290" V2524="316" V2525="428" V2526="408" V2527="206" V2528="417" V2529="231" V2530="439" V2531="270" V2532="303" V2533="201" V2534="238" V2535="258" V2536="207" V2537="299" V2538="222" V2539="401" V2540="352" V2541="340" V2542="329" V2543="279" V2544="408" V2545="266" V2546="390" V2547="441" V2548="229" V2549="398" V2550="234" V2551="296" V2552="282" V2553="268" V2554="208" V2555="369" V2556="390" V2557="266" V2558="408" V2559="431" V2560="228" V2561="317" V2562="349" V2563="270" V2564="265" V2565="335" V2566="369" V2567="204" V2568="330" V2569="361" V2570="349" V2571="365" V2572="266" V2573="373" V2574="422" V2575="265" V2576="401" V2577="331" V2578="297" V2579="244" V2580="199" V2581="232" V2582="437" V2583="287" V2584="444" V2585="372" V2586="321" V2587="295" V2588="409" V2589="316" V2590="426" V2591="241" V2592="414" V2593="418" V2594="321" V2595="224" V2596="236" V2597="347" V2598="424" V2599="207" V2600="350" V2601="408" V2602="235" V2603="412" V2604="328" V2605="382" V2606="215" V2607="368" V2608="390" V2609="200" V2610="295" V2611="241" V2612="441" V2613="372" V2614="263" V2615="294" V2616="379" V2617="199" V2618="370" V2619="323" V2620="373" V2621="331" V2622="202" V2623="443" V2624="351" V2625="324" V2626="439" V2627="232" V2628="364" V2629="220" V2630="271" V2631="433" V2632="325" V2633="396" V2634="349" V2635="215" V2636="242" V2637="330" V2638="425" V2639="218" V2640="242" V2641="379" V2642="277" V2643="393" V2644="439" V2645="352" V2646="386" V2647="397" V2648="436" V2649="267" V2650="403" V2651="438" V2652="291" V2653="375" V2654="271" V2655="377" V2656="340" V2657="228" V2658="343" V2659="215" V2660="388" V2661="437" V2662="202" V2663="284" V2664="363" V2665="445" V2666="289" V2667="215" V2668="217" V2669="333" V2670="432" V2671="304" V2672="256" V2673="232" V2674="254" V2675="414" V2676="240" V2677="326" V2678="334" V2679="375" V2680="324" V2681="407" V2682="282" V2683="376" V2684="224" V2685="450" V2686="208" V2687="215" V2688="215" V2689="208" V2690="324" V2691="207" V2692="236" V2693="406" V2694="354" V2695="373" V2696="395" V2697="247" V2698="313" V2699="299" V2700="441" V2701="201" V2702="289" V2703="393" V2704="232" V2705="257" V2706="354" V2707="322" V2708="395" V2709="443" V2710="417" V2711="254" V2712="382" V2713="247" V2714="437" V2715="244" V2716="437" V2717="385" V2718="366" V2719="425" V2720="367" V2721="287" V2722="207" V2723="313" V2724="199" V2725="233" V2726="428" V2727="446" V2728="415" V2729="240" V2730="272" V2731="307" V2732="341" V2733="386" V2734="386" V2735="220" V2736="291" V2737="419" V2738="352" V2739="388" V2740="300" V2741="229" V2742="234" V2743="430" V2744="274" V2745="267" V2746="307" V2747="238" V2748="419" V2749="448" V2750="214" V2751="371" V2752="362" V2753="387" V2754="308" V2755="437" V2756="381" V2757="268" V2758="281" V2759="441" V2760="203" V2761="261" V2762="267" V2763="426" V2764="412" V2765="389" V2766="244" V2767="257" V2768="347" V2769="436" V2770="294" V2771="303" V2772="331" V2773="438" V2774="311" V2775="432" V2776="306" V2777="238" V2778="407" V2779="244" V2780="394" V2781="430" V2782="315" V2783="403" V2784="401" V2785="402" V2786="221" V2787="247" V2788="294" V2789="372" V2790="442" V2791="205" V2792="317" V2793="408" V2794="358" V2795="439" V2796="256" V2797="353" V2798="207" V2799="384" V2800="431" V2801="439" V2802="301" V2803="395" V2804="344" V2805="438" V2806="420" V2807="231" V2808="315" V2809="233" V2810="356" V2811="368" V2812="209" V2813="256" V2814="245" V2815="252" V2816="198" V2817="345" V2818="264" V2819="250" V2820="376" V2821="380" V2822="233" V2823="199" V2824="307" V2825="448" V2826="228" V2827="406" V2828="328" V2829="357" V2830="404" V2831="338" V2832="426" V2833="394" V2834="259" V2835="282" V2836="345" V2837="353" V2838="210" V2839="443" V2840="294" V2841="452" V2842="373" V2843="440" V2844="373" V2845="387" V2846="390" V2847="293" V2848="311" V2849="384" V2850="316" V2851="230" V2852="268" V2853="230" V2854="445" V2855="225" V2856="332" V2857="434" V2858="431" V2859="449" V2860="421" V2861="412" V2862="354" V2863="345" V2864="304" V2865="225" V2866="432" V2867="284" V2868="262" V2869="435" V2870="439" V2871="281" V2872="221" V2873="363" V2874="377" V2875="374" V2876="408" V2877="434" V2878="410" V2879="449" V2880="437" V2881="261" V2882="447" V2883="316" V2884="408" V2885="318" V2886="452" V2887="232" V2888="259" V2889="376" V2890="282" V2891="448" V2892="300" V2893="394" V2894="236" V2895="384" V2896="342" V2897="384" V2898="252" V2899="297" V2900="294" V2901="372" V2902="319" V2903="406" V2904="215" V2905="276" V2906="404" V2907="405" V2908="369" V2909="387" V2910="349" V2911="217" V2912="233" V2913="293" V2914="288" V2915="213" V2916="429" V2917="367" V2918="393" V2919="295" V2920="335" V2921="396" V2922="303" V2923="411" V2924="445" V2925="259" V2926="317" V2927="301" V2928="313" V2929="268" V2930="452" V2931="257" V2932="220" V2933="434" V2934="277" V2935="415" V2936="402" V2937="413" V2938="205" V2939="402" V2940="441" V2941="413" V2942="411" V2943="398" V2944="281" V2945="287" V2946="277" V2947="250" V2948="223" V2949="325" V2950="441" V2951="395" V2952="397" V2953="438" V2954="301" V2955="197" V2956="202" V2957="294" V2958="439" V2959="381" V2960="245" V2961="411" V2962="395" V2963="349" V2964="337" V2965="204" V2966="312" V2967="322" V2968="422" V2969="338" V2970="358" V2971="320" V2972="238" V2973="244" V2974="335" V2975="289" V2976="230" V2977="393" V2978="323" V2979="442" V2980="427" V2981="260" V2982="422" V2983="391" V2984="449" V2985="222" V2986="430" V2987="303" V2988="396" V2989="381" V2990="276" V2991="282" V2992="215" V2993="238" V2994="437" V2995="282" V2996="378" V2997="338" V2998="445" V2999="377" V3000="391" V3001="357" V3002="356" V3003="370" V3004="287" V3005="228" V3006="210" V3007="427" V3008="334" V3009="281" V3010="253" V3011="383" V3012="313" V3013="374" V3014="229" V3015="351" V3016="422" V3017="223" V3018="205" V3019="303" V3020="219" V3021="421" V3022="217" V3023="239" V3024="206" V3025="355" V3026="279" V3027="369" V3028="383" V3029="327" V3030="373" V3031="208" V3032="331" V3033="441" V3034="449" V3035="295" V3036="406" V3037="264" V3038="205" V3039="217" V3040="256" V3041="392" V3042="357" V3043="329" V3044="386" V3045="409" V3046="449" V3047="227" V3048="385" V3049="290" V3050="308" V3051="215" V3052="416" V3053="264" V3054="281" V3055="202" V3056="204" V3057="277" V3058="364" V3059="200" V3060="305" V3061="332" V3062="219" V3063="235" V3064="413" V3065="324" V3066="280" V3067="345" V3068="311" V3069="282" V3070="253" V3071="351" V3072="337" V3073="427" V3074="328" V3075="296" V3076="390" V3077="424" V3078="283" V3079="446" V3080="383" V3081="205" V3082="311" V3083="336" V3084="222" V3085="439" V3086="300" V3087="241" V3088="204" V3089="244" V3090="274" V3091="307" V3092="440" V3093="216" V3094="348" V3095="443" V3096="339" V3097="209" V3098="403" V3099="412" V3100="430" V3101="437" V3102="315" V3103="244" V3104="201" V3105="227" V3106="266" V3107="431" V3108="452" V3109="441" V3110="406" V3111="332" V3112="443" V3113="208" V3114="269" V3115="296" V3116="286" V3117="205" V3118="403" V3119="395" V3120="339" V3121="305" V3122="292" V3123="216" V3124="304" V3125="363" V3126="388" V3127="238" V3128="235" V3129="231" V3130="235" V3131="378" V3132="451" V3133="318" V3134="313" V3135="428" V3136="304" V3137="237" V3138="404" V3139="318" V3140="278" V3141="407" V3142="289" V3143="356" V3144="206" V3145="368" V3146="199" V3147="231" V3148="423" V3149="395" V3150="393" V3151="242" V3152="294" V3153="411" V3154="357" V3155="433" V3156="407" V3157="263" V3158="219" V3159="333" V3160="387" V3161="384" V3162="245" V3163="295" V3164="423" V3165="316" V3166="359" V3167="405" V3168="366" V3169="447" V3170="374" V3171="289" V3172="295" V3173="429" V3174="329" V3175="245" V3176="242" V3177="336" V3178="300" V3179="377" V3180="346" V3181="402" V3182="379" V3183="400" V3184="281" V3185="448" V3186="414" V3187="357" V3188="285" V3189="350" V3190="393" V3191="390" V3192="343" V3193="203" V3194="250" V3195="269" V3196="430" V3197="415" V3198="377" V3199="407" V3200="383" V3201="384" V3202="373" V3203="421" V3204="407" V3205="259" V3206="350" V3207="272" V3208="448" V3209="311" V3210="396" V3211="398" V3212="404" V3213="197" V3214="292" V3215="425" V3216="216" V3217="337" V3218="426" V3219="296" V3220="286" V3221="311" V3222="378" V3223="436" V3224="341" V3225="277" V3226="258" V3227="356" V3228="337" V3229="386" V3230="443" V3231="349" V3232="228" V3233="387" V3234="433" V3235="260" V3236="430" V3237="399" V3238="220" V3239="367" V3240="321" V3241="386" V3242="336" V3243="289" V3244="452" V3245="290" V3246="399" V3247="280" V3248="340" V3249="272" V3250="266" V3251="415" V3252="441" V3253="373" V3254="432" V3255="437" V3256="280" V3257="284" V3258="441" V3259="315" V3260="407" V3261="301" V3262="403" V3263="276" V3264="325" V3265="249" V3266="352" V3267="242" V3268="292" V3269="403" V3270="220" V3271="366" V3272="240" V3273="337" V3274="263" V3275="450" V3276="307" V3277="244" V3278="207" V3279="444" V3280="421" V3281="369" V3282="296" V3283="248" V3284="432" V3285="244" V3286="430" V3287="263" V3288="350" V3289="311" V3290="448" V3291="399" V3292="423" V3293="246" V3294="298" V3295="217" V3296="350" V3297="408" V3298="232" V3299="295" V3300="201" V3301="449" V3302="400" V3303="220" V3304="448" V3305="307" V3306="359" V3307="398" V3308="353" V3309="372" V3310="451" V3311="355" V3312="449" V3313="413" V3314="388" V3315="303" V3316="327" V3317="309" V3318="221" V3319="335" V3320="395" V3321="266" V3322="411" V3323="308" V3324="391" V3325="307" V3326="301" V3327="298" V3328="204" V3329="199" V3330="371" V3331="276" V3332="348" V3333="302" V3334="231" V3335="216" V3336="434" V3337="263" V3338="245" V3339="214" V3340="409" V3341="406" V3342="448" V3343="234" V3344="225" V3345="355" V3346="386" V3347="443" V3348="289" V3349="378" V3350="443" V3351="324" V3352="250" V3353="251" V3354="254" V3355="205" V3356="324" V3357="393" V3358="434" V3359="412" V3360="432" V3361="385" V3362="245" V3363="307" V3364="200" V3365="314" V3366="290" V3367="214" V3368="396" V3369="339" V3370="211" V3371="232" V3372="237" V3373="348" V3374="258" V3375="351" V3376="387" V3377="415" V3378="317" V3379="391" V3380="201" V3381="307" V3382="403" V3383="208" V3384="322" V3385="251" V3386="235" V3387="277" V3388="247" V3389="368" V3390="307" V3391="343" V3392="236" V3393="241" V3394="272" V3395="233" V3396="338" V3397="204" V3398="373" V3399="205" V3400="221" V3401="318" V3402="413" V3403="382" V3404="307" V3405="413" V3406="290" V3407="426" V3408="214" V3409="301" V3410="383" V3411="395" V3412="419" V3413="214" V3414="328" V3415="207" V3416="351" V3417="244" V3418="256" V3419="343" V3420="267" V3421="358" V3422="394" V3423="211" V3424="403" V3425="283" V3426="204" V3427="374" V3428="244" V3429="417" V3430="215" V3431="256" V3432="286" V3433="261" V3434="321" V3435="417" V3436="206" V3437="430" V3438="223" V3439="236" V3440="231" V3441="282" V3442="299" V3443="418" V3444="211" V3445="340" V3446="262" V3447="423" V3448="445" V3449="334" V3450="249" V3451="369" V3452="401" V3453="371" V3454="258" V3455="392" V3456="405" V3457="341" V3458="411" V3459="395" V3460="389" V3461="249" V3462="349" V3463="298" V3464="409" V3465="304" V3466="449" V3467="331" V3468="452" V3469="325" V3470="238" V3471="386" V3472="206" V3473="378" V3474="385" V3475="347" V3476="424" V3477="419" V3478="315" V3479="366" V3480="333" V3481="386" V3482="392" V3483="361" V3484="414" V3485="449" V3486="347" V3487="257" V3488="240" V3489="201" V3490="314" V3491="420" V3492="416" V3493="343" V3494="396" V3495="296" V3496="306" V3497="297" V3498="213" V3499="373" V3500="438" V3501="340" V3502="314" V3503="261" V3504="362" V3505="230" V3506="267" V3507="315" V3508="448" V3509="259" V3510="427" V3511="241" V3512="232" V3513="358" V3514="225" V3515="332" V3516="379" V3517="449" V3518="359" V3519="296" V3520="371" V3521="298" V3522="422" V3523="352" V3524="218" V3525="372" V3526="363" V3527="434" V3528="223" V3529="349" V3530="386" V3531="348" V3532="451" V3533="449" V3534="397" V3535="241" V3536="307" V3537="215" V3538="257" V3539="329" V3540="221" V3541="222" V3542="373" V3543="303" V3544="267" V3545="335" V3546="275" V3547="403" V3548="293" V3549="415" V3550="274" V3551="307" V3552="401" V3553="214" V3554="307" V3555="350" V3556="406" V3557="408" V3558="382" V3559="211" V3560="408" V3561="357" V3562="396" V3563="232" V3564="302" V3565="382" V3566="268" V3567="306" V3568="223" V3569="226" V3570="364" V3571="390" V3572="278" V3573="275" V3574="232" V3575="240" V3576="342" V3577="378" V3578="309" V3579="371" V3580="428" V3581="440" V3582="307" V3583="239" V3584="441" V3585="288" V3586="241" V3587="425" V3588="204" V3589="320" V3590="337" V3591="225" V3592="287" V3593="225" V3594="423" V3595="443" V3596="260" V3597="327" V3598="449" V3599="354" V3600="401" V3601="224" V3602="376" V3603="235" V3604="446" V3605="344" V3606="290" V3607="418" V3608="282" V3609="298" V3610="307" V3611="252" V3612="441" V3613="297" V3614="353" V3615="321" V3616="401" V3617="364" V3618="208" V3619="245" V3620="279" V3621="251" V3622="247" V3623="378" V3624="345" V3625="223" V3626="402" V3627="375" V3628="215" V3629="390" V3630="395" V3631="437" V3632="234" V3633="441" V3634="234" V3635="422" V3636="424" V3637="253" V3638="442" V3639="242" V3640="322" V3641="444" V3642="354" V3643="230" V3644="394" V3645="448" V3646="373" V3647="300" V3648="254" V3649="297" V3650="422" V3651="400" V3652="409" V3653="395" V3654="202" V3655="353" V3656="445" V3657="358" V3658="330" V3659="241" V3660="367" V3661="241" V3662="431" V3663="266" V3664="338" V3665="203" V3666="268" V3667="308" V3668="349" V3669="419" V3670="274" V3671="252" V3672="294" V3673="434" V3674="431" V3675="340" V3676="368" V3677="381" V3678="417" V3679="352" V3680="449" V3681="437" V3682="261" V3683="234" V3684="236" V3685="346" V3686="403" V3687="310" V3688="442" V3689="438" V3690="378" V3691="242" V3692="436" V3693="386" V3694="391" V3695="417" V3696="368" V3697="268" V3698="369" V3699="204" V3700="355" V3701="403" V3702="203" V3703="361" V3704="446" V3705="419" V3706="217" V3707="328" V3708="393" V3709="247" V3710="301" V3711="429" V3712="328" V3713="406" V3714="407" V3715="273" V3716="378" V3717="442" V3718="430" V3719="287" V3720="306" V3721="309" V3722="354" V3723="417" V3724="306" V3725="343" V3726="388" V3727="439" V3728="339" V3729="316" V3730="286" V3731="281" V3732="203" V3733="332" V3734="253" V3735="288" V3736="317" V3737="324" V3738="215" V3739="258" V3740="285" V3741="205" V3742="211" V3743="214" V3744="389" V3745="427" V3746="295" V3747="436" V3748="292" V3749="436" V3750="411" V3751="206" V3752="390" V3753="344" V3754="197" V3755="343" V3756="353" V3757="328" V3758="241" V3759="323" V3760="403" V3761="427" V3762="256" V3763="369" V3764="344" V3765="448" V3766="415" V3767="397" V3768="293" V3769="439" V3770="344" V3771="405" V3772="245" V3773="342" V3774="346" V3775="244" V3776="381" V3777="323" V3778="347" V3779="229" V3780="320" V3781="199" V3782="432" V3783="197" V3784="445" V3785="232" V3786="397" V3787="407" V3788="361" V3789="199" V3790="378" V3791="255" V3792="305" V3793="422" V3794="200" V3795="408" V3796="403" V3797="270" V3798="204" V3799="403" V3800="328" V3801="298" V3802="293" V3803="447" V3804="266" V3805="388" V3806="338" V3807="397" V3808="375" V3809="351" V3810="319" V3811="223" V3812="260" V3813="378" V3814="272" V3815="398" V3816="431" V3817="403" V3818="351" V3819="433" V3820="282" V3821="262" V3822="205" V3823="403" V3824="431" V3825="432" V3826="228" V3827="406" V3828="346" V3829="412" V3830="289" V3831="451" V3832="393" V3833="434" V3834="355" V3835="225" V3836="215" V3837="382" V3838="305" V3839="296" V3840="315" V3841="252" V3842="346" V3843="312" V3844="438" V3845="261" V3846="439" V3847="338" V3848="272" V3849="330" V3850="341" V3851="213" V3852="422" V3853="398" V3854="303" V3855="407" V3856="295" V3857="257" V3858="268" V3859="387" V3860="228" V3861="213" V3862="199" V3863="292" V3864="403" V3865="373" V3866="235" V3867="245" V3868="422" V3869="241" V3870="298" V3871="401" V3872="266" V3873="445" V3874="359" V3875="258" V3876="245" V3877="202" V3878="420" V3879="392" V3880="413" V3881="450" V3882="241" V3883="248" V3884="431" V3885="212" V3886="432" V3887="408" V3888="244" V3889="357" V3890="411" V3891="316" V3892="286" V3893="444" V3894="363" V3895="213" V3896="298" V3897="200" V3898="354" V3899="353" V3900="397" V3901="383" V3902="408" V3903="224" V3904="433" V3905="379" V3906="340" V3907="446" V3908="198" V3909="294" V3910="335" V3911="434" V3912="355" V3913="401" V3914="285" V3915="422" V3916="270" V3917="307" V3918="249" V3919="359" V3920="367" V3921="258" V3922="256" V3923="441" V3924="364" V3925="416" V3926="354" V3927="301" V3928="299" V3929="275" V3930="387" V3931="198" V3932="264" V3933="286" V3934="241" V3935="367" V3936="326" V3937="318" V3938="362" V3939="296" V3940="204" V3941="251" V3942="315" V3943="379" V3944="373" V3945="271" V3946="330" V3947="219" V3948="425" V3949="387" V3950="430" V3951="360" V3952="215" V3953="257" V3954="325" V3955="372" V3956="388" V3957="393" V3958="445" V3959="351" V3960="441" V3961="437" V3962="199" V3963="429" V3964="339" V3965="225" V3966="295" V3967="316" V3968="261" V3969="378" V3970="209" V3971="229" V3972="410" V3973="249" V3974="221" V3975="385" V3976="331" V3977="433" V3978="334" V3979="380" V3980="330" V3981="408" V3982="310" V3983="354" V3984="328" V3985="216" V3986="320" V3987="233" V3988="315" V3989="311" V3990="413" V3991="232" V3992="331" V3993="292" V3994="215" V3995="387" V3996="211" V3997="366" V3998="398" V3999="363" V4000="224" V4001="326" V4002="216" V4003="239" V4004="412" V4005="431" V4006="219" V4007="251" V4008="213" V4009="200" V4010="281" V4011="213" V4012="374" V4013="416" V4014="240" V4015="427" V4016="328" V4017="384" V4018="297" V4019="369" V4020="343" V4021="406" V4022="451" V4023="405" V4024="273" V4025="377" V4026="418" V4027="450" V4028="205" V4029="451" V4030="429" V4031="377" V4032="242" V4033="327" V4034="259" V4035="404" V4036="342" V4037="271" V4038="451" V4039="412" V4040="439" V4041="262" V4042="433" V4043="217" V4044="280" V4045="352" V4046="452" V4047="273" V4048="228" V4049="449" V4050="238" V4051="311" V4052="286" V4053="373" V4054="275" V4055="242" V4056="263" V4057="303" V4058="378" V4059="296" V4060="363" V4061="207" V4062="267" V4063="332" V4064="433" V4065="388" V4066="322" V4067="221" V4068="432" V4069="438" V4070="283" V4071="205" V4072="302" V4073="247" V4074="353" V4075="229" V4076="403" V4077="313" V4078="261" V4079="236" V4080="432" V4081="276" V4082="332" V4083="425" V4084="256" V4085="250" V4086="388" V4087="274" V4088="449" V4089="233" V4090="233" V4091="337" V4092="434" V4093="200" V4094="387" V4095="207" V4096="239" V4097="293" V4098="409" V4099="256" V4100="375" V4101="426" V4102="450" V4103="384" V4104="336" V4105="397" V4106="371" V4107="308" V4108="305" V4109="408" V4110="373" V4111="286" V4112="225" V4113="228" V4114="309" V4115="212" V4116="375" V4117="354" V4118="232" V4119="227" V4120="256" V4121="418" V4122="219" V4123="381" V4124="315" V4125="443" V4126="424" V4127="324" V4128="301" V4129="367" V4130="368" V4131="279" V4132="408" V4133="311" V4134="326" V4135="366" V4136="402" V4137="306" V4138="279" V4139="370" V4140="270" V4141="292" V4142="427" V4143="241" V4144="394" V4145="217" V4146="413" V4147="355" V4148="230" V4149="217" V4150="448" V4151="311" V4152="439" V4153="329" V4154="300" V4155="381" V4156="331" V4157="365" V4158="228" V4159="424" V4160="438" V4161="215" V4162="427" V4163="260" V4164="433" V4165="301" V4166="403" V4167="360" V4168="227" V4169="444" V4170="356" V4171="248" V4172="308" V4173="238" V4174="279" V4175="335" V4176="422" V4177="420" V4178="291" V4179="311" V4180="326" V4181="400" V4182="402" V4183="298" V4184="346" V4185="377" V4186="214" V4187="293" V4188="404" V4189="303" V4190="350" V4191="241" V4192="300" V4193="452" V4194="295" V4195="345" V4196="301" V4197="224" V4198="413" V4199="246" V4200="206" V4201="303" V4202="261" V4203="277" V4204="423" V4205="315" V4206="343" V4207="419" V4208="357" V4209="447" V4210="229" V4211="229" V4212="228" V4213="393" V4214="420" V4215="392" V4216="229" V4217="204" V4218="229" V4219="299" V4220="288" V4221="396" V4222="444" V4223="197" V4224="308" V4225="366" V4226="444" V4227="220" V4228="328" V4229="317" V4230="373" V4231="231" V4232="398" V4233="361" V4234="379" V4235="311" V4236="239" V4237="360" V4238="351" V4239="432" V4240="345" V4241="227" V4242="311" V4243="406" V4244="251" V4245="353" V4246="311" V4247="214" V4248="331" V4249="418" V4250="410" V4251="356" V4252="249" V4253="259" V4254="320" V4255="435" V4256="398" V4257="327" V4258="247" V4259="299" V4260="296" V4261="358" V4262="427" V4263="337" V4264="224" V4265="320" V4266="348" V4267="390" V4268="448" V4269="345" V4270="351" V4271="254" V4272="412" V4273="352" V4274="345" V4275="436" V4276="402" V4277="201" V4278="415" V4279="421" V4280="331" V4281="355" V4282="239" V4283="250" V4284="405" V4285="294" V4286="405" V4287="295" V4288="328" V4289="448" V4290="433" V4291="244" V4292="327" V4293="246" V4294="363" V4295="269" V4296="367" V4297="332" V4298="325" V4299="432" V4300="447" V4301="239" V4302="356" V4303="198" V4304="214" V4305="310" V4306="247" V4307="428" V4308="251" V4309="209" V4310="251" V4311="242" V4312="364" V4313="337" V4314="436" V4315="321" V4316="227" V4317="439" V4318="439" V4319="213" V4320="319" V4321="322" V4322="306" V4323="383" V4324="200" V4325="432" V4326="289" V4327="386" V4328="343" V4329="220" V4330="357" V4331="317" V4332="363" V4333="402" V4334="394" V4335="433" V4336="300" V4337="411" V4338="373" V4339="344" V4340="314" V4341="205" V4342="223" V4343="220" V4344="379" V4345="211" V4346="343" V4347="227" V4348="434" V4349="327" V4350="277" V4351="452" V4352="262" V4353="360" V4354="243" V4355="409" V4356="213" V4357="411" V4358="438" V4359="315" V4360="413" V4361="343" V4362="212" V4363="205" V4364="360" V4365="212" V4366="410" V4367="355" V4368="433" V4369="451" V4370="259" V4371="347" V4372="215" V4373="216" V4374="418" V4375="237" V4376="262" V4377="295" V4378="368" V4379="229" V4380="366" V4381="219" V4382="358" V4383="291" V4384="355" V4385="261" V4386="298" V4387="428" V4388="444" V4389="289" V4390="399" V4391="350" V4392="401" V4393="268" V4394="290" V4395="212" V4396="343" V4397="323" V4398="412" V4399="349" V4400="277" V4401="334" V4402="207" V4403="411" V4404="307" V4405="392" V4406="199" V4407="404" V4408="331" V4409="344" V4410="225" V4411="358" V4412="333" V4413="243" V4414="290" V4415="363" V4416="451" V4417="410" V4418="364" V4419="213" V4420="449" V4421="445" V4422="357" V4423="315" V4424="361" V4425="308" V4426="288" V4427="295" V4428="235" V4429="212" V4430="287" V4431="253" V4432="430" V4433="236" V4434="368" V4435="301" V4436="332" V4437="271" V4438="355" V4439="241" V4440="202" V4441="287" V4442="225" V4443="236" V4444="279" V4445="211" V4446="214" V4447="395" V4448="411" V4449="450" V4450="446" V4451="339" V4452="407" V4453="331" V4454="309" V4455="340" V4456="327" V4457="416" V4458="370" V4459="417" V4460="289" V4461="354" V4462="204" V4463="362" V4464="444" V4465="387" V4466="261" V4467="405" V4468="263" V4469="397" V4470="311" V4471="263" V4472="414" V4473="295" V4474="336" V4475="269" V4476="426" V4477="249" V4478="310" V4479="240" V4480="218" V4481="271" V4482="306" V4483="370" V4484="200" V4485="225" V4486="274" V4487="340" V4488="204" V4489="443" V4490="392" V4491="287" V4492="420" V4493="340" V4494="225" V4495="433" V4496="254" V4497="222" V4498="329" V4499="449" V4500="276" V4501="328" V4502="403" V4503="279" V4504="419" V4505="434" V4506="405" V4507="251" V4508="407" V4509="439" V4510="336" V4511="201" V4512="311" V4513="221" V4514="447" V4515="416" V4516="354" V4517="317" V4518="311" V4519="241" V4520="309" V4521="427" V4522="231" V4523="231" V4524="375" V4525="261" V4526="371" V4527="331" V4528="234" V4529="435" V4530="444" V4531="345" V4532="366" V4533="339" V4534="199" V4535="307" V4536="244" V4537="264" V4538="311" V4539="301" V4540="440" V4541="201" V4542="282" V4543="327" V4544="345" V4545="318" V4546="403" V4547="411" V4548="251" V4549="240" V4550="414" V4551="270" V4552="371" V4553="408" V4554="246" V4555="384" V4556="286" V4557="306" V4558="210" V4559="277" V4560="351" V4561="444" V4562="388" V4563="408" V4564="201" V4565="429" V4566="200" V4567="281" V4568="369" V4569="300" V4570="306" V4571="423" V4572="400" V4573="280" V4574="275" V4575="393" V4576="355" V4577="411" V4578="198" V4579="269" V4580="292" V4581="412" V4582="264" V4583="225" V4584="320" V4585="445" V4586="427" V4587="337" V4588="393" V4589="229" V4590="315" V4591="290" V4592="288" V4593="421" V4594="319" V4595="320" V4596="290" V4597="398" V4598="416" V4599="383" V4600="301" V4601="407" V4602="368" V4603="423" V4604="228" V4605="238" V4606="370" V4607="433" V4608="220" V4609="382" V4610="368" V4611="423" V4612="290" V4613="301" V4614="435" V4615="360" V4616="227" V4617="361" V4618="356" V4619="292" V4620="366" V4621="393" V4622="291" V4623="358" V4624="367" V4625="307" V4626="227" V4627="422" V4628="250" V4629="403" V4630="404" V4631="307" V4632="267" V4633="423" V4634="387" V4635="363" V4636="366" V4637="426" V4638="275" V4639="331" V4640="224" V4641="257" V4642="385" V4643="366" V4644="329" V4645="418" V4646="325" V4647="199" V4648="211" V4649="325" V4650="425" V4651="388" V4652="229" V4653="346" V4654="233" V4655="342" V4656="439" V4657="272" V4658="343" V4659="239" V4660="319" V4661="370" V4662="372" V4663="409" V4664="262" V4665="418" V4666="305" V4667="386" V4668="402" V4669="432" V4670="406" V4671="402" V4672="432" V4673="262" V4674="331" V4675="411" V4676="334" V4677="423" V4678="251" V4679="273" V4680="311" V4681="335" V4682="283" V4683="227" V4684="331" V4685="356" V4686="271" V4687="204" V4688="323" V4689="256" V4690="412" V4691="268" V4692="394" V4693="442" V4694="215" V4695="320" V4696="342" V4697="398" V4698="433" V4699="300" V4700="288" V4701="334" V4702="452" V4703="301" V4704="236" V4705="377" V4706="279" V4707="445" V4708="311" V4709="429" V4710="405" V4711="323" V4712="396" V4713="412" V4714="216" V4715="349" V4716="447" V4717="421" V4718="446" V4719="288" V4720="384" V4721="370" V4722="251" V4723="375" V4724="220" V4725="307" V4726="230" V4727="349" V4728="281" V4729="249" V4730="201" V4731="198" V4732="286" V4733="370" V4734="353" V4735="214" V4736="272" V4737="318" V4738="350" V4739="296" V4740="364" V4741="269" V4742="200" V4743="407" V4744="321" V4745="245" V4746="380" V4747="369" V4748="373" V4749="269" V4750="377" V4751="310" V4752="416" V4753="267" V4754="310" V4755="416" V4756="357" V4757="412" V4758="400" V4759="313" V4760="238" V4761="392" V4762="238" V4763="320" V4764="322" V4765="413" V4766="407" V4767="341" V4768="301" V4769="341" V4770="368" V4771="285" V4772="224" V4773="412" V4774="249" V4775="215" V4776="320" V4777="412" V4778="427" V4779="424" V4780="275" V4781="238" V4782="204" V4783="319" V4784="220" V4785="402" V4786="368" V4787="285" V4788="430" V4789="345" V4790="299" V4791="368" V4792="279" V4793="379" V4794="311" V4795="381" V4796="400" V4797="393" V4798="395" V4799="224" V4800="367" V4801="393" V4802="227" V4803="423" V4804="215" V4805="237" V4806="434" V4807="394" V4808="286" V4809="382" V4810="416" V4811="438" V4812="400" V4813="413" V4814="205" V4815="302" V4816="245" V4817="354" V4818="419" V4819="271" V4820="302" V4821="272" V4822="290" V4823="359" V4824="204" V4825="449" V4826="274" V4827="373" V4828="406" V4829="242" V4830="253" V4831="231" V4832="426" V4833="420" V4834="225" V4835="394" V4836="366" V4837="335" V4838="431" V4839="382" V4840="238" V4841="207" V4842="384" V4843="214" V4844="395" V4845="426" V4846="319" V4847="439" V4848="197" V4849="203" V4850="241" V4851="451" V4852="407" V4853="366" V4854="386" V4855="420" V4856="258" V4857="387" V4858="270" V4859="353" V4860="412" V4861="400" V4862="420" V4863="437" V4864="305" V4865="360" V4866="227" V4867="437" V4868="345" V4869="239" V4870="232" V4871="317" V4872="425" V4873="301" V4874="316" V4875="398" V4876="377" V4877="281" V4878="313" V4879="218" V4880="259" V4881="320" V4882="277" V4883="412" V4884="256" V4885="199" V4886="371" V4887="379" V4888="311" V4889="273" V4890="350" V4891="411" V4892="425" V4893="378" V4894="373" V4895="366" V4896="301" V4897="383" V4898="377" V4899="382" V4900="400" V4901="294" V4902="278" V4903="283" V4904="291" V4905="218" V4906="288" V4907="418" V4908="445" V4909="282" V4910="369" V4911="409" V4912="350" V4913="216" V4914="452" V4915="199" V4916="438" V4917="286" V4918="226" V4919="201" V4920="452" V4921="298" V4922="363" V4923="412" V4924="367" V4925="427" V4926="352" V4927="362" V4928="275" V4929="306" V4930="414" V4931="286" V4932="329" V4933="433" V4934="325" V4935="241" V4936="285" V4937="201" V4938="414" V4939="382" V4940="216" V4941="390" V4942="449" V4943="252" V4944="241" V4945="387" V4946="449" V4947="295" V4948="248" V4949="225" V4950="346" V4951="429" V4952="412" V4953="368" V4954="339" V4955="452" V4956="313" V4957="258" V4958="285" V4959="207" V4960="427" V4961="411" V4962="236" V4963="267" V4964="213" V4965="250" V4966="272" V4967="390" V4968="355" V4969="241" V4970="298" V4971="228" V4972="334" V4973="370" V4974="200" V4975="349" V4976="201" V4977="430" V4978="360" V4979="253" V4980="253" V4981="214" V4982="419" V4983="242" V4984="397" V4985="333" V4986="452" V4987="341" V4988="225" V4989="330" V4990="360" V4991="356" V4992="225" V4993="292" V4994="382" V4995="197" V4996="220" V4997="370" V4998="357" V4999="308" V5000="214" V5001="394" V5002="224" V5003="272" V5004="345" V5005="313" V5006="215" V5007="379" V5008="385" V5009="197" V5010="286" V5011="434" V5012="215" V5013="278" V5014="228" V5015="435" V5016="433" V5017="342" V5018="407" V5019="292" V5020="407" V5021="418" V5022="368" V5023="244" V5024="360" V5025="346" V5026="197" V5027="233" V5028="252" V5029="372" V5030="351" V5031="357" V5032="385" V5033="397" V5034="208" V5035="253" V5036="340" V5037="248" V5038="257" V5039="412" V5040="308" V5041="322" V5042="225" V5043="315" V5044="409" V5045="387" V5046="309" V5047="231" V5048="297" V5049="444" V5050="380" V5051="308" V5052="222" V5053="356" V5054="316" V5055="298" V5056="245" V5057="301" V5058="277" V5059="449" V5060="298" V5061="422" V5062="257" V5063="262" V5064="389" V5065="268" V5066="268" V5067="301" V5068="230" V5069="404" V5070="232" V5071="364" V5072="357" V5073="217" V5074="397" V5075="313" V5076="315" V5077="259" V5078="379" V5079="348" V5080="377" V5081="335" V5082="386" V5083="280" V5084="375" V5085="331" V5086="382" V5087="245" V5088="215" V5089="249" V5090="390" V5091="402" V5092="339" V5093="227" V5094="263" V5095="415" V5096="428" V5097="314" V5098="365" V5099="395" V5100="397" V5101="323" V5102="288" V5103="241" V5104="372" V5105="297" V5106="352" V5107="242" V5108="339" V5109="402" V5110="446" V5111="446" V5112="449" V5113="228" V5114="359" V5115="329" V5116="202" V5117="345" V5118="201" V5119="383" V5120="444" V5121="387" V5122="301" V5123="266" V5124="399" V5125="380" V5126="202" V5127="251" V5128="251" V5129="343" V5130="423" V5131="422" V5132="299" V5133="282" V5134="271" V5135="266" V5136="451" V5137="261" V5138="328" V5139="290" V5140="265" V5141="438" V5142="394" V5143="243" V5144="441" V5145="344" V5146="420" V5147="360" V5148="401" V5149="408" V5150="437" V5151="219" V5152="325" V5153="431" V5154="257" V5155="327" V5156="441" V5157="328" V5158="375" V5159="259" V5160="229" V5161="382" V5162="413" V5163="343" V5164="369" V5165="324" V5166="402" V5167="224" V5168="245" V5169="313" V5170="414" V5171="284" V5172="250" V5173="259" V5174="374" V5175="214" V5176="318" V5177="336" V5178="319" V5179="287" V5180="451" V5181="430" V5182="397" V5183="400" V5184="413" V5185="249" V5186="360" V5187="321" V5188="368" V5189="356" V5190="292" V5191="383" V5192="282" V5193="212" V5194="406" V5195="256" V5196="222" V5197="258" V5198="384" V5199="370" V5200="378" V5201="406" V5202="390" V5203="225" V5204="233" V5205="209" V5206="321" V5207="383" V5208="338" V5209="423" V5210="254" V5211="434" V5212="423" V5213="376" V5214="289" V5215="329" V5216="432" V5217="385" V5218="245" V5219="382" V5220="374" V5221="201" V5222="384" V5223="324" V5224="281" V5225="267" V5226="208" V5227="388" V5228="243" V5229="228" V5230="260" V5231="334" V5232="362" V5233="395" V5234="448" V5235="395" V5236="224" V5237="398" V5238="363" V5239="449" V5240="273" V5241="210" V5242="297" V5243="423" V5244="325" V5245="352" V5246="277" V5247="279" V5248="356" V5249="214" V5250="198" V5251="250" V5252="448" V5253="347" V5254="441" V5255="409" V5256="437" V5257="386" V5258="386" V5259="201" V5260="318" V5261="215" V5262="444" V5263="266" V5264="370" V5265="274" V5266="399" V5267="229" V5268="332" V5269="295" V5270="450" V5271="430" V5272="222" V5273="267" V5274="335" V5275="407" V5276="420" V5277="332" V5278="331" V5279="396" V5280="243" V5281="359" V5282="271" V5283="378" V5284="207" V5285="314" V5286="397" V5287="295" V5288="252" V5289="331" V5290="310" V5291="224" V5292="210" V5293="354" V5294="446" V5295="204" V5296="254" V5297="288" V5298="334" V5299="284" V5300="334" V5301="369" V5302="390" V5303="412" V5304="249" V5305="394" V5306="320" V5307="428" V5308="368" V5309="423" V5310="301" V5311="238" V5312="282" V5313="255" V5314="220" V5315="419" V5316="360" V5317="351" V5318="404" V5319="412" V5320="249" V5321="225" V5322="320" V5323="393" V5324="368" V5325="423" V5326="232" V5327="301" V5328="345" V5329="324" V5330="325" V5331="260" V5332="380" V5333="247" V5334="425" V5335="415" V5336="210" V5337="398" V5338="244" V5339="220" V5340="428" V5341="348" V5342="350" V5343="291" V5344="248" V5345="430" V5346="452" V5347="200" V5348="230" V5349="448" V5350="405" V5351="403" V5352="335" V5353="366" V5354="391" V5355="415" V5356="217" V5357="383" V5358="348" V5359="378" V5360="424" V5361="316" V5362="401" V5363="221" V5364="398" V5365="389" V5366="247" V5367="446" V5368="248" V5369="246" V5370="422" V5371="295" V5372="304" V5373="301" V5374="328" V5375="297" V5376="409" V5377="430" V5378="407" V5379="416" V5380="430" V5381="420" V5382="331" V5383="445" V5384="343" V5385="421" V5386="397" V5387="383" V5388="205" V5389="264" V5390="251" V5391="312" V5392="340" V5393="217" V5394="254" V5395="408" V5396="226" V5397="414" V5398="282" V5399="365" V5400="339" V5401="401" V5402="355" V5403="302" V5404="321" V5405="441" V5406="293" V5407="369" V5408="209" V5409="311" V5410="304" V5411="230" V5412="372" V5413="259" V5414="281" V5415="352" V5416="314" V5417="284" V5418="445" V5419="451" V5420="221" V5421="383" V5422="300" V5423="216" V5424="238" V5425="242" V5426="363" V5427="349" V5428="303" V5429="438" V5430="202" V5431="352" V5432="371" V5433="225" V5434="289" V5435="340" V5436="232" V5437="411" V5438="287" V5439="199" V5440="328" V5441="323" V5442="328" V5443="310" V5444="218" V5445="311" V5446="280" V5447="294" V5448="434" V5449="317" V5450="200" V5451="231" V5452="422" V5453="378" V5454="418" V5455="244" V5456="357" V5457="373" V5458="295" V5459="297" V5460="345" V5461="215" V5462="333" V5463="269" V5464="338" V5465="277" V5466="247" V5467="301" V5468="397" V5469="220" V5470="346" V5471="381" V5472="334" V5473="357" V5474="431" V5475="423" V5476="400" V5477="343" V5478="302" V5479="316" V5480="374" V5481="419" V5482="292" V5483="389" V5484="261" V5485="199" V5486="227" V5487="298" V5488="387" V5489="226" V5490="241" V5491="247" V5492="361" V5493="403" V5494="397" V5495="330" V5496="253" V5497="402" V5498="386" V5499="207" V5500="352" V5501="360" V5502="216" V5503="389" V5504="242" V5505="238" V5506="386" V5507="242" V5508="396" V5509="352" V5510="432" V5511="317" V5512="296" V5513="447" V5514="309" V5515="401" V5516="427" V5517="331" V5518="437" V5519="431" V5520="415" V5521="423" V5522="345" V5523="229" V5524="416" V5525="432" V5526="213" V5527="411" V5528="271" V5529="431" V5530="370" V5531="232" V5532="433" V5533="411" V5534="377" V5535="309" V5536="325" V5537="367" V5538="419" V5539="267" V5540="341" V5541="292" V5542="292" V5543="239" V5544="245" V5545="350" V5546="271" V5547="294" V5548="200" V5549="309" V5550="386" V5551="338" V5552="433" V5553="270" V5554="307" V5555="437" V5556="254" V5557="356" V5558="433" V5559="425" V5560="432" V5561="400" V5562="429" V5563="317" V5564="408" V5565="358" V5566="252" V5567="450" V5568="327" V5569="388" V5570="318" V5571="346" V5572="201" V5573="238" V5574="355" V5575="386" V5576="354" V5577="295" V5578="241" V5579="429" V5580="441" V5581="428" V5582="296" V5583="452" V5584="232" V5585="397" V5586="244" V5587="200" V5588="387" V5589="416" V5590="422" V5591="213" V5592="231" V5593="392" V5594="295" V5595="390" V5596="198" V5597="353" V5598="294" V5599="233" V5600="288" V5601="213" V5602="277" V5603="261" V5604="445" V5605="399" V5606="236" V5607="357" V5608="423" V5609="388" V5610="300" V5611="383" V5612="395" V5613="352" V5614="308" V5615="371" V5616="396" V5617="298" V5618="391" V5619="320" V5620="384" V5621="451" V5622="368" V5623="403" V5624="284" V5625="441" V5626="327" V5627="221" V5628="230" V5629="309" V5630="346" V5631="268" V5632="211" V5633="211" V5634="296" V5635="231" V5636="444" V5637="295" V5638="451" V5639="333" V5640="449" V5641="427" V5642="364" V5643="305" V5644="357" V5645="402" V5646="267" V5647="408" V5648="431" V5649="379" V5650="435" V5651="315" V5652="274" V5653="434" V5654="340" V5655="437" V5656="304" V5657="345" V5658="250" V5659="434" V5660="342" V5661="200" V5662="350" V5663="244" V5664="397" V5665="305" V5666="408" V5667="337" V5668="413" V5669="228" V5670="442" V5671="213" V5672="277" V5673="264" V5674="449" V5675="219" V5676="420" V5677="270" V5678="261" V5679="324" V5680="322" V5681="256" V5682="212" V5683="261" V5684="240" V5685="252" V5686="363" V5687="198" V5688="333" V5689="281" V5690="199" V5691="213" V5692="332" V5693="248" V5694="221" V5695="295" V5696="372" V5697="249" V5698="346" V5699="293" V5700="286" V5701="430" V5702="217" V5703="268" V5704="307" V5705="343" V5706="397" V5707="416" V5708="405" V5709="352" V5710="242" V5711="432" V5712="403" V5713="342" V5714="233" V5715="328" V5716="403" V5717="239" V5718="314" V5719="245" V5720="313" V5721="209" V5722="283" V5723="395" V5724="268" V5725="308" V5726="269" V5727="387" V5728="201" V5729="234" V5730="378" V5731="354" V5732="299" V5733="237" V5734="281" V5735="233" V5736="274" V5737="334" V5738="286" V5739="360" V5740="223" V5741="222" V5742="315" V5743="361" V5744="422" V5745="343" V5746="234" V5747="338" V5748="372" V5749="367" V5750="279" V5751="403" V5752="254" V5753="369" V5754="363" V5755="296" V5756="297" V5757="410" V5758="349" V5759="329" V5760="426" V5761="237" V5762="398" V5763="246" V5764="273" V5765="417" V5766="343" V5767="268" V5768="331" V5769="261" V5770="384" V5771="345" V5772="292" V5773="407" V5774="449" V5775="412" V5776="399" V5777="363" V5778="441" V5779="386" V5780="378" V5781="370" V5782="220" V5783="256" V5784="225" V5785="426" V5786="336" V5787="379" V5788="203" V5789="449" V5790="272" V5791="225" V5792="370" V5793="205" V5794="301" V5795="428" V5796="229" V5797="376" V5798="319" V5799="441" V5800="230" V5801="425" V5802="345" V5803="328" V5804="356" V5805="288" V5806="437" V5807="320" V5808="428" V5809="398" V5810="377" V5811="427" V5812="340" V5813="440" V5814="382" V5815="356" V5816="375" V5817="372" V5818="220" V5819="204" V5820="323" V5821="227" V5822="427" V5823="378" V5824="425" V5825="393" V5826="442" V5827="439" V5828="220" V5829="383" V5830="232" V5831="317" V5832="231" V5833="320" V5834="272" V5835="427" V5836="291" V5837="345" V5838="301" V5839="288" V5840="412" V5841="398" V5842="444" V5843="356" V5844="363" V5845="210" V5846="291" V5847="253" V5848="289" V5849="342" V5850="292" V5851="295" V5852="326" V5853="396" V5854="296" V5855="398" V5856="425" V5857="369" V5858="283" V5859="278" V5860="223" V5861="381" V5862="317" V5863="234" V5864="328" V5865="378" V5866="233" V5867="361" V5868="211" V5869="380" V5870="371" V5871="211" V5872="351" V5873="305" V5874="440" V5875="238" V5876="212" V5877="287" V5878="233" V5879="317" V5880="406" V5881="250" V5882="287" V5883="315" V5884="335" V5885="265" V5886="365" V5887="343" V5888="434" V5889="270" V5890="328" V5891="323" V5892="247" V5893="239" V5894="245" V5895="206" V5896="416" V5897="299" V5898="379" V5899="302" V5900="197" V5901="208" V5902="248" V5903="273" V5904="350" V5905="411" V5906="371" V5907="198" V5908="296" V5909="207" V5910="368" V5911="279" V5912="410" V5913="301" V5914="239" V5915="201" V5916="242" V5917="437" V5918="209" V5919="218" V5920="414" V5921="438" V5922="231" V5923="316" V5924="197" V5925="285" V5926="246" V5927="328" V5928="222" V5929="246" V5930="400" V5931="379" V5932="393" V5933="300" V5934="438" V5935="370" V5936="423" V5937="362" V5938="254" V5939="240" V5940="428" V5941="330" V5942="372" V5943="311" V5944="286" V5945="442" V5946="212" V5947="373" V5948="242" V5949="329" V5950="372" V5951="413" V5952="320" V5953="315" V5954="220" V5955="446" V5956="266" V5957="346" V5958="402" V5959="412" V5960="421" V5961="301" V5962="214" V5963="212" V5964="303" V5965="211" V5966="315" V5967="217" V5968="212" V5969="337" V5970="344" V5971="328" V5972="319" V5973="256" V5974="209" V5975="224" V5976="389" V5977="358" V5978="413" V5979="370" V5980="245" V5981="270" V5982="279" V5983="423" V5984="423" V5985="409" V5986="320" V5987="315" V5988="427" V5989="291" V5990="366" V5991="301" V5992="220" V5993="398" V5994="434" V5995="207" V5996="391" V5997="430" V5998="203" V5999="239" V6000="266" V6001="213" V6002="237" V6003="381" V6004="364" V6005="230" V6006="274" V6007="272" V6008="256" V6009="266" V6010="372" V6011="266" V6012="342" V6013="347" V6014="320" V6015="342" V6016="298" V6017="331" V6018="411" V6019="206" V6020="252" V6021="359" V6022="349" V6023="411" V6024="266" V6025="222" V6026="300" V6027="436" V6028="372" V6029="325" V6030="241" V6031="261" V6032="288" V6033="277" V6034="290" V6035="241" V6036="285" V6037="227" V6038="376" V6039="316" V6040="277" V6041="272" V6042="412" V6043="398" V6044="265" V6045="353" V6046="361" V6047="443" V6048="311" V6049="372" V6050="283" V6051="418" V6052="408" V6053="237" V6054="407" V6055="254" V6056="430" V6057="270" V6058="391" V6059="312" V6060="329" V6061="343" V6062="374" V6063="372" V6064="357" V6065="408" V6066="418" V6067="301" V6068="217" V6069="405" V6070="278" V6071="394" V6072="364" V6073="373" V6074="413" V6075="239" V6076="372" V6077="287" V6078="242" V6079="217" V6080="318" V6081="279" V6082="324" V6083="446" V6084="234" V6085="345" V6086="317" V6087="250" V6088="273" V6089="398" V6090="342" V6091="283" V6092="377" V6093="208" V6094="229" V6095="377" V6096="362" V6097="304" V6098="368" V6099="382" V6100="231" V6101="320" V6102="330" V6103="355" V6104="263" V6105="346" V6106="280" V6107="260" V6108="435" V6109="333" V6110="354" V6111="284" V6112="212" V6113="285" V6114="211" V6115="240" V6116="209" V6117="266" V6118="412" V6119="311" V6120="345" V6121="337" V6122="313" V6123="361" V6124="247" V6125="319" V6126="250" V6127="256" V6128="302" V6129="342" V6130="334" V6131="215" V6132="299" V6133="411" V6134="321" V6135="427" V6136="365" V6137="370" V6138="436" V6139="365" V6140="370" V6141="420" V6142="345" V6143="412" V6144="417" V6145="311" V6146="364" V6147="288" V6148="301" V6149="382" V6150="398" V6151="452" V6152="317" V6153="307" V6154="381" V6155="285" V6156="359" V6157="213" V6158="383" V6159="243" V6160="435" V6161="316" V6162="289" V6163="249" V6164="342" V6165="420" V6166="266" V6167="412" V6168="225" V6169="345" V6170="424" V6171="294" V6172="440" V6173="239" V6174="224" V6175="446" V6176="242" V6177="305" V6178="420" V6179="396" V6180="359" V6181="216" V6182="240" V6183="277" V6184="422" V6185="198" V6186="371" V6187="342" V6188="339" V6189="413" V6190="236" V6191="249" V6192="238" V6193="345" V6194="275" V6195="238" V6196="336" V6197="329" V6198="301" V6199="444" V6200="301" V6201="350" V6202="318" V6203="417" V6204="207" V6205="352" V6206="255" V6207="396" V6208="302" V6209="233" V6210="244" V6211="381" V6212="277" V6213="209" V6214="338" V6215="425" V6216="422" V6217="338" V6218="311" V6219="360" V6220="306" V6221="206" V6222="203" V6223="283" V6224="250" V6225="388" V6226="446" V6227="253" V6228="335" V6229="211" V6230="327" V6231="240" V6232="405" V6233="422" V6234="389" V6235="317" V6236="250" V6237="203" V6238="317" V6239="250" V6240="358" V6241="412" V6242="398" V6243="361" V6244="412" V6245="301" V6246="447" V6247="254" V6248="409" V6249="224" V6250="208" V6251="412" V6252="234" V6253="307" V6254="347" V6255="403" V6256="357" V6257="355" V6258="362" V6259="365" V6260="393" V6261="257" V6262="388" V6263="325" V6264="411" V6265="422" V6266="276" V6267="288" V6268="220" V6269="376" V6270="266" V6271="342" V6272="319" V6273="377" V6274="422" V6275="288" V6276="435" V6277="424" V6278="278" V6279="224" V6280="326" V6281="212" V6282="260" V6283="373" V6284="204" V6285="319" V6286="250" V6287="287" V6288="252" V6289="250" V6290="208" V6291="341" V6292="428" V6293="382" V6294="296" V6295="214" V6296="297" V6297="271" V6298="247" V6299="398" V6300="365" V6301="204" V6302="323" V6303="225" V6304="427" V6305="430" V6306="283" V6307="227" V6308="318" V6309="264" V6310="384" V6311="260" V6312="406" V6313="446" V6314="292" V6315="274" V6316="347" V6317="410" V6318="197" V6319="279" V6320="209" V6321="277" V6322="350" V6323="297" V6324="333" V6325="398" V6326="207" V6327="289" V6328="449" V6329="424" V6330="283" V6331="250" V6332="430" V6333="309" V6334="339" V6335="334" V6336="242" V6337="342" V6338="411" V6339="379" V6340="276" V6341="311" V6342="220" V6343="289" V6344="371" V6345="342" V6346="208" V6347="398" V6348="378" V6349="238" V6350="320" V6351="319" V6352="368" V6353="279" V6354="301" V6355="301" V6356="268" V6357="346" V6358="316" V6359="222" V6360="249" V6361="284" V6362="415" V6363="264" V6364="392" V6365="392" V6366="435" V6367="260" V6368="211" V6369="344" V6370="215" V6371="350" V6372="414" V6373="371" V6374="207" V6375="381" V6376="448" V6377="248" V6378="256" V6379="325" V6380="338" V6381="421" V6382="387" V6383="414" V6384="345" V6385="277" V6386="433" V6387="452" V6388="380" V6389="237" V6390="238" V6391="243" V6392="313" V6393="346" V6394="315" V6395="377" V6396="320" V6397="423" V6398="368" V6399="450" V6400="442" V6401="311" V6402="226" V6403="283" V6404="317" V6405="371" V6406="389" V6407="268" V6408="431" V6409="273" V6410="415" V6411="361" V6412="225" V6413="296" V6414="290" V6415="270" V6416="320" V6417="253" V6418="407" V6419="291" V6420="366" V6421="264" V6422="258" V6423="270" V6424="435" V6425="318" V6426="348" V6427="331" V6428="412" V6429="349" V6430="284" V6431="328" V6432="380" V6433="255" V6434="339" V6435="239" V6436="305" V6437="306" V6438="443" V6439="442" V6440="207" V6441="299" V6442="272" V6443="354" V6444="447" V6445="398" V6446="409" V6447="386" V6448="324" V6449="229" V6450="451" V6451="330" V6452="301" V6453="221" V6454="351" V6455="359" V6456="208" V6457="290" V6458="209" V6459="203" V6460="439" V6461="295" V6462="364" V6463="222" V6464="411" V6465="332" V6466="305" V6467="441" V6468="440" V6469="332" V6470="330" V6471="402" V6472="423" V6473="261" V6474="300" V6475="389" V6476="337" V6477="265" V6478="378" V6479="306" V6480="399" V6481="337" V6482="218" V6483="375" V6484="206" V6485="323" V6486="218" V6487="334" V6488="318" V6489="227" V6490="280" V6491="399" V6492="422" V6493="371" V6494="334" V6495="227" V6496="376" V6497="312" V6498="316" V6499="406" V6500="355" V6501="374" V6502="306" V6503="263" V6504="323" V6505="341" V6506="445" V6507="353" V6508="290" V6509="424" V6510="323" V6511="431" V6512="293" V6513="206" V6514="314" V6515="345" V6516="248" V6517="339" V6518="444" V6519="296" V6520="393" V6521="243" V6522="244" V6523="286" V6524="397" V6525="354" V6526="305" V6527="270" V6528="299" V6529="445" V6530="392" V6531="361" V6532="300" V6533="364" V6534="420" V6535="219" V6536="389" V6537="315" V6538="446" V6539="391" V6540="382" V6541="297" V6542="227" V6543="298" V6544="365" V6545="380" V6546="309" V6547="247" V6548="310" V6549="350" V6550="396" V6551="291" V6552="337" V6553="355" V6554="354" V6555="246" V6556="341" V6557="293" V6558="292" V6559="371" V6560="274" V6561="306" V6562="288" V6563="357" V6564="365" V6565="437" V6566="236" V6567="383" V6568="404" V6569="383" V6570="427" V6571="435" V6572="279" V6573="423" V6574="420" V6575="284" V6576="210" V6577="447" V6578="350" V6579="385" V6580="340" V6581="377" V6582="364" V6583="359" V6584="400" V6585="364" V6586="406" V6587="438" V6588="198" V6589="297" V6590="418" V6591="216" V6592="235" V6593="273" V6594="404" V6595="274" V6596="349" V6597="423" V6598="300" V6599="314" V6600="420" V6601="429" V6602="304" V6603="346" V6604="450" V6605="258" V6606="289" V6607="234" V6608="315" V6609="451" V6610="284" V6611="371" V6612="322" V6613="278" V6614="266" V6615="323" V6616="393" V6617="310" V6618="440" V6619="356" V6620="430" V6621="254" V6622="417" V6623="302" V6624="349" V6625="227" V6626="279" V6627="360" V6628="435" V6629="339" V6630="346" V6631="279" V6632="394" V6633="278" V6634="350" V6635="295" V6636="243" V6637="366" V6638="210" V6639="210" V6640="222" V6641="202" V6642="288" V6643="234" V6644="202" V6645="339" V6646="283" V6647="385" V6648="210" V6649="387" V6650="292" V6651="276" V6652="234" V6653="325" V6654="342" V6655="275" V6656="420" V6657="347" V6658="246" V6659="222" V6660="354" V6661="207" V6662="246" V6663="404" V6664="262" V6665="406" V6666="389" V6667="300" V6668="322" V6669="216" V6670="317" V6671="276" V6672="206" V6673="263" V6674="366" V6675="318" V6676="334" V6677="235" V6678="262" V6679="380" V6680="282" V6681="339" V6682="325" V6683="353" V6684="265" V6685="411" V6686="412" V6687="260" V6688="290" V6689="291" V6690="348" V6691="437" V6692="407" V6693="394" V6694="243" V6695="284" V6696="240" V6697="321" V6698="335" V6699="319" V6700="322" V6701="197" V6702="350" V6703="379" V6704="423" V6705="278" V6706="400" V6707="307" V6708="260" V6709="300" V6710="252" V6711="391" V6712="446" V6713="227" V6714="450" V6715="221" V6716="277" V6717="213" V6718="213" V6719="387" V6720="362" V6721="376" V6722="266" V6723="402" V6724="225" V6725="439" V6726="247" V6727="346" V6728="332" V6729="343" V6730="234" V6731="361" V6732="388" V6733="414" V6734="243" V6735="293" V6736="417" V6737="435" V6738="406" V6739="291" V6740="364" V6741="408" V6742="322" V6743="306" V6744="357" V6745="322" V6746="302" V6747="243" V6748="258" V6749="355" V6750="362" V6751="387" V6752="310" V6753="362" V6754="325" V6755="423" V6756="361" V6757="360" V6758="292" V6759="280" V6760="406" V6761="292" V6762="302" V6763="412" V6764="406" V6765="239" V6766="329" V6767="319" V6768="323" V6769="303" V6770="208" V6771="245" V6772="297" V6773="204" V6774="220" V6775="311" V6776="259" V6777="414" V6778="295" V6779="444" V6780="291" V6781="300" V6782="386" V6783="287" V6784="241" V6785="349" V6786="353" V6787="336" V6788="246" V6789="370" V6790="415" V6791="252" V6792="443" V6793="364" V6794="296" V6795="291" V6796="452" V6797="409" V6798="276" V6799="354" V6800="231" V6801="343" V6802="215" V6803="342" V6804="435" V6805="335" V6806="199" V6807="279" V6808="362" V6809="307" V6810="452" V6811="320" V6812="402" V6813="215" V6814="387" V6815="370" V6816="444" V6817="221" V6818="397" V6819="230" V6820="351" V6821="306" V6822="257" V6823="228" V6824="444" V6825="353" V6826="288" V6827="413" V6828="406" V6829="354" V6830="320" V6831="213" V6832="346" V6833="385" V6834="283" V6835="270" V6836="265" V6837="388" V6838="439" V6839="261" V6840="409" V6841="417" V6842="364" V6843="421" V6844="288" V6845="231" V6846="247" V6847="205" V6848="451" V6849="346" V6850="200" V6851="451" V6852="245" V6853="346" V6854="219" V6855="340" V6856="318" V6857="210" V6858="295" V6859="410" V6860="385" V6861="402" V6862="439" V6863="202" V6864="318" V6865="443" V6866="375" V6867="293" V6868="416" V6869="320" V6870="364" V6871="223" V6872="312" V6873="387" V6874="324" V6875="279" V6876="252" V6877="233" V6878="234" V6879="273" V6880="197" V6881="332" V6882="444" V6883="414" V6884="407" V6885="337" V6886="247" V6887="392" V6888="246" V6889="392" V6890="221" V6891="403" V6892="324" V6893="397" V6894="272" V6895="434" V6896="313" V6897="329" V6898="329" V6899="262" V6900="372" V6901="336" V6902="272" V6903="264" V6904="400" V6905="398" V6906="441" V6907="332" V6908="206" V6909="423" V6910="328" V6911="244" V6912="443" V6913="274" V6914="285" V6915="378" V6916="207" V6917="202" V6918="231" V6919="235" V6920="318" V6921="349" V6922="375" V6923="363" V6924="213" V6925="352" V6926="264" V6927="411" V6928="424" V6929="207" V6930="389" V6931="226" V6932="258" V6933="327" V6934="330" V6935="384" V6936="343" V6937="328" V6938="285" V6939="363" V6940="378" V6941="328" V6942="389" V6943="229" V6944="209" V6945="238" V6946="344" V6947="416" V6948="242" V6949="346" V6950="426" V6951="370" V6952="216" V6953="359" V6954="421" V6955="415" V6956="274" V6957="305" V6958="386" V6959="223" V6960="440" V6961="229" V6962="388" V6963="271" V6964="213" V6965="352" V6966="214" V6967="364" V6968="310" V6969="213" V6970="414" V6971="372" V6972="274" V6973="214" V6974="334" V6975="273" V6976="348" V6977="308" V6978="434" V6979="367" V6980="216" V6981="401" V6982="249" V6983="318" V6984="334" V6985="245" V6986="215" V6987="405" V6988="237" V6989="400" V6990="210" V6991="213" V6992="224" V6993="287" V6994="348" V6995="349" V6996="368" V6997="233" V6998="216" V6999="308" V7000="290" V7001="379" V7002="322" V7003="210" V7004="357" V7005="429" V7006="421" V7007="407" V7008="247" V7009="407" V7010="302" V7011="392" V7012="438" V7013="292" V7014="442" V7015="367" V7016="347" V7017="232" V7018="278" V7019="255" V7020="246" V7021="207" V7022="394" V7023="405" V7024="237" V7025="266" V7026="202" V7027="406" V7028="379" V7029="217" V7030="346" V7031="321" V7032="320" V7033="220" V7034="274" V7035="266" V7036="401" V7037="403" V7038="321" V7039="307" V7040="418" V7041="306" V7042="445" V7043="233" V7044="243" V7045="258" V7046="358" V7047="285" V7048="306" V7049="433" V7050="222" V7051="376" V7052="345" V7053="210" V7054="415" V7055="254" V7056="302" V7057="202" V7058="329" V7059="296" V7060="315" V7061="339" V7062="296" V7063="337" V7064="429" V7065="302" V7066="291" V7067="392" V7068="199" V7069="407" V7070="451" V7071="265" V7072="227" V7073="246" V7074="214" V7075="383" V7076="243" V7077="245" V7078="221" V7079="397" V7080="302" V7081="248" V7082="370" V7083="217" V7084="439" V7085="377" V7086="255" V7087="439" V7088="320" V7089="323" V7090="213" V7091="242" V7092="281" V7093="353" V7094="209" V7095="205" V7096="228" V7097="318" V7098="371" V7099="369" V7100="279" V7101="363" V7102="396" V7103="420" V7104="409" V7105="288" V7106="410" V7107="245" V7108="258" V7109="279" V7110="439" V7111="432" V7112="211" V7113="429" V7114="230" V7115="363" V7116="445" V7117="414" V7118="306" V7119="258" V7120="341" V7121="305" V7122="270" V7123="314" V7124="406" V7125="262" V7126="376" V7127="433" V7128="346" V7129="260" V7130="346" V7131="230" V7132="264" V7133="318" V7134="261" V7135="412" V7136="273" V7137="427" V7138="239" V7139="223" V7140="403" V7141="264" V7142="233" V7143="441" V7144="198" V7145="266" V7146="309" V7147="441" V7148="204" V7149="211" V7150="201" V7151="239" V7152="208" V7153="408" V7154="404" V7155="446" V7156="359" V7157="244" V7158="363" V7159="242" V7160="409" V7161="431" V7162="451" V7163="233" V7164="247" V7165="318" V7166="311" V7167="362" V7168="440" V7169="238" V7170="264" V7171="338" V7172="423" V7173="377" V7174="354" V7175="298" V7176="212" V7177="420" V7178="392" V7179="347" V7180="450" V7181="448" V7182="419" V7183="446" V7184="255" V7185="230" V7186="197" V7187="246" V7188="264" V7189="395" V7190="450" V7191="332" V7192="198" V7193="414" V7194="269" V7195="424" V7196="307" V7197="400" V7198="373" V7199="211" V7200="449" V7201="276" V7202="346" V7203="376" V7204="202" V7205="408" V7206="357" V7207="434" V7208="437" V7209="229" V7210="228" V7211="386" V7212="364" V7213="295" V7214="208" V7215="391" V7216="307" V7217="313" V7218="214" V7219="204" V7220="359" V7221="269" V7222="449" V7223="427" V7224="440" V7225="240" V7226="382" V7227="289" V7228="222" V7229="270" V7230="254" V7231="400" V7232="262" V7233="366" V7234="423" V7235="231" V7236="257" V7237="346" V7238="424" V7239="213" V7240="373" V7241="316" V7242="230" V7243="214" V7244="420" V7245="320" V7246="449" V7247="355" V7248="234" V7249="228" V7250="428" V7251="424" V7252="327" V7253="279" V7254="250" V7255="313" V7256="401" V7257="360" V7258="220" V7259="337" V7260="210" V7261="224" V7262="262" V7263="424" V7264="272" V7265="207" V7266="421" V7267="198" V7268="353" V7269="421" V7270="440" V7271="418" V7272="372" V7273="235" V7274="264" V7275="343" V7276="413" V7277="251" V7278="404" V7279="390" V7280="394" V7281="311" V7282="335" V7283="306" V7284="227" V7285="345" V7286="271" V7287="246" V7288="379" V7289="241" V7290="413" V7291="272" V7292="272" V7293="366" V7294="440" V7295="249" V7296="229" V7297="214" V7298="299" V7299="246" V7300="300" V7301="324" V7302="249" V7303="372" V7304="311" V7305="285" V7306="411" V7307="433" V7308="215" V7309="416" V7310="445" V7311="429" V7312="417" V7313="394" V7314="295" V7315="306" V7316="333" V7317="441" V7318="294" V7319="334" V7320="275" V7321="281" V7322="358" V7323="370" V7324="395" V7325="342" V7326="224" V7327="398" V7328="438" V7329="201" V7330="268" V7331="214" V7332="409" V7333="305" V7334="306" V7335="341" V7336="420" V7337="381" V7338="338" V7339="318" V7340="436" V7341="427" V7342="437" V7343="334" V7344="234" V7345="252" V7346="383" V7347="334" V7348="367" V7349="198" V7350="362" V7351="418" V7352="268" V7353="410" V7354="206" V7355="322" V7356="296" V7357="269" V7358="428" V7359="367" V7360="251" V7361="256" V7362="299" V7363="319" V7364="204" V7365="404" V7366="346" V7367="242" V7368="410" V7369="429" V7370="386" V7371="213" V7372="199" V7373="264" V7374="331" V7375="293" V7376="417" V7377="398" V7378="425" V7379="421" V7380="296" V7381="396" V7382="417" V7383="296" V7384="449" V7385="392" V7386="308" V7387="227" V7388="451" V7389="213" V7390="391" V7391="439" V7392="306" V7393="269" V7394="288" V7395="398" V7396="446" V7397="263" V7398="245" V7399="447" V7400="241" V7401="442" V7402="431" V7403="300" V7404="402" V7405="424" V7406="215" V7407="221" V7408="211" V7409="282" V7410="439" V7411="353" V7412="449" V7413="238" V7414="374" V7415="279" V7416="197" V7417="239" V7418="362" V7419="334" V7420="449" V7421="214" V7422="197" V7423="227" V7424="242" V7425="338" V7426="268" V7427="230" V7428="407" V7429="375" V7430="318" V7431="391" V7432="282" V7433="395" V7434="285" V7435="317" V7436="221" V7437="289" V7438="384" V7439="349" V7440="424" V7441="248" V7442="439" V7443="258" V7444="323" V7445="440" V7446="364" V7447="444" V7448="255" V7449="363" V7450="371" V7451="330" V7452="280" V7453="440" V7454="251" V7455="342" V7456="439" V7457="223" V7458="415" V7459="383" V7460="315" V7461="288" V7462="328" V7463="222" V7464="389" V7465="240" V7466="376" V7467="324" V7468="406" V7469="276" V7470="337" V7471="207" V7472="246" V7473="353" V7474="301" V7475="255" V7476="419" V7477="300" V7478="350" V7479="385" V7480="261" V7481="228" V7482="433" V7483="286" V7484="259" V7485="309" V7486="215" V7487="421" V7488="372" V7489="211" V7490="259" V7491="241" V7492="363" V7493="343" V7494="394" V7495="409" V7496="354" V7497="397" V7498="328" V7499="424" V7500="272" V7501="221" V7502="432" V7503="292" V7504="407" V7505="404" V7506="407" V7507="366" V7508="390" V7509="315" V7510="383" V7511="210" V7512="370" V7513="405" V7514="215" V7515="289" V7516="198" V7517="251" V7518="429" V7519="324" V7520="251" V7521="372" V7522="269" V7523="197" V7524="408" V7525="241" V7526="311" V7527="244" V7528="444" V7529="400" V7530="210" V7531="300" V7532="200" V7533="301" V7534="235" V7535="246" V7536="432" V7537="249" V7538="211" V7539="336" V7540="443" V7541="287" V7542="275" V7543="248" V7544="309" V7545="208" V7546="385" V7547="238" V7548="267" V7549="397" V7550="286" V7551="221" V7552="296" V7553="373" V7554="248" V7555="443" V7556="380" V7557="329" V7558="317" V7559="274" V7560="452" V7561="210" V7562="380" V7563="242" V7564="281" V7565="287" V7566="236" V7567="205" V7568="305" V7569="275" V7570="311" V7571="349" V7572="324" V7573="269" V7574="251" V7575="293" V7576="288" V7577="384" V7578="399" V7579="202" V7580="362" V7581="286" V7582="412" V7583="203" V7584="254" V7585="446" V7586="309" V7587="433" V7588="238" V7589="223" V7590="442" V7591="446" V7592="328" V7593="406" V7594="231" V7595="422" V7596="375" V7597="211" V7598="427" V7599="262" V7600="391" V7601="386" V7602="283" V7603="420" V7604="330" V7605="197" V7606="344" V7607="436" V7608="370" V7609="432" V7610="266" V7611="396" V7612="264" V7613="230" V7614="408" V7615="426" V7616="295" V7617="399" V7618="323" V7619="328" V7620="415" V7621="408" V7622="408" V7623="229" V7624="427" V7625="226" V7626="359" V7627="370" V7628="296" V7629="231" V7630="442" V7631="217" V7632="217" V7633="406" V7634="303" V7635="392" V7636="313" V7637="263" V7638="392" V7639="289" V7640="372" V7641="210" V7642="274" V7643="274" V7644="308" V7645="258" V7646="414" V7647="273" V7648="288" V7649="346" V7650="369" V7651="311" V7652="257" V7653="406" V7654="363" V7655="337" V7656="213" V7657="234" V7658="294" V7659="295" V7660="247" V7661="450" V7662="307" V7663="305" V7664="351" V7665="225" V7666="300" V7667="289" V7668="252" V7669="292" V7670="235" V7671="386" V7672="227" V7673="372" V7674="287" V7675="345" V7676="241" V7677="331" V7678="337" V7679="237" V7680="231" V7681="255" V7682="306" V7683="391" V7684="252" V7685="421" V7686="301" V7687="207" V7688="384" V7689="305" V7690="445" V7691="209" V7692="237" V7693="271" V7694="252" V7695="318" V7696="434" V7697="267" V7698="322" V7699="433" V7700="267" V7701="322" V7702="320" V7703="323" V7704="400" V7705="349" V7706="303" V7707="233" V7708="409" V7709="241" V7710="333" V7711="325" V7712="241" V7713="233" V7714="226" V7715="392" V7716="214" V7717="201" V7718="407" V7719="451" V7720="395" V7721="423" V7722="241" V7723="252" V7724="316" V7725="261" V7726="392" V7727="387" V7728="370" V7729="442" V7730="302" V7731="221" V7732="296" V7733="445" V7734="310" V7735="302" V7736="430" V7737="423" V7738="241" V7739="249" V7740="443" V7741="201" V7742="236" V7743="216" V7744="359" V7745="248" V7746="370" V7747="303" V7748="298" V7749="377" V7750="255" V7751="351" V7752="347" V7753="333" V7754="229" V7755="298" V7756="397" V7757="200" V7758="372" V7759="305" V7760="200" V7761="394" V7762="339" V7763="379" V7764="298" V7765="365" V7766="409" V7767="396" V7768="452" V7769="266" V7770="402" V7771="345" V7772="374" V7773="217" V7774="207" V7775="241" V7776="353" V7777="321" V7778="365" V7779="437" V7780="197" V7781="271" V7782="313" V7783="452" V7784="283" V7785="234" V7786="291" V7787="417" V7788="230" V7789="360" V7790="322" V7791="386" V7792="234" V7793="426" V7794="331" V7795="341" V7796="317" V7797="443" V7798="410" V7799="224" V7800="344" V7801="450" V7802="318" V7803="261" V7804="268" V7805="415" V7806="217" V7807="296" V7808="341" V7809="421" V7810="327" V7811="228" V7812="293" V7813="427" V7814="241" V7815="365" V7816="209" V7817="398" V7818="314" V7819="415" V7820="406" V7821="366" V7822="328" V7823="401" V7824="225" V7825="263" V7826="225" V7827="232" V7828="390" V7829="448" V7830="230" V7831="275" V7832="399" V7833="273" V7834="318" V7835="349" V7836="262" V7837="288" V7838="404" V7839="419" V7840="324" V7841="313" V7842="452" V7843="446" V7844="311" V7845="221" V7846="406" V7847="277" V7848="258" V7849="379" V7850="202" V7851="220" V7852="437" V7853="397" V7854="431" V7855="298" V7856="444" V7857="445" V7858="305" V7859="338" V7860="248" V7861="397" V7862="385" V7863="452" V7864="323" V7865="343" V7866="247" V7867="350" V7868="333" V7869="297" V7870="317" V7871="218" V7872="248" V7873="397" V7874="371" V7875="433" V7876="233" V7877="287" V7878="319" V7879="298" V7880="224" V7881="302" V7882="329" V7883="207" V7884="421" V7885="407" V7886="451" V7887="313" V7888="423" V7889="241" V7890="419" V7891="283" V7892="293" V7893="397" V7894="228" V7895="344" V7896="263" V7897="336" V7898="443" V7899="272" V7900="379" V7901="302" V7902="217" V7903="227" V7904="422" V7905="342" V7906="443" V7907="452" V7908="314" V7909="443" V7910="378" V7911="310" V7912="197" V7913="243" V7914="370" V7915="334" V7916="269" V7917="203" V7918="265" V7919="291" V7920="234" V7921="397" V7922="200" V7923="385" V7924="343" V7925="200" V7926="447" V7927="343" V7928="379" V7929="243" V7930="362" V7931="295" V7932="310" V7933="362" V7934="368" V7935="423" V7936="260" V7937="403" V7938="374" V7939="217" V7940="385" V7941="260" V7942="220" V7943="393" V7944="222" V7945="302" V7946="438" V7947="294" V7948="283" V7949="360" V7950="198" V7951="402" V7952="201" V7953="375" V7954="230" V7955="259" V7956="385" V7957="206" V7958="404" V7959="399" V7960="371" V7961="432" V7962="220" V7963="322" V7964="233" V7965="200" V7966="310" V7967="258" V7968="236" V7969="430" V7970="451" V7971="445" V7972="339" V7973="371" V7974="309" V7975="405" V7976="432" V7977="226" V7978="314" V7979="313" V7980="439" V7981="321" V7982="291" V7983="424" V7984="370" V7985="368" V7986="434" V7987="274" V7988="334" V7989="232" V7990="449" V7991="284" V7992="331" V7993="405" V7994="424" V7995="343" V7996="282" V7997="345" V7998="338" V7999="199" V8000="360" V8001="280" V8002="229" V8003="262" V8004="413" V8005="281" V8006="375" V8007="361" V8008="382" V8009="393" V8010="285" V8011="328" V8012="230" V8013="257" V8014="199" V8015="313" V8016="360" V8017="384" V8018="393" V8019="352" V8020="384" V8021="281" V8022="288" V8023="376" V8024="210" V8025="220" V8026="333" V8027="318" V8028="330" V8029="416" V8030="317" V8031="324" V8032="284" V8033="355" V8034="390" V8035="383" V8036="260" V8037="205" V8038="327" V8039="438" V8040="390" V8041="423" V8042="424" V8043="356" V8044="203" V8045="222" V8046="323" V8047="411" V8048="375" V8049="332" V8050="319" V8051="322" V8052="302" V8053="310" V8054="326" V8055="335" V8056="230" V8057="360" V8058="252" V8059="391" V8060="231" V8061="227" V8062="423" V8063="259" V8064="385" V8065="427" V8066="451" V8067="387" V8068="362" V8069="391" V8070="248" V8071="236" V8072="216" V8073="277" V8074="310" V8075="302" V8076="197" V8077="297" V8078="418" V8079="295" V8080="228" V8081="363" V8082="402" V8083="228" V8084="270" V8085="377" V8086="302" V8087="270" V8088="245" V8089="304" V8090="398" V8091="376" V8092="304" V8093="323" V8094="351" V8095="353" V8096="267" V8097="340" V8098="385" V8099="387" V8100="438" V8101="328" V8102="346" V8103="310" V8104="198" V8105="404" V8106="288" V8107="217" V8108="212" V8109="368" V8110="288" V8111="381" V8112="409" V8113="262" V8114="217" V8115="271" V8116="198" V8117="404" V8118="437" V8119="207" V8120="295" V8121="244" V8122="218" V8123="217" V8124="250" V8125="291" V8126="306" V8127="252" V8128="423" V8129="264" V8130="242" V8131="233" V8132="414" V8133="202" V8134="247" V8135="271" V8136="359" V8137="429" V8138="207" V8139="388" V8140="450" V8141="420" V8142="233" V8143="232" V8144="347" V8145="283" V8146="367" V8147="224" V8148="352" V8149="312" V8150="430" V8151="451" V8152="225" V8153="282" V8154="452" V8155="212" V8156="226" V8157="266" V8158="451" V8159="346" V8160="367" V8161="233" V8162="359" V8163="306" V8164="306" V8165="199" V8166="288" V8167="398" V8168="258" V8169="339" V8170="268" V8171="209" V8172="267" V8173="419" V8174="216" V8175="404" V8176="319" V8177="343" V8178="281" V8179="307" V8180="314" V8181="415" V8182="412" V8183="234" V8184="353" V8185="361" V8186="396" V8187="331" V8188="200" V8189="305" V8190="353" V8191="215" V8192="210" V8193="224" V8194="413" V8195="414" V8196="441" V8197="428" V8198="292" V8199="384" V8200="251" V8201="338" V8202="242" V8203="336" V8204="426" V8205="261" V8206="420" V8207="295" V8208="213" V8209="351" V8210="440" V8211="331" V8212="299" V8213="333" V8214="289" V8215="439" V8216="413" V8217="397" V8218="287" V8219="362" V8220="277" V8221="446" V8222="214" V8223="369" V8224="325" V8225="404" V8226="313" V8227="337" V8228="449" V8229="305" V8230="346" V8231="277" V8232="203" V8233="265" V8234="427" V8235="221" V8236="436" V8237="386" V8238="425" V8239="213" V8240="417" V8241="362" V8242="440" V8243="400" V8244="331" V8245="214" V8246="334" V8247="450" V8248="277" V8249="439" V8250="242" V8251="445" V8252="252" V8253="322" V8254="267" V8255="328" V8256="414" V8257="323" V8258="441" V8259="389" V8260="271" V8261="441" V8262="342" V8263="320" V8264="362" V8265="333" V8266="233" V8267="383" V8268="286" V8269="293" V8270="449" V8271="435" V8272="251" V8273="265" V8274="440" V8275="238" V8276="379" V8277="234" V8278="428" V8279="229" V8280="238" V8281="306" V8282="333" V8283="269" V8284="224" V8285="287" V8286="445" V8287="423" V8288="371" V8289="303" V8290="391" V8291="444" V8292="376" V8293="451" V8294="249" V8295="400" V8296="409" V8297="352" V8298="410" V8299="366" V8300="228" V8301="346" V8302="295" V8303="370" V8304="333" V8305="266" V8306="233" V8307="423" V8308="326" V8309="289" V8310="202" V8311="384" V8312="306" V8313="422" V8314="365" V8315="211" V8316="264" V8317="201" V8318="417" V8319="379" V8320="434" V8321="253" V8322="236" V8323="258" V8324="364" V8325="264" V8326="290" V8327="403" V8328="197" V8329="421" V8330="287" V8331="366" V8332="267" V8333="321" V8334="260" V8335="399" V8336="273" V8337="441" V8338="347" V8339="205" V8340="227" V8341="266" V8342="250" V8343="261" V8344="201" V8345="289" V8346="244" V8347="400" V8348="295" V8349="312" V8350="434" V8351="365" V8352="273" V8353="440" V8354="426" V8355="293" V8356="367" V8357="344" V8358="252" V8359="272" V8360="215" V8361="225" V8362="245" V8363="379" V8364="230" V8365="337" V8366="282" V8367="254" V8368="217" V8369="284" V8370="232" V8371="225" V8372="308" V8373="326" V8374="329" V8375="394" V8376="251" V8377="209" V8378="318" V8379="202" V8380="240" V8381="265" V8382="435" V8383="319" V8384="379" V8385="401" V8386="296" V8387="408" V8388="307" V8389="381" V8390="211" V8391="290" V8392="370" V8393="337" V8394="263" V8395="310" V8396="386" V8397="280" V8398="323" V8399="441" V8400="273" V8401="225" V8402="315" V8403="289" V8404="225" V8405="233" V8406="407" V8407="446" V8408="275" V8409="225" V8410="241" V8411="407" V8412="221" V8413="318" V8414="312" V8415="403" V8416="381" V8417="300" V8418="314" V8419="322" V8420="282" V8421="328" V8422="308" V8423="198" V8424="298" V8425="428" V8426="386" V8427="403" V8428="447" V8429="342" V8430="360" V8431="309" V8432="367" V8433="374" V8434="408" V8435="410" V8436="410" V8437="331" V8438="238" V8439="343" V8440="341" V8441="370" V8442="376" V8443="222" V8444="353" V8445="320" V8446="291" V8447="207" V8448="370" V8449="253" V8450="361" V8451="285" V8452="396" V8453="384" V8454="448" V8455="266" V8456="273" V8457="416" V8458="235" V8459="432" V8460="402" V8461="426" V8462="348" V8463="274" V8464="277" V8465="339" V8466="232" V8467="412" V8468="298" V8469="236" V8470="357" V8471="223" V8472="256" V8473="375" V8474="209" V8475="435" V8476="272" V8477="262" V8478="375" V8479="223" V8480="229" V8481="261" V8482="346" V8483="223" V8484="295" V8485="215" V8486="338" V8487="225" V8488="293" V8489="296" V8490="254" V8491="345" V8492="451" V8493="251" V8494="395" V8495="411" V8496="377" V8497="324" V8498="283" V8499="230" V8500="233" V8501="253" V8502="303" V8503="315" V8504="406" V8505="426" V8506="444" V8507="411" V8508="214" V8509="318" V8510="329" V8511="375" V8512="388" V8513="299" V8514="435" V8515="346" V8516="420" V8517="284" V8518="385" V8519="199" V8520="228" V8521="213" V8522="338" V8523="198" V8524="433" V8525="337" V8526="427" V8527="390" V8528="306" V8529="397" V8530="361" V8531="317" V8532="308" V8533="391" V8534="310" V8535="367" V8536="407" V8537="310" V8538="395" V8539="278" V8540="423" V8541="266" V8542="206" V8543="452" V8544="231" V8545="383" V8546="424" V8547="303" V8548="340" V8549="254" V8550="204" V8551="371" V8552="268" V8553="211" V8554="419" V8555="266" V8556="312" V8557="360" V8558="392" V8559="442" V8560="393" V8561="341" V8562="213" V8563="238" V8564="350" V8565="400" V8566="271" V8567="433" V8568="430" V8569="257" V8570="423" V8571="303" V8572="356" V8573="280" V8574="285" V8575="387" V8576="316" V8577="404" V8578="278" V8579="379" V8580="397" V8581="318" V8582="267" V8583="265" V8584="212" V8585="443" V8586="358" V8587="440" V8588="389" V8589="291" V8590="265" V8591="448" V8592="413" V8593="434" V8594="349" V8595="411" V8596="375" V8597="419" V8598="287" V8599="241" V8600="302" V8601="262" V8602="302" V8603="351" V8604="410" V8605="369" V8606="402" V8607="267" V8608="302" V8609="400" V8610="210" V8611="236" V8612="205" V8613="300" V8614="284" V8615="365" V8616="443" V8617="424" V8618="345" V8619="355" V8620="271" V8621="289" V8622="212" V8623="339" V8624="301" V8625="212" V8626="336" V8627="452" V8628="210" V8629="436" V8630="399" V8631="285" V8632="393" V8633="234" V8634="285" V8635="273" V8636="318" V8637="402" V8638="211" V8639="230" V8640="406" V8641="269" V8642="270" V8643="206" V8644="423" V8645="337" V8646="401" V8647="292" V8648="255" V8649="298" V8650="213" V8651="248" V8652="333" V8653="299" V8654="249" V8655="262" V8656="287" V8657="301" V8658="262" V8659="229" V8660="238" V8661="336" V8662="256" V8663="210" V8664="305" V8665="254" V8666="249" V8667="336" V8668="288" V8669="332" V8670="424" V8671="380" V8672="257" V8673="233" V8674="264" V8675="248" V8676="406" V8677="239" V8678="339" V8679="327" V8680="242" V8681="211" V8682="331" V8683="385" V8684="335" V8685="427" V8686="354" V8687="385" V8688="343" V8689="215" V8690="274" V8691="307" V8692="373" V8693="328" V8694="407" V8695="362" V8696="269" V8697="249" V8698="402" V8699="258" V8700="406" V8701="233" V8702="339" V8703="413" V8704="336" V8705="274" V8706="266" V8707="323" V8708="305" V8709="344" V8710="260" V8711="227" V8712="369" V8713="260" V8714="211" V8715="346" V8716="330" V8717="289" V8718="280" V8719="377" V8720="309" V8721="280" V8722="320" V8723="323" V8724="414" V8725="344" V8726="264" V8727="405" V8728="369" V8729="264" V8730="265" V8731="324" V8732="403" V8733="339" V8734="382" V8735="311" V8736="336" V8737="383" V8738="412" V8739="361" V8740="278" V8741="288" V8742="302" V8743="245" V8744="332" V8745="260" V8746="205" V8747="373" V8748="362" V8749="308" V8750="256" V8751="375" V8752="376" V8753="316" V8754="381" V8755="403" V8756="326" V8757="311" V8758="244" V8759="270" V8760="265" V8761="291" V8762="295" V8763="412" V8764="290" V8765="209" V8766="327" V8767="386" V8768="226" V8769="414" V8770="294" V8771="229" V8772="424" V8773="247" V8774="281" V8775="448" V8776="398" V8777="237" V8778="216" V8779="301" V8780="297" V8781="440" V8782="362" V8783="281" V8784="220" V8785="322" V8786="214" V8787="291" V8788="361" V8789="209" V8790="407" V8791="397" V8792="443" V8793="364" V8794="315" V8795="438" V8796="270" V8797="327" V8798="255" V8799="420" V8800="365" V8801="280" V8802="388" V8803="379" V8804="297" V8805="331" V8806="250" V8807="205" V8808="282" V8809="280" V8810="241" V8811="355" V8812="259" V8813="266" V8814="406" V8815="435" V8816="317" V8817="281" V8818="444" V8819="319" V8820="239" V8821="403" V8822="302" V8823="418" V8824="270" V8825="244" V8826="449" V8827="365" V8828="434" V8829="338" V8830="257" V8831="404" V8832="402" V8833="294" V8834="226" V8835="443" V8836="302" V8837="325" V8838="202" V8839="367" V8840="382" V8841="207" V8842="366" V8843="227" V8844="450" V8845="238" V8846="271" V8847="417" V8848="279" V8849="249" V8850="211" V8851="284" V8852="228" V8853="234" V8854="290" V8855="440" V8856="297" V8857="255" V8858="284" V8859="346" V8860="279" V8861="328" V8862="239" V8863="298" V8864="371" V8865="369" V8866="295" V8867="251" V8868="406" V8869="341" V8870="374" V8871="286" V8872="252" V8873="423" V8874="451" V8875="268" V8876="355" V8877="438" V8878="254" V8879="441" V8880="304" V8881="258" V8882="292" V8883="293" V8884="243" V8885="281" V8886="322" V8887="421" V8888="255" V8889="299" V8890="262" V8891="409" V8892="347" V8893="355" V8894="441" V8895="302" V8896="278" V8897="302" V8898="221" V8899="226" V8900="247" V8901="407" V8902="362" V8903="214" V8904="323" V8905="351" V8906="251" V8907="286" V8908="203" V8909="217" V8910="224" V8911="447" V8912="268" V8913="251" V8914="417" V8915="433" V8916="379" V8917="404" V8918="219" V8919="241" V8920="317" V8921="404" V8922="423" V8923="341" V8924="374" V8925="352" V8926="252" V8927="414" V8928="446" V8929="315" V8930="351" V8931="305" V8932="233" V8933="264" V8934="422" V8935="214" V8936="250" V8937="350" V8938="283" V8939="357" V8940="245" V8941="312" V8942="331" V8943="370" V8944="434" V8945="439" V8946="447" V8947="302" V8948="323" V8949="305" V8950="366" V8951="307" V8952="356" V8953="221" V8954="429" V8955="365" V8956="409" V8957="278" V8958="341" V8959="239" V8960="392" V8961="231" V8962="289" V8963="249" V8964="440" V8965="370" V8966="359" V8967="410" V8968="373" V8969="254" V8970="361" V8971="275" V8972="344" V8973="209" V8974="390" V8975="404" V8976="423" V8977="239" V8978="410" V8979="197" V8980="337" V8981="362" V8982="382" V8983="209" V8984="261" V8985="364" V8986="237" V8987="340" V8988="341" V8989="374" V8990="290" V8991="252" V8992="383" V8993="309" V8994="450" V8995="297" V8996="386" V8997="339" V8998="213" V8999="203" V9000="345" V9001="242" V9002="392" V9003="434" V9004="339" V9005="257" V9006="265" V9007="393" V9008="250" V9009="431" V9010="304" V9011="381" V9012="361" V9013="358" V9014="381" V9015="275" V9016="341" V9017="415" V9018="381" V9019="270" V9020="209" V9021="407" V9022="447" V9023="326" V9024="260" V9025="213" V9026="367" V9027="339" V9028="364" V9029="424" V9030="204" V9031="242" V9032="347" V9033="400" V9034="381" V9035="219" V9036="309" V9037="252" V9038="286" V9039="376" V9040="202" V9041="361" V9042="212" V9043="376" V9044="306" V9045="416" V9046="319" V9047="266" V9048="420" V9049="211" V9050="372" V9051="244" V9052="239" V9053="308" V9054="255" V9055="291" V9056="270" V9057="322" V9058="342" V9059="447" V9060="441" V9061="309" V9062="358" V9063="445" V9064="255" V9065="384" V9066="362" V9067="302" V9068="321" V9069="302" V9070="257" V9071="302" V9072="204" V9073="208" V9074="260" V9075="309" V9076="297" V9077="351" V9078="244" V9079="433" V9080="302" V9081="439" V9082="315" V9083="213" V9084="361" V9085="362" V9086="231" V9087="286" V9088="214" V9089="197" V9090="399" V9091="443" V9092="382" V9093="329" V9094="338" V9095="257" V9096="295" V9097="425" V9098="239" V9099="289" V9100="284" V9101="378" V9102="217" V9103="376" V9104="316" V9105="342" V9106="254" V9107="385" V9108="205" V9109="246" V9110="329" V9111="222" V9112="239" V9113="358" V9114="434" V9115="279" V9116="376" V9117="414" V9118="224" V9119="226" V9120="306" V9121="375" V9122="240" V9123="423" V9124="269" V9125="416" V9126="275" V9127="283" V9128="334" V9129="265" V9130="440" V9131="413" V9132="379" V9133="269" V9134="201" V9135="407" V9136="429" V9137="212" V9138="274" V9139="376" V9140="371" V9141="446" V9142="403" V9143="414" V9144="336" V9145="323" V9146="255" V9147="214" V9148="415" V9149="440" V9150="222" V9151="269" V9152="306" V9153="249" V9154="339" V9155="257" V9156="212" V9157="442" V9158="387" V9159="265" V9160="271" V9161="356" V9162="430" V9163="266" V9164="401" V9165="396" V9166="338" V9167="319" V9168="250" V9169="311" V9170="332" V9171="212" V9172="412" V9173="379" V9174="435" V9175="406" V9176="266" V9177="336" V9178="279" V9179="440" V9180="251" V9181="318" V9182="288" V9183="382" V9184="223" V9185="366" V9186="305" V9187="330" V9188="418" V9189="274" V9190="225" V9191="430" V9192="299" V9193="452" V9194="349" V9195="312" V9196="444" V9197="255" V9198="332" V9199="443" V9200="450" V9201="408" V9202="213" V9203="205" V9204="235" V9205="274" V9206="296" V9207="385" V9208="267" V9209="269" V9210="217" V9211="387" V9212="220" V9213="303" V9214="338" V9215="389" V9216="248" V9217="423" V9218="324" V9219="218" V9220="276" V9221="303" V9222="273" V9223="392" V9224="347" V9225="272" V9226="206" V9227="388" V9228="374" V9229="350" V9230="224" V9231="340" V9232="302" V9233="410" V9234="381" V9235="334" V9236="447" V9237="279" V9238="394" V9239="394" V9240="262" V9241="341" V9242="299" V9243="274" V9244="335" V9245="452" V9246="211" V9247="421" V9248="409" V9249="347" V9250="365" V9251="440" V9252="221" V9253="357" V9254="346" V9255="301" V9256="262" V9257="437" V9258="388" V9259="437" V9260="381" V9261="252" V9262="215" V9263="359" V9264="297" V9265="414" V9266="350" V9267="289" V9268="429" V9269="369" V9270="439" V9271="431" V9272="316" V9273="256" V9274="277" V9275="221" V9276="285" V9277="440" V9278="362" V9279="298" V9280="401" V9281="435" V9282="212" V9283="393" V9284="307" V9285="300" V9286="328" V9287="269" V9288="410" V9289="429" V9290="360" V9291="316" V9292="411" V9293="422" V9294="349" V9295="436" V9296="424" V9297="263" V9298="322" V9299="204" V9300="304" V9301="248" V9302="371" V9303="324" V9304="314" V9305="307" V9306="198" V9307="314" V9308="303" V9309="336" V9310="266" V9311="445" V9312="248" V9313="406" V9314="245" V9315="250" V9316="210" V9317="321" V9318="338" V9319="378" V9320="394" V9321="388" V9322="234" V9323="336" V9324="412" V9325="354" V9326="206" V9327="207" V9328="344" V9329="263" V9330="274" V9331="388" V9332="293" V9333="206" V9334="342" V9335="218" V9336="348" V9337="389" V9338="310" V9339="276" V9340="338" V9341="272" V9342="341" V9343="284" V9344="221" V9345="285" V9346="255" V9347="302" V9348="364" V9349="340" V9350="417" V9351="336" V9352="380" V9353="276" V9354="202" V9355="313" V9356="255" V9357="385" V9358="234" V9359="290" V9360="311" V9361="218" V9362="218" V9363="330" V9364="435" V9365="243" V9366="446" V9367="333" V9368="305" V9369="397" V9370="268" V9371="325" V9372="284" V9373="361" V9374="342" V9375="273" V9376="385" V9377="206" V9378="436" V9379="245" V9380="394" V9381="288" V9382="412" V9383="287" V9384="207" V9385="449" V9386="444" V9387="263" V9388="428" V9389="443" V9390="299" V9391="243" V9392="434" V9393="232" V9394="258" V9395="336" V9396="238" V9397="234" V9398="381" V9399="390" V9400="422" V9401="284" V9402="405" V9403="369" V9404="314" V9405="287" V9406="234" V9407="379" V9408="359" V9409="396" V9410="217" V9411="283" V9412="316" V9413="418" V9414="441" V9415="248" V9416="241" V9417="204" V9418="364" V9419="278" V9420="225" V9421="234" V9422="236" V9423="382" V9424="431" V9425="435" V9426="206" V9427="443" V9428="203" V9429="236" V9430="338" V9431="295" V9432="312" V9433="357" V9434="420" V9435="348" V9436="269" V9437="223" V9438="235" V9439="351" V9440="302" V9441="432" V9442="338" V9443="424" V9444="304" V9445="235" V9446="250" V9447="338" V9448="353" V9449="244" V9450="435" V9451="250" V9452="324" V9453="218" V9454="276" V9455="303" V9456="273" V9457="418" V9458="234" V9459="338" V9460="374" V9461="276" V9462="268" V9463="293" V9464="393" V9465="388" V9466="293" V9467="206" V9468="198" V9469="218" V9470="411" V9471="450" V9472="294" V9473="324" V9474="200" V9475="270" V9476="352" V9477="436" V9478="449" V9479="235" V9480="347" V9481="201" V9482="378" V9483="327" V9484="237" V9485="434" V9486="417" V9487="303" V9488="423" V9489="347" V9490="360" V9491="207" V9492="331" V9493="266" V9494="396" V9495="231" V9496="363" V9497="360" V9498="287" V9499="234" V9500="387" V9501="367" V9502="388" V9503="402" V9504="418" V9505="364" V9506="259" V9507="307" V9508="247" V9509="283" V9510="314" V9511="353" V9512="363" V9513="228" V9514="390" V9515="422" V9516="353" V9517="390" V9518="431" V9519="240" V9520="377" V9521="256" V9522="304" V9523="421" V9524="363" V9525="305" V9526="393" V9527="422" V9528="432" V9529="378" V9530="443" V9531="363" V9532="231" V9533="300" V9534="452" V9535="215" V9536="234" V9537="444" V9538="441" V9539="263" V9540="262" V9541="312" V9542="422" V9543="292" V9544="207" V9545="363" V9546="211" V9547="438" V9548="287" V9549="323" V9550="447" V9551="393" V9552="342" V9553="414" V9554="254" V9555="254" V9556="363" V9557="329" V9558="338" V9559="378" V9560="210" V9561="335" V9562="336" V9563="415" V9564="239" V9565="364" V9566="290" V9567="280" V9568="347" V9569="335" V9570="227" V9571="259" V9572="198" V9573="305" V9574="280" V9575="326" V9576="407" V9577="266" V9578="368" V9579="203" V9580="316" V9581="348" V9582="294" V9583="294" V9584="370" V9585="438" V9586="281" V9587="282" V9588="310" V9589="273" V9590="435" V9591="295" V9592="388" V9593="436" V9594="378" V9595="253" V9596="436" V9597="337" V9598="406" V9599="235" V9600="304" V9601="276" V9602="222" V9603="207" V9604="348" V9605="388" V9606="293" V9607="206" V9608="198" V9609="218" V9610="245" V9611="415" V9612="384" V9613="426" V9614="271" V9615="356" V9616="282" V9617="402" V9618="366" V9619="390" V9620="300" V9621="285" V9622="264" V9623="359" V9624="355" V9625="335" V9626="283" V9627="314" V9628="228" V9629="441" V9630="264" V9631="385" V9632="358" V9633="202" V9634="400" V9635="378" V9636="386" V9637="390" V9638="422" V9639="237" V9640="199" V9641="369" V9642="281" V9643="287" V9644="343" V9645="219" V9646="436" V9647="441" V9648="364" V9649="290" V9650="257" V9651="221" V9652="274" V9653="447" V9654="356" V9655="370" V9656="230" V9657="299" V9658="399" V9659="276" V9660="250" V9661="399" V9662="268" V9663="266" V9664="445" V9665="248" V9666="334" V9667="245" V9668="250" V9669="231" V9670="321" V9671="338" V9672="378" V9673="253" V9674="388" V9675="320" V9676="379" V9677="255" V9678="201" V9679="197" V9680="292" V9681="229" V9682="398" V9683="250" V9684="254" V9685="430" V9686="363" V9687="329" V9688="253" V9689="378" V9690="197" V9691="258" V9692="354" V9693="206" V9694="207" V9695="344" V9696="338" V9697="291" V9698="325" V9699="273" V9700="207" V9701="245" V9702="304" V9703="240" V9704="424" V9705="256" V9706="350" V9707="355" V9708="273" V9709="432" V9710="434" V9711="216" V9712="434" V9713="373" V9714="262" V9715="336" V9716="441" V9717="256" V9718="402" V9719="418" V9720="268" V9721="238" V9722="234" V9723="353" V9724="382" V9725="378" V9726="228" V9727="232" V9728="388" V9729="279" V9730="283" V9731="349" V9732="433" V9733="441" V9734="249" V9735="266" V9736="358" V9737="403" V9738="256" V9739="378" V9740="345" V9741="382" V9742="378" V9743="451" V9744="360" V9745="207" V9746="350" V9747="266" V9748="277" V9749="368" V9750="363" V9751="370" V9752="256" V9753="430" V9754="321" V9755="394" V9756="234" V9757="254" V9758="287" V9759="240" V9760="209" V9761="303" V9762="397" V9763="417" V9764="365" V9765="324" V9766="323" V9767="307" V9768="342" V9769="323" V9770="421" V9771="392" V9772="445" V9773="248" V9774="251" V9775="353" V9776="239" V9777="252" V9778="324" V9779="253" V9780="304" V9781="303" V9782="342" V9783="372" V9784="223" V9785="368" V9786="406" V9787="279" V9788="388" V9789="221" V9790="307" V9791="198" V9792="387" V9793="369" V9794="322" V9795="234" V9796="272" V9797="206" V9798="388" V9799="374" V9800="277" V9801="380" V9802="235" V9803="304" V9804="338" V9805="222" V9806="206" V9807="430" V9808="284" V9809="319" V9810="324" V9811="403" V9812="341" V9813="215" V9814="256" V9815="358" V9816="250" V9817="265" V9818="266" V9819="359" V9820="357" V9821="331" V9822="266" V9823="324" V9824="411" V9825="378" V9826="283" V9827="384" V9828="422" V9829="329" V9830="386" V9831="316" V9832="376" V9833="367" V9834="298" V9835="328" V9836="235" V9837="405" V9838="369" V9839="365" V9840="287" V9841="234" V9842="430" V9843="367" V9844="290" V9845="334" V9846="266" V9847="324" V9848="425" V9849="378" V9850="384" V9851="390" V9852="422" V9853="384" V9854="360" V9855="314" V9856="311" V9857="319" V9858="324" V9859="403" V9860="284" V9861="378" V9862="384" V9863="384" V9864="427" V9865="246" V9866="452" V9867="257" V9868="310" V9869="379" V9870="338" V9871="275" V9872="258" V9873="388" V9874="275" V9875="258" V9876="320" V9877="445" V9878="248" V9879="343" V9880="353" V9881="239" V9882="317" V9883="324" V9884="253" V9885="304" V9886="303" V9887="342" V9888="383" V9889="390" V9890="427" V9891="246" V9892="246" V9893="388" V9894="221" V9895="307" V9896="198" V9897="387" V9898="369" V9899="392" V9900="380" V9901="310" V9902="276" V9903="338" V9904="272" V9905="207" V9906="348" V9907="354" V9908="206" V9909="314" V9910="344" V9911="313" V9912="357" V9913="382" V9914="204" V9915="299" V9916="271" V9917="419" V9918="232" V9919="310" V9920="434" V9921="252" V9922="203" V9923="419" V9924="232" V9925="314" V9926="313" V9927="283" V9928="349" V9929="229" V9930="441" V9931="375" V9932="299" V9933="358" V9934="290" V9935="256" V9936="378" V9937="211" V9938="287" V9939="234" V9940="368" V9941="367" V9942="316" V9943="358" V9944="418" V9945="297" V9946="254" V9947="377" V9948="365" V9949="277" V9950="283" V9951="314" V9952="363" V9953="363" V9954="322" V9955="402" V9956="418" V9957="442" V9958="359" V9959="277" V9960="326" V9961="319" V9962="324" V9963="314" V9964="405" V9965="321" V9966="346" V9967="256" V9968="430" V9969="383" V9970="379" V9971="287" V9972="243" V9973="446" V9974="299" V9975="227" V9976="304" V9977="250" V9978="227" V9979="284" V9980="434" V9981="445" V9982="248" V9983="227" V9984="353" V9985="239" V9986="255" V9987="207" V9988="254" V9989="363" V9990="388" V9991="338" V9992="424" V9993="243" V9994="256" V9995="430" V9996="226" V9997="408" V9998="325" V9999="228" V10000="207" V10001="245" V10002="426" V10003="417" V10004="385" V10005="338" V10006="374" V10007="276" V10008="253" V10009="293" V10010="203" V10011="441" V10012="235" V10013="304" V10014="338" V10015="222" V10016="206" V10017="272" V10018="450" V10019="256" V10020="430" V10021="321" V10022="447" V10023="199" V10024="333" V10025="393" V10026="223" V10027="416" V10028="369" V10029="215" V10030="234" V10031="410" V10032="390" V10033="422" V10034="304" V10035="232" V10036="349" V10037="402" V10038="256" V10039="379" V10040="348" V10041="258" V10042="447" V10043="389" V10044="385" V10045="358" V10046="316" V10047="199" V10048="369" V10049="197" V10050="390" V10051="422" V10052="321" V10053="232" V10054="314" V10055="404" V10056="283" V10057="349" V10058="265" V10059="441" V10060="218" V10061="320" V10062="358" V10063="293" V10064="432" V10065="378" V10066="304" V10067="384" V10068="427" V10069="246" V10070="360" V10071="359" V10072="417" V10073="240" V10074="256" V10075="430" V10076="237" V10077="377" V10078="397" V10079="417" V10080="289" V10081="321" V10082="275" V10083="258" V10084="388" V10085="275" V10086="226" V10087="257" V10088="287" V10089="323" V10090="336" V10091="273" V10092="254" V10093="270" V10094="266" V10095="324" V10096="253" V10097="304" V10098="303" V10099="342" V10100="347" V10101="358" V10102="368" V10103="406" V10104="284" V10105="254" V10106="430" V10107="363" V10108="329" V10109="253" V10110="378" V10111="336" V10112="318" V10113="235" V10114="304" V10115="276" V10116="222" V10117="207" V10118="447" V10119="321" V10120="374" V10121="276" V10122="394" V10123="293" V10124="393" V10125="347" V10126="402" V10127="368" V10128="406" V10129="379" V10130="428" V10131="359" V10132="291" V10133="381" V10134="407" V10135="226" V10136="288" V10137="319" V10138="234" V10139="326" V10140="402" V10141="418" V10142="288" V10143="447" V10144="234" V10145="221" V10146="382" V10147="378" V10148="383" V10149="232" V10150="349" V10151="244" V10152="256" V10153="369" V10154="442" V10155="367" V10156="203" V10157="279" V10158="319" V10159="413" V10160="389" V10161="319" V10162="234" V10163="325" V10164="382" V10165="377" V10166="338" V10167="415" V10168="232" V10169="431" V10170="436" V10171="321" V10172="286" V10173="307" V10174="388" V10175="286" V10176="264" V10177="207" V10178="287" V10179="323" V10180="278" V10181="341" V10182="338" V10183="361" V10184="371" V10185="235" V10186="250" V10187="338" V10188="353" V10189="244" V10190="435" V10191="389" V10192="388" V10193="293" V10194="206" V10195="342" V10196="218" V10197="265" V10198="307" V10199="354" V10200="206" V10201="207" V10202="344" V10203="263" V10204="318" V10205="324" V10206="218" V10207="276" V10208="393" V10209="273" V10210="222" V10211="347" V10212="384" V10213="247" V10214="354" V10215="289" V10216="201" V10217="378" V10218="424" V10219="366" V10220="384" V10221="320" V10222="203" V10223="368" V10224="363" V10225="274" V10226="358" V10227="418" V10228="404" V10229="341" V10230="378" V10231="339" V10232="223" V10233="418" V10234="404" V10235="366" V10236="378" V10237="339" V10238="402" V10239="418" V10240="404" V10241="372" V10242="378" V10243="237" V10244="327" V10245="338" V10246="373" V10247="201" V10248="384" V10249="293" V10250="366" V10251="378" V10252="339" V10253="298" V10254="397" V10255="235" V10256="284" V10257="377" V10258="441" V10259="415" V10260="429" V10261="223" V10262="240" V10263="206" V10264="244" V10265="240" V10266="280" V10267="223" V10268="313" V10269="302" V10270="198" V10271="245" V10272="250" V10273="376" V10274="254" V10275="254" V10276="363" V10277="329" V10278="338" V10279="378" V10280="302" V10281="292" V10282="325" V10283="273" V10284="206" V10285="300" V10286="304" V10287="226" V10288="321" V10289="374" V10290="276" V10291="253" V10292="293" V10293="435" V10294="379" V10295="325" V10296="273" V10297="207" V10298="245" V10299="304" V10300="344" V10301="282" V10302="397" V10303="235" V10304="240" V10305="319" V10306="434" V10307="272" V10308="415" V10309="205" V10310="308" V10311="439" V10312="384" V10313="300" V10314="337" V10315="221" V10316="359" V10317="417" V10318="212" V10319="256" V10320="369" V10321="303" V10322="367" V10323="217" V10324="301" V10325="266" V10326="374" V10327="413" V10328="363" V10329="214" V10330="298" V10331="418" V10332="292" V10333="394" V10334="234" V10335="366" V10336="382" V10337="378" V10338="258" V10339="232" V10340="316" V10341="240" V10342="256" V10343="369" V10344="307" V10345="367" V10346="217" V10347="275" V10348="266" V10349="374" V10350="325" V10351="363" V10352="326" V10353="434" V10354="358" V10355="213" V10356="288" V10357="378" V10358="289" V10359="384" V10360="422" V10361="274" V10362="199" V10363="369" V10364="257" V10365="287" V10366="234" V10367="290" V10368="359" V10369="417" V10370="353" V10371="256" V10372="369" V10373="288" V10374="367" V10375="435" V10376="251" V10377="283" V10378="349" V10379="274" V10380="359" V10381="253" V10382="256" V10383="243" V10384="306" V10385="397" V10386="226" V10387="297" V10388="262" V10389="256" V10390="323" V10391="341" V10392="255" V10393="283" V10394="283" V10395="376" V10396="380" V10397="266" V10398="280" V10399="211" V10400="266" V10401="280" V10402="265" V10403="266" V10404="280" V10405="426" V10406="266" V10407="280" V10408="225" V10409="266" V10410="280" V10411="270" V10412="297" V10413="306" V10414="289" V10415="282" V10416="243" V10417="435" V10418="304" V10419="353" V10420="248" V10421="409" V10422="220" V10423="200" V10424="226" V10425="218" V10426="306" V10427="248" V10428="346" V10429="361" V10430="294" V10431="219" V10432="263" V10433="394" V10434="363" V10435="254" V10436="351" V10437="234" V10438="250" V10439="342" V10440="226" V10441="346" V10442="337" V10443="219" V10444="328" V10445="230" V10446="339" V10447="411" V10448="385" V10449="425" V10450="233" V10451="320" V10452="202" V10453="371" V10454="334" V10455="351" V10456="418" V10457="373" V10458="248" V10459="215" V10460="357" V10461="239" V10462="354" V10463="256" V10464="249" V10465="250" V10466="260" V10467="433" V10468="358" V10469="229" V10470="257" V10471="297" V10472="265" V10473="409" V10474="201" V10475="231" V10476="202" V10477="309" V10478="236" V10479="375" V10480="313" V10481="274" V10482="452" V10483="376" V10484="422" V10485="425" V10486="223" V10487="447" V10488="325" V10489="318" V10490="236" V10491="211" V10492="446" V10493="292" V10494="373" V10495="212" V10496="212" V10497="330" V10498="325" V10499="246" V10500="292" V10501="324" V10502="293" V10503="357" V10504="422" V10505="307" V10506="384" V10507="217" V10508="320" V10509="292" V10510="450" V10511="408" V10512="292" V10513="382" V10514="307" V10515="211" V10516="292" V10517="258" V10518="364" V10519="353" V10520="348" V10521="223" V10522="262" V10523="310" V10524="329" V10525="319" V10526="202" V10527="275" V10528="439" V10529="283" V10530="258" V10531="324" V10532="271" V10533="378" V10534="345" V10535="274" V10536="299" V10537="452" V10538="349" V10539="452" V10540="447" V10541="302" V10542="215" V10543="342" V10544="335" V10545="234" V10546="231" V10547="204" V10548="321" V10549="356" V10550="245" V10551="342" V10552="216" V10553="243" V10554="257" V10555="451" V10556="258" V10557="341" V10558="434" V10559="328" V10560="250" V10561="424" V10562="363" V10563="286" V10564="322" V10565="442" V10566="403" V10567="321" V10568="442" V10569="213" V10570="406" V10571="277" V10572="258" V10573="379" V10574="245" V10575="342" V10576="333" V10577="323" V10578="286" V10579="222" V10580="332" V10581="451" V10582="300" V10583="317" V10584="438" V10585="361" V10586="375" V10587="295" V10588="402" V10589="349" V10590="257" V10591="259" V10592="243" V10593="334" V10594="357" V10595="274" V10596="212" V10597="254" V10598="450" V10599="398" V10600="257" V10601="239" V10602="328" V10603="409" V10604="315" V10605="305" V10606="299" V10607="240" V10608="369" V10609="377" V10610="358" V10611="413" V10612="217" V10613="238" V10614="409" V10615="253" V10616="300" V10617="252" V10618="302" V10619="219" V10620="433" V10621="321" V10622="338" V10623="258" V10624="289" V10625="418" V10626="358" V10627="401" V10628="213" V10629="397" V10630="376" V10631="222" V10632="377" V10633="244" V10634="217" V10635="208" V10636="441" V10637="387" V10638="295" V10639="335" V10640="389" V10641="294" V10642="358" V10643="270" V10644="343" V10645="268" V10646="415" V10647="216" V10648="427" V10649="256" V10650="433" V10651="197" V10652="339" V10653="211" V10654="341" V10655="254" V10656="335" V10657="361" V10658="441" V10659="257" V10660="377" V10661="334" V10662="385" V10663="426" V10664="385" V10665="373" V10666="369" V10667="214" V10668="421" V10669="400" V10670="350" V10671="410" V10672="257" V10673="442" V10674="238" V10675="448" V10676="414" V10677="429" V10678="361" V10679="318" V10680="367" V10681="342" V10682="287" V10683="303" V10684="302" V10685="355" V10686="294" V10687="368" V10688="279" V10689="443" V10690="365" V10691="248" V10692="385" V10693="315" V10694="288" V10695="232" V10696="228" V10697="343" V10698="425" V10699="260" V10700="430" V10701="225" V10702="287" V10703="425" V10704="301" V10705="374" V10706="275" V10707="210" V10708="306" V10709="201" V10710="333" V10711="430" V10712="265" V10713="444" V10714="231" V10715="367" V10716="315" V10717="240" V10718="359" V10719="440" V10720="442" V10721="320" V10722="390" V10723="384" V10724="414" V10725="237" V10726="306" V10727="254" V10728="236" V10729="361" V10730="301" V10731="231" V10732="353" V10733="416" V10734="339" V10735="245" V10736="270" V10737="262" V10738="409" V10739="238" V10740="342" V10741="417" V10742="273" V10743="414" V10744="309" V10745="436" V10746="332" V10747="361" V10748="377" V10749="239" V10750="323" V10751="315" V10752="442" V10753="244" V10754="278" V10755="283" V10756="250" V10757="384" V10758="436" V10759="410" V10760="419" V10761="285" V10762="386" V10763="370" V10764="342" V10765="312" V10766="297" V10767="215" V10768="445" V10769="211" V10770="244" V10771="411" V10772="450" V10773="218" V10774="284" V10775="448" V10776="315" V10777="452" V10778="296" V10779="373" V10780="385" V10781="292" V10782="440" V10783="425" V10784="423" V10785="427" V10786="251" V10787="389" V10788="389" V10789="419" V10790="245" V10791="242" V10792="411" V10793="361" V10794="217" V10795="252" V10796="280" V10797="379" V10798="208" V10799="298" V10800="197" V10801="441" V10802="285" V10803="288" V10804="244" V10805="336" V10806="363" V10807="266" V10808="394" V10809="291" V10810="374" V10811="290" V10812="441" V10813="274" V10814="388" V10815="264" V10816="379" V10817="436" V10818="245" V10819="266" V10820="332" V10821="367" V10822="211" V10823="343" V10824="434" V10825="210" V10826="226" V10827="245" V10828="266" V10829="308" V10830="227" V10831="451" V10832="249" V10833="332" V10834="451" V10835="383" V10836="308" V10837="240" V10838="418" V10839="231" V10840="365" V10841="280" V10842="338" V10843="268" V10844="222" V10845="297" V10846="230" V10847="319" V10848="289" V10849="304" V10850="203" V10851="399" V10852="398" V10853="405" V10854="306" V10855="444" V10856="362" V10857="302" V10858="356" V10859="257" V10860="256" V10861="410" V10862="405" V10863="321" V10864="414" V10865="244" V10866="435" V10867="204" V10868="240" V10869="351" V10870="315" V10871="208" V10872="391" V10873="197" V10874="227" V10875="344" V10876="295" V10877="387" V10878="294" V10879="215" V10880="393" V10881="443" V10882="283" V10883="253" V10884="217" V10885="278" V10886="384" V10887="204" V10888="267" V10889="434" V10890="419" V10891="205" V10892="252" V10893="229" V10894="257" V10895="215" V10896="201" V10897="409" V10898="268" V10899="379" V10900="223" V10901="420" V10902="291" V10903="223" V10904="255" V10905="409" V10906="359" V10907="268" V10908="286" V10909="312" V10910="348" V10911="392" V10912="427" V10913="330" V10914="430" V10915="324" V10916="330" V10917="199" V10918="265" V10919="317" V10920="215" V10921="362" V10922="303" V10923="268" V10924="371" V10925="399" V10926="449" V10927="412" V10928="440" V10929="320" V10930="394" V10931="327" V10932="286" V10933="315" V10934="442" V10935="427" V10936="375" V10937="398" V10938="432" V10939="444" V10940="442" V10941="313" V10942="424" V10943="342" V10944="339" V10945="323" V10946="356" V10947="405" V10948="353" V10949="323" V10950="229" V10951="331" V10952="351" V10953="402" V10954="239" V10955="250" V10956="315" V10957="442" V10958="367" V10959="239" V10960="436" V10961="436" V10962="312" V10963="199" V10964="285" V10965="231" V10966="407" V10967="450" V10968="283" V10969="359" V10970="258" V10971="339" V10972="307" V10973="378" V10974="199" V10975="299" V10976="288" V10977="263" V10978="227" V10979="311" V10980="360" V10981="221" V10982="301" V10983="368" V10984="427" V10985="356" V10986="262" V10987="422" V10988="332" V10989="328" V10990="283" V10991="433" V10992="398" V10993="426" V10994="409" V10995="350" V10996="300" V10997="416" V10998="296" V10999="221" V11000="319" V11001="413" V11002="294" V11003="290" V11004="445" V11005="398" V11006="273" V11007="284" V11008="325" V11009="283" V11010="205" V11011="334" V11012="412" V11013="273" V11014="392" V11015="375" V11016="411" V11017="331" V11018="347" V11019="202" V11020="275" V11021="443" V11022="349" V11023="350" V11024="205" V11025="269" V11026="364" V11027="390" V11028="415" V11029="244" V11030="382" V11031="364" V11032="438" V11033="324" V11034="213" V11035="261" V11036="400" V11037="423" V11038="367" V11039="373" V11040="260" V11041="418" V11042="377" V11043="304" V11044="361" V11045="252" V11046="243" V11047="386" V11048="397" V11049="447" V11050="423" V11051="239" V11052="309" V11053="332" V11054="289" V11055="399" V11056="374" V11057="404" V11058="345" V11059="320" V11060="376" V11061="342" V11062="262" V11063="203" V11064="213" V11065="256" V11066="413" V11067="250" V11068="405" V11069="367" V11070="248" V11071="375" V11072="444" V11073="414" V11074="254" V11075="316" V11076="413" V11077="390" V11078="355" V11079="297" V11080="286" V11081="255" V11082="355" V11083="221" V11084="414" V11085="207" V11086="206" V11087="400" V11088="407" V11089="298" V11090="198" V11091="259" V11092="236" V11093="325" V11094="290" V11095="279" V11096="442" V11097="390" V11098="212" V11099="244" V11100="296" V11101="373" V11102="371" V11103="292" V11104="233" V11105="400" V11106="244" V11107="273" V11108="208" V11109="250" V11110="312" V11111="342" V11112="336" V11113="258" V11114="293" V11115="393" V11116="350" V11117="328" V11118="436" V11119="441" V11120="212" V11121="402" V11122="378" V11123="213" V11124="369" V11125="430" V11126="266" V11127="363" V11128="288" V11129="390" V11130="452" V11131="271" V11132="399" V11133="379" V11134="260" V11135="296" V11136="299" V11137="229" V11138="400" V11139="231" V11140="239" V11141="271" V11142="449" V11143="283" V11144="401" V11145="424" V11146="207" V11147="376" V11148="233" V11149="381" V11150="260" V11151="314" V11152="319" V11153="213" V11154="248" V11155="253" V11156="338" V11157="197" V11158="266" V11159="446" V11160="348" V11161="351" V11162="260" V11163="436" V11164="377" V11165="231" V11166="364" V11167="220" V11168="430" V11169="400" V11170="396" V11171="249" V11172="232" V11173="406" V11174="444" V11175="448" V11176="430" V11177="292" V11178="381" V11179="231" V11180="321" V11181="396" V11182="264" V11183="299" V11184="405" V11185="238" V11186="256" V11187="236" V11188="385" V11189="342" V11190="414" V11191="297" V11192="356" V11193="405" V11194="326" V11195="312" V11196="409" V11197="367" V11198="374" V11199="235" V11200="332" V11201="320" V11202="427" V11203="238" V11204="334" V11205="211" V11206="228" V11207="359" V11208="332" V11209="266" V11210="427" V11211="238" V11212="212" V11213="223" V11214="412" V11215="215" V11216="238" V11217="318" V11218="410" V11219="377" V11220="367" V11221="262" V11222="315" V11223="395" V11224="312" V11225="372" V11226="325" V11227="405" V11228="395" V11229="361" V11230="238" V11231="303" V11232="435" V11233="373" V11234="311" V11235="228" V11236="252" V11237="351" V11238="232" V11239="353" V11240="201" V11241="363" V11242="202" V11243="345" V11244="301" V11245="289" V11246="342" V11247="411" V11248="408" V11249="442" V11250="391" V11251="354" V11252="244" V11253="303" V11254="225" V11255="270" V11256="254" V11257="313" V11258="301" V11259="224" V11260="342" V11261="411" V11262="444" V11263="330" V11264="382" V11265="356" V11266="295" V11267="209" V11268="229" V11269="205" V11270="398" V11271="418" V11272="327" V11273="450" V11274="280" V11275="315" V11276="397" V11277="300" V11278="410" V11279="287" V11280="405" V11281="401" V11282="342" V11283="264" V11284="350" V11285="285" V11286="326" V11287="240" V11288="238" V11289="443" V11290="231" V11291="306" V11292="419" V11293="323" V11294="282" V11295="300" V11296="199" V11297="199" V11298="357" V11299="313" V11300="350" V11301="355" V11302="384" V11303="410" V11304="383" V11305="269" V11306="248" V11307="442" V11308="201" V11309="398" V11310="247" V11311="321" V11312="255" V11313="260" V11314="426" V11315="382" V11316="226" V11317="433" V11318="348" V11319="264" V11320="328" V11321="390" V11322="369" V11323="274" V11324="377" V11325="242" V11326="367" V11327="402" V11328="234" V11329="435" V11330="333" V11331="240" V11332="253" V11333="280" V11334="265" V11335="423" V11336="450" V11337="353" V11338="310" V11339="281" V11340="315" V11341="442" V11342="391" V11343="211" V11344="442" V11345="251" V11346="300" V11347="419" V11348="297" V11349="340" V11350="315" V11351="442" V11352="391" V11353="218" V11354="442" V11355="251" V11356="300" V11357="402" V11358="234" V11359="231" V11360="227" V11361="311" V11362="360" V11363="414" V11364="383" V11365="273" V11366="232" V11367="241" V11368="253" V11369="346" V11370="420" V11371="452" V11372="410" V11373="412" V11374="219" V11375="300" V11376="392" V11377="229" V11378="251" V11379="420" V11380="410" V11381="412" V11382="219" V11383="415" V11384="214" V11385="281" V11386="326" V11387="411" V11388="410" V11389="412" V11390="219" V11391="389" V11392="259" V11393="431" V11394="376" V11395="372" V11396="412" V11397="240" V11398="375" V11399="425" V11400="281" V11401="336" V11402="314" V11403="214" V11404="281" V11405="336" V11406="371" V11407="214" V11408="281" V11409="336" V11410="423" V11411="259" V11412="431" V11413="376" V11414="284" V11415="301" V11416="436" V11417="417" V11418="200" V11419="260" V11420="236" V11421="383" V11422="282" V11423="248" V11424="397" V11425="427" V11426="337" V11427="356" V11428="204" V11429="438" V11430="210" V11431="199" V11432="323" V11433="417" V11434="442" V11435="205" V11436="278" V11437="259" V11438="279" V11439="309" V11440="266" V11441="425" V11442="281" V11443="336" V11444="218" V11445="259" V11446="431" V11447="197" V11448="432" V11449="233" V11450="336" V11451="318" V11452="259" V11453="431" V11454="197" V11455="311" V11456="301" V11457="392" V11458="273" V11459="395" V11460="260" V11461="384" V11462="393" V11463="412" V11464="239" V11465="227" V11466="219" V11467="368" V11468="302" V11469="328" V11470="259" V11471="431" V11472="321" V11473="434" V11474="277" V11475="313" V11476="243" V11477="200" V11478="302" V11479="406" V11480="216" V11481="233" V11482="376" V11483="209" V11484="205" V11485="302" V11486="407" V11487="259" V11488="268" V11489="390" V11490="205" V11491="326" V11492="279" V11493="410" V11494="235" V11495="362" V11496="310" V11497="404" V11498="316" V11499="320" V11500="345" V11501="279" V11502="301" V11503="359" V11504="372" V11505="383" V11506="391" V11507="252" V11508="288" V11509="331" V11510="275" V11511="315" V11512="442" V11513="391" V11514="239" V11515="203" V11516="200" V11517="248" V11518="254" V11519="315" V11520="442" V11521="391" V11522="300" V11523="308" V11524="383" V11525="368" V11526="295" V11527="204" V11528="321" V11529="241" V11530="275" V11531="231" V11532="345" V11533="291" V11534="207" V11535="298" V11536="393" V11537="434" V11538="327" V11539="427" V11540="238" V11541="234" V11542="280" V11543="282" V11544="270" V11545="384" V11546="333" V11547="311" V11548="360" V11549="349" V11550="308" V11551="200" V11552="302" V11553="215" V11554="208" V11555="359" V11556="362" V11557="279" V11558="201" V11559="270" V11560="273" V11561="264" V11562="282" V11563="270" V11564="273" V11565="269" V11566="282" V11567="270" V11568="210" V11569="273" V11570="395" V11571="260" V11572="231" V11573="360" V11574="227" V11575="422" V11576="197" V11577="205" V11578="243" V11579="330" V11580="341" V11581="281" V11582="278" V11583="311" V11584="301" V11585="280" V11586="206" V11587="395" V11588="260" V11589="384" V11590="232" V11591="227" V11592="413" V11593="341" V11594="281" V11595="278" V11596="400" V11597="227" V11598="334" V11599="308" V11600="231" V11601="205" V11602="243" V11603="370" V11604="341" V11605="281" V11606="326" V11607="287" V11608="271" V11609="302" V11610="274" V11611="308" V11612="200" V11613="243" V11614="398" V11615="356" V11616="364" V11617="294" V11618="204" V11619="438" V11620="446" V11621="447" V11622="413" V11623="299" V11624="375" V11625="391" V11626="405" V11627="293" V11628="258" V11629="204" V11630="438" V11631="388" V11632="223" V11633="299" V11634="392" V11635="197" V11636="281" V11637="326" V11638="309" V11639="440" V11640="248" V11641="230" V11642="386" V11643="270" V11644="321" V11645="377" V11646="242" V11647="402" V11648="200" V11649="243" V11650="443" V11651="268" V11652="325" V11653="244" V11654="349" V11655="381" V11656="396" V11657="323" V11658="345" V11659="279" V11660="301" V11661="368" V11662="274" V11663="341" V11664="241" V11665="222" V11666="428" V11667="227" V11668="357" V11669="268" V11670="371" V11671="230" V11672="292" V11673="197" V11674="205" V11675="336" V11676="261" V11677="410" V11678="412" V11679="344" V11680="378" V11681="291" V11682="225" V11683="351" V11684="265" V11685="410" V11686="250" V11687="393" V11688="279" V11689="301" V11690="359" V11691="320" V11692="404" V11693="383" V11694="397" V11695="370" V11696="268" V11697="371" V11698="230" V11699="421" V11700="197" V11701="205" V11702="278" V11703="320" V11704="427" V11705="238" V11706="355" V11707="313" V11708="282" V11709="248" V11710="208" V11711="411" V11712="360" V11713="234" V11714="315" V11715="395" V11716="260" V11717="323" V11718="203" V11719="200" V11720="212" V11721="423" V11722="214" V11723="281" V11724="339" V11725="389" V11726="201" V11727="270" V11728="299" V11729="368" V11730="345" V11731="316" V11732="282" V11733="270" V11734="198" V11735="383" V11736="282" V11737="248" V11738="345" V11739="368" V11740="422" V11741="445" V11742="204" V11743="438" V11744="446" V11745="437" V11746="320" V11747="359" V11748="442" V11749="205" V11750="243" V11751="324" V11752="327" V11753="423" V11754="241" V11755="231" V11756="205" V11757="243" V11758="357" V11759="341" V11760="281" V11761="197" V11762="329" V11763="233" V11764="326" V11765="371" V11766="259" V11767="431" V11768="309" V11769="225" V11770="320" V11771="401" V11772="442" V11773="205" V11774="243" V11775="418" V11776="377" V11777="338" V11778="450" V11779="268" V11780="273" V11781="344" V11782="260" V11783="442" V11784="205" V11785="312" V11786="247" V11787="304" V11788="217" V11789="243" V11790="200" V11791="302" V11792="400" V11793="296" V11794="285" V11795="328" V11796="387" V11797="438" V11798="322" V11799="350" V11800="261" V11801="375" V11802="200" V11803="212" V11804="224" V11805="268" V11806="325" V11807="244" V11808="421" V11809="381" V11810="396" V11811="323" V11812="276" V11813="315" V11814="442" V11815="391" V11816="216" V11817="442" V11818="251" V11819="300" V11820="419" V11821="398" V11822="383" V11823="410" V11824="412" V11825="251" V11826="427" V11827="214" V11828="281" V11829="376" V11830="266" V11831="427" V11832="238" V11833="249" V11834="304" V11835="291" V11836="225" V11837="351" V11838="390" V11839="262" V11840="250" V11841="388" V11842="279" V11843="301" V11844="401" V11845="376" V11846="406" V11847="411" V11848="375" V11849="392" V11850="427" V11851="238" V11852="235" V11853="280" V11854="282" V11855="270" V11856="447" V11857="297" V11858="356" V11859="405" V11860="218" V11861="259" V11862="431" V11863="446" V11864="215" V11865="345" V11866="291" V11867="444" V11868="231" V11869="205" V11870="197" V11871="280" V11872="282" V11873="270" V11874="289" V11875="264" V11876="282" V11877="270" V11878="289" V11879="445" V11880="395" V11881="260" V11882="257" V11883="368" V11884="279" V11885="374" V11886="214" V11887="281" V11888="381" V11889="445" V11890="204" V11891="438" V11892="322" V11893="419" V11894="402" V11895="368" V11896="341" V11897="281" V11898="214" V11899="368" V11900="407" V11901="273" V11902="204" V11903="438" V11904="447" V11905="433" V11906="241" V11907="284" V11908="320" V11909="425" V11910="281" V11911="197" V11912="294" V11913="204" V11914="438" V11915="372" V11916="266" V11917="260" V11918="436" V11919="383" V11920="282" V11921="248" V11922="353" V11923="368" V11924="279" V11925="245" V11926="259" V11927="431" V11928="392" V11929="319" V11930="413" V11931="415" V11932="335" V11933="410" V11934="383" V11935="269" V11936="438" V11937="442" V11938="205" V11939="312" V11940="247" V11941="369" V11942="317" V11943="260" V11944="282" V11945="260" V11946="451" V11947="433" V11948="322" V11949="309" V11950="256" V11951="334" V11952="309" V11953="268" V11954="341" V11955="391" V11956="400" V11957="411" V11958="248" V11959="250" V11960="385" V11961="227" V11962="240" V11963="253" V11964="410" V11965="445" V11966="359" V11967="407" V11968="450" V11969="298" V11970="346" V11971="239" V11972="323" V11973="279" V11974="301" V11975="359" V11976="443" V11977="308" V11978="230" V11979="303" V11980="447" V11981="327" V11982="437" V11983="279" V11984="301" V11985="359" V11986="352" V11987="203" V11988="431" V11989="434" V11990="308" V11991="279" V11992="301" V11993="359" V11994="248" V11995="256" V11996="428" V11997="450" V11998="346" V11999="337" V12000="247" V12001="411" V12002="360" V12003="349" V12004="279" V12005="232" V12006="384" V12007="226" V12008="324" V12009="238" V12010="297" V12011="325" V12012="370" V12013="294" V12014="358" V12015="248" V12016="226" V12017="242" V12018="393" V12019="348" V12020="221" V12021="429" V12022="356" V12023="402" V12024="284" V12025="300" V12026="327" V12027="419" V12028="391" V12029="269" V12030="403" V12031="230" V12032="306" V12033="242" V12034="393" V12035="364" V12036="282" V12037="274" V12038="378" V12039="356" V12040="364" V12041="402" V12042="238" V12043="450" V12044="202" V12045="305" V12046="343" V12047="427" V12048="416" V12049="338" V12050="238" V12051="450" V12052="347" V12053="305" V12054="315" V12055="427" V12056="416" V12057="343" V12058="238" V12059="450" V12060="423" V12061="305" V12062="291" V12063="208" V12064="233" V12065="417" V12066="315" V12067="359" V12068="382" V12069="403" V12070="325" V12071="405" V12072="312" V12073="324" V12074="416" V12075="286" V12076="236" V12077="393" V12078="364" V12079="296" V12080="234" V12081="411" V12082="301" V12083="367" V12084="303" V12085="208" V12086="210" V12087="262" V12088="290" V12089="311" V12090="350" V12091="374" V12092="313" V12093="410" V12094="383" V12095="272" V12096="237" V12097="442" V12098="251" V12099="300" V12100="247" V12101="369" V12102="244" V12103="285" V12104="228" V12105="384" V12106="228" V12107="257" V12108="348" V12109="397" V12110="228" V12111="384" V12112="228" V12113="377" V12114="444" V12115="402" V12116="230" V12117="271" V12118="319" V12119="279" V12120="430" V12121="342" V12122="397" V12123="341" V12124="241" V12125="382" V12126="313" V12127="412" V12128="270" V12129="445" V12130="268" V12131="371" V12132="399" V12133="363" V12134="204" V12135="298" V12136="272" V12137="352" V12138="424" V12139="256" V12140="410" V12141="412" V12142="240" V12143="344" V12144="386" V12145="298" V12146="404" V12147="210" V12148="231" V12149="345" V12150="254" V12151="246" V12152="304" V12153="440" V12154="248" V12155="418" V12156="285" V12157="306" V12158="276" V12159="241" V12160="433" V12161="297" V12162="253" V12163="319" V12164="413" V12165="231" V12166="212" V12167="409" V12168="259" V12169="382" V12170="377" V12171="201" V12172="365" V12173="343" V12174="417" V12175="335" V12176="214" V12177="209" V12178="292" V12179="432" V12180="321" V12181="449" V12182="435" V12183="278" V12184="226" V12185="198" V12186="204" V12187="339" V12188="246" V12189="329" V12190="316" V12191="316" V12192="436" V12193="361" V12194="244" V12195="320" V12196="419" V12197="333" V12198="228" V12199="247" V12200="419" V12201="316" V12202="203" V12203="364" V12204="247" V12205="388" V12206="294" V12207="292" V12208="440" V12209="451" V12210="292" V12211="240" V12212="276" V12213="312" V12214="440" V12215="289" V12216="254" V12217="370" V12218="245" V12219="229" V12220="284" V12221="297" V12222="215" V12223="269" V12224="361" V12225="292" V12226="296" V12227="242" V12228="445" V12229="381" V12230="285" V12231="298" V12232="225" V12233="348" V12234="384" V12235="248" V12236="331" V12237="417" V12238="229" V12239="274" V12240="287" V12241="325" V12242="319" V12243="234" V12244="197" V12245="342" V12246="388" V12247="365" V12248="348" V12249="255" V12250="247" V12251="388" V12252="231" V12253="358" V12254="270" V12255="220" V12256="315" V12257="218" V12258="438" V12259="255" V12260="339" V12261="448" V12262="205" V12263="231" V12264="253" V12265="233" V12266="218" V12267="255" V12268="409" V12269="405" V12270="423" V12271="205" V12272="231" V12273="336" V12274="305" V12275="200" V12276="269" V12277="384" V12278="213" V12279="399" V12280="392" V12281="221" V12282="279" V12283="365" V12284="232" V12285="273" V12286="209" V12287="343" V12288="348" V12289="434" V12290="423" V12291="247" V12292="410" V12293="412" V12294="440" V12295="450" V12296="231" V12297="428" V12298="417" V12299="222" V12300="316" V12301="230" V12302="294" V12303="268" V12304="371" V12305="438" V12306="317" V12307="286" V12308="405" V12309="269" V12310="300" V12311="237" V12312="314" V12313="335" V12314="322" V12315="356" V12316="405" V12317="284" V12318="307" V12319="218" V12320="199" V12321="329" V12322="416" V12323="213" V12324="350" V12325="231" V12326="345" V12327="260" V12328="227" V12329="451" V12330="271" V12331="285" V12332="281" V12333="389" V12334="279" V12335="301" V12336="359" V12337="419" V12338="203" V12339="307" V12340="216" V12341="346" V12342="279" V12343="301" V12344="359" V12345="333" V12346="308" V12347="383" V12348="368" V12349="274" V12350="211" V12351="339" V12352="392" V12353="427" V12354="238" V12355="334" V12356="380" V12357="291" V12358="225" V12359="263" V12360="447" V12361="211" V12362="327" V12363="427" V12364="238" V12365="248" V12366="389" V12367="392" V12368="229" V12369="219" V12370="384" V12371="410" V12372="412" V12373="440" V12374="276" V12375="227" V12376="393" V12377="344" V12378="258" V12379="415" V12380="376" V12381="320" V12382="427" V12383="238" V12384="212" V12385="357" V12386="423" V12387="411" V12388="269" V12389="402" V12390="291" V12391="274" V12392="322" V12393="356" V12394="405" V12395="326" V12396="246" V12397="424" V12398="393" V12399="267" V12400="248" V12401="214" V12402="361" V12403="340" V12404="353" V12405="297" V12406="308" V12407="240" V12408="282" V12409="200" Count="12410" DeepSerialization="Yes" ShallowSerialization="No" />
    </TypeInfo>
    <TypeInfo ID="197" TypeName="System.Byte, mscorlib, Version=4.0.0.0, Culture=neutral, PublicKeyToken=b77a5c561934e089" AssemblyString="mscorlib, Version=4.0.0.0, Culture=neutral, PublicKeyToken=b77a5c561934e089" AssemblyLocation="C:\Windows\Microsoft.NET\Framework64\v4.0.30319\mscorlib.dll" IsDeviceDependent="False">
      <ValueInfo Value="31" />
    </TypeInfo>
    <TypeInfo ID="198" TypeName="System.Byte, mscorlib, Version=4.0.0.0, Culture=neutral, PublicKeyToken=b77a5c561934e089" AssemblyString="mscorlib, Version=4.0.0.0, Culture=neutral, PublicKeyToken=b77a5c561934e089" AssemblyLocation="C:\Windows\Microsoft.NET\Framework64\v4.0.30319\mscorlib.dll" IsDeviceDependent="False">
      <ValueInfo Value="139" />
    </TypeInfo>
    <TypeInfo ID="199" TypeName="System.Byte, mscorlib, Version=4.0.0.0, Culture=neutral, PublicKeyToken=b77a5c561934e089" AssemblyString="mscorlib, Version=4.0.0.0, Culture=neutral, PublicKeyToken=b77a5c561934e089" AssemblyLocation="C:\Windows\Microsoft.NET\Framework64\v4.0.30319\mscorlib.dll" IsDeviceDependent="False">
      <ValueInfo Value="8" />
    </TypeInfo>
    <TypeInfo ID="200" TypeName="System.Byte, mscorlib, Version=4.0.0.0, Culture=neutral, PublicKeyToken=b77a5c561934e089" AssemblyString="mscorlib, Version=4.0.0.0, Culture=neutral, PublicKeyToken=b77a5c561934e089" AssemblyLocation="C:\Windows\Microsoft.NET\Framework64\v4.0.30319\mscorlib.dll" IsDeviceDependent="False">
      <ValueInfo Value="0" />
    </TypeInfo>
    <TypeInfo ID="201" TypeName="System.Byte, mscorlib, Version=4.0.0.0, Culture=neutral, PublicKeyToken=b77a5c561934e089" AssemblyString="mscorlib, Version=4.0.0.0, Culture=neutral, PublicKeyToken=b77a5c561934e089" AssemblyLocation="C:\Windows\Microsoft.NET\Framework64\v4.0.30319\mscorlib.dll" IsDeviceDependent="False">
      <ValueInfo Value="4" />
    </TypeInfo>
    <TypeInfo ID="202" TypeName="System.Byte, mscorlib, Version=4.0.0.0, Culture=neutral, PublicKeyToken=b77a5c561934e089" AssemblyString="mscorlib, Version=4.0.0.0, Culture=neutral, PublicKeyToken=b77a5c561934e089" AssemblyLocation="C:\Windows\Microsoft.NET\Framework64\v4.0.30319\mscorlib.dll" IsDeviceDependent="False">
      <ValueInfo Value="237" />
    </TypeInfo>
    <TypeInfo ID="203" TypeName="System.Byte, mscorlib, Version=4.0.0.0, Culture=neutral, PublicKeyToken=b77a5c561934e089" AssemblyString="mscorlib, Version=4.0.0.0, Culture=neutral, PublicKeyToken=b77a5c561934e089" AssemblyLocation="C:\Windows\Microsoft.NET\Framework64\v4.0.30319\mscorlib.dll" IsDeviceDependent="False">
      <ValueInfo Value="125" />
    </TypeInfo>
    <TypeInfo ID="204" TypeName="System.Byte, mscorlib, Version=4.0.0.0, Culture=neutral, PublicKeyToken=b77a5c561934e089" AssemblyString="mscorlib, Version=4.0.0.0, Culture=neutral, PublicKeyToken=b77a5c561934e089" AssemblyLocation="C:\Windows\Microsoft.NET\Framework64\v4.0.30319\mscorlib.dll" IsDeviceDependent="False">
      <ValueInfo Value="9" />
    </TypeInfo>
    <TypeInfo ID="205" TypeName="System.Byte, mscorlib, Version=4.0.0.0, Culture=neutral, PublicKeyToken=b77a5c561934e089" AssemblyString="mscorlib, Version=4.0.0.0, Culture=neutral, PublicKeyToken=b77a5c561934e089" AssemblyLocation="C:\Windows\Microsoft.NET\Framework64\v4.0.30319\mscorlib.dll" IsDeviceDependent="False">
      <ValueInfo Value="128" />
    </TypeInfo>
    <TypeInfo ID="206" TypeName="System.Byte, mscorlib, Version=4.0.0.0, Culture=neutral, PublicKeyToken=b77a5c561934e089" AssemblyString="mscorlib, Version=4.0.0.0, Culture=neutral, PublicKeyToken=b77a5c561934e089" AssemblyLocation="C:\Windows\Microsoft.NET\Framework64\v4.0.30319\mscorlib.dll" IsDeviceDependent="False">
      <ValueInfo Value="85" />
    </TypeInfo>
    <TypeInfo ID="207" TypeName="System.Byte, mscorlib, Version=4.0.0.0, Culture=neutral, PublicKeyToken=b77a5c561934e089" AssemblyString="mscorlib, Version=4.0.0.0, Culture=neutral, PublicKeyToken=b77a5c561934e089" AssemblyLocation="C:\Windows\Microsoft.NET\Framework64\v4.0.30319\mscorlib.dll" IsDeviceDependent="False">
      <ValueInfo Value="213" />
    </TypeInfo>
    <TypeInfo ID="208" TypeName="System.Byte, mscorlib, Version=4.0.0.0, Culture=neutral, PublicKeyToken=b77a5c561934e089" AssemblyString="mscorlib, Version=4.0.0.0, Culture=neutral, PublicKeyToken=b77a5c561934e089" AssemblyLocation="C:\Windows\Microsoft.NET\Framework64\v4.0.30319\mscorlib.dll" IsDeviceDependent="False">
      <ValueInfo Value="145" />
    </TypeInfo>
    <TypeInfo ID="209" TypeName="System.Byte, mscorlib, Version=4.0.0.0, Culture=neutral, PublicKeyToken=b77a5c561934e089" AssemblyString="mscorlib, Version=4.0.0.0, Culture=neutral, PublicKeyToken=b77a5c561934e089" AssemblyLocation="C:\Windows\Microsoft.NET\Framework64\v4.0.30319\mscorlib.dll" IsDeviceDependent="False">
      <ValueInfo Value="54" />
    </TypeInfo>
    <TypeInfo ID="210" TypeName="System.Byte, mscorlib, Version=4.0.0.0, Culture=neutral, PublicKeyToken=b77a5c561934e089" AssemblyString="mscorlib, Version=4.0.0.0, Culture=neutral, PublicKeyToken=b77a5c561934e089" AssemblyLocation="C:\Windows\Microsoft.NET\Framework64\v4.0.30319\mscorlib.dll" IsDeviceDependent="False">
      <ValueInfo Value="151" />
    </TypeInfo>
    <TypeInfo ID="211" TypeName="System.Byte, mscorlib, Version=4.0.0.0, Culture=neutral, PublicKeyToken=b77a5c561934e089" AssemblyString="mscorlib, Version=4.0.0.0, Culture=neutral, PublicKeyToken=b77a5c561934e089" AssemblyLocation="C:\Windows\Microsoft.NET\Framework64\v4.0.30319\mscorlib.dll" IsDeviceDependent="False">
      <ValueInfo Value="238" />
    </TypeInfo>
    <TypeInfo ID="212" TypeName="System.Byte, mscorlib, Version=4.0.0.0, Culture=neutral, PublicKeyToken=b77a5c561934e089" AssemblyString="mscorlib, Version=4.0.0.0, Culture=neutral, PublicKeyToken=b77a5c561934e089" AssemblyLocation="C:\Windows\Microsoft.NET\Framework64\v4.0.30319\mscorlib.dll" IsDeviceDependent="False">
      <ValueInfo Value="126" />
    </TypeInfo>
    <TypeInfo ID="213" TypeName="System.Byte, mscorlib, Version=4.0.0.0, Culture=neutral, PublicKeyToken=b77a5c561934e089" AssemblyString="mscorlib, Version=4.0.0.0, Culture=neutral, PublicKeyToken=b77a5c561934e089" AssemblyLocation="C:\Windows\Microsoft.NET\Framework64\v4.0.30319\mscorlib.dll" IsDeviceDependent="False">
      <ValueInfo Value="221" />
    </TypeInfo>
    <TypeInfo ID="214" TypeName="System.Byte, mscorlib, Version=4.0.0.0, Culture=neutral, PublicKeyToken=b77a5c561934e089" AssemblyString="mscorlib, Version=4.0.0.0, Culture=neutral, PublicKeyToken=b77a5c561934e089" AssemblyLocation="C:\Windows\Microsoft.NET\Framework64\v4.0.30319\mscorlib.dll" IsDeviceDependent="False">
      <ValueInfo Value="15" />
    </TypeInfo>
    <TypeInfo ID="215" TypeName="System.Byte, mscorlib, Version=4.0.0.0, Culture=neutral, PublicKeyToken=b77a5c561934e089" AssemblyString="mscorlib, Version=4.0.0.0, Culture=neutral, PublicKeyToken=b77a5c561934e089" AssemblyLocation="C:\Windows\Microsoft.NET\Framework64\v4.0.30319\mscorlib.dll" IsDeviceDependent="False">
      <ValueInfo Value="16" />
    </TypeInfo>
    <TypeInfo ID="216" TypeName="System.Byte, mscorlib, Version=4.0.0.0, Culture=neutral, PublicKeyToken=b77a5c561934e089" AssemblyString="mscorlib, Version=4.0.0.0, Culture=neutral, PublicKeyToken=b77a5c561934e089" AssemblyLocation="C:\Windows\Microsoft.NET\Framework64\v4.0.30319\mscorlib.dll" IsDeviceDependent="False">
      <ValueInfo Value="196" />
    </TypeInfo>
    <TypeInfo ID="217" TypeName="System.Byte, mscorlib, Version=4.0.0.0, Culture=neutral, PublicKeyToken=b77a5c561934e089" AssemblyString="mscorlib, Version=4.0.0.0, Culture=neutral, PublicKeyToken=b77a5c561934e089" AssemblyLocation="C:\Windows\Microsoft.NET\Framework64\v4.0.30319\mscorlib.dll" IsDeviceDependent="False">
      <ValueInfo Value="61" />
    </TypeInfo>
    <TypeInfo ID="218" TypeName="System.Byte, mscorlib, Version=4.0.0.0, Culture=neutral, PublicKeyToken=b77a5c561934e089" AssemblyString="mscorlib, Version=4.0.0.0, Culture=neutral, PublicKeyToken=b77a5c561934e089" AssemblyLocation="C:\Windows\Microsoft.NET\Framework64\v4.0.30319\mscorlib.dll" IsDeviceDependent="False">
      <ValueInfo Value="174" />
    </TypeInfo>
    <TypeInfo ID="219" TypeName="System.Byte, mscorlib, Version=4.0.0.0, Culture=neutral, PublicKeyToken=b77a5c561934e089" AssemblyString="mscorlib, Version=4.0.0.0, Culture=neutral, PublicKeyToken=b77a5c561934e089" AssemblyLocation="C:\Windows\Microsoft.NET\Framework64\v4.0.30319\mscorlib.dll" IsDeviceDependent="False">
      <ValueInfo Value="184" />
    </TypeInfo>
    <TypeInfo ID="220" TypeName="System.Byte, mscorlib, Version=4.0.0.0, Culture=neutral, PublicKeyToken=b77a5c561934e089" AssemblyString="mscorlib, Version=4.0.0.0, Culture=neutral, PublicKeyToken=b77a5c561934e089" AssemblyLocation="C:\Windows\Microsoft.NET\Framework64\v4.0.30319\mscorlib.dll" IsDeviceDependent="False">
      <ValueInfo Value="197" />
    </TypeInfo>
    <TypeInfo ID="221" TypeName="System.Byte, mscorlib, Version=4.0.0.0, Culture=neutral, PublicKeyToken=b77a5c561934e089" AssemblyString="mscorlib, Version=4.0.0.0, Culture=neutral, PublicKeyToken=b77a5c561934e089" AssemblyLocation="C:\Windows\Microsoft.NET\Framework64\v4.0.30319\mscorlib.dll" IsDeviceDependent="False">
      <ValueInfo Value="13" />
    </TypeInfo>
    <TypeInfo ID="222" TypeName="System.Byte, mscorlib, Version=4.0.0.0, Culture=neutral, PublicKeyToken=b77a5c561934e089" AssemblyString="mscorlib, Version=4.0.0.0, Culture=neutral, PublicKeyToken=b77a5c561934e089" AssemblyLocation="C:\Windows\Microsoft.NET\Framework64\v4.0.30319\mscorlib.dll" IsDeviceDependent="False">
      <ValueInfo Value="209" />
    </TypeInfo>
    <TypeInfo ID="223" TypeName="System.Byte, mscorlib, Version=4.0.0.0, Culture=neutral, PublicKeyToken=b77a5c561934e089" AssemblyString="mscorlib, Version=4.0.0.0, Culture=neutral, PublicKeyToken=b77a5c561934e089" AssemblyLocation="C:\Windows\Microsoft.NET\Framework64\v4.0.30319\mscorlib.dll" IsDeviceDependent="False">
      <ValueInfo Value="102" />
    </TypeInfo>
    <TypeInfo ID="224" TypeName="System.Byte, mscorlib, Version=4.0.0.0, Culture=neutral, PublicKeyToken=b77a5c561934e089" AssemblyString="mscorlib, Version=4.0.0.0, Culture=neutral, PublicKeyToken=b77a5c561934e089" AssemblyLocation="C:\Windows\Microsoft.NET\Framework64\v4.0.30319\mscorlib.dll" IsDeviceDependent="False">
      <ValueInfo Value="71" />
    </TypeInfo>
    <TypeInfo ID="225" TypeName="System.Byte, mscorlib, Version=4.0.0.0, Culture=neutral, PublicKeyToken=b77a5c561934e089" AssemblyString="mscorlib, Version=4.0.0.0, Culture=neutral, PublicKeyToken=b77a5c561934e089" AssemblyLocation="C:\Windows\Microsoft.NET\Framework64\v4.0.30319\mscorlib.dll" IsDeviceDependent="False">
      <ValueInfo Value="17" />
    </TypeInfo>
    <TypeInfo ID="226" TypeName="System.Byte, mscorlib, Version=4.0.0.0, Culture=neutral, PublicKeyToken=b77a5c561934e089" AssemblyString="mscorlib, Version=4.0.0.0, Culture=neutral, PublicKeyToken=b77a5c561934e089" AssemblyLocation="C:\Windows\Microsoft.NET\Framework64\v4.0.30319\mscorlib.dll" IsDeviceDependent="False">
      <ValueInfo Value="251" />
    </TypeInfo>
    <TypeInfo ID="227" TypeName="System.Byte, mscorlib, Version=4.0.0.0, Culture=neutral, PublicKeyToken=b77a5c561934e089" AssemblyString="mscorlib, Version=4.0.0.0, Culture=neutral, PublicKeyToken=b77a5c561934e089" AssemblyLocation="C:\Windows\Microsoft.NET\Framework64\v4.0.30319\mscorlib.dll" IsDeviceDependent="False">
      <ValueInfo Value="114" />
    </TypeInfo>
    <TypeInfo ID="228" TypeName="System.Byte, mscorlib, Version=4.0.0.0, Culture=neutral, PublicKeyToken=b77a5c561934e089" AssemblyString="mscorlib, Version=4.0.0.0, Culture=neutral, PublicKeyToken=b77a5c561934e089" AssemblyLocation="C:\Windows\Microsoft.NET\Framework64\v4.0.30319\mscorlib.dll" IsDeviceDependent="False">
      <ValueInfo Value="131" />
    </TypeInfo>
    <TypeInfo ID="229" TypeName="System.Byte, mscorlib, Version=4.0.0.0, Culture=neutral, PublicKeyToken=b77a5c561934e089" AssemblyString="mscorlib, Version=4.0.0.0, Culture=neutral, PublicKeyToken=b77a5c561934e089" AssemblyLocation="C:\Windows\Microsoft.NET\Framework64\v4.0.30319\mscorlib.dll" IsDeviceDependent="False">
      <ValueInfo Value="138" />
    </TypeInfo>
    <TypeInfo ID="230" TypeName="System.Byte, mscorlib, Version=4.0.0.0, Culture=neutral, PublicKeyToken=b77a5c561934e089" AssemblyString="mscorlib, Version=4.0.0.0, Culture=neutral, PublicKeyToken=b77a5c561934e089" AssemblyLocation="C:\Windows\Microsoft.NET\Framework64\v4.0.30319\mscorlib.dll" IsDeviceDependent="False">
      <ValueInfo Value="112" />
    </TypeInfo>
    <TypeInfo ID="231" TypeName="System.Byte, mscorlib, Version=4.0.0.0, Culture=neutral, PublicKeyToken=b77a5c561934e089" AssemblyString="mscorlib, Version=4.0.0.0, Culture=neutral, PublicKeyToken=b77a5c561934e089" AssemblyLocation="C:\Windows\Microsoft.NET\Framework64\v4.0.30319\mscorlib.dll" IsDeviceDependent="False">
      <ValueInfo Value="67" />
    </TypeInfo>
    <TypeInfo ID="232" TypeName="System.Byte, mscorlib, Version=4.0.0.0, Culture=neutral, PublicKeyToken=b77a5c561934e089" AssemblyString="mscorlib, Version=4.0.0.0, Culture=neutral, PublicKeyToken=b77a5c561934e089" AssemblyLocation="C:\Windows\Microsoft.NET\Framework64\v4.0.30319\mscorlib.dll" IsDeviceDependent="False">
      <ValueInfo Value="132" />
    </TypeInfo>
    <TypeInfo ID="233" TypeName="System.Byte, mscorlib, Version=4.0.0.0, Culture=neutral, PublicKeyToken=b77a5c561934e089" AssemblyString="mscorlib, Version=4.0.0.0, Culture=neutral, PublicKeyToken=b77a5c561934e089" AssemblyLocation="C:\Windows\Microsoft.NET\Framework64\v4.0.30319\mscorlib.dll" IsDeviceDependent="False">
      <ValueInfo Value="243" />
    </TypeInfo>
    <TypeInfo ID="234" TypeName="System.Byte, mscorlib, Version=4.0.0.0, Culture=neutral, PublicKeyToken=b77a5c561934e089" AssemblyString="mscorlib, Version=4.0.0.0, Culture=neutral, PublicKeyToken=b77a5c561934e089" AssemblyLocation="C:\Windows\Microsoft.NET\Framework64\v4.0.30319\mscorlib.dll" IsDeviceDependent="False">
      <ValueInfo Value="214" />
    </TypeInfo>
    <TypeInfo ID="235" TypeName="System.Byte, mscorlib, Version=4.0.0.0, Culture=neutral, PublicKeyToken=b77a5c561934e089" AssemblyString="mscorlib, Version=4.0.0.0, Culture=neutral, PublicKeyToken=b77a5c561934e089" AssemblyLocation="C:\Windows\Microsoft.NET\Framework64\v4.0.30319\mscorlib.dll" IsDeviceDependent="False">
      <ValueInfo Value="166" />
    </TypeInfo>
    <TypeInfo ID="236" TypeName="System.Byte, mscorlib, Version=4.0.0.0, Culture=neutral, PublicKeyToken=b77a5c561934e089" AssemblyString="mscorlib, Version=4.0.0.0, Culture=neutral, PublicKeyToken=b77a5c561934e089" AssemblyLocation="C:\Windows\Microsoft.NET\Framework64\v4.0.30319\mscorlib.dll" IsDeviceDependent="False">
      <ValueInfo Value="27" />
    </TypeInfo>
    <TypeInfo ID="237" TypeName="System.Byte, mscorlib, Version=4.0.0.0, Culture=neutral, PublicKeyToken=b77a5c561934e089" AssemblyString="mscorlib, Version=4.0.0.0, Culture=neutral, PublicKeyToken=b77a5c561934e089" AssemblyLocation="C:\Windows\Microsoft.NET\Framework64\v4.0.30319\mscorlib.dll" IsDeviceDependent="False">
      <ValueInfo Value="187" />
    </TypeInfo>
    <TypeInfo ID="238" TypeName="System.Byte, mscorlib, Version=4.0.0.0, Culture=neutral, PublicKeyToken=b77a5c561934e089" AssemblyString="mscorlib, Version=4.0.0.0, Culture=neutral, PublicKeyToken=b77a5c561934e089" AssemblyLocation="C:\Windows\Microsoft.NET\Framework64\v4.0.30319\mscorlib.dll" IsDeviceDependent="False">
      <ValueInfo Value="20" />
    </TypeInfo>
    <TypeInfo ID="239" TypeName="System.Byte, mscorlib, Version=4.0.0.0, Culture=neutral, PublicKeyToken=b77a5c561934e089" AssemblyString="mscorlib, Version=4.0.0.0, Culture=neutral, PublicKeyToken=b77a5c561934e089" AssemblyLocation="C:\Windows\Microsoft.NET\Framework64\v4.0.30319\mscorlib.dll" IsDeviceDependent="False">
      <ValueInfo Value="227" />
    </TypeInfo>
    <TypeInfo ID="240" TypeName="System.Byte, mscorlib, Version=4.0.0.0, Culture=neutral, PublicKeyToken=b77a5c561934e089" AssemblyString="mscorlib, Version=4.0.0.0, Culture=neutral, PublicKeyToken=b77a5c561934e089" AssemblyLocation="C:\Windows\Microsoft.NET\Framework64\v4.0.30319\mscorlib.dll" IsDeviceDependent="False">
      <ValueInfo Value="104" />
    </TypeInfo>
    <TypeInfo ID="241" TypeName="System.Byte, mscorlib, Version=4.0.0.0, Culture=neutral, PublicKeyToken=b77a5c561934e089" AssemblyString="mscorlib, Version=4.0.0.0, Culture=neutral, PublicKeyToken=b77a5c561934e089" AssemblyLocation="C:\Windows\Microsoft.NET\Framework64\v4.0.30319\mscorlib.dll" IsDeviceDependent="False">
      <ValueInfo Value="156" />
    </TypeInfo>
    <TypeInfo ID="242" TypeName="System.Byte, mscorlib, Version=4.0.0.0, Culture=neutral, PublicKeyToken=b77a5c561934e089" AssemblyString="mscorlib, Version=4.0.0.0, Culture=neutral, PublicKeyToken=b77a5c561934e089" AssemblyLocation="C:\Windows\Microsoft.NET\Framework64\v4.0.30319\mscorlib.dll" IsDeviceDependent="False">
      <ValueInfo Value="24" />
    </TypeInfo>
    <TypeInfo ID="243" TypeName="System.Byte, mscorlib, Version=4.0.0.0, Culture=neutral, PublicKeyToken=b77a5c561934e089" AssemblyString="mscorlib, Version=4.0.0.0, Culture=neutral, PublicKeyToken=b77a5c561934e089" AssemblyLocation="C:\Windows\Microsoft.NET\Framework64\v4.0.30319\mscorlib.dll" IsDeviceDependent="False">
      <ValueInfo Value="127" />
    </TypeInfo>
    <TypeInfo ID="244" TypeName="System.Byte, mscorlib, Version=4.0.0.0, Culture=neutral, PublicKeyToken=b77a5c561934e089" AssemblyString="mscorlib, Version=4.0.0.0, Culture=neutral, PublicKeyToken=b77a5c561934e089" AssemblyLocation="C:\Windows\Microsoft.NET\Framework64\v4.0.30319\mscorlib.dll" IsDeviceDependent="False">
      <ValueInfo Value="99" />
    </TypeInfo>
    <TypeInfo ID="245" TypeName="System.Byte, mscorlib, Version=4.0.0.0, Culture=neutral, PublicKeyToken=b77a5c561934e089" AssemblyString="mscorlib, Version=4.0.0.0, Culture=neutral, PublicKeyToken=b77a5c561934e089" AssemblyLocation="C:\Windows\Microsoft.NET\Framework64\v4.0.30319\mscorlib.dll" IsDeviceDependent="False">
      <ValueInfo Value="162" />
    </TypeInfo>
    <TypeInfo ID="246" TypeName="System.Byte, mscorlib, Version=4.0.0.0, Culture=neutral, PublicKeyToken=b77a5c561934e089" AssemblyString="mscorlib, Version=4.0.0.0, Culture=neutral, PublicKeyToken=b77a5c561934e089" AssemblyLocation="C:\Windows\Microsoft.NET\Framework64\v4.0.30319\mscorlib.dll" IsDeviceDependent="False">
      <ValueInfo Value="217" />
    </TypeInfo>
    <TypeInfo ID="247" TypeName="System.Byte, mscorlib, Version=4.0.0.0, Culture=neutral, PublicKeyToken=b77a5c561934e089" AssemblyString="mscorlib, Version=4.0.0.0, Culture=neutral, PublicKeyToken=b77a5c561934e089" AssemblyLocation="C:\Windows\Microsoft.NET\Framework64\v4.0.30319\mscorlib.dll" IsDeviceDependent="False">
      <ValueInfo Value="49" />
    </TypeInfo>
    <TypeInfo ID="248" TypeName="System.Byte, mscorlib, Version=4.0.0.0, Culture=neutral, PublicKeyToken=b77a5c561934e089" AssemblyString="mscorlib, Version=4.0.0.0, Culture=neutral, PublicKeyToken=b77a5c561934e089" AssemblyLocation="C:\Windows\Microsoft.NET\Framework64\v4.0.30319\mscorlib.dll" IsDeviceDependent="False">
      <ValueInfo Value="254" />
    </TypeInfo>
    <TypeInfo ID="249" TypeName="System.Byte, mscorlib, Version=4.0.0.0, Culture=neutral, PublicKeyToken=b77a5c561934e089" AssemblyString="mscorlib, Version=4.0.0.0, Culture=neutral, PublicKeyToken=b77a5c561934e089" AssemblyLocation="C:\Windows\Microsoft.NET\Framework64\v4.0.30319\mscorlib.dll" IsDeviceDependent="False">
      <ValueInfo Value="142" />
    </TypeInfo>
    <TypeInfo ID="250" TypeName="System.Byte, mscorlib, Version=4.0.0.0, Culture=neutral, PublicKeyToken=b77a5c561934e089" AssemblyString="mscorlib, Version=4.0.0.0, Culture=neutral, PublicKeyToken=b77a5c561934e089" AssemblyLocation="C:\Windows\Microsoft.NET\Framework64\v4.0.30319\mscorlib.dll" IsDeviceDependent="False">
      <ValueInfo Value="198" />
    </TypeInfo>
    <TypeInfo ID="251" TypeName="System.Byte, mscorlib, Version=4.0.0.0, Culture=neutral, PublicKeyToken=b77a5c561934e089" AssemblyString="mscorlib, Version=4.0.0.0, Culture=neutral, PublicKeyToken=b77a5c561934e089" AssemblyLocation="C:\Windows\Microsoft.NET\Framework64\v4.0.30319\mscorlib.dll" IsDeviceDependent="False">
      <ValueInfo Value="56" />
    </TypeInfo>
    <TypeInfo ID="252" TypeName="System.Byte, mscorlib, Version=4.0.0.0, Culture=neutral, PublicKeyToken=b77a5c561934e089" AssemblyString="mscorlib, Version=4.0.0.0, Culture=neutral, PublicKeyToken=b77a5c561934e089" AssemblyLocation="C:\Windows\Microsoft.NET\Framework64\v4.0.30319\mscorlib.dll" IsDeviceDependent="False">
      <ValueInfo Value="140" />
    </TypeInfo>
    <TypeInfo ID="253" TypeName="System.Byte, mscorlib, Version=4.0.0.0, Culture=neutral, PublicKeyToken=b77a5c561934e089" AssemblyString="mscorlib, Version=4.0.0.0, Culture=neutral, PublicKeyToken=b77a5c561934e089" AssemblyLocation="C:\Windows\Microsoft.NET\Framework64\v4.0.30319\mscorlib.dll" IsDeviceDependent="False">
      <ValueInfo Value="26" />
    </TypeInfo>
    <TypeInfo ID="254" TypeName="System.Byte, mscorlib, Version=4.0.0.0, Culture=neutral, PublicKeyToken=b77a5c561934e089" AssemblyString="mscorlib, Version=4.0.0.0, Culture=neutral, PublicKeyToken=b77a5c561934e089" AssemblyLocation="C:\Windows\Microsoft.NET\Framework64\v4.0.30319\mscorlib.dll" IsDeviceDependent="False">
      <ValueInfo Value="212" />
    </TypeInfo>
    <TypeInfo ID="255" TypeName="System.Byte, mscorlib, Version=4.0.0.0, Culture=neutral, PublicKeyToken=b77a5c561934e089" AssemblyString="mscorlib, Version=4.0.0.0, Culture=neutral, PublicKeyToken=b77a5c561934e089" AssemblyLocation="C:\Windows\Microsoft.NET\Framework64\v4.0.30319\mscorlib.dll" IsDeviceDependent="False">
      <ValueInfo Value="223" />
    </TypeInfo>
    <TypeInfo ID="256" TypeName="System.Byte, mscorlib, Version=4.0.0.0, Culture=neutral, PublicKeyToken=b77a5c561934e089" AssemblyString="mscorlib, Version=4.0.0.0, Culture=neutral, PublicKeyToken=b77a5c561934e089" AssemblyLocation="C:\Windows\Microsoft.NET\Framework64\v4.0.30319\mscorlib.dll" IsDeviceDependent="False">
      <ValueInfo Value="38" />
    </TypeInfo>
    <TypeInfo ID="257" TypeName="System.Byte, mscorlib, Version=4.0.0.0, Culture=neutral, PublicKeyToken=b77a5c561934e089" AssemblyString="mscorlib, Version=4.0.0.0, Culture=neutral, PublicKeyToken=b77a5c561934e089" AssemblyLocation="C:\Windows\Microsoft.NET\Framework64\v4.0.30319\mscorlib.dll" IsDeviceDependent="False">
      <ValueInfo Value="137" />
    </TypeInfo>
    <TypeInfo ID="258" TypeName="System.Byte, mscorlib, Version=4.0.0.0, Culture=neutral, PublicKeyToken=b77a5c561934e089" AssemblyString="mscorlib, Version=4.0.0.0, Culture=neutral, PublicKeyToken=b77a5c561934e089" AssemblyLocation="C:\Windows\Microsoft.NET\Framework64\v4.0.30319\mscorlib.dll" IsDeviceDependent="False">
      <ValueInfo Value="91" />
    </TypeInfo>
    <TypeInfo ID="259" TypeName="System.Byte, mscorlib, Version=4.0.0.0, Culture=neutral, PublicKeyToken=b77a5c561934e089" AssemblyString="mscorlib, Version=4.0.0.0, Culture=neutral, PublicKeyToken=b77a5c561934e089" AssemblyLocation="C:\Windows\Microsoft.NET\Framework64\v4.0.30319\mscorlib.dll" IsDeviceDependent="False">
      <ValueInfo Value="18" />
    </TypeInfo>
    <TypeInfo ID="260" TypeName="System.Byte, mscorlib, Version=4.0.0.0, Culture=neutral, PublicKeyToken=b77a5c561934e089" AssemblyString="mscorlib, Version=4.0.0.0, Culture=neutral, PublicKeyToken=b77a5c561934e089" AssemblyLocation="C:\Windows\Microsoft.NET\Framework64\v4.0.30319\mscorlib.dll" IsDeviceDependent="False">
      <ValueInfo Value="252" />
    </TypeInfo>
    <TypeInfo ID="261" TypeName="System.Byte, mscorlib, Version=4.0.0.0, Culture=neutral, PublicKeyToken=b77a5c561934e089" AssemblyString="mscorlib, Version=4.0.0.0, Culture=neutral, PublicKeyToken=b77a5c561934e089" AssemblyLocation="C:\Windows\Microsoft.NET\Framework64\v4.0.30319\mscorlib.dll" IsDeviceDependent="False">
      <ValueInfo Value="48" />
    </TypeInfo>
    <TypeInfo ID="262" TypeName="System.Byte, mscorlib, Version=4.0.0.0, Culture=neutral, PublicKeyToken=b77a5c561934e089" AssemblyString="mscorlib, Version=4.0.0.0, Culture=neutral, PublicKeyToken=b77a5c561934e089" AssemblyLocation="C:\Windows\Microsoft.NET\Framework64\v4.0.30319\mscorlib.dll" IsDeviceDependent="False">
      <ValueInfo Value="183" />
    </TypeInfo>
    <TypeInfo ID="263" TypeName="System.Byte, mscorlib, Version=4.0.0.0, Culture=neutral, PublicKeyToken=b77a5c561934e089" AssemblyString="mscorlib, Version=4.0.0.0, Culture=neutral, PublicKeyToken=b77a5c561934e089" AssemblyLocation="C:\Windows\Microsoft.NET\Framework64\v4.0.30319\mscorlib.dll" IsDeviceDependent="False">
      <ValueInfo Value="234" />
    </TypeInfo>
    <TypeInfo ID="264" TypeName="System.Byte, mscorlib, Version=4.0.0.0, Culture=neutral, PublicKeyToken=b77a5c561934e089" AssemblyString="mscorlib, Version=4.0.0.0, Culture=neutral, PublicKeyToken=b77a5c561934e089" AssemblyLocation="C:\Windows\Microsoft.NET\Framework64\v4.0.30319\mscorlib.dll" IsDeviceDependent="False">
      <ValueInfo Value="246" />
    </TypeInfo>
    <TypeInfo ID="265" TypeName="System.Byte, mscorlib, Version=4.0.0.0, Culture=neutral, PublicKeyToken=b77a5c561934e089" AssemblyString="mscorlib, Version=4.0.0.0, Culture=neutral, PublicKeyToken=b77a5c561934e089" AssemblyLocation="C:\Windows\Microsoft.NET\Framework64\v4.0.30319\mscorlib.dll" IsDeviceDependent="False">
      <ValueInfo Value="190" />
    </TypeInfo>
    <TypeInfo ID="266" TypeName="System.Byte, mscorlib, Version=4.0.0.0, Culture=neutral, PublicKeyToken=b77a5c561934e089" AssemblyString="mscorlib, Version=4.0.0.0, Culture=neutral, PublicKeyToken=b77a5c561934e089" AssemblyLocation="C:\Windows\Microsoft.NET\Framework64\v4.0.30319\mscorlib.dll" IsDeviceDependent="False">
      <ValueInfo Value="201" />
    </TypeInfo>
    <TypeInfo ID="267" TypeName="System.Byte, mscorlib, Version=4.0.0.0, Culture=neutral, PublicKeyToken=b77a5c561934e089" AssemblyString="mscorlib, Version=4.0.0.0, Culture=neutral, PublicKeyToken=b77a5c561934e089" AssemblyLocation="C:\Windows\Microsoft.NET\Framework64\v4.0.30319\mscorlib.dll" IsDeviceDependent="False">
      <ValueInfo Value="12" />
    </TypeInfo>
    <TypeInfo ID="268" TypeName="System.Byte, mscorlib, Version=4.0.0.0, Culture=neutral, PublicKeyToken=b77a5c561934e089" AssemblyString="mscorlib, Version=4.0.0.0, Culture=neutral, PublicKeyToken=b77a5c561934e089" AssemblyLocation="C:\Windows\Microsoft.NET\Framework64\v4.0.30319\mscorlib.dll" IsDeviceDependent="False">
      <ValueInfo Value="14" />
    </TypeInfo>
    <TypeInfo ID="269" TypeName="System.Byte, mscorlib, Version=4.0.0.0, Culture=neutral, PublicKeyToken=b77a5c561934e089" AssemblyString="mscorlib, Version=4.0.0.0, Culture=neutral, PublicKeyToken=b77a5c561934e089" AssemblyLocation="C:\Windows\Microsoft.NET\Framework64\v4.0.30319\mscorlib.dll" IsDeviceDependent="False">
      <ValueInfo Value="244" />
    </TypeInfo>
    <TypeInfo ID="270" TypeName="System.Byte, mscorlib, Version=4.0.0.0, Culture=neutral, PublicKeyToken=b77a5c561934e089" AssemblyString="mscorlib, Version=4.0.0.0, Culture=neutral, PublicKeyToken=b77a5c561934e089" AssemblyLocation="C:\Windows\Microsoft.NET\Framework64\v4.0.30319\mscorlib.dll" IsDeviceDependent="False">
      <ValueInfo Value="248" />
    </TypeInfo>
    <TypeInfo ID="271" TypeName="System.Byte, mscorlib, Version=4.0.0.0, Culture=neutral, PublicKeyToken=b77a5c561934e089" AssemblyString="mscorlib, Version=4.0.0.0, Culture=neutral, PublicKeyToken=b77a5c561934e089" AssemblyLocation="C:\Windows\Microsoft.NET\Framework64\v4.0.30319\mscorlib.dll" IsDeviceDependent="False">
      <ValueInfo Value="230" />
    </TypeInfo>
    <TypeInfo ID="272" TypeName="System.Byte, mscorlib, Version=4.0.0.0, Culture=neutral, PublicKeyToken=b77a5c561934e089" AssemblyString="mscorlib, Version=4.0.0.0, Culture=neutral, PublicKeyToken=b77a5c561934e089" AssemblyLocation="C:\Windows\Microsoft.NET\Framework64\v4.0.30319\mscorlib.dll" IsDeviceDependent="False">
      <ValueInfo Value="116" />
    </TypeInfo>
    <TypeInfo ID="273" TypeName="System.Byte, mscorlib, Version=4.0.0.0, Culture=neutral, PublicKeyToken=b77a5c561934e089" AssemblyString="mscorlib, Version=4.0.0.0, Culture=neutral, PublicKeyToken=b77a5c561934e089" AssemblyLocation="C:\Windows\Microsoft.NET\Framework64\v4.0.30319\mscorlib.dll" IsDeviceDependent="False">
      <ValueInfo Value="87" />
    </TypeInfo>
    <TypeInfo ID="274" TypeName="System.Byte, mscorlib, Version=4.0.0.0, Culture=neutral, PublicKeyToken=b77a5c561934e089" AssemblyString="mscorlib, Version=4.0.0.0, Culture=neutral, PublicKeyToken=b77a5c561934e089" AssemblyLocation="C:\Windows\Microsoft.NET\Framework64\v4.0.30319\mscorlib.dll" IsDeviceDependent="False">
      <ValueInfo Value="119" />
    </TypeInfo>
    <TypeInfo ID="275" TypeName="System.Byte, mscorlib, Version=4.0.0.0, Culture=neutral, PublicKeyToken=b77a5c561934e089" AssemblyString="mscorlib, Version=4.0.0.0, Culture=neutral, PublicKeyToken=b77a5c561934e089" AssemblyLocation="C:\Windows\Microsoft.NET\Framework64\v4.0.30319\mscorlib.dll" IsDeviceDependent="False">
      <ValueInfo Value="150" />
    </TypeInfo>
    <TypeInfo ID="276" TypeName="System.Byte, mscorlib, Version=4.0.0.0, Culture=neutral, PublicKeyToken=b77a5c561934e089" AssemblyString="mscorlib, Version=4.0.0.0, Culture=neutral, PublicKeyToken=b77a5c561934e089" AssemblyLocation="C:\Windows\Microsoft.NET\Framework64\v4.0.30319\mscorlib.dll" IsDeviceDependent="False">
      <ValueInfo Value="170" />
    </TypeInfo>
    <TypeInfo ID="277" TypeName="System.Byte, mscorlib, Version=4.0.0.0, Culture=neutral, PublicKeyToken=b77a5c561934e089" AssemblyString="mscorlib, Version=4.0.0.0, Culture=neutral, PublicKeyToken=b77a5c561934e089" AssemblyLocation="C:\Windows\Microsoft.NET\Framework64\v4.0.30319\mscorlib.dll" IsDeviceDependent="False">
      <ValueInfo Value="58" />
    </TypeInfo>
    <TypeInfo ID="278" TypeName="System.Byte, mscorlib, Version=4.0.0.0, Culture=neutral, PublicKeyToken=b77a5c561934e089" AssemblyString="mscorlib, Version=4.0.0.0, Culture=neutral, PublicKeyToken=b77a5c561934e089" AssemblyLocation="C:\Windows\Microsoft.NET\Framework64\v4.0.30319\mscorlib.dll" IsDeviceDependent="False">
      <ValueInfo Value="95" />
    </TypeInfo>
    <TypeInfo ID="279" TypeName="System.Byte, mscorlib, Version=4.0.0.0, Culture=neutral, PublicKeyToken=b77a5c561934e089" AssemblyString="mscorlib, Version=4.0.0.0, Culture=neutral, PublicKeyToken=b77a5c561934e089" AssemblyLocation="C:\Windows\Microsoft.NET\Framework64\v4.0.30319\mscorlib.dll" IsDeviceDependent="False">
      <ValueInfo Value="57" />
    </TypeInfo>
    <TypeInfo ID="280" TypeName="System.Byte, mscorlib, Version=4.0.0.0, Culture=neutral, PublicKeyToken=b77a5c561934e089" AssemblyString="mscorlib, Version=4.0.0.0, Culture=neutral, PublicKeyToken=b77a5c561934e089" AssemblyLocation="C:\Windows\Microsoft.NET\Framework64\v4.0.30319\mscorlib.dll" IsDeviceDependent="False">
      <ValueInfo Value="247" />
    </TypeInfo>
    <TypeInfo ID="281" TypeName="System.Byte, mscorlib, Version=4.0.0.0, Culture=neutral, PublicKeyToken=b77a5c561934e089" AssemblyString="mscorlib, Version=4.0.0.0, Culture=neutral, PublicKeyToken=b77a5c561934e089" AssemblyLocation="C:\Windows\Microsoft.NET\Framework64\v4.0.30319\mscorlib.dll" IsDeviceDependent="False">
      <ValueInfo Value="192" />
    </TypeInfo>
    <TypeInfo ID="282" TypeName="System.Byte, mscorlib, Version=4.0.0.0, Culture=neutral, PublicKeyToken=b77a5c561934e089" AssemblyString="mscorlib, Version=4.0.0.0, Culture=neutral, PublicKeyToken=b77a5c561934e089" AssemblyLocation="C:\Windows\Microsoft.NET\Framework64\v4.0.30319\mscorlib.dll" IsDeviceDependent="False">
      <ValueInfo Value="1" />
    </TypeInfo>
    <TypeInfo ID="283" TypeName="System.Byte, mscorlib, Version=4.0.0.0, Culture=neutral, PublicKeyToken=b77a5c561934e089" AssemblyString="mscorlib, Version=4.0.0.0, Culture=neutral, PublicKeyToken=b77a5c561934e089" AssemblyLocation="C:\Windows\Microsoft.NET\Framework64\v4.0.30319\mscorlib.dll" IsDeviceDependent="False">
      <ValueInfo Value="147" />
    </TypeInfo>
    <TypeInfo ID="284" TypeName="System.Byte, mscorlib, Version=4.0.0.0, Culture=neutral, PublicKeyToken=b77a5c561934e089" AssemblyString="mscorlib, Version=4.0.0.0, Culture=neutral, PublicKeyToken=b77a5c561934e089" AssemblyLocation="C:\Windows\Microsoft.NET\Framework64\v4.0.30319\mscorlib.dll" IsDeviceDependent="False">
      <ValueInfo Value="47" />
    </TypeInfo>
    <TypeInfo ID="285" TypeName="System.Byte, mscorlib, Version=4.0.0.0, Culture=neutral, PublicKeyToken=b77a5c561934e089" AssemblyString="mscorlib, Version=4.0.0.0, Culture=neutral, PublicKeyToken=b77a5c561934e089" AssemblyLocation="C:\Windows\Microsoft.NET\Framework64\v4.0.30319\mscorlib.dll" IsDeviceDependent="False">
      <ValueInfo Value="249" />
    </TypeInfo>
    <TypeInfo ID="286" TypeName="System.Byte, mscorlib, Version=4.0.0.0, Culture=neutral, PublicKeyToken=b77a5c561934e089" AssemblyString="mscorlib, Version=4.0.0.0, Culture=neutral, PublicKeyToken=b77a5c561934e089" AssemblyLocation="C:\Windows\Microsoft.NET\Framework64\v4.0.30319\mscorlib.dll" IsDeviceDependent="False">
      <ValueInfo Value="134" />
    </TypeInfo>
    <TypeInfo ID="287" TypeName="System.Byte, mscorlib, Version=4.0.0.0, Culture=neutral, PublicKeyToken=b77a5c561934e089" AssemblyString="mscorlib, Version=4.0.0.0, Culture=neutral, PublicKeyToken=b77a5c561934e089" AssemblyLocation="C:\Windows\Microsoft.NET\Framework64\v4.0.30319\mscorlib.dll" IsDeviceDependent="False">
      <ValueInfo Value="76" />
    </TypeInfo>
    <TypeInfo ID="288" TypeName="System.Byte, mscorlib, Version=4.0.0.0, Culture=neutral, PublicKeyToken=b77a5c561934e089" AssemblyString="mscorlib, Version=4.0.0.0, Culture=neutral, PublicKeyToken=b77a5c561934e089" AssemblyLocation="C:\Windows\Microsoft.NET\Framework64\v4.0.30319\mscorlib.dll" IsDeviceDependent="False">
      <ValueInfo Value="46" />
    </TypeInfo>
    <TypeInfo ID="289" TypeName="System.Byte, mscorlib, Version=4.0.0.0, Culture=neutral, PublicKeyToken=b77a5c561934e089" AssemblyString="mscorlib, Version=4.0.0.0, Culture=neutral, PublicKeyToken=b77a5c561934e089" AssemblyLocation="C:\Windows\Microsoft.NET\Framework64\v4.0.30319\mscorlib.dll" IsDeviceDependent="False">
      <ValueInfo Value="199" />
    </TypeInfo>
    <TypeInfo ID="290" TypeName="System.Byte, mscorlib, Version=4.0.0.0, Culture=neutral, PublicKeyToken=b77a5c561934e089" AssemblyString="mscorlib, Version=4.0.0.0, Culture=neutral, PublicKeyToken=b77a5c561934e089" AssemblyLocation="C:\Windows\Microsoft.NET\Framework64\v4.0.30319\mscorlib.dll" IsDeviceDependent="False">
      <ValueInfo Value="157" />
    </TypeInfo>
    <TypeInfo ID="291" TypeName="System.Byte, mscorlib, Version=4.0.0.0, Culture=neutral, PublicKeyToken=b77a5c561934e089" AssemblyString="mscorlib, Version=4.0.0.0, Culture=neutral, PublicKeyToken=b77a5c561934e089" AssemblyLocation="C:\Windows\Microsoft.NET\Framework64\v4.0.30319\mscorlib.dll" IsDeviceDependent="False">
      <ValueInfo Value="92" />
    </TypeInfo>
    <TypeInfo ID="292" TypeName="System.Byte, mscorlib, Version=4.0.0.0, Culture=neutral, PublicKeyToken=b77a5c561934e089" AssemblyString="mscorlib, Version=4.0.0.0, Culture=neutral, PublicKeyToken=b77a5c561934e089" AssemblyLocation="C:\Windows\Microsoft.NET\Framework64\v4.0.30319\mscorlib.dll" IsDeviceDependent="False">
      <ValueInfo Value="110" />
    </TypeInfo>
    <TypeInfo ID="293" TypeName="System.Byte, mscorlib, Version=4.0.0.0, Culture=neutral, PublicKeyToken=b77a5c561934e089" AssemblyString="mscorlib, Version=4.0.0.0, Culture=neutral, PublicKeyToken=b77a5c561934e089" AssemblyLocation="C:\Windows\Microsoft.NET\Framework64\v4.0.30319\mscorlib.dll" IsDeviceDependent="False">
      <ValueInfo Value="93" />
    </TypeInfo>
    <TypeInfo ID="294" TypeName="System.Byte, mscorlib, Version=4.0.0.0, Culture=neutral, PublicKeyToken=b77a5c561934e089" AssemblyString="mscorlib, Version=4.0.0.0, Culture=neutral, PublicKeyToken=b77a5c561934e089" AssemblyLocation="C:\Windows\Microsoft.NET\Framework64\v4.0.30319\mscorlib.dll" IsDeviceDependent="False">
      <ValueInfo Value="83" />
    </TypeInfo>
    <TypeInfo ID="295" TypeName="System.Byte, mscorlib, Version=4.0.0.0, Culture=neutral, PublicKeyToken=b77a5c561934e089" AssemblyString="mscorlib, Version=4.0.0.0, Culture=neutral, PublicKeyToken=b77a5c561934e089" AssemblyLocation="C:\Windows\Microsoft.NET\Framework64\v4.0.30319\mscorlib.dll" IsDeviceDependent="False">
      <ValueInfo Value="30" />
    </TypeInfo>
    <TypeInfo ID="296" TypeName="System.Byte, mscorlib, Version=4.0.0.0, Culture=neutral, PublicKeyToken=b77a5c561934e089" AssemblyString="mscorlib, Version=4.0.0.0, Culture=neutral, PublicKeyToken=b77a5c561934e089" AssemblyLocation="C:\Windows\Microsoft.NET\Framework64\v4.0.30319\mscorlib.dll" IsDeviceDependent="False">
      <ValueInfo Value="226" />
    </TypeInfo>
    <TypeInfo ID="297" TypeName="System.Byte, mscorlib, Version=4.0.0.0, Culture=neutral, PublicKeyToken=b77a5c561934e089" AssemblyString="mscorlib, Version=4.0.0.0, Culture=neutral, PublicKeyToken=b77a5c561934e089" AssemblyLocation="C:\Windows\Microsoft.NET\Framework64\v4.0.30319\mscorlib.dll" IsDeviceDependent="False">
      <ValueInfo Value="228" />
    </TypeInfo>
    <TypeInfo ID="298" TypeName="System.Byte, mscorlib, Version=4.0.0.0, Culture=neutral, PublicKeyToken=b77a5c561934e089" AssemblyString="mscorlib, Version=4.0.0.0, Culture=neutral, PublicKeyToken=b77a5c561934e089" AssemblyLocation="C:\Windows\Microsoft.NET\Framework64\v4.0.30319\mscorlib.dll" IsDeviceDependent="False">
      <ValueInfo Value="103" />
    </TypeInfo>
    <TypeInfo ID="299" TypeName="System.Byte, mscorlib, Version=4.0.0.0, Culture=neutral, PublicKeyToken=b77a5c561934e089" AssemblyString="mscorlib, Version=4.0.0.0, Culture=neutral, PublicKeyToken=b77a5c561934e089" AssemblyLocation="C:\Windows\Microsoft.NET\Framework64\v4.0.30319\mscorlib.dll" IsDeviceDependent="False">
      <ValueInfo Value="205" />
    </TypeInfo>
    <TypeInfo ID="300" TypeName="System.Byte, mscorlib, Version=4.0.0.0, Culture=neutral, PublicKeyToken=b77a5c561934e089" AssemblyString="mscorlib, Version=4.0.0.0, Culture=neutral, PublicKeyToken=b77a5c561934e089" AssemblyLocation="C:\Windows\Microsoft.NET\Framework64\v4.0.30319\mscorlib.dll" IsDeviceDependent="False">
      <ValueInfo Value="163" />
    </TypeInfo>
    <TypeInfo ID="301" TypeName="System.Byte, mscorlib, Version=4.0.0.0, Culture=neutral, PublicKeyToken=b77a5c561934e089" AssemblyString="mscorlib, Version=4.0.0.0, Culture=neutral, PublicKeyToken=b77a5c561934e089" AssemblyLocation="C:\Windows\Microsoft.NET\Framework64\v4.0.30319\mscorlib.dll" IsDeviceDependent="False">
      <ValueInfo Value="148" />
    </TypeInfo>
    <TypeInfo ID="302" TypeName="System.Byte, mscorlib, Version=4.0.0.0, Culture=neutral, PublicKeyToken=b77a5c561934e089" AssemblyString="mscorlib, Version=4.0.0.0, Culture=neutral, PublicKeyToken=b77a5c561934e089" AssemblyLocation="C:\Windows\Microsoft.NET\Framework64\v4.0.30319\mscorlib.dll" IsDeviceDependent="False">
      <ValueInfo Value="255" />
    </TypeInfo>
    <TypeInfo ID="303" TypeName="System.Byte, mscorlib, Version=4.0.0.0, Culture=neutral, PublicKeyToken=b77a5c561934e089" AssemblyString="mscorlib, Version=4.0.0.0, Culture=neutral, PublicKeyToken=b77a5c561934e089" AssemblyLocation="C:\Windows\Microsoft.NET\Framework64\v4.0.30319\mscorlib.dll" IsDeviceDependent="False">
      <ValueInfo Value="70" />
    </TypeInfo>
    <TypeInfo ID="304" TypeName="System.Byte, mscorlib, Version=4.0.0.0, Culture=neutral, PublicKeyToken=b77a5c561934e089" AssemblyString="mscorlib, Version=4.0.0.0, Culture=neutral, PublicKeyToken=b77a5c561934e089" AssemblyLocation="C:\Windows\Microsoft.NET\Framework64\v4.0.30319\mscorlib.dll" IsDeviceDependent="False">
      <ValueInfo Value="171" />
    </TypeInfo>
    <TypeInfo ID="305" TypeName="System.Byte, mscorlib, Version=4.0.0.0, Culture=neutral, PublicKeyToken=b77a5c561934e089" AssemblyString="mscorlib, Version=4.0.0.0, Culture=neutral, PublicKeyToken=b77a5c561934e089" AssemblyLocation="C:\Windows\Microsoft.NET\Framework64\v4.0.30319\mscorlib.dll" IsDeviceDependent="False">
      <ValueInfo Value="219" />
    </TypeInfo>
    <TypeInfo ID="306" TypeName="System.Byte, mscorlib, Version=4.0.0.0, Culture=neutral, PublicKeyToken=b77a5c561934e089" AssemblyString="mscorlib, Version=4.0.0.0, Culture=neutral, PublicKeyToken=b77a5c561934e089" AssemblyLocation="C:\Windows\Microsoft.NET\Framework64\v4.0.30319\mscorlib.dll" IsDeviceDependent="False">
      <ValueInfo Value="123" />
    </TypeInfo>
    <TypeInfo ID="307" TypeName="System.Byte, mscorlib, Version=4.0.0.0, Culture=neutral, PublicKeyToken=b77a5c561934e089" AssemblyString="mscorlib, Version=4.0.0.0, Culture=neutral, PublicKeyToken=b77a5c561934e089" AssemblyLocation="C:\Windows\Microsoft.NET\Framework64\v4.0.30319\mscorlib.dll" IsDeviceDependent="False">
      <ValueInfo Value="86" />
    </TypeInfo>
    <TypeInfo ID="308" TypeName="System.Byte, mscorlib, Version=4.0.0.0, Culture=neutral, PublicKeyToken=b77a5c561934e089" AssemblyString="mscorlib, Version=4.0.0.0, Culture=neutral, PublicKeyToken=b77a5c561934e089" AssemblyLocation="C:\Windows\Microsoft.NET\Framework64\v4.0.30319\mscorlib.dll" IsDeviceDependent="False">
      <ValueInfo Value="149" />
    </TypeInfo>
    <TypeInfo ID="309" TypeName="System.Byte, mscorlib, Version=4.0.0.0, Culture=neutral, PublicKeyToken=b77a5c561934e089" AssemblyString="mscorlib, Version=4.0.0.0, Culture=neutral, PublicKeyToken=b77a5c561934e089" AssemblyLocation="C:\Windows\Microsoft.NET\Framework64\v4.0.30319\mscorlib.dll" IsDeviceDependent="False">
      <ValueInfo Value="143" />
    </TypeInfo>
    <TypeInfo ID="310" TypeName="System.Byte, mscorlib, Version=4.0.0.0, Culture=neutral, PublicKeyToken=b77a5c561934e089" AssemblyString="mscorlib, Version=4.0.0.0, Culture=neutral, PublicKeyToken=b77a5c561934e089" AssemblyLocation="C:\Windows\Microsoft.NET\Framework64\v4.0.30319\mscorlib.dll" IsDeviceDependent="False">
      <ValueInfo Value="233" />
    </TypeInfo>
    <TypeInfo ID="311" TypeName="System.Byte, mscorlib, Version=4.0.0.0, Culture=neutral, PublicKeyToken=b77a5c561934e089" AssemblyString="mscorlib, Version=4.0.0.0, Culture=neutral, PublicKeyToken=b77a5c561934e089" AssemblyLocation="C:\Windows\Microsoft.NET\Framework64\v4.0.30319\mscorlib.dll" IsDeviceDependent="False">
      <ValueInfo Value="40" />
    </TypeInfo>
    <TypeInfo ID="312" TypeName="System.Byte, mscorlib, Version=4.0.0.0, Culture=neutral, PublicKeyToken=b77a5c561934e089" AssemblyString="mscorlib, Version=4.0.0.0, Culture=neutral, PublicKeyToken=b77a5c561934e089" AssemblyLocation="C:\Windows\Microsoft.NET\Framework64\v4.0.30319\mscorlib.dll" IsDeviceDependent="False">
      <ValueInfo Value="175" />
    </TypeInfo>
    <TypeInfo ID="313" TypeName="System.Byte, mscorlib, Version=4.0.0.0, Culture=neutral, PublicKeyToken=b77a5c561934e089" AssemblyString="mscorlib, Version=4.0.0.0, Culture=neutral, PublicKeyToken=b77a5c561934e089" AssemblyLocation="C:\Windows\Microsoft.NET\Framework64\v4.0.30319\mscorlib.dll" IsDeviceDependent="False">
      <ValueInfo Value="42" />
    </TypeInfo>
    <TypeInfo ID="314" TypeName="System.Byte, mscorlib, Version=4.0.0.0, Culture=neutral, PublicKeyToken=b77a5c561934e089" AssemblyString="mscorlib, Version=4.0.0.0, Culture=neutral, PublicKeyToken=b77a5c561934e089" AssemblyLocation="C:\Windows\Microsoft.NET\Framework64\v4.0.30319\mscorlib.dll" IsDeviceDependent="False">
      <ValueInfo Value="181" />
    </TypeInfo>
    <TypeInfo ID="315" TypeName="System.Byte, mscorlib, Version=4.0.0.0, Culture=neutral, PublicKeyToken=b77a5c561934e089" AssemblyString="mscorlib, Version=4.0.0.0, Culture=neutral, PublicKeyToken=b77a5c561934e089" AssemblyLocation="C:\Windows\Microsoft.NET\Framework64\v4.0.30319\mscorlib.dll" IsDeviceDependent="False">
      <ValueInfo Value="28" />
    </TypeInfo>
    <TypeInfo ID="316" TypeName="System.Byte, mscorlib, Version=4.0.0.0, Culture=neutral, PublicKeyToken=b77a5c561934e089" AssemblyString="mscorlib, Version=4.0.0.0, Culture=neutral, PublicKeyToken=b77a5c561934e089" AssemblyLocation="C:\Windows\Microsoft.NET\Framework64\v4.0.30319\mscorlib.dll" IsDeviceDependent="False">
      <ValueInfo Value="245" />
    </TypeInfo>
    <TypeInfo ID="317" TypeName="System.Byte, mscorlib, Version=4.0.0.0, Culture=neutral, PublicKeyToken=b77a5c561934e089" AssemblyString="mscorlib, Version=4.0.0.0, Culture=neutral, PublicKeyToken=b77a5c561934e089" AssemblyLocation="C:\Windows\Microsoft.NET\Framework64\v4.0.30319\mscorlib.dll" IsDeviceDependent="False">
      <ValueInfo Value="210" />
    </TypeInfo>
    <TypeInfo ID="318" TypeName="System.Byte, mscorlib, Version=4.0.0.0, Culture=neutral, PublicKeyToken=b77a5c561934e089" AssemblyString="mscorlib, Version=4.0.0.0, Culture=neutral, PublicKeyToken=b77a5c561934e089" AssemblyLocation="C:\Windows\Microsoft.NET\Framework64\v4.0.30319\mscorlib.dll" IsDeviceDependent="False">
      <ValueInfo Value="182" />
    </TypeInfo>
    <TypeInfo ID="319" TypeName="System.Byte, mscorlib, Version=4.0.0.0, Culture=neutral, PublicKeyToken=b77a5c561934e089" AssemblyString="mscorlib, Version=4.0.0.0, Culture=neutral, PublicKeyToken=b77a5c561934e089" AssemblyLocation="C:\Windows\Microsoft.NET\Framework64\v4.0.30319\mscorlib.dll" IsDeviceDependent="False">
      <ValueInfo Value="19" />
    </TypeInfo>
    <TypeInfo ID="320" TypeName="System.Byte, mscorlib, Version=4.0.0.0, Culture=neutral, PublicKeyToken=b77a5c561934e089" AssemblyString="mscorlib, Version=4.0.0.0, Culture=neutral, PublicKeyToken=b77a5c561934e089" AssemblyLocation="C:\Windows\Microsoft.NET\Framework64\v4.0.30319\mscorlib.dll" IsDeviceDependent="False">
      <ValueInfo Value="202" />
    </TypeInfo>
    <TypeInfo ID="321" TypeName="System.Byte, mscorlib, Version=4.0.0.0, Culture=neutral, PublicKeyToken=b77a5c561934e089" AssemblyString="mscorlib, Version=4.0.0.0, Culture=neutral, PublicKeyToken=b77a5c561934e089" AssemblyLocation="C:\Windows\Microsoft.NET\Framework64\v4.0.30319\mscorlib.dll" IsDeviceDependent="False">
      <ValueInfo Value="107" />
    </TypeInfo>
    <TypeInfo ID="322" TypeName="System.Byte, mscorlib, Version=4.0.0.0, Culture=neutral, PublicKeyToken=b77a5c561934e089" AssemblyString="mscorlib, Version=4.0.0.0, Culture=neutral, PublicKeyToken=b77a5c561934e089" AssemblyLocation="C:\Windows\Microsoft.NET\Framework64\v4.0.30319\mscorlib.dll" IsDeviceDependent="False">
      <ValueInfo Value="231" />
    </TypeInfo>
    <TypeInfo ID="323" TypeName="System.Byte, mscorlib, Version=4.0.0.0, Culture=neutral, PublicKeyToken=b77a5c561934e089" AssemblyString="mscorlib, Version=4.0.0.0, Culture=neutral, PublicKeyToken=b77a5c561934e089" AssemblyLocation="C:\Windows\Microsoft.NET\Framework64\v4.0.30319\mscorlib.dll" IsDeviceDependent="False">
      <ValueInfo Value="229" />
    </TypeInfo>
    <TypeInfo ID="324" TypeName="System.Byte, mscorlib, Version=4.0.0.0, Culture=neutral, PublicKeyToken=b77a5c561934e089" AssemblyString="mscorlib, Version=4.0.0.0, Culture=neutral, PublicKeyToken=b77a5c561934e089" AssemblyLocation="C:\Windows\Microsoft.NET\Framework64\v4.0.30319\mscorlib.dll" IsDeviceDependent="False">
      <ValueInfo Value="154" />
    </TypeInfo>
    <TypeInfo ID="325" TypeName="System.Byte, mscorlib, Version=4.0.0.0, Culture=neutral, PublicKeyToken=b77a5c561934e089" AssemblyString="mscorlib, Version=4.0.0.0, Culture=neutral, PublicKeyToken=b77a5c561934e089" AssemblyLocation="C:\Windows\Microsoft.NET\Framework64\v4.0.30319\mscorlib.dll" IsDeviceDependent="False">
      <ValueInfo Value="77" />
    </TypeInfo>
    <TypeInfo ID="326" TypeName="System.Byte, mscorlib, Version=4.0.0.0, Culture=neutral, PublicKeyToken=b77a5c561934e089" AssemblyString="mscorlib, Version=4.0.0.0, Culture=neutral, PublicKeyToken=b77a5c561934e089" AssemblyLocation="C:\Windows\Microsoft.NET\Framework64\v4.0.30319\mscorlib.dll" IsDeviceDependent="False">
      <ValueInfo Value="63" />
    </TypeInfo>
    <TypeInfo ID="327" TypeName="System.Byte, mscorlib, Version=4.0.0.0, Culture=neutral, PublicKeyToken=b77a5c561934e089" AssemblyString="mscorlib, Version=4.0.0.0, Culture=neutral, PublicKeyToken=b77a5c561934e089" AssemblyLocation="C:\Windows\Microsoft.NET\Framework64\v4.0.30319\mscorlib.dll" IsDeviceDependent="False">
      <ValueInfo Value="200" />
    </TypeInfo>
    <TypeInfo ID="328" TypeName="System.Byte, mscorlib, Version=4.0.0.0, Culture=neutral, PublicKeyToken=b77a5c561934e089" AssemblyString="mscorlib, Version=4.0.0.0, Culture=neutral, PublicKeyToken=b77a5c561934e089" AssemblyLocation="C:\Windows\Microsoft.NET\Framework64\v4.0.30319\mscorlib.dll" IsDeviceDependent="False">
      <ValueInfo Value="177" />
    </TypeInfo>
    <TypeInfo ID="329" TypeName="System.Byte, mscorlib, Version=4.0.0.0, Culture=neutral, PublicKeyToken=b77a5c561934e089" AssemblyString="mscorlib, Version=4.0.0.0, Culture=neutral, PublicKeyToken=b77a5c561934e089" AssemblyLocation="C:\Windows\Microsoft.NET\Framework64\v4.0.30319\mscorlib.dll" IsDeviceDependent="False">
      <ValueInfo Value="45" />
    </TypeInfo>
    <TypeInfo ID="330" TypeName="System.Byte, mscorlib, Version=4.0.0.0, Culture=neutral, PublicKeyToken=b77a5c561934e089" AssemblyString="mscorlib, Version=4.0.0.0, Culture=neutral, PublicKeyToken=b77a5c561934e089" AssemblyLocation="C:\Windows\Microsoft.NET\Framework64\v4.0.30319\mscorlib.dll" IsDeviceDependent="False">
      <ValueInfo Value="105" />
    </TypeInfo>
    <TypeInfo ID="331" TypeName="System.Byte, mscorlib, Version=4.0.0.0, Culture=neutral, PublicKeyToken=b77a5c561934e089" AssemblyString="mscorlib, Version=4.0.0.0, Culture=neutral, PublicKeyToken=b77a5c561934e089" AssemblyLocation="C:\Windows\Microsoft.NET\Framework64\v4.0.30319\mscorlib.dll" IsDeviceDependent="False">
      <ValueInfo Value="144" />
    </TypeInfo>
    <TypeInfo ID="332" TypeName="System.Byte, mscorlib, Version=4.0.0.0, Culture=neutral, PublicKeyToken=b77a5c561934e089" AssemblyString="mscorlib, Version=4.0.0.0, Culture=neutral, PublicKeyToken=b77a5c561934e089" AssemblyLocation="C:\Windows\Microsoft.NET\Framework64\v4.0.30319\mscorlib.dll" IsDeviceDependent="False">
      <ValueInfo Value="118" />
    </TypeInfo>
    <TypeInfo ID="333" TypeName="System.Byte, mscorlib, Version=4.0.0.0, Culture=neutral, PublicKeyToken=b77a5c561934e089" AssemblyString="mscorlib, Version=4.0.0.0, Culture=neutral, PublicKeyToken=b77a5c561934e089" AssemblyLocation="C:\Windows\Microsoft.NET\Framework64\v4.0.30319\mscorlib.dll" IsDeviceDependent="False">
      <ValueInfo Value="115" />
    </TypeInfo>
    <TypeInfo ID="334" TypeName="System.Byte, mscorlib, Version=4.0.0.0, Culture=neutral, PublicKeyToken=b77a5c561934e089" AssemblyString="mscorlib, Version=4.0.0.0, Culture=neutral, PublicKeyToken=b77a5c561934e089" AssemblyLocation="C:\Windows\Microsoft.NET\Framework64\v4.0.30319\mscorlib.dll" IsDeviceDependent="False">
      <ValueInfo Value="158" />
    </TypeInfo>
    <TypeInfo ID="335" TypeName="System.Byte, mscorlib, Version=4.0.0.0, Culture=neutral, PublicKeyToken=b77a5c561934e089" AssemblyString="mscorlib, Version=4.0.0.0, Culture=neutral, PublicKeyToken=b77a5c561934e089" AssemblyLocation="C:\Windows\Microsoft.NET\Framework64\v4.0.30319\mscorlib.dll" IsDeviceDependent="False">
      <ValueInfo Value="55" />
    </TypeInfo>
    <TypeInfo ID="336" TypeName="System.Byte, mscorlib, Version=4.0.0.0, Culture=neutral, PublicKeyToken=b77a5c561934e089" AssemblyString="mscorlib, Version=4.0.0.0, Culture=neutral, PublicKeyToken=b77a5c561934e089" AssemblyLocation="C:\Windows\Microsoft.NET\Framework64\v4.0.30319\mscorlib.dll" IsDeviceDependent="False">
      <ValueInfo Value="191" />
    </TypeInfo>
    <TypeInfo ID="337" TypeName="System.Byte, mscorlib, Version=4.0.0.0, Culture=neutral, PublicKeyToken=b77a5c561934e089" AssemblyString="mscorlib, Version=4.0.0.0, Culture=neutral, PublicKeyToken=b77a5c561934e089" AssemblyLocation="C:\Windows\Microsoft.NET\Framework64\v4.0.30319\mscorlib.dll" IsDeviceDependent="False">
      <ValueInfo Value="220" />
    </TypeInfo>
    <TypeInfo ID="338" TypeName="System.Byte, mscorlib, Version=4.0.0.0, Culture=neutral, PublicKeyToken=b77a5c561934e089" AssemblyString="mscorlib, Version=4.0.0.0, Culture=neutral, PublicKeyToken=b77a5c561934e089" AssemblyLocation="C:\Windows\Microsoft.NET\Framework64\v4.0.30319\mscorlib.dll" IsDeviceDependent="False">
      <ValueInfo Value="106" />
    </TypeInfo>
    <TypeInfo ID="339" TypeName="System.Byte, mscorlib, Version=4.0.0.0, Culture=neutral, PublicKeyToken=b77a5c561934e089" AssemblyString="mscorlib, Version=4.0.0.0, Culture=neutral, PublicKeyToken=b77a5c561934e089" AssemblyLocation="C:\Windows\Microsoft.NET\Framework64\v4.0.30319\mscorlib.dll" IsDeviceDependent="False">
      <ValueInfo Value="111" />
    </TypeInfo>
    <TypeInfo ID="340" TypeName="System.Byte, mscorlib, Version=4.0.0.0, Culture=neutral, PublicKeyToken=b77a5c561934e089" AssemblyString="mscorlib, Version=4.0.0.0, Culture=neutral, PublicKeyToken=b77a5c561934e089" AssemblyLocation="C:\Windows\Microsoft.NET\Framework64\v4.0.30319\mscorlib.dll" IsDeviceDependent="False">
      <ValueInfo Value="160" />
    </TypeInfo>
    <TypeInfo ID="341" TypeName="System.Byte, mscorlib, Version=4.0.0.0, Culture=neutral, PublicKeyToken=b77a5c561934e089" AssemblyString="mscorlib, Version=4.0.0.0, Culture=neutral, PublicKeyToken=b77a5c561934e089" AssemblyLocation="C:\Windows\Microsoft.NET\Framework64\v4.0.30319\mscorlib.dll" IsDeviceDependent="False">
      <ValueInfo Value="37" />
    </TypeInfo>
    <TypeInfo ID="342" TypeName="System.Byte, mscorlib, Version=4.0.0.0, Culture=neutral, PublicKeyToken=b77a5c561934e089" AssemblyString="mscorlib, Version=4.0.0.0, Culture=neutral, PublicKeyToken=b77a5c561934e089" AssemblyLocation="C:\Windows\Microsoft.NET\Framework64\v4.0.30319\mscorlib.dll" IsDeviceDependent="False">
      <ValueInfo Value="141" />
    </TypeInfo>
    <TypeInfo ID="343" TypeName="System.Byte, mscorlib, Version=4.0.0.0, Culture=neutral, PublicKeyToken=b77a5c561934e089" AssemblyString="mscorlib, Version=4.0.0.0, Culture=neutral, PublicKeyToken=b77a5c561934e089" AssemblyLocation="C:\Windows\Microsoft.NET\Framework64\v4.0.30319\mscorlib.dll" IsDeviceDependent="False">
      <ValueInfo Value="108" />
    </TypeInfo>
    <TypeInfo ID="344" TypeName="System.Byte, mscorlib, Version=4.0.0.0, Culture=neutral, PublicKeyToken=b77a5c561934e089" AssemblyString="mscorlib, Version=4.0.0.0, Culture=neutral, PublicKeyToken=b77a5c561934e089" AssemblyLocation="C:\Windows\Microsoft.NET\Framework64\v4.0.30319\mscorlib.dll" IsDeviceDependent="False">
      <ValueInfo Value="232" />
    </TypeInfo>
    <TypeInfo ID="345" TypeName="System.Byte, mscorlib, Version=4.0.0.0, Culture=neutral, PublicKeyToken=b77a5c561934e089" AssemblyString="mscorlib, Version=4.0.0.0, Culture=neutral, PublicKeyToken=b77a5c561934e089" AssemblyLocation="C:\Windows\Microsoft.NET\Framework64\v4.0.30319\mscorlib.dll" IsDeviceDependent="False">
      <ValueInfo Value="41" />
    </TypeInfo>
    <TypeInfo ID="346" TypeName="System.Byte, mscorlib, Version=4.0.0.0, Culture=neutral, PublicKeyToken=b77a5c561934e089" AssemblyString="mscorlib, Version=4.0.0.0, Culture=neutral, PublicKeyToken=b77a5c561934e089" AssemblyLocation="C:\Windows\Microsoft.NET\Framework64\v4.0.30319\mscorlib.dll" IsDeviceDependent="False">
      <ValueInfo Value="109" />
    </TypeInfo>
    <TypeInfo ID="347" TypeName="System.Byte, mscorlib, Version=4.0.0.0, Culture=neutral, PublicKeyToken=b77a5c561934e089" AssemblyString="mscorlib, Version=4.0.0.0, Culture=neutral, PublicKeyToken=b77a5c561934e089" AssemblyLocation="C:\Windows\Microsoft.NET\Framework64\v4.0.30319\mscorlib.dll" IsDeviceDependent="False">
      <ValueInfo Value="215" />
    </TypeInfo>
    <TypeInfo ID="348" TypeName="System.Byte, mscorlib, Version=4.0.0.0, Culture=neutral, PublicKeyToken=b77a5c561934e089" AssemblyString="mscorlib, Version=4.0.0.0, Culture=neutral, PublicKeyToken=b77a5c561934e089" AssemblyLocation="C:\Windows\Microsoft.NET\Framework64\v4.0.30319\mscorlib.dll" IsDeviceDependent="False">
      <ValueInfo Value="94" />
    </TypeInfo>
    <TypeInfo ID="349" TypeName="System.Byte, mscorlib, Version=4.0.0.0, Culture=neutral, PublicKeyToken=b77a5c561934e089" AssemblyString="mscorlib, Version=4.0.0.0, Culture=neutral, PublicKeyToken=b77a5c561934e089" AssemblyLocation="C:\Windows\Microsoft.NET\Framework64\v4.0.30319\mscorlib.dll" IsDeviceDependent="False">
      <ValueInfo Value="117" />
    </TypeInfo>
    <TypeInfo ID="350" TypeName="System.Byte, mscorlib, Version=4.0.0.0, Culture=neutral, PublicKeyToken=b77a5c561934e089" AssemblyString="mscorlib, Version=4.0.0.0, Culture=neutral, PublicKeyToken=b77a5c561934e089" AssemblyLocation="C:\Windows\Microsoft.NET\Framework64\v4.0.30319\mscorlib.dll" IsDeviceDependent="False">
      <ValueInfo Value="146" />
    </TypeInfo>
    <TypeInfo ID="351" TypeName="System.Byte, mscorlib, Version=4.0.0.0, Culture=neutral, PublicKeyToken=b77a5c561934e089" AssemblyString="mscorlib, Version=4.0.0.0, Culture=neutral, PublicKeyToken=b77a5c561934e089" AssemblyLocation="C:\Windows\Microsoft.NET\Framework64\v4.0.30319\mscorlib.dll" IsDeviceDependent="False">
      <ValueInfo Value="242" />
    </TypeInfo>
    <TypeInfo ID="352" TypeName="System.Byte, mscorlib, Version=4.0.0.0, Culture=neutral, PublicKeyToken=b77a5c561934e089" AssemblyString="mscorlib, Version=4.0.0.0, Culture=neutral, PublicKeyToken=b77a5c561934e089" AssemblyLocation="C:\Windows\Microsoft.NET\Framework64\v4.0.30319\mscorlib.dll" IsDeviceDependent="False">
      <ValueInfo Value="129" />
    </TypeInfo>
    <TypeInfo ID="353" TypeName="System.Byte, mscorlib, Version=4.0.0.0, Culture=neutral, PublicKeyToken=b77a5c561934e089" AssemblyString="mscorlib, Version=4.0.0.0, Culture=neutral, PublicKeyToken=b77a5c561934e089" AssemblyLocation="C:\Windows\Microsoft.NET\Framework64\v4.0.30319\mscorlib.dll" IsDeviceDependent="False">
      <ValueInfo Value="81" />
    </TypeInfo>
    <TypeInfo ID="354" TypeName="System.Byte, mscorlib, Version=4.0.0.0, Culture=neutral, PublicKeyToken=b77a5c561934e089" AssemblyString="mscorlib, Version=4.0.0.0, Culture=neutral, PublicKeyToken=b77a5c561934e089" AssemblyLocation="C:\Windows\Microsoft.NET\Framework64\v4.0.30319\mscorlib.dll" IsDeviceDependent="False">
      <ValueInfo Value="211" />
    </TypeInfo>
    <TypeInfo ID="355" TypeName="System.Byte, mscorlib, Version=4.0.0.0, Culture=neutral, PublicKeyToken=b77a5c561934e089" AssemblyString="mscorlib, Version=4.0.0.0, Culture=neutral, PublicKeyToken=b77a5c561934e089" AssemblyLocation="C:\Windows\Microsoft.NET\Framework64\v4.0.30319\mscorlib.dll" IsDeviceDependent="False">
      <ValueInfo Value="218" />
    </TypeInfo>
    <TypeInfo ID="356" TypeName="System.Byte, mscorlib, Version=4.0.0.0, Culture=neutral, PublicKeyToken=b77a5c561934e089" AssemblyString="mscorlib, Version=4.0.0.0, Culture=neutral, PublicKeyToken=b77a5c561934e089" AssemblyLocation="C:\Windows\Microsoft.NET\Framework64\v4.0.30319\mscorlib.dll" IsDeviceDependent="False">
      <ValueInfo Value="80" />
    </TypeInfo>
    <TypeInfo ID="357" TypeName="System.Byte, mscorlib, Version=4.0.0.0, Culture=neutral, PublicKeyToken=b77a5c561934e089" AssemblyString="mscorlib, Version=4.0.0.0, Culture=neutral, PublicKeyToken=b77a5c561934e089" AssemblyLocation="C:\Windows\Microsoft.NET\Framework64\v4.0.30319\mscorlib.dll" IsDeviceDependent="False">
      <ValueInfo Value="90" />
    </TypeInfo>
    <TypeInfo ID="358" TypeName="System.Byte, mscorlib, Version=4.0.0.0, Culture=neutral, PublicKeyToken=b77a5c561934e089" AssemblyString="mscorlib, Version=4.0.0.0, Culture=neutral, PublicKeyToken=b77a5c561934e089" AssemblyLocation="C:\Windows\Microsoft.NET\Framework64\v4.0.30319\mscorlib.dll" IsDeviceDependent="False">
      <ValueInfo Value="100" />
    </TypeInfo>
    <TypeInfo ID="359" TypeName="System.Byte, mscorlib, Version=4.0.0.0, Culture=neutral, PublicKeyToken=b77a5c561934e089" AssemblyString="mscorlib, Version=4.0.0.0, Culture=neutral, PublicKeyToken=b77a5c561934e089" AssemblyLocation="C:\Windows\Microsoft.NET\Framework64\v4.0.30319\mscorlib.dll" IsDeviceDependent="False">
      <ValueInfo Value="194" />
    </TypeInfo>
    <TypeInfo ID="360" TypeName="System.Byte, mscorlib, Version=4.0.0.0, Culture=neutral, PublicKeyToken=b77a5c561934e089" AssemblyString="mscorlib, Version=4.0.0.0, Culture=neutral, PublicKeyToken=b77a5c561934e089" AssemblyLocation="C:\Windows\Microsoft.NET\Framework64\v4.0.30319\mscorlib.dll" IsDeviceDependent="False">
      <ValueInfo Value="133" />
    </TypeInfo>
    <TypeInfo ID="361" TypeName="System.Byte, mscorlib, Version=4.0.0.0, Culture=neutral, PublicKeyToken=b77a5c561934e089" AssemblyString="mscorlib, Version=4.0.0.0, Culture=neutral, PublicKeyToken=b77a5c561934e089" AssemblyLocation="C:\Windows\Microsoft.NET\Framework64\v4.0.30319\mscorlib.dll" IsDeviceDependent="False">
      <ValueInfo Value="188" />
    </TypeInfo>
    <TypeInfo ID="362" TypeName="System.Byte, mscorlib, Version=4.0.0.0, Culture=neutral, PublicKeyToken=b77a5c561934e089" AssemblyString="mscorlib, Version=4.0.0.0, Culture=neutral, PublicKeyToken=b77a5c561934e089" AssemblyLocation="C:\Windows\Microsoft.NET\Framework64\v4.0.30319\mscorlib.dll" IsDeviceDependent="False">
      <ValueInfo Value="241" />
    </TypeInfo>
    <TypeInfo ID="363" TypeName="System.Byte, mscorlib, Version=4.0.0.0, Culture=neutral, PublicKeyToken=b77a5c561934e089" AssemblyString="mscorlib, Version=4.0.0.0, Culture=neutral, PublicKeyToken=b77a5c561934e089" AssemblyLocation="C:\Windows\Microsoft.NET\Framework64\v4.0.30319\mscorlib.dll" IsDeviceDependent="False">
      <ValueInfo Value="88" />
    </TypeInfo>
    <TypeInfo ID="364" TypeName="System.Byte, mscorlib, Version=4.0.0.0, Culture=neutral, PublicKeyToken=b77a5c561934e089" AssemblyString="mscorlib, Version=4.0.0.0, Culture=neutral, PublicKeyToken=b77a5c561934e089" AssemblyLocation="C:\Windows\Microsoft.NET\Framework64\v4.0.30319\mscorlib.dll" IsDeviceDependent="False">
      <ValueInfo Value="222" />
    </TypeInfo>
    <TypeInfo ID="365" TypeName="System.Byte, mscorlib, Version=4.0.0.0, Culture=neutral, PublicKeyToken=b77a5c561934e089" AssemblyString="mscorlib, Version=4.0.0.0, Culture=neutral, PublicKeyToken=b77a5c561934e089" AssemblyLocation="C:\Windows\Microsoft.NET\Framework64\v4.0.30319\mscorlib.dll" IsDeviceDependent="False">
      <ValueInfo Value="180" />
    </TypeInfo>
    <TypeInfo ID="366" TypeName="System.Byte, mscorlib, Version=4.0.0.0, Culture=neutral, PublicKeyToken=b77a5c561934e089" AssemblyString="mscorlib, Version=4.0.0.0, Culture=neutral, PublicKeyToken=b77a5c561934e089" AssemblyLocation="C:\Windows\Microsoft.NET\Framework64\v4.0.30319\mscorlib.dll" IsDeviceDependent="False">
      <ValueInfo Value="35" />
    </TypeInfo>
    <TypeInfo ID="367" TypeName="System.Byte, mscorlib, Version=4.0.0.0, Culture=neutral, PublicKeyToken=b77a5c561934e089" AssemblyString="mscorlib, Version=4.0.0.0, Culture=neutral, PublicKeyToken=b77a5c561934e089" AssemblyLocation="C:\Windows\Microsoft.NET\Framework64\v4.0.30319\mscorlib.dll" IsDeviceDependent="False">
      <ValueInfo Value="97" />
    </TypeInfo>
    <TypeInfo ID="368" TypeName="System.Byte, mscorlib, Version=4.0.0.0, Culture=neutral, PublicKeyToken=b77a5c561934e089" AssemblyString="mscorlib, Version=4.0.0.0, Culture=neutral, PublicKeyToken=b77a5c561934e089" AssemblyLocation="C:\Windows\Microsoft.NET\Framework64\v4.0.30319\mscorlib.dll" IsDeviceDependent="False">
      <ValueInfo Value="66" />
    </TypeInfo>
    <TypeInfo ID="369" TypeName="System.Byte, mscorlib, Version=4.0.0.0, Culture=neutral, PublicKeyToken=b77a5c561934e089" AssemblyString="mscorlib, Version=4.0.0.0, Culture=neutral, PublicKeyToken=b77a5c561934e089" AssemblyLocation="C:\Windows\Microsoft.NET\Framework64\v4.0.30319\mscorlib.dll" IsDeviceDependent="False">
      <ValueInfo Value="235" />
    </TypeInfo>
    <TypeInfo ID="370" TypeName="System.Byte, mscorlib, Version=4.0.0.0, Culture=neutral, PublicKeyToken=b77a5c561934e089" AssemblyString="mscorlib, Version=4.0.0.0, Culture=neutral, PublicKeyToken=b77a5c561934e089" AssemblyLocation="C:\Windows\Microsoft.NET\Framework64\v4.0.30319\mscorlib.dll" IsDeviceDependent="False">
      <ValueInfo Value="113" />
    </TypeInfo>
    <TypeInfo ID="371" TypeName="System.Byte, mscorlib, Version=4.0.0.0, Culture=neutral, PublicKeyToken=b77a5c561934e089" AssemblyString="mscorlib, Version=4.0.0.0, Culture=neutral, PublicKeyToken=b77a5c561934e089" AssemblyLocation="C:\Windows\Microsoft.NET\Framework64\v4.0.30319\mscorlib.dll" IsDeviceDependent="False">
      <ValueInfo Value="165" />
    </TypeInfo>
    <TypeInfo ID="372" TypeName="System.Byte, mscorlib, Version=4.0.0.0, Culture=neutral, PublicKeyToken=b77a5c561934e089" AssemblyString="mscorlib, Version=4.0.0.0, Culture=neutral, PublicKeyToken=b77a5c561934e089" AssemblyLocation="C:\Windows\Microsoft.NET\Framework64\v4.0.30319\mscorlib.dll" IsDeviceDependent="False">
      <ValueInfo Value="39" />
    </TypeInfo>
    <TypeInfo ID="373" TypeName="System.Byte, mscorlib, Version=4.0.0.0, Culture=neutral, PublicKeyToken=b77a5c561934e089" AssemblyString="mscorlib, Version=4.0.0.0, Culture=neutral, PublicKeyToken=b77a5c561934e089" AssemblyLocation="C:\Windows\Microsoft.NET\Framework64\v4.0.30319\mscorlib.dll" IsDeviceDependent="False">
      <ValueInfo Value="216" />
    </TypeInfo>
    <TypeInfo ID="374" TypeName="System.Byte, mscorlib, Version=4.0.0.0, Culture=neutral, PublicKeyToken=b77a5c561934e089" AssemblyString="mscorlib, Version=4.0.0.0, Culture=neutral, PublicKeyToken=b77a5c561934e089" AssemblyLocation="C:\Windows\Microsoft.NET\Framework64\v4.0.30319\mscorlib.dll" IsDeviceDependent="False">
      <ValueInfo Value="186" />
    </TypeInfo>
    <TypeInfo ID="375" TypeName="System.Byte, mscorlib, Version=4.0.0.0, Culture=neutral, PublicKeyToken=b77a5c561934e089" AssemblyString="mscorlib, Version=4.0.0.0, Culture=neutral, PublicKeyToken=b77a5c561934e089" AssemblyLocation="C:\Windows\Microsoft.NET\Framework64\v4.0.30319\mscorlib.dll" IsDeviceDependent="False">
      <ValueInfo Value="206" />
    </TypeInfo>
    <TypeInfo ID="376" TypeName="System.Byte, mscorlib, Version=4.0.0.0, Culture=neutral, PublicKeyToken=b77a5c561934e089" AssemblyString="mscorlib, Version=4.0.0.0, Culture=neutral, PublicKeyToken=b77a5c561934e089" AssemblyLocation="C:\Windows\Microsoft.NET\Framework64\v4.0.30319\mscorlib.dll" IsDeviceDependent="False">
      <ValueInfo Value="239" />
    </TypeInfo>
    <TypeInfo ID="377" TypeName="System.Byte, mscorlib, Version=4.0.0.0, Culture=neutral, PublicKeyToken=b77a5c561934e089" AssemblyString="mscorlib, Version=4.0.0.0, Culture=neutral, PublicKeyToken=b77a5c561934e089" AssemblyLocation="C:\Windows\Microsoft.NET\Framework64\v4.0.30319\mscorlib.dll" IsDeviceDependent="False">
      <ValueInfo Value="72" />
    </TypeInfo>
    <TypeInfo ID="378" TypeName="System.Byte, mscorlib, Version=4.0.0.0, Culture=neutral, PublicKeyToken=b77a5c561934e089" AssemblyString="mscorlib, Version=4.0.0.0, Culture=neutral, PublicKeyToken=b77a5c561934e089" AssemblyLocation="C:\Windows\Microsoft.NET\Framework64\v4.0.30319\mscorlib.dll" IsDeviceDependent="False">
      <ValueInfo Value="172" />
    </TypeInfo>
    <TypeInfo ID="379" TypeName="System.Byte, mscorlib, Version=4.0.0.0, Culture=neutral, PublicKeyToken=b77a5c561934e089" AssemblyString="mscorlib, Version=4.0.0.0, Culture=neutral, PublicKeyToken=b77a5c561934e089" AssemblyLocation="C:\Windows\Microsoft.NET\Framework64\v4.0.30319\mscorlib.dll" IsDeviceDependent="False">
      <ValueInfo Value="75" />
    </TypeInfo>
    <TypeInfo ID="380" TypeName="System.Byte, mscorlib, Version=4.0.0.0, Culture=neutral, PublicKeyToken=b77a5c561934e089" AssemblyString="mscorlib, Version=4.0.0.0, Culture=neutral, PublicKeyToken=b77a5c561934e089" AssemblyLocation="C:\Windows\Microsoft.NET\Framework64\v4.0.30319\mscorlib.dll" IsDeviceDependent="False">
      <ValueInfo Value="169" />
    </TypeInfo>
    <TypeInfo ID="381" TypeName="System.Byte, mscorlib, Version=4.0.0.0, Culture=neutral, PublicKeyToken=b77a5c561934e089" AssemblyString="mscorlib, Version=4.0.0.0, Culture=neutral, PublicKeyToken=b77a5c561934e089" AssemblyLocation="C:\Windows\Microsoft.NET\Framework64\v4.0.30319\mscorlib.dll" IsDeviceDependent="False">
      <ValueInfo Value="159" />
    </TypeInfo>
    <TypeInfo ID="382" TypeName="System.Byte, mscorlib, Version=4.0.0.0, Culture=neutral, PublicKeyToken=b77a5c561934e089" AssemblyString="mscorlib, Version=4.0.0.0, Culture=neutral, PublicKeyToken=b77a5c561934e089" AssemblyLocation="C:\Windows\Microsoft.NET\Framework64\v4.0.30319\mscorlib.dll" IsDeviceDependent="False">
      <ValueInfo Value="153" />
    </TypeInfo>
    <TypeInfo ID="383" TypeName="System.Byte, mscorlib, Version=4.0.0.0, Culture=neutral, PublicKeyToken=b77a5c561934e089" AssemblyString="mscorlib, Version=4.0.0.0, Culture=neutral, PublicKeyToken=b77a5c561934e089" AssemblyLocation="C:\Windows\Microsoft.NET\Framework64\v4.0.30319\mscorlib.dll" IsDeviceDependent="False">
      <ValueInfo Value="43" />
    </TypeInfo>
    <TypeInfo ID="384" TypeName="System.Byte, mscorlib, Version=4.0.0.0, Culture=neutral, PublicKeyToken=b77a5c561934e089" AssemblyString="mscorlib, Version=4.0.0.0, Culture=neutral, PublicKeyToken=b77a5c561934e089" AssemblyLocation="C:\Windows\Microsoft.NET\Framework64\v4.0.30319\mscorlib.dll" IsDeviceDependent="False">
      <ValueInfo Value="51" />
    </TypeInfo>
    <TypeInfo ID="385" TypeName="System.Byte, mscorlib, Version=4.0.0.0, Culture=neutral, PublicKeyToken=b77a5c561934e089" AssemblyString="mscorlib, Version=4.0.0.0, Culture=neutral, PublicKeyToken=b77a5c561934e089" AssemblyLocation="C:\Windows\Microsoft.NET\Framework64\v4.0.30319\mscorlib.dll" IsDeviceDependent="False">
      <ValueInfo Value="203" />
    </TypeInfo>
    <TypeInfo ID="386" TypeName="System.Byte, mscorlib, Version=4.0.0.0, Culture=neutral, PublicKeyToken=b77a5c561934e089" AssemblyString="mscorlib, Version=4.0.0.0, Culture=neutral, PublicKeyToken=b77a5c561934e089" AssemblyLocation="C:\Windows\Microsoft.NET\Framework64\v4.0.30319\mscorlib.dll" IsDeviceDependent="False">
      <ValueInfo Value="3" />
    </TypeInfo>
    <TypeInfo ID="387" TypeName="System.Byte, mscorlib, Version=4.0.0.0, Culture=neutral, PublicKeyToken=b77a5c561934e089" AssemblyString="mscorlib, Version=4.0.0.0, Culture=neutral, PublicKeyToken=b77a5c561934e089" AssemblyLocation="C:\Windows\Microsoft.NET\Framework64\v4.0.30319\mscorlib.dll" IsDeviceDependent="False">
      <ValueInfo Value="6" />
    </TypeInfo>
    <TypeInfo ID="388" TypeName="System.Byte, mscorlib, Version=4.0.0.0, Culture=neutral, PublicKeyToken=b77a5c561934e089" AssemblyString="mscorlib, Version=4.0.0.0, Culture=neutral, PublicKeyToken=b77a5c561934e089" AssemblyLocation="C:\Windows\Microsoft.NET\Framework64\v4.0.30319\mscorlib.dll" IsDeviceDependent="False">
      <ValueInfo Value="53" />
    </TypeInfo>
    <TypeInfo ID="389" TypeName="System.Byte, mscorlib, Version=4.0.0.0, Culture=neutral, PublicKeyToken=b77a5c561934e089" AssemblyString="mscorlib, Version=4.0.0.0, Culture=neutral, PublicKeyToken=b77a5c561934e089" AssemblyLocation="C:\Windows\Microsoft.NET\Framework64\v4.0.30319\mscorlib.dll" IsDeviceDependent="False">
      <ValueInfo Value="173" />
    </TypeInfo>
    <TypeInfo ID="390" TypeName="System.Byte, mscorlib, Version=4.0.0.0, Culture=neutral, PublicKeyToken=b77a5c561934e089" AssemblyString="mscorlib, Version=4.0.0.0, Culture=neutral, PublicKeyToken=b77a5c561934e089" AssemblyLocation="C:\Windows\Microsoft.NET\Framework64\v4.0.30319\mscorlib.dll" IsDeviceDependent="False">
      <ValueInfo Value="50" />
    </TypeInfo>
    <TypeInfo ID="391" TypeName="System.Byte, mscorlib, Version=4.0.0.0, Culture=neutral, PublicKeyToken=b77a5c561934e089" AssemblyString="mscorlib, Version=4.0.0.0, Culture=neutral, PublicKeyToken=b77a5c561934e089" AssemblyLocation="C:\Windows\Microsoft.NET\Framework64\v4.0.30319\mscorlib.dll" IsDeviceDependent="False">
      <ValueInfo Value="225" />
    </TypeInfo>
    <TypeInfo ID="392" TypeName="System.Byte, mscorlib, Version=4.0.0.0, Culture=neutral, PublicKeyToken=b77a5c561934e089" AssemblyString="mscorlib, Version=4.0.0.0, Culture=neutral, PublicKeyToken=b77a5c561934e089" AssemblyLocation="C:\Windows\Microsoft.NET\Framework64\v4.0.30319\mscorlib.dll" IsDeviceDependent="False">
      <ValueInfo Value="207" />
    </TypeInfo>
    <TypeInfo ID="393" TypeName="System.Byte, mscorlib, Version=4.0.0.0, Culture=neutral, PublicKeyToken=b77a5c561934e089" AssemblyString="mscorlib, Version=4.0.0.0, Culture=neutral, PublicKeyToken=b77a5c561934e089" AssemblyLocation="C:\Windows\Microsoft.NET\Framework64\v4.0.30319\mscorlib.dll" IsDeviceDependent="False">
      <ValueInfo Value="69" />
    </TypeInfo>
    <TypeInfo ID="394" TypeName="System.Byte, mscorlib, Version=4.0.0.0, Culture=neutral, PublicKeyToken=b77a5c561934e089" AssemblyString="mscorlib, Version=4.0.0.0, Culture=neutral, PublicKeyToken=b77a5c561934e089" AssemblyLocation="C:\Windows\Microsoft.NET\Framework64\v4.0.30319\mscorlib.dll" IsDeviceDependent="False">
      <ValueInfo Value="22" />
    </TypeInfo>
    <TypeInfo ID="395" TypeName="System.Byte, mscorlib, Version=4.0.0.0, Culture=neutral, PublicKeyToken=b77a5c561934e089" AssemblyString="mscorlib, Version=4.0.0.0, Culture=neutral, PublicKeyToken=b77a5c561934e089" AssemblyLocation="C:\Windows\Microsoft.NET\Framework64\v4.0.30319\mscorlib.dll" IsDeviceDependent="False">
      <ValueInfo Value="2" />
    </TypeInfo>
    <TypeInfo ID="396" TypeName="System.Byte, mscorlib, Version=4.0.0.0, Culture=neutral, PublicKeyToken=b77a5c561934e089" AssemblyString="mscorlib, Version=4.0.0.0, Culture=neutral, PublicKeyToken=b77a5c561934e089" AssemblyLocation="C:\Windows\Microsoft.NET\Framework64\v4.0.30319\mscorlib.dll" IsDeviceDependent="False">
      <ValueInfo Value="122" />
    </TypeInfo>
    <TypeInfo ID="397" TypeName="System.Byte, mscorlib, Version=4.0.0.0, Culture=neutral, PublicKeyToken=b77a5c561934e089" AssemblyString="mscorlib, Version=4.0.0.0, Culture=neutral, PublicKeyToken=b77a5c561934e089" AssemblyLocation="C:\Windows\Microsoft.NET\Framework64\v4.0.30319\mscorlib.dll" IsDeviceDependent="False">
      <ValueInfo Value="98" />
    </TypeInfo>
    <TypeInfo ID="398" TypeName="System.Byte, mscorlib, Version=4.0.0.0, Culture=neutral, PublicKeyToken=b77a5c561934e089" AssemblyString="mscorlib, Version=4.0.0.0, Culture=neutral, PublicKeyToken=b77a5c561934e089" AssemblyLocation="C:\Windows\Microsoft.NET\Framework64\v4.0.30319\mscorlib.dll" IsDeviceDependent="False">
      <ValueInfo Value="164" />
    </TypeInfo>
    <TypeInfo ID="399" TypeName="System.Byte, mscorlib, Version=4.0.0.0, Culture=neutral, PublicKeyToken=b77a5c561934e089" AssemblyString="mscorlib, Version=4.0.0.0, Culture=neutral, PublicKeyToken=b77a5c561934e089" AssemblyLocation="C:\Windows\Microsoft.NET\Framework64\v4.0.30319\mscorlib.dll" IsDeviceDependent="False">
      <ValueInfo Value="208" />
    </TypeInfo>
    <TypeInfo ID="400" TypeName="System.Byte, mscorlib, Version=4.0.0.0, Culture=neutral, PublicKeyToken=b77a5c561934e089" AssemblyString="mscorlib, Version=4.0.0.0, Culture=neutral, PublicKeyToken=b77a5c561934e089" AssemblyLocation="C:\Windows\Microsoft.NET\Framework64\v4.0.30319\mscorlib.dll" IsDeviceDependent="False">
      <ValueInfo Value="36" />
    </TypeInfo>
    <TypeInfo ID="401" TypeName="System.Byte, mscorlib, Version=4.0.0.0, Culture=neutral, PublicKeyToken=b77a5c561934e089" AssemblyString="mscorlib, Version=4.0.0.0, Culture=neutral, PublicKeyToken=b77a5c561934e089" AssemblyLocation="C:\Windows\Microsoft.NET\Framework64\v4.0.30319\mscorlib.dll" IsDeviceDependent="False">
      <ValueInfo Value="130" />
    </TypeInfo>
    <TypeInfo ID="402" TypeName="System.Byte, mscorlib, Version=4.0.0.0, Culture=neutral, PublicKeyToken=b77a5c561934e089" AssemblyString="mscorlib, Version=4.0.0.0, Culture=neutral, PublicKeyToken=b77a5c561934e089" AssemblyLocation="C:\Windows\Microsoft.NET\Framework64\v4.0.30319\mscorlib.dll" IsDeviceDependent="False">
      <ValueInfo Value="101" />
    </TypeInfo>
    <TypeInfo ID="403" TypeName="System.Byte, mscorlib, Version=4.0.0.0, Culture=neutral, PublicKeyToken=b77a5c561934e089" AssemblyString="mscorlib, Version=4.0.0.0, Culture=neutral, PublicKeyToken=b77a5c561934e089" AssemblyLocation="C:\Windows\Microsoft.NET\Framework64\v4.0.30319\mscorlib.dll" IsDeviceDependent="False">
      <ValueInfo Value="29" />
    </TypeInfo>
    <TypeInfo ID="404" TypeName="System.Byte, mscorlib, Version=4.0.0.0, Culture=neutral, PublicKeyToken=b77a5c561934e089" AssemblyString="mscorlib, Version=4.0.0.0, Culture=neutral, PublicKeyToken=b77a5c561934e089" AssemblyLocation="C:\Windows\Microsoft.NET\Framework64\v4.0.30319\mscorlib.dll" IsDeviceDependent="False">
      <ValueInfo Value="62" />
    </TypeInfo>
    <TypeInfo ID="405" TypeName="System.Byte, mscorlib, Version=4.0.0.0, Culture=neutral, PublicKeyToken=b77a5c561934e089" AssemblyString="mscorlib, Version=4.0.0.0, Culture=neutral, PublicKeyToken=b77a5c561934e089" AssemblyLocation="C:\Windows\Microsoft.NET\Framework64\v4.0.30319\mscorlib.dll" IsDeviceDependent="False">
      <ValueInfo Value="10" />
    </TypeInfo>
    <TypeInfo ID="406" TypeName="System.Byte, mscorlib, Version=4.0.0.0, Culture=neutral, PublicKeyToken=b77a5c561934e089" AssemblyString="mscorlib, Version=4.0.0.0, Culture=neutral, PublicKeyToken=b77a5c561934e089" AssemblyLocation="C:\Windows\Microsoft.NET\Framework64\v4.0.30319\mscorlib.dll" IsDeviceDependent="False">
      <ValueInfo Value="179" />
    </TypeInfo>
    <TypeInfo ID="407" TypeName="System.Byte, mscorlib, Version=4.0.0.0, Culture=neutral, PublicKeyToken=b77a5c561934e089" AssemblyString="mscorlib, Version=4.0.0.0, Culture=neutral, PublicKeyToken=b77a5c561934e089" AssemblyLocation="C:\Windows\Microsoft.NET\Framework64\v4.0.30319\mscorlib.dll" IsDeviceDependent="False">
      <ValueInfo Value="25" />
    </TypeInfo>
    <TypeInfo ID="408" TypeName="System.Byte, mscorlib, Version=4.0.0.0, Culture=neutral, PublicKeyToken=b77a5c561934e089" AssemblyString="mscorlib, Version=4.0.0.0, Culture=neutral, PublicKeyToken=b77a5c561934e089" AssemblyLocation="C:\Windows\Microsoft.NET\Framework64\v4.0.30319\mscorlib.dll" IsDeviceDependent="False">
      <ValueInfo Value="64" />
    </TypeInfo>
    <TypeInfo ID="409" TypeName="System.Byte, mscorlib, Version=4.0.0.0, Culture=neutral, PublicKeyToken=b77a5c561934e089" AssemblyString="mscorlib, Version=4.0.0.0, Culture=neutral, PublicKeyToken=b77a5c561934e089" AssemblyLocation="C:\Windows\Microsoft.NET\Framework64\v4.0.30319\mscorlib.dll" IsDeviceDependent="False">
      <ValueInfo Value="68" />
    </TypeInfo>
    <TypeInfo ID="410" TypeName="System.Byte, mscorlib, Version=4.0.0.0, Culture=neutral, PublicKeyToken=b77a5c561934e089" AssemblyString="mscorlib, Version=4.0.0.0, Culture=neutral, PublicKeyToken=b77a5c561934e089" AssemblyLocation="C:\Windows\Microsoft.NET\Framework64\v4.0.30319\mscorlib.dll" IsDeviceDependent="False">
      <ValueInfo Value="135" />
    </TypeInfo>
    <TypeInfo ID="411" TypeName="System.Byte, mscorlib, Version=4.0.0.0, Culture=neutral, PublicKeyToken=b77a5c561934e089" AssemblyString="mscorlib, Version=4.0.0.0, Culture=neutral, PublicKeyToken=b77a5c561934e089" AssemblyLocation="C:\Windows\Microsoft.NET\Framework64\v4.0.30319\mscorlib.dll" IsDeviceDependent="False">
      <ValueInfo Value="34" />
    </TypeInfo>
    <TypeInfo ID="412" TypeName="System.Byte, mscorlib, Version=4.0.0.0, Culture=neutral, PublicKeyToken=b77a5c561934e089" AssemblyString="mscorlib, Version=4.0.0.0, Culture=neutral, PublicKeyToken=b77a5c561934e089" AssemblyLocation="C:\Windows\Microsoft.NET\Framework64\v4.0.30319\mscorlib.dll" IsDeviceDependent="False">
      <ValueInfo Value="82" />
    </TypeInfo>
    <TypeInfo ID="413" TypeName="System.Byte, mscorlib, Version=4.0.0.0, Culture=neutral, PublicKeyToken=b77a5c561934e089" AssemblyString="mscorlib, Version=4.0.0.0, Culture=neutral, PublicKeyToken=b77a5c561934e089" AssemblyLocation="C:\Windows\Microsoft.NET\Framework64\v4.0.30319\mscorlib.dll" IsDeviceDependent="False">
      <ValueInfo Value="73" />
    </TypeInfo>
    <TypeInfo ID="414" TypeName="System.Byte, mscorlib, Version=4.0.0.0, Culture=neutral, PublicKeyToken=b77a5c561934e089" AssemblyString="mscorlib, Version=4.0.0.0, Culture=neutral, PublicKeyToken=b77a5c561934e089" AssemblyLocation="C:\Windows\Microsoft.NET\Framework64\v4.0.30319\mscorlib.dll" IsDeviceDependent="False">
      <ValueInfo Value="59" />
    </TypeInfo>
    <TypeInfo ID="415" TypeName="System.Byte, mscorlib, Version=4.0.0.0, Culture=neutral, PublicKeyToken=b77a5c561934e089" AssemblyString="mscorlib, Version=4.0.0.0, Culture=neutral, PublicKeyToken=b77a5c561934e089" AssemblyLocation="C:\Windows\Microsoft.NET\Framework64\v4.0.30319\mscorlib.dll" IsDeviceDependent="False">
      <ValueInfo Value="189" />
    </TypeInfo>
    <TypeInfo ID="416" TypeName="System.Byte, mscorlib, Version=4.0.0.0, Culture=neutral, PublicKeyToken=b77a5c561934e089" AssemblyString="mscorlib, Version=4.0.0.0, Culture=neutral, PublicKeyToken=b77a5c561934e089" AssemblyLocation="C:\Windows\Microsoft.NET\Framework64\v4.0.30319\mscorlib.dll" IsDeviceDependent="False">
      <ValueInfo Value="236" />
    </TypeInfo>
    <TypeInfo ID="417" TypeName="System.Byte, mscorlib, Version=4.0.0.0, Culture=neutral, PublicKeyToken=b77a5c561934e089" AssemblyString="mscorlib, Version=4.0.0.0, Culture=neutral, PublicKeyToken=b77a5c561934e089" AssemblyLocation="C:\Windows\Microsoft.NET\Framework64\v4.0.30319\mscorlib.dll" IsDeviceDependent="False">
      <ValueInfo Value="250" />
    </TypeInfo>
    <TypeInfo ID="418" TypeName="System.Byte, mscorlib, Version=4.0.0.0, Culture=neutral, PublicKeyToken=b77a5c561934e089" AssemblyString="mscorlib, Version=4.0.0.0, Culture=neutral, PublicKeyToken=b77a5c561934e089" AssemblyLocation="C:\Windows\Microsoft.NET\Framework64\v4.0.30319\mscorlib.dll" IsDeviceDependent="False">
      <ValueInfo Value="178" />
    </TypeInfo>
    <TypeInfo ID="419" TypeName="System.Byte, mscorlib, Version=4.0.0.0, Culture=neutral, PublicKeyToken=b77a5c561934e089" AssemblyString="mscorlib, Version=4.0.0.0, Culture=neutral, PublicKeyToken=b77a5c561934e089" AssemblyLocation="C:\Windows\Microsoft.NET\Framework64\v4.0.30319\mscorlib.dll" IsDeviceDependent="False">
      <ValueInfo Value="11" />
    </TypeInfo>
    <TypeInfo ID="420" TypeName="System.Byte, mscorlib, Version=4.0.0.0, Culture=neutral, PublicKeyToken=b77a5c561934e089" AssemblyString="mscorlib, Version=4.0.0.0, Culture=neutral, PublicKeyToken=b77a5c561934e089" AssemblyLocation="C:\Windows\Microsoft.NET\Framework64\v4.0.30319\mscorlib.dll" IsDeviceDependent="False">
      <ValueInfo Value="60" />
    </TypeInfo>
    <TypeInfo ID="421" TypeName="System.Byte, mscorlib, Version=4.0.0.0, Culture=neutral, PublicKeyToken=b77a5c561934e089" AssemblyString="mscorlib, Version=4.0.0.0, Culture=neutral, PublicKeyToken=b77a5c561934e089" AssemblyLocation="C:\Windows\Microsoft.NET\Framework64\v4.0.30319\mscorlib.dll" IsDeviceDependent="False">
      <ValueInfo Value="78" />
    </TypeInfo>
    <TypeInfo ID="422" TypeName="System.Byte, mscorlib, Version=4.0.0.0, Culture=neutral, PublicKeyToken=b77a5c561934e089" AssemblyString="mscorlib, Version=4.0.0.0, Culture=neutral, PublicKeyToken=b77a5c561934e089" AssemblyLocation="C:\Windows\Microsoft.NET\Framework64\v4.0.30319\mscorlib.dll" IsDeviceDependent="False">
      <ValueInfo Value="89" />
    </TypeInfo>
    <TypeInfo ID="423" TypeName="System.Byte, mscorlib, Version=4.0.0.0, Culture=neutral, PublicKeyToken=b77a5c561934e089" AssemblyString="mscorlib, Version=4.0.0.0, Culture=neutral, PublicKeyToken=b77a5c561934e089" AssemblyLocation="C:\Windows\Microsoft.NET\Framework64\v4.0.30319\mscorlib.dll" IsDeviceDependent="False">
      <ValueInfo Value="185" />
    </TypeInfo>
    <TypeInfo ID="424" TypeName="System.Byte, mscorlib, Version=4.0.0.0, Culture=neutral, PublicKeyToken=b77a5c561934e089" AssemblyString="mscorlib, Version=4.0.0.0, Culture=neutral, PublicKeyToken=b77a5c561934e089" AssemblyLocation="C:\Windows\Microsoft.NET\Framework64\v4.0.30319\mscorlib.dll" IsDeviceDependent="False">
      <ValueInfo Value="124" />
    </TypeInfo>
    <TypeInfo ID="425" TypeName="System.Byte, mscorlib, Version=4.0.0.0, Culture=neutral, PublicKeyToken=b77a5c561934e089" AssemblyString="mscorlib, Version=4.0.0.0, Culture=neutral, PublicKeyToken=b77a5c561934e089" AssemblyLocation="C:\Windows\Microsoft.NET\Framework64\v4.0.30319\mscorlib.dll" IsDeviceDependent="False">
      <ValueInfo Value="33" />
    </TypeInfo>
    <TypeInfo ID="426" TypeName="System.Byte, mscorlib, Version=4.0.0.0, Culture=neutral, PublicKeyToken=b77a5c561934e089" AssemblyString="mscorlib, Version=4.0.0.0, Culture=neutral, PublicKeyToken=b77a5c561934e089" AssemblyLocation="C:\Windows\Microsoft.NET\Framework64\v4.0.30319\mscorlib.dll" IsDeviceDependent="False">
      <ValueInfo Value="193" />
    </TypeInfo>
    <TypeInfo ID="427" TypeName="System.Byte, mscorlib, Version=4.0.0.0, Culture=neutral, PublicKeyToken=b77a5c561934e089" AssemblyString="mscorlib, Version=4.0.0.0, Culture=neutral, PublicKeyToken=b77a5c561934e089" AssemblyLocation="C:\Windows\Microsoft.NET\Framework64\v4.0.30319\mscorlib.dll" IsDeviceDependent="False">
      <ValueInfo Value="161" />
    </TypeInfo>
    <TypeInfo ID="428" TypeName="System.Byte, mscorlib, Version=4.0.0.0, Culture=neutral, PublicKeyToken=b77a5c561934e089" AssemblyString="mscorlib, Version=4.0.0.0, Culture=neutral, PublicKeyToken=b77a5c561934e089" AssemblyLocation="C:\Windows\Microsoft.NET\Framework64\v4.0.30319\mscorlib.dll" IsDeviceDependent="False">
      <ValueInfo Value="5" />
    </TypeInfo>
    <TypeInfo ID="429" TypeName="System.Byte, mscorlib, Version=4.0.0.0, Culture=neutral, PublicKeyToken=b77a5c561934e089" AssemblyString="mscorlib, Version=4.0.0.0, Culture=neutral, PublicKeyToken=b77a5c561934e089" AssemblyLocation="C:\Windows\Microsoft.NET\Framework64\v4.0.30319\mscorlib.dll" IsDeviceDependent="False">
      <ValueInfo Value="167" />
    </TypeInfo>
    <TypeInfo ID="430" TypeName="System.Byte, mscorlib, Version=4.0.0.0, Culture=neutral, PublicKeyToken=b77a5c561934e089" AssemblyString="mscorlib, Version=4.0.0.0, Culture=neutral, PublicKeyToken=b77a5c561934e089" AssemblyLocation="C:\Windows\Microsoft.NET\Framework64\v4.0.30319\mscorlib.dll" IsDeviceDependent="False">
      <ValueInfo Value="52" />
    </TypeInfo>
    <TypeInfo ID="431" TypeName="System.Byte, mscorlib, Version=4.0.0.0, Culture=neutral, PublicKeyToken=b77a5c561934e089" AssemblyString="mscorlib, Version=4.0.0.0, Culture=neutral, PublicKeyToken=b77a5c561934e089" AssemblyLocation="C:\Windows\Microsoft.NET\Framework64\v4.0.30319\mscorlib.dll" IsDeviceDependent="False">
      <ValueInfo Value="224" />
    </TypeInfo>
    <TypeInfo ID="432" TypeName="System.Byte, mscorlib, Version=4.0.0.0, Culture=neutral, PublicKeyToken=b77a5c561934e089" AssemblyString="mscorlib, Version=4.0.0.0, Culture=neutral, PublicKeyToken=b77a5c561934e089" AssemblyLocation="C:\Windows\Microsoft.NET\Framework64\v4.0.30319\mscorlib.dll" IsDeviceDependent="False">
      <ValueInfo Value="32" />
    </TypeInfo>
    <TypeInfo ID="433" TypeName="System.Byte, mscorlib, Version=4.0.0.0, Culture=neutral, PublicKeyToken=b77a5c561934e089" AssemblyString="mscorlib, Version=4.0.0.0, Culture=neutral, PublicKeyToken=b77a5c561934e089" AssemblyLocation="C:\Windows\Microsoft.NET\Framework64\v4.0.30319\mscorlib.dll" IsDeviceDependent="False">
      <ValueInfo Value="136" />
    </TypeInfo>
    <TypeInfo ID="434" TypeName="System.Byte, mscorlib, Version=4.0.0.0, Culture=neutral, PublicKeyToken=b77a5c561934e089" AssemblyString="mscorlib, Version=4.0.0.0, Culture=neutral, PublicKeyToken=b77a5c561934e089" AssemblyLocation="C:\Windows\Microsoft.NET\Framework64\v4.0.30319\mscorlib.dll" IsDeviceDependent="False">
      <ValueInfo Value="204" />
    </TypeInfo>
    <TypeInfo ID="435" TypeName="System.Byte, mscorlib, Version=4.0.0.0, Culture=neutral, PublicKeyToken=b77a5c561934e089" AssemblyString="mscorlib, Version=4.0.0.0, Culture=neutral, PublicKeyToken=b77a5c561934e089" AssemblyLocation="C:\Windows\Microsoft.NET\Framework64\v4.0.30319\mscorlib.dll" IsDeviceDependent="False">
      <ValueInfo Value="253" />
    </TypeInfo>
    <TypeInfo ID="436" TypeName="System.Byte, mscorlib, Version=4.0.0.0, Culture=neutral, PublicKeyToken=b77a5c561934e089" AssemblyString="mscorlib, Version=4.0.0.0, Culture=neutral, PublicKeyToken=b77a5c561934e089" AssemblyLocation="C:\Windows\Microsoft.NET\Framework64\v4.0.30319\mscorlib.dll" IsDeviceDependent="False">
      <ValueInfo Value="155" />
    </TypeInfo>
    <TypeInfo ID="437" TypeName="System.Byte, mscorlib, Version=4.0.0.0, Culture=neutral, PublicKeyToken=b77a5c561934e089" AssemblyString="mscorlib, Version=4.0.0.0, Culture=neutral, PublicKeyToken=b77a5c561934e089" AssemblyLocation="C:\Windows\Microsoft.NET\Framework64\v4.0.30319\mscorlib.dll" IsDeviceDependent="False">
      <ValueInfo Value="21" />
    </TypeInfo>
    <TypeInfo ID="438" TypeName="System.Byte, mscorlib, Version=4.0.0.0, Culture=neutral, PublicKeyToken=b77a5c561934e089" AssemblyString="mscorlib, Version=4.0.0.0, Culture=neutral, PublicKeyToken=b77a5c561934e089" AssemblyLocation="C:\Windows\Microsoft.NET\Framework64\v4.0.30319\mscorlib.dll" IsDeviceDependent="False">
      <ValueInfo Value="240" />
    </TypeInfo>
    <TypeInfo ID="439" TypeName="System.Byte, mscorlib, Version=4.0.0.0, Culture=neutral, PublicKeyToken=b77a5c561934e089" AssemblyString="mscorlib, Version=4.0.0.0, Culture=neutral, PublicKeyToken=b77a5c561934e089" AssemblyLocation="C:\Windows\Microsoft.NET\Framework64\v4.0.30319\mscorlib.dll" IsDeviceDependent="False">
      <ValueInfo Value="7" />
    </TypeInfo>
    <TypeInfo ID="440" TypeName="System.Byte, mscorlib, Version=4.0.0.0, Culture=neutral, PublicKeyToken=b77a5c561934e089" AssemblyString="mscorlib, Version=4.0.0.0, Culture=neutral, PublicKeyToken=b77a5c561934e089" AssemblyLocation="C:\Windows\Microsoft.NET\Framework64\v4.0.30319\mscorlib.dll" IsDeviceDependent="False">
      <ValueInfo Value="120" />
    </TypeInfo>
    <TypeInfo ID="441" TypeName="System.Byte, mscorlib, Version=4.0.0.0, Culture=neutral, PublicKeyToken=b77a5c561934e089" AssemblyString="mscorlib, Version=4.0.0.0, Culture=neutral, PublicKeyToken=b77a5c561934e089" AssemblyLocation="C:\Windows\Microsoft.NET\Framework64\v4.0.30319\mscorlib.dll" IsDeviceDependent="False">
      <ValueInfo Value="176" />
    </TypeInfo>
    <TypeInfo ID="442" TypeName="System.Byte, mscorlib, Version=4.0.0.0, Culture=neutral, PublicKeyToken=b77a5c561934e089" AssemblyString="mscorlib, Version=4.0.0.0, Culture=neutral, PublicKeyToken=b77a5c561934e089" AssemblyLocation="C:\Windows\Microsoft.NET\Framework64\v4.0.30319\mscorlib.dll" IsDeviceDependent="False">
      <ValueInfo Value="74" />
    </TypeInfo>
    <TypeInfo ID="443" TypeName="System.Byte, mscorlib, Version=4.0.0.0, Culture=neutral, PublicKeyToken=b77a5c561934e089" AssemblyString="mscorlib, Version=4.0.0.0, Culture=neutral, PublicKeyToken=b77a5c561934e089" AssemblyLocation="C:\Windows\Microsoft.NET\Framework64\v4.0.30319\mscorlib.dll" IsDeviceDependent="False">
      <ValueInfo Value="65" />
    </TypeInfo>
    <TypeInfo ID="444" TypeName="System.Byte, mscorlib, Version=4.0.0.0, Culture=neutral, PublicKeyToken=b77a5c561934e089" AssemblyString="mscorlib, Version=4.0.0.0, Culture=neutral, PublicKeyToken=b77a5c561934e089" AssemblyLocation="C:\Windows\Microsoft.NET\Framework64\v4.0.30319\mscorlib.dll" IsDeviceDependent="False">
      <ValueInfo Value="152" />
    </TypeInfo>
    <TypeInfo ID="445" TypeName="System.Byte, mscorlib, Version=4.0.0.0, Culture=neutral, PublicKeyToken=b77a5c561934e089" AssemblyString="mscorlib, Version=4.0.0.0, Culture=neutral, PublicKeyToken=b77a5c561934e089" AssemblyLocation="C:\Windows\Microsoft.NET\Framework64\v4.0.30319\mscorlib.dll" IsDeviceDependent="False">
      <ValueInfo Value="84" />
    </TypeInfo>
    <TypeInfo ID="446" TypeName="System.Byte, mscorlib, Version=4.0.0.0, Culture=neutral, PublicKeyToken=b77a5c561934e089" AssemblyString="mscorlib, Version=4.0.0.0, Culture=neutral, PublicKeyToken=b77a5c561934e089" AssemblyLocation="C:\Windows\Microsoft.NET\Framework64\v4.0.30319\mscorlib.dll" IsDeviceDependent="False">
      <ValueInfo Value="79" />
    </TypeInfo>
    <TypeInfo ID="447" TypeName="System.Byte, mscorlib, Version=4.0.0.0, Culture=neutral, PublicKeyToken=b77a5c561934e089" AssemblyString="mscorlib, Version=4.0.0.0, Culture=neutral, PublicKeyToken=b77a5c561934e089" AssemblyLocation="C:\Windows\Microsoft.NET\Framework64\v4.0.30319\mscorlib.dll" IsDeviceDependent="False">
      <ValueInfo Value="23" />
    </TypeInfo>
    <TypeInfo ID="448" TypeName="System.Byte, mscorlib, Version=4.0.0.0, Culture=neutral, PublicKeyToken=b77a5c561934e089" AssemblyString="mscorlib, Version=4.0.0.0, Culture=neutral, PublicKeyToken=b77a5c561934e089" AssemblyLocation="C:\Windows\Microsoft.NET\Framework64\v4.0.30319\mscorlib.dll" IsDeviceDependent="False">
      <ValueInfo Value="168" />
    </TypeInfo>
    <TypeInfo ID="449" TypeName="System.Byte, mscorlib, Version=4.0.0.0, Culture=neutral, PublicKeyToken=b77a5c561934e089" AssemblyString="mscorlib, Version=4.0.0.0, Culture=neutral, PublicKeyToken=b77a5c561934e089" AssemblyLocation="C:\Windows\Microsoft.NET\Framework64\v4.0.30319\mscorlib.dll" IsDeviceDependent="False">
      <ValueInfo Value="96" />
    </TypeInfo>
    <TypeInfo ID="450" TypeName="System.Byte, mscorlib, Version=4.0.0.0, Culture=neutral, PublicKeyToken=b77a5c561934e089" AssemblyString="mscorlib, Version=4.0.0.0, Culture=neutral, PublicKeyToken=b77a5c561934e089" AssemblyLocation="C:\Windows\Microsoft.NET\Framework64\v4.0.30319\mscorlib.dll" IsDeviceDependent="False">
      <ValueInfo Value="121" />
    </TypeInfo>
    <TypeInfo ID="451" TypeName="System.Byte, mscorlib, Version=4.0.0.0, Culture=neutral, PublicKeyToken=b77a5c561934e089" AssemblyString="mscorlib, Version=4.0.0.0, Culture=neutral, PublicKeyToken=b77a5c561934e089" AssemblyLocation="C:\Windows\Microsoft.NET\Framework64\v4.0.30319\mscorlib.dll" IsDeviceDependent="False">
      <ValueInfo Value="195" />
    </TypeInfo>
    <TypeInfo ID="452" TypeName="System.Byte, mscorlib, Version=4.0.0.0, Culture=neutral, PublicKeyToken=b77a5c561934e089" AssemblyString="mscorlib, Version=4.0.0.0, Culture=neutral, PublicKeyToken=b77a5c561934e089" AssemblyLocation="C:\Windows\Microsoft.NET\Framework64\v4.0.30319\mscorlib.dll" IsDeviceDependent="False">
      <ValueInfo Value="44" />
    </TypeInfo>
    <TypeInfo ID="453" TypeName="System.String, mscorlib, Version=4.0.0.0, Culture=neutral, PublicKeyToken=b77a5c561934e089" AssemblyString="mscorlib, Version=4.0.0.0, Culture=neutral, PublicKeyToken=b77a5c561934e089" AssemblyLocation="C:\Windows\Microsoft.NET\Framework64\v4.0.30319\mscorlib.dll" IsDeviceDependent="False">
[truncated: 3,443,450 more chars]
